# Supplementary material for: Finding Excited-State Minimum Energy Crossing Points on a Budget: Non-Self-Consistent Tight-Binding Methods
Source: J Phys Chem Lett. 2023 May 5;14(19):4440–8. doi: 10.1021/acs.jpclett.3c00494 (PMC10201533; doi:10.1021/acs.jpclett.3c00494)
Supplement: Supplementary file 1 — jz3c00494_si_001.zip [file jz3c00494_si_001.zip]

Archive with 160 entries (122 files):
- SI/
- SI/allene-complex/
- SI/allene-complex/complex_triplet_8a_meci/
- SI/allene-complex/complex_triplet_8a_meci/crestopt.xyz
- SI/allene-complex/complex_triplet_8a_meci/fomo-casci.xyz
- SI/allene-complex/complex_triplet_ent8a_meci/
- SI/allene-complex/complex_triplet_ent8a_meci/crestopt.xyz
- SI/allene-complex/complex_triplet_ent8a_meci/fomo-casci.xyz
- SI/allene-complex/complex_triplet_planar8a/
- SI/allene-complex/complex_triplet_planar8a/crestopt.xyz
- SI/allene-complex/complex_triplet_planar8a/fomo-casci.xyz
- SI/benzene/
- SI/benzene/MECI1/
- SI/benzene/MECI1/crestopt.xyz
- SI/benzene/MECI1/fomo-casci.xyz
- SI/benzene/MECI1/input.toml
- SI/benzene/MECI2/
- SI/benzene/MECI2/crestopt.xyz
- SI/benzene/MECI2/fomo-casci.xyz
- SI/benzene/MECI2/input.toml
- SI/benzene/MECI3/
- SI/benzene/MECI3/crestopt.xyz
- SI/benzene/MECI3/fomo-casci.xyz
- SI/benzene/MECI3/input.toml
- SI/benzene/MECI4/
- SI/benzene/MECI4/crestopt.xyz
- SI/benzene/MECI4/fomo-casci.xyz
- SI/benzene/MECI4/input.toml
- SI/benzene/MECI5/
- SI/benzene/MECI5/crestopt.xyz
- SI/benzene/MECI5/fomo-casci.xyz
- SI/benzene/MECI5/input.toml
- SI/benzene/MECI6/
- SI/benzene/MECI6/crestopt.xyz
- SI/benzene/MECI6/fomo-casci.xyz
- SI/benzene/MECI6/input.toml
- SI/benzene/MECI7/
- SI/benzene/MECI7/crestopt.xyz
- SI/benzene/MECI7/fomo-casci.xyz
- SI/benzene/MECI7/input.toml
- SI/s0s1_benchmark/
- SI/s0s1_benchmark/butadiene/
- SI/s0s1_benchmark/butadiene/crestopt.xyz
- SI/s0s1_benchmark/butadiene/hhTDA.xyz
- SI/s0s1_benchmark/butadiene/input.toml
- SI/s0s1_benchmark/ethene_1/
- SI/s0s1_benchmark/ethene_1/crestopt.xyz
- SI/s0s1_benchmark/ethene_1/hhTDA.xyz
- SI/s0s1_benchmark/ethene_1/input.toml
- SI/s0s1_benchmark/ethene_2/
- SI/s0s1_benchmark/ethene_2/crestopt.xyz
- SI/s0s1_benchmark/ethene_2/hhTDA.xyz
- SI/s0s1_benchmark/ethene_2/input.toml
- SI/s0s1_benchmark/hdbi_1/
- SI/s0s1_benchmark/hdbi_1/crestopt.xyz
- SI/s0s1_benchmark/hdbi_1/hhTDA.xyz
- SI/s0s1_benchmark/hdbi_1/input.toml
- SI/s0s1_benchmark/hdbi_2/
- SI/s0s1_benchmark/hdbi_2/crestopt.xyz
- SI/s0s1_benchmark/hdbi_2/hhTDA.xyz
- SI/s0s1_benchmark/hdbi_2/input.toml
- SI/s0s1_benchmark/ketene/
- SI/s0s1_benchmark/ketene/crestopt.xyz
- SI/s0s1_benchmark/ketene/hhTDA.xyz
- SI/s0s1_benchmark/ketene/input.toml
- SI/s0s1_benchmark/methylimiunum_1/
- SI/s0s1_benchmark/methylimiunum_1/crestopt.xyz
- SI/s0s1_benchmark/methylimiunum_1/hhTDA.xyz
- SI/s0s1_benchmark/methylimiunum_1/input.toml
- SI/s0s1_benchmark/methylimiunum_2/
- SI/s0s1_benchmark/methylimiunum_2/crestopt.xyz
- SI/s0s1_benchmark/methylimiunum_2/hhTDA.xyz
- SI/s0s1_benchmark/methylimiunum_2/input.toml
- SI/s0s1_benchmark/psb3+/
- SI/s0s1_benchmark/psb3+/crestopt.xyz
- SI/s0s1_benchmark/psb3+/hhTDA.xyz
- SI/s0s1_benchmark/psb3+/input.toml
- SI/s0s1_benchmark/stilbene/
- SI/s0s1_benchmark/stilbene/crestopt.xyz
- SI/s0s1_benchmark/stilbene/hhTDA.xyz
- SI/s0s1_benchmark/stilbene/input.toml
- SI/s0s1_benchmark/styrene_1/
- SI/s0s1_benchmark/styrene_1/crestopt.xyz
- SI/s0s1_benchmark/styrene_1/hhTDA.xyz
- SI/s0s1_benchmark/styrene_1/input.toml
- SI/s0s1_benchmark/styrene_2/
- SI/s0s1_benchmark/styrene_2/crestopt.xyz
- SI/s0s1_benchmark/styrene_2/hhTDA.xyz
- SI/s0s1_benchmark/styrene_2/input.toml
- SI/s2s1_benchmark/
- SI/s2s1_benchmark/adenine/
- SI/s2s1_benchmark/adenine/casci-tc.out
- SI/s2s1_benchmark/adenine/casci.xyz
- SI/s2s1_benchmark/adenine/crestopt.xyz
- SI/s2s1_benchmark/adenine/hhtda-tc.out
- SI/s2s1_benchmark/adenine/hhtda.xyz
- SI/s2s1_benchmark/adenine/input.toml
- SI/s2s1_benchmark/azulene/
- SI/s2s1_benchmark/azulene/casci-tc.out
- SI/s2s1_benchmark/azulene/casci.xyz
- SI/s2s1_benchmark/azulene/crestopt.xyz
- SI/s2s1_benchmark/azulene/hhtda-tc.out
- SI/s2s1_benchmark/azulene/hhtda.xyz
- SI/s2s1_benchmark/azulene/input.toml
- SI/s2s1_benchmark/benzene/
- SI/s2s1_benchmark/benzene/crestopt.xyz
- SI/s2s1_benchmark/benzene/hhtda-tc.out
- SI/s2s1_benchmark/benzene/hhtda.xyz
- SI/s2s1_benchmark/benzene/input.toml
- SI/s2s1_benchmark/cytosine/
- SI/s2s1_benchmark/cytosine/casci-tc.out
- SI/s2s1_benchmark/cytosine/casci.xyz
- SI/s2s1_benchmark/cytosine/crestopt.xyz
- SI/s2s1_benchmark/cytosine/hhtda-tc.out
- SI/s2s1_benchmark/cytosine/hhtda.xyz
- SI/s2s1_benchmark/cytosine/input.toml
- SI/s2s1_benchmark/fulvene/
- SI/s2s1_benchmark/fulvene/casci-tc.out
- SI/s2s1_benchmark/fulvene/casci.xyz
- SI/s2s1_benchmark/fulvene/crestopt.xyz
- SI/s2s1_benchmark/fulvene/input.toml
- SI/s2s1_benchmark/hexatriene/
- SI/s2s1_benchmark/hexatriene/casci-tc.out
- SI/s2s1_benchmark/hexatriene/casci.xyz
- SI/s2s1_benchmark/hexatriene/crestopt.xyz
- SI/s2s1_benchmark/hexatriene/hhtda-tc.out
- SI/s2s1_benchmark/hexatriene/hhtda.xyz
- SI/s2s1_benchmark/hexatriene/input.toml
- SI/s2s1_benchmark/merocyanine/
- SI/s2s1_benchmark/merocyanine/casci-tc.out
- SI/s2s1_benchmark/merocyanine/casci.xyz
- SI/s2s1_benchmark/merocyanine/crestopt.xyz
- SI/s2s1_benchmark/merocyanine/hhtda-tc.out
- SI/s2s1_benchmark/merocyanine/hhtda.xyz
- SI/s2s1_benchmark/merocyanine/input.toml
- SI/s2s1_benchmark/pyrazine/
- SI/s2s1_benchmark/pyrazine/casci-tc.out
- SI/s2s1_benchmark/pyrazine/casci.xyz
- SI/s2s1_benchmark/pyrazine/crestopt.xyz
- SI/s2s1_benchmark/pyrazine/hhtda-tc.out
- SI/s2s1_benchmark/pyrazine/hhtda.xyz
- SI/s2s1_benchmark/pyrazine/input.toml
- SI/s2s1_benchmark/SeGuanine/
- SI/s2s1_benchmark/SeGuanine/casci-tc.out
- SI/s2s1_benchmark/SeGuanine/casci.xyz
- SI/s2s1_benchmark/SeGuanine/crestopt.xyz
- SI/s2s1_benchmark/SeGuanine/hhtda-tc.out
- SI/s2s1_benchmark/SeGuanine/hhtda.xyz
- SI/s2s1_benchmark/SeGuanine/input.toml
- SI/s2s1_benchmark/thioanisole/
- SI/s2s1_benchmark/thioanisole/casci-tc.out
- SI/s2s1_benchmark/thioanisole/casci.xyz
- SI/s2s1_benchmark/thioanisole/crestopt.xyz
- SI/s2s1_benchmark/thioanisole/hhtda-tc.out
- SI/s2s1_benchmark/thioanisole/hhtda.xyz
- SI/s2s1_benchmark/thioanisole/input.toml
- SI/uracil_tristate/
- SI/uracil_tristate/crestopt.xyz
- SI/uracil_tristate/input.toml
- SI/uracil_tristate/mirrorrefgeo.xyz
