# Supplementary material for: Finding Excited-State Minimum Energy Crossing Points on a Budget: Non-Self-Consistent Tight-Binding Methods
Source: J Phys Chem Lett. 2023 May 5;14(19):4440–8. doi: 10.1021/acs.jpclett.3c00494 (PMC10201533; doi:10.1021/acs.jpclett.3c00494)
Supplement: Supplementary file 1 — jz3c00494_si_001.zip [file jz3c00494_si_001.zip › SI/allene-complex/complex_triplet_8a_meci/crestopt.xyz]

  91
 Etot= -133.3450127139 g norm=  0.00068298
 C         -5.7446518477       -0.8671539928       -0.7554876674
 H         -5.3375552144       -1.6841741455       -1.3563752495
 H         -6.8111043936       -1.0522822258       -0.6029167535
 C         -5.0736041100       -0.8803846481        0.6169603274
 C         -3.6099747736       -1.0504747853        0.5320065932
 N         -2.9460838127       -1.5206166061       -0.5327131100
 C         -1.6224564620       -1.5406663660       -0.1058566443
 C         -0.4520683162       -1.8938982956       -0.7192142942
 C          0.7497589899       -1.8599056242        0.0232479159
 C          0.7374843176       -1.4707804327        1.3857268641
 C         -0.4669018489       -1.0696434843        1.9876853323
 C         -1.6196109661       -1.1044545932        1.2445314018
 O         -2.8950302981       -0.8112909445        1.5818857835
 H         -0.4517960444       -0.7560433732        3.0254232992
 S          2.1593794923       -1.4727444861        2.4118966455
 C          3.3989688526       -2.1076008261        1.3569016303
 C          3.2016524815       -2.3838891988       -0.0119811040
 C          4.3002977093       -2.8383823442       -0.7716573682
 C          5.5417784397       -3.0209645284       -0.2144266456
 C          5.7296513968       -2.7557403570        1.1433191980
 C          4.6724688111       -2.3071630740        1.9076535645
 H          4.8089624920       -2.0885230398        2.9612832867
 H          6.7046518973       -2.8987944709        1.5940491986
 H          6.3728168896       -3.3680185469       -0.8178316857
 H          4.1190617248       -3.0349006616       -1.8253531369
 C          1.9453602555       -2.2300703354       -0.6961275913
 O          1.8900479699       -2.4110535080       -1.9407250699
 H         -0.3876355555       -2.2022772773       -1.7583509398
 C         -5.4083591809        0.3900564110        1.4022915945
 H         -4.7847589316        0.4253822754        2.2989906875
 H         -6.4573367650        0.3496430391        1.7042368119
 C         -5.1990849402        1.6674536860        0.5844441547
 C         -3.7247465362        1.7485249045        0.2435881343
 O         -2.9594548369        2.2025790871        1.0663504066
 N         -3.3592154186        1.2406221236       -0.9342904752
 C         -4.1905513886        0.7151140990       -1.9872385931
 C         -5.6135764250        0.4419543042       -1.5334662312
 C         -6.0603110580        1.6072322234       -0.6645144643
 H         -7.1048868830        1.4734577050       -0.3728397061
 H         -5.9708668530        2.5395328698       -1.2264914600
 C         -6.4910525324        0.3453955732       -2.7764942052
 H         -7.5227778584        0.1542934273       -2.4839757137
 H         -6.1444086176       -0.4696441590       -3.4109242017
 H         -6.4474128104        1.2787754931       -3.3366730561
 H         -3.7306216620       -0.2055637138       -2.3568493052
 H         -4.2135328422        1.4459562540       -2.8027653134
 H         -2.3408889919        1.2304748360       -1.1801121297
 C         -5.5508078041        2.8781642902        1.4399968871
 H         -5.4998306094        3.7871857942        0.8409330331
 H         -4.8404512017        2.9530422627        2.2641942764
 H         -6.5591444455        2.7683110015        1.8369331965
 C         -5.5975225272       -2.0887238348        1.4078478348
 H         -6.6737307385       -1.9924055037        1.5435430722
 H         -5.3861398801       -3.0074323898        0.8623653932
 H         -5.1132577937       -2.1239258173        2.3829639680
 N         -0.4739647839        1.8806870326        0.6105988099
 C         -0.1158157039        1.5170565268       -0.6364929792
 O         -0.8790264655        1.1599859401       -1.4995254503
 C          1.3362606463        1.4867875713       -0.9049996369
 C          2.2303874285        1.7958223106        0.0475281043
 C          2.5002265578        2.6326188045        1.0482016044
 C          3.4892422441        2.3590276727        2.1455547079
 C          4.4470509279        1.2463271429        1.7444427623
 H          5.0181874687        1.5338159767        0.8626691989
 H          5.1345850408        1.0362176976        2.5626763447
 H          3.8755361524        0.3453744616        1.5236532208
 C          2.7050906925        1.9113055746        3.3823916157
 H          1.9660046558        2.6637754048        3.6522272530
 H          2.2018106363        0.9676368236        3.1672716781
 H          3.3881979606        1.7617440704        4.2171731549
 C          4.2689995702        3.6272063120        2.4715995634
 H          3.5846999088        4.4184877843        2.7755623234
 H          4.8269576125        3.9576558032        1.5963857637
 H          4.9683030020        3.4322517398        3.2837867965
 H          2.0325083432        3.6195502436        1.1011177461
 C          1.6720386672        0.8501655165       -2.2351340410
 C          3.1239186814        0.9949228613       -2.5848341340
 C          3.5165432273        1.6455686430       -3.7437162303
 C          4.8611365293        1.7784313266       -4.0531375753
 C          5.8242691233        1.2656572338       -3.1998719994
 C          5.4394403969        0.6173942970       -2.0366994400
 C          4.0959159932        0.4836196890       -1.7343093093
 H          3.7919096771       -0.0159617226       -0.8217441742
 H          6.1884193574        0.2161530533       -1.3631699152
 H          6.8759006289        1.3722755297       -3.4402119228
 H          5.1583115885        2.2874983340       -4.9633675190
 H          2.7615883630        2.0477184298       -4.4112791320
 H          1.0420985542        1.3146779016       -3.0001421917
 H          1.4127152278       -0.2140276161       -2.2004440416
 H          0.2146268537        2.1885124512        1.2742128448
 H         -1.4846757621        2.0350099332        0.8471795000
