# Supplementary material for: Finding Excited-State Minimum Energy Crossing Points on a Budget: Non-Self-Consistent Tight-Binding Methods
Source: J Phys Chem Lett. 2023 May 5;14(19):4440–8. doi: 10.1021/acs.jpclett.3c00494 (PMC10201533; doi:10.1021/acs.jpclett.3c00494)
Supplement: Supplementary file 1 — jz3c00494_si_001.zip [file jz3c00494_si_001.zip › SI/allene-complex/complex_triplet_8a_meci/fomo-casci.xyz]

91
-2.3986400931336921e+03 frame 50   xyz file generated by TeraChem
     C    -1.5544925177   -1.2268686852   -5.6560175995
     H    -2.5437248676   -1.3345264429   -5.2211111056
     H    -1.6559335843   -1.2303952908   -6.7412749409
     C    -0.9909505213    0.1333912633   -5.2703941390
     C    -1.2335657969    0.4110974600   -3.8230708024
     N    -2.2228154077    0.0183626681   -3.1177252709
     C    -2.0634174496    0.6058001871   -1.8752617146
     C    -2.8080674569    0.5435993563   -0.7354265487
     C    -2.3978990118    1.2959057180    0.3858813447
     C    -1.2148235223    2.1479777014    0.2579488634
     C    -0.4470681308    2.1738452978   -0.9217717729
     C    -0.8775663136    1.4101172849   -1.9430662491
     O    -0.3924386038    1.2541545212   -3.2123241251
     H     0.4335383564    2.7927874580   -0.9865129897
     S    -0.7415601044    3.2439530101    1.4782955062
     C    -1.7348816417    2.8190930099    2.8613720781
     C    -2.7900869553    1.9293970275    2.8035362755
     C    -3.5311912981    1.6963175281    3.9507503695
     C    -3.2241375837    2.3255952330    5.1364357383
     C    -2.1545717729    3.2041575657    5.1826270431
     C    -1.4130366506    3.4554193048    4.0528034321
     H    -0.5777595522    4.1377083883    4.0867575076
     H    -1.8935749961    3.6926475913    6.1104722432
     H    -3.8066932889    2.1320621805    6.0239879756
     H    -4.3358977696    0.9854685102    3.8756003262
     C    -3.1618697193    1.1495953205    1.5808202740
     O    -4.0974075341    0.3781424683    1.6587871706
     H    -3.6949217106   -0.0579414417   -0.6584696899
     C     0.4825821769    0.2271771227   -5.6473232734
     H     0.9128294737    1.1275752598   -5.2203311752
     H     0.5302539262    0.3163451146   -6.7316649675
     C     1.3264778642   -0.9847398937   -5.2540348522
     C     1.3464112014   -1.0389964393   -3.7460675880
     O     2.1836893842   -0.4407924851   -3.1148837951
     N     0.3412258071   -1.6907770496   -3.1628880548
     C    -0.5862033698   -2.6085684297   -3.7754766370
     C    -0.6993115355   -2.4267412388   -5.2765549036
     C     0.7003098646   -2.2407851776   -5.8187850724
     H     0.6790414140   -2.1736340365   -6.9066265337
     H     1.3125374861   -3.1036622186   -5.5519804698
     C    -1.3356104890   -3.6695820202   -5.8648567133
     H    -1.4453051324   -3.5653146666   -6.9441604447
     H    -2.3230583891   -3.8378791865   -5.4328689454
     H    -0.7194126240   -4.5459308149   -5.6632717577
     H    -1.5542622468   -2.4601888137   -3.3087016998
     H    -0.2632486102   -3.6304834292   -3.5675517455
     H     0.2856559670   -1.6291541677   -2.1556596258
     C     2.7340324756   -0.8011712781   -5.7754739637
     H     3.3658916517   -1.6408203996   -5.4851553741
     H     3.1746772027    0.1066173689   -5.3724960078
     H     2.7134585022   -0.7423136377   -6.8644809289
     C    -1.7648977030    1.2221545429   -6.0140675424
     H    -1.6258576421    1.0911088580   -7.0870826457
     H    -2.8273371626    1.1582455183   -5.7850779646
     H    -1.4012336040    2.2128065751   -5.7402364510
     N     2.0382039349   -0.3213145882   -0.2504839657
     C     0.9262207222   -0.8299367533    0.2792103484
     O     0.0886567340   -1.4143079434   -0.3739008402
     C     0.7650826996   -0.7118215397    1.7278677309
     C     1.7345957916   -0.0784312345    2.5121239086
     C     2.7610253542    0.1753836487    3.2365049039
     C     3.0093474526    1.4258073440    4.0435781927
     C     1.7384729486    2.2420923508    4.1594614849
     H     0.9613219356    1.6635881912    4.6509523216
     H     1.9302443776    3.1450798519    4.7432369871
     H     1.3770715691    2.5376129806    3.1751149435
     C     4.0937402038    2.2603153542    3.3780631516
     H     5.0097285973    1.6809788267    3.2586216515
     H     3.7579673348    2.5882462903    2.3946398325
     H     4.3204829674    3.1398557765    3.9820254608
     C     3.4610158221    0.9949419800    5.4309170657
     H     4.3858084906    0.4174325556    5.3796875682
     H     2.6932577724    0.3851807428    5.9093904375
     H     3.6423727550    1.8753612179    6.0509718373
     H     3.5339906980   -0.5899376384    3.3068066533
     C    -0.4670167975   -1.2812710582    2.3514508828
     C    -0.3280453468   -1.4689583743    3.8336236517
     C     0.3529960397   -2.5612495570    4.3462074378
     C     0.5494740383   -2.6903251661    5.7071943099
     C     0.0738410013   -1.7218637137    6.5749097388
     C    -0.6193359199   -0.6387172955    6.0706626747
     C    -0.8208413626   -0.5164973029    4.7086053494
     H    -1.3456159224    0.3388177146    4.3209936429
     H    -1.0066787743    0.1156845081    6.7408726686
     H     0.2300403698   -1.8250812533    7.6377300326
     H     1.0729285028   -3.5528406213    6.0968487536
     H     0.7287584888   -3.3211066223    3.6754187905
     H    -0.7174470601   -2.2124635356    1.8495178318
     H    -1.2991404710   -0.6103915476    2.1378822383
     H     2.7054883689    0.1323455358    0.3311664211
     H     2.1491721841   -0.3194941601   -1.2556458617
