# Supplementary material for: Finding Excited-State Minimum Energy Crossing Points on a Budget: Non-Self-Consistent Tight-Binding Methods
Source: J Phys Chem Lett. 2023 May 5;14(19):4440–8. doi: 10.1021/acs.jpclett.3c00494 (PMC10201533; doi:10.1021/acs.jpclett.3c00494)
Supplement: Supplementary file 1 — jz3c00494_si_001.zip [file jz3c00494_si_001.zip › SI/allene-complex/complex_triplet_ent8a_meci/crestopt.xyz]

  91
 Etot= -133.3448636478 g norm=  0.00068281
 C          3.9238551671       -1.8194105229        2.2563192270
 C          3.0967388804       -2.5693781264        1.4319621013
 C          3.6480248848       -3.5874183680        0.6637130483
 C          5.0051289992       -3.8515862541        0.7221548501
 C          5.8256342625       -3.0955748473        1.5455133765
 C          5.2825431731       -2.0788861313        2.3143580456
 C          1.6471158238       -2.2322090205        1.3134175691
 C          1.3447953480       -1.5325517207       -0.0139641180
 C          2.2591495032       -1.0171204449       -0.8262677980
 C          3.3951646613       -0.5246755405       -1.2957135476
 C          3.7623616247       -0.4879493415       -2.7539526148
 C          3.8797796010        0.9771407665       -3.1749565789
 C         -0.0973927341       -1.4327443187       -0.2619669864
 O         -0.8837582869       -1.8913013334        0.5353852052
 N         -0.4521419284       -0.7426699334       -1.3696048903
 C          2.6889271752       -1.1756797345       -3.5838132737
 C          5.1062237139       -1.1813744960       -2.9593668053
 N         -3.3690636728       -1.5652370718        0.0621225725
 C         -3.7276303232       -1.0766153414       -1.1279032712
 C         -5.2074018637       -0.8598052394       -1.3584845623
 C         -6.0448094754       -1.7049870331       -0.4124094468
 C         -5.6346720476       -1.4118903952        1.0231705589
 C         -4.1984636545       -1.8701554445        1.2010940417
 C         -5.8257608109        0.0735512611        1.3349074233
 C         -5.2221942593        1.0498339649        0.3268746362
 C         -5.5318492634        0.6158453673       -1.1096292013
 C         -3.7617918754        1.2143296870        0.4632814142
 N         -3.0006956707        0.8137789240        1.4910742318
 C         -1.7172825955        1.1922526203        1.1108163334
 C         -1.8389309415        1.8525978438       -0.1379846154
 O         -3.1420642003        1.8345988456       -0.4865690649
 C         -0.7512758225        2.3819847399       -0.7847945197
 C          0.5170455956        2.2397125680       -0.1991811929
 C          0.6559581915        1.5397397389        1.0255317455
 C         -0.4837296716        1.0262764449        1.6843079023
 S          1.8481695243        2.9793448685       -1.0669216010
 C          3.2180583677        2.5987261965       -0.0627751274
 C          3.1460843336        1.8371922306        1.1253837118
 C          1.9287493591        1.2701986765        1.6557824970
 C          4.3336373622        1.6173043753        1.8511952548
 C          5.5501643362        2.0904431952        1.4213053685
 C          5.6205504033        2.8221330359        0.2357480375
 C          4.4697585006        3.0752826557       -0.4813606781
 C         -5.8389003680        2.4372841420        0.5565211787
 O          1.9781194113        0.5244488260        2.6649841873
 C         -5.5052871217       -1.1994922533       -2.8147873569
 O         -2.9330172638       -0.7864665028       -2.0018446988
 C         -6.5037134236       -2.2101133822        1.9893780153
 H         -5.4147704308        0.2861018832        2.3249837359
 H         -6.9020904410        0.2627950511        1.3646806587
 H         -0.8316827436        2.9001859845       -1.7336910887
 H          4.5086489282        3.6565462286       -1.3960757655
 H          6.5742952741        3.1982996215       -0.1152061433
 H          6.4493814488        1.9021979712        1.9966986619
 H          4.2506615568        1.0522368750        2.7749415151
 H         -0.3242862470        0.4952595425        2.6179134442
 H         -4.9542633978        1.2387699305       -1.7969021927
 H         -6.5957263496        0.7681574023       -1.3046689420
 H         -7.1012010044       -1.4643665604       -0.5545600274
 H         -5.8959881960       -2.7660465873       -0.6246913589
 H         -7.5451648521       -1.9092501960        1.8820290637
 H         -6.1835552594       -2.0240122814        3.0139851170
 H         -6.4176810784       -3.2748029347        1.7749817655
 H         -3.7570856725       -1.3961514677        2.0827548696
 H         -4.1875996083       -2.9553222736        1.3472558453
 H         -2.3494757645       -1.7113118505        0.2494151439
 H         -5.3946621690       -2.2711905108       -2.9792119377
 H         -4.8031777182       -0.6651179159       -3.4561434207
 H         -6.5235404909       -0.9031888242       -3.0631412367
 H         -6.9141663575        2.3877968463        0.3910795279
 H         -5.6485664994        2.7623375799        1.5785102647
 H         -5.3994799970        3.1499807733       -0.1404713122
 H          1.7258692518       -0.6901611966       -3.4169363004
 H          2.9389970257       -1.1137992056       -4.6420588327
 H          2.6056924152       -2.2240034517       -3.2980861472
 H          5.8689713764       -0.7017185249       -2.3470535829
 H          5.0317907065       -2.2310118184       -2.6778388456
 H          5.3976469502       -1.1144944707       -4.0068721290
 H          4.7159986971        1.4441850665       -2.6571675118
 H          2.9658968954        1.5142030206       -2.9155581569
 H          4.0415278068        1.0433870907       -4.2497182408
 H          4.1014124702       -0.0153134836       -0.6371213422
 H          3.4885633445       -1.0194920988        2.8471204122
 H          5.9202985758       -1.4837405073        2.9586294659
 H          6.8894414513       -3.2995833902        1.5865212805
 H          5.4287357784       -4.6471939574        0.1191443452
 H          3.0055717515       -4.1713433831        0.0128390329
 H          1.0141751611       -3.1227473952        1.3663842117
 H          1.3551924148       -1.5441030407        2.1149825095
 H          0.2499399571       -0.4697010024       -2.0366221569
 H         -1.4542180338       -0.7452824803       -1.6834854746
