# Supplementary material for: Finding Excited-State Minimum Energy Crossing Points on a Budget: Non-Self-Consistent Tight-Binding Methods
Source: J Phys Chem Lett. 2023 May 5;14(19):4440–8. doi: 10.1021/acs.jpclett.3c00494 (PMC10201533; doi:10.1021/acs.jpclett.3c00494)
Supplement: Supplementary file 1 — jz3c00494_si_001.zip [file jz3c00494_si_001.zip › SI/allene-complex/complex_triplet_ent8a_meci/fomo-casci.xyz]

91
-2.3986602301688617e+03 frame 60   xyz file generated by TeraChem
     C    -1.1505094563   -1.7244430171    4.5115459269
     C    -0.1398581847   -2.2091544326    3.7010175973
     C     0.9840372481   -2.7677791453    4.2899480332
     C     1.0998981233   -2.8406832090    5.6641853399
     C     0.0869400134   -2.3491947252    6.4708817068
     C    -1.0370998556   -1.7929159942    5.8902002470
     C    -0.2236399302   -2.0720162643    2.2121042929
     C     0.5522813491   -0.8915455811    1.7064342522
     C     0.9810573303    0.0857002600    2.5210976213
     C     1.2083436890    0.9159958102    3.4953935935
     C     2.5690282948    1.2936234951    4.0104814044
     C     2.7581404778    2.7915136772    3.8270529215
     C     0.8175069487   -0.8610031854    0.2545187436
     O     0.4457629894   -1.7753824127   -0.4410850743
     N     1.4784939223    0.1914847431   -0.2322349164
     C     3.6514572871    0.5355697178    3.2688154280
     C     2.6175991966    0.9518249845    5.4913246629
     N     0.4802473389   -1.5621217692   -3.2371209548
     C     1.2052386168   -0.6293494247   -3.8395572896
     C     1.0951844005   -0.5375723200   -5.3478924919
     C     0.6405941366   -1.8619428516   -5.9283945010
     C    -0.6638892700   -2.2935029202   -5.2942645061
     C    -0.3811376401   -2.5494092894   -3.8277497230
     C    -1.7314863272   -1.2289717199   -5.5264945005
     C    -1.3536478329    0.2087959519   -5.1979365987
     C     0.0553741462    0.5219120988   -5.6951503009
     C    -1.4787837924    0.4994183314   -3.7422403850
     N    -2.1523882176   -0.1248810443   -2.8492117724
     C    -1.9465912449    0.5643852529   -1.6713421172
     C    -1.1207823533    1.6796982508   -1.9810291347
     O    -0.8564144632    1.5984475490   -3.3148568216
     C    -0.7106270401    2.5739526521   -1.0562366052
     C    -1.1341556703    2.3528050463    0.2637680535
     C    -1.9676246248    1.2160679740    0.6336184560
     C    -2.3637816437    0.3248141470   -0.3837770142
     S    -0.5358931506    3.4592290687    1.4068019579
     C    -1.3097747307    3.0223948286    2.9107663510
     C    -2.0865804546    1.8849076636    3.0614373244
     C    -2.3888346406    0.9299311776    1.9637098201
     C    -2.6085509351    1.6115763845    4.3160576617
     C    -2.3514614461    2.4357734556    5.3914925714
     C    -1.5658632680    3.5631799091    5.2238311653
     C    -1.0490142209    3.8607935440    3.9830390593
     C    -2.3426608924    1.1576086805   -5.8778545184
     O    -3.0117354639   -0.0892414181    2.2362931750
     C     2.4353892568   -0.1257624469   -5.9183741957
     O     1.8829537707    0.1553807966   -3.2165988980
     C    -1.1550662448   -3.5884413856   -5.9107876121
     H    -2.6389321668   -1.4939871382   -4.9898461559
     H    -1.9652804693   -1.2436243615   -6.5907271935
     H    -0.0722532113    3.4087346183   -1.2974353650
     H    -0.4317189601    4.7349104186    3.8402098347
     H    -1.3587902769    4.2138055506    6.0601158424
     H    -2.7628558318    2.2015796262    6.3613362803
     H    -3.2132992295    0.7280621399    4.4173960306
     H    -2.9666803871   -0.5257858108   -0.1269593359
     H     0.3744126482    1.4903559159   -5.3243777424
     H     0.0072087498    0.5805722186   -6.7818041412
     H     0.5231404117   -1.7553738120   -7.0075375346
     H     1.3988255187   -2.6265333181   -5.7542954446
     H    -1.3793197993   -3.4496804089   -6.9689686697
     H    -2.0620559995   -3.9316112077   -5.4098601369
     H    -0.3971306297   -4.3669589180   -5.8196362579
     H    -1.3085910504   -2.5688749969   -3.2633480809
     H     0.0897457390   -3.5282197543   -3.7343017640
     H     0.5469952653   -1.6003917174   -2.2304697478
     H     3.1950971803   -0.8731733426   -5.6890013101
     H     2.7506403631    0.8232245778   -5.4938579199
     H     2.3572889155   -0.0317778044   -7.0026679156
     H    -2.2887104503    1.0197452203   -6.9568663562
     H    -3.3598341016    0.9472751915   -5.5477554432
     H    -2.1025193222    2.1945091285   -5.6456724109
     H     3.6094246115    0.7450437948    2.1995555481
     H     4.6360596772    0.8244731000    3.6390459849
     H     3.5270790879   -0.5379939701    3.4076591230
     H     1.8408255742    1.4938828112    6.0332773497
     H     2.4531014839   -0.1147489674    5.6415617052
     H     3.5866870429    1.2261012333    5.9126322264
     H     1.9702857120    3.3411760313    4.3444006970
     H     2.7237179208    3.0582643398    2.7698876591
     H     3.7213088984    3.1059559917    4.2339826699
     H     0.3638425535    1.3788003180    3.9910653887
     H    -2.0189721017   -1.2834604025    4.0474403985
     H    -1.8329848630   -1.4109516237    6.5133049379
     H     0.1741601818   -2.4059575621    7.5461575697
     H     1.9801788096   -3.2821791115    6.1087951039
     H     1.7793285633   -3.1418882768    3.6606233812
     H     0.1527223433   -2.9621625597    1.7160435933
     H    -1.2616221699   -1.9471228854    1.9069469019
     H     1.7108256074    0.9540872045    0.3638618463
     H     1.6646295202    0.2456010155   -1.2228513114
