# Supplementary material for: Finding Excited-State Minimum Energy Crossing Points on a Budget: Non-Self-Consistent Tight-Binding Methods
Source: J Phys Chem Lett. 2023 May 5;14(19):4440–8. doi: 10.1021/acs.jpclett.3c00494 (PMC10201533; doi:10.1021/acs.jpclett.3c00494)
Supplement: Supplementary file 1 — jz3c00494_si_001.zip [file jz3c00494_si_001.zip › SI/allene-complex/complex_triplet_planar8a/crestopt.xyz]

  91
 Etot= -133.3580077922 g norm=  0.00020759
 C          5.7528160579       -0.9721742071        0.7077211041
 C          5.6649990625        0.2116113953        1.6720716115
 C          6.1580379633        1.4773297878        0.9857248405
 C          5.3032015803        1.7481832576       -0.2426175277
 C          5.5028577839        0.6053625913       -1.2432930244
 C          5.1159602840       -0.7583591702       -0.6643335018
 H          6.0922638485        2.3183262354        1.6796210215
 H          6.8135282851       -1.1812187222        0.5454988969
 H          5.2994124763       -1.8493851193        1.1759830594
 H          4.9008465538        0.7926790172       -2.1358383692
 H          6.5572332084        0.5799569370       -1.5278224995
 H          7.2007061459        1.3540994923        0.6823823365
 C          4.2530155262        0.4615828197        2.1701569843
 H          3.7498035571       -0.4889816373        2.3711964039
 H          4.3016316418        1.0334445945        3.1028805242
 C          3.8379608282        1.8178170317        0.1080205355
 N          3.4487574173        1.2056797554        1.2317060330
 O          3.0573270734        2.3807736237       -0.6416412132
 H          2.4334872573        1.2286416378        1.4825050297
 C          6.5394128859       -0.1015956322        2.8817786673
 H          6.5283740312        0.7375333415        3.5765187727
 H          6.1648264458       -0.9906384357        3.3880002926
 H          7.5639692721       -0.2815379386        2.5584176746
 C          5.6909740568        3.0654270395       -0.9069136272
 H          5.6776375485        3.8716038983       -0.1736144384
 H          6.6898553575        2.9871040242       -1.3338903473
 H          4.9730264557        3.2894836148       -1.6971744197
 C          5.6299161994       -1.8479434512       -1.6178369895
 H          5.1646347300       -1.7242830836       -2.5950766779
 H          6.7105591721       -1.7593019418       -1.7189773145
 H          5.3870256924       -2.8325453448       -1.2204666317
 C          3.6467093712       -0.8962051770       -0.6525791771
 C          1.6175549742       -1.3845856959       -0.1649783323
 C          1.6998904013       -0.8439760066       -1.4776539144
 C         -5.4983751646       -2.9366449721       -0.6787734563
 C         -4.3177014364       -2.7361959933       -0.0077452884
 C         -3.1942240405       -2.1756985673       -0.6344162667
 C         -3.2820890202       -1.8086520320       -1.9863023664
 C         -4.4971855517       -2.0350665778       -2.6631197159
 C         -5.5824142861       -2.5826234156       -2.0274704387
 C         -1.9941755901       -2.0257211170        0.1771751691
 C         -0.6495768802       -1.1496648526       -1.7796848041
 C         -0.7427816627       -1.6330654357       -0.4551035588
 C          0.4075597889       -1.7521193459        0.3495582255
 H          0.2759362559       -2.1403167918        1.3550445528
 C          0.5993094997       -0.7267824270       -2.2791190216
 H         -6.3561242242       -3.3687946566       -0.1765163312
 H         -4.2140301270       -3.0120567556        1.0383064372
 H         -4.5491523693       -1.7608787131       -3.7110430658
 H         -6.5063742951       -2.7459969466       -2.5705492975
 H          0.6495586227       -0.3384034201       -3.2900995415
 O          2.9968755744       -0.5564669519       -1.7190390524
 N          2.9161409703       -1.4261651199        0.3337604525
 S         -1.9995628372       -1.0531832757       -2.8865325899
 O         -2.0377709886       -2.2388794670        1.3875494155
 N          0.5767423543        1.8177791246       -0.3285039989
 H         -0.1190701169        2.0380253148       -1.0221651919
 H          1.5685801944        2.1008959803       -0.4957142910
 C          0.1743883711        1.3928036902        0.8969341162
 O          0.9509664765        1.1820817454        1.8114408962
 C         -1.2531025940        1.1676023439        1.0269779606
 C         -2.0957231259        1.4922539042        0.0171484727
 C         -1.6551212655        0.5605650684        2.3738461636
 C         -3.0968907301        0.7825809222        2.6920756790
 H         -1.4436711455       -0.5146314592        2.3355253550
 H         -1.0019187982        1.0147124861        3.1250892218
 C         -3.5581892033        2.0577975903        2.9966685728
 C         -4.9018385119        2.2758582646        3.2448465657
 C         -5.7994402972        1.2206575570        3.1876343207
 C         -5.3467766106       -0.0536095408        2.8862574137
 C         -4.0015795196       -0.2692909378        2.6388116017
 H         -2.8547508814        2.8830499550        3.0354623040
 H         -5.2540687430        3.2739041710        3.4814353468
 H         -6.8524030327        1.3929357693        3.3789090241
 H         -6.0449842484       -0.8822606049        2.8412288906
 H         -3.6378701757       -1.2638963242        2.3998238316
 C         -3.3530080621        1.5191578897       -0.4409824454
 C         -3.7373872735        2.2233962957       -1.7116641366
 H         -4.1866896771        1.0808147461        0.1156724486
 C         -2.5054432673        2.4447846140       -2.5787769286
 C         -4.7576081836        1.3990618523       -2.4873478640
 C         -4.3608049466        3.5723828754       -1.3415791661
 H         -3.6398693623        4.1763334726       -0.7925041456
 H         -4.6526722095        4.1014416872       -2.2479096490
 H         -5.2418608134        3.4146196336       -0.7211360765
 H         -4.2888364364        0.4785265566       -2.8307767625
 H         -5.6102329374        1.1567353233       -1.8545056969
 H         -5.1040668634        1.9613901412       -3.3534180410
 H         -1.7493350882        2.9982432530       -2.0212563986
 H         -2.0930837394        1.4759934681       -2.8674110531
 H         -2.7721364905        3.0013830779       -3.4756185264
