# Supplementary material for: Finding Excited-State Minimum Energy Crossing Points on a Budget: Non-Self-Consistent Tight-Binding Methods
Source: J Phys Chem Lett. 2023 May 5;14(19):4440–8. doi: 10.1021/acs.jpclett.3c00494 (PMC10201533; doi:10.1021/acs.jpclett.3c00494)
Supplement: Supplementary file 1 — jz3c00494_si_001.zip [file jz3c00494_si_001.zip › SI/allene-complex/complex_triplet_planar8a/fomo-casci.xyz]

91
-2.3987015801649532e+03 frame 1   xyz file generated by TeraChem
     C     4.9107932248   -1.4962853499   -3.2029009092
     C     5.3432802698   -1.6262099853   -1.7479621506
     C     6.0811595248   -0.3709673604   -1.3387573826
     C     5.1778986573    0.8384514524   -1.4723463383
     C     4.7348901556    0.9813967834   -2.9266450156
     C     4.0917138493   -0.2588965404   -3.5394013764
     H     6.4248211183   -0.4637995305   -0.3071748168
     H     5.8195071267   -1.4477331117   -3.8033509494
     H     4.3602068885   -2.3816364377   -3.5081539482
     H     4.0688788922    1.8339227530   -3.0218798221
     H     5.6300115687    1.1950848223   -3.5099211576
     H     6.9618916278   -0.2310076107   -1.9668030671
     C     4.1843607579   -1.8105911302   -0.7832844641
     H     3.4638704352   -2.5083651051   -1.1969230803
     H     4.5763908580   -2.2389365018    0.1401518909
     C     3.9347391148    0.6597234553   -0.6346637261
     N     3.4933369959   -0.5849259622   -0.4710198842
     O     3.3403939447    1.6193085959   -0.2059226195
     H     2.6169705065   -0.6790375185    0.0223221016
     C     6.2465320568   -2.8380411774   -1.6364423746
     H     6.6466363910   -2.9303877358   -0.6261520082
     H     5.6947951825   -3.7494161640   -1.8733550490
     H     7.0829314084   -2.7543152082   -2.3312714672
     C     5.8983784786    2.0991783130   -1.0461292270
     H     6.2018910851    2.0330191032   -0.0012969876
     H     6.7905617992    2.2328002923   -1.6597925724
     H     5.2503799605    2.9638573392   -1.1572359774
     C     4.0383524883   -0.0832359065   -5.0559450842
     H     3.4372623989    0.7874549477   -5.3197871799
     H     5.0471520216    0.0605881044   -5.4423772161
     H     3.6026182886   -0.9657836497   -5.5221935306
     C     2.6784846713   -0.4573281131   -3.1016719089
     C     0.7450950164   -1.1992756886   -2.6193198733
     C     0.7248752593    0.1948199413   -2.4568651833
     C    -6.1956969036   -1.8531542425   -0.3884094908
     C    -5.0157358693   -2.3254312843   -0.8898998019
     C    -3.9419110551   -1.4654937460   -1.1440367777
     C    -4.0846804476   -0.1111079436   -0.8945671529
     C    -5.2975961033    0.3731796624   -0.3690357641
     C    -6.3267195857   -0.4831849264   -0.1218174707
     C    -2.6915567629   -2.0880590208   -1.6376473428
     C    -1.5077606788    0.1383689319   -1.7481291616
     C    -1.5236659987   -1.2536436766   -1.9057821439
     C    -0.3659649053   -1.9335246332   -2.3465967968
     H    -0.3991783428   -3.0023732574   -2.4493379286
     C    -0.3655824094    0.8921967754   -2.0297773938
     H    -7.0158605560   -2.5254685467   -0.1905451734
     H    -4.8674242945   -3.3720367175   -1.0928504985
     H    -5.3959885143    1.4260270677   -0.1598527594
     H    -7.2500522186   -0.1001280500    0.2865987327
     H    -0.3468327710    1.9589917929   -1.8848668016
     O     1.9547477086    0.6415772050   -2.7892954055
     N     2.0311242505   -1.5449250487   -3.0456913357
     S    -2.8700337867    1.0713889845   -1.1949072520
     O    -2.6526523727   -3.2734585699   -1.7925399461
     N     0.7867533239    1.3764760399    1.0552063689
     H     0.2634210157    2.1507944164    1.3955458365
     H     1.6863159419    1.5222794072    0.6186623868
     C     0.3190135625    0.1348272110    1.1877108606
     O     0.9280436736   -0.8406229251    0.8102464715
     C    -0.9985821003   -0.0230474542    1.8334096327
     C    -1.7141207654    1.0921640175    2.1790600522
     C    -1.4795032193   -1.4271418461    2.0220639658
     C    -2.6400034878   -1.5170584810    2.9670560916
     H    -1.7512133403   -1.8374614143    1.0503016433
     H    -0.6455696437   -2.0270863282    2.3741340437
     C    -2.4361300039   -1.3956053328    4.3327527171
     C    -3.5039482263   -1.3772977544    5.2082628392
     C    -4.7986441765   -1.4846204705    4.7266448344
     C    -5.0091575410   -1.6205525098    3.3674905716
     C    -3.9335591678   -1.6390783568    2.4965753521
     H    -1.4286969159   -1.2944865689    4.7092261140
     H    -3.3288836627   -1.2783623094    6.2694769202
     H    -5.6348912831   -1.4706947384    5.4102438220
     H    -6.0127404561   -1.7102796583    2.9787202913
     H    -4.1053550297   -1.7227598860    1.4374600740
     C    -2.8529788456    1.5725324280    2.6922193524
     C    -3.1823426069    3.0303880925    2.7972253354
     H    -3.6022788410    0.8831371036    3.0519442146
     C    -2.0283982452    3.8981910827    2.3336141366
     C    -4.4027292162    3.3095101812    1.9297058516
     C    -3.5170527510    3.3410490918    4.2490438635
     H    -2.6532426801    3.1584129684    4.8891925735
     H    -3.8140212779    4.3858934086    4.3546166717
     H    -4.3383216449    2.7118114090    4.5957430155
     H    -4.1677853186    3.1352881362    0.8799380461
     H    -5.2340239371    2.6614733762    2.2119960605
     H    -4.7200059407    4.3471668852    2.0466603248
     H    -1.1401949937    3.7192540360    2.9400873001
     H    -1.7848968007    3.6902322021    1.2914523009
     H    -2.2963169567    4.9521035202    2.4197702145
