# Supplementary material for: Finding Excited-State Minimum Energy Crossing Points on a Budget: Non-Self-Consistent Tight-Binding Methods
Source: J Phys Chem Lett. 2023 May 5;14(19):4440–8. doi: 10.1021/acs.jpclett.3c00494 (PMC10201533; doi:10.1021/acs.jpclett.3c00494)
Supplement: Supplementary file 1 — jz3c00494_si_001.zip [file jz3c00494_si_001.zip › SI/benzene/MECI1/crestopt.xyz]

  12
 Etot=  -15.7951671583 g norm=  0.00008867
 C          0.6671078153       -0.7970480575        0.3525607093
 C         -0.7225230160       -1.1453507075        0.0494854777
 C         -1.4707914169        0.0000963831       -0.1650642081
 C         -0.7223495034        1.1453947662        0.0496853952
 C          0.6672335519        0.7968472049        0.3526842514
 C          1.4554307659       -0.0000881744       -0.5778569177
 H          2.5315584451       -0.0001674150       -0.6328759010
 H          1.2066444117       -1.4428493040        1.0353213731
 H         -1.0776883158       -2.1617563698        0.0379092442
 H         -2.5119063585        0.0001996212       -0.4611812137
 H         -1.0773655024        2.1618542318        0.0382847950
 H          1.2068690831        1.4424565414        1.0355490026
