# Supplementary material for: Finding Excited-State Minimum Energy Crossing Points on a Budget: Non-Self-Consistent Tight-Binding Methods
Source: J Phys Chem Lett. 2023 May 5;14(19):4440–8. doi: 10.1021/acs.jpclett.3c00494 (PMC10201533; doi:10.1021/acs.jpclett.3c00494)
Supplement: Supplementary file 1 — jz3c00494_si_001.zip [file jz3c00494_si_001.zip › SI/benzene/MECI1/fomo-casci.xyz]

  12
 
 C          0.0688847386       -0.8663322174        0.8405303775
 C          0.2842115509       -1.2236066766       -0.5649384879
 C          0.2086544708       -0.1700165779       -1.4760246980
 C         -0.2156864385        1.0248940469       -0.8945785179
 C         -0.3484976623        1.0103752970        0.5653395706
 C          0.6427331467        0.3477723934        1.3965536064
 H          0.6268304569        0.5004864491        2.4612064907
 H         -0.4559439609       -1.5534766508        1.4831471336
 H          0.4297774225       -2.2483075810       -0.8514789271
 H          0.4006543584       -0.2814026924       -2.5267146347
 H         -0.4917475222        1.8958376297       -1.4589647067
 H         -1.1498488253        1.5637475037        1.0259636711
