# Supplementary material for: Finding Excited-State Minimum Energy Crossing Points on a Budget: Non-Self-Consistent Tight-Binding Methods
Source: J Phys Chem Lett. 2023 May 5;14(19):4440–8. doi: 10.1021/acs.jpclett.3c00494 (PMC10201533; doi:10.1021/acs.jpclett.3c00494)
Supplement: Supplementary file 1 — jz3c00494_si_001.zip [file jz3c00494_si_001.zip › SI/benzene/MECI2/crestopt.xyz]

  12
 Etot=  -15.8047727675 g norm=  0.00004344
 C          1.4799190648        0.1485919293        0.1021088773
 C          0.7844961558       -1.0577220235       -0.3503385028
 C         -0.5148034420       -1.2806849009        0.2865009786
 C         -1.3130095780       -0.1896599800        0.0888857031
 C         -0.7149871479        1.0435114663       -0.2840824106
 C          0.6793292685        1.2378764473       -0.0952844619
 H          1.0511348181        2.2465221259        0.0562629400
 H          2.4578319427        0.1735624196        0.5591523461
 H          0.6829773057       -1.0576165780       -1.4478840897
 H         -0.7899186369       -2.1534789876        0.8595464669
 H         -2.3610989653       -0.1984403893        0.3717386966
 H         -1.3493423301        1.9150982731       -0.3907842632
