# Supplementary material for: Finding Excited-State Minimum Energy Crossing Points on a Budget: Non-Self-Consistent Tight-Binding Methods
Source: J Phys Chem Lett. 2023 May 5;14(19):4440–8. doi: 10.1021/acs.jpclett.3c00494 (PMC10201533; doi:10.1021/acs.jpclett.3c00494)
Supplement: Supplementary file 1 — jz3c00494_si_001.zip [file jz3c00494_si_001.zip › SI/benzene/MECI2/fomo-casci.xyz]

  12
 
 C         -0.3580947180       -1.2729349714        0.6612095018
 C          0.5997579493       -1.1354847427       -0.4088125125
 C          0.0155258636       -0.2145937203       -1.4011965651
 C         -0.1429650522        1.1209184564       -0.9500108541
 C         -0.0717531336        1.2503951665        0.4265469271
 C         -0.1207234900        0.0315007996        1.2151446612
 H          0.1166814701        0.1006182321        2.2654038646
 H         -0.4734285629       -2.1360476407        1.2900331217
 H          1.6665498806       -1.2446751965       -0.2835739882
 H         -0.6370893278       -0.6164686522       -2.1582854645
 H         -0.4822701632        1.9182625799       -1.5870131746
 H         -0.1121886128        2.1984994792        0.9305478181
