# Supplementary material for: Finding Excited-State Minimum Energy Crossing Points on a Budget: Non-Self-Consistent Tight-Binding Methods
Source: J Phys Chem Lett. 2023 May 5;14(19):4440–8. doi: 10.1021/acs.jpclett.3c00494 (PMC10201533; doi:10.1021/acs.jpclett.3c00494)
Supplement: Supplementary file 1 — jz3c00494_si_001.zip [file jz3c00494_si_001.zip › SI/benzene/MECI3/crestopt.xyz]

  12
 Etot=  -15.7951652582 g norm=  0.00029069
 C          0.6905347214       -0.8064243827        0.3168551079
 C         -0.6921496756       -1.1458342061       -0.0257249632
 C         -1.4295055667        0.0047791026       -0.2501253276
 C         -0.6821352991        1.1447604831       -0.0055037002
 C          0.6975003434        0.7872946840        0.3309312672
 C          1.5065866724       -0.0050729924       -0.5854419704
 H          2.5838461777       -0.0094051030       -0.6123269163
 H          1.2090629985       -1.4604875928        1.0079851628
 H         -1.0512462729       -2.1605145485       -0.0554873140
 H         -2.4624448952        0.0121534304       -0.5735220840
 H         -1.0323459842        2.1629051802       -0.0173188157
 H          1.2216497750        1.4245187089        1.0334443286
