# Supplementary material for: Finding Excited-State Minimum Energy Crossing Points on a Budget: Non-Self-Consistent Tight-Binding Methods
Source: J Phys Chem Lett. 2023 May 5;14(19):4440–8. doi: 10.1021/acs.jpclett.3c00494 (PMC10201533; doi:10.1021/acs.jpclett.3c00494)
Supplement: Supplementary file 1 — jz3c00494_si_001.zip [file jz3c00494_si_001.zip › SI/benzene/MECI3/fomo-casci.xyz]

  12
 
 C         -0.1977110000       -0.6960560000        0.7393890000
 C          0.2204620000       -1.2138600000       -0.5468410000
 C          0.1691360000       -0.1796170000       -1.5034400000
 C         -0.2738950000        0.9935830000       -0.8813880000
 C         -0.4902410000        0.7302110000        0.5374360000
 C          0.8712800000        0.4059920000        1.2930900000
 H          0.8610580000        0.5150680000        2.3647500000
 H         -0.6520120000       -1.3168200000        1.4789600000
 H          0.5712460000       -2.2072500000       -0.7205680000
 H          0.5110870000       -0.2554510000       -2.5138000000
 H         -0.3666900000        1.9517000000       -1.3432000000
 H         -1.2240400000        1.2719400000        1.0946300000
