# Supplementary material for: Finding Excited-State Minimum Energy Crossing Points on a Budget: Non-Self-Consistent Tight-Binding Methods
Source: J Phys Chem Lett. 2023 May 5;14(19):4440–8. doi: 10.1021/acs.jpclett.3c00494 (PMC10201533; doi:10.1021/acs.jpclett.3c00494)
Supplement: Supplementary file 1 — jz3c00494_si_001.zip [file jz3c00494_si_001.zip › SI/benzene/MECI4/crestopt.xyz]

  12
 Etot=  -15.7916028300 g norm=  0.00042615
 C          0.7034809607       -1.1613884803       -0.0429185790
 C         -0.6857884825       -0.7655944092       -0.4026455557
 C         -1.3830390933        0.0049709248        0.6034142771
 C         -0.6798993991        0.7693733534       -0.4032516645
 C          0.7123716046        1.1548188436       -0.0441486090
 C          1.4397294540       -0.0059853495        0.1606214046
 H          2.4900920718       -0.0097707466        0.4226387899
 H          1.0497829222       -2.1786618036        0.0012230288
 H         -1.2341213085       -1.3658683767       -1.1136407165
 H         -1.5662109357        0.0058127371        1.6547710235
 H         -1.2234131865        1.3734782136       -1.1147559563
 H          1.0665169050        2.1693696993       -0.0009067078
