# Supplementary material for: Finding Excited-State Minimum Energy Crossing Points on a Budget: Non-Self-Consistent Tight-Binding Methods
Source: J Phys Chem Lett. 2023 May 5;14(19):4440–8. doi: 10.1021/acs.jpclett.3c00494 (PMC10201533; doi:10.1021/acs.jpclett.3c00494)
Supplement: Supplementary file 1 — jz3c00494_si_001.zip [file jz3c00494_si_001.zip › SI/benzene/MECI4/fomo-casci.xyz]

  12
 
 C          0.1958596814       -1.0670363391        0.8017975525
 C          0.5243900463       -1.0758385831       -0.6199917984
 C         -0.3223139358       -0.2765206670       -1.5159071055
 C          0.0885928782        0.9958494646       -0.9056970583
 C         -0.2807191985        1.2280794823        0.4873260889
 C         -0.3297393163        0.1165034206        1.3375320369
 H         -0.6724082644        0.1854814541        2.3532077011
 H          0.4073324340       -1.9259178041        1.4125965980
 H          1.4210573244       -1.5510834636       -0.9763730498
 H         -1.3317012426       -0.5277480718       -1.7991458136
 H          0.7505006758        1.6704862114       -1.4194057073
 H         -0.4508227580        2.2277386764        0.8440957816
