# Supplementary material for: Finding Excited-State Minimum Energy Crossing Points on a Budget: Non-Self-Consistent Tight-Binding Methods
Source: J Phys Chem Lett. 2023 May 5;14(19):4440–8. doi: 10.1021/acs.jpclett.3c00494 (PMC10201533; doi:10.1021/acs.jpclett.3c00494)
Supplement: Supplementary file 1 — jz3c00494_si_001.zip [file jz3c00494_si_001.zip › SI/benzene/MECI5/crestopt.xyz]

  12
 Etot=  -15.7916053295 g norm=  0.00016924
 C          0.5879200591       -1.2124557953        0.0853144355
 C         -0.7593637881       -0.6559973016        0.3873664933
 C         -1.3618254009        0.1065113254       -0.6839723883
 C         -0.5991710556        0.8667961687        0.2817393973
 C          0.8296195627        1.0855317939       -0.0741838715
 C          1.4393292128       -0.1533844625       -0.1827274714
 H          2.4873345680       -0.2802188349       -0.4226819494
 H          0.8304662955       -2.2597099059        0.1184688224
 H         -1.3749724585       -1.1470334372        1.1266148453
 H         -1.5302341915        0.0513856987       -1.7362355124
 H         -1.0890610933        1.5709402458        0.9380673843
 H          1.2844013943        2.0543090859       -0.1806139924
