# Supplementary material for: Finding Excited-State Minimum Energy Crossing Points on a Budget: Non-Self-Consistent Tight-Binding Methods
Source: J Phys Chem Lett. 2023 May 5;14(19):4440–8. doi: 10.1021/acs.jpclett.3c00494 (PMC10201533; doi:10.1021/acs.jpclett.3c00494)
Supplement: Supplementary file 1 — jz3c00494_si_001.zip [file jz3c00494_si_001.zip › SI/benzene/MECI5/fomo-casci.xyz]

  12
 
 C          0.2308828563       -1.0015139035        0.7632530545
 C         -0.3230410542       -0.9195868770       -0.6046247148
 C          0.6729311257       -0.2427939273       -1.5370563978
 C         -0.6571779021        0.4999548129       -0.7930609871
 C         -0.3264754525        1.1999494770        0.4153615945
 C          0.2113769028        0.2746451156        1.3526034424
 H          0.6350564680        0.5282029214        2.3008285626
 H          0.6650161834       -1.8774220198        1.1942761288
 H         -0.9342481943       -1.7019881374       -1.0033298240
 H          1.6079950635        0.1254027475       -1.1513790387
 H         -1.3617096472        0.8628799792       -1.5092515822
 H         -0.4206063494        2.2522698114        0.5723798617
