# Supplementary material for: Finding Excited-State Minimum Energy Crossing Points on a Budget: Non-Self-Consistent Tight-Binding Methods
Source: J Phys Chem Lett. 2023 May 5;14(19):4440–8. doi: 10.1021/acs.jpclett.3c00494 (PMC10201533; doi:10.1021/acs.jpclett.3c00494)
Supplement: Supplementary file 1 — jz3c00494_si_001.zip [file jz3c00494_si_001.zip › SI/benzene/MECI6/crestopt.xyz]

  12
 Etot=  -15.7773594663 g norm=  0.00004285
 C          0.1150673988       -1.1883211690        0.0787988136
 C         -0.8277743702       -0.0002484605        0.2677202148
 C         -2.0625077351       -0.0003765936       -0.4164635369
 C          0.1145584029        1.1882929177        0.0792558878
 C          1.3501641252        0.7343188565       -0.1208490534
 C          1.3504784109       -0.7337440849       -0.1211237881
 H          2.2488556252       -1.3163549208       -0.2683592400
 H         -0.2357321456       -2.2047490480        0.1252108763
 H         -1.0838020604       -0.0005174740        1.3348406871
 H         -3.1146869611       -0.0005639505       -0.5058757672
 H         -0.2366601735        2.2045585370        0.1260577420
 H          2.2483061528        1.3173677883       -0.2678256104
