# Supplementary material for: Finding Excited-State Minimum Energy Crossing Points on a Budget: Non-Self-Consistent Tight-Binding Methods
Source: J Phys Chem Lett. 2023 May 5;14(19):4440–8. doi: 10.1021/acs.jpclett.3c00494 (PMC10201533; doi:10.1021/acs.jpclett.3c00494)
Supplement: Supplementary file 1 — jz3c00494_si_001.zip [file jz3c00494_si_001.zip › SI/benzene/MECI6/fomo-casci.xyz]

  12
 
 C          0.4787526498       -0.8769215601        0.5445490146
 C         -0.0883269514       -0.5479889865       -0.8315802260
 C          0.8458711410       -0.7095380967       -1.9562897351
 C         -0.6231453241        0.8641827419       -0.6227224122
 C         -0.4313719503        1.2266626235        0.6544233468
 C          0.2504030030        0.1508313700        1.3757356226
 H          0.5184612587        0.1971944032        2.4112678348
 H          0.9673159092       -1.8018204709        0.7668244919
 H         -0.9399615978       -1.2053641230       -1.0084884119
 H          1.4113528295       -0.9323809870       -2.8213100690
 H         -1.0826424622        1.4337315271       -1.4024271463
 H         -0.7233697298        2.1565469939        1.0975749993
