# Supplementary material for: Finding Excited-State Minimum Energy Crossing Points on a Budget: Non-Self-Consistent Tight-Binding Methods
Source: J Phys Chem Lett. 2023 May 5;14(19):4440–8. doi: 10.1021/acs.jpclett.3c00494 (PMC10201533; doi:10.1021/acs.jpclett.3c00494)
Supplement: Supplementary file 1 — jz3c00494_si_001.zip [file jz3c00494_si_001.zip › SI/benzene/MECI7/crestopt.xyz]

  12
 Etot=  -15.8278809239 g norm=  0.00030669
 C          1.1403544255       -0.8888418488       -0.0001665733
 C          1.3471835699        0.5486034630       -0.0000497595
 C          0.1983835863        1.3470170836        0.0000156346
 C         -1.0689719524        0.8635809325       -0.0000003284
 C         -1.3893055005       -0.6450488358       -0.0000456423
 C         -0.1022414562       -1.2931391614       -0.0001816911
 H         -1.9902557845       -0.8928596396        0.8843215657
 H          2.0075917434       -1.5355810457       -0.0002582241
 H          2.3507143347        0.9429410578       -0.0000085374
 H          0.3369771326        2.4245778516        0.0001746100
 H         -1.9405176623        1.5017581020        0.0000507251
 H         -1.9904154819       -0.8927690070       -0.8843243045
