# Supplementary material for: Finding Excited-State Minimum Energy Crossing Points on a Budget: Non-Self-Consistent Tight-Binding Methods
Source: J Phys Chem Lett. 2023 May 5;14(19):4440–8. doi: 10.1021/acs.jpclett.3c00494 (PMC10201533; doi:10.1021/acs.jpclett.3c00494)
Supplement: Supplementary file 1 — jz3c00494_si_001.zip [file jz3c00494_si_001.zip › SI/benzene/MECI7/fomo-casci.xyz]

  12
 
 C          0.4905818555        1.3150803121        0.3123429855
 C          1.6177399725        0.8895477460       -0.4455051027
 C          1.6219805265       -0.3769312423       -1.0613540877
 C          0.5483522597       -1.2321393988       -0.9488207022
 C         -0.6848949863       -0.8667828814       -0.1673003956
 C         -0.5771863922        0.4988079499        0.4403122552
 H         -1.5659155484       -0.9030167461       -0.8024791239
 H          0.4978297233        2.2815847345        0.7771121798
 H          2.4660292219        1.5373696755       -0.5474694874
 H          2.4808500976       -0.6792224254       -1.6288568578
 H          0.5710115621       -2.1932663329       -1.4253815286
 H         -0.8684938905       -1.5918639967        0.6209683081
