# Supplementary material for: Finding Excited-State Minimum Energy Crossing Points on a Budget: Non-Self-Consistent Tight-Binding Methods
Source: J Phys Chem Lett. 2023 May 5;14(19):4440–8. doi: 10.1021/acs.jpclett.3c00494 (PMC10201533; doi:10.1021/acs.jpclett.3c00494)
Supplement: Supplementary file 1 — jz3c00494_si_001.zip [file jz3c00494_si_001.zip › SI/s0s1_benchmark/butadiene/crestopt.xyz]

  10
 Etot=  -11.5904805700 g norm=  0.00000130
 C         -1.4958156496        0.2293809879       -0.2560217746
 C         -0.2473133994        0.1762184929        0.5096275675
 C          0.6833534915       -0.8876753263        0.1999054038
 C          1.0868913501        0.4543278367       -0.2097604014
 H         -1.8069490738       -0.6646902537       -0.7746178129
 H         -1.7655828436        1.1685277707       -0.7193200068
 H         -0.2845150407        0.5786654582        1.5149266043
 H          0.5445002576       -1.7670315097       -0.4008050397
 H          1.0680154024        0.7125746568       -1.2625614491
 H          1.8527915362        0.9655966868        0.3597876028
