# Supplementary material for: Finding Excited-State Minimum Energy Crossing Points on a Budget: Non-Self-Consistent Tight-Binding Methods
Source: J Phys Chem Lett. 2023 May 5;14(19):4440–8. doi: 10.1021/acs.jpclett.3c00494 (PMC10201533; doi:10.1021/acs.jpclett.3c00494)
Supplement: Supplementary file 1 — jz3c00494_si_001.zip [file jz3c00494_si_001.zip › SI/s0s1_benchmark/butadiene/hhTDA.xyz]

10
-149.67268 frame 0   xyz file generated by terachem
   C       0.1598091096    0.0335464291    0.0932951123
   C       1.5429912123   -0.1873611545    0.0909900273
   C       2.1660630293    1.0553575272   -0.1105299584
   C       2.6250676824    0.9141693566    1.2161287688
   H      -0.2668422022    0.7560201671   -0.5950461553
   H      -0.4929303142   -0.4004782229    0.8407935644
   H       2.0690159080   -1.1277463985    0.1855186886
   H       1.9103478688    1.8796818253   -0.7648335213
   H       2.2053739854    1.5039330607    2.0209619676
   H       3.5394737206    0.3677094099    1.3971985060
