# Supplementary material for: Finding Excited-State Minimum Energy Crossing Points on a Budget: Non-Self-Consistent Tight-Binding Methods
Source: J Phys Chem Lett. 2023 May 5;14(19):4440–8. doi: 10.1021/acs.jpclett.3c00494 (PMC10201533; doi:10.1021/acs.jpclett.3c00494)
Supplement: Supplementary file 1 — jz3c00494_si_001.zip [file jz3c00494_si_001.zip › SI/s0s1_benchmark/ethene_1/crestopt.xyz]

  6
 Etot=   -6.2896558442 g norm=  0.00004731
 C         -0.7700570535        0.0286858755        0.0000015915
 C          0.6594555087       -0.0151827933       -0.0000125500
 H          0.9403621989       -1.0784703191       -0.0001046527
 H          1.1172432630        0.4374035909       -0.8927605505
 H         -1.7714006160       -0.3065038045       -0.0000116192
 H          1.1172389737        0.4372318249        0.8928203461
