# Supplementary material for: Finding Excited-State Minimum Energy Crossing Points on a Budget: Non-Self-Consistent Tight-Binding Methods
Source: J Phys Chem Lett. 2023 May 5;14(19):4440–8. doi: 10.1021/acs.jpclett.3c00494 (PMC10201533; doi:10.1021/acs.jpclett.3c00494)
Supplement: Supplementary file 1 — jz3c00494_si_001.zip [file jz3c00494_si_001.zip › SI/s0s1_benchmark/ethene_1/hhTDA.xyz]

6
 -72.95308 frame 0   xyz file generated by terachem
   C       0.0406338627   -0.0479848833   -0.0016843633
   C       1.4661567596    0.0399389756    0.0005951871
   H       1.7213034537   -1.0093241496    0.0005862219
   H       1.8874107101    0.5010968289   -0.8885787054
   H      -0.7944034759   -0.7085047963   -0.0032996260
   H       1.8844766898    0.5004600246    0.8914542856
