# Supplementary material for: Finding Excited-State Minimum Energy Crossing Points on a Budget: Non-Self-Consistent Tight-Binding Methods
Source: J Phys Chem Lett. 2023 May 5;14(19):4440–8. doi: 10.1021/acs.jpclett.3c00494 (PMC10201533; doi:10.1021/acs.jpclett.3c00494)
Supplement: Supplementary file 1 — jz3c00494_si_001.zip [file jz3c00494_si_001.zip › SI/s0s1_benchmark/ethene_2/crestopt.xyz]

  6
 Etot=   -6.2982990311 g norm=  0.00025902
 C         -0.6020073692       -0.2995372112       -0.1733127952
 C          0.7959859562       -0.0862822454        0.0336642813
 H          1.4719110089       -0.9141876548        0.2087445758
 H         -1.0031556767       -0.4711065775       -1.1647127092
 H         -1.2984797428       -0.3117053523        0.6558846626
 H          1.2198347015        0.9102962723        0.0229546576
