# Supplementary material for: Finding Excited-State Minimum Energy Crossing Points on a Budget: Non-Self-Consistent Tight-Binding Methods
Source: J Phys Chem Lett. 2023 May 5;14(19):4440–8. doi: 10.1021/acs.jpclett.3c00494 (PMC10201533; doi:10.1021/acs.jpclett.3c00494)
Supplement: Supplementary file 1 — jz3c00494_si_001.zip [file jz3c00494_si_001.zip › SI/s0s1_benchmark/ethene_2/hhTDA.xyz]

6
 -73.01496 frame 0   xyz file generated by terachem
   C      -0.0254814639   -0.0169487199    0.0053817266
   C       1.3825632323   -0.0025813117    0.0209885738
   H       2.0161542191   -0.9023451749   -0.0219145626
   H       0.1965175467   -0.5944658191   -0.9182960492
   H      -0.5804026854   -0.7294631084    0.5965051420
   H       1.9493111513    0.9079371339   -0.2023208307
