# Supplementary material for: Finding Excited-State Minimum Energy Crossing Points on a Budget: Non-Self-Consistent Tight-Binding Methods
Source: J Phys Chem Lett. 2023 May 5;14(19):4440–8. doi: 10.1021/acs.jpclett.3c00494 (PMC10201533; doi:10.1021/acs.jpclett.3c00494)
Supplement: Supplementary file 1 — jz3c00494_si_001.zip [file jz3c00494_si_001.zip › SI/s0s1_benchmark/hdbi_1/crestopt.xyz]

  21
 Etot=  -38.8199257199 g norm=  0.00013146
 N          3.5040715787        0.4699360329        0.7392025691
 N          2.4942612321        0.7417429664       -1.2287829592
 H          4.1432642096        0.5670788055        1.4993938826
 H          4.2467884000        1.8195904102       -0.6830595010
 H          0.7038476988       -1.8612821065       -1.3161260539
 H         -1.6691345412       -2.2795144947       -1.1919962990
 H         -3.9266174796       -1.6121081001       -0.4692952350
 H         -2.3853284240        2.1546080915        0.8625915448
 H         -0.1315513984        1.4933708709        0.1340849681
 C          3.5126091530        1.0912473956       -0.3955626401
 C          1.7613526391       -0.1557627634       -0.5803236702
 C          2.3921586198       -0.3985183477        0.7637821651
 C          0.5714765182       -0.7958003484       -1.1273082959
 C         -0.7173269150       -0.4481735409       -0.5885063657
 C         -1.8278750023       -1.3040482519       -0.7410797502
 C         -3.0934670057       -0.9297547972       -0.3376316020
 C         -3.3406315451        0.3271399476        0.2530990778
 C         -2.2295071159        1.1814103403        0.4093571279
 C         -0.9641578250        0.8089025925        0.0019865982
 O          2.0863071227       -1.1498274060        1.6289090447
 O         -4.5283156734        0.6799303133        0.6261036006
