# Supplementary material for: Finding Excited-State Minimum Energy Crossing Points on a Budget: Non-Self-Consistent Tight-Binding Methods
Source: J Phys Chem Lett. 2023 May 5;14(19):4440–8. doi: 10.1021/acs.jpclett.3c00494 (PMC10201533; doi:10.1021/acs.jpclett.3c00494)
Supplement: Supplementary file 1 — jz3c00494_si_001.zip [file jz3c00494_si_001.zip › SI/s0s1_benchmark/hdbi_1/hhTDA.xyz]

21
-636.70591 frame 0   xyz file generated by terachem
   N       0.0391647463    0.1930765372    0.1699906754
   N       2.2584452758   -0.0141098814    0.0941563651
   H      -0.9318113057   -0.0560524716    0.2358591173
   H       0.9863292221   -1.6853077395    0.3114649213
   H       2.8304666184    3.0365678963   -0.8456625719
   H       3.4565403779    4.9912836452    0.4887691333
   H       3.5425894497    6.1288796475    2.6609569178
   H       2.7504833449    2.4140391297    4.6437280578
   H       2.7423157543    1.2657770706    2.4924934638
   C       1.0948371296   -0.6103311243    0.2034306234
   C       2.0219063846    1.3017160492    0.0245607025
   C       0.5522217197    1.5002019476    0.0345211420
   C       3.0095461232    2.3672998792   -0.0062251581
   C       3.0542337042    3.0265069745    1.2749591267
   C       3.3018045977    4.4171722531    1.4012174429
   C       3.3461455680    5.0597822806    2.6121330335
   C       3.1270611451    4.3920352545    3.8750883578
   C       2.8945564172    2.9813707543    3.7265220827
   C       2.8726500078    2.3456401719    2.5032223165
   O      -0.1177635760    2.4776688023   -0.1052828092
   O       3.1500002952    4.9805359233    4.9756420595
