# Supplementary material for: Finding Excited-State Minimum Energy Crossing Points on a Budget: Non-Self-Consistent Tight-Binding Methods
Source: J Phys Chem Lett. 2023 May 5;14(19):4440–8. doi: 10.1021/acs.jpclett.3c00494 (PMC10201533; doi:10.1021/acs.jpclett.3c00494)
Supplement: Supplementary file 1 — jz3c00494_si_001.zip [file jz3c00494_si_001.zip › SI/s0s1_benchmark/hdbi_2/crestopt.xyz]

  21
 Etot=  -38.8199236396 g norm=  0.00011349
 N         -3.2997470844       -1.4069765047       -0.0662956773
 N         -2.2513995260       -0.2157015199       -1.6310007583
 H         -3.9116985763       -2.0555242937        0.3818046676
 H         -3.7727066963       -1.6296793449       -2.0967381154
 H         -0.9814521911        2.0704038584        0.1414832419
 H          0.4634960667       -1.2805589332       -0.7161344500
 H          2.8008199334       -1.9194679532       -0.2967885027
 H          3.6169866760        2.0157748527        1.1812825501
 H          1.2747011240        2.6551229172        0.7706173333
 C         -3.1886761934       -1.1563819450       -1.3305278661
 C         -1.7016014258        0.1564841105       -0.4811761599
 C         -2.3704779163       -0.6056126940        0.6306685747
 C         -0.6517640792        1.1602670796       -0.3598112448
 C          0.6789210455        0.7406034943       -0.0064845814
 C          1.1547256640       -0.5549829575       -0.2978918924
 C          2.4673143168       -0.9136854641       -0.0644402651
 C          3.4007154871       -0.0034077743        0.4728328884
 C          2.9247392516        1.2921044533        0.7639394070
 C          1.6115264766        1.6495778994        0.5350571223
 O         -2.2128835540       -0.5441179778        1.8043349748
 O          4.6334684461       -0.3365812345        0.6825013878
