# Supplementary material for: Finding Excited-State Minimum Energy Crossing Points on a Budget: Non-Self-Consistent Tight-Binding Methods
Source: J Phys Chem Lett. 2023 May 5;14(19):4440–8. doi: 10.1021/acs.jpclett.3c00494 (PMC10201533; doi:10.1021/acs.jpclett.3c00494)
Supplement: Supplementary file 1 — jz3c00494_si_001.zip [file jz3c00494_si_001.zip › SI/s0s1_benchmark/hdbi_2/hhTDA.xyz]

21
-636.69117 frame 0   xyz file generated by terachem
   N       0.3712616569   -0.0918627981    0.2060505977
   N       2.3139770181    0.2535214545   -0.7981790890
   H      -0.4509675173   -0.5614215509    0.5327711897
   H       1.3878363367   -1.6391152337   -0.8885781016
   H       2.1443021591    3.4284204152    0.3466405016
   H       4.8677886875    1.5956593895   -1.3621251291
   H       6.9374886924    0.7958284538   -0.2086432136
   H       5.2375697700    1.9069200087    3.5827936569
   H       3.1302221129    2.5757818060    2.4225048379
   C       1.3910345784   -0.6076183743   -0.5496926332
   C       1.9261853795    1.4403792126   -0.1900275279
   C       0.6860672412    1.2369640343    0.5156356546
   C       2.6699971545    2.6697823946   -0.2349585557
   C       3.8833300152    2.2015976310    0.4429818715
   C       4.9772395020    1.6414660790   -0.2861858586
   C       6.0950791142    1.2078089364    0.3387327388
   C       6.2544613694    1.3030587284    1.7742771844
   C       5.1269851657    1.8388751341    2.5048076467
   C       3.9927124344    2.2157331406    1.8710889110
   O       0.0017634178    1.9717544298    1.2205769636
   O       7.2879577115    0.9485267087    2.3359783544
