# Supplementary material for: Finding Excited-State Minimum Energy Crossing Points on a Budget: Non-Self-Consistent Tight-Binding Methods
Source: J Phys Chem Lett. 2023 May 5;14(19):4440–8. doi: 10.1021/acs.jpclett.3c00494 (PMC10201533; doi:10.1021/acs.jpclett.3c00494)
Supplement: Supplementary file 1 — jz3c00494_si_001.zip [file jz3c00494_si_001.zip › SI/s0s1_benchmark/ketene/crestopt.xyz]

  5
 Etot=   -8.4328978457 g norm=  0.00070447
 O         -0.8197897819       -0.1109890993        0.4094155276
 C         -0.1280779524        0.4535168441       -0.4349718585
 C          1.2141855312       -0.1657675239       -0.1807755126
 H          1.3228526922       -1.2421800144       -0.1753438952
 H          1.9415383260        0.4010548462        0.3834137031
