# Supplementary material for: Finding Excited-State Minimum Energy Crossing Points on a Budget: Non-Self-Consistent Tight-Binding Methods
Source: J Phys Chem Lett. 2023 May 5;14(19):4440–8. doi: 10.1021/acs.jpclett.3c00494 (PMC10201533; doi:10.1021/acs.jpclett.3c00494)
Supplement: Supplementary file 1 — jz3c00494_si_001.zip [file jz3c00494_si_001.zip › SI/s0s1_benchmark/ketene/hhTDA.xyz]

5
-144.81432 frame 0   xyz file generated by terachem
   O       1.1469607705   -0.2982256933   -0.9435379720
   C       0.2412521496    0.4186178345   -0.4529830751
   C       0.1352134959    0.0470661522    0.8927792040
   H       0.9263264333    0.1828253471    1.6263019494
   H      -0.8122688493   -0.3183286405    1.2728578938
