# Supplementary material for: Finding Excited-State Minimum Energy Crossing Points on a Budget: Non-Self-Consistent Tight-Binding Methods
Source: J Phys Chem Lett. 2023 May 5;14(19):4440–8. doi: 10.1021/acs.jpclett.3c00494 (PMC10201533; doi:10.1021/acs.jpclett.3c00494)
Supplement: Supplementary file 1 — jz3c00494_si_001.zip [file jz3c00494_si_001.zip › SI/s0s1_benchmark/ketene/input.toml]

#This is a CREST input file
input = 'struc.xyz'
runtype='ancopt'

#parallelization
threads = 9

#calculation data
[calculation]
type = -1  # specify  energy & gradient from[calculation.level] to be used
eprint = true
elog="energies.log" 
maxcycle = 1000

#calculation level
[[calculation.level]]
method = "gfn0*"
uhf = 0
chrg = 0
dir = 's0'
config = [2,0]
refresh = false 
print = true
#etemp = 1000.0

[[calculation.level]]
method = "gfn0*"
uhf = 0
chrg = 0
dir = 's1'
config = [1,1,0,0]
refresh = false
print = true
#etemp = 1000.0

[[calculation.constraints]]
gapdiff2 = [10.0, 0.005, 0.25]  #bias parameter to minimize the gap, [10, 0.005, 0.25] is ok for     most molecules
