# Supplementary material for: Finding Excited-State Minimum Energy Crossing Points on a Budget: Non-Self-Consistent Tight-Binding Methods
Source: J Phys Chem Lett. 2023 May 5;14(19):4440–8. doi: 10.1021/acs.jpclett.3c00494 (PMC10201533; doi:10.1021/acs.jpclett.3c00494)
Supplement: Supplementary file 1 — jz3c00494_si_001.zip [file jz3c00494_si_001.zip › SI/s0s1_benchmark/methylimiunum_1/crestopt.xyz]

  6
 Etot=   -5.3531660808 g norm=  0.00063632
 N         -0.6677329018       -0.0717646777        0.0784661868
 C          0.6530738709       -0.0629872536        0.0054116682
 H          1.0605837279       -1.1010257927        0.0120858992
 H          1.0644107661        0.4745451339        0.8907097003
 H          0.9984635398        0.4686642451       -0.9118055872
 H         -1.6410092709       -0.1968863193       -0.0749634516
