# Supplementary material for: Finding Excited-State Minimum Energy Crossing Points on a Budget: Non-Self-Consistent Tight-Binding Methods
Source: J Phys Chem Lett. 2023 May 5;14(19):4440–8. doi: 10.1021/acs.jpclett.3c00494 (PMC10201533; doi:10.1021/acs.jpclett.3c00494)
Supplement: Supplementary file 1 — jz3c00494_si_001.zip [file jz3c00494_si_001.zip › SI/s0s1_benchmark/methylimiunum_1/hhTDA.xyz]

6
 -88.41045 frame 0   xyz file generated by terachem
   N       0.0424308431   -0.1093228914    0.0132719450
   C       1.4006352333    0.0215346507    0.0082969032
   H       1.7673584329   -1.0030385099   -0.0027112963
   H       1.7070908568    0.5365369142    0.9143032522
   H       1.6990050775    0.5532762837   -0.8907221839
   H      -0.8643424437   -0.5573754474    0.0131713799
