# Supplementary material for: Finding Excited-State Minimum Energy Crossing Points on a Budget: Non-Self-Consistent Tight-Binding Methods
Source: J Phys Chem Lett. 2023 May 5;14(19):4440–8. doi: 10.1021/acs.jpclett.3c00494 (PMC10201533; doi:10.1021/acs.jpclett.3c00494)
Supplement: Supplementary file 1 — jz3c00494_si_001.zip [file jz3c00494_si_001.zip › SI/s0s1_benchmark/methylimiunum_2/crestopt.xyz]

  6
 Etot=   -5.3363913159 g norm=  0.00000491
 N         -0.5739083307       -0.0000236696       -0.0838252000
 C          0.7283613899        0.0003536105       -0.3920442502
 H          1.1530438384       -0.8279530527        0.2420096353
 H         -1.2802355658        0.0003572707       -0.8174181136
 H         -0.9703592304       -0.0006896639        0.8600144183
 H          1.1528195515        0.8279511452        0.2430843011
