# Supplementary material for: Finding Excited-State Minimum Energy Crossing Points on a Budget: Non-Self-Consistent Tight-Binding Methods
Source: J Phys Chem Lett. 2023 May 5;14(19):4440–8. doi: 10.1021/acs.jpclett.3c00494 (PMC10201533; doi:10.1021/acs.jpclett.3c00494)
Supplement: Supplementary file 1 — jz3c00494_si_001.zip [file jz3c00494_si_001.zip › SI/s0s1_benchmark/methylimiunum_2/hhTDA.xyz]

6
 -88.33561 frame 0   xyz file generated by terachem
   N       0.0062110478    0.0565221515   -0.1659624551
   C       1.2689623983   -0.0387389168    0.1327694063
   H       1.8048505707   -0.9902168716    0.0488887604
   H      -0.6661906364    0.2930054749   -0.8528244790
   H      -0.2349945262   -0.2689273606    0.7723484066
   H       1.7935411458    0.7661455226    0.6586073606
