# Supplementary material for: Finding Excited-State Minimum Energy Crossing Points on a Budget: Non-Self-Consistent Tight-Binding Methods
Source: J Phys Chem Lett. 2023 May 5;14(19):4440–8. doi: 10.1021/acs.jpclett.3c00494 (PMC10201533; doi:10.1021/acs.jpclett.3c00494)
Supplement: Supplementary file 1 — jz3c00494_si_001.zip [file jz3c00494_si_001.zip › SI/s0s1_benchmark/psb3+/crestopt.xyz]

  14
 Etot=  -16.0827201374 g norm=  0.00011123
 C         -2.9217902194       -0.4569958264       -0.0050260501
 C         -1.6135436017       -0.1848421248       -0.3707412859
 C         -0.7238367520        0.6267092072        0.2893714201
 C          0.6602327680        0.8452933966       -0.0302102670
 C          1.7014839406        0.0020366336        0.4829480496
 N          2.5687435194       -0.5496150378       -0.2416372109
 H          0.9579323364        1.7000811658       -0.6359481318
 H         -1.0070617011        1.1343148034        1.2098741595
 H          1.6925549473       -0.1933200087        1.5504724051
 H         -1.2465885410       -0.6712713491       -1.2734147153
 H          3.2656448348       -1.1828687335        0.1135701659
 H          2.5895068468       -0.4149420402       -1.2391125704
 H         -3.5749491073       -1.0245848791       -0.6563155250
 H         -3.3769566848        0.0393240281        0.8459478828
