# Supplementary material for: Finding Excited-State Minimum Energy Crossing Points on a Budget: Non-Self-Consistent Tight-Binding Methods
Source: J Phys Chem Lett. 2023 May 5;14(19):4440–8. doi: 10.1021/acs.jpclett.3c00494 (PMC10201533; doi:10.1021/acs.jpclett.3c00494)
Supplement: Supplementary file 1 — jz3c00494_si_001.zip [file jz3c00494_si_001.zip › SI/s0s1_benchmark/psb3+/hhTDA.xyz]

14
-242.87748 frame 0   xyz file generated by terachem
   C       0.0606322708    0.0297124944    0.0957526778
   C       1.3890756548   -0.0451124324   -0.0709576564
   C       2.1316129121   -1.2622493953   -0.0891424354
   C       3.5581237498   -1.0999476447    0.0426467228
   C       4.4270842241   -1.2128484262   -1.0491512066
   N       5.6935945937   -1.0338986022   -0.8847205975
   H       4.0336153773   -0.8557424352    1.0045935950
   H       1.7193557251   -2.1822164683    0.3111853776
   H       4.0456439399   -1.4515755114   -2.0398022828
   H       1.9222216404    0.8886579961   -0.2587155806
   H       6.3513059017   -1.1142303879   -1.6553097935
   H       6.0854204458   -0.8108799561    0.0262023274
   H      -0.4565385090    0.9820437161    0.0420325884
   H      -0.5405149264   -0.8574719469    0.2766662636
