# Supplementary material for: Finding Excited-State Minimum Energy Crossing Points on a Budget: Non-Self-Consistent Tight-Binding Methods
Source: J Phys Chem Lett. 2023 May 5;14(19):4440–8. doi: 10.1021/acs.jpclett.3c00494 (PMC10201533; doi:10.1021/acs.jpclett.3c00494)
Supplement: Supplementary file 1 — jz3c00494_si_001.zip [file jz3c00494_si_001.zip › SI/s0s1_benchmark/stilbene/crestopt.xyz]

  26
 Etot=  -36.0342243945 g norm=  0.00033521
 C          0.5827051713       -0.1883388886       -1.5297524227
 C          1.6896428908       -0.1433425604       -0.6950163893
 C          1.7593649860        0.7621839254        0.4003797524
 C          2.8603878049        0.7967230004        1.2172887767
 C          3.9397346204       -0.0557950573        0.9908961674
 C          3.8970735274       -0.9523406968       -0.0755334560
 C          2.8038718120       -1.0025726203       -0.9024955058
 C         -0.5918370972        0.6636164559       -1.3707617939
 C         -1.7005254365        0.3159232382       -0.6132805985
 C         -1.7675934650       -0.9258174363        0.0786203932
 C         -2.8666101588       -1.2561595180        0.8291178010
 C         -3.9476664283       -0.3816549150        0.9280741616
 C         -3.9095278373        0.8390472887        0.2565095274
 C         -2.8177190901        1.1881715258       -0.4970507719
 H          0.5796790280       -0.8994559819       -2.3520141320
 H          0.9180785048        1.4253314952        0.5711664439
 H          2.8965852627        1.4933588372        2.0482778546
 H          4.8065954109       -0.0215009196        1.6391072061
 H          4.7387202179       -1.6145843216       -0.2494673364
 H          2.7658417513       -1.6986972484       -1.7333207688
 H         -0.5878496669        1.6250336905       -1.8784143119
 H         -0.9247320542       -1.6036490373       -0.0040636305
 H         -2.9000866517       -2.2061550756        1.3520547463
 H         -4.8125082827       -0.6496983522        1.5222371322
 H         -4.7537292229        1.5164273193        0.3331662123
 H         -2.7834883875        2.1370683750       -1.0211478276
