# Supplementary material for: Finding Excited-State Minimum Energy Crossing Points on a Budget: Non-Self-Consistent Tight-Binding Methods
Source: J Phys Chem Lett. 2023 May 5;14(19):4440–8. doi: 10.1021/acs.jpclett.3c00494 (PMC10201533; doi:10.1021/acs.jpclett.3c00494)
Supplement: Supplementary file 1 — jz3c00494_si_001.zip [file jz3c00494_si_001.zip › SI/s0s1_benchmark/stilbene/hhTDA.xyz]

26
-533.21235 frame 0   xyz file generated by terachem
   C      -0.2062611023   -0.1125255976    0.5848862106
   C       1.1298246056   -0.0645057664    0.1519886644
   C       1.8874967304   -1.2450882475    0.1424372280
   C       3.2027404626   -1.2079735321   -0.2692530538
   C       3.7519002094   -0.0021789268   -0.6809704752
   C       3.0150455119    1.1797526114   -0.6775781331
   C       1.7041563948    1.1473485969   -0.2648445525
   C      -0.9121767678   -1.2827522622    0.9834393730
   C      -1.9060005551   -1.4411893770   -0.0743936318
   C      -1.6124524183   -1.2114938628   -1.4367340169
   C      -2.5833431741   -1.3481930236   -2.4272469644
   C      -3.8710099055   -1.7370220080   -2.1103684307
   C      -4.1810270426   -1.9875835633   -0.7691763547
   C      -3.2364885576   -1.8251100383    0.2222409052
   H      -0.6917057109    0.8763565889    0.5724390485
   H       1.3790637262   -2.1423778932    0.4798344271
   H       3.8044770305   -2.1097427026   -0.2790969310
   H       4.7853300281    0.0234805425   -1.0122382208
   H       3.4726166071    2.1067538324   -1.0034883534
   H       1.0992584937    2.0480098746   -0.2512114341
   H      -1.4177910077   -1.1194280613    1.9345185740
   H      -0.6026069184   -0.9725553486   -1.7441558793
   H      -2.3125384386   -1.1598424521   -3.4620700214
   H      -4.6218552354   -1.8602924772   -2.8833995911
   H      -5.1829096490   -2.3084271480   -0.4992938423
   H      -3.5029323171   -2.0127557581    1.2573854558
