# Supplementary material for: Finding Excited-State Minimum Energy Crossing Points on a Budget: Non-Self-Consistent Tight-Binding Methods
Source: J Phys Chem Lett. 2023 May 5;14(19):4440–8. doi: 10.1021/acs.jpclett.3c00494 (PMC10201533; doi:10.1021/acs.jpclett.3c00494)
Supplement: Supplementary file 1 — jz3c00494_si_001.zip [file jz3c00494_si_001.zip › SI/s0s1_benchmark/styrene_1/crestopt.xyz]

  16
 Etot=  -21.1659614544 g norm=  0.00027118
 C         -1.8948039128        0.7526219969        0.0302006170
 C         -0.5523461077        0.3983640896        0.0140516733
 C         -0.1526607717       -0.9683660579        0.0320632206
 C          1.1734432087       -1.3171306089        0.0175315392
 C          2.1660696597       -0.3378991251       -0.0153905764
 C          1.8008640605        1.0076925397       -0.0341446698
 C          0.4792481096        1.3769603448       -0.0202568005
 C         -2.9808333476       -0.1935202034        0.0669555927
 H         -3.4184768286       -0.5758145656       -0.8436580979
 H         -2.1528060407        1.8098764316        0.0158726093
 H         -0.9320270618       -1.7231704826        0.0578562197
 H          1.4578830147       -2.3640447004        0.0317953929
 H          3.2114423139       -0.6201088777       -0.0263492357
 H          2.5737287932        1.7688264942       -0.0600334367
 H          0.1944317488        2.4234027596       -0.0348373517
 H         -3.3870059913       -0.5393038661        1.0062644643
