# Supplementary material for: Finding Excited-State Minimum Energy Crossing Points on a Budget: Non-Self-Consistent Tight-Binding Methods
Source: J Phys Chem Lett. 2023 May 5;14(19):4440–8. doi: 10.1021/acs.jpclett.3c00494 (PMC10201533; doi:10.1021/acs.jpclett.3c00494)
Supplement: Supplementary file 1 — jz3c00494_si_001.zip [file jz3c00494_si_001.zip › SI/s0s1_benchmark/styrene_1/hhTDA.xyz]

16
-302.65340 frame 0   xyz file generated by terachem
   C       0.0039303263    0.0730895222    0.0993643608
   C       1.3852847261    0.0476603721    0.0510974736
   C       2.0723546466   -1.1927730734    0.0563750361
   C       3.4460153707   -1.2221531710    0.0269561117
   C       4.1562858866   -0.0276204371   -0.0146045459
   C       3.5094466196    1.2082237459   -0.0244156196
   C       2.1387349673    1.2482487922    0.0120922850
   C      -0.8296721032   -1.0876108294    0.1515906544
   H      -1.4858901455   -1.1658163230   -0.7175745970
   H      -0.4105192827    1.0959554922    0.1009274377
   H       1.4536149627   -2.0828801801    0.0860109672
   H       3.9788972507   -2.1674184016    0.0340328356
   H       5.2419321069   -0.0565746771   -0.0409333356
   H       4.0897457130    2.1241608978   -0.0603568766
   H       1.6099949075    2.1964565717    0.0035593209
   H      -1.4176979526   -1.1327503014    1.0705844918
