# Supplementary material for: Finding Excited-State Minimum Energy Crossing Points on a Budget: Non-Self-Consistent Tight-Binding Methods
Source: J Phys Chem Lett. 2023 May 5;14(19):4440–8. doi: 10.1021/acs.jpclett.3c00494 (PMC10201533; doi:10.1021/acs.jpclett.3c00494)
Supplement: Supplementary file 1 — jz3c00494_si_001.zip [file jz3c00494_si_001.zip › SI/s0s1_benchmark/styrene_2/crestopt.xyz]

  16
 Etot=  -21.1659618062 g norm=  0.00013295
 C         -1.9338081009        0.5686002116       -0.1929745646
 C         -0.5719702804        0.3076874791       -0.1204017237
 C         -0.0802731227       -1.0284287571       -0.0874382794
 C          1.2648696754       -1.2848678789       -0.0154332914
 C          2.1869461354       -0.2393011930        0.0274412967
 C          1.7310850924        1.0781182887       -0.0037740596
 C          0.3890226753        1.3553504132       -0.0758526144
 C         -2.9514388526       -0.4503150545       -0.2401269241
 H         -3.2989407371       -0.8476244923       -1.1825808213
 H         -2.2628186237        1.6058030240       -0.2159331816
 H         -0.8052882443       -1.8352933135       -0.1212433235
 H          1.6198598028       -2.3098255983        0.0086718517
 H          3.2478178717       -0.4486937967        0.0845245361
 H          2.4491183788        1.8908968452        0.0299047403
 H          0.0336348679        2.3797968626       -0.0998807835
 H         -3.3952304353       -0.8373350473        0.6654400907
