# Supplementary material for: Finding Excited-State Minimum Energy Crossing Points on a Budget: Non-Self-Consistent Tight-Binding Methods
Source: J Phys Chem Lett. 2023 May 5;14(19):4440–8. doi: 10.1021/acs.jpclett.3c00494 (PMC10201533; doi:10.1021/acs.jpclett.3c00494)
Supplement: Supplementary file 1 — jz3c00494_si_001.zip [file jz3c00494_si_001.zip › SI/s0s1_benchmark/styrene_2/hhTDA.xyz]

16
-302.60370 frame 0   xyz file generated by terachem
   C      -0.1183984569    0.4040161607   -0.1608697069
   C       1.2146063626    0.3124405894    0.2081425940
   C       1.6658989765   -1.0856767417    0.2172770562
   C       2.9973438022   -1.3593942755   -0.1215145145
   C       3.9010163082   -0.3472510762   -0.3342708513
   C       3.4940994793    0.9896077473   -0.1006876505
   C       2.1993223798    1.3273050413    0.1784494076
   C      -0.2892105837   -0.8718852929   -0.7652478416
   H      -0.4974960975   -0.9356181826   -1.8348346109
   H      -0.5575383952    1.3179896335   -0.5394790899
   H       1.1369267994   -1.8233571127    0.7998384529
   H       3.3331644028   -2.3935253510   -0.1335182535
   H       4.9332124695   -0.5640602934   -0.5858675071
   H       4.2400668184    1.7780659264   -0.1609148385
   H       1.9032531108    2.3667445229    0.2782724272
   H      -0.6027023763   -1.7614062954   -0.2299170733
