# Supplementary material for: Finding Excited-State Minimum Energy Crossing Points on a Budget: Non-Self-Consistent Tight-Binding Methods
Source: J Phys Chem Lett. 2023 May 5;14(19):4440–8. doi: 10.1021/acs.jpclett.3c00494 (PMC10201533; doi:10.1021/acs.jpclett.3c00494)
Supplement: Supplementary file 1 — jz3c00494_si_001.zip [file jz3c00494_si_001.zip › SI/s2s1_benchmark/adenine/casci-tc.out]

| Startfile from command line: tc.inp


|       ***********************************************************
|       *                    TeraChem v1.9-2022.08-dev            *
|       *  Git Version: 5e84fd4dc456f19b8b743ac9d407259fd194ada5  *
|       *                   Development Version                   *
|       *           Chemistry at the Speed of Graphics!           *
|       ***********************************************************
|       * This program may only be used in connection with        *
|       * a valid license from PetaChem, LLC. Use of this program *
|       * or results thereof indicates acceptance of all terms    *
|       * and conditions stated in the license and that a valid   *
|       * license agreement between the user and PetaChem, LLC    *
|       * exists. PetaChem, LLC does not warrant the correctness  *
|       * of results or their suitability for any purpose.        *
|       * Please email bugs, suggestions, and comments to         *
|       *                  help@petachem.com                      *
|       *                                                         *
|       ***********************************************************


|       ***********************************************************
|       *  Compiled by pisteinbach  Do 25. Aug 16:33:30 CEST 2022  *
|       *  Supported architectures: sm_75 sm_80                   *
|       *  Build cuda_11.6.r11.6/compiler.31057947_0              *
|       ***********************************************************


| Job started   Wed Feb 15 19:38:39 2023
| On jtc-hpz107 (available memory: 8483 MB)

| ######################################### RUNTIME INFO ##########################################
| terachem  tc.inp 

|  NVRM version: NVIDIA UNIX x86_64 Kernel Module  520.61.05  Thu Sep 29 05:30:25 UTC 2022
|  GCC version:  gcc version 9.4.0 (Ubuntu 9.4.0-1ubuntu1~20.04.1) 

|  	linux-vdso.so.1 (0x00007ffd3558f000)
|  	libmpi.so.12 => /mnt/group-bin/terachem-3c-dev/lib/libmpi.so.12 (0x00007f931f1cf000)
|  	libgpubox.so.1 => /mnt/group-bin/terachem-3c-dev/lib/libgpubox.so.1 (0x00007f931f1b4000)
|  	libtensorbox.so.1 => /mnt/group-bin/terachem-3c-dev/lib/libtensorbox.so.1 (0x00007f931f193000)
|  	libiobox.so.1 => /mnt/group-bin/terachem-3c-dev/lib/libiobox.so.1 (0x00007f931f17d000)
|  	libintbox.so.1 => /mnt/group-bin/terachem-3c-dev/lib/libintbox.so.1 (0x00007f930115b000)
|  	libsqmbox.so.1 => /mnt/group-bin/terachem-3c-dev/lib/libsqmbox.so.1 (0x00007f9300dfa000)
|  	libgridbox.so.1 => /mnt/group-bin/terachem-3c-dev/lib/libgridbox.so.1 (0x00007f9300c15000)
|  	libdftbox.so.1 => /mnt/group-bin/terachem-3c-dev/lib/libdftbox.so.1 (0x00007f9300b33000)
|  	libcibox.so.1 => /mnt/group-bin/terachem-3c-dev/lib/libcibox.so.1 (0x00007f93007ed000)
|  	libccbox.so.1 => /mnt/group-bin/terachem-3c-dev/lib/libccbox.so.1 (0x00007f93004e9000)
|  	libsimbox.so.1 => /mnt/group-bin/terachem-3c-dev/lib/libsimbox.so.1 (0x00007f93004ca000)
|  	liboptbox.so.1 => /mnt/group-bin/terachem-3c-dev/lib/liboptbox.so.1 (0x00007f930048a000)
|  	libnvToolsExt.so.1 => /usr/local/cuda-11.6/targets/x86_64-linux/lib/libnvToolsExt.so.1 (0x00007f9300280000)
|  	libssl.so.1.1 => /lib/x86_64-linux-gnu/libssl.so.1.1 (0x00007f93001dc000)
|  	libcrypto.so.1.1 => /lib/x86_64-linux-gnu/libcrypto.so.1.1 (0x00007f92fff06000)
|  	libcuda.so.1 => /lib/x86_64-linux-gnu/libcuda.so.1 (0x00007f92fe592000)
|  	libcudart.so.11.0 => /usr/local/cuda-11.6/targets/x86_64-linux/lib/libcudart.so.11.0 (0x00007f92fe2ee000)
|  	libcublas.so.11 => /usr/local/cuda-11.6/targets/x86_64-linux/lib/libcublas.so.11 (0x00007f92f4b6e000)
|  	libcufft.so.10 => /usr/local/cuda-11.6/targets/x86_64-linux/lib/libcufft.so.10 (0x00007f92ec0e1000)
|  	libcusparse.so.11 => /usr/local/cuda-11.6/targets/x86_64-linux/lib/libcusparse.so.11 (0x00007f92dcc98000)
|  	libcusolver.so.11 => /usr/local/cuda-11.6/targets/x86_64-linux/lib/libcusolver.so.11 (0x00007f92cc8af000)
|  	libstdc++.so.6 => /lib/x86_64-linux-gnu/libstdc++.so.6 (0x00007f92cc6cd000)
|  	libm.so.6 => /lib/x86_64-linux-gnu/libm.so.6 (0x00007f92cc57e000)
|  	libiomp5.so => /mnt/group-bin/terachem-3c-dev/lib/libiomp5.so (0x00007f92cc143000)
|  	libcilkrts.so.5 => /mnt/group-bin/terachem-3c-dev/lib/libcilkrts.so.5 (0x00007f92cbf06000)
|  	libgcc_s.so.1 => /lib/x86_64-linux-gnu/libgcc_s.so.1 (0x00007f92cbeeb000)
|  	libpthread.so.0 => /lib/x86_64-linux-gnu/libpthread.so.0 (0x00007f92cbec8000)
|  	libc.so.6 => /lib/x86_64-linux-gnu/libc.so.6 (0x00007f92cbcd6000)
|  	/lib64/ld-linux-x86-64.so.2 (0x00007f9320a19000)
|  	libdl.so.2 => /lib/x86_64-linux-gnu/libdl.so.2 (0x00007f92cbcd0000)
|  	librt.so.1 => /lib/x86_64-linux-gnu/librt.so.1 (0x00007f92cbcc4000)
|  	libcublasLt.so.11 => /usr/local/cuda-11.6/targets/x86_64-linux/lib/libcublasLt.so.11 (0x00007f92b6c5e000)
| #################################################################################################

-----------------------------------
Processed Input file:
              coordinates coord.xyz
                   method rhf
                    basis def2-sv_p
           max_l_in_basis 2
           sphericalbasis yes
                    guess c0
                   purify no
                     xtol 1e-6
                 convthre 5e-5
                  threall 1e-14
                precision mixed
                 spinmult 1
                   charge 0
                     dftd d3
                   closed 33
                   active 3
                      fon yes
               fon_method constant
          fon_temperature 5000
                    casci yes
              cassinglets 4
             dciguessvecs 10
              dcisubspace 10
            castargetmult 1
                castarget 0
               dcimaxiter 40
                 cphfiter 40
              casnumalpha 2
               casnumbeta 2
                     gpus 1
                      run conical
                nacstate1 1
                nacstate2 2
-----------------------------------
Jobname: coord
Scratch directory: ./scr.coord
Scratch data will not be generated
| Random number seed: 457836993

XYZ coordinates coord.xyz
Molden File Output: ./scr.coord/coord.molden
Using basis set: def2-sv_p
dmrgstart not found
Spin multiplicity: 1
DIIS will use up to 10 vectors.
Condition number limit for the DIIS overlap matrix is            0
WF convergence threshold: 5.00e-05
Using DIIS algorithm to converge WF
Maximum number of SCF iterations: 100
Incremental fock with rebuild every 8 iterations
Will switch to conventional Fock if diffuse functions are detected
X-matrix tolerance: 1.00e-06
PRECISION: MIXED
Single/Double precision threshold: 1.00e-05
TeraChem will select linear algebra engine
Using fractional orbital occupations
33 occupied orbitals will have integer occupation
3 occupied orbitals will have fractional occupation
kT is set to 5000.000 a.u.
Density matrix purification turned off
DFT Functional requested: hf
Method: Hartree-Fock  with dispersion correction
Wavefunction: RESTRICTED

 DFT-D code reimplemented following the
 code by S.Grimme, University Bonn 
 based on DFTD3 V3.2 Rev 0         
 
Please cite DFT-D3 work done with this code as:
S. Grimme, J. Antony, S. Ehrlich and H. Krieg,
J. Chem. Phys. 132 (2010), 154104
If used with BJ-damping cite also
S. Grimme, S. Ehrlich and L. Goerigk,
J. Comput. Chem. 32 (2011), 1456-1465
For DFT-D2 the reference is
S. Grimme, J. Comput. Chem., 27 (2006), 1787-1799
Ignoring all functions in basis set file with angular momentum > 2 
Initial guess will be loaded from c0

********************************************
******* RUNNING GEOMETRY OPTMIZATION *******
********************************************

Geometry optimization parameters:
Max number of optimization cycles: 1000
Convergence threshold (Max grad component): 4.50e-04
Convergence threshold (energy change): 1.00e-06
Maximum of RMSD change allowed between steps is 0.500000
using BFGS method
Optimization checkpoint file will be dumped every 10 cycles
Hessian updated: BFGS method
Initial Hessian is diagonal with a single one point finite difference
Atomic displacement in finite-difference Hessian (Bohr) 0.003000
Each step will be scaled by 1.00
Maximum step size in internal coordinates 0.50
Minimization SCF guess will be regenerated every 10 steps
Job started from scratch
SCF:   Initial guess is taken from previous step
Starting TensorBox...
| TeraChem will select linear algebra engine
| Using cuSolver for matrix diagonalization

| using 1 out of 1 CUDA devices
|   Device 0: NVIDIA GeForce RTX 3070,  7982MB, CC 8.6 -- CPU THREAD 0
| -------------------------------------------------------------------
| CPU Memory Available: 3976.75 MegaWords 
| GPU Memory Available: 741.79 MegaWords 
| Maximum recommended basis set size: 10200 basis functions
|  (limited by GPU memory)
| -------------------------------------------------------------------
| Initialize GPUBox with 128 MW of memory


Basis set:       def2-sv_p
Total atoms:     15
Total charge:    0
Total electrons: 70 (35-alpha, 35-beta)
Number electrons modeled by ECPs: 0
Total orbitals: 160 (Cartesian), 150 (spherical) 
Total AO shells: 70 (40 S-shells; 20 P-shells; 10 D-shells; 0 F-shells; 0 G-shells)
Spin multiplicity: 1
Nuclear repulsion energy (QM atoms): 504.506384704536 a.u.


No optimization coordinates found in the configuration file
Determining the type of coordinates based on the number of individual fragments...
Analyzing structure...
Found 15 atoms, 16 bonds
Building HDLC residues...
Found 1 HDLC residues
done.
Optimization will be performed in DLC coordinates

-------------------------------------------------------
0 additional frames found in coord.xyz
-------------------------------------------------------
***********************************************************************
**                                                                   **
**                              DL-FIND                              **
**                       Geometry Optimisation                       **
**               written by Johannes Kaestner, in 2006               **
**               Copyright:  STFC Daresbury Laboratory               **
**                           Revision:  406 $                        **
**                                                                   **
***********************************************************************
Residue member list:
    0 :     1    1    1    1    1    1    1    1    1    1
   10 :     1    1    1    1    1

Generating new HDLC for    1 residues

Located a new residue for HDLC
   Residue number is    1
   Number of atoms it contains    15
   Atoms:      1     2     3     4     5     6     7     8     9    10
   Atoms:     11    12    13    14    15
   Generating HDLC for residue    1
       Dot-product about     1 is   0.99972582
       System near planar - making improper
       Dot-product about     2 is   0.99999938
       System near planar - making improper
       Dot-product about     4 is   0.99999961
       System near planar - making improper
       Dot-product about     6 is   0.99999732
       System near planar - making improper
       Dot-product about     7 is   0.99999990
       System near planar - making improper
       Dot-product about     9 is   0.99999990
       System near planar - making improper
       Dot-product about    10 is   0.99999864
       System near planar - making improper

     The system has    39 degrees of freedom, and    39 non-zero eigenvalues

 call dlf_formstep_init...
 allocate hessian of size:           41
 allocate evals and evecs
 needhessian =  T

DL-FIND Report:
===============
Conical intersection algorithm: Lagrange-Newton
Lagrange-Newton threshold t1 ...................  1.000E-04
Lagrange-Newton threshold t2 ...................  1.000E+00
Lower electronic state .........................          1
Upper electronic state .........................          2
Optimisation algorithm: Lagrange-Newton
Initial Hessian by diagonal one-point finite difference
Hessian update mechanism: BFGS
Maximum Number of Hessian updates before recalc.         50
Finite difference for Hessian calculation ......  3.000E-03
No eigenmodes are considered soft
Minimum step size for Hessian update ...........  1.000E-05
 
Step length: simple scaled
Maximum step length ............................  5.000E-01
Scaling step by ................................  1.000E+00
 
Coordinate system: Delocalised internal coordinates (DLC)
 
Number of atoms ................................         15
Number of input geometries .....................          2
Variables to be optimised ......................         41
Restart information is written every ...........         10 steps
This run has not been restarted.
Maximum number of steps ........................       1000
Maximum number of energy evaluations ...........     100000
 
DFTD Energy:    -0.1267436 hartree

                      *** Start SCF Iterations ***

 Iter     DIIS Error       Energy change         Energy        Time(s)
------------------------------------------------------------------------
Initial temperature is 5000.000000
| Skip purify step
|    1     0.0913746890    -464.1793231329    -464.1793231329     0.13  
|    2     0.0437712720      +0.4397895587    -463.7395335742     0.11  
|    3     0.0127834407      -0.0328161436    -463.7723497178     0.10  
|    4     0.0103570807      -0.0025530033    -463.7749027211     0.09  
|    5     0.0025360841      -0.0020722545    -463.7769749756     0.09  
|    6     0.0009293043      -0.0001984535    -463.7771734291     0.08  
|    7     0.0003870115      -0.0000503880    -463.7772238171     0.07  
|    8     0.0002256871      -0.0000135234    -463.7772373405     0.06  
|    9     0.0001572329      -0.0000060374    -463.7772433780     0.12  
|   10     0.0001588752      -0.0000040383    -463.7772474162     0.06  
|   11     0.0001801823      -0.0000038691    -463.7772512853     0.06  
|   12     0.0001686910      +0.0000020973    -463.7772491880     0.05  
|   13     0.0000927794      +0.0000102355    -463.7772389525     0.06  
|   14     0.0000388722      +0.0000038147    -463.7772351378     0.06  
------------------------------------------------------------------------
FINAL ENERGY: -463.7772351378 a.u.
| WARNING: Final energy is higher than the lowest energy by   1.6148e-05.
Fractional Occupation Entropy: 0.0000000000
Mermin Free Energy:            -463.7772351378
DISPERSION CONTRIBUTION TO ENERGY: -0.1267436144 a.u.
HOMO-LUMO GAP: 5.848 eV
CENTER OF MASS: {-0.003365, 0.000909, -0.000828} ANGS
DIPOLE MOMENT: {1.169688, 0.542515, 0.029051} (|D| = 1.289704) DEBYE

  Active Space Parameters
--------------------------------------------
Number of closed orbitals:              33
Number of active orbitals:               3
Number of virtual orbitals:            114
Number of molecular orbitals:          150
Number of basis functions:             160
Number of active electrons:              4
Number of alpha electrons:               2
Number of beta electrons:                2

  Orbital      Energy        Occupation
-----------------------------------------
     32       -0.422556        1.000000
     33       -0.390537        1.000000
     34       -0.305750        0.666667
     35       -0.236581        0.666667
     36       -0.021685        0.666667
     37        0.160826        0.000000
     38        0.175608        0.000000

  CAS Parameters
--------------------------------------------
Number of determinants:                  9
Number of singlet CSFs:                  6
Number of doublet CSFs:                  0
Number of triplet CSFs:                  3
Number of quartet CSFs:                  0
Number of quintet CSFs:                  0
Number of sextet CSFs:                   0
Number of septet CSFs:                   0
Number of singlet states:                4
Number of doublet states:                0
Number of triplet states:                0
Number of quartet states:                0
Number of quintet states:                0
Number of sextet states:                 0
Number of septet states:                 0
Using the hard-coded solver

Singlet state  1 energy:       -464.23651742285807

        0.99025587842683  X34 X35
       -0.11889073709080  X34 X36
       -0.06161130493329  X35 X36

Singlet state  2 energy:       -463.97746648074411

        0.68334673529392  X34 B35 A36
        0.68334673529392  X34 A35 B36
        0.12685806197536  B34 X35 A36
        0.12685806197536  A34 X35 B36
        0.12218614179786  B34 A35 X36
        0.12218614179786  A34 B35 X36
       -0.06025718206246  X35 X36

Singlet state  3 energy:       -463.94234130900350

       -0.67066983518413  B34 X35 A36
       -0.67066983518413  A34 X35 B36
       -0.24760226370166  X34 X36
        0.11919941845129  X34 B35 A36
        0.11919941845129  X34 A35 B36
        0.08750804804423  X35 X36
        0.03879844979615  B34 A35 X36
        0.03879844979615  A34 B35 X36

Singlet state  4 energy:       -463.79167590917655

        0.90792326382557  X34 X36
       -0.21607200421345  X35 X36
        0.17343660560393  B34 A35 X36
        0.17343660560393  A34 B35 X36
       -0.17172524063028  B34 X35 A36
       -0.17172524063028  A34 X35 B36
        0.09920760804767  X34 X35

  Root   Mult.   Total Energy (a.u.)   Ex. Energy (a.u.)     Ex. Energy (eV)     Ex. Energy (nm)
-------------------------------------------------------------------------------------------------
     1  singlet       -464.23651742
     2  singlet       -463.97746648          0.25905094          7.04913363        175.88575744
     3  singlet       -463.94234131          0.29417611          8.00493802        154.88467290
     4  singlet       -463.79167591          0.44484151         12.10475147        102.42607708

Singlet state dipole moments:

  Root       Dx         Dy         Dz         |D|  (Debye)
------------------------------------------------------------
     1     2.5071     0.4502     0.0292     2.5474
     2     1.7650     1.0894     0.0253     2.0743
     3     0.6787    -0.0108     0.0320     0.6795
     4    -0.0097     3.1124     0.0192     3.1125

Singlet state electronic transitions:

 Transition      Tx        Ty        Tz       |T|    Osc. (a.u.) 
-----------------------------------------------------------------
   1 ->  2     2.4507   -0.4841    0.0029    2.4981    1.0777
   1 ->  3     1.0207    1.9159   -0.0024    2.1708    0.9242
   1 ->  4     0.1100    0.3255   -0.0002    0.3436    0.0350
   2 ->  3     0.1024    0.0362   -0.0004    0.1086    0.0003
   2 ->  4     2.9033   -0.4560    0.0032    2.9389    1.0698
   3 ->  4    -0.2167   -0.7280    0.0018    0.7596    0.0580

Singlet state velocity transition dipole moments:

 Transition      Px        Py        Pz       |P|    Osc. (a.u.) 
-----------------------------------------------------------------
   1 ->  2    -0.4235    0.0993   -0.0004    0.4350    0.4869
   1 ->  3    -0.1795   -0.3864    0.0004    0.4261    0.4115
   1 ->  4    -0.0200   -0.1060    0.0001    0.1079    0.0174
   2 ->  3    -0.0015   -0.0240    0.0000    0.0241    0.0110
   2 ->  4    -0.3602    0.0571   -0.0003    0.3647    0.4773
   3 ->  4     0.0296    0.1351   -0.0002    0.1383    0.0847

Singlet state magnetic transition dipole moments and rotational strengths:

 Transition      Lx        Ly        Lz        |L|    R(vel) (a.u.)
--------------------------------------------------------------------
   1 ->  2    -0.0010   -0.0011   -0.5065    0.5065    0.0020
   1 ->  3    -0.0027    0.0004    0.4592    0.4592    0.0017
   1 ->  4    -0.0007    0.0002    0.1181    0.1181    0.0000
   2 ->  3    -0.0007   -0.0005   -0.7301    0.7301   -0.0001
   2 ->  4    -0.0013   -0.0011   -0.7944    0.7944    0.0035
   3 ->  4     0.0007   -0.0004   -0.3979    0.3979    0.0002

Singlet state electric quadrupole moments (Cartesian):
Operator origin (a.u.):    -0.006360,     0.001717,    -0.001564 

 Root     Qxy        Qxz        Qyz        Qxx        Qyy        Qzz       R^2
--------------------------------------------------------------------------------------------
    1    -3.8366    -0.0428     0.0560   -30.9399   -41.4254   -44.4556   -116.8210
    2    -6.2706    -0.0380     0.0480   -33.7201   -40.8970   -44.7049   -119.3220
    3    -5.9131    -0.0450     0.0505   -32.3644   -43.7930   -44.7109   -120.8683
    4    -9.1121    -0.0313     0.0400   -35.6611   -40.9763   -44.8878   -121.5252

Singlet state electric transition quadrupole moments (Cartesian):

 Transition     Qxy        Qxz        Qyz        Qxx        Qyy        Qzz       norm (a.u.)
--------------------------------------------------------------------------------------------
   1 ->  2     2.1895    -0.0069     0.0084     1.8023    -1.5970     0.0240     3.2547
   1 ->  3    -0.9107     0.0063     0.0028     3.2692    -2.2258     0.1349     4.0607
   1 ->  4     0.1283     0.0005     0.0016     1.1898    -0.5509     0.0652     1.3190
   2 ->  3     1.9409    -0.0032     0.0051    -1.0623    -0.5487     0.2063     2.2890
   2 ->  4     2.5241    -0.0079     0.0099     2.1034    -2.0645     0.0364     3.8806
   3 ->  4     0.6379    -0.0041     0.0010     0.2774    -0.0629    -0.0200     0.6988

Building Xtilde...

Building Z-vector RHS...

Solving CPSCF equations
Using DIIS solver

 Iter         Residual      
------  --------------------
    1      0.191653165787
    2      0.168631123309
    3      0.032243550077
    4      0.019532137988
    5      0.007837584219
    6      0.006058855237
    7      0.003707073282
    8      0.003078392883
    9      0.000946376555
   10      0.000572089385
   11      0.000343871631
   12      0.000225315492
   13      0.000179223717
   14      0.000180834339
   15      0.000173118065
   16      0.000123113802
   17      0.000065227845

CPSCF converged

Building X...

Building Xtilde...

Building Z-vector RHS...

Solving CPSCF equations
Using DIIS solver

 Iter         Residual      
------  --------------------
    1      0.166812574196
    2      0.128581237583
    3      0.033493156725
    4      0.014991856262
    5      0.009163596860
    6      0.006094301129
    7      0.004889527282
    8      0.004785759887
    9      0.004804040943
   10      0.004315143634
   11      0.003402577366
   12      0.002322320418
   13      0.000872703949
   14      0.000346193903
   15      0.000118821130
   16      0.000061588090

CPSCF converged

Building X...

Building Xtilde...

Building Z-vector RHS...

Solving CPSCF equations
Using DIIS solver

 Iter         Residual      
------  --------------------
    1      0.198309532539
    2      0.139079234368
    3      0.058542660975
    4      0.030120612334
    5      0.012260913343
    6      0.004669964172
    7      0.002639728142
    8      0.001711932454
    9      0.001211985937
   10      0.000933651538
   11      0.000752667662
   12      0.000753948995
   13      0.000717119380
   14      0.000497547121
   15      0.000188230185
   16      0.000081364200

CPSCF converged

Building X...

Lower state energy:      -463.9774664807
Upper state energy:      -463.9423413090
Energy difference:          0.0351251717
 Energy calculation finished, energy:  0.000000000E+00

Converting Cartesians to HDLC

Converting Cartesians to HDLC

Converting Cartesians to HDLC
 in dlf_makehessian...
Testing convergence  in cycle    1
  Max grad  6.3979E-02 Target: 4.5000E-04 converged?   no
  RMS grad  2.3594E-02 Target: 3.0000E-04 converged?   no
Finite-difference calculation for a diagonal Hessian
Delta :   3.00E-03

Converting HDLC to Cartesians
DFTD Energy:    -0.1267427 hartree

                      *** Start SCF Iterations ***

 Iter     DIIS Error       Energy change         Energy        Time(s)
------------------------------------------------------------------------
Initial temperature is 5000.000000
| Skip purify step
|    1     0.0305461672    -464.2333010911    -464.2333010911     0.12  
|    2     0.0398769836      +0.4818491916    -463.7514518995     0.10  
|    3     0.0117828396      -0.0242192349    -463.7756711344     0.10  
|    4     0.0097514294      -0.0013605317    -463.7770316661     0.08  
|    5     0.0046910471      -0.0013992677    -463.7784309338     0.08  
|    6     0.0017801002      -0.0004505828    -463.7788815166     0.08  
|    7     0.0004784321      -0.0000993169    -463.7789808335     0.07  
|    8     0.0001469139      -0.0000130260    -463.7789938595     0.07  
|    9     0.0000719200      -0.0000011583    -463.7789950178     0.12  
|   10     0.0000799354      -0.0000008086    -463.7789958264     0.05  
|   11     0.0000884291      -0.0000008375    -463.7789966639     0.05  
|   12     0.0000748437      +0.0000012874    -463.7789953764     0.05  
|   13     0.0000347263      +0.0000025269    -463.7789928496     0.06  
------------------------------------------------------------------------
FINAL ENERGY: -463.7789928496 a.u.
Fractional Occupation Entropy: 0.0000000000
Mermin Free Energy:            -463.7789928496
DISPERSION CONTRIBUTION TO ENERGY: -0.1267427443 a.u.
HOMO-LUMO GAP: 5.852 eV
CENTER OF MASS: {-0.003915, 0.000557, -0.000646} ANGS
DIPOLE MOMENT: {1.186362, 0.625265, 0.023302} (|D| = 1.341251) DEBYE

  Active Space Parameters
--------------------------------------------
Number of closed orbitals:              33
Number of active orbitals:               3
Number of virtual orbitals:            114
Number of molecular orbitals:          150
Number of basis functions:             160
Number of active electrons:              4
Number of alpha electrons:               2
Number of beta electrons:                2

  Orbital      Energy        Occupation
-----------------------------------------
     32       -0.423334        1.000000
     33       -0.391417        1.000000
     34       -0.305969        0.666667
     35       -0.236722        0.666667
     36       -0.021656        0.666667
     37        0.161062        0.000000
     38        0.175928        0.000000

  CAS Parameters
--------------------------------------------
Number of determinants:                  9
Number of singlet CSFs:                  6
Number of doublet CSFs:                  0
Number of triplet CSFs:                  3
Number of quartet CSFs:                  0
Number of quintet CSFs:                  0
Number of sextet CSFs:                   0
Number of septet CSFs:                   0
Number of singlet states:                4
Number of doublet states:                0
Number of triplet states:                0
Number of quartet states:                0
Number of quintet states:                0
Number of sextet states:                 0
Number of septet states:                 0
Using the hard-coded solver

Singlet state  1 energy:       -464.23850689407197

        0.99035688438750  X34 X35
       -0.11877674973329  X34 X36
       -0.06135697410269  X35 X36

Singlet state  2 energy:       -463.97953223375947

        0.68392062248908  X34 B35 A36
        0.68392062248908  X34 A35 B36
        0.12415518340547  B34 X35 A36
        0.12415518340547  A34 X35 B36
        0.12234127812170  B34 A35 X36
        0.12234127812170  A34 B35 X36
       -0.05567834890406  X35 X36
       -0.02004794836275  X34 X36

Singlet state  3 energy:       -463.94402622547892

       -0.67174864077896  B34 X35 A36
       -0.67174864077896  A34 X35 B36
       -0.24695935365445  X34 X36
        0.11590821449775  X34 B35 A36
        0.11590821449775  X34 A35 B36
        0.08634030064649  X35 X36
        0.03312180130754  B34 A35 X36
        0.03312180130754  A34 B35 X36

Singlet state  4 energy:       -463.79327379205444

        0.90674924160223  X34 X36
       -0.21713889291385  X35 X36
        0.17639652181438  B34 A35 X36
        0.17639652181438  A34 B35 X36
       -0.17138653009233  B34 X35 A36
       -0.17138653009233  A34 X35 B36
        0.09829327955377  X34 X35

  Root   Mult.   Total Energy (a.u.)   Ex. Energy (a.u.)     Ex. Energy (eV)     Ex. Energy (nm)
-------------------------------------------------------------------------------------------------
     1  singlet       -464.23850689
     2  singlet       -463.97953223          0.25897466          7.04705789        175.93756515
     3  singlet       -463.94402623          0.29448067          8.01322538        154.72448968
     4  singlet       -463.79327379          0.44523310         12.11540713        102.33599201

Singlet state dipole moments:

  Root       Dx         Dy         Dz         |D|  (Debye)
------------------------------------------------------------
     1     2.5067     0.4491     0.0247     2.5468
     2     1.7362     1.1355     0.0215     2.0747
     3     0.6800     0.0047     0.0251     0.6804
     4     0.1607     3.1746     0.0155     3.1787

Singlet state electronic transitions:

 Transition      Tx        Ty        Tz       |T|    Osc. (a.u.) 
-----------------------------------------------------------------
   1 ->  2     2.4707   -0.4299    0.0037    2.5078    1.0858
   1 ->  3     0.9602    1.9303   -0.0022    2.1559    0.9125
   1 ->  4     0.1087    0.3190   -0.0003    0.3370    0.0337
   2 ->  3     0.0922    0.0218    0.0007    0.0948    0.0002
   2 ->  4     2.9106   -0.4143    0.0043    2.9399    1.0732
   3 ->  4    -0.2306   -0.7339    0.0012    0.7693    0.0595

Singlet state velocity transition dipole moments:

 Transition      Px        Py        Pz       |P|    Osc. (a.u.) 
-----------------------------------------------------------------
   1 ->  2    -0.4268    0.0897   -0.0006    0.4361    0.4896
   1 ->  3    -0.1680   -0.3901    0.0004    0.4248    0.4085
   1 ->  4    -0.0203   -0.1056    0.0001    0.1075    0.0173
   2 ->  3    -0.0022   -0.0229   -0.0000    0.0230    0.0099
   2 ->  4    -0.3618    0.0527   -0.0005    0.3656    0.4784
   3 ->  4     0.0301    0.1360   -0.0002    0.1393    0.0858

Singlet state magnetic transition dipole moments and rotational strengths:

 Transition      Lx        Ly        Lz        |L|    R(vel) (a.u.)
--------------------------------------------------------------------
   1 ->  2    -0.0016   -0.0018   -0.5123    0.5123    0.0031
   1 ->  3     0.0016    0.0014    0.4771    0.4772   -0.0021
   1 ->  4     0.0005    0.0004    0.1180    0.1180   -0.0001
   2 ->  3    -0.0004   -0.0002   -0.7320    0.7320    0.0003
   2 ->  4    -0.0015   -0.0016   -0.8094    0.8094    0.0045
   3 ->  4    -0.0008   -0.0007   -0.3837    0.3837   -0.0003

Singlet state electric quadrupole moments (Cartesian):
Operator origin (a.u.):    -0.007399,     0.001053,    -0.001221 

 Root     Qxy        Qxz        Qyz        Qxx        Qyy        Qzz       R^2
--------------------------------------------------------------------------------------------
    1    -3.5927     0.0221     0.1165   -29.7222   -41.3676   -44.4449   -115.5347
    2    -6.0608     0.0264     0.1104   -32.5458   -40.8547   -44.6927   -118.0932
    3    -5.7544     0.0211     0.1157   -31.1102   -43.7455   -44.7109   -119.5666
    4    -8.8903     0.0335     0.1024   -34.3987   -41.0207   -44.8794   -120.2989

Singlet state electric transition quadrupole moments (Cartesian):

 Transition     Qxy        Qxz        Qyz        Qxx        Qyy        Qzz       norm (a.u.)
--------------------------------------------------------------------------------------------
   1 ->  2     2.1397    -0.0101     0.0104     1.8073    -1.6353     0.0248     3.2434
   1 ->  3    -0.9200     0.0066    -0.0034     3.2113    -2.2143     0.1297     4.0098
   1 ->  4     0.1469     0.0008     0.0001     1.1873    -0.5488     0.0638     1.3178
   2 ->  3     1.9574    -0.0035     0.0043    -1.0459    -0.5880     0.2091     2.3054
   2 ->  4     2.4798    -0.0116     0.0122     2.1009    -2.0875     0.0365     3.8630
   3 ->  4     0.6443    -0.0038     0.0032     0.2611    -0.0438    -0.0184     0.6968

Building Xtilde...

Building Z-vector RHS...

Solving CPSCF equations
Using DIIS solver

 Iter         Residual      
------  --------------------
    1      0.193311206707
    2      0.167808850130
    3      0.032809273829
    4      0.019346492248
    5      0.007762822194
    6      0.006042256322
    7      0.003763213823
    8      0.003108978708
    9      0.000996999937
   10      0.000617983577
   11      0.000358966203
   12      0.000196373313
   13      0.000106313457
   14      0.000102547899
   15      0.000102066249
   16      0.000097306937

CPSCF converged

Building X...

Building Xtilde...

Building Z-vector RHS...

Solving CPSCF equations
Using DIIS solver

 Iter         Residual      
------  --------------------
    1      0.166290602563
    2      0.126875732795
    3      0.033250314724
    4      0.015532795478
    5      0.008793431101
    6      0.005924229127
    7      0.004214061881
    8      0.003844994248
    9      0.003699059823
   10      0.003652042522
   11      0.003243305737
   12      0.002355627842
   13      0.000925649490
   14      0.000344695752
   15      0.000125307293
   16      0.000066005065

CPSCF converged

Building X...

Building Xtilde...

Building Z-vector RHS...

Solving CPSCF equations
Using DIIS solver

 Iter         Residual      
------  --------------------
    1      0.200126702190
    2      0.142006700503
    3      0.058183917532
    4      0.029700474062
    5      0.012343148225
    6      0.004687549373
    7      0.002800048069
    8      0.001942481427
    9      0.001599316801
   10      0.001527445919
   11      0.001541403922
   12      0.001426520853
   13      0.001126791217
   14      0.000599678125
   15      0.000217016609
   16      0.000094700959

CPSCF converged

Building X...

Lower state energy:      -463.9795322338
Upper state energy:      -463.9440262255
Energy difference:          0.0355060083
 Energy calculation finished, energy:  0.000000000E+00

Converting Cartesians to HDLC

Converting Cartesians to HDLC

Converting Cartesians to HDLC
 in dlf_makehessian...
Finite-difference diagonal Hessian: 2nd point
Energy difference to 1st point:          0.00E+00 H
Abs. Gradient difference to 1st point:   7.59E-03
Testing convergence  in cycle    1
  Max grad  6.2210E-02 Target: 4.5000E-04 converged?   no
  RMS grad  2.2700E-02 Target: 3.0000E-04 converged?   no

Converting HDLC to Cartesians
DFTD Energy:    -0.1257369 hartree

                      *** Start SCF Iterations ***

 Iter     DIIS Error       Energy change         Energy        Time(s)
------------------------------------------------------------------------
Initial temperature is 5000.000000
| Skip purify step
|    1     0.1087786779    -464.1822412197    -464.1822412197     0.12  
|    2     0.0407996651      +0.4274764714    -463.7547647483     0.11  
|    3     0.0193387144      -0.0130407532    -463.7678055015     0.10  
|    4     0.0053820847      -0.0087729559    -463.7765784573     0.09  
|    5     0.0016934530      -0.0010325843    -463.7776110416     0.08  
|    6     0.0009137911      -0.0002403397    -463.7778513813     0.08  
|    7     0.0008664464      -0.0000898193    -463.7779412007     0.07  
|    8     0.0006464555      -0.0000704865    -463.7780116872     0.07  
|    9     0.0004161511      -0.0000685382    -463.7780802253     0.12  
|   10     0.0001675997      -0.0000332343    -463.7781134597     0.07  
|   11     0.0000519039      -0.0000063365    -463.7781197962     0.07  
|   12     0.0000433370      -0.0000001666    -463.7781199628     0.05  
------------------------------------------------------------------------
FINAL ENERGY: -463.7781199628 a.u.
Fractional Occupation Entropy: 0.0000000000
Mermin Free Energy:            -463.7781199628
DISPERSION CONTRIBUTION TO ENERGY: -0.1257369132 a.u.
HOMO-LUMO GAP: 6.166 eV
CENTER OF MASS: {-0.003503, -0.001780, -0.000899} ANGS
DIPOLE MOMENT: {1.196857, 0.097816, 0.027748} (|D| = 1.201168) DEBYE

  Active Space Parameters
--------------------------------------------
Number of closed orbitals:              33
Number of active orbitals:               3
Number of virtual orbitals:            114
Number of molecular orbitals:          150
Number of basis functions:             160
Number of active electrons:              4
Number of alpha electrons:               2
Number of beta electrons:                2

  Orbital      Energy        Occupation
-----------------------------------------
     32       -0.427052        1.000000
     33       -0.402696        1.000000
     34       -0.287340        0.666667
     35       -0.245652        0.666667
     36       -0.019057        0.666667
     37        0.153639        0.000000
     38        0.175321        0.000000

  CAS Parameters
--------------------------------------------
Number of determinants:                  9
Number of singlet CSFs:                  6
Number of doublet CSFs:                  0
Number of triplet CSFs:                  3
Number of quartet CSFs:                  0
Number of quintet CSFs:                  0
Number of sextet CSFs:                   0
Number of septet CSFs:                   0
Number of singlet states:                4
Number of doublet states:                0
Number of triplet states:                0
Number of quartet states:                0
Number of quintet states:                0
Number of sextet states:                 0
Number of septet states:                 0
Using the hard-coded solver

Singlet state  1 energy:       -464.23326465603179

        0.98955350725920  X34 X35
       -0.10939829834769  X34 X36
       -0.06433977103862  X35 X36
        0.04395029944487  B34 X35 A36
        0.04395029944487  A34 X35 B36
       -0.02010745607591  X34 B35 A36
       -0.02010745607591  X34 A35 B36

Singlet state  2 energy:       -463.96552651787937

       -0.60794282509185  B34 X35 A36
       -0.60794282509185  A34 X35 B36
       -0.31818935654517  X34 B35 A36
       -0.31818935654517  X34 A35 B36
       -0.15308778923646  X34 X36
        0.15021783171760  X35 X36
       -0.07478566840882  B34 A35 X36
       -0.07478566840882  A34 B35 X36
        0.03369048862037  X34 X35

Singlet state  3 energy:       -463.96318082071605

        0.60947301273811  X34 B35 A36
        0.60947301273810  X34 A35 B36
       -0.31147442876412  B34 X35 A36
       -0.31147442876412  A34 X35 B36
       -0.15591641723485  X34 X36
        0.13518371572222  B34 A35 X36
        0.13518371572222  A34 B35 X36
        0.03743395430647  X34 X35
        0.02814515675390  X35 X36

Singlet state  4 energy:       -463.76939662196861

       -0.77109564098655  X34 X36
       -0.38671082511414  B34 A35 X36
       -0.38671082511414  A34 B35 X36
        0.23089783033583  X35 X36
        0.14132646711174  B34 X35 A36
        0.14132646711174  A34 X35 B36
       -0.08164756821552  X34 X35
        0.05654429179302  X34 B35 A36
        0.05654429179302  X34 A35 B36

  Root   Mult.   Total Energy (a.u.)   Ex. Energy (a.u.)     Ex. Energy (eV)     Ex. Energy (nm)
-------------------------------------------------------------------------------------------------
     1  singlet       -464.23326466
     2  singlet       -463.96552652          0.26773814          7.28552422        170.17886015
     3  singlet       -463.96318082          0.27008384          7.34935387        168.70084475
     4  singlet       -463.76939662          0.46386803         12.62248934         98.22485669

Singlet state dipole moments:

  Root       Dx         Dy         Dz         |D|  (Debye)
------------------------------------------------------------
     1     2.8213     1.3173     0.0302     3.1138
     2     0.6382     0.4724     0.0270     0.7945
     3     2.4554     1.0831     0.0282     2.6839
     4    -2.4835     2.3687     0.0168     3.4320

Singlet state electronic transitions:

 Transition      Tx        Ty        Tz       |T|    Osc. (a.u.) 
-----------------------------------------------------------------
   1 ->  2    -0.4694    1.9348   -0.0036    1.9909    0.7075
   1 ->  3     2.5748    0.5657    0.0011    2.6362    1.2513
   1 ->  4    -0.0703   -0.3520    0.0002    0.3589    0.0398
   2 ->  3    -0.1361   -0.1377    0.0008    0.1936    0.0001
   2 ->  4     2.1198   -0.3021    0.0019    2.1412    0.5995
   3 ->  4    -1.1318    1.3825   -0.0035    1.7868    0.4124

Singlet state velocity transition dipole moments:

 Transition      Px        Py        Pz       |P|    Osc. (a.u.) 
-----------------------------------------------------------------
   1 ->  2     0.1001   -0.3630    0.0006    0.3766    0.3531
   1 ->  3    -0.4558   -0.0984   -0.0001    0.4662    0.5366
   1 ->  4    -0.0054    0.0940   -0.0001    0.0941    0.0127
   2 ->  3    -0.0093    0.0321   -0.0000    0.0334    0.3171
   2 ->  4    -0.2905    0.0096   -0.0002    0.2907    0.2872
   3 ->  4     0.1415   -0.2056    0.0004    0.2496    0.2143

Singlet state magnetic transition dipole moments and rotational strengths:

 Transition      Lx        Ly        Lz        |L|    R(vel) (a.u.)
--------------------------------------------------------------------
   1 ->  2     0.0011    0.0014    0.5903    0.5903   -0.0002
   1 ->  3    -0.0015   -0.0003   -0.0247    0.0248    0.0026
   1 ->  4    -0.0002   -0.0003   -0.1176    0.1176   -0.0000
   2 ->  3     0.0002    0.0002    0.6330    0.6330   -0.0070
   2 ->  4    -0.0011   -0.0004   -0.0383    0.0383    0.0016
   3 ->  4     0.0012    0.0011    0.8391    0.8391    0.0013

Singlet state electric quadrupole moments (Cartesian):
Operator origin (a.u.):    -0.006620,    -0.003364,    -0.001698 

 Root     Qxy        Qxz        Qyz        Qxx        Qyy        Qzz       R^2
--------------------------------------------------------------------------------------------
    1    -5.6303    -0.0363     0.0645   -17.8329   -62.3463   -44.5897   -124.7689
    2    -8.6360    -0.0310     0.0572   -18.1791   -62.5662   -44.9384   -125.6837
    3    -6.1883    -0.0368     0.0629   -20.6771   -64.0221   -44.6029   -129.3020
    4   -11.5153    -0.0217     0.0447   -22.7454   -61.0009   -45.0112   -128.7575

Singlet state electric transition quadrupole moments (Cartesian):

 Transition     Qxy        Qxz        Qyz        Qxx        Qyy        Qzz       norm (a.u.)
--------------------------------------------------------------------------------------------
   1 ->  2    -2.7417     0.0107    -0.0082     0.7088    -0.4063     0.1112     2.8630
   1 ->  3     1.9119    -0.0021     0.0083     3.8514    -2.2548     0.1603     4.8578
   1 ->  4     0.0750    -0.0007    -0.0003    -0.6947     0.4571    -0.0589     0.8370
   2 ->  3     0.2033    -0.0027     0.0026     0.5846    -1.5232     0.0238     1.6443
   2 ->  4     2.3548    -0.0053     0.0085     1.8132    -1.5575     0.0745     3.3562
   3 ->  4    -2.7585     0.0097    -0.0098    -1.0861     0.7871     0.0398     3.0676

Building Xtilde...

Building Z-vector RHS...

Solving CPSCF equations
Using DIIS solver

 Iter         Residual      
------  --------------------
    1      0.231788120850
    2      0.172466314784
    3      0.081904732013
    4      0.042855870061
    5      0.015500447335
    6      0.007837578161
    7      0.003424133704
    8      0.002427951947
    9      0.001755560961
   10      0.001101376290
   11      0.000583868470
   12      0.000190952159
   13      0.000098182864

CPSCF converged

Building X...

Building Xtilde...

Building Z-vector RHS...

Solving CPSCF equations
Using DIIS solver

 Iter         Residual      
------  --------------------
    1      0.173373972491
    2      0.122804966060
    3      0.045331284929
    4      0.024209438980
    5      0.014604416035
    6      0.008285085122
    7      0.004767620959
    8      0.003884414572
    9      0.002894745632
   10      0.001768518158
   11      0.000493502182
   12      0.000236520969
   13      0.000080106438

CPSCF converged

Building X...

Building Xtilde...

Building Z-vector RHS...

Solving CPSCF equations
Using DIIS solver

 Iter         Residual      
------  --------------------
    1      0.164560564033
    2      0.159754590230
    3      0.023836466090
    4      0.011922568162
    5      0.007757501588
    6      0.005751753177
    7      0.004098908202
    8      0.002293814561
    9      0.000536617244
   10      0.000206534221
   11      0.000101176018
   12      0.000048093528

CPSCF converged

Building X...

Lower state energy:      -463.9655265179
Upper state energy:      -463.9631808207
Energy difference:          0.0023456972
 Energy calculation finished, energy:  0.000000000E+00

Converting Cartesians to HDLC

Converting Cartesians to HDLC

Converting Cartesians to HDLC
 in dlf_makehessian...
Updating Hessian with the BFGS update, No     1
Testing convergence  in cycle    2
    Energy  0.0000E+00 Target: 1.0000E-06 converged?  yes
  Max step  1.5079E+00 Target: 1.8000E-03 converged?   no
  RMS step  2.4082E-01 Target: 1.2000E-03 converged?   no
  Max grad  1.2508E-01 Target: 4.5000E-04 converged?   no
  RMS grad  5.1717E-02 Target: 3.0000E-04 converged?   no

Converting HDLC to Cartesians
DFTD Energy:    -0.1257214 hartree

                      *** Start SCF Iterations ***

 Iter     DIIS Error       Energy change         Energy        Time(s)
------------------------------------------------------------------------
Initial temperature is 5000.000000
| Skip purify step
|    1     0.0317261183    -464.2235654395    -464.2235654395     0.12  
|    2     0.0431946524      +0.4759139325    -463.7476515071     0.10  
|    3     0.0133429414      -0.0359467087    -463.7835982157     0.10  
|    4     0.0073160696      -0.0017932288    -463.7853914446     0.09  
|    5     0.0032533419      -0.0014546445    -463.7868460890     0.08  
|    6     0.0010789899      -0.0002174788    -463.7870635679     0.08  
|    7     0.0004756357      -0.0000397056    -463.7871032735     0.07  
|    8     0.0002227301      -0.0000129482    -463.7871162217     0.06  
|    9     0.0002014017      -0.0000054382    -463.7871216599     0.12  
|   10     0.0001384538      -0.0000051000    -463.7871267599     0.06  
|   11     0.0000833705      -0.0000029808    -463.7871297407     0.06  
|   12     0.0000303135      -0.0000012705    -463.7871310111     0.06  
------------------------------------------------------------------------
FINAL ENERGY: -463.7871310111 a.u.
Fractional Occupation Entropy: 0.0000000000
Mermin Free Energy:            -463.7871310111
DISPERSION CONTRIBUTION TO ENERGY: -0.1257213508 a.u.
HOMO-LUMO GAP: 6.096 eV
CENTER OF MASS: {-0.004440, -0.000810, -0.000920} ANGS
DIPOLE MOMENT: {1.272416, 0.196777, 0.028063} (|D| = 1.287848) DEBYE

  Active Space Parameters
--------------------------------------------
Number of closed orbitals:              33
Number of active orbitals:               3
Number of virtual orbitals:            114
Number of molecular orbitals:          150
Number of basis functions:             160
Number of active electrons:              4
Number of alpha electrons:               2
Number of beta electrons:                2

  Orbital      Energy        Occupation
-----------------------------------------
     32       -0.429020        1.000000
     33       -0.410364        1.000000
     34       -0.289566        0.666667
     35       -0.243800        0.666667
     36       -0.019787        0.666667
     37        0.153790        0.000000
     38        0.175416        0.000000

  CAS Parameters
--------------------------------------------
Number of determinants:                  9
Number of singlet CSFs:                  6
Number of doublet CSFs:                  0
Number of triplet CSFs:                  3
Number of quartet CSFs:                  0
Number of quintet CSFs:                  0
Number of sextet CSFs:                   0
Number of septet CSFs:                   0
Number of singlet states:                4
Number of doublet states:                0
Number of triplet states:                0
Number of quartet states:                0
Number of quintet states:                0
Number of sextet states:                 0
Number of septet states:                 0
Using the hard-coded solver

Singlet state  1 energy:       -464.24146848309999

       -0.98930305752123  X34 X35
        0.11296893309901  X34 X36
        0.06270181956863  X35 X36
        0.04600715043126  B34 X35 A36
        0.04600715043126  A34 X35 B36

Singlet state  2 energy:       -463.97308514669038

        0.51970099543685  B34 X35 A36
        0.51970099543685  A34 X35 B36
       -0.45102580508403  X34 B35 A36
       -0.45102580508403  X34 A35 B36
        0.14376864041411  X35 X36
       -0.11678089915361  X34 X36
        0.09396060980244  B34 A35 X36
        0.09396060980244  A34 B35 X36
        0.03176167845000  X34 X35

Singlet state  3 energy:       -463.97295689301262

       -0.52000757617517  X34 B35 A36
       -0.52000757617517  X34 A35 B36
       -0.44336770556331  B34 X35 A36
       -0.44336770556331  A34 X35 B36
        0.18250499876367  X34 X36
        0.11866474723196  B34 A35 X36
        0.11866474723196  A34 B35 X36
       -0.05570926247668  X35 X36
       -0.03821198499460  X34 X35

Singlet state  4 energy:       -463.78277127305273

        0.78443326700325  X34 X36
       -0.37723215656942  B34 A35 X36
       -0.37723215656942  A34 B35 X36
       -0.22158194574845  X35 X36
        0.13594133525694  B34 X35 A36
        0.13594133525694  A34 X35 B36
        0.08826478324479  X34 X35
       -0.05570873276594  X34 B35 A36
       -0.05570873276594  X34 A35 B36

  Root   Mult.   Total Energy (a.u.)   Ex. Energy (a.u.)     Ex. Energy (eV)     Ex. Energy (nm)
-------------------------------------------------------------------------------------------------
     1  singlet       -464.24146848
     2  singlet       -463.97308515          0.26838334          7.30308095        169.76974718
     3  singlet       -463.97295689          0.26851159          7.30657091        169.68865722
     4  singlet       -463.78277127          0.45869721         12.48178409         99.33213059

Singlet state dipole moments:

  Root       Dx         Dy         Dz         |D|  (Debye)
------------------------------------------------------------
     1     2.7852     1.6430     0.0301     3.2338
     2     0.8657     0.7543     0.0263     1.1485
     3     2.1069     1.2151     0.0289     2.4323
     4    -2.1956     2.4381     0.0171     3.2811

Singlet state electronic transitions:

 Transition      Tx        Ty        Tz       |T|    Osc. (a.u.) 
-----------------------------------------------------------------
   1 ->  2     1.0218   -1.7847    0.0038    2.0566    0.7567
   1 ->  3     2.4125    0.9374    0.0003    2.5883    1.1992
   1 ->  4    -0.0893   -0.3425    0.0001    0.3540    0.0383
   2 ->  3     0.2819    0.2059   -0.0007    0.3491    0.0000
   2 ->  4    -2.3640    0.6920   -0.0028    2.4632    0.7698
   3 ->  4    -0.6620    1.2755   -0.0030    1.4371    0.2618

Singlet state velocity transition dipole moments:

 Transition      Px        Py        Pz       |P|    Osc. (a.u.) 
-----------------------------------------------------------------
   1 ->  2    -0.1977    0.3364   -0.0006    0.3902    0.3782
   1 ->  3    -0.4213   -0.1678    0.0000    0.4535    0.5106
   1 ->  4    -0.0017    0.0894   -0.0001    0.0894    0.0116
   2 ->  3     0.0102   -0.0306    0.0000    0.0322    5.3554
   2 ->  4     0.3108   -0.0635    0.0003    0.3172    0.3525
   3 ->  4     0.0743   -0.1963    0.0003    0.2099    0.1544

Singlet state magnetic transition dipole moments and rotational strengths:

 Transition      Lx        Ly        Lz        |L|    R(vel) (a.u.)
--------------------------------------------------------------------
   1 ->  2    -0.0014   -0.0013   -0.5642    0.5642    0.0006
   1 ->  3    -0.0012    0.0001    0.1281    0.1281    0.0019
   1 ->  4    -0.0002   -0.0003   -0.1069    0.1069   -0.0000
   2 ->  3    -0.0002   -0.0003   -0.6391    0.6391   -0.1147
   2 ->  4     0.0013    0.0006    0.1894    0.1894    0.0022
   3 ->  4     0.0009    0.0010    0.7919    0.7919    0.0007

Singlet state electric quadrupole moments (Cartesian):
Operator origin (a.u.):    -0.008390,    -0.001531,    -0.001739 

 Root     Qxy        Qxz        Qyz        Qxx        Qyy        Qzz       R^2
--------------------------------------------------------------------------------------------
    1    -3.1323    -0.0375     0.0662   -19.7227   -60.4987   -44.6158   -124.8372
    2    -5.9191    -0.0317     0.0584   -20.4274   -60.0143   -44.9491   -125.3908
    3    -3.5908    -0.0390     0.0652   -22.1597   -62.7479   -44.6307   -129.5383
    4    -8.6490    -0.0235     0.0469   -24.5654   -59.0722   -45.0193   -128.6569

Singlet state electric transition quadrupole moments (Cartesian):

 Transition     Qxy        Qxz        Qyz        Qxx        Qyy        Qzz       norm (a.u.)
--------------------------------------------------------------------------------------------
   1 ->  2     3.1183    -0.0111     0.0099     0.1064     0.0057    -0.0810     3.1212
   1 ->  3     1.3360     0.0003     0.0065     3.8745    -2.2367     0.1826     4.6726
   1 ->  4     0.0321    -0.0006    -0.0005    -0.7454     0.4811    -0.0605     0.8898
   2 ->  3     0.3001     0.0013    -0.0012    -1.1372     1.0382     0.0520     1.5696
   2 ->  4    -3.1213     0.0078    -0.0110    -1.9789     1.5831    -0.0613     4.0210
   3 ->  4    -2.1878     0.0083    -0.0078    -0.7152     0.3806     0.0580     2.3337

Building Xtilde...

Building Z-vector RHS...

Solving CPSCF equations
Using DIIS solver

 Iter         Residual      
------  --------------------
    1      0.228979551430
    2      0.180038666718
    3      0.074919776618
    4      0.037796508161
    5      0.014319953197
    6      0.006833333661
    7      0.003423138415
    8      0.002133854532
    9      0.001402162703
   10      0.000824259636
   11      0.000391726666
   12      0.000165384961
   13      0.000079096231

CPSCF converged

Building X...

Building Xtilde...

Building Z-vector RHS...

Solving CPSCF equations
Using DIIS solver

 Iter         Residual      
------  --------------------
    1      0.193484939394
    2      0.153757424952
    3      0.051751125064
    4      0.027938795322
    5      0.014779685947
    6      0.008804504875
    7      0.005433977040
    8      0.004081543522
    9      0.002828012344
   10      0.001599235825
   11      0.000532950348
   12      0.000217479160
   13      0.000082355601

CPSCF converged

Building X...

Building Xtilde...

Building Z-vector RHS...

Solving CPSCF equations
Using DIIS solver

 Iter         Residual      
------  --------------------
    1      0.157505197418
    2      0.143200710054
    3      0.027789395083
    4      0.015397791800
    5      0.006689295498
    6      0.005168497164
    7      0.002878815399
    8      0.002141470086
    9      0.001326006813
   10      0.000672696954
   11      0.000329381343
   12      0.000102118299
   13      0.000028008632

CPSCF converged

Building X...

Lower state energy:      -463.9730851467
Upper state energy:      -463.9729568930
Energy difference:          0.0001282537
 Energy calculation finished, energy:  0.000000000E+00

Converting Cartesians to HDLC

Converting Cartesians to HDLC

Converting Cartesians to HDLC
 in dlf_makehessian...
Updating Hessian with the BFGS update, No     2
Testing convergence  in cycle    3
    Energy  0.0000E+00 Target: 1.0000E-06 converged?  yes
  Max step  1.5412E+00 Target: 1.8000E-03 converged?   no
  RMS step  2.5802E-01 Target: 1.2000E-03 converged?   no
  Max grad  7.0889E-02 Target: 4.5000E-04 converged?   no
  RMS grad  2.3362E-02 Target: 3.0000E-04 converged?   no

Converting HDLC to Cartesians
DFTD Energy:    -0.1257475 hartree

                      *** Start SCF Iterations ***

 Iter     DIIS Error       Energy change         Energy        Time(s)
------------------------------------------------------------------------
Initial temperature is 5000.000000
| Skip purify step
|    1     0.0399453789    -464.2275410426    -464.2275410426     0.12  
|    2     0.0391237609      +0.4713510137    -463.7561900289     0.10  
|    3     0.0101497783      -0.0328974451    -463.7890874740     0.10  
|    4     0.0064283907      -0.0020050634    -463.7910925375     0.09  
|    5     0.0029617376      -0.0013000190    -463.7923925564     0.08  
|    6     0.0011168999      -0.0001920288    -463.7925845852     0.07  
|    7     0.0005317023      -0.0000491563    -463.7926337415     0.07  
|    8     0.0002760209      -0.0000188327    -463.7926525742     0.07  
|    9     0.0002331744      -0.0000088393    -463.7926614134     0.12  
|   10     0.0001464582      -0.0000081329    -463.7926695463     0.06  
|   11     0.0000749059      -0.0000039860    -463.7926735323     0.06  
|   12     0.0000312878      -0.0000010572    -463.7926745895     0.06  
------------------------------------------------------------------------
FINAL ENERGY: -463.7926745895 a.u.
Fractional Occupation Entropy: 0.0000000000
Mermin Free Energy:            -463.7926745895
DISPERSION CONTRIBUTION TO ENERGY: -0.1257474792 a.u.
HOMO-LUMO GAP: 6.009 eV
CENTER OF MASS: {-0.003824, 0.000785, -0.000962} ANGS
DIPOLE MOMENT: {1.347361, 0.229993, 0.028813} (|D| = 1.367154) DEBYE

  Active Space Parameters
--------------------------------------------
Number of closed orbitals:              33
Number of active orbitals:               3
Number of virtual orbitals:            114
Number of molecular orbitals:          150
Number of basis functions:             160
Number of active electrons:              4
Number of alpha electrons:               2
Number of beta electrons:                2

  Orbital      Energy        Occupation
-----------------------------------------
     32       -0.430174        1.000000
     33       -0.419308        1.000000
     34       -0.293338        0.666667
     35       -0.241674        0.666667
     36       -0.020861        0.666667
     37        0.154199        0.000000
     38        0.175811        0.000000

  CAS Parameters
--------------------------------------------
Number of determinants:                  9
Number of singlet CSFs:                  6
Number of doublet CSFs:                  0
Number of triplet CSFs:                  3
Number of quartet CSFs:                  0
Number of quintet CSFs:                  0
Number of sextet CSFs:                   0
Number of septet CSFs:                   0
Number of singlet states:                4
Number of doublet states:                0
Number of triplet states:                0
Number of quartet states:                0
Number of quintet states:                0
Number of sextet states:                 0
Number of septet states:                 0
Using the hard-coded solver

Singlet state  1 energy:       -464.24629263158425

        0.98847363137561  X34 X35
       -0.11883063351938  X34 X36
       -0.06011608570126  X35 X36
        0.05088382977302  B34 X35 A36
        0.05088382977302  A34 X35 B36

Singlet state  2 energy:       -463.97870388310315

       -0.48958640363651  X34 B35 A36
       -0.48958640363651  X34 A35 B36
       -0.48528682579888  B34 X35 A36
       -0.48528682579888  A34 X35 B36
        0.14966880795353  X35 X36
       -0.11549178537741  X34 X36
       -0.07671068324721  B34 A35 X36
       -0.07671068324721  A34 B35 X36
        0.04577704390015  X34 X35

Singlet state  3 energy:       -463.97826583876360

        0.48617799360157  X34 B35 A36
        0.48617799360157  X34 A35 B36
       -0.48079956747087  B34 X35 A36
       -0.48079956747087  A34 X35 B36
       -0.17129735683931  X34 X36
        0.12652738648121  B34 A35 X36
        0.12652738648121  A34 B35 X36
        0.05067515453441  X35 X36
        0.03156507734819  X34 X35

Singlet state  4 energy:       -463.79537492282884

       -0.81722533455079  X34 X36
       -0.34541733786835  B34 A35 X36
       -0.34541733786835  A34 B35 X36
        0.21736143883392  X35 X36
        0.12186416801394  B34 X35 A36
        0.12186416801394  A34 X35 B36
       -0.09882192842330  X34 X35
        0.05832220180826  X34 B35 A36
        0.05832220180826  X34 A35 B36

  Root   Mult.   Total Energy (a.u.)   Ex. Energy (a.u.)     Ex. Energy (eV)     Ex. Energy (nm)
-------------------------------------------------------------------------------------------------
     1  singlet       -464.24629263
     2  singlet       -463.97870388          0.26758875          7.28145912        170.27386775
     3  singlet       -463.97826584          0.26802679          7.29337891        169.99558399
     4  singlet       -463.79537492          0.45091771         12.27009312        101.04586776

Singlet state dipole moments:

  Root       Dx         Dy         Dz         |D|  (Debye)
------------------------------------------------------------
     1     2.7572     2.1258     0.0300     3.4817
     2     0.8452     0.9279     0.0264     1.2554
     3     1.8782     1.5790     0.0292     2.4539
     4    -1.7899     2.4185     0.0177     3.0089

Singlet state electronic transitions:

 Transition      Tx        Ty        Tz       |T|    Osc. (a.u.) 
-----------------------------------------------------------------
   1 ->  2    -1.0634    1.7948   -0.0039    2.0862    0.7764
   1 ->  3     2.3981    0.9048    0.0004    2.5631    1.1739
   1 ->  4    -0.1281   -0.3154    0.0000    0.3404    0.0348
   2 ->  3    -0.3050   -0.2760    0.0008    0.4114    0.0000
   2 ->  4     2.4371   -0.9282    0.0033    2.6079    0.8312
   3 ->  4    -0.5747    1.2351   -0.0029    1.3623    0.2263

Singlet state velocity transition dipole moments:

 Transition      Px        Py        Pz       |P|    Osc. (a.u.) 
-----------------------------------------------------------------
   1 ->  2     0.2056   -0.3359    0.0006    0.3938    0.3864
   1 ->  3    -0.4186   -0.1614   -0.0000    0.4486    0.5006
   1 ->  4     0.0052    0.0786   -0.0001    0.0788    0.0092
   2 ->  3    -0.0121    0.0279   -0.0000    0.0304    1.3999
   2 ->  4    -0.3058    0.0894   -0.0003    0.3186    0.3691
   3 ->  4     0.0568   -0.1874    0.0003    0.1959    0.1398

Singlet state magnetic transition dipole moments and rotational strengths:

 Transition      Lx        Ly        Lz        |L|    R(vel) (a.u.)
--------------------------------------------------------------------
   1 ->  2     0.0015    0.0012    0.4801    0.4801    0.0007
   1 ->  3    -0.0013    0.0002    0.1697    0.1697    0.0018
   1 ->  4    -0.0001   -0.0002   -0.0772    0.0772   -0.0000
   2 ->  3     0.0002    0.0003    0.6556    0.6556   -0.0280
   2 ->  4    -0.0014   -0.0005   -0.1391    0.1392    0.0023
   3 ->  4     0.0008    0.0009    0.7282    0.7282    0.0005

Singlet state electric quadrupole moments (Cartesian):
Operator origin (a.u.):    -0.007226,     0.001484,    -0.001818 

 Root     Qxy        Qxz        Qyz        Qxx        Qyy        Qzz       R^2
--------------------------------------------------------------------------------------------
    1    -0.7488    -0.0427     0.0699   -22.5494   -55.9864   -44.6228   -123.1586
    2    -3.2407    -0.0373     0.0623   -23.3630   -55.1787   -44.9308   -123.4725
    3    -1.0090    -0.0448     0.0687   -24.8560   -58.2064   -44.6394   -127.7019
    4    -5.6388    -0.0298     0.0513   -27.3499   -54.2693   -44.9997   -126.6188

Singlet state electric transition quadrupole moments (Cartesian):

 Transition     Qxy        Qxz        Qyz        Qxx        Qyy        Qzz       norm (a.u.)
--------------------------------------------------------------------------------------------
   1 ->  2    -3.2154     0.0114    -0.0104    -0.2211    -0.0769     0.0877     3.2252
   1 ->  3     1.3445     0.0009     0.0065     3.8418    -2.1276     0.1957     4.5969
   1 ->  4    -0.0382    -0.0004    -0.0008    -0.7996     0.5151    -0.0623     0.9540
   2 ->  3    -0.3263    -0.0012     0.0011     1.2690    -0.8796    -0.0633     1.5794
   2 ->  4     3.5821    -0.0091     0.0124     2.0275    -1.4007     0.0562     4.3483
   3 ->  4    -2.0541     0.0080    -0.0075    -0.7231     0.2406     0.0659     2.1920

Building Xtilde...

Building Z-vector RHS...

Solving CPSCF equations
Using DIIS solver

 Iter         Residual      
------  --------------------
    1      0.220258457727
    2      0.168414622407
    3      0.072250642368
    4      0.036303757623
    5      0.014055787252
    6      0.006616881861
    7      0.002651393875
    8      0.002062567500
    9      0.001065538363
   10      0.000642659782
   11      0.000396223351
   12      0.000130434940
   13      0.000044191199

CPSCF converged

Building X...

Building Xtilde...

Building Z-vector RHS...

Solving CPSCF equations
Using DIIS solver

 Iter         Residual      
------  --------------------
    1      0.212393141755
    2      0.181758046645
    3      0.052364616953
    4      0.028807592588
    5      0.013957213274
    6      0.007674457110
    7      0.004743657017
    8      0.002944852934
    9      0.002221090726
   10      0.001262348147
   11      0.000461291962
   12      0.000193552552
   13      0.000072033709

CPSCF converged

Building X...

Building Xtilde...

Building Z-vector RHS...

Solving CPSCF equations
Using DIIS solver

 Iter         Residual      
------  --------------------
    1      0.155275797204
    2      0.138141734934
    3      0.029396102661
    4      0.015883244186
    5      0.006965560457
    6      0.005084586500
    7      0.002868727144
    8      0.001953298296
    9      0.001165262982
   10      0.000599577234
   11      0.000292874546
   12      0.000093003257

CPSCF converged

Building X...

Lower state energy:      -463.9787038831
Upper state energy:      -463.9782658388
Energy difference:          0.0004380443
 Energy calculation finished, energy:  0.000000000E+00

Converting Cartesians to HDLC

Converting Cartesians to HDLC

Converting Cartesians to HDLC
 in dlf_makehessian...
Updating Hessian with the BFGS update, No     3
Testing convergence  in cycle    4
    Energy  0.0000E+00 Target: 1.0000E-06 converged?  yes
  Max step  1.5004E+00 Target: 1.8000E-03 converged?   no
  RMS step  2.3632E-01 Target: 1.2000E-03 converged?   no
  Max grad  6.2600E-02 Target: 4.5000E-04 converged?   no
  RMS grad  1.9015E-02 Target: 3.0000E-04 converged?   no

Converting HDLC to Cartesians
DFTD Energy:    -0.1256727 hartree

                      *** Start SCF Iterations ***

 Iter     DIIS Error       Energy change         Energy        Time(s)
------------------------------------------------------------------------
Initial temperature is 5000.000000
| Skip purify step
|    1     0.0356685778    -464.2315344397    -464.2315344397     0.12  
|    2     0.0393021788      +0.4783349485    -463.7531994912     0.10  
|    3     0.0143867871      -0.0354767293    -463.7886762205     0.10  
|    4     0.0099839775      -0.0019374000    -463.7906136205     0.08  
|    5     0.0062333595      -0.0017870822    -463.7924007027     0.08  
|    6     0.0022635881      -0.0005396136    -463.7929403164     0.08  
|    7     0.0007948858      -0.0001679454    -463.7931082618     0.07  
|    8     0.0001826023      -0.0000270826    -463.7931353443     0.07  
|    9     0.0001310877      -0.0000035597    -463.7931389041     0.12  
|   10     0.0000938667      -0.0000020981    -463.7931410021     0.06  
|   11     0.0000635970      -0.0000013925    -463.7931423946     0.06  
|   12     0.0000244786      -0.0000008139    -463.7931432085     0.06  
------------------------------------------------------------------------
FINAL ENERGY: -463.7931432085 a.u.
Fractional Occupation Entropy: 0.0000000000
Mermin Free Energy:            -463.7931432085
DISPERSION CONTRIBUTION TO ENERGY: -0.1256727221 a.u.
HOMO-LUMO GAP: 6.006 eV
CENTER OF MASS: {-0.001949, 0.000807, -0.000976} ANGS
DIPOLE MOMENT: {1.405045, 0.225773, 0.029293} (|D| = 1.423370) DEBYE

  Active Space Parameters
--------------------------------------------
Number of closed orbitals:              33
Number of active orbitals:               3
Number of virtual orbitals:            114
Number of molecular orbitals:          150
Number of basis functions:             160
Number of active electrons:              4
Number of alpha electrons:               2
Number of beta electrons:                2

  Orbital      Energy        Occupation
-----------------------------------------
     32       -0.429624        1.000000
     33       -0.419744        1.000000
     34       -0.293757        0.666667
     35       -0.242020        0.666667
     36       -0.021302        0.666667
     37        0.154321        0.000000
     38        0.175588        0.000000

  CAS Parameters
--------------------------------------------
Number of determinants:                  9
Number of singlet CSFs:                  6
Number of doublet CSFs:                  0
Number of triplet CSFs:                  3
Number of quartet CSFs:                  0
Number of quintet CSFs:                  0
Number of sextet CSFs:                   0
Number of septet CSFs:                   0
Number of singlet states:                4
Number of doublet states:                0
Number of triplet states:                0
Number of quartet states:                0
Number of quintet states:                0
Number of sextet states:                 0
Number of septet states:                 0
Using the hard-coded solver

Singlet state  1 energy:       -464.24694365874598

       -0.98836362665524  X34 X35
        0.11925255160030  X34 X36
        0.06052752896363  X35 X36
       -0.05085687533085  B34 X35 A36
       -0.05085687533085  A34 X35 B36

Singlet state  2 energy:       -463.97896551277358

        0.55044557886770  B34 X35 A36
        0.55044557886770  A34 X35 B36
        0.41311050613322  X34 B35 A36
        0.41311050613322  X34 A35 B36
       -0.15785270333923  X35 X36
        0.14271907168857  X34 X36
       -0.05400717494978  X34 X35
        0.04741183677894  B34 A35 X36
        0.04741183677894  A34 B35 X36

Singlet state  3 energy:       -463.97890355553074

        0.55304547567779  X34 B35 A36
        0.55304547567779  X34 A35 B36
       -0.40472891764882  B34 X35 A36
       -0.40472891764882  A34 X35 B36
       -0.14149630951120  X34 X36
        0.14102172407592  B34 A35 X36
        0.14102172407592  A34 B35 X36
        0.02213009843172  X35 X36

Singlet state  4 energy:       -463.79684036052555

       -0.82643428054361  X34 X36
       -0.33362070208053  B34 A35 X36
       -0.33362070208053  A34 B35 X36
        0.22275077798205  X35 X36
        0.11645837177229  B34 X35 A36
        0.11645837177229  A34 X35 B36
       -0.09998187761037  X34 X35
        0.06189282904807  X34 B35 A36
        0.06189282904807  X34 A35 B36

  Root   Mult.   Total Energy (a.u.)   Ex. Energy (a.u.)     Ex. Energy (eV)     Ex. Energy (nm)
-------------------------------------------------------------------------------------------------
     1  singlet       -464.24694366
     2  singlet       -463.97896551          0.26797815          7.29205516        170.02644378
     3  singlet       -463.97890356          0.26804010          7.29374110        169.98714231
     4  singlet       -463.79684036          0.45010330         12.24793189        101.22869872

Singlet state dipole moments:

  Root       Dx         Dy         Dz         |D|  (Debye)
------------------------------------------------------------
     1     2.7555     2.1414     0.0304     3.4899
     2     0.6265     0.7606     0.0274     0.9857
     3     2.0931     1.8100     0.0289     2.7673
     4    -1.6730     2.4549     0.0180     2.9708

Singlet state electronic transitions:

 Transition      Tx        Ty        Tz       |T|    Osc. (a.u.) 
-----------------------------------------------------------------
   1 ->  2    -0.6339    1.9329   -0.0039    2.0342    0.7392
   1 ->  3    -2.5439   -0.5660   -0.0010    2.6061    1.2136
   1 ->  4     0.1325    0.2996   -0.0000    0.3276    0.0322
   2 ->  3     0.2237    0.2258   -0.0009    0.3178    0.0000
   2 ->  4    -2.3117    0.7751   -0.0029    2.4381    0.7218
   3 ->  4    -0.9309    1.3869   -0.0034    1.6703    0.3386

Singlet state velocity transition dipole moments:

 Transition      Px        Py        Pz       |P|    Osc. (a.u.) 
-----------------------------------------------------------------
   1 ->  2     0.1301   -0.3605    0.0006    0.3833    0.3654
   1 ->  3     0.4479    0.0984    0.0001    0.4585    0.5230
   1 ->  4    -0.0058   -0.0753    0.0001    0.0755    0.0085
   2 ->  3     0.0121   -0.0261    0.0000    0.0288    8.7980
   2 ->  4     0.2910   -0.0649    0.0003    0.2982    0.3254
   3 ->  4     0.1003   -0.2006    0.0004    0.2242    0.1841

Singlet state magnetic transition dipole moments and rotational strengths:

 Transition      Lx        Ly        Lz        |L|    R(vel) (a.u.)
--------------------------------------------------------------------
   1 ->  2     0.0013    0.0013    0.4774    0.4774   -0.0000
   1 ->  3     0.0015   -0.0001   -0.0880    0.0880    0.0025
   1 ->  4     0.0001    0.0002    0.0697    0.0697   -0.0000
   2 ->  3    -0.0002   -0.0003   -0.6615    0.6615   -0.1777
   2 ->  4     0.0012    0.0003    0.0028    0.0031    0.0019
   3 ->  4     0.0010    0.0010    0.7261    0.7261    0.0009

Singlet state electric quadrupole moments (Cartesian):
Operator origin (a.u.):    -0.003683,     0.001524,    -0.001844 

 Root     Qxy        Qxz        Qyz        Qxx        Qyy        Qzz       R^2
--------------------------------------------------------------------------------------------
    1    -0.1563    -0.0478     0.0727   -24.3348   -55.2890   -44.6225   -124.2463
    2    -2.6672    -0.0427     0.0653   -24.7381   -54.7889   -44.9358   -124.4628
    3    -0.2668    -0.0494     0.0708   -26.9524   -57.1016   -44.6250   -128.6790
    4    -4.9147    -0.0347     0.0538   -28.9824   -53.4704   -44.9918   -127.4446

Singlet state electric transition quadrupole moments (Cartesian):

 Transition     Qxy        Qxz        Qyz        Qxx        Qyy        Qzz       norm (a.u.)
--------------------------------------------------------------------------------------------
   1 ->  2    -3.0043     0.0117    -0.0093     0.4450    -0.4560     0.1219     3.0736
   1 ->  3    -1.8237     0.0010    -0.0082    -3.7282     2.0730    -0.1786     4.6427
   1 ->  4     0.0462     0.0003     0.0009     0.7812    -0.5260     0.0618     0.9450
   2 ->  3    -0.0566     0.0023    -0.0020    -0.9738     1.3265     0.0127     1.6466
   2 ->  4    -3.2854     0.0081    -0.0114    -1.8133     1.3092    -0.0635     3.9749
   3 ->  4    -2.6083     0.0095    -0.0094    -0.9703     0.4169     0.0601     2.8147

Building Xtilde...

Building Z-vector RHS...

Solving CPSCF equations
Using DIIS solver

 Iter         Residual      
------  --------------------
    1      0.222721146709
    2      0.158523432390
    3      0.075734110331
    4      0.039042821377
    5      0.015247778235
    6      0.007251047050
    7      0.002362311393
    8      0.001386010565
    9      0.000540060214
   10      0.000320556941
   11      0.000241453693
   12      0.000135404698
   13      0.000042382290

CPSCF converged

Building X...

Building Xtilde...

Building Z-vector RHS...

Solving CPSCF equations
Using DIIS solver

 Iter         Residual      
------  --------------------
    1      0.209629783712
    2      0.166135383919
    3      0.053540956368
    4      0.030676998752
    5      0.013754987222
    6      0.007148326198
    7      0.003910839452
    8      0.002387942770
    9      0.001889532791
   10      0.001133729913
   11      0.000433649332
   12      0.000187184684
   13      0.000068066666

CPSCF converged

Building X...

Building Xtilde...

Building Z-vector RHS...

Solving CPSCF equations
Using DIIS solver

 Iter         Residual      
------  --------------------
    1      0.153437242816
    2      0.151456207476
    3      0.021783297775
    4      0.011020557165
    5      0.006005208610
    6      0.004434537623
    7      0.003309564629
    8      0.002020156885
    9      0.000732448205
   10      0.000372333818
   11      0.000193842632
   12      0.000085530656

CPSCF converged

Building X...

Lower state energy:      -463.9789655128
Upper state energy:      -463.9789035555
Energy difference:          0.0000619572
 Energy calculation finished, energy:  0.000000000E+00

Converting Cartesians to HDLC

Converting Cartesians to HDLC

Converting Cartesians to HDLC
 in dlf_makehessian...
Updating Hessian with the BFGS update, No     4
Testing convergence  in cycle    5
    Energy  0.0000E+00 Target: 1.0000E-06 converged?  yes
  Max step  1.4287E+00 Target: 1.8000E-03 converged?   no
  RMS step  2.2338E-01 Target: 1.2000E-03 converged?   no
  Max grad  6.0529E-02 Target: 4.5000E-04 converged?   no
  RMS grad  1.7901E-02 Target: 3.0000E-04 converged?   no

Converting HDLC to Cartesians
DFTD Energy:    -0.1255956 hartree

                      *** Start SCF Iterations ***

 Iter     DIIS Error       Energy change         Energy        Time(s)
------------------------------------------------------------------------
Initial temperature is 5000.000000
| Skip purify step
|    1     0.0394246657    -464.2339861383    -464.2339861383     0.12  
|    2     0.0444081467      +0.4798833374    -463.7541028009     0.10  
|    3     0.0152285048      -0.0348617284    -463.7889645292     0.10  
|    4     0.0108258971      -0.0019758860    -463.7909404153     0.08  
|    5     0.0062239751      -0.0017857978    -463.7927262131     0.08  
|    6     0.0020373746      -0.0004909939    -463.7932172070     0.08  
|    7     0.0006094083      -0.0001403929    -463.7933575999     0.07  
|    8     0.0002147777      -0.0000226858    -463.7933802856     0.07  
|    9     0.0001518949      -0.0000043626    -463.7933846482     0.12  
|   10     0.0001020736      -0.0000029755    -463.7933876236     0.06  
|   11     0.0000636135      -0.0000019143    -463.7933895379     0.06  
|   12     0.0000265789      -0.0000008534    -463.7933903913     0.06  
------------------------------------------------------------------------
FINAL ENERGY: -463.7933903913 a.u.
Fractional Occupation Entropy: 0.0000000000
Mermin Free Energy:            -463.7933903913
DISPERSION CONTRIBUTION TO ENERGY: -0.1255955761 a.u.
HOMO-LUMO GAP: 6.010 eV
CENTER OF MASS: {0.001048, 0.001310, -0.000998} ANGS
DIPOLE MOMENT: {1.471280, 0.191576, 0.030176} (|D| = 1.484007) DEBYE

  Active Space Parameters
--------------------------------------------
Number of closed orbitals:              33
Number of active orbitals:               3
Number of virtual orbitals:            114
Number of molecular orbitals:          150
Number of basis functions:             160
Number of active electrons:              4
Number of alpha electrons:               2
Number of beta electrons:                2

  Orbital      Energy        Occupation
-----------------------------------------
     32       -0.428431        1.000000
     33       -0.419471        1.000000
     34       -0.294178        0.666667
     35       -0.242574        0.666667
     36       -0.021724        0.666667
     37        0.154507        0.000000
     38        0.175163        0.000000

  CAS Parameters
--------------------------------------------
Number of determinants:                  9
Number of singlet CSFs:                  6
Number of doublet CSFs:                  0
Number of triplet CSFs:                  3
Number of quartet CSFs:                  0
Number of quintet CSFs:                  0
Number of sextet CSFs:                   0
Number of septet CSFs:                   0
Number of singlet states:                4
Number of doublet states:                0
Number of triplet states:                0
Number of quartet states:                0
Number of quintet states:                0
Number of sextet states:                 0
Number of septet states:                 0
Using the hard-coded solver

Singlet state  1 energy:       -464.24781775191315

       -0.98822955186319  X34 X35
        0.11936869309888  X34 X36
        0.06133904358888  X35 X36
       -0.05031869193129  B34 X35 A36
       -0.05031869193129  A34 X35 B36

Singlet state  2 energy:       -463.97928558816750

        0.67160855618544  X34 B35 A36
        0.67160855618544  X34 A35 B36
        0.16365910980804  B34 X35 A36
        0.16365910980804  A34 X35 B36
        0.11945319643737  B34 A35 X36
        0.11945319643737  A34 B35 X36
       -0.11531501911161  X35 X36
       -0.03656080357598  X34 X35
        0.03380691943463  X34 X36

Singlet state  3 energy:       -463.97925452676759

        0.66335080637215  B34 X35 A36
        0.66335080637215  A34 X35 B36
        0.19017460853162  X34 X36
       -0.16097567137898  X34 B35 A36
       -0.16097567137898  X34 A35 B36
       -0.11241806417256  X35 X36
       -0.09225306612712  B34 A35 X36
       -0.09225306612712  A34 B35 X36
       -0.04774539262423  X34 X35

Singlet state  4 energy:       -463.79816981977808

       -0.84052051832019  X34 X36
       -0.31360399164585  B34 A35 X36
       -0.31360399164585  A34 B35 X36
        0.23163207934224  X35 X36
        0.10922820182099  B34 X35 A36
        0.10922820182099  A34 X35 B36
       -0.10107545381883  X34 X35
        0.06745021660139  X34 B35 A36
        0.06745021660139  X34 A35 B36

  Root   Mult.   Total Energy (a.u.)   Ex. Energy (a.u.)     Ex. Energy (eV)     Ex. Energy (nm)
-------------------------------------------------------------------------------------------------
     1  singlet       -464.24781775
     2  singlet       -463.97928559          0.26853216          7.30713075        169.67565648
     3  singlet       -463.97925453          0.26856323          7.30797597        169.65603219
     4  singlet       -463.79816982          0.44964793         12.23554075        101.33121474

Singlet state dipole moments:

  Root       Dx         Dy         Dz         |D|  (Debye)
------------------------------------------------------------
     1     2.7615     2.0961     0.0311     3.4670
     2     1.7563     1.7362     0.0264     2.4697
     3     0.9813     0.8359     0.0313     1.2894
     4    -1.5464     2.5091     0.0186     2.9474

Singlet state electronic transitions:

 Transition      Tx        Ty        Tz       |T|    Osc. (a.u.) 
-----------------------------------------------------------------
   1 ->  2    -2.0445    1.2127   -0.0038    2.3771    1.0116
   1 ->  3     1.6342    1.6127   -0.0016    2.2960    0.9438
   1 ->  4     0.1365    0.2781    0.0000    0.3098    0.0288
   2 ->  3    -0.3347   -0.2425   -0.0001    0.4133    0.0000
   2 ->  4    -2.3479    1.5468   -0.0046    2.8117    0.9545
   3 ->  4    -0.7388   -0.5739    0.0008    0.9355    0.1056

Singlet state velocity transition dipole moments:

 Transition      Px        Py        Pz       |P|    Osc. (a.u.) 
-----------------------------------------------------------------
   1 ->  2     0.3747   -0.2307    0.0006    0.4400    0.4807
   1 ->  3    -0.2777   -0.2962    0.0003    0.4060    0.4092
   1 ->  4    -0.0062   -0.0713    0.0001    0.0716    0.0076
   2 ->  3    -0.0120    0.0240   -0.0000    0.0268   14.9106
   2 ->  4     0.2837   -0.1843    0.0004    0.3383    0.4212
   3 ->  4     0.1067    0.1118   -0.0001    0.1546    0.0880

Singlet state magnetic transition dipole moments and rotational strengths:

 Transition      Lx        Ly        Lz        |L|    R(vel) (a.u.)
--------------------------------------------------------------------
   1 ->  2     0.0020    0.0010    0.2964    0.2965    0.0026
   1 ->  3    -0.0005    0.0009    0.3384    0.3384   -0.0001
   1 ->  4     0.0001    0.0002    0.0606    0.0606   -0.0000
   2 ->  3     0.0002    0.0004    0.6686    0.6686   -0.3015
   2 ->  4     0.0016    0.0009    0.4246    0.4246    0.0027
   3 ->  4     0.0000   -0.0006   -0.5640    0.5640    0.0000

Singlet state electric quadrupole moments (Cartesian):
Operator origin (a.u.):     0.001981,     0.002476,    -0.001886 

 Root     Qxy        Qxz        Qyz        Qxx        Qyy        Qzz       R^2
--------------------------------------------------------------------------------------------
    1     0.1935    -0.0580     0.0782   -26.8500   -53.9790   -44.6122   -125.4412
    2    -1.3751    -0.0531     0.0706   -28.9752   -53.0001   -44.7880   -126.7634
    3    -0.6727    -0.0593     0.0759   -27.5760   -56.1310   -44.7400   -128.4470
    4    -4.4089    -0.0446     0.0586   -31.2562   -52.0132   -44.9721   -128.2415

Singlet state electric transition quadrupole moments (Cartesian):

 Transition     Qxy        Qxz        Qyz        Qxx        Qyy        Qzz       norm (a.u.)
--------------------------------------------------------------------------------------------
   1 ->  2    -3.5097     0.0101    -0.0126    -1.8337     0.8936    -0.0115     4.0595
   1 ->  3    -0.5338     0.0068     0.0007     3.1123    -1.9134     0.2172     3.6986
   1 ->  4     0.0488     0.0002     0.0010     0.7447    -0.5370     0.0608     0.9214
   2 ->  3    -1.2205     0.0030    -0.0024     1.3009     0.8058    -0.1501     1.9631
   2 ->  4    -4.2634     0.0128    -0.0151    -1.8727     1.2178    -0.0059     4.8132
   3 ->  4    -0.0543    -0.0022    -0.0000    -0.3738     0.5019    -0.0882     0.6343

Building Xtilde...

Building Z-vector RHS...

Solving CPSCF equations
Using DIIS solver

 Iter         Residual      
------  --------------------
    1      0.166365114140
    2      0.152167278542
    3      0.034251742082
    4      0.017592422469
    5      0.006244470771
    6      0.003072860980
    7      0.002677054427
    8      0.001598270068
    9      0.000736820601
   10      0.000449624847
   11      0.000265572655
   12      0.000121416533
   13      0.000045746355

CPSCF converged

Building X...

Building Xtilde...

Building Z-vector RHS...

Solving CPSCF equations
Using DIIS solver

 Iter         Residual      
------  --------------------
    1      0.205013254967
    2      0.205157325472
    3      0.029471684057
    4      0.015104260278
    5      0.009404489317
    6      0.006209932316
    7      0.004686075088
    8      0.002132689357
    9      0.000760615884
   10      0.000453183363
   11      0.000254173331
   12      0.000124521491
   13      0.000041735148

CPSCF converged

Building X...

Building Xtilde...

Building Z-vector RHS...

Solving CPSCF equations
Using DIIS solver

 Iter         Residual      
------  --------------------
    1      0.184558010310
    2      0.124614349810
    3      0.056375490982
    4      0.029881789590
    5      0.011341397766
    6      0.004474609063
    7      0.001317215620
    8      0.001152597347
    9      0.000705403177
   10      0.000511134200
   11      0.000281022813
   12      0.000095146195

CPSCF converged

Building X...

Lower state energy:      -463.9792855882
Upper state energy:      -463.9792545268
Energy difference:          0.0000310614
 Energy calculation finished, energy:  0.000000000E+00

Converting Cartesians to HDLC

Converting Cartesians to HDLC

Converting Cartesians to HDLC
 in dlf_makehessian...
Updating Hessian with the BFGS update, No     5
Testing convergence  in cycle    6
    Energy  0.0000E+00 Target: 1.0000E-06 converged?  yes
  Max step  1.3066E+00 Target: 1.8000E-03 converged?   no
  RMS step  2.0577E-01 Target: 1.2000E-03 converged?   no
  Max grad  5.1475E-02 Target: 4.5000E-04 converged?   no
  RMS grad  1.5177E-02 Target: 3.0000E-04 converged?   no

Converting HDLC to Cartesians
DFTD Energy:    -0.1255823 hartree

                      *** Start SCF Iterations ***

 Iter     DIIS Error       Energy change         Energy        Time(s)
------------------------------------------------------------------------
Initial temperature is 5000.000000
| Skip purify step
|    1     0.0401796861    -464.2384462266    -464.2384462266     0.12  
|    2     0.0452691573      +0.4834272356    -463.7550189910     0.10  
|    3     0.0159751436      -0.0337369475    -463.7887559385     0.09  
|    4     0.0117332498      -0.0019362700    -463.7906922085     0.08  
|    5     0.0072640375      -0.0017322731    -463.7924244815     0.08  
|    6     0.0031272820      -0.0005899066    -463.7930143881     0.08  
|    7     0.0011225188      -0.0002107343    -463.7932251224     0.07  
|    8     0.0002124816      -0.0000374180    -463.7932625404     0.07  
|    9     0.0001311761      -0.0000040707    -463.7932666110     0.12  
|   10     0.0000919660      -0.0000021192    -463.7932687302     0.06  
|   11     0.0000618539      -0.0000014053    -463.7932701355     0.06  
|   12     0.0000228845      -0.0000008131    -463.7932709487     0.06  
------------------------------------------------------------------------
FINAL ENERGY: -463.7932709487 a.u.
Fractional Occupation Entropy: 0.0000000000
Mermin Free Energy:            -463.7932709487
DISPERSION CONTRIBUTION TO ENERGY: -0.1255823279 a.u.
HOMO-LUMO GAP: 6.017 eV
CENTER OF MASS: {0.001478, 0.001765, -0.001008} ANGS
DIPOLE MOMENT: {1.474342, 0.174688, 0.030527} (|D| = 1.484969) DEBYE

  Active Space Parameters
--------------------------------------------
Number of closed orbitals:              33
Number of active orbitals:               3
Number of virtual orbitals:            114
Number of molecular orbitals:          150
Number of basis functions:             160
Number of active electrons:              4
Number of alpha electrons:               2
Number of beta electrons:                2

  Orbital      Energy        Occupation
-----------------------------------------
     32       -0.428179        1.000000
     33       -0.419297        1.000000
     34       -0.294088        0.666667
     35       -0.242614        0.666667
     36       -0.021501        0.666667
     37        0.154449        0.000000
     38        0.175057        0.000000

  CAS Parameters
--------------------------------------------
Number of determinants:                  9
Number of singlet CSFs:                  6
Number of doublet CSFs:                  0
Number of triplet CSFs:                  3
Number of quartet CSFs:                  0
Number of quintet CSFs:                  0
Number of sextet CSFs:                   0
Number of septet CSFs:                   0
Number of singlet states:                4
Number of doublet states:                0
Number of triplet states:                0
Number of quartet states:                0
Number of quintet states:                0
Number of sextet states:                 0
Number of septet states:                 0
Using the hard-coded solver

Singlet state  1 energy:       -464.24808037825983

       -0.98823493428618  X34 X35
        0.11909299479237  X34 X36
        0.06148207340404  X35 X36
       -0.05032152063786  B34 X35 A36
       -0.05032152063786  A34 X35 B36

Singlet state  2 energy:       -463.97930268931253

        0.59672153795363  B34 X35 A36
        0.59672153795363  A34 X35 B36
        0.34030885096907  X34 B35 A36
        0.34030885096907  X34 A35 B36
        0.16239055522846  X34 X36
       -0.16097784892306  X35 X36
       -0.06038959136901  X34 X35

Singlet state  3 energy:       -463.97928632140105

        0.60098205516324  X34 B35 A36
        0.60098205516324  X34 A35 B36
       -0.33278452540594  B34 X35 A36
       -0.33278452540594  A34 X35 B36
        0.15086376585478  B34 A35 X36
        0.15086376585478  A34 B35 X36
       -0.10258702386247  X34 X36

Singlet state  4 energy:       -463.79802575068220

       -0.84181500437175  X34 X36
       -0.31148528864150  B34 A35 X36
       -0.31148528864150  A34 B35 X36
        0.23311264484747  X35 X36
        0.10820339200120  B34 X35 A36
        0.10820339200120  A34 X35 B36
       -0.10090147965936  X34 X35
        0.06842063456324  X34 B35 A36
        0.06842063456324  X34 A35 B36

  Root   Mult.   Total Energy (a.u.)   Ex. Energy (a.u.)     Ex. Energy (eV)     Ex. Energy (nm)
-------------------------------------------------------------------------------------------------
     1  singlet       -464.24808038
     2  singlet       -463.97930269          0.26877769          7.31381183        169.52065980
     3  singlet       -463.97928632          0.26879406          7.31425722        169.51033703
     4  singlet       -463.79802575          0.45005463         12.24660749        101.23964599

Singlet state dipole moments:

  Root       Dx         Dy         Dz         |D|  (Debye)
------------------------------------------------------------
     1     2.7684     2.0740     0.0315     3.4593
     2     0.4837     0.6332     0.0290     0.7973
     3     2.2644     1.9131     0.0294     2.9646
     4    -1.5390     2.5078     0.0188     2.9425

Singlet state electronic transitions:

 Transition      Tx        Ty        Tz       |T|    Osc. (a.u.) 
-----------------------------------------------------------------
   1 ->  2    -0.1767    2.0084   -0.0038    2.0162    0.7284
   1 ->  3    -2.6096   -0.1921   -0.0017    2.6166    1.2269
   1 ->  4     0.1374    0.2755    0.0000    0.3079    0.0284
   2 ->  3     0.1262    0.1574   -0.0010    0.2017    0.0000
   2 ->  4    -2.1330    0.6460   -0.0027    2.2286    0.6002
   3 ->  4    -1.2018    1.5322   -0.0039    1.9473    0.4582

Singlet state velocity transition dipole moments:

 Transition      Px        Py        Pz       |P|    Osc. (a.u.) 
-----------------------------------------------------------------
   1 ->  2     0.0483   -0.3747    0.0006    0.3778    0.3541
   1 ->  3     0.4640    0.0295    0.0002    0.4649    0.5361
   1 ->  4    -0.0063   -0.0709    0.0001    0.0712    0.0075
   2 ->  3     0.0118   -0.0237    0.0000    0.0265   26.9827
   2 ->  4     0.2710   -0.0455    0.0002    0.2748    0.2777
   3 ->  4     0.1334   -0.2122    0.0004    0.2507    0.2311

Singlet state magnetic transition dipole moments and rotational strengths:

 Transition      Lx        Ly        Lz        |L|    R(vel) (a.u.)
--------------------------------------------------------------------
   1 ->  2     0.0010    0.0013    0.4424    0.4424   -0.0007
   1 ->  3     0.0018    0.0001   -0.0117    0.0119    0.0031
   1 ->  4     0.0001    0.0002    0.0592    0.0592   -0.0000
   2 ->  3    -0.0002   -0.0004   -0.6690    0.6690   -0.5424
   2 ->  4     0.0011    0.0002   -0.1274    0.1274    0.0015
   3 ->  4     0.0012    0.0011    0.6905    0.6905    0.0012

Singlet state electric quadrupole moments (Cartesian):
Operator origin (a.u.):     0.002792,     0.003335,    -0.001905 

 Root     Qxy        Qxz        Qyz        Qxx        Qyy        Qzz       R^2
--------------------------------------------------------------------------------------------
    1     0.1345    -0.0624     0.0807   -27.1128   -53.6389   -44.6071   -125.3589
    2    -2.2641    -0.0578     0.0735   -27.1610   -53.5379   -44.9048   -125.6036
    3     0.1416    -0.0634     0.0779   -29.8755   -54.8947   -44.6101   -129.3803
    4    -4.4366    -0.0489     0.0609   -31.4710   -51.6540   -44.9654   -128.0904

Singlet state electric transition quadrupole moments (Cartesian):

 Transition     Qxy        Qxz        Qyz        Qxx        Qyy        Qzz       norm (a.u.)
--------------------------------------------------------------------------------------------
   1 ->  2    -2.8016     0.0120    -0.0081     1.0291    -0.7887     0.1517     3.0908
   1 ->  3    -2.1935     0.0028    -0.0098    -3.4314     1.9493    -0.1554     4.5178
   1 ->  4     0.0435     0.0002     0.0010     0.7340    -0.5358     0.0606     0.9118
   2 ->  3    -0.4455     0.0033    -0.0028    -0.5983     1.6209    -0.0358     1.7847
   2 ->  4    -2.9468     0.0071    -0.0104    -1.5310     1.1933    -0.0681     3.5293
   3 ->  4    -3.0921     0.0110    -0.0111    -1.1032     0.5477     0.0565     3.3289

Building Xtilde...

Building Z-vector RHS...

Solving CPSCF equations
Using DIIS solver

 Iter         Residual      
------  --------------------
    1      0.217590964470
    2      0.153317332887
    3      0.070441869148
    4      0.035375081598
    5      0.015560121390
    6      0.006900130001
    7      0.002294667647
    8      0.001282800236
    9      0.000417265153
   10      0.000288091444
   11      0.000184203870
   12      0.000111079117
   13      0.000047927025

CPSCF converged

Building X...

Building Xtilde...

Building Z-vector RHS...

Solving CPSCF equations
Using DIIS solver

 Iter         Residual      
------  --------------------
    1      0.199961704069
    2      0.148600793988
    3      0.048006291048
    4      0.028969345908
    5      0.013257105109
    6      0.006260573480
    7      0.002857257318
    8      0.001846544227
    9      0.001414128023
   10      0.000910360079
   11      0.000403034718
   12      0.000166851388
   13      0.000056153091

CPSCF converged

Building X...

Building Xtilde...

Building Z-vector RHS...

Solving CPSCF equations
Using DIIS solver

 Iter         Residual      
------  --------------------
    1      0.157463251052
    2      0.158020927258
    3      0.024100204912
    4      0.011726369428
    5      0.007747856406
    6      0.004479001111
    7      0.003613027813
    8      0.001892726609
    9      0.000959176703
   10      0.000551008107
   11      0.000220871584
   12      0.000069586662

CPSCF converged

Building X...

Lower state energy:      -463.9793026893
Upper state energy:      -463.9792863214
Energy difference:          0.0000163679
 Energy calculation finished, energy:  0.000000000E+00

Converting Cartesians to HDLC

Converting Cartesians to HDLC

Converting Cartesians to HDLC
 in dlf_makehessian...
Updating Hessian with the BFGS update, No     6
Testing convergence  in cycle    7
    Energy  0.0000E+00 Target: 1.0000E-06 converged?  yes
  Max step  8.2857E-01 Target: 1.8000E-03 converged?   no
  RMS step  1.3881E-01 Target: 1.2000E-03 converged?   no
  Max grad  5.4242E-02 Target: 4.5000E-04 converged?   no
  RMS grad  1.5529E-02 Target: 3.0000E-04 converged?   no

Converting HDLC to Cartesians
DFTD Energy:    -0.1255636 hartree

                      *** Start SCF Iterations ***

 Iter     DIIS Error       Energy change         Energy        Time(s)
------------------------------------------------------------------------
Initial temperature is 5000.000000
| Skip purify step
|    1     0.0408398326    -464.2396158308    -464.2396158308     0.12  
|    2     0.0469981913      +0.4847760594    -463.7548397714     0.10  
|    3     0.0162494370      -0.0337101903    -463.7885499617     0.09  
|    4     0.0120499752      -0.0019421496    -463.7904921113     0.08  
|    5     0.0071926380      -0.0017433464    -463.7922354577     0.08  
|    6     0.0029980343      -0.0005733591    -463.7928088168     0.08  
|    7     0.0009915350      -0.0001959619    -463.7930047786     0.07  
|    8     0.0001969817      -0.0000339858    -463.7930387645     0.07  
|    9     0.0001469535      -0.0000046439    -463.7930434084     0.12  
|   10     0.0001022028      -0.0000028459    -463.7930462542     0.06  
|   11     0.0000659096      -0.0000019114    -463.7930481656     0.06  
|   12     0.0000239498      -0.0000009595    -463.7930491251     0.06  
------------------------------------------------------------------------
FINAL ENERGY: -463.7930491251 a.u.
Fractional Occupation Entropy: 0.0000000000
Mermin Free Energy:            -463.7930491251
DISPERSION CONTRIBUTION TO ENERGY: -0.1255636110 a.u.
HOMO-LUMO GAP: 6.027 eV
CENTER OF MASS: {0.002021, 0.002764, -0.001035} ANGS
DIPOLE MOMENT: {1.475979, 0.139120, 0.031433} (|D| = 1.482854) DEBYE

  Active Space Parameters
--------------------------------------------
Number of closed orbitals:              33
Number of active orbitals:               3
Number of virtual orbitals:            114
Number of molecular orbitals:          150
Number of basis functions:             160
Number of active electrons:              4
Number of alpha electrons:               2
Number of beta electrons:                2

  Orbital      Energy        Occupation
-----------------------------------------
     32       -0.427741        1.000000
     33       -0.419064        1.000000
     34       -0.293939        0.666667
     35       -0.242498        0.666667
     36       -0.021026        0.666667
     37        0.154225        0.000000
     38        0.174862        0.000000

  CAS Parameters
--------------------------------------------
Number of determinants:                  9
Number of singlet CSFs:                  6
Number of doublet CSFs:                  0
Number of triplet CSFs:                  3
Number of quartet CSFs:                  0
Number of quintet CSFs:                  0
Number of sextet CSFs:                   0
Number of septet CSFs:                   0
Number of singlet states:                4
Number of doublet states:                0
Number of triplet states:                0
Number of quartet states:                0
Number of quintet states:                0
Number of sextet states:                 0
Number of septet states:                 0
Using the hard-coded solver

Singlet state  1 energy:       -464.24852283124881

        0.98822936731849  X34 X35
       -0.11869652137443  X34 X36
       -0.06167454680816  X35 X36
        0.05041664212709  B34 X35 A36
        0.05041664212709  A34 X35 B36

Singlet state  2 energy:       -463.97933525437827

        0.64310803061284  B34 X35 A36
        0.64310803061284  A34 X35 B36
       -0.22898379452843  X34 B35 A36
       -0.22898379452843  X34 A35 B36
        0.18204103838637  X34 X36
       -0.10790676153755  B34 A35 X36
       -0.10790676153755  A34 B35 X36
       -0.09815255370799  X35 X36
       -0.04354725917944  X34 X35

Singlet state  3 energy:       -463.97933190962777

        0.65158123152595  X34 B35 A36
        0.65158123152595  X34 A35 B36
        0.23060896868228  B34 X35 A36
        0.23060896868228  A34 X35 B36
       -0.12825469958926  X35 X36
        0.10704625097723  B34 A35 X36
        0.10704625097723  A34 B35 X36
        0.05720610618541  X34 X36
       -0.04339583303337  X34 X35

Singlet state  4 energy:       -463.79786470007400

       -0.84347843014440  X34 X36
       -0.30882918315836  B34 A35 X36
       -0.30882918315836  A34 B35 X36
        0.23472037312482  X35 X36
        0.10687498595834  B34 X35 A36
        0.10687498595834  A34 X35 B36
       -0.10071253655500  X34 X35
        0.06968506050160  X34 B35 A36
        0.06968506050160  X34 A35 B36

  Root   Mult.   Total Energy (a.u.)   Ex. Energy (a.u.)     Ex. Energy (eV)     Ex. Energy (nm)
-------------------------------------------------------------------------------------------------
     1  singlet       -464.24852283
     2  singlet       -463.97933525          0.26918758          7.32496545        169.26253321
     3  singlet       -463.97933191          0.26919092          7.32505646        169.26043009
     4  singlet       -463.79786470          0.45065813         12.26302966        101.10406984

Singlet state dipole moments:

  Root       Dx         Dy         Dz         |D|  (Debye)
------------------------------------------------------------
     1     2.7854     2.0357     0.0323     3.4501
     2     1.1960     0.9467     0.0325     1.5257
     3     1.5690     1.5476     0.0275     2.2040
     4    -1.5180     2.4962     0.0195     2.9216

Singlet state electronic transitions:

 Transition      Tx        Ty        Tz       |T|    Osc. (a.u.) 
-----------------------------------------------------------------
   1 ->  2    -1.8753   -1.4380    0.0011    2.3632    1.0022
   1 ->  3     1.8185   -1.4132    0.0041    2.3031    0.9519
   1 ->  4    -0.1405   -0.2719   -0.0000    0.3061    0.0281
   2 ->  3    -0.3749   -0.2665    0.0000    0.4599    0.0000
   2 ->  4    -0.5061   -0.7267    0.0012    0.8856    0.0949
   3 ->  4    -2.3702    1.5226   -0.0048    2.8171    0.9601

Singlet state velocity transition dipole moments:

 Transition      Px        Py        Pz       |P|    Osc. (a.u.) 
-----------------------------------------------------------------
   1 ->  2     0.3230    0.2643   -0.0002    0.4174    0.4314
   1 ->  3    -0.3365    0.2683   -0.0006    0.4303    0.4586
   1 ->  4     0.0069    0.0703   -0.0001    0.0706    0.0074
   2 ->  3     0.0116   -0.0234    0.0000    0.0261  104.3811
   2 ->  4     0.0790    0.1294   -0.0002    0.1516    0.0844
   3 ->  4     0.2893   -0.1777    0.0005    0.3395    0.4235

Singlet state magnetic transition dipole moments and rotational strengths:

 Transition      Lx        Ly        Lz        |L|    R(vel) (a.u.)
--------------------------------------------------------------------
   1 ->  2     0.0007   -0.0008   -0.2886    0.2886    0.0003
   1 ->  3    -0.0020   -0.0011   -0.3162    0.3162    0.0021
   1 ->  4    -0.0001   -0.0002   -0.0566    0.0566   -0.0000
   2 ->  3    -0.0002   -0.0004   -0.6697    0.6697   -2.0358
   2 ->  4    -0.0001   -0.0007   -0.6018    0.6018   -0.0000
   3 ->  4     0.0016    0.0008    0.3466    0.3466    0.0026

Singlet state electric quadrupole moments (Cartesian):
Operator origin (a.u.):     0.003820,     0.005223,    -0.001956 

 Root     Qxy        Qxz        Qyz        Qxx        Qyy        Qzz       R^2
--------------------------------------------------------------------------------------------
    1     0.1377    -0.0736     0.0874   -27.6470   -52.9575   -44.5997   -125.2042
    2    -0.3940    -0.0756     0.0854   -28.6219   -55.2110   -44.6898   -128.5227
    3    -1.6329    -0.0681     0.0791   -29.4094   -51.8205   -44.8042   -126.0342
    4    -4.3577    -0.0601     0.0672   -31.9203   -50.9381   -44.9542   -127.8126

Singlet state electric transition quadrupole moments (Cartesian):

 Transition     Qxy        Qxz        Qyz        Qxx        Qyy        Qzz       norm (a.u.)
--------------------------------------------------------------------------------------------
   1 ->  2     0.2323    -0.0061    -0.0021    -3.2202     1.9642    -0.2163     3.7853
   1 ->  3     3.5655    -0.0111     0.0129     1.4555    -0.6845    -0.0138     3.9116
   1 ->  4    -0.0318    -0.0003    -0.0010    -0.7166     0.5332    -0.0601     0.8958
   2 ->  3    -1.1490     0.0025    -0.0019     1.4472     0.4299    -0.1399     1.9024
   2 ->  4     0.4042    -0.0037     0.0016    -0.1640     0.3637    -0.0878     0.5747
   3 ->  4    -4.2675     0.0128    -0.0155    -1.8546     1.2556    -0.0131     4.8196

Building Xtilde...

Building Z-vector RHS...

Solving CPSCF equations
Using DIIS solver

 Iter         Residual      
------  --------------------
    1      0.204516261706
    2      0.204007554227
    3      0.032611307566
    4      0.017134358774
    5      0.010674761013
    6      0.006298729494
    7      0.004849189313
    8      0.002521470716
    9      0.001477494134
   10      0.000866161194
   11      0.000392454844
   12      0.000148816984
   13      0.000050629195

CPSCF converged

Building X...

Building Xtilde...

Building Z-vector RHS...

Solving CPSCF equations
Using DIIS solver

 Iter         Residual      
------  --------------------
    1      0.173555528450
    2      0.155139143029
    3      0.039520271576
    4      0.018010852995
    5      0.008632956101
    6      0.004020757599
    7      0.002917507957
    8      0.001471196838
    9      0.000741489629
   10      0.000481858730
   11      0.000292673440
   12      0.000126106177
   13      0.000054225078

CPSCF converged

Building X...

Building Xtilde...

Building Z-vector RHS...

Solving CPSCF equations
Using DIIS solver

 Iter         Residual      
------  --------------------
    1      0.177902044666
    2      0.119156516423
    3      0.051065589675
    4      0.025643365473
    5      0.012346381122
    6      0.004495030042
    7      0.001408204434
    8      0.000814987329
    9      0.000291289659
   10      0.000194933734
   11      0.000154996814
   12      0.000087708092

CPSCF converged

Building X...

Lower state energy:      -463.9793352544
Upper state energy:      -463.9793319096
Energy difference:          0.0000033448
 Energy calculation finished, energy:  0.000000000E+00

Converting Cartesians to HDLC

Converting Cartesians to HDLC

Converting Cartesians to HDLC
 in dlf_makehessian...
Updating Hessian with the BFGS update, No     7
Testing convergence  in cycle    8
    Energy  0.0000E+00 Target: 1.0000E-06 converged?  yes
  Max step  7.2804E-01 Target: 1.8000E-03 converged?   no
  RMS step  1.3045E-01 Target: 1.2000E-03 converged?   no
  Max grad  4.2463E-02 Target: 4.5000E-04 converged?   no
  RMS grad  1.3024E-02 Target: 3.0000E-04 converged?   no

Converting HDLC to Cartesians
DFTD Energy:    -0.1255539 hartree

                      *** Start SCF Iterations ***

 Iter     DIIS Error       Energy change         Energy        Time(s)
------------------------------------------------------------------------
Initial temperature is 5000.000000
| Skip purify step
|    1     0.0408871040    -464.2373087320    -464.2373087320     0.12  
|    2     0.0478260895      +0.4823704985    -463.7549382335     0.10  
|    3     0.0165836475      -0.0335136784    -463.7884519119     0.09  
|    4     0.0124978778      -0.0019426884    -463.7903946002     0.08  
|    5     0.0075249953      -0.0017411825    -463.7921357827     0.08  
|    6     0.0033462478      -0.0005987425    -463.7927345252     0.08  
|    7     0.0011731330      -0.0002164281    -463.7929509533     0.08  
|    8     0.0002226539      -0.0000400235    -463.7929909768     0.07  
|    9     0.0001486814      -0.0000049734    -463.7929959502     0.12  
|   10     0.0001021217      -0.0000027386    -463.7929986888     0.06  
|   11     0.0000665767      -0.0000018376    -463.7930005265     0.06  
|   12     0.0000231889      -0.0000009730    -463.7930014994     0.06  
------------------------------------------------------------------------
FINAL ENERGY: -463.7930014994 a.u.
Fractional Occupation Entropy: 0.0000000000
Mermin Free Energy:            -463.7930014994
DISPERSION CONTRIBUTION TO ENERGY: -0.1255539480 a.u.
HOMO-LUMO GAP: 6.026 eV
CENTER OF MASS: {0.002175, 0.003106, -0.001054} ANGS
DIPOLE MOMENT: {1.478974, 0.123833, 0.032074} (|D| = 1.484495) DEBYE

  Active Space Parameters
--------------------------------------------
Number of closed orbitals:              33
Number of active orbitals:               3
Number of virtual orbitals:            114
Number of molecular orbitals:          150
Number of basis functions:             160
Number of active electrons:              4
Number of alpha electrons:               2
Number of beta electrons:                2

  Orbital      Energy        Occupation
-----------------------------------------
     32       -0.427558        1.000000
     33       -0.419039        1.000000
     34       -0.293913        0.666667
     35       -0.242367        0.666667
     36       -0.020904        0.666667
     37        0.154039        0.000000
     38        0.174786        0.000000

  CAS Parameters
--------------------------------------------
Number of determinants:                  9
Number of singlet CSFs:                  6
Number of doublet CSFs:                  0
Number of triplet CSFs:                  3
Number of quartet CSFs:                  0
Number of quintet CSFs:                  0
Number of sextet CSFs:                   0
Number of septet CSFs:                   0
Number of singlet states:                4
Number of doublet states:                0
Number of triplet states:                0
Number of quartet states:                0
Number of quintet states:                0
Number of sextet states:                 0
Number of septet states:                 0
Using the hard-coded solver

Singlet state  1 energy:       -464.24860961693713

       -0.98819636040671  X34 X35
        0.11869244867419  X34 X36
        0.06174661234717  X35 X36
       -0.05053538905465  B34 X35 A36
       -0.05053538905465  A34 X35 B36

Singlet state  2 energy:       -463.97934616663974

        0.55500243848153  B34 X35 A36
        0.55500243848153  A34 X35 B36
        0.40623857498614  X34 B35 A36
        0.40623857498614  X34 A35 B36
       -0.16150736292410  X35 X36
        0.15076175833988  X34 X36
       -0.06103702719925  X34 X35
        0.02594004818634  B34 A35 X36
        0.02594004818634  A34 B35 X36

Singlet state  3 energy:       -463.97934219945449

        0.55851414882717  X34 B35 A36
        0.55851414882717  X34 A35 B36
       -0.39834095742376  B34 X35 A36
       -0.39834095742376  A34 X35 B36
        0.15009697512404  B34 A35 X36
        0.15009697512404  A34 B35 X36
       -0.11637656528238  X34 X36

Singlet state  4 energy:       -463.79796960274427

       -0.84407473575281  X34 X36
       -0.30802975397992  B34 A35 X36
       -0.30802975397992  A34 B35 X36
        0.23485453917813  X35 X36
        0.10635854699393  B34 X35 A36
        0.10635854699393  A34 X35 B36
       -0.10082013808442  X34 X35
        0.07009830931170  X34 B35 A36
        0.07009830931170  X34 A35 B36

  Root   Mult.   Total Energy (a.u.)   Ex. Energy (a.u.)     Ex. Energy (eV)     Ex. Energy (nm)
-------------------------------------------------------------------------------------------------
     1  singlet       -464.24860962
     2  singlet       -463.97934617          0.26926345          7.32703007        169.21483818
     3  singlet       -463.97934220          0.26926742          7.32713802        169.21234510
     4  singlet       -463.79796960          0.45064001         12.26253667        101.10813451

Singlet state dipole moments:

  Root       Dx         Dy         Dz         |D|  (Debye)
------------------------------------------------------------
     1     2.7964     2.0249     0.0330     3.4527
     2     0.5522     0.7133     0.0298     0.9026
     3     2.2209     1.7647     0.0315     2.8368
     4    -1.5003     2.4904     0.0200     2.9075

Singlet state electronic transitions:

 Transition      Tx        Ty        Tz       |T|    Osc. (a.u.) 
-----------------------------------------------------------------
   1 ->  2    -0.4144    1.9823   -0.0041    2.0252    0.7362
   1 ->  3    -2.5781   -0.3638   -0.0015    2.6037    1.2169
   1 ->  4     0.1425    0.2703    0.0000    0.3055    0.0280
   2 ->  3     0.2024    0.2034   -0.0009    0.2869    0.0000
   2 ->  4    -2.2318    0.8537   -0.0033    2.3895    0.6904
   3 ->  4    -0.9193    1.4689   -0.0038    1.7329    0.3631

Singlet state velocity transition dipole moments:

 Transition      Px        Py        Pz       |P|    Osc. (a.u.) 
-----------------------------------------------------------------
   1 ->  2     0.0903   -0.3716    0.0006    0.3824    0.3620
   1 ->  3     0.4574    0.0620    0.0002    0.4616    0.5275
   1 ->  4    -0.0073   -0.0699    0.0001    0.0703    0.0073
   2 ->  3     0.0115   -0.0232    0.0000    0.0259   89.8996
   2 ->  4     0.2822   -0.0745    0.0003    0.2918    0.3131
   3 ->  4     0.0980   -0.2080    0.0004    0.2299    0.1943

Singlet state magnetic transition dipole moments and rotational strengths:

 Transition      Lx        Ly        Lz        |L|    R(vel) (a.u.)
--------------------------------------------------------------------
   1 ->  2     0.0012    0.0014    0.4166    0.4166   -0.0005
   1 ->  3     0.0017   -0.0001   -0.0574    0.0574    0.0029
   1 ->  4     0.0001    0.0002    0.0550    0.0550   -0.0000
   2 ->  3    -0.0001   -0.0004   -0.6701    0.6701   -1.7103
   2 ->  4     0.0013    0.0002   -0.0607    0.0607    0.0018
   3 ->  4     0.0010    0.0011    0.6878    0.6878    0.0008

Singlet state electric quadrupole moments (Cartesian):
Operator origin (a.u.):     0.004110,     0.005869,    -0.001992 

 Root     Qxy        Qxz        Qyz        Qxx        Qyy        Qzz       R^2
--------------------------------------------------------------------------------------------
    1     0.2360    -0.0813     0.0921   -27.9791   -52.7315   -44.5996   -125.3102
    2    -2.1977    -0.0758     0.0838   -28.1074   -52.2810   -44.8959   -125.2844
    3     0.4098    -0.0833     0.0898   -30.5555   -54.2743   -44.5946   -129.4244
    4    -4.2179    -0.0678     0.0716   -32.2159   -50.6908   -44.9517   -127.8583

Singlet state electric transition quadrupole moments (Cartesian):

 Transition     Qxy        Qxz        Qyz        Qxx        Qyy        Qzz       norm (a.u.)
--------------------------------------------------------------------------------------------
   1 ->  2    -3.0815     0.0128    -0.0095     0.6245    -0.5470     0.1347     3.1943
   1 ->  3    -1.8219     0.0012    -0.0092    -3.4604     1.9947    -0.1699     4.3933
   1 ->  4     0.0272     0.0003     0.0011     0.7100    -0.5329     0.0599     0.8902
   2 ->  3    -0.1730     0.0026    -0.0023    -0.8798     1.4332    -0.0047     1.6906
   2 ->  4    -3.2894     0.0085    -0.0121    -1.6145     1.2353    -0.0606     3.8674
   3 ->  4    -2.7635     0.0104    -0.0102    -0.9221     0.4157     0.0652     2.9435

Building Xtilde...

Building Z-vector RHS...

Solving CPSCF equations
Using DIIS solver

 Iter         Residual      
------  --------------------
    1      0.215343522872
    2      0.151020323538
    3      0.070297856609
    4      0.035148588875
    5      0.015419759641
    6      0.006778189152
    7      0.002153302986
    8      0.001269358008
    9      0.000301205271
   10      0.000177421362
   11      0.000105590821
   12      0.000074038157

CPSCF converged

Building X...

Building Xtilde...

Building Z-vector RHS...

Solving CPSCF equations
Using DIIS solver

 Iter         Residual      
------  --------------------
    1      0.206849381261
    2      0.159425514500
    3      0.050935372303
    4      0.029669669726
    5      0.013069829343
    6      0.006403024768
    7      0.003431320005
    8      0.002064448478
    9      0.001699738199
   10      0.001032769614
   11      0.000405589325
   12      0.000163320462
   13      0.000059846495

CPSCF converged

Building X...

Building Xtilde...

Building Z-vector RHS...

Solving CPSCF equations
Using DIIS solver

 Iter         Residual      
------  --------------------
    1      0.150732545287
    2      0.150576786036
    3      0.020376185319
    4      0.009905691181
    5      0.005618240208
    6      0.003807362160
    7      0.003261106313
    8      0.001839052880
    9      0.000375583092
   10      0.000210996187
   11      0.000099237038

CPSCF converged

Building X...

Lower state energy:      -463.9793461666
Upper state energy:      -463.9793421995
Energy difference:          0.0000039672
 Energy calculation finished, energy:  0.000000000E+00

Converting Cartesians to HDLC

Converting Cartesians to HDLC

Converting Cartesians to HDLC
 in dlf_makehessian...
Updating Hessian with the BFGS update, No     8
Testing convergence  in cycle    9
    Energy  0.0000E+00 Target: 1.0000E-06 converged?  yes
  Max step  8.4334E-01 Target: 1.8000E-03 converged?   no
  RMS step  1.3277E-01 Target: 1.2000E-03 converged?   no
  Max grad  2.2230E-02 Target: 4.5000E-04 converged?   no
  RMS grad  1.0676E-02 Target: 3.0000E-04 converged?   no

Converting HDLC to Cartesians
DFTD Energy:    -0.1255428 hartree

                      *** Start SCF Iterations ***

 Iter     DIIS Error       Energy change         Energy        Time(s)
------------------------------------------------------------------------
Initial temperature is 5000.000000
| Skip purify step
|    1     0.0409801257    -464.2363837723    -464.2363837723     0.12  
|    2     0.0485349725      +0.4814081072    -463.7549756651     0.10  
|    3     0.0167261880      -0.0334796924    -463.7884553576     0.10  
|    4     0.0127358720      -0.0019487478    -463.7904041054     0.08  
|    5     0.0076055240      -0.0017456064    -463.7921497118     0.08  
|    6     0.0034270347      -0.0006032139    -463.7927529257     0.08  
|    7     0.0012025121      -0.0002190314    -463.7929719572     0.08  
|    8     0.0002290210      -0.0000409955    -463.7930129527     0.07  
|    9     0.0001511639      -0.0000051387    -463.7930180913     0.12  
|   10     0.0001032529      -0.0000027912    -463.7930208826     0.06  
|   11     0.0000672257      -0.0000018677    -463.7930227502     0.06  
|   12     0.0000230936      -0.0000009884    -463.7930237386     0.06  
------------------------------------------------------------------------
FINAL ENERGY: -463.7930237386 a.u.
Fractional Occupation Entropy: 0.0000000000
Mermin Free Energy:            -463.7930237386
DISPERSION CONTRIBUTION TO ENERGY: -0.1255428098 a.u.
HOMO-LUMO GAP: 6.023 eV
CENTER OF MASS: {0.002276, 0.003190, -0.001078} ANGS
DIPOLE MOMENT: {1.484412, 0.115273, 0.032853} (|D| = 1.489243) DEBYE

  Active Space Parameters
--------------------------------------------
Number of closed orbitals:              33
Number of active orbitals:               3
Number of virtual orbitals:            114
Number of molecular orbitals:          150
Number of basis functions:             160
Number of active electrons:              4
Number of alpha electrons:               2
Number of beta electrons:                2

  Orbital      Energy        Occupation
-----------------------------------------
     32       -0.427452        1.000000
     33       -0.419051        1.000000
     34       -0.293919        0.666667
     35       -0.242241        0.666667
     36       -0.020913        0.666667
     37        0.153868        0.000000
     38        0.174741        0.000000

  CAS Parameters
--------------------------------------------
Number of determinants:                  9
Number of singlet CSFs:                  6
Number of doublet CSFs:                  0
Number of triplet CSFs:                  3
Number of quartet CSFs:                  0
Number of quintet CSFs:                  0
Number of sextet CSFs:                   0
Number of septet CSFs:                   0
Number of singlet states:                4
Number of doublet states:                0
Number of triplet states:                0
Number of quartet states:                0
Number of quintet states:                0
Number of sextet states:                 0
Number of septet states:                 0
Using the hard-coded solver

Singlet state  1 energy:       -464.24858805942415

       -0.98815404390922  X34 X35
        0.11882315605394  X34 X36
        0.06180740488016  X35 X36
       -0.05061269561098  B34 X35 A36
       -0.05061269561098  A34 X35 B36

Singlet state  2 energy:       -463.97935020052569

        0.58126939560106  X34 B35 A36
        0.58126939560106  X34 A35 B36
        0.37248249476229  B34 X35 A36
        0.37248249476229  A34 X35 B36
       -0.14806288725057  X35 X36
        0.09864510570210  X34 X36
        0.07823974733544  B34 A35 X36
        0.07823974733544  A34 B35 X36
       -0.05356276766832  X34 X35

Singlet state  3 energy:       -463.97934973378227

       -0.57261465459810  B34 X35 A36
       -0.57261465459810  A34 X35 B36
        0.37290662453271  X34 B35 A36
        0.37290662453271  X34 A35 B36
       -0.16271978175829  X34 X36
        0.13102278742243  B34 A35 X36
        0.13102278742243  A34 B35 X36
        0.06539059893061  X35 X36
        0.03191573258415  X34 X35

Singlet state  4 energy:       -463.79817901793922

       -0.84452085585820  X34 X36
       -0.30751107987268  B34 A35 X36
       -0.30751107987268  A34 B35 X36
        0.23467266824741  X35 X36
        0.10602436903105  B34 X35 A36
        0.10602436903105  A34 X35 B36
       -0.10103648387976  X34 X35
        0.07034354830968  X34 B35 A36
        0.07034354830968  X34 A35 B36

  Root   Mult.   Total Energy (a.u.)   Ex. Energy (a.u.)     Ex. Energy (eV)     Ex. Energy (nm)
-------------------------------------------------------------------------------------------------
     1  singlet       -464.24858806
     2  singlet       -463.97935020          0.26923786          7.32633369        169.23092226
     3  singlet       -463.97934973          0.26923833          7.32634639        169.23062889
     4  singlet       -463.79817902          0.45040904         12.25625158        101.15998342

Singlet state dipole moments:

  Root       Dx         Dy         Dz         |D|  (Debye)
------------------------------------------------------------
     1     2.8059     2.0211     0.0338     3.4582
     2     1.1231     1.1976     0.0291     1.6421
     3     1.6573     1.2753     0.0336     2.0914
     4    -1.4815     2.4895     0.0205     2.8971

Singlet state electronic transitions:

 Transition      Tx        Ty        Tz       |T|    Osc. (a.u.) 
-----------------------------------------------------------------
   1 ->  2    -1.3120    1.7208   -0.0044    2.1639    0.8405
   1 ->  3    -2.2572   -1.0484    0.0000    2.4888    1.1118
   1 ->  4     0.1440    0.2690    0.0000    0.3051    0.0279
   2 ->  3     0.3725    0.2893   -0.0005    0.4717    0.0000
   2 ->  4    -2.4077    1.3394   -0.0046    2.7552    0.9168
   3 ->  4    -0.0419    1.0592   -0.0023    1.0601    0.1357

Singlet state velocity transition dipole moments:

 Transition      Px        Py        Pz       |P|    Osc. (a.u.) 
-----------------------------------------------------------------
   1 ->  2     0.2483   -0.3248    0.0007    0.4088    0.4138
   1 ->  3     0.3943    0.1908   -0.0001    0.4381    0.4752
   1 ->  4    -0.0076   -0.0697    0.0001    0.0701    0.0073
   2 ->  3     0.0115   -0.0230    0.0000    0.0257  300.3921
   2 ->  4     0.2976   -0.1461    0.0004    0.3315    0.4043
   3 ->  4    -0.0117   -0.1666    0.0003    0.1670    0.1027

Singlet state magnetic transition dipole moments and rotational strengths:

 Transition      Lx        Ly        Lz        |L|    R(vel) (a.u.)
--------------------------------------------------------------------
   1 ->  2     0.0017    0.0012    0.3620    0.3620    0.0010
   1 ->  3     0.0012   -0.0006   -0.2026    0.2026    0.0014
   1 ->  4     0.0001    0.0002    0.0538    0.0538   -0.0000
   2 ->  3    -0.0001   -0.0004   -0.6705    0.6705   -5.5733
   2 ->  4     0.0016    0.0006    0.1888    0.1889    0.0025
   3 ->  4     0.0005    0.0010    0.6612    0.6612    0.0001

Singlet state electric quadrupole moments (Cartesian):
Operator origin (a.u.):     0.004301,     0.006029,    -0.002036 

 Root     Qxy        Qxz        Qyz        Qxx        Qyy        Qzz       R^2
--------------------------------------------------------------------------------------------
    1     0.3826    -0.0902     0.0978   -28.2684   -52.6683   -44.6019   -125.5386
    2    -1.8153    -0.0839     0.0886   -29.2974   -51.5025   -44.8604   -125.6602
    3     0.3502    -0.0932     0.0962   -29.9201   -54.9056   -44.6321   -129.4577
    4    -4.0402    -0.0767     0.0769   -32.4780   -50.6085   -44.9518   -128.0384

Singlet state electric transition quadrupole moments (Cartesian):

 Transition     Qxy        Qxz        Qyz        Qxx        Qyy        Qzz       norm (a.u.)
--------------------------------------------------------------------------------------------
   1 ->  2    -3.5389     0.0125    -0.0124    -0.6754     0.2136     0.0642     3.6097
   1 ->  3    -0.5685    -0.0038    -0.0052    -3.4402     2.0499    -0.2073     4.0501
   1 ->  4     0.0248     0.0003     0.0011     0.7062    -0.5338     0.0598     0.8876
   2 ->  3     0.7591    -0.0006     0.0004    -1.4790     0.3835     0.0979     1.7089
   2 ->  4    -4.0763     0.0118    -0.0152    -1.8398     1.2982    -0.0328     4.6570
   3 ->  4    -1.3826     0.0067    -0.0052    -0.2775    -0.0592     0.0829     1.4138

Building Xtilde...

Building Z-vector RHS...

Solving CPSCF equations
Using DIIS solver

 Iter         Residual      
------  --------------------
    1      0.194023798860
    2      0.155995388257
    3      0.055499698573
    4      0.025415912391
    5      0.012443679949
    6      0.005222907759
    7      0.002211744908
    8      0.000882503092
    9      0.000532523276
   10      0.000369634570
   11      0.000274449691
   12      0.000142313722
   13      0.000060787470

CPSCF converged

Building X...

Building Xtilde...

Building Z-vector RHS...

Solving CPSCF equations
Using DIIS solver

 Iter         Residual      
------  --------------------
    1      0.210671822532
    2      0.195825012977
    3      0.044640429008
    4      0.024214259060
    5      0.012567964940
    6      0.006603112269
    7      0.004651125219
    8      0.002658979550
    9      0.001994509874
   10      0.001075007047
   11      0.000412326956
   12      0.000154777706
   13      0.000059289305

CPSCF converged

Building X...

Building Xtilde...

Building Z-vector RHS...

Solving CPSCF equations
Using DIIS solver

 Iter         Residual      
------  --------------------
    1      0.161556775588
    2      0.123745683337
    3      0.037661418176
    4      0.018740988651
    5      0.008785896097
    6      0.003947030849
    7      0.001654969427
    8      0.000831601487
    9      0.000692020514
   10      0.000362452001
   11      0.000217590886
   12      0.000081486402

CPSCF converged

Building X...

Lower state energy:      -463.9793502005
Upper state energy:      -463.9793497338
Energy difference:          0.0000004667
 Energy calculation finished, energy:  0.000000000E+00

Converting Cartesians to HDLC

Converting Cartesians to HDLC

Converting Cartesians to HDLC
 in dlf_makehessian...
Updating Hessian with the BFGS update, No     9
Testing convergence  in cycle   10
    Energy  0.0000E+00 Target: 1.0000E-06 converged?  yes
  Max step  8.6759E-01 Target: 1.8000E-03 converged?   no
  RMS step  1.3786E-01 Target: 1.2000E-03 converged?   no
  Max grad  1.2865E-02 Target: 4.5000E-04 converged?   no
  RMS grad  5.1396E-03 Target: 3.0000E-04 converged?   no

Converting HDLC to Cartesians
DFTD Energy:    -0.1255357 hartree

                      *** Start SCF Iterations ***

 Iter     DIIS Error       Energy change         Energy        Time(s)
------------------------------------------------------------------------
Initial temperature is 5000.000000
| Skip purify step
|    1     0.0410632564    -464.2368011614    -464.2368011614     0.12  
|    2     0.0488301952      +0.4818475223    -463.7549536391     0.10  
|    3     0.0168024637      -0.0335213571    -463.7884749962     0.10  
|    4     0.0128427874      -0.0019558310    -463.7904308272     0.08  
|    5     0.0076478915      -0.0017506111    -463.7921814382     0.08  
|    6     0.0034673460      -0.0006060154    -463.7927874536     0.08  
|    7     0.0012223250      -0.0002202488    -463.7930077024     0.08  
|    8     0.0002332259      -0.0000413834    -463.7930490857     0.07  
|    9     0.0001500987      -0.0000051166    -463.7930542023     0.12  
|   10     0.0001024010      -0.0000027100    -463.7930569123     0.06  
|   11     0.0000670702      -0.0000018080    -463.7930587203     0.06  
|   12     0.0000230399      -0.0000009747    -463.7930596949     0.06  
------------------------------------------------------------------------
FINAL ENERGY: -463.7930596949 a.u.
Fractional Occupation Entropy: 0.0000000000
Mermin Free Energy:            -463.7930596949
DISPERSION CONTRIBUTION TO ENERGY: -0.1255357374 a.u.
HOMO-LUMO GAP: 6.020 eV
CENTER OF MASS: {0.002353, 0.003108, -0.001097} ANGS
DIPOLE MOMENT: {1.488811, 0.114093, 0.033480} (|D| = 1.493551) DEBYE

  Active Space Parameters
--------------------------------------------
Number of closed orbitals:              33
Number of active orbitals:               3
Number of virtual orbitals:            114
Number of molecular orbitals:          150
Number of basis functions:             160
Number of active electrons:              4
Number of alpha electrons:               2
Number of beta electrons:                2

  Orbital      Energy        Occupation
-----------------------------------------
     32       -0.427432        1.000000
     33       -0.419059        1.000000
     34       -0.293938        0.666667
     35       -0.242196        0.666667
     36       -0.020970        0.666667
     37        0.153815        0.000000
     38        0.174729        0.000000

  CAS Parameters
--------------------------------------------
Number of determinants:                  9
Number of singlet CSFs:                  6
Number of doublet CSFs:                  0
Number of triplet CSFs:                  3
Number of quartet CSFs:                  0
Number of quintet CSFs:                  0
Number of sextet CSFs:                   0
Number of septet CSFs:                   0
Number of singlet states:                4
Number of doublet states:                0
Number of triplet states:                0
Number of quartet states:                0
Number of quintet states:                0
Number of sextet states:                 0
Number of septet states:                 0
Using the hard-coded solver

Singlet state  1 energy:       -464.24854853323450

       -0.98813006785017  X34 X35
        0.11893655427282  X34 X36
        0.06183950340484  X35 X36
       -0.05061503174806  B34 X35 A36
       -0.05061503174806  A34 X35 B36

Singlet state  2 energy:       -463.97935178513382

        0.48773218676236  B34 X35 A36
        0.48773218676236  A34 X35 B36
        0.48660440275913  X34 B35 A36
        0.48660440275913  X34 A35 B36
       -0.15885197824151  X35 X36
        0.13176139982001  X34 X36
       -0.05943903139948  X34 X35
        0.04763886278763  B34 A35 X36
        0.04763886278763  A34 B35 X36

Singlet state  3 energy:       -463.97935115664757

        0.49003638967534  X34 B35 A36
        0.49003638967534  X34 A35 B36
       -0.47824254722814  B34 X35 A36
       -0.47824254722814  A34 X35 B36
        0.14513288098938  B34 A35 X36
        0.14513288098938  A34 B35 X36
       -0.13711726601505  X34 X36
        0.03155580109388  X35 X36

Singlet state  4 energy:       -463.79831861837454

       -0.84487353525594  X34 X36
       -0.30707051232136  B34 A35 X36
       -0.30707051232136  A34 B35 X36
        0.23457996381063  X35 X36
        0.10583843330046  B34 X35 A36
        0.10583843330046  A34 X35 B36
       -0.10119114829384  X34 X35
        0.07047394734264  X34 B35 A36
        0.07047394734264  X34 A35 B36

  Root   Mult.   Total Energy (a.u.)   Ex. Energy (a.u.)     Ex. Energy (eV)     Ex. Energy (nm)
-------------------------------------------------------------------------------------------------
     1  singlet       -464.24854853
     2  singlet       -463.97935179          0.26919675          7.32521501        169.25676663
     3  singlet       -463.97935116          0.26919738          7.32523211        169.25637147
     4  singlet       -463.79831862          0.45022991         12.25137730        101.20023052

Singlet state dipole moments:

  Root       Dx         Dy         Dz         |D|  (Debye)
------------------------------------------------------------
     1     2.8095     2.0219     0.0344     3.4616
     2     0.7508     0.8906     0.0304     1.1652
     3     2.0333     1.5847     0.0335     2.5781
     4    -1.4718     2.4930     0.0210     2.8951

Singlet state electronic transitions:

 Transition      Tx        Ty        Tz       |T|    Osc. (a.u.) 
-----------------------------------------------------------------
   1 ->  2    -0.7878    1.9086   -0.0044    2.0648    0.7651
   1 ->  3    -2.4891   -0.6464   -0.0010    2.5717    1.1869
   1 ->  4     0.1443    0.2682    0.0000    0.3046    0.0278
   2 ->  3     0.2931    0.2557   -0.0008    0.3890    0.0000
   2 ->  4    -2.3404    1.0814   -0.0040    2.5781    0.8022
   3 ->  4    -0.5624    1.3257   -0.0033    1.4400    0.2503

Singlet state velocity transition dipole moments:

 Transition      Px        Py        Pz       |P|    Osc. (a.u.) 
-----------------------------------------------------------------
   1 ->  2     0.1562   -0.3586    0.0007    0.3911    0.3788
   1 ->  3     0.4389    0.1151    0.0001    0.4538    0.5099
   1 ->  4    -0.0077   -0.0695    0.0001    0.0699    0.0072
   2 ->  3     0.0115   -0.0229    0.0000    0.0256  268.7091
   2 ->  4     0.2927   -0.1068    0.0004    0.3116    0.3575
   3 ->  4     0.0529   -0.1943    0.0004    0.2014    0.1493

Singlet state magnetic transition dipole moments and rotational strengths:

 Transition      Lx        Ly        Lz        |L|    R(vel) (a.u.)
--------------------------------------------------------------------
   1 ->  2     0.0014    0.0014    0.3951    0.3951    0.0000
   1 ->  3     0.0016   -0.0004   -0.1190    0.1190    0.0023
   1 ->  4     0.0001    0.0002    0.0532    0.0532   -0.0000
   2 ->  3    -0.0001   -0.0004   -0.6708    0.6708   -4.9258
   2 ->  4     0.0014    0.0004    0.0392    0.0393    0.0022
   3 ->  4     0.0008    0.0011    0.6855    0.6855    0.0004

Singlet state electric quadrupole moments (Cartesian):
Operator origin (a.u.):     0.004447,     0.005873,    -0.002073 

 Root     Qxy        Qxz        Qyz        Qxx        Qyy        Qzz       R^2
--------------------------------------------------------------------------------------------
    1     0.4706    -0.0971     0.1023   -28.3776   -52.6919   -44.6033   -125.6728
    2    -1.9449    -0.0909     0.0932   -28.8048   -51.8440   -44.8918   -125.5406
    3     0.6647    -0.1000     0.1006   -30.6226   -54.6016   -44.6025   -129.8266
    4    -3.9423    -0.0836     0.0812   -32.5767   -50.6227   -44.9523   -128.1516

Singlet state electric transition quadrupole moments (Cartesian):

 Transition     Qxy        Qxz        Qyz        Qxx        Qyy        Qzz       norm (a.u.)
--------------------------------------------------------------------------------------------
   1 ->  2    -3.3332     0.0131    -0.0111     0.0876    -0.2381     0.1078     3.3446
   1 ->  3    -1.3212    -0.0011    -0.0079    -3.5012     2.0463    -0.1886     4.2693
   1 ->  4     0.0248     0.0003     0.0011     0.7051    -0.5347     0.0597     0.8872
   2 ->  3     0.2297     0.0014    -0.0013    -1.2068     1.0686     0.0401     1.6287
   2 ->  4    -3.6829     0.0101    -0.0139    -1.7353     1.2780    -0.0501     4.2675
   3 ->  4    -2.2346     0.0092    -0.0085    -0.6708     0.2230     0.0739     2.3450

Building Xtilde...

Building Z-vector RHS...

Solving CPSCF equations
Using DIIS solver

 Iter         Residual      
------  --------------------
    1      0.209690286498
    2      0.152102997517
    3      0.067218251460
    4      0.032722144692
    5      0.014410472979
    6      0.006238657915
    7      0.002002845422
    8      0.001436212547
    9      0.000353563641
   10      0.000160518342
   11      0.000113187610
   12      0.000084818392

CPSCF converged

Building X...

Building Xtilde...

Building Z-vector RHS...

Solving CPSCF equations
Using DIIS solver

 Iter         Residual      
------  --------------------
    1      0.212246909107
    2      0.176742818664
    3      0.051749509896
    4      0.028857666534
    5      0.012950764469
    6      0.006646464908
    7      0.004073595585
    8      0.002348936512
    9      0.001938750517
   10      0.001085623789
   11      0.000405655494
   12      0.000159041064
   13      0.000062033157

CPSCF converged

Building X...

Building Xtilde...

Building Z-vector RHS...

Solving CPSCF equations
Using DIIS solver

 Iter         Residual      
------  --------------------
    1      0.150207079096
    2      0.139459402817
    3      0.023830918794
    4      0.012303686437
    5      0.005390096419
    6      0.004067557366
    7      0.002522514988
    8      0.001780585092
    9      0.001046679363
   10      0.000540974110
   11      0.000215094179
   12      0.000074564002

CPSCF converged

Building X...

Lower state energy:      -463.9793517851
Upper state energy:      -463.9793511566
Energy difference:          0.0000006285
 Energy calculation finished, energy:  0.000000000E+00

Converting Cartesians to HDLC

Converting Cartesians to HDLC

Converting Cartesians to HDLC
 in dlf_makehessian...
Step too small. Skipping hessian update
Testing convergence  in cycle   11
    Energy  0.0000E+00 Target: 1.0000E-06 converged?  yes
  Max step  1.9972E-01 Target: 1.8000E-03 converged?   no
  RMS step  3.2191E-02 Target: 1.2000E-03 converged?   no
  Max grad  9.4470E-03 Target: 4.5000E-04 converged?   no
  RMS grad  3.5359E-03 Target: 3.0000E-04 converged?   no

Converting HDLC to Cartesians
DFTD Energy:    -0.1255346 hartree

                      *** Start SCF Iterations ***

 Iter     DIIS Error       Energy change         Energy        Time(s)
------------------------------------------------------------------------
Initial temperature is 5000.000000
| Skip purify step
|    1     0.0411273796    -464.2375454919    -464.2375454919     0.12  
|    2     0.0488435788      +0.4826275017    -463.7549179902     0.10  
|    3     0.0168149006      -0.0335624746    -463.7884804648     0.09  
|    4     0.0128431923      -0.0019581511    -463.7904386159     0.08  
|    5     0.0076521151      -0.0017515765    -463.7921901924     0.08  
|    6     0.0034683449      -0.0006062284    -463.7927964208     0.08  
|    7     0.0012255558      -0.0002199928    -463.7930164136     0.08  
|    8     0.0002337881      -0.0000412960    -463.7930577096     0.07  
|    9     0.0001488026      -0.0000050381    -463.7930627477     0.12  
|   10     0.0001015981      -0.0000026460    -463.7930653937     0.06  
|   11     0.0000668461      -0.0000017635    -463.7930671572     0.06  
|   12     0.0000230324      -0.0000009632    -463.7930681204     0.06  
------------------------------------------------------------------------
FINAL ENERGY: -463.7930681204 a.u.
Fractional Occupation Entropy: 0.0000000000
Mermin Free Energy:            -463.7930681204
DISPERSION CONTRIBUTION TO ENERGY: -0.1255345603 a.u.
HOMO-LUMO GAP: 6.020 eV
CENTER OF MASS: {0.002381, 0.003055, -0.001106} ANGS
DIPOLE MOMENT: {1.489661, 0.115345, 0.033781} (|D| = 1.494502) DEBYE

  Active Space Parameters
--------------------------------------------
Number of closed orbitals:              33
Number of active orbitals:               3
Number of virtual orbitals:            114
Number of molecular orbitals:          150
Number of basis functions:             160
Number of active electrons:              4
Number of alpha electrons:               2
Number of beta electrons:                2

  Orbital      Energy        Occupation
-----------------------------------------
     32       -0.427448        1.000000
     33       -0.419058        1.000000
     34       -0.293946        0.666667
     35       -0.242203        0.666667
     36       -0.020986        0.666667
     37        0.153832        0.000000
     38        0.174732        0.000000

  CAS Parameters
--------------------------------------------
Number of determinants:                  9
Number of singlet CSFs:                  6
Number of doublet CSFs:                  0
Number of triplet CSFs:                  3
Number of quartet CSFs:                  0
Number of quintet CSFs:                  0
Number of sextet CSFs:                   0
Number of septet CSFs:                   0
Number of singlet states:                4
Number of doublet states:                0
Number of triplet states:                0
Number of quartet states:                0
Number of quintet states:                0
Number of sextet states:                 0
Number of septet states:                 0
Using the hard-coded solver

Singlet state  1 energy:       -464.24854394760598

       -0.98812887341845  X34 X35
        0.11895566506034  X34 X36
        0.06183938474311  X35 X36
       -0.05059575728486  B34 X35 A36
       -0.05059575728486  A34 X35 B36

Singlet state  2 energy:       -463.97935206464075

        0.51683395793891  X34 B35 A36
        0.51683395793891  X34 A35 B36
        0.45627668376834  B34 X35 A36
        0.45627668376834  A34 X35 B36
       -0.15653574254107  X35 X36
        0.12279431061181  X34 X36
       -0.05809404066652  X34 X35
        0.05670844984943  B34 A35 X36
        0.05670844984943  A34 B35 X36

Singlet state  3 energy:       -463.97935172378823

       -0.50834579551172  B34 X35 A36
       -0.50834579551172  A34 X35 B36
        0.45804689015093  X34 B35 A36
        0.45804689015093  X34 A35 B36
       -0.14512798473488  X34 X36
        0.14183899639737  B34 A35 X36
        0.14183899639737  A34 B35 X36
        0.04155373245175  X35 X36
        0.02301631563324  X34 X35

Singlet state  4 energy:       -463.79833388805804

       -0.84498013800424  X34 X36
       -0.30692242335682  B34 A35 X36
       -0.30692242335682  A34 B35 X36
        0.23459958978686  X35 X36
        0.10579573330701  B34 X35 A36
        0.10579573330701  A34 X35 B36
       -0.10121470917566  X34 X35
        0.07049453598074  X34 B35 A36
        0.07049453598074  X34 A35 B36

  Root   Mult.   Total Energy (a.u.)   Ex. Energy (a.u.)     Ex. Energy (eV)     Ex. Energy (nm)
-------------------------------------------------------------------------------------------------
     1  singlet       -464.24854395
     2  singlet       -463.97935206          0.26919188          7.32508262        169.25982562
     3  singlet       -463.97935172          0.26919222          7.32509190        169.25961131
     4  singlet       -463.79833389          0.45021006         12.25083701        101.20469368

Singlet state dipole moments:

  Root       Dx         Dy         Dz         |D|  (Debye)
------------------------------------------------------------
     1     2.8089     2.0231     0.0347     3.4618
     2     0.8515     0.9772     0.0304     1.2965
     3     1.9325     1.5004     0.0341     2.4468
     4    -1.4713     2.4949     0.0212     2.8965

Singlet state electronic transitions:

 Transition      Tx        Ty        Tz       |T|    Osc. (a.u.) 
-----------------------------------------------------------------
   1 ->  2    -0.9452    1.8635   -0.0045    2.0895    0.7835
   1 ->  3    -2.4337   -0.7671   -0.0007    2.5518    1.1686
   1 ->  4     0.1441    0.2681    0.0000    0.3044    0.0278
   2 ->  3     0.3225    0.2713   -0.0007    0.4214    0.0000
   2 ->  4    -2.3720    1.1631   -0.0043    2.6418    0.8422
   3 ->  4    -0.4133    1.2542   -0.0031    1.3205    0.2104

Singlet state velocity transition dipole moments:

 Transition      Px        Py        Pz       |P|    Osc. (a.u.) 
-----------------------------------------------------------------
   1 ->  2     0.1839   -0.3505    0.0007    0.3958    0.3880
   1 ->  3     0.4281    0.1378    0.0001    0.4497    0.5008
   1 ->  4    -0.0076   -0.0695    0.0001    0.0699    0.0072
   2 ->  3     0.0115   -0.0229    0.0000    0.0256  326.1700
   2 ->  4     0.2955   -0.1189    0.0004    0.3185    0.3737
   3 ->  4     0.0343   -0.1871    0.0003    0.1902    0.1332

Singlet state magnetic transition dipole moments and rotational strengths:

 Transition      Lx        Ly        Lz        |L|    R(vel) (a.u.)
--------------------------------------------------------------------
   1 ->  2     0.0015    0.0013    0.3869    0.3869    0.0003
   1 ->  3     0.0015   -0.0005   -0.1439    0.1439    0.0021
   1 ->  4     0.0001    0.0002    0.0533    0.0533   -0.0000
   2 ->  3    -0.0001   -0.0004   -0.6708    0.6708   -5.9751
   2 ->  4     0.0015    0.0004    0.0827    0.0828    0.0023
   3 ->  4     0.0007    0.0011    0.6817    0.6817    0.0003

Singlet state electric quadrupole moments (Cartesian):
Operator origin (a.u.):     0.004500,     0.005773,    -0.002091 

 Root     Qxy        Qxz        Qyz        Qxx        Qyy        Qzz       R^2
--------------------------------------------------------------------------------------------
    1     0.4796    -0.1002     0.1045   -28.3629   -52.7083   -44.6033   -125.6745
    2    -1.8970    -0.0939     0.0952   -28.9523   -51.7355   -44.8855   -125.5733
    3     0.6326    -0.1033     0.1029   -30.4468   -54.7432   -44.6088   -129.7987
    4    -3.9350    -0.0867     0.0833   -32.5627   -50.6389   -44.9522   -128.1538

Singlet state electric transition quadrupole moments (Cartesian):

 Transition     Qxy        Qxz        Qyz        Qxx        Qyy        Qzz       norm (a.u.)
--------------------------------------------------------------------------------------------
   1 ->  2    -3.4097     0.0131    -0.0117    -0.1338    -0.1086     0.0956     3.4154
   1 ->  3    -1.1077    -0.0020    -0.0072    -3.4998     2.0585    -0.1951     4.2132
   1 ->  4     0.0253     0.0003     0.0011     0.7053    -0.5349     0.0597     0.8875
   2 ->  3     0.3933     0.0008    -0.0008    -1.3115     0.8849     0.0582     1.6313
   2 ->  4    -3.8176     0.0106    -0.0145    -1.7737     1.2895    -0.0453     4.4029
   3 ->  4    -1.9954     0.0085    -0.0077    -0.5582     0.1405     0.0770     2.0783

Building Xtilde...

Building Z-vector RHS...

Solving CPSCF equations
Using DIIS solver

 Iter         Residual      
------  --------------------
    1      0.206008346963
    2      0.153312321394
    3      0.064619938400
    4      0.030932684822
    5      0.013900226444
    6      0.005950014828
    7      0.001989648324
    8      0.001480456338
    9      0.000452564525
   10      0.000246639247
   11      0.000188120966
   12      0.000123881160
   13      0.000053729022

CPSCF converged

Building X...

Building Xtilde...

Building Z-vector RHS...

Solving CPSCF equations
Using DIIS solver

 Iter         Residual      
------  --------------------
    1      0.212819382043
    2      0.183387264559
    3      0.050569566902
    4      0.027907385024
    5      0.012912201035
    6      0.006701248816
    7      0.004281661375
    8      0.002462467740
    9      0.001992051573
   10      0.001089970421
   11      0.000407262214
   12      0.000157900915
   13      0.000061969918

CPSCF converged

Building X...

Building Xtilde...

Building Z-vector RHS...

Solving CPSCF equations
Using DIIS solver

 Iter         Residual      
------  --------------------
    1      0.152392606404
    2      0.134482805914
    3      0.027470368369
    4      0.014201567798
    5      0.006202917905
    6      0.004342372910
    7      0.002500146996
    8      0.001648441716
    9      0.000988612514
   10      0.000524649970
   11      0.000210990575
   12      0.000077544125

CPSCF converged

Building X...

Lower state energy:      -463.9793520646
Upper state energy:      -463.9793517238
Energy difference:          0.0000003409
 Energy calculation finished, energy:  0.000000000E+00

Converting Cartesians to HDLC

Converting Cartesians to HDLC

Converting Cartesians to HDLC
 in dlf_makehessian...
Step too small. Skipping hessian update
Testing convergence  in cycle   12
    Energy  0.0000E+00 Target: 1.0000E-06 converged?  yes
  Max step  1.1718E-01 Target: 1.8000E-03 converged?   no
  RMS step  2.0758E-02 Target: 1.2000E-03 converged?   no
  Max grad  2.5474E-03 Target: 4.5000E-04 converged?   no
  RMS grad  9.7900E-04 Target: 3.0000E-04 converged?   no

Converting HDLC to Cartesians
DFTD Energy:    -0.1255340 hartree

                      *** Start SCF Iterations ***

 Iter     DIIS Error       Energy change         Energy        Time(s)
------------------------------------------------------------------------
Initial temperature is 5000.000000
| Skip purify step
|    1     0.0411393776    -464.2375756185    -464.2375756185     0.12  
|    2     0.0488387274      +0.4826465717    -463.7549290468     0.10  
|    3     0.0168116264      -0.0335557641    -463.7884848109     0.10  
|    4     0.0128383868      -0.0019577891    -463.7904426000     0.08  
|    5     0.0076516478      -0.0017506502    -463.7921932501     0.08  
|    6     0.0034680344      -0.0006060164    -463.7927992665     0.08  
|    7     0.0012256861      -0.0002200074    -463.7930192739     0.08  
|    8     0.0002335827      -0.0000413049    -463.7930605788     0.07  
|    9     0.0001487016      -0.0000050302    -463.7930656091     0.12  
|   10     0.0001015318      -0.0000026451    -463.7930682542     0.06  
|   11     0.0000667799      -0.0000017626    -463.7930700167     0.06  
|   12     0.0000230124      -0.0000009611    -463.7930709778     0.06  
------------------------------------------------------------------------
FINAL ENERGY: -463.7930709778 a.u.
Fractional Occupation Entropy: 0.0000000000
Mermin Free Energy:            -463.7930709778
DISPERSION CONTRIBUTION TO ENERGY: -0.1255339860 a.u.
HOMO-LUMO GAP: 6.020 eV
CENTER OF MASS: {0.002405, 0.003031, -0.001116} ANGS
DIPOLE MOMENT: {1.490104, 0.115944, 0.034092} (|D| = 1.494997) DEBYE

  Active Space Parameters
--------------------------------------------
Number of closed orbitals:              33
Number of active orbitals:               3
Number of virtual orbitals:            114
Number of molecular orbitals:          150
Number of basis functions:             160
Number of active electrons:              4
Number of alpha electrons:               2
Number of beta electrons:                2

  Orbital      Energy        Occupation
-----------------------------------------
     32       -0.427456        1.000000
     33       -0.419059        1.000000
     34       -0.293950        0.666667
     35       -0.242206        0.666667
     36       -0.020992        0.666667
     37        0.153844        0.000000
     38        0.174733        0.000000

  CAS Parameters
--------------------------------------------
Number of determinants:                  9
Number of singlet CSFs:                  6
Number of doublet CSFs:                  0
Number of triplet CSFs:                  3
Number of quartet CSFs:                  0
Number of quintet CSFs:                  0
Number of sextet CSFs:                   0
Number of septet CSFs:                   0
Number of singlet states:                4
Number of doublet states:                0
Number of triplet states:                0
Number of quartet states:                0
Number of quintet states:                0
Number of sextet states:                 0
Number of septet states:                 0
Using the hard-coded solver

Singlet state  1 energy:       -464.24854430227703

       -0.98812809971788  X34 X35
        0.11896536889071  X34 X36
        0.06183846319526  X35 X36
       -0.05058449979683  B34 X35 A36
       -0.05058449979683  A34 X35 B36

Singlet state  2 energy:       -463.97935215838345

        0.58870768048712  B34 X35 A36
        0.58870768048712  A34 X35 B36
        0.35400677300946  X34 B35 A36
        0.35400677300946  X34 A35 B36
       -0.16176920418142  X35 X36
        0.16095013319753  X34 X36
       -0.06233874185415  X34 X35

Singlet state  3 energy:       -463.97935210700484

        0.59296542673375  X34 B35 A36
        0.59296542673375  X34 A35 B36
       -0.34645600666365  B34 X35 A36
       -0.34645600666365  A34 X35 B36
        0.15235592095567  B34 A35 X36
        0.15235592095567  A34 B35 X36
       -0.10107485767083  X34 X36

Singlet state  4 energy:       -463.79834174327550

       -0.84506150821929  X34 X36
       -0.30681035827424  B34 A35 X36
       -0.30681035827424  A34 B35 X36
        0.23461850290358  X35 X36
        0.10575551784289  B34 X35 A36
        0.10575551784289  A34 X35 B36
       -0.10122936274776  X34 X35
        0.07051301490486  X34 B35 A36
        0.07051301490486  X34 A35 B36

  Root   Mult.   Total Energy (a.u.)   Ex. Energy (a.u.)     Ex. Energy (eV)     Ex. Energy (nm)
-------------------------------------------------------------------------------------------------
     1  singlet       -464.24854430
     2  singlet       -463.97935216          0.26919214          7.32508972        169.25966156
     3  singlet       -463.97935211          0.26919220          7.32509112        169.25962925
     4  singlet       -463.79834174          0.45020256         12.25063291        101.20637979

Singlet state dipole moments:

  Root       Dx         Dy         Dz         |D|  (Debye)
------------------------------------------------------------
     1     2.8085     2.0238     0.0350     3.4619
     2     0.4782     0.6278     0.0321     0.7898
     3     2.3057     1.8511     0.0330     2.9570
     4    -1.4709     2.4960     0.0214     2.8972

Singlet state electronic transitions:

 Transition      Tx        Ty        Tz       |T|    Osc. (a.u.) 
-----------------------------------------------------------------
   1 ->  2    -0.1646    2.0083   -0.0041    2.0150    0.7287
   1 ->  3    -2.6057   -0.1673   -0.0021    2.6110    1.2235
   1 ->  4     0.1440    0.2680    0.0000    0.3042    0.0278
   2 ->  3     0.1407    0.1623   -0.0010    0.2148    0.0000
   2 ->  4    -2.1357    0.7288   -0.0032    2.2567    0.6145
   3 ->  4    -1.1123    1.5473   -0.0043    1.9056    0.4382

Singlet state velocity transition dipole moments:

 Transition      Px        Py        Pz       |P|    Osc. (a.u.) 
-----------------------------------------------------------------
   1 ->  2     0.0458   -0.3758    0.0006    0.3785    0.3549
   1 ->  3     0.4637    0.0253    0.0003    0.4643    0.5340
   1 ->  4    -0.0076   -0.0695    0.0001    0.0699    0.0072
   2 ->  3     0.0115   -0.0229    0.0000    0.0256  415.7694
   2 ->  4     0.2713   -0.0567    0.0003    0.2771    0.2829
   3 ->  4     0.1221   -0.2143    0.0004    0.2467    0.2241

Singlet state magnetic transition dipole moments and rotational strengths:

 Transition      Lx        Ly        Lz        |L|    R(vel) (a.u.)
--------------------------------------------------------------------
   1 ->  2     0.0010    0.0014    0.4124    0.4124   -0.0008
   1 ->  3     0.0019   -0.0001   -0.0201    0.0201    0.0032
   1 ->  4     0.0001    0.0002    0.0532    0.0532   -0.0000
   2 ->  3    -0.0001   -0.0004   -0.6709    0.6709   -7.6105
   2 ->  4     0.0012    0.0001   -0.1275    0.1275    0.0016
   3 ->  4     0.0011    0.0012    0.6747    0.6747    0.0010

Singlet state electric quadrupole moments (Cartesian):
Operator origin (a.u.):     0.004545,     0.005728,    -0.002109 

 Root     Qxy        Qxz        Qyz        Qxx        Qyy        Qzz       R^2
--------------------------------------------------------------------------------------------
    1     0.4872    -0.1034     0.1068   -28.3591   -52.7111   -44.6032   -125.6734
    2    -1.8848    -0.0983     0.0987   -28.3300   -52.5240   -44.8936   -125.7476
    3     0.6348    -0.1052     0.1040   -31.0622   -53.9603   -44.6005   -129.6229
    4    -3.9279    -0.0899     0.0855   -32.5592   -50.6415   -44.9521   -128.1528

Singlet state electric transition quadrupole moments (Cartesian):

 Transition     Qxy        Qxz        Qyz        Qxx        Qyy        Qzz       norm (a.u.)
--------------------------------------------------------------------------------------------
   1 ->  2    -2.9139     0.0131    -0.0090     0.9326    -0.7274     0.1502     3.1484
   1 ->  3    -2.0882     0.0020    -0.0105    -3.3757     1.9295    -0.1570     4.4163
   1 ->  4     0.0256     0.0003     0.0011     0.7053    -0.5349     0.0597     0.8876
   2 ->  3    -0.4084     0.0034    -0.0029    -0.6400     1.5905    -0.0323     1.7627
   2 ->  4    -3.0347     0.0076    -0.0116    -1.5211     1.1866    -0.0665     3.5967
   3 ->  4    -3.0571     0.0114    -0.0118    -1.0681     0.5237     0.0597     3.2810

Building Xtilde...

Building Z-vector RHS...

Solving CPSCF equations
Using DIIS solver

 Iter         Residual      
------  --------------------
    1      0.215188258992
    2      0.151403116708
    3      0.068726305770
    4      0.034146939726
    5      0.015428400710
    6      0.006682061568
    7      0.002265885533
    8      0.001412409639
    9      0.000539197670
   10      0.000384344649
   11      0.000240580009
   12      0.000130442889
   13      0.000057409053

CPSCF converged

Building X...

Building Xtilde...

Building Z-vector RHS...

Solving CPSCF equations
Using DIIS solver

 Iter         Residual      
------  --------------------
    1      0.201805900224
    2      0.150074160689
    3      0.047599095529
    4      0.028847028425
    5      0.012906487540
    6      0.006060347477
    7      0.002867523767
    8      0.001851207646
    9      0.001462302824
   10      0.000936475967
   11      0.000403472044
   12      0.000159497205
   13      0.000055557185

CPSCF converged

Building X...

Building Xtilde...

Building Z-vector RHS...

Solving CPSCF equations
Using DIIS solver

 Iter         Residual      
------  --------------------
    1      0.153564506058
    2      0.154725127828
    3      0.022630636739
    4      0.011024522690
    5      0.007017508101
    6      0.004046056097
    7      0.003470517992
    8      0.001820302207
    9      0.000897274045
   10      0.000532286743
   11      0.000221448829
   12      0.000071494249

CPSCF converged

Building X...

Lower state energy:      -463.9793521584
Upper state energy:      -463.9793521070
Energy difference:          0.0000000514
 Energy calculation finished, energy:  0.000000000E+00

Converting Cartesians to HDLC

Converting Cartesians to HDLC

Converting Cartesians to HDLC
Conical intersection seam found: using extrapolatable functions.
Energy gap between states:        0.0000000514
Below threshold of:               0.0000001594
 in dlf_makehessian...
Step too small. Skipping hessian update
Testing convergence  in cycle   13
    Energy  0.0000E+00 Target: 1.0000E-06 converged?  yes
  Max step  3.5099E-02 Target: 1.8000E-03 converged?   no
  RMS step  5.6138E-03 Target: 1.2000E-03 converged?   no
  Max grad  1.6679E-02 Target: 4.5000E-04 converged?   no
  RMS grad  6.3245E-03 Target: 3.0000E-04 converged?   no

Converting HDLC to Cartesians
DFTD Energy:    -0.1255338 hartree

                      *** Start SCF Iterations ***

 Iter     DIIS Error       Energy change         Energy        Time(s)
------------------------------------------------------------------------
Initial temperature is 5000.000000
| Skip purify step
|    1     0.0411468853    -464.2375789013    -464.2375789013     0.12  
|    2     0.0488314680      +0.4826433783    -463.7549355230     0.10  
|    3     0.0168094724      -0.0335513438    -463.7884868668     0.09  
|    4     0.0128345505      -0.0019575476    -463.7904444144     0.08  
|    5     0.0076514905      -0.0017500926    -463.7921945071     0.08  
|    6     0.0034674002      -0.0006059061    -463.7928004131     0.08  
|    7     0.0012258276      -0.0002199720    -463.7930203851     0.08  
|    8     0.0002335247      -0.0000412930    -463.7930616781     0.07  
|    9     0.0001485364      -0.0000050292    -463.7930667073     0.12  
|   10     0.0001014238      -0.0000026397    -463.7930693470     0.06  
|   11     0.0000667219      -0.0000017585    -463.7930711055     0.06  
|   12     0.0000230021      -0.0000009596    -463.7930720650     0.06  
------------------------------------------------------------------------
FINAL ENERGY: -463.7930720650 a.u.
Fractional Occupation Entropy: 0.0000000000
Mermin Free Energy:            -463.7930720650
DISPERSION CONTRIBUTION TO ENERGY: -0.1255337646 a.u.
HOMO-LUMO GAP: 6.020 eV
CENTER OF MASS: {0.002423, 0.003020, -0.001126} ANGS
DIPOLE MOMENT: {1.490239, 0.116361, 0.034403} (|D| = 1.495170) DEBYE

  Active Space Parameters
--------------------------------------------
Number of closed orbitals:              33
Number of active orbitals:               3
Number of virtual orbitals:            114
Number of molecular orbitals:          150
Number of basis functions:             160
Number of active electrons:              4
Number of alpha electrons:               2
Number of beta electrons:                2

  Orbital      Energy        Occupation
-----------------------------------------
     32       -0.427461        1.000000
     33       -0.419060        1.000000
     34       -0.293953        0.666667
     35       -0.242209        0.666667
     36       -0.020994        0.666667
     37        0.153854        0.000000
     38        0.174735        0.000000

  CAS Parameters
--------------------------------------------
Number of determinants:                  9
Number of singlet CSFs:                  6
Number of doublet CSFs:                  0
Number of triplet CSFs:                  3
Number of quartet CSFs:                  0
Number of quintet CSFs:                  0
Number of sextet CSFs:                   0
Number of septet CSFs:                   0
Number of singlet states:                4
Number of doublet states:                0
Number of triplet states:                0
Number of quartet states:                0
Number of quintet states:                0
Number of sextet states:                 0
Number of septet states:                 0
Using the hard-coded solver

Singlet state  1 energy:       -464.24854582784621

       -0.98812820053818  X34 X35
        0.11896960158422  X34 X36
        0.06183613254632  X35 X36
       -0.05057628012535  B34 X35 A36
       -0.05057628012535  A34 X35 B36

Singlet state  2 energy:       -463.97935231413391

        0.52302137641661  B34 X35 A36
        0.52302137641661  A34 X35 B36
        0.44753843676232  X34 B35 A36
        0.44753843676232  X34 A35 B36
       -0.16081984006031  X35 X36
        0.14193975008903  X34 X36
       -0.06075585804145  X34 X35
        0.03615789654089  B34 A35 X36
        0.03615789654089  A34 B35 X36

Singlet state  3 energy:       -463.97935226771745

        0.52596788660282  X34 B35 A36
        0.52596788660282  X34 A35 B36
       -0.43938809062000  B34 X35 A36
       -0.43938809062000  A34 X35 B36
        0.14841124478859  B34 A35 X36
        0.14841124478859  A34 B35 X36
       -0.12633639176296  X34 X36

Singlet state  4 energy:       -463.79834432552661

       -0.84511182785628  X34 X36
       -0.30674096687652  B34 A35 X36
       -0.30674096687652  A34 B35 X36
        0.23463355759450  X35 X36
        0.10573069928506  B34 X35 A36
        0.10573069928506  A34 X35 B36
       -0.10123621224570  X34 X35
        0.07052062937471  X34 B35 A36
        0.07052062937471  X34 A35 B36

  Root   Mult.   Total Energy (a.u.)   Ex. Energy (a.u.)     Ex. Energy (eV)     Ex. Energy (nm)
-------------------------------------------------------------------------------------------------
     1  singlet       -464.24854583
     2  singlet       -463.97935231          0.26919351          7.32512700        169.25880026
     3  singlet       -463.97935227          0.26919356          7.32512826        169.25877108
     4  singlet       -463.79834433          0.45020150         12.25060416        101.20661734

Singlet state dipole moments:

  Root       Dx         Dy         Dz         |D|  (Debye)
------------------------------------------------------------
     1     2.8080     2.0243     0.0353     3.4618
     2     0.6457     0.7969     0.0316     1.0262
     3     2.1377     1.6828     0.0341     2.7208
     4    -1.4708     2.4966     0.0217     2.8977

Singlet state electronic transitions:

 Transition      Tx        Ty        Tz       |T|    Osc. (a.u.) 
-----------------------------------------------------------------
   1 ->  2    -0.5951    1.9527   -0.0044    2.0413    0.7478
   1 ->  3    -2.5421   -0.4985   -0.0014    2.5905    1.2043
   1 ->  4     0.1439    0.2679    0.0000    0.3041    0.0278
   2 ->  3     0.2506    0.2323   -0.0009    0.3417    0.0000
   2 ->  4    -2.2909    0.9753   -0.0039    2.4899    0.7481
   3 ->  4    -0.7427    1.4049   -0.0037    1.5891    0.3047

Singlet state velocity transition dipole moments:

 Transition      Px        Py        Pz       |P|    Osc. (a.u.) 
-----------------------------------------------------------------
   1 ->  2     0.1222   -0.3664    0.0007    0.3862    0.3693
   1 ->  3     0.4496    0.0873    0.0002    0.4580    0.5195
   1 ->  4    -0.0076   -0.0695    0.0001    0.0699    0.0072
   2 ->  3     0.0115   -0.0229    0.0000    0.0256  417.6651
   2 ->  4     0.2878   -0.0914    0.0003    0.3020    0.3359
   3 ->  4     0.0755   -0.2019    0.0004    0.2155    0.1711

Singlet state magnetic transition dipole moments and rotational strengths:

 Transition      Lx        Ly        Lz        |L|    R(vel) (a.u.)
--------------------------------------------------------------------
   1 ->  2     0.0013    0.0014    0.4034    0.4034   -0.0003
   1 ->  3     0.0017   -0.0003   -0.0882    0.0882    0.0027
   1 ->  4     0.0001    0.0002    0.0532    0.0532   -0.0000
   2 ->  3    -0.0001   -0.0004   -0.6709    0.6709   -7.6422
   2 ->  4     0.0014    0.0003   -0.0138    0.0139    0.0020
   3 ->  4     0.0009    0.0011    0.6865    0.6865    0.0006

Singlet state electric quadrupole moments (Cartesian):
Operator origin (a.u.):     0.004580,     0.005706,    -0.002128 

 Root     Qxy        Qxz        Qyz        Qxx        Qyy        Qzz       R^2
--------------------------------------------------------------------------------------------
    1     0.4919    -0.1065     0.1091   -28.3577   -52.7110   -44.6031   -125.6719
    2    -1.9446    -0.1006     0.1001   -28.6142   -52.0427   -44.8961   -125.5530
    3     0.7032    -0.1093     0.1071   -30.7758   -54.4416   -44.5980   -129.8154
    4    -3.9237    -0.0931     0.0877   -32.5583   -50.6415   -44.9521   -128.1518

Singlet state electric transition quadrupole moments (Cartesian):

 Transition     Qxy        Qxz        Qyz        Qxx        Qyy        Qzz       norm (a.u.)
--------------------------------------------------------------------------------------------
   1 ->  2    -3.2197     0.0133    -0.0107     0.3601    -0.3975     0.1221     3.2664
   1 ->  3    -1.5760    -0.0003    -0.0089    -3.4836     2.0239    -0.1798     4.3299
   1 ->  4     0.0258     0.0003     0.0011     0.7054    -0.5350     0.0597     0.8877
   2 ->  3     0.0265     0.0021    -0.0018    -1.0517     1.2678     0.0175     1.6475
   2 ->  4    -3.5000     0.0094    -0.0135    -1.6770     1.2572    -0.0556     4.0800
   3 ->  4    -2.5108     0.0100    -0.0097    -0.8004     0.3192     0.0699     2.6555

Building Xtilde...

Building Z-vector RHS...

Solving CPSCF equations
Using DIIS solver

 Iter         Residual      
------  --------------------
    1      0.212943350942
    2      0.150934650909
    3      0.069209445647
    4      0.034229680970
    5      0.014969281169
    6      0.006524602004
    7      0.002058857102
    8      0.001323352833
    9      0.000275035328
   10      0.000105996318
   11      0.000029656442

CPSCF converged

Building X...

Building Xtilde...

Building Z-vector RHS...

Solving CPSCF equations
Using DIIS solver

 Iter         Residual      
------  --------------------
    1      0.210425816054
    2      0.168383997030
    3      0.051955686394
    4      0.029521297525
    5      0.012945205915
    6      0.006508224469
    7      0.003756895920
    8      0.002186909673
    9      0.001825160277
   10      0.001061362680
   11      0.000402904974
   12      0.000159744385
   13      0.000060904459

CPSCF converged

Building X...

Building Xtilde...

Building Z-vector RHS...

Solving CPSCF equations
Using DIIS solver

 Iter         Residual      
------  --------------------
    1      0.149311097202
    2      0.145268052045
    3      0.020880534476
    4      0.010495039920
    5      0.004955473161
    6      0.003621258027
    7      0.002772705601
    8      0.001859558033
    9      0.000793991199
   10      0.000409663990
   11      0.000195040644
   12      0.000075880123

CPSCF converged

Building X...

Lower state energy:      -463.9793523141
Upper state energy:      -463.9793522677
Energy difference:          0.0000000464
 Energy calculation finished, energy:  0.000000000E+00

Converting Cartesians to HDLC

Converting Cartesians to HDLC

Converting Cartesians to HDLC
 in dlf_makehessian...
Step too small. Skipping hessian update
Testing convergence  in cycle   14
    Energy  0.0000E+00 Target: 1.0000E-06 converged?  yes
  Max step  2.0702E-01 Target: 1.8000E-03 converged?   no
  RMS step  3.5398E-02 Target: 1.2000E-03 converged?   no
  Max grad  1.0602E-04 Target: 4.5000E-04 converged?  yes
  RMS grad  5.5414E-05 Target: 3.0000E-04 converged?  yes

Converting HDLC to Cartesians
DFTD Energy:    -0.1255334 hartree

                      *** Start SCF Iterations ***

 Iter     DIIS Error       Energy change         Energy        Time(s)
------------------------------------------------------------------------
Initial temperature is 5000.000000
| Skip purify step
|    1     0.0411511511    -464.2375589677    -464.2375589677     0.12  
|    2     0.0488414423      +0.4826187896    -463.7549401781     0.10  
|    3     0.0168087689      -0.0335468566    -463.7884870348     0.09  
|    4     0.0128356971      -0.0019575282    -463.7904445630     0.08  
|    5     0.0076514010      -0.0017497412    -463.7921943042     0.08  
|    6     0.0034680038      -0.0006058429    -463.7928001471     0.08  
|    7     0.0012256327      -0.0002200365    -463.7930201836     0.08  
|    8     0.0002334141      -0.0000413165    -463.7930615001     0.07  
|    9     0.0001486558      -0.0000050337    -463.7930665338     0.12  
|   10     0.0001014958      -0.0000026477    -463.7930691815     0.06  
|   11     0.0000667203      -0.0000017638    -463.7930709453     0.06  
|   12     0.0000229937      -0.0000009605    -463.7930719058     0.06  
------------------------------------------------------------------------
FINAL ENERGY: -463.7930719058 a.u.
Fractional Occupation Entropy: 0.0000000000
Mermin Free Energy:            -463.7930719058
DISPERSION CONTRIBUTION TO ENERGY: -0.1255334064 a.u.
HOMO-LUMO GAP: 6.020 eV
CENTER OF MASS: {0.002444, 0.003020, -0.001137} ANGS
DIPOLE MOMENT: {1.490514, 0.116286, 0.034735} (|D| = 1.495447) DEBYE

  Active Space Parameters
--------------------------------------------
Number of closed orbitals:              33
Number of active orbitals:               3
Number of virtual orbitals:            114
Number of molecular orbitals:          150
Number of basis functions:             160
Number of active electrons:              4
Number of alpha electrons:               2
Number of beta electrons:                2

  Orbital      Energy        Occupation
-----------------------------------------
     32       -0.427460        1.000000
     33       -0.419060        1.000000
     34       -0.293956        0.666667
     35       -0.242209        0.666667
     36       -0.020995        0.666667
     37        0.153857        0.000000
     38        0.174733        0.000000

  CAS Parameters
--------------------------------------------
Number of determinants:                  9
Number of singlet CSFs:                  6
Number of doublet CSFs:                  0
Number of triplet CSFs:                  3
Number of quartet CSFs:                  0
Number of quintet CSFs:                  0
Number of sextet CSFs:                   0
Number of septet CSFs:                   0
Number of singlet states:                4
Number of doublet states:                0
Number of triplet states:                0
Number of quartet states:                0
Number of quintet states:                0
Number of sextet states:                 0
Number of septet states:                 0
Using the hard-coded solver

Singlet state  1 energy:       -464.24854827496091

        0.98812704904535  X34 X35
       -0.11897395168169  X34 X36
       -0.06183737679754  X35 X36
        0.05057252776131  B34 X35 A36
        0.05057252776131  A34 X35 B36

Singlet state  2 energy:       -463.97935242124515

        0.59583515888973  B34 X35 A36
        0.59583515888973  A34 X35 B36
       -0.33393872892036  X34 B35 A36
       -0.33393872892036  X34 A35 B36
        0.16826750554651  X34 X36
       -0.12611042295106  B34 A35 X36
       -0.12611042295106  A34 B35 X36
       -0.07467691143318  X35 X36
       -0.03510705681168  X34 X35

Singlet state  3 energy:       -463.97935239170329

        0.60449975966286  X34 B35 A36
        0.60449975966286  X34 A35 B36
        0.33405846154794  B34 X35 A36
        0.33405846154793  A34 X35 B36
       -0.14371416836117  X35 X36
        0.08819574232565  X34 X36
        0.08620903500763  B34 A35 X36
        0.08620903500763  A34 B35 X36
       -0.05170805629244  X34 X35

Singlet state  4 energy:       -463.79835025337593

       -0.84517254950874  X34 X36
       -0.30665626279479  B34 A35 X36
       -0.30665626279479  A34 B35 X36
        0.23465235218811  X35 X36
        0.10569382890470  B34 X35 A36
        0.10569382890470  A34 X35 B36
       -0.10124588224865  X34 X35
        0.07054221621685  X34 B35 A36
        0.07054221621685  X34 A35 B36

  Root   Mult.   Total Energy (a.u.)   Ex. Energy (a.u.)     Ex. Energy (eV)     Ex. Energy (nm)
-------------------------------------------------------------------------------------------------
     1  singlet       -464.24854827
     2  singlet       -463.97935242          0.26919585          7.32519067        169.25732897
     3  singlet       -463.97935239          0.26919588          7.32519147        169.25731040
     4  singlet       -463.79835025          0.45019802         12.25050944        101.20739982

Singlet state dipole moments:

  Root       Dx         Dy         Dz         |D|  (Debye)
------------------------------------------------------------
     1     2.8080     2.0244     0.0357     3.4618
     2     1.5306     1.1820     0.0356     1.9342
     3     1.2528     1.2979     0.0307     1.8042
     4    -1.4702     2.4970     0.0219     2.8978

Singlet state electronic transitions:

 Transition      Tx        Ty        Tz       |T|    Osc. (a.u.) 
-----------------------------------------------------------------
   1 ->  2    -2.1681   -1.1558    0.0002    2.4570    1.0834
   1 ->  3     1.4546   -1.6509    0.0046    2.2003    0.8688
   1 ->  4    -0.1439   -0.2678   -0.0000    0.3040    0.0277
   2 ->  3    -0.3820   -0.2895    0.0004    0.4793    0.0000
   2 ->  4    -0.1143   -0.9698    0.0021    0.9765    0.1151
   3 ->  4    -2.4055    1.4090   -0.0050    2.7878    0.9378

Singlet state velocity transition dipole moments:

 Transition      Px        Py        Pz       |P|    Osc. (a.u.) 
-----------------------------------------------------------------
   1 ->  2     0.3775    0.2111   -0.0001    0.4325    0.4633
   1 ->  3    -0.2731    0.3119   -0.0007    0.4146    0.4256
   1 ->  4     0.0076    0.0694   -0.0001    0.0698    0.0072
   2 ->  3     0.0115   -0.0229    0.0000    0.0256  424.2303
   2 ->  4     0.0311    0.1566   -0.0002    0.1596    0.0939
   3 ->  4     0.2959   -0.1569    0.0005    0.3349    0.4131

Singlet state magnetic transition dipole moments and rotational strengths:

 Transition      Lx        Ly        Lz        |L|    R(vel) (a.u.)
--------------------------------------------------------------------
   1 ->  2     0.0012   -0.0008   -0.2249    0.2249    0.0011
   1 ->  3    -0.0018   -0.0012   -0.3460    0.3460    0.0013
   1 ->  4    -0.0001   -0.0002   -0.0532    0.0532   -0.0000
   2 ->  3    -0.0001   -0.0005   -0.6709    0.6709   -7.7555
   2 ->  4    -0.0003   -0.0010   -0.6471    0.6471   -0.0000
   3 ->  4     0.0016    0.0007    0.2294    0.2294    0.0026

Singlet state electric quadrupole moments (Cartesian):
Operator origin (a.u.):     0.004618,     0.005707,    -0.002148 

 Root     Qxy        Qxz        Qyz        Qxx        Qyy        Qzz       R^2
--------------------------------------------------------------------------------------------
    1     0.5001    -0.1098     0.1116   -28.3683   -52.7043   -44.6031   -125.6756
    2     0.3638    -0.1130     0.1099   -29.8214   -54.9732   -44.6467   -129.4413
    3    -1.5884    -0.1036     0.1022   -29.5894   -51.4970   -44.8472   -125.9336
    4    -3.9148    -0.0964     0.0900   -32.5681   -50.6341   -44.9520   -128.1542

Singlet state electric transition quadrupole moments (Cartesian):

 Transition     Qxy        Qxz        Qyz        Qxx        Qyy        Qzz       norm (a.u.)
--------------------------------------------------------------------------------------------
   1 ->  2    -0.3370    -0.0050    -0.0046    -3.3859     2.0340    -0.2113     3.9699
   1 ->  3     3.5689    -0.0124     0.0132     0.8931    -0.3428    -0.0507     3.6953
   1 ->  4    -0.0258    -0.0004    -0.0011    -0.7053     0.5350    -0.0597     0.8876
   2 ->  3    -0.8950     0.0014    -0.0009     1.5032    -0.1586    -0.1116     1.7602
   2 ->  4     1.1125    -0.0061     0.0044     0.1563     0.1457    -0.0851     1.1360
   3 ->  4    -4.1615     0.0123    -0.0161    -1.8511     1.2888    -0.0274     4.7336

Building Xtilde...

Building Z-vector RHS...

Solving CPSCF equations
Using DIIS solver

 Iter         Residual      
------  --------------------
    1      0.209183093219
    2      0.199933615679
    3      0.041208868844
    4      0.022223303916
    5      0.012141207026
    6      0.006432861247
    7      0.004711628327
    8      0.002653713317
    9      0.001910098701
   10      0.001040761464
   11      0.000408843784
   12      0.000151634275
   13      0.000056798637

CPSCF converged

Building X...

Building Xtilde...

Building Z-vector RHS...

Solving CPSCF equations
Using DIIS solver

 Iter         Residual      
------  --------------------
    1      0.187890450290
    2      0.156023889525
    3      0.050769258713
    4      0.022899616406
    5      0.011593967979
    6      0.004899836037
    7      0.002386783669
    8      0.001031150636
    9      0.000651872645
   10      0.000440140070
   11      0.000281162262
   12      0.000136758207
   13      0.000057308992

CPSCF converged

Building X...

Building Xtilde...

Building Z-vector RHS...

Solving CPSCF equations
Using DIIS solver

 Iter         Residual      
------  --------------------
    1      0.166050050361
    2      0.120459724339
    3      0.041653976368
    4      0.020348445894
    5      0.010044383541
    6      0.003896933679
    7      0.001583220876
    8      0.001019061818
    9      0.000357330707
   10      0.000283125114
   11      0.000172468334
   12      0.000081555263

CPSCF converged

Building X...

Lower state energy:      -463.9793524212
Upper state energy:      -463.9793523917
Energy difference:          0.0000000295
 Energy calculation finished, energy:  0.000000000E+00

Converting Cartesians to HDLC

Converting Cartesians to HDLC

Converting Cartesians to HDLC
 in dlf_makehessian...
Step too small. Skipping hessian update
Testing convergence  in cycle   15
    Energy  0.0000E+00 Target: 1.0000E-06 converged?  yes
  Max step  5.1562E-04 Target: 1.8000E-03 converged?  yes
  RMS step  1.0175E-04 Target: 1.2000E-03 converged?  yes
  Max grad  1.0582E-04 Target: 4.5000E-04 converged?  yes
  RMS grad  5.0251E-05 Target: 3.0000E-04 converged?  yes
Converged!
 converged
Destroying all HDLC residues


DL-FIND Report:
===============
Conical intersection algorithm: Lagrange-Newton
Lagrange-Newton threshold t1 ...................  1.000E-04
Lagrange-Newton threshold t2 ...................  1.000E+00
Lower electronic state .........................          1
Upper electronic state .........................          2
Optimisation algorithm: Lagrange-Newton
Initial Hessian by diagonal one-point finite difference
Hessian update mechanism: BFGS
Maximum Number of Hessian updates before recalc.         50
Finite difference for Hessian calculation ......  3.000E-03
No eigenmodes are considered soft
Minimum step size for Hessian update ...........  1.000E-05
 
Step length: simple scaled
Maximum step length ............................  5.000E-01
Scaling step by ................................  1.000E+00
 
Coordinate system: Delocalised internal coordinates (DLC)
 
Number of atoms ................................         15
Number of input geometries .....................          2
Variables to be optimised ......................         41
Restart information is written every ...........         10 steps
This run has not been restarted.
Number of energy evaluations on this processor .         16
Number of steps ................................         15
Number of accepted steps / line searches .......         15
 

| Timing report
| =============
| Module                                      CPU time            Wall clock time
| Total ...............................  1042.926 (100.00%)   331.285 (100.00%) seconds
| Energy and Gradient .................  1042.184 ( 99.93%)   331.181 ( 99.97%) seconds
| Step direction ......................     0.008 (  0.00%)     0.002 (  0.00%) seconds
| Coordinate transformation ...........     0.074 (  0.01%)     0.008 (  0.00%) seconds
| Checkpoint file I/O .................     0.445 (  0.04%)     0.064 (  0.02%) seconds
| XYZ-file I/O ........................     0.000 (  0.00%)     0.000 (  0.00%) seconds
Current memory usage ........................... 3.4922E+00 kB
Currently allocated real values         447
Currently allocated integer values        0
Currently allocated logical values        0
Currently allocated complex values        0
| Maximum memory usage ......................... 1.7302E+02 kB
| Total processing time: 331.34 sec 

| Job finished: Wed Feb 15 19:44:12 2023
