# Supplementary material for: Finding Excited-State Minimum Energy Crossing Points on a Budget: Non-Self-Consistent Tight-Binding Methods
Source: J Phys Chem Lett. 2023 May 5;14(19):4440–8. doi: 10.1021/acs.jpclett.3c00494 (PMC10201533; doi:10.1021/acs.jpclett.3c00494)
Supplement: Supplementary file 1 — jz3c00494_si_001.zip [file jz3c00494_si_001.zip › SI/s2s1_benchmark/adenine/casci.xyz]

15
-4.6379307190576083e+02 frame 16   xyz file generated by TeraChem
     N    -1.9006329029    1.8280932967   -0.0057991727
     C    -1.1907491736    0.6764580055   -0.0024887041
     N    -1.9373223016   -0.5228182890   -0.0002831752
     C    -1.3077952661   -1.6807344478    0.0001745993
     N    -0.0179647922   -1.8982896993   -0.0005897390
     C     0.7191372758   -0.7470617389   -0.0012864585
     C     0.2050721067    0.5784136602   -0.0021943370
     N     1.2156585655    1.4651062129   -0.0013756345
     C     2.3398901037    0.7666105711    0.0002349159
     N     2.0255597538   -0.6164335435    0.0009124086
     H    -2.8951566828    1.7896326105    0.0049018577
     H    -1.4278801514    2.7040888907    0.0045799361
     H    -1.9427033104   -2.5557942923    0.0011315364
     H     3.3482531455    1.1299340061    0.0006453446
     H     2.6704937921   -1.3774631411    0.0017381596
