# Supplementary material for: Finding Excited-State Minimum Energy Crossing Points on a Budget: Non-Self-Consistent Tight-Binding Methods
Source: J Phys Chem Lett. 2023 May 5;14(19):4440–8. doi: 10.1021/acs.jpclett.3c00494 (PMC10201533; doi:10.1021/acs.jpclett.3c00494)
Supplement: Supplementary file 1 — jz3c00494_si_001.zip [file jz3c00494_si_001.zip › SI/s2s1_benchmark/adenine/crestopt.xyz]

  15
 Etot=  -27.9479979891 g norm=  0.00071840
 N         -1.8807426820        1.8275333342       -0.0050558187
 C         -1.2256364075        0.6115024562       -0.0016316296
 N         -1.8946679568       -0.5235775916        0.0002535665
 C         -1.3842565618       -1.7225230290       -0.0000638763
 N         -0.0586601811       -1.7929564931       -0.0001383235
 C          0.7492317755       -0.7457764685       -0.0011901061
 C          0.1726859498        0.5386425521       -0.0014130391
 N          1.1854731734        1.4567341708       -0.0007792816
 C          2.3354745485        0.7481573024       -0.0000555262
 N          2.0733834856       -0.5955654444        0.0007779973
 H         -2.8771153512        1.8438687661        0.0032764297
 H         -1.3553093601        2.6748030897        0.0042705633
 H         -1.9901201258       -2.6059758967        0.0005524069
 H          3.3167239591        1.1656473744        0.0002790397
 H          2.7373958966       -1.3407720209        0.0012191348
