# Supplementary material for: Finding Excited-State Minimum Energy Crossing Points on a Budget: Non-Self-Consistent Tight-Binding Methods
Source: J Phys Chem Lett. 2023 May 5;14(19):4440–8. doi: 10.1021/acs.jpclett.3c00494 (PMC10201533; doi:10.1021/acs.jpclett.3c00494)
Supplement: Supplementary file 1 — jz3c00494_si_001.zip [file jz3c00494_si_001.zip › SI/s2s1_benchmark/adenine/hhtda-tc.out]

| Startfile from command line: tc.inp


|       ***********************************************************
|       *                    TeraChem v1.9-2022.08-dev            *
|       *  Git Version: 5e84fd4dc456f19b8b743ac9d407259fd194ada5  *
|       *                   Development Version                   *
|       *           Chemistry at the Speed of Graphics!           *
|       ***********************************************************
|       * This program may only be used in connection with        *
|       * a valid license from PetaChem, LLC. Use of this program *
|       * or results thereof indicates acceptance of all terms    *
|       * and conditions stated in the license and that a valid   *
|       * license agreement between the user and PetaChem, LLC    *
|       * exists. PetaChem, LLC does not warrant the correctness  *
|       * of results or their suitability for any purpose.        *
|       * Please email bugs, suggestions, and comments to         *
|       *                  help@petachem.com                      *
|       *                                                         *
|       ***********************************************************


|       ***********************************************************
|       *  Compiled by pisteinbach  Do 25. Aug 16:33:30 CEST 2022  *
|       *  Supported architectures: sm_75 sm_80                   *
|       *  Build cuda_11.6.r11.6/compiler.31057947_0              *
|       ***********************************************************


| Job started   Fri Jan 20 21:31:11 2023
| On jtc-hpz107 (available memory: 27202 MB)

| ######################################### RUNTIME INFO ##########################################
| terachem  tc.inp 

|  NVRM version: NVIDIA UNIX x86_64 Kernel Module  520.61.05  Thu Sep 29 05:30:25 UTC 2022
|  GCC version:  gcc version 9.4.0 (Ubuntu 9.4.0-1ubuntu1~20.04.1) 

|  	linux-vdso.so.1 (0x00007ffd0d779000)
|  	libmpi.so.12 => /mnt/group-bin/terachem-3c-dev/lib/libmpi.so.12 (0x00007f0ff34df000)
|  	libgpubox.so.1 => /mnt/group-bin/terachem-3c-dev/lib/libgpubox.so.1 (0x00007f0ff34c4000)
|  	libtensorbox.so.1 => /mnt/group-bin/terachem-3c-dev/lib/libtensorbox.so.1 (0x00007f0ff34a3000)
|  	libiobox.so.1 => /mnt/group-bin/terachem-3c-dev/lib/libiobox.so.1 (0x00007f0ff348d000)
|  	libintbox.so.1 => /mnt/group-bin/terachem-3c-dev/lib/libintbox.so.1 (0x00007f0fd546b000)
|  	libsqmbox.so.1 => /mnt/group-bin/terachem-3c-dev/lib/libsqmbox.so.1 (0x00007f0fd510a000)
|  	libgridbox.so.1 => /mnt/group-bin/terachem-3c-dev/lib/libgridbox.so.1 (0x00007f0fd4f25000)
|  	libdftbox.so.1 => /mnt/group-bin/terachem-3c-dev/lib/libdftbox.so.1 (0x00007f0fd4e43000)
|  	libcibox.so.1 => /mnt/group-bin/terachem-3c-dev/lib/libcibox.so.1 (0x00007f0fd4afd000)
|  	libccbox.so.1 => /mnt/group-bin/terachem-3c-dev/lib/libccbox.so.1 (0x00007f0fd47f9000)
|  	libsimbox.so.1 => /mnt/group-bin/terachem-3c-dev/lib/libsimbox.so.1 (0x00007f0fd47da000)
|  	liboptbox.so.1 => /mnt/group-bin/terachem-3c-dev/lib/liboptbox.so.1 (0x00007f0fd479a000)
|  	libnvToolsExt.so.1 => /usr/local/cuda-11.6/targets/x86_64-linux/lib/libnvToolsExt.so.1 (0x00007f0fd4590000)
|  	libssl.so.1.1 => /lib/x86_64-linux-gnu/libssl.so.1.1 (0x00007f0fd44ec000)
|  	libcrypto.so.1.1 => /lib/x86_64-linux-gnu/libcrypto.so.1.1 (0x00007f0fd4216000)
|  	libcuda.so.1 => /lib/x86_64-linux-gnu/libcuda.so.1 (0x00007f0fd28a2000)
|  	libcudart.so.11.0 => /usr/local/cuda-11.6/targets/x86_64-linux/lib/libcudart.so.11.0 (0x00007f0fd25fe000)
|  	libcublas.so.11 => /usr/local/cuda-11.6/targets/x86_64-linux/lib/libcublas.so.11 (0x00007f0fc8e7e000)
|  	libcufft.so.10 => /usr/local/cuda-11.6/targets/x86_64-linux/lib/libcufft.so.10 (0x00007f0fc03f1000)
|  	libcusparse.so.11 => /usr/local/cuda-11.6/targets/x86_64-linux/lib/libcusparse.so.11 (0x00007f0fb0fa8000)
|  	libcusolver.so.11 => /usr/local/cuda-11.6/targets/x86_64-linux/lib/libcusolver.so.11 (0x00007f0fa0bbf000)
|  	libstdc++.so.6 => /lib/x86_64-linux-gnu/libstdc++.so.6 (0x00007f0fa09dd000)
|  	libm.so.6 => /lib/x86_64-linux-gnu/libm.so.6 (0x00007f0fa088e000)
|  	libiomp5.so => /mnt/group-bin/terachem-3c-dev/lib/libiomp5.so (0x00007f0fa0453000)
|  	libcilkrts.so.5 => /mnt/group-bin/terachem-3c-dev/lib/libcilkrts.so.5 (0x00007f0fa0216000)
|  	libgcc_s.so.1 => /lib/x86_64-linux-gnu/libgcc_s.so.1 (0x00007f0fa01fb000)
|  	libpthread.so.0 => /lib/x86_64-linux-gnu/libpthread.so.0 (0x00007f0fa01d8000)
|  	libc.so.6 => /lib/x86_64-linux-gnu/libc.so.6 (0x00007f0f9ffe6000)
|  	/lib64/ld-linux-x86-64.so.2 (0x00007f0ff4d29000)
|  	libdl.so.2 => /lib/x86_64-linux-gnu/libdl.so.2 (0x00007f0f9ffe0000)
|  	librt.so.1 => /lib/x86_64-linux-gnu/librt.so.1 (0x00007f0f9ffd4000)
|  	libcublasLt.so.11 => /usr/local/cuda-11.6/targets/x86_64-linux/lib/libcublasLt.so.11 (0x00007f0f8af6e000)
| #################################################################################################

-----------------------------------
Processed Input file:
              coordinates coord.xyz
                    basis def2-sv_p
           sphericalbasis yes
                    guess c0
                   method bhandhlyp
                   charge 0
                 spinmult 1
                     dftd d3
                precision mixed
                    maxit 100
                  threall 1e-14
                 convthre 1.0e-5
                     xtol 1.0e-6
                  dftgrid 1
                      fon yes
               fon_method constant
          fon_temperature 5000
                   closed 0
                    hhtda yes
            hhtdasinglets 6
            hhtdatriplets 0
             cisnumstates 6
              cissubspace 18
             cisguessvecs 18
                   cismax 60
             cisalgorithm davidson
           cistransdipole yes
               cismaxiter 100
               cisconvtol 1e-4
                cistarget 1
               genscrdata true
          min_tolerance_e 1e-4
            min_tolerance 1e-3
                nacstate1 1
                nacstate2 2
                      run conical
                   purify no
                     gpus 1
-----------------------------------
Jobname: coord
Scratch directory: ./scr.coord
Scratch data will be generated
| Random number seed: 1435309435

XYZ coordinates coord.xyz
Molden File Output: ./scr.coord/coord.molden
Using basis set: def2-sv_p
dmrgstart not found
Spin multiplicity: 1
DIIS will use up to 10 vectors.
Condition number limit for the DIIS overlap matrix is            0
WF convergence threshold: 1.00e-05
Using DIIS algorithm to converge WF
Maximum number of SCF iterations: 100
Incremental fock with rebuild every 8 iterations
Will switch to conventional Fock if diffuse functions are detected
X-matrix tolerance: 1.00e-06
PRECISION: MIXED
Single/Double precision threshold: 1.00e-05
TeraChem will select linear algebra engine
Using fractional orbital occupations
0 occupied orbitals will have integer occupation
0 occupied orbitals will have fractional occupation
kT is set to 5000.000 a.u.
Density matrix purification turned off
DFT Functional requested: bhandhlyp
Method: BHandHLYP  with dispersion correction
  Becke 1988 exchange functional:       0.50 
  Hartree-Fock exact exchange:          0.50 
  Lee-Yang-Parr correlation functional: 1.0 
Wavefunction: RESTRICTED

 DFT-D code reimplemented following the
 code by S.Grimme, University Bonn 
 based on DFTD3 V3.2 Rev 0         
 
Please cite DFT-D3 work done with this code as:
S. Grimme, J. Antony, S. Ehrlich and H. Krieg,
J. Chem. Phys. 132 (2010), 154104
If used with BJ-damping cite also
S. Grimme, S. Ehrlich and L. Goerigk,
J. Comput. Chem. 32 (2011), 1456-1465
For DFT-D2 the reference is
S. Grimme, J. Comput. Chem., 27 (2006), 1787-1799
DFT grid type: 1
Using a single DFT grid.
Initial guess will be loaded from c0

********************************************
******* RUNNING GEOMETRY OPTMIZATION *******
********************************************

Geometry optimization parameters:
Max number of optimization cycles: 1000
Convergence threshold (Max grad component): 1.00e-03
Convergence threshold (energy change): 1.00e-04
Maximum of RMSD change allowed between steps is 0.500000
using BFGS method
Optimization checkpoint file will be dumped every 10 cycles
Hessian updated: BFGS method
Initial Hessian is diagonal with a single one point finite difference
Atomic displacement in finite-difference Hessian (Bohr) 0.003000
Each step will be scaled by 1.00
Maximum step size in internal coordinates 0.50
Minimization SCF guess will be regenerated every 10 steps
Job started from scratch
SCF:   Initial guess is taken from previous step
CIS:   Initial guess is taken from previous step
Z-vec: Initial guess is taken from previous step
Starting TensorBox...
| TeraChem will select linear algebra engine
| Using cuSolver for matrix diagonalization

| using 1 out of 1 CUDA devices
|   Device 0: NVIDIA GeForce RTX 3070,  7982MB, CC 8.6 -- CPU THREAD 0
| -------------------------------------------------------------------
| CPU Memory Available: 3976.75 MegaWords 
| GPU Memory Available: 741.79 MegaWords 
| Maximum recommended basis set size: 10200 basis functions
|  (limited by GPU memory)
| -------------------------------------------------------------------
| Initialize GPUBox with 128 MW of memory


Basis set:       def2-sv_p
Total atoms:     15
Total charge:    0
Total electrons: 70 (35-alpha, 35-beta)
Number electrons modeled by ECPs: 0
Total orbitals: 160 (Cartesian), 150 (spherical) 
Total AO shells: 70 (40 S-shells; 20 P-shells; 10 D-shells; 0 F-shells; 0 G-shells)
Spin multiplicity: 1
Nuclear repulsion energy (QM atoms): 504.653972844952 a.u.


No optimization coordinates found in the configuration file
Determining the type of coordinates based on the number of individual fragments...
Analyzing structure...
Found 15 atoms, 16 bonds
Building HDLC residues...
Found 1 HDLC residues
done.
Optimization will be performed in DLC coordinates

-------------------------------------------------------
0 additional frames found in coord.xyz
-------------------------------------------------------
***********************************************************************
**                                                                   **
**                              DL-FIND                              **
**                       Geometry Optimisation                       **
**               written by Johannes Kaestner, in 2006               **
**               Copyright:  STFC Daresbury Laboratory               **
**                           Revision:  406 $                        **
**                                                                   **
***********************************************************************
Residue member list:
    0 :     1    1    1    1    1    1    1    1    1    1
   10 :     1    1    1    1    1

Generating new HDLC for    1 residues

Located a new residue for HDLC
   Residue number is    1
   Number of atoms it contains    15
   Atoms:      1     2     3     4     5     6     7     8     9    10
   Atoms:     11    12    13    14    15
   Generating HDLC for residue    1
       Dot-product about     1 is   0.99972347
       System near planar - making improper
       Dot-product about     2 is   0.99999964
       System near planar - making improper
       Dot-product about     4 is   0.99999985
       System near planar - making improper
       Dot-product about     6 is   0.99999794
       System near planar - making improper
       Dot-product about     7 is   0.99999992
       System near planar - making improper
       Dot-product about     9 is   0.99999993
       System near planar - making improper
       Dot-product about    10 is   0.99999891
       System near planar - making improper

     The system has    39 degrees of freedom, and    39 non-zero eigenvalues

 call dlf_formstep_init...
 allocate hessian of size:           41
 allocate evals and evecs
 needhessian =  T

DL-FIND Report:
===============
Conical intersection algorithm: Lagrange-Newton
Lagrange-Newton threshold t1 ...................  1.000E-04
Lagrange-Newton threshold t2 ...................  1.000E+00
Lower electronic state .........................          1
Upper electronic state .........................          2
Optimisation algorithm: Lagrange-Newton
Initial Hessian by diagonal one-point finite difference
Hessian update mechanism: BFGS
Maximum Number of Hessian updates before recalc.         50
Finite difference for Hessian calculation ......  3.000E-03
No eigenmodes are considered soft
Minimum step size for Hessian update ...........  1.000E-05
 
Step length: simple scaled
Maximum step length ............................  5.000E-01
Scaling step by ................................  1.000E+00
 
Coordinate system: Delocalised internal coordinates (DLC)
 
Number of atoms ................................         15
Number of input geometries .....................          2
Variables to be optimised ......................         41
Restart information is written every ...........         10 steps
This run has not been restarted.
Maximum number of steps ........................       1000
Maximum number of energy evaluations ...........     100000
 
DFTD Energy:    -0.0213521 hartree
Setting up the DFT grid...
| time to set the grid = 0.00 s
DFT grid points: 42810 (2854 points/atom)

                      *** Start SCF Iterations ***

 Iter     DIIS Error       Energy change      Electrons        XC Energy           Energy        Time(s)
----------------------------------------------------------------------------------------------------------
Initial temperature is 5000.000000
| Skip purify step
|    1     0.0579238699    -466.6388574352    69.9702053014   -33.0670966832    -466.6388574352     0.31  
|    2     0.0748068524      +7.9485080155    69.9998253367   -32.2801718275    -458.6903494197     0.28  
|    3     0.0239605811      -0.0902369701    69.9998331341   -32.4139258827    -458.7805863898     0.27  
|    4     0.0220836571      +0.0001887785    69.9998370789   -32.4595231415    -458.7803976113     0.26  
|    5     0.0054307178      -0.0054009094    69.9998418587   -32.4661927525    -458.7857985208     0.26  
|    6     0.0026135066      -0.0003994654    69.9998419565   -32.4672696419    -458.7861979862     0.25  
|    7     0.0007108962      -0.0000999428    69.9998425253   -32.4687952847    -458.7862979290     0.24  
|    8     0.0002565494      -0.0000083754    69.9998431192   -32.4700262584    -458.7863063043     0.23  
|    9     0.0001254986      -0.0000016429    69.9998432661   -32.4698672116    -458.7863079473     0.29  
|   10     0.0000488428      -0.0000002720    69.9998433201   -32.4698362010    -458.7863082193     0.22  
|   11     0.0000284272      -0.0000001119    69.9998433621   -32.4698562017    -458.7863083312     0.21  
|   12     0.0000164871      -0.0000000523    69.9998433826   -32.4698638694    -458.7863083835     0.21  
|   13     0.0000091606      -0.0000000255    69.9998433960   -32.4698673054    -458.7863084090     0.22  
----------------------------------------------------------------------------------------------------------
FINAL ENERGY: -458.7863084090 a.u.
Fractional Occupation Entropy: 0.0000000000
Mermin Free Energy:            -458.7863084090
DISPERSION CONTRIBUTION TO ENERGY: -0.0213520755 a.u.
HOMO-LUMO GAP: 4.769 eV
CENTER OF MASS: {-0.011793, -0.001433, -0.000896} ANGS
DIPOLE MOMENT: {1.330121, 1.272797, 0.029533} (|D| = 1.841225) DEBYE
Writing out molden info

Running Mulliken population analysis...


  Restricted hh-TDA Parameters
--------------------------------------------
Number of occupied orbitals:            36
Number of virtual orbitals:            114
Number of molecular orbitals:          150
Number of basis functions:             160
Multiplicity of target state:      singlet

 Generating 2nd functional diffs
Reference energy:             -466.2462634721
Number of electrons:            71.9998389219
XC energy:                     -33.6622602321

      Davidson Diagonalization Parameters
-----------------------------------------------
Number of roots to find:                    6
Number of guess vectors:                   18
Maximum subspace size:                     60
Number of vectors to save:                  6
Collapse vectors per root:                  2
Number of CSFs:                           666
Maximum Davidson iterations:              100
Residual convergence:                 1.0e-04
Orthogonality tolerance:              1.0e-12
Use incremental sigma vectors:             No

Davidson memory usage: 760.85 kB

Guess Vectors:
  36 &  36 : closed :    -0.799769
  36 &  35 :  open  :    -0.634938
  36 &  34 :  open  :    -0.605807
  36 &  33 :  open  :    -0.568063
  36 &  32 :  open  :    -0.535157
  36 &  31 :  open  :    -0.528455
  36 &  30 :  open  :    -0.507608
  36 &  29 :  open  :    -0.476039
  35 &  35 : closed :    -0.470107
  35 &  34 :  open  :    -0.440976
  36 &  28 :  open  :    -0.419081
  34 &  34 : closed :    -0.411844
  35 &  33 :  open  :    -0.403232
  36 &  27 :  open  :    -0.374791
  36 &  25 :  open  :    -0.374366
  34 &  33 :  open  :    -0.374100
  35 &  32 :  open  :    -0.370326
  35 &  31 :  open  :    -0.363624

  Root           Eigenvalue       Energy Change        Residual
-------------------------------------------------------------------
Iteration:    0   Subspace Size:   18
Root: 1:        -0.67451725        -0.67451725         0.04014241  
Root: 2:        -0.48693616        -0.48693616         0.05022869  
Root: 3:        -0.48371128        -0.48371128         0.05543398  
Root: 4:        -0.43448811        -0.43448811         0.05322765  
Root: 5:        -0.42253559        -0.42253559         0.05594342  
Root: 6:        -0.40566177        -0.40566177         0.05165089  

Iteration:    1   Subspace Size:   24
Root: 1:        -0.67668802        -0.00217076         0.00341100  
Root: 2:        -0.49238209        -0.00544593         0.01026353  
Root: 3:        -0.49000223        -0.00629095         0.01018311  
Root: 4:        -0.44049344        -0.00600533         0.01286443  
Root: 5:        -0.42992097        -0.00738538         0.02208613  
Root: 6:        -0.41112190        -0.00546013         0.01222209  

Iteration:    2   Subspace Size:   30
Root: 1:        -0.67669821        -0.00001019         0.00055532  
Root: 2:        -0.49256560        -0.00018351         0.00228367  
Root: 3:        -0.49016847        -0.00016624         0.00261606  
Root: 4:        -0.44086617        -0.00037274         0.00294999  
Root: 5:        -0.43106598        -0.00114501         0.00559335  
Root: 6:        -0.41148292        -0.00036102         0.00291870  

Iteration:    3   Subspace Size:   36
Root: 1:        -0.67669837        -0.00000016         0.00007901  Converged
Root: 2:        -0.49257318        -0.00000758         0.00041892  
Root: 3:        -0.49017488        -0.00000642         0.00051716  
Root: 4:        -0.44087831        -0.00001214         0.00081930  
Root: 5:        -0.43112104        -0.00005506         0.00150489  
Root: 6:        -0.41149514        -0.00001222         0.00103315  

Iteration:    4   Subspace Size:   41
Root: 1:        -0.67669837        -0.00000000         0.00007693  Converged
Root: 2:        -0.49257341        -0.00000023         0.00007224  Converged
Root: 3:        -0.49017508        -0.00000020         0.00009674  Converged
Root: 4:        -0.44087918        -0.00000086         0.00017416  
Root: 5:        -0.43112485        -0.00000381         0.00031276  
Root: 6:        -0.41149690        -0.00000176         0.00022185  

Iteration:    5   Subspace Size:   44
Root: 1:        -0.67669837        -0.00000000         0.00006584  Converged
Root: 2:        -0.49257342        -0.00000000         0.00006955  Converged
Root: 3:        -0.49017509        -0.00000000         0.00008420  Converged
Root: 4:        -0.44087919        -0.00000002         0.00002994  Converged
Root: 5:        -0.43112501        -0.00000016         0.00007454  Converged
Root: 6:        -0.41149694        -0.00000004         0.00005203  Converged

Davidson converged in 5 iterations
44 sigma vectors were formed

  Root   Mult.   Total Energy (a.u.)   Ex. Energy (a.u.)     Ex. Energy (eV)     Ex. Energy (nm)        Osc. (a.u.)  
-------------------------------------------------------------------------------------------------------------------
     1  singlet       -466.92296184
     2  singlet       -466.73883689          0.18412496          5.01029414        247.45896605          0.00021460
     3  singlet       -466.73643856          0.18652329          5.07555600        244.27712113          0.79201118
     4  singlet       -466.68714267          0.23581918          6.41696522        193.21317241          0.63139475
     5  singlet       -466.67738848          0.24557336          6.68239007        185.53873610          0.00002708
     6  singlet       -466.65776041          0.26520143          7.21649691        171.80665669          0.04876205

Singlet  1: Largest CI coefficients:
  36  &  36 : closed :   0.990309

Singlet  2: Largest CI coefficients:
  34  &  36 :  open  :  -0.697671
  36  &  34 :  open  :  -0.697671

Singlet  3: Largest CI coefficients:
  35  &  36 :  open  :  -0.695491
  36  &  35 :  open  :  -0.695491

Singlet  4: Largest CI coefficients:
  33  &  36 :  open  :  -0.673389
  36  &  33 :  open  :  -0.673389
  31  &  36 :  open  :   0.168028
  36  &  31 :  open  :   0.168028
  35  &  35 : closed :  -0.106258

Singlet  5: Largest CI coefficients:
  32  &  36 :  open  :   0.681860
  36  &  32 :  open  :   0.681860

Singlet  6: Largest CI coefficients:
  31  &  36 :  open  :   0.646477
  36  &  31 :  open  :   0.646477
  35  &  35 : closed :   0.255327
  33  &  36 :  open  :   0.133973
  36  &  33 :  open  :   0.133973
  29  &  36 :  open  :   0.112089
  36  &  29 :  open  :   0.112089

Singlet state dipole moments:

  Root       Dx         Dy         Dz         |D|  (Debye)
------------------------------------------------------------
     1     2.3770     0.4344     0.0279     2.4165
     2     0.4656    -2.9331     0.0254     2.9700
     3     1.1139     1.6501     0.0276     1.9911
     4     1.0716    -0.9258     0.0282     1.4165
     5    -1.5590     0.2665     0.0317     1.5819
     6     3.9716     3.9323     0.0228     5.5890

Transition dipole moments between singlet states:

    Transition       Tx         Ty         Tz         |T| (a.u.)
------------------------------------------------------------------
     1 ->    2     0.0382    -0.0043    -0.0164     0.0418
     1 ->    3     2.5009    -0.3386     0.0032     2.5237
     1 ->    4     0.4067     1.9623    -0.0020     2.0040
     1 ->    5     0.0062     0.0108    -0.0031     0.0129
     1 ->    6    -0.4876    -0.1950     0.0014     0.5252
     2 ->    3     0.0066     0.0271    -0.0698     0.0751
     2 ->    4     0.0138     0.0027     0.1544     0.1550
     2 ->    5    -1.3909    -0.1272     0.0007     1.3967
     2 ->    6    -0.0113    -0.0009     0.0070     0.0134
     3 ->    4     0.4369     0.0917    -0.0017     0.4464
     3 ->    5     0.0253     0.0021    -0.0396     0.0470
     3 ->    6    -0.7057     0.2545    -0.0023     0.7502
     4 ->    5     0.0066    -0.0014     0.0068     0.0096
     4 ->    6     1.0154     0.0032     0.0021     1.0154
     5 ->    6     0.0044    -0.0001    -0.0932     0.0933

Magnetic transition dipole moments and rotational strengths:

 Transition      Lx         Ly         Lz       R(len)     R(vel) (a.u.)
------------------------------------------------------------------------
 1 ->    2    -0.4691    -0.0768    -0.0067     0.0175    -0.0061
 1 ->    3     0.0061     0.0002    -0.4533    -0.0139     0.0050
 1 ->    4    -0.0006     0.0009     0.3237    -0.0008     0.0004
 1 ->    5     0.3014    -0.0670     0.0025    -0.0011     0.0006
 1 ->    6    -0.0009    -0.0022    -0.8611     0.0003     0.0001

Electric transition quadrupole moments (Cartesian):

 Transition      Qxy        Qxz        Qyz        Qxx        Qyy        Qzz       norm (a.u.)
----------------------------------------------------------------------------------------------
 1 ->    2     0.0265     0.0493     0.7387     0.0212    -0.0225    -0.0003     0.7415
 1 ->    3     1.9316    -0.0072    -0.0010     1.3778    -1.7054     0.0190     2.9221
 1 ->    4    -0.1735     0.0053     0.0009     2.0456    -2.1249     0.1278     2.9574
 1 ->    5     0.0002    -0.3310    -0.5683     0.0149    -0.0148     0.0009     0.6580
 1 ->    6     3.1311    -0.0120     0.0088    -4.4754     0.4188     0.0334     5.4781


Building Xtilde...

Building Z-vector RHS...

 Generating 2nd functional diffs
Solving CPSCF equations
Using DIIS solver

 Iter         Residual      
------  --------------------
    1      1.877495110387
    2      3.536601863357
    3      0.343732887499
    4      0.043617055596
    5      0.015230301799
    6      0.006298541581
    7      0.007394537275
    8      0.003828889096
    9      0.001281106034
   10      0.000462937906
   11      0.000109975457
   12      0.000026869135

CPSCF converged

Building X...

 Generating 2nd functional diffs
 Generating 2nd functional diffs
Building Xtilde...

Building Z-vector RHS...

 Generating 2nd functional diffs
Solving CPSCF equations
Using DIIS solver

 Iter         Residual      
------  --------------------
    1      0.919381869332
    2      1.115977369980
    3      0.302805103732
    4      0.040604751604
    5      0.009804256317
    6      0.006442763785
    7      0.002114253640
    8      0.001092914409
    9      0.000580113557
   10      0.000312843275
   11      0.000180150857
   12      0.000061877294

CPSCF converged

Building X...

 Generating 2nd functional diffs
 Generating 2nd functional diffs
Building Xtilde...

Building Z-vector RHS...

 Generating 2nd functional diffs
Solving CPSCF equations
Using DIIS solver

 Iter         Residual      
------  --------------------
    1      0.031362613687
    2      0.047596739283
    3      0.008954355713
    4      0.005325809511
    5      0.001593766418
    6      0.000652572662
    7      0.000223834772
    8      0.000089083074

CPSCF converged

Building X...

 Generating 2nd functional diffs
 Generating 2nd functional diffs
Lower state energy:      -466.7388368871
Upper state energy:      -466.7364385575
Energy difference:          0.0023983296
 Energy calculation finished, energy:  0.000000000E+00

Converting Cartesians to HDLC

Converting Cartesians to HDLC

Converting Cartesians to HDLC
 in dlf_makehessian...
Testing convergence  in cycle    1
  Max grad  1.9135E-02 Target: 1.0000E-03 converged?   no
  RMS grad  7.1131E-03 Target: 6.6667E-04 converged?   no
Finite-difference calculation for a diagonal Hessian
Delta :   3.00E-03

Converting HDLC to Cartesians
DFTD Energy:    -0.0213541 hartree
Setting up the DFT grid...
| time to set the grid = 0.00 s
DFT grid points: 42810 (2854 points/atom)

                      *** Start SCF Iterations ***

 Iter     DIIS Error       Energy change      Electrons        XC Energy           Energy        Time(s)
----------------------------------------------------------------------------------------------------------
Initial temperature is 5000.000000
| Skip purify step
|    1     0.0510353589    -466.6634231721    69.9998576674   -33.0726719028    -466.6634231721     0.28  
|    2     0.0804444075      +7.9688339078    69.9998231193   -32.2782907478    -458.6945892644     0.27  
|    3     0.0314319740      -0.0826908043    69.9998284730   -32.3910462014    -458.7772800687     0.26  
|    4     0.0178038656      -0.0051580147    69.9998327867   -32.4250471211    -458.7824380834     0.25  
|    5     0.0095100545      -0.0036946262    69.9998372177   -32.4473172680    -458.7861327096     0.25  
|    6     0.0027825482      -0.0009800112    69.9998393521   -32.4618635546    -458.7871127208     0.24  
|    7     0.0010701506      -0.0000881616    69.9998406708   -32.4671538916    -458.7872008825     0.23  
|    8     0.0002238303      -0.0000174256    69.9998411792   -32.4689692702    -458.7872183080     0.23  
|    9     0.0001227113      -0.0000017416    69.9998413330   -32.4689312147    -458.7872200497     0.29  
|   10     0.0000511680      -0.0000003776    69.9998413915   -32.4689417287    -458.7872204273     0.22  
|   11     0.0000352511      -0.0000001628    69.9998414275   -32.4689489091    -458.7872205900     0.21  
|   12     0.0000172575      -0.0000001058    69.9998414559   -32.4689558455    -458.7872206958     0.21  
|   13     0.0000092228      -0.0000000354    69.9998414692   -32.4689554168    -458.7872207312     0.21  
----------------------------------------------------------------------------------------------------------
FINAL ENERGY: -458.7872207312 a.u.
Fractional Occupation Entropy: 0.0000000000
Mermin Free Energy:            -458.7872207312
DISPERSION CONTRIBUTION TO ENERGY: -0.0213540920 a.u.
HOMO-LUMO GAP: 4.752 eV
CENTER OF MASS: {-0.011311, -0.002192, -0.001072} ANGS
DIPOLE MOMENT: {1.358269, 1.328912, 0.032710} (|D| = 1.900519) DEBYE
Writing out molden info

Running Mulliken population analysis...


  Restricted hh-TDA Parameters
--------------------------------------------
Number of occupied orbitals:            36
Number of virtual orbitals:            114
Number of molecular orbitals:          150
Number of basis functions:             160
Multiplicity of target state:      singlet

 Generating 2nd functional diffs
Reference energy:             -466.2471168301
Number of electrons:            71.9998369401
XC energy:                     -33.6613142873

      Davidson Diagonalization Parameters
-----------------------------------------------
Number of roots to find:                    6
Number of guess vectors:                   18
Maximum subspace size:                     60
Number of vectors to save:                  6
Collapse vectors per root:                  2
Number of CSFs:                           666
Maximum Davidson iterations:              100
Residual convergence:                 1.0e-04
Orthogonality tolerance:              1.0e-12
Use incremental sigma vectors:             No

Davidson memory usage: 760.85 kB

Guess Vectors:
  36 &  36 : closed :    -0.798724
  36 &  35 :  open  :    -0.634605
  36 &  34 :  open  :    -0.605633
  36 &  33 :  open  :    -0.567768
  36 &  32 :  open  :    -0.534599
  36 &  31 :  open  :    -0.527229
  36 &  30 :  open  :    -0.507192
  36 &  29 :  open  :    -0.475751
  35 &  35 : closed :    -0.470487
  35 &  34 :  open  :    -0.441514
  36 &  28 :  open  :    -0.418749
  34 &  34 : closed :    -0.412541
  35 &  33 :  open  :    -0.403650
  34 &  33 :  open  :    -0.374677
  36 &  27 :  open  :    -0.373929
  36 &  25 :  open  :    -0.372082
  35 &  32 :  open  :    -0.370480
  35 &  31 :  open  :    -0.363110

  Root           Eigenvalue       Energy Change        Residual
-------------------------------------------------------------------
Iteration:    0   Subspace Size:   18
Root: 1:        -0.67351638        -0.67351638         0.04014850  
Root: 2:        -0.48672557        -0.48672557         0.05010224  
Root: 3:        -0.48328800        -0.48328800         0.05546616  
Root: 4:        -0.43412718        -0.43412718         0.05292435  
Root: 5:        -0.42207584        -0.42207584         0.05570078  
Root: 6:        -0.40490294        -0.40490294         0.05191646  

Iteration:    1   Subspace Size:   24
Root: 1:        -0.67569449        -0.00217811         0.00343860  
Root: 2:        -0.49216885        -0.00544329         0.01024134  
Root: 3:        -0.48958840        -0.00630040         0.01012377  
Root: 4:        -0.44006665        -0.00593948         0.01281904  
Root: 5:        -0.42939028        -0.00731444         0.02202551  
Root: 6:        -0.41044299        -0.00554005         0.01244711  

Iteration:    2   Subspace Size:   30
Root: 1:        -0.67570497        -0.00001048         0.00055773  
Root: 2:        -0.49235247        -0.00018362         0.00227741  
Root: 3:        -0.48975202        -0.00016361         0.00263236  
Root: 4:        -0.44043681        -0.00037015         0.00295577  
Root: 5:        -0.43054283        -0.00115255         0.00568554  
Root: 6:        -0.41082157        -0.00037857         0.00295484  

Iteration:    3   Subspace Size:   36
Root: 1:        -0.67570513        -0.00000016         0.00008032  Converged
Root: 2:        -0.49236006        -0.00000759         0.00042011  
Root: 3:        -0.48975854        -0.00000652         0.00052444  
Root: 4:        -0.44044913        -0.00001232         0.00082569  
Root: 5:        -0.43059997        -0.00005714         0.00153622  
Root: 6:        -0.41083409        -0.00001252         0.00105837  

Iteration:    4   Subspace Size:   41
Root: 1:        -0.67570513        -0.00000000         0.00007846  Converged
Root: 2:        -0.49236030        -0.00000023         0.00007201  Converged
Root: 3:        -0.48975875        -0.00000021         0.00009834  Converged
Root: 4:        -0.44044999        -0.00000087         0.00017856  
Root: 5:        -0.43060395        -0.00000398         0.00032466  
Root: 6:        -0.41083595        -0.00000186         0.00022449  

Iteration:    5   Subspace Size:   44
Root: 1:        -0.67570513        -0.00000000         0.00006629  Converged
Root: 2:        -0.49236030        -0.00000000         0.00006912  Converged
Root: 3:        -0.48975875        -0.00000000         0.00008617  Converged
Root: 4:        -0.44045001        -0.00000002         0.00003188  Converged
Root: 5:        -0.43060412        -0.00000018         0.00007738  Converged
Root: 6:        -0.41083599        -0.00000004         0.00004839  Converged

Davidson converged in 5 iterations
44 sigma vectors were formed

  Root   Mult.   Total Energy (a.u.)   Ex. Energy (a.u.)     Ex. Energy (eV)     Ex. Energy (nm)        Osc. (a.u.)  
-------------------------------------------------------------------------------------------------------------------
     1  singlet       -466.92282196
     2  singlet       -466.73947713          0.18334484          4.98906598        248.51188795          0.00003268
     3  singlet       -466.73687558          0.18594638          5.05985773        245.03499370          0.79156476
     4  singlet       -466.68756684          0.23525512          6.40161647        193.67642721          0.62698515
     5  singlet       -466.67772095          0.24510101          6.66953665        185.89630313          0.00005427
     6  singlet       -466.65795282          0.26486914          7.20745494        172.02219326          0.05239989

Singlet  1: Largest CI coefficients:
  36  &  36 : closed :  -0.990232

Singlet  2: Largest CI coefficients:
  34  &  36 :  open  :   0.697749
  36  &  34 :  open  :   0.697749

Singlet  3: Largest CI coefficients:
  35  &  36 :  open  :  -0.695691
  36  &  35 :  open  :  -0.695691

Singlet  4: Largest CI coefficients:
  33  &  36 :  open  :  -0.673086
  36  &  33 :  open  :  -0.673086
  31  &  36 :  open  :   0.169702
  36  &  31 :  open  :   0.169702
  35  &  35 : closed :   0.104614

Singlet  5: Largest CI coefficients:
  32  &  36 :  open  :  -0.680791
  36  &  32 :  open  :  -0.680791
  34  &  35 :  open  :   0.100707
  35  &  34 :  open  :   0.100707

Singlet  6: Largest CI coefficients:
  31  &  36 :  open  :   0.644469
  36  &  31 :  open  :   0.644469
  35  &  35 : closed :  -0.259125
  33  &  36 :  open  :   0.135340
  36  &  33 :  open  :   0.135340
  29  &  36 :  open  :   0.116552
  36  &  29 :  open  :   0.116552

Singlet state dipole moments:

  Root       Dx         Dy         Dz         |D|  (Debye)
------------------------------------------------------------
     1     2.3250     0.4559     0.0368     2.3696
     2     0.4480    -2.8923     0.0384     2.9270
     3     1.0642     1.6818     0.0283     1.9905
     4     1.1360    -0.9056     0.0350     1.4532
     5    -1.5632     0.3063     0.0366     1.5934
     6     3.8896     3.9296     0.0270     5.5292

Transition dipole moments between singlet states:

    Transition       Tx         Ty         Tz         |T| (a.u.)
------------------------------------------------------------------
     1 ->    2     0.0008    -0.0017     0.0162     0.0164
     1 ->    3     2.5052    -0.3309     0.0035     2.5269
     1 ->    4     0.3930     1.9604    -0.0024     1.9994
     1 ->    5    -0.0065    -0.0169     0.0022     0.0182
     1 ->    6    -0.4958    -0.2257     0.0018     0.5447
     2 ->    3    -0.0023     0.0016     0.0700     0.0700
     2 ->    4    -0.0121    -0.0027    -0.1541     0.1546
     2 ->    5    -1.3888    -0.1310     0.0026     1.3949
     2 ->    6    -0.0012    -0.0086    -0.0055     0.0103
     3 ->    4     0.4212     0.1027     0.0007     0.4335
     3 ->    5    -0.0058    -0.0026     0.0396     0.0401
     3 ->    6    -0.6902     0.2552    -0.0022     0.7358
     4 ->    5    -0.0120     0.0039    -0.0049     0.0136
     4 ->    6     1.0241     0.0206     0.0014     1.0243
     5 ->    6     0.0019     0.0108     0.0933     0.0939

Magnetic transition dipole moments and rotational strengths:

 Transition      Lx         Ly         Lz       R(len)     R(vel) (a.u.)
------------------------------------------------------------------------
 1 ->    2     0.4650     0.0793    -0.0001    -0.0002    -0.0000
 1 ->    3    -0.0022    -0.0002    -0.4531     0.0071    -0.0022
 1 ->    4    -0.0013     0.0026     0.3181    -0.0037     0.0016
 1 ->    5    -0.2986     0.0707    -0.0032    -0.0007     0.0005
 1 ->    6     0.0005    -0.0020    -0.8643     0.0014    -0.0004

Electric transition quadrupole moments (Cartesian):

 Transition      Qxy        Qxz        Qyz        Qxx        Qyy        Qzz       norm (a.u.)
----------------------------------------------------------------------------------------------
 1 ->    2     0.0007    -0.0439    -0.7339    -0.0011     0.0002     0.0017     0.7352
 1 ->    3     1.9312    -0.0020     0.0145     1.3354    -1.7026     0.0172     2.9004
 1 ->    4    -0.1230     0.0099     0.0046     2.0123    -2.1410     0.1292     2.9437
 1 ->    5    -0.0046     0.3356     0.5683    -0.0288     0.0259    -0.0015     0.6612
 1 ->    6     3.1292    -0.0147     0.0029    -4.4789     0.4386     0.0353     5.4815


Building Xtilde...

Building Z-vector RHS...

 Generating 2nd functional diffs
Solving CPSCF equations
Using DIIS solver

 Iter         Residual      
------  --------------------
    1      1.882553836492
    2      3.537010411600
    3      0.337287114245
    4      0.042524847930
    5      0.014830209951
    6      0.005945099895
    7      0.007143058812
    8      0.003691016838
    9      0.001250216981
   10      0.000451024885
   11      0.000106128558
   12      0.000025779285

CPSCF converged

Building X...

 Generating 2nd functional diffs
 Generating 2nd functional diffs
Building Xtilde...

Building Z-vector RHS...

 Generating 2nd functional diffs
Solving CPSCF equations
Using DIIS solver

 Iter         Residual      
------  --------------------
    1      0.928198727223
    2      1.140717327420
    3      0.305523431310
    4      0.040477976507
    5      0.009895186968
    6      0.006363606752
    7      0.002079367384
    8      0.001009253456
    9      0.000523236316
   10      0.000286436628
   11      0.000169637887
   12      0.000057551977

CPSCF converged

Building X...

 Generating 2nd functional diffs
 Generating 2nd functional diffs
Building Xtilde...

Building Z-vector RHS...

 Generating 2nd functional diffs
Solving CPSCF equations
Using DIIS solver

 Iter         Residual      
------  --------------------
    1      0.018043965133
    2      0.005989115694
    3      0.004080737450
    4      0.002580732323
    5      0.001080267291
    6      0.000354671061
    7      0.000098984837

CPSCF converged

Building X...

 Generating 2nd functional diffs
 Generating 2nd functional diffs
Lower state energy:      -466.7394771266
Upper state energy:      -466.7368755774
Energy difference:          0.0026015492
 Energy calculation finished, energy:  0.000000000E+00

Converting Cartesians to HDLC

Converting Cartesians to HDLC

Converting Cartesians to HDLC
 in dlf_makehessian...
Finite-difference diagonal Hessian: 2nd point
Energy difference to 1st point:          0.00E+00 H
Abs. Gradient difference to 1st point:   7.15E-03
Testing convergence  in cycle    1
  Max grad  1.8358E-02 Target: 1.0000E-03 converged?   no
  RMS grad  6.3598E-03 Target: 6.6667E-04 converged?   no

Converting HDLC to Cartesians
DFTD Energy:    -0.0213186 hartree
Setting up the DFT grid...
| time to set the grid = 0.00 s
DFT grid points: 42807 (2853 points/atom)

                      *** Start SCF Iterations ***

 Iter     DIIS Error       Energy change      Electrons        XC Energy           Energy        Time(s)
----------------------------------------------------------------------------------------------------------
Initial temperature is 5000.000000
| Skip purify step
|    1     0.0504020335    -466.6619672742    69.9972838958   -33.0727763800    -466.6619672742     0.28  
|    2     0.0816099000      +7.9662480594    69.9998370312   -32.2778099234    -458.6957192147     0.27  
|    3     0.0308898937      -0.0832104054    69.9998420638   -32.3923364654    -458.7789296202     0.26  
|    4     0.0176005516      -0.0052524571    69.9998469676   -32.4279792082    -458.7841820772     0.25  
|    5     0.0078520602      -0.0036420595    69.9998510469   -32.4508516792    -458.7878241367     0.25  
|    6     0.0025344764      -0.0007960885    69.9998533494   -32.4640332570    -458.7886202252     0.24  
|    7     0.0009390033      -0.0000683399    69.9998540314   -32.4677401372    -458.7886885651     0.23  
|    8     0.0003165663      -0.0000143759    69.9998547621   -32.4697890404    -458.7887029410     0.23  
|    9     0.0001026323      -0.0000019050    69.9998548823   -32.4696772496    -458.7887048460     0.28  
|   10     0.0000547903      -0.0000003365    69.9998549390   -32.4696807237    -458.7887051825     0.22  
|   11     0.0000316053      -0.0000001523    69.9998549728   -32.4696942037    -458.7887053349     0.21  
|   12     0.0000173050      -0.0000000906    69.9998549963   -32.4697021560    -458.7887054255     0.21  
|   13     0.0000099485      -0.0000000327    69.9998550059   -32.4697025082    -458.7887054582     0.21  
----------------------------------------------------------------------------------------------------------
FINAL ENERGY: -458.7887054582 a.u.
Fractional Occupation Entropy: 0.0000000000
Mermin Free Energy:            -458.7887054582
DISPERSION CONTRIBUTION TO ENERGY: -0.0213185835 a.u.
HOMO-LUMO GAP: 4.723 eV
CENTER OF MASS: {-0.012166, -0.003422, -0.000895} ANGS
DIPOLE MOMENT: {1.438447, 1.449723, 0.029494} (|D| = 2.042473) DEBYE
Writing out molden info

Running Mulliken population analysis...


  Restricted hh-TDA Parameters
--------------------------------------------
Number of occupied orbitals:            36
Number of virtual orbitals:            114
Number of molecular orbitals:          150
Number of basis functions:             160
Multiplicity of target state:      singlet

 Generating 2nd functional diffs
Reference energy:             -466.2485889833
Number of electrons:            71.9998508631
XC energy:                     -33.6620896781

      Davidson Diagonalization Parameters
-----------------------------------------------
Number of roots to find:                    6
Number of guess vectors:                   18
Maximum subspace size:                     60
Number of vectors to save:                  6
Collapse vectors per root:                  2
Number of CSFs:                           666
Maximum Davidson iterations:              100
Residual convergence:                 1.0e-04
Orthogonality tolerance:              1.0e-12
Use incremental sigma vectors:             No

Davidson memory usage: 760.85 kB

Guess Vectors:
  36 &  36 : closed :    -0.798825
  36 &  35 :  open  :    -0.635805
  36 &  34 :  open  :    -0.603723
  36 &  33 :  open  :    -0.566829
  36 &  32 :  open  :    -0.533001
  36 &  31 :  open  :    -0.526076
  36 &  30 :  open  :    -0.506269
  36 &  29 :  open  :    -0.476105
  35 &  35 : closed :    -0.472786
  35 &  34 :  open  :    -0.440703
  36 &  28 :  open  :    -0.419010
  34 &  34 : closed :    -0.408620
  35 &  33 :  open  :    -0.403809
  36 &  27 :  open  :    -0.376262
  34 &  33 :  open  :    -0.371727
  35 &  32 :  open  :    -0.369981
  36 &  25 :  open  :    -0.369066
  36 &  26 :  open  :    -0.365760

  Root           Eigenvalue       Energy Change        Residual
-------------------------------------------------------------------
Iteration:    0   Subspace Size:   18
Root: 1:        -0.67341536        -0.67341536         0.04060079  
Root: 2:        -0.48511045        -0.48511045         0.04930586  
Root: 3:        -0.48300756        -0.48300756         0.06050490  
Root: 4:        -0.43184081        -0.43184081         0.05576688  
Root: 5:        -0.42208249        -0.42208249         0.05101070  
Root: 6:        -0.40468640        -0.40468640         0.05127702  

Iteration:    1   Subspace Size:   24
Root: 1:        -0.67565713        -0.00224176         0.00359521  
Root: 2:        -0.49033702        -0.00522657         0.01191820  
Root: 3:        -0.49020958        -0.00720201         0.01014124  
Root: 4:        -0.43894103        -0.00710022         0.01643551  
Root: 5:        -0.42882989        -0.00674740         0.01415238  
Root: 6:        -0.41015705        -0.00547066         0.01376196  

Iteration:    2   Subspace Size:   30
Root: 1:        -0.67566915        -0.00001203         0.00055673  
Root: 2:        -0.49056771        -0.00023070         0.00245535  
Root: 3:        -0.49038069        -0.00017111         0.00235046  
Root: 4:        -0.43951930        -0.00057827         0.00335078  
Root: 5:        -0.42921514        -0.00038525         0.00357960  
Root: 6:        -0.41059388        -0.00043683         0.00291768  

Iteration:    3   Subspace Size:   36
Root: 1:        -0.67566932        -0.00000017         0.00009105  Converged
Root: 2:        -0.49057352        -0.00000581         0.00051710  
Root: 3:        -0.49038836        -0.00000768         0.00043249  
Root: 4:        -0.43953557        -0.00001627         0.00092807  
Root: 5:        -0.42923674        -0.00002160         0.00082507  
Root: 6:        -0.41060615        -0.00001227         0.00111563  

Iteration:    4   Subspace Size:   41
Root: 1:        -0.67566932        -0.00000000         0.00008645  Converged
Root: 2:        -0.49057374        -0.00000022         0.00008871  Converged
Root: 3:        -0.49038860        -0.00000024         0.00007076  Converged
Root: 4:        -0.43953663        -0.00000106         0.00026630  
Root: 5:        -0.42923782        -0.00000109         0.00015949  
Root: 6:        -0.41060840        -0.00000224         0.00022664  

Iteration:    5   Subspace Size:   44
Root: 1:        -0.67566932        -0.00000000         0.00007574  Converged
Root: 2:        -0.49057375        -0.00000000         0.00007685  Converged
Root: 3:        -0.49038861        -0.00000000         0.00007014  Converged
Root: 4:        -0.43953668        -0.00000005         0.00005110  Converged
Root: 5:        -0.42923787        -0.00000004         0.00002935  Converged
Root: 6:        -0.41060845        -0.00000006         0.00004933  Converged

Davidson converged in 5 iterations
44 sigma vectors were formed

  Root   Mult.   Total Energy (a.u.)   Ex. Energy (a.u.)     Ex. Energy (eV)     Ex. Energy (nm)        Osc. (a.u.)  
-------------------------------------------------------------------------------------------------------------------
     1  singlet       -466.92425830
     2  singlet       -466.73916273          0.18509558          5.03670605        246.16131957          0.75552501
     3  singlet       -466.73897759          0.18528072          5.04174397        245.91534464          0.03730793
     4  singlet       -466.68812567          0.23613264          6.42549497        192.95668456          0.62590776
     5  singlet       -466.67782685          0.24643146          6.70573998        184.89267550          0.00002177
     6  singlet       -466.65919744          0.26506087          7.21267197        171.89776725          0.05219815

Singlet  1: Largest CI coefficients:
  36  &  36 : closed :  -0.990182

Singlet  2: Largest CI coefficients:
  35  &  36 :  open  :   0.679706
  36  &  35 :  open  :   0.679706
  34  &  36 :  open  :   0.150601
  36  &  34 :  open  :   0.150601

Singlet  3: Largest CI coefficients:
  34  &  36 :  open  :  -0.681114
  36  &  34 :  open  :  -0.681114
  35  &  36 :  open  :   0.150308
  36  &  35 :  open  :   0.150308

Singlet  4: Largest CI coefficients:
  33  &  36 :  open  :  -0.672022
  36  &  33 :  open  :  -0.672022
  31  &  36 :  open  :  -0.172439
  36  &  31 :  open  :  -0.172439
  35  &  35 : closed :  -0.107780

Singlet  5: Largest CI coefficients:
  32  &  36 :  open  :   0.677168
  36  &  32 :  open  :   0.677168
  30  &  36 :  open  :   0.113890
  36  &  30 :  open  :   0.113890
  34  &  35 :  open  :  -0.103526
  35  &  34 :  open  :  -0.103526

Singlet  6: Largest CI coefficients:
  31  &  36 :  open  :   0.641459
  36  &  31 :  open  :   0.641459
  35  &  35 : closed :  -0.262623
  33  &  36 :  open  :  -0.136846
  36  &  33 :  open  :  -0.136846
  29  &  36 :  open  :   0.128084
  36  &  29 :  open  :   0.128084

Singlet state dipole moments:

  Root       Dx         Dy         Dz         |D|  (Debye)
------------------------------------------------------------
     1     2.2606     0.4855     0.0277     2.3124
     2     1.0483     1.5290    -0.0530     1.8546
     3     0.4874    -2.4869     0.1058     2.5364
     4     1.1427    -0.8479     0.0282     1.4232
     5    -1.5782     0.3340     0.0314     1.6135
     6     3.8163     3.9588     0.0227     5.4988

Transition dipole moments between singlet states:

    Transition       Tx         Ty         Tz         |T| (a.u.)
------------------------------------------------------------------
     1 ->    2     2.4575    -0.2885    -0.0001     2.4744
     1 ->    3     0.5456    -0.0649     0.0138     0.5496
     1 ->    4    -0.3392    -1.9649     0.0020     1.9940
     1 ->    5     0.0056     0.0099     0.0018     0.0115
     1 ->    6    -0.4843    -0.2466     0.0014     0.5435
     2 ->    3     0.0486     0.3694     0.0629     0.3779
     2 ->    4    -0.3907    -0.0914    -0.0344     0.4027
     2 ->    5    -0.2995    -0.0300    -0.0373     0.3033
     2 ->    6    -0.6374     0.2490    -0.0009     0.6844
     3 ->    4    -0.0802    -0.0191     0.1521     0.1730
     3 ->    5     1.3650     0.1358    -0.0095     1.3718
     3 ->    6    -0.1410     0.0604    -0.0059     0.1536
     4 ->    5    -0.0063     0.0012    -0.0040     0.0075
     4 ->    6    -1.0415    -0.0102    -0.0021     1.0416
     5 ->    6     0.0043     0.0002    -0.0944     0.0945

Magnetic transition dipole moments and rotational strengths:

 Transition      Lx         Ly         Lz       R(len)     R(vel) (a.u.)
------------------------------------------------------------------------
 1 ->    2    -0.0999    -0.0172    -0.4397     0.2405    -0.0833
 1 ->    3     0.4457     0.0729    -0.0978    -0.2370     0.0822
 1 ->    4     0.0005    -0.0009    -0.3297    -0.0009     0.0004
 1 ->    5     0.2959    -0.0770     0.0023    -0.0009     0.0005
 1 ->    6    -0.0011    -0.0022    -0.8725     0.0002     0.0002

Electric transition quadrupole moments (Cartesian):

 Transition      Qxy        Qxz        Qyz        Qxx        Qyy        Qzz       norm (a.u.)
----------------------------------------------------------------------------------------------
 1 ->    2     1.8543     0.0017     0.1679     1.2903    -1.6735     0.0155     2.8164
 1 ->    3     0.4148    -0.0372    -0.7098     0.2864    -0.3753     0.0040     0.9488
 1 ->    4     0.1263    -0.0050    -0.0006    -1.9804     2.1407    -0.1287     2.9219
 1 ->    5     0.0006    -0.3442    -0.5750     0.0127    -0.0136     0.0009     0.6704
 1 ->    6     3.1427    -0.0119     0.0092    -4.4217     0.3903     0.0416     5.4390


Building Xtilde...

Building Z-vector RHS...

 Generating 2nd functional diffs
Solving CPSCF equations
Using DIIS solver

 Iter         Residual      
------  --------------------
    1      0.937645326576
    2      1.218688848788
    3      0.310911658126
    4      0.035996444623
    5      0.010003147886
    6      0.006374261239
    7      0.001957325580
    8      0.001055289397
    9      0.000547901802
   10      0.000282072344
   11      0.000164805455
   12      0.000052359398

CPSCF converged

Building X...

 Generating 2nd functional diffs
 Generating 2nd functional diffs
Building Xtilde...

Building Z-vector RHS...

 Generating 2nd functional diffs
Solving CPSCF equations
Using DIIS solver

 Iter         Residual      
------  --------------------
    1      1.760688131063
    2      3.264390049940
    3      0.314205334079
    4      0.037952476151
    5      0.013409486307
    6      0.004857106579
    7      0.006315868154
    8      0.003301364846
    9      0.001226446974
   10      0.000410490919
   11      0.000100995919
   12      0.000023338556

CPSCF converged

Building X...

 Generating 2nd functional diffs
 Generating 2nd functional diffs
Building Xtilde...

Building Z-vector RHS...

 Generating 2nd functional diffs
Solving CPSCF equations
Using DIIS solver

 Iter         Residual      
------  --------------------
    1      0.325243104617
    2      0.583943047850
    3      0.065040951977
    4      0.008872667167
    5      0.004707121277
    6      0.001316559528
    7      0.001278832752
    8      0.000753956102
    9      0.000324974386
   10      0.000136489811
   11      0.000036135472

CPSCF converged

Building X...

 Generating 2nd functional diffs
 Generating 2nd functional diffs
Lower state energy:      -466.7391627288
Upper state energy:      -466.7389775884
Energy difference:          0.0001851404
 Energy calculation finished, energy:  0.000000000E+00

Converting Cartesians to HDLC

Converting Cartesians to HDLC

Converting Cartesians to HDLC
 in dlf_makehessian...
Updating Hessian with the BFGS update, No     1
Testing convergence  in cycle    2
    Energy  0.0000E+00 Target: 1.0000E-04 converged?  yes
  Max step  2.2632E-01 Target: 4.0000E-03 converged?   no
  RMS step  3.6109E-02 Target: 2.6667E-03 converged?   no
  Max grad  1.5679E-02 Target: 1.0000E-03 converged?   no
  RMS grad  7.1187E-03 Target: 6.6667E-04 converged?   no

Converting HDLC to Cartesians
DFTD Energy:    -0.0212817 hartree
Setting up the DFT grid...
| time to set the grid = 0.00 s
DFT grid points: 42811 (2854 points/atom)

                      *** Start SCF Iterations ***

 Iter     DIIS Error       Energy change      Electrons        XC Energy           Energy        Time(s)
----------------------------------------------------------------------------------------------------------
Initial temperature is 5000.000000
| Skip purify step
|    1     0.0517391678    -466.6613958256    69.9997297554   -33.0727469547    -466.6613958256     0.28  
|    2     0.0853535953      +7.9642328374    69.9998550189   -32.2752247808    -458.6971629882     0.27  
|    3     0.0293623945      -0.0848996267    69.9998591048   -32.3917167758    -458.7820626150     0.26  
|    4     0.0191678487      -0.0046369740    69.9998650590   -32.4278157277    -458.7866995889     0.25  
|    5     0.0075760018      -0.0041638867    69.9998681660   -32.4513313550    -458.7908634757     0.25  
|    6     0.0030857428      -0.0008010133    69.9998704992   -32.4621535206    -458.7916644890     0.24  
|    7     0.0007392942      -0.0001404062    69.9998711682   -32.4664308869    -458.7918048953     0.23  
|    8     0.0002494359      -0.0000085237    69.9998718828   -32.4684147345    -458.7918134190     0.23  
|    9     0.0000923290      -0.0000015661    69.9998720099   -32.4682686096    -458.7918149851     0.28  
|   10     0.0000389189      -0.0000002028    69.9998720522   -32.4682590356    -458.7918151879     0.21  
|   11     0.0000171888      -0.0000000702    69.9998720798   -32.4682736051    -458.7918152580     0.21  
|   12     0.0000124110      -0.0000000297    69.9998720925   -32.4682827687    -458.7918152877     0.21  
|   13     0.0000081224      -0.0000000108    69.9998720968   -32.4682829423    -458.7918152985     0.21  
----------------------------------------------------------------------------------------------------------
FINAL ENERGY: -458.7918152985 a.u.
Fractional Occupation Entropy: 0.0000000000
Mermin Free Energy:            -458.7918152985
DISPERSION CONTRIBUTION TO ENERGY: -0.0212816874 a.u.
HOMO-LUMO GAP: 4.662 eV
CENTER OF MASS: {-0.010527, -0.006825, -0.000974} ANGS
DIPOLE MOMENT: {1.598193, 1.704264, 0.031060} (|D| = 2.336601) DEBYE
Writing out molden info

Running Mulliken population analysis...


  Restricted hh-TDA Parameters
--------------------------------------------
Number of occupied orbitals:            36
Number of virtual orbitals:            114
Number of molecular orbitals:          150
Number of basis functions:             160
Multiplicity of target state:      singlet

 Generating 2nd functional diffs
Reference energy:             -466.2511098772
Number of electrons:            71.9998684424
XC energy:                     -33.6606174318

      Davidson Diagonalization Parameters
-----------------------------------------------
Number of roots to find:                    6
Number of guess vectors:                   18
Maximum subspace size:                     60
Number of vectors to save:                  6
Collapse vectors per root:                  2
Number of CSFs:                           666
Maximum Davidson iterations:              100
Residual convergence:                 1.0e-04
Orthogonality tolerance:              1.0e-12
Use incremental sigma vectors:             No

Davidson memory usage: 760.85 kB

Guess Vectors:
  36 &  36 : closed :    -0.796064
  36 &  35 :  open  :    -0.635192
  36 &  34 :  open  :    -0.603239
  36 &  33 :  open  :    -0.565512
  36 &  32 :  open  :    -0.532063
  36 &  31 :  open  :    -0.521817
  36 &  30 :  open  :    -0.505539
  36 &  29 :  open  :    -0.476114
  35 &  35 : closed :    -0.474321
  35 &  34 :  open  :    -0.442368
  36 &  28 :  open  :    -0.418739
  34 &  34 : closed :    -0.410415
  35 &  33 :  open  :    -0.404640
  36 &  27 :  open  :    -0.374878
  34 &  33 :  open  :    -0.372687
  36 &  26 :  open  :    -0.371248
  35 &  32 :  open  :    -0.371191
  36 &  24 :  open  :    -0.360959

  Root           Eigenvalue       Energy Change        Residual
-------------------------------------------------------------------
Iteration:    0   Subspace Size:   18
Root: 1:        -0.67095262        -0.67095262         0.03820953  
Root: 2:        -0.48417541        -0.48417541         0.05252858  
Root: 3:        -0.48393424        -0.48393424         0.04934628  
Root: 4:        -0.43120284        -0.43120284         0.05234638  
Root: 5:        -0.42125391        -0.42125391         0.05081470  
Root: 6:        -0.40285692        -0.40285692         0.05134272  

Iteration:    1   Subspace Size:   24
Root: 1:        -0.67281776        -0.00186513         0.00356867  
Root: 2:        -0.48931298        -0.00513756         0.01016261  
Root: 3:        -0.48922591        -0.00529167         0.01101418  
Root: 4:        -0.43744426        -0.00624142         0.01373450  
Root: 5:        -0.42780340        -0.00654948         0.01597070  
Root: 6:        -0.40836403        -0.00550710         0.01445858  

Iteration:    2   Subspace Size:   30
Root: 1:        -0.67282858        -0.00001083         0.00055898  
Root: 2:        -0.48949555        -0.00018257         0.00240907  
Root: 3:        -0.48939506        -0.00016916         0.00207315  
Root: 4:        -0.43784741        -0.00040315         0.00264517  
Root: 5:        -0.42831554        -0.00051215         0.00460145  
Root: 6:        -0.40885005        -0.00048602         0.00294816  

Iteration:    3   Subspace Size:   36
Root: 1:        -0.67282875        -0.00000017         0.00008891  Converged
Root: 2:        -0.48950393        -0.00000838         0.00043053  
Root: 3:        -0.48939934        -0.00000427         0.00054338  
Root: 4:        -0.43785717        -0.00000977         0.00077921  
Root: 5:        -0.42835215        -0.00003661         0.00123354  
Root: 6:        -0.40886334        -0.00001329         0.00128655  

Iteration:    4   Subspace Size:   41
Root: 1:        -0.67282875        -0.00000000         0.00008209  Converged
Root: 2:        -0.48950419        -0.00000025         0.00007259  Converged
Root: 3:        -0.48939958        -0.00000025         0.00012490  
Root: 4:        -0.43785798        -0.00000080         0.00014371  
Root: 5:        -0.42835479        -0.00000264         0.00034159  
Root: 6:        -0.40886617        -0.00000283         0.00020473  

Iteration:    5   Subspace Size:   45
Root: 1:        -0.67282875        -0.00000000         0.00007736  Converged
Root: 2:        -0.48950419        -0.00000000         0.00006575  Converged
Root: 3:        -0.48939959        -0.00000001         0.00001274  Converged
Root: 4:        -0.43785799        -0.00000002         0.00001866  Converged
Root: 5:        -0.42835497        -0.00000019         0.00007024  Converged
Root: 6:        -0.40886622        -0.00000005         0.00005971  Converged

Davidson converged in 5 iterations
45 sigma vectors were formed

  Root   Mult.   Total Energy (a.u.)   Ex. Energy (a.u.)     Ex. Energy (eV)     Ex. Energy (nm)        Osc. (a.u.)  
-------------------------------------------------------------------------------------------------------------------
     1  singlet       -466.92393863
     2  singlet       -466.74061406          0.18332456          4.98851437        248.53936769          0.00006529
     3  singlet       -466.74050947          0.18342916          4.99136052        248.39764671          0.79385928
     4  singlet       -466.68896787          0.23497076          6.39387863        193.91081368          0.61571282
     5  singlet       -466.67946485          0.24447378          6.65246888        186.37324414          0.00000815
     6  singlet       -466.65997610          0.26396253          7.18278475        172.61302547          0.06207451

Singlet  1: Largest CI coefficients:
  36  &  36 : closed :   0.989783

Singlet  2: Largest CI coefficients:
  34  &  36 :  open  :  -0.697089
  36  &  34 :  open  :  -0.697089

Singlet  3: Largest CI coefficients:
  35  &  36 :  open  :   0.696452
  36  &  35 :  open  :   0.696452

Singlet  4: Largest CI coefficients:
  33  &  36 :  open  :   0.669143
  36  &  33 :  open  :   0.669143
  31  &  36 :  open  :   0.183700
  36  &  31 :  open  :   0.183700
  35  &  35 : closed :  -0.104495

Singlet  5: Largest CI coefficients:
  32  &  36 :  open  :   0.670247
  36  &  32 :  open  :   0.670247
  30  &  36 :  open  :   0.142669
  36  &  30 :  open  :   0.142669
  34  &  35 :  open  :   0.111093
  35  &  34 :  open  :   0.111093

Singlet  6: Largest CI coefficients:
  31  &  36 :  open  :  -0.631206
  36  &  31 :  open  :  -0.631206
  35  &  35 : closed :  -0.270553
  29  &  36 :  open  :  -0.155791
  36  &  29 :  open  :  -0.155791
  33  &  36 :  open  :   0.146396
  36  &  33 :  open  :   0.146396

Singlet state dipole moments:

  Root       Dx         Dy         Dz         |D|  (Debye)
------------------------------------------------------------
     1     2.0537     0.5247     0.0292     2.1198
     2     0.3707    -2.3865     0.0292     2.4153
     3     0.9385     1.8459     0.0266     2.0710
     4     1.3211    -0.7430     0.0294     1.5160
     5    -1.4426     0.5592     0.0320     1.5475
     6     3.5523     3.9411     0.0238     5.3058

Transition dipole moments between singlet states:

    Transition       Tx         Ty         Tz         |T| (a.u.)
------------------------------------------------------------------
     1 ->    2     0.0200    -0.0010    -0.0115     0.0231
     1 ->    3    -2.5353     0.2526    -0.0032     2.5479
     1 ->    4     0.2719     1.9638    -0.0020     1.9826
     1 ->    5     0.0042     0.0051     0.0024     0.0071
     1 ->    6     0.4818     0.3472    -0.0014     0.5939
     2 ->    3    -0.0042    -0.0125     0.0721     0.0733
     2 ->    4     0.0055     0.0016     0.1546     0.1547
     2 ->    5    -1.4138    -0.1840     0.0000     1.4257
     2 ->    6     0.0062     0.0049    -0.0002     0.0079
     3 ->    4    -0.3447    -0.1009     0.0005     0.3592
     3 ->    5    -0.0130    -0.0007     0.0375     0.0397
     3 ->    6    -0.6084     0.2640    -0.0022     0.6632
     4 ->    5     0.0027    -0.0000    -0.0033     0.0043
     4 ->    6    -1.0775    -0.0413    -0.0019     1.0783
     5 ->    6    -0.0023    -0.0010     0.0953     0.0954

Magnetic transition dipole moments and rotational strengths:

 Transition      Lx         Ly         Lz       R(len)     R(vel) (a.u.)
------------------------------------------------------------------------
 1 ->    2    -0.4369    -0.0763    -0.0035     0.0086    -0.0030
 1 ->    3    -0.0025     0.0004     0.4466    -0.0050     0.0018
 1 ->    4     0.0001     0.0009     0.3204    -0.0012     0.0006
 1 ->    5     0.2901    -0.0873     0.0019    -0.0008     0.0004
 1 ->    6     0.0011     0.0026     0.8856    -0.0002     0.0005

Electric transition quadrupole moments (Cartesian):

 Transition      Qxy        Qxz        Qyz        Qxx        Qyy        Qzz       norm (a.u.)
----------------------------------------------------------------------------------------------
 1 ->    2     0.0111     0.0158     0.7081     0.0095    -0.0101    -0.0005     0.7085
 1 ->    3    -1.8602     0.0064    -0.0051    -1.1782     1.7308    -0.0092     2.8008
 1 ->    4    -0.0282     0.0049    -0.0007     1.8663    -2.1926     0.1322     2.8825
 1 ->    5    -0.0014    -0.3567    -0.5789     0.0070    -0.0079     0.0006     0.6800
 1 ->    6    -3.1580     0.0127    -0.0094     4.3761    -0.3866    -0.0524     5.4106


Building Xtilde...

Building Z-vector RHS...

 Generating 2nd functional diffs
Solving CPSCF equations
Using DIIS solver

 Iter         Residual      
------  --------------------
    1      1.838754655073
    2      3.388640483636
    3      0.289909789594
    4      0.033338647907
    5      0.011669866128
    6      0.004344396914
    7      0.005556886909
    8      0.002745081118
    9      0.001046867391
   10      0.000360654459
   11      0.000090070421

CPSCF converged

Building X...

 Generating 2nd functional diffs
 Generating 2nd functional diffs
Building Xtilde...

Building Z-vector RHS...

 Generating 2nd functional diffs
Solving CPSCF equations
Using DIIS solver

 Iter         Residual      
------  --------------------
    1      0.966566267871
    2      1.249613130796
    3      0.305590668115
    4      0.037798964824
    5      0.010524726881
    6      0.006109518813
    7      0.001946268583
    8      0.000735907873
    9      0.000310951354
   10      0.000168370020
   11      0.000118113109
   12      0.000042359528

CPSCF converged

Building X...

 Generating 2nd functional diffs
 Generating 2nd functional diffs
Building Xtilde...

Building Z-vector RHS...

 Generating 2nd functional diffs
Solving CPSCF equations
Using DIIS solver

 Iter         Residual      
------  --------------------
    1      0.022155973881
    2      0.023198311691
    3      0.009918370280
    4      0.003571508817
    5      0.001336617961
    6      0.000491516293
    7      0.000215438395
    8      0.000051358055

CPSCF converged

Building X...

 Generating 2nd functional diffs
 Generating 2nd functional diffs
Lower state energy:      -466.7406140638
Upper state energy:      -466.7405094696
Energy difference:          0.0001045941
 Energy calculation finished, energy:  0.000000000E+00

Converting Cartesians to HDLC

Converting Cartesians to HDLC

Converting Cartesians to HDLC
 in dlf_makehessian...
Updating Hessian with the BFGS update, No     2
Testing convergence  in cycle    3
    Energy  0.0000E+00 Target: 1.0000E-04 converged?  yes
  Max step  9.7422E-02 Target: 4.0000E-03 converged?   no
  RMS step  2.1492E-02 Target: 2.6667E-03 converged?   no
  Max grad  7.5379E-03 Target: 1.0000E-03 converged?   no
  RMS grad  2.8554E-03 Target: 6.6667E-04 converged?   no

Converting HDLC to Cartesians
DFTD Energy:    -0.0212723 hartree
Setting up the DFT grid...
| time to set the grid = 0.00 s
DFT grid points: 42810 (2854 points/atom)

                      *** Start SCF Iterations ***

 Iter     DIIS Error       Energy change      Electrons        XC Energy           Energy        Time(s)
----------------------------------------------------------------------------------------------------------
Initial temperature is 5000.000000
| Skip purify step
|    1     0.0528810617    -466.6633472408    70.0014230891   -33.0724453281    -466.6633472408     0.28  
|    2     0.0886008764      +7.9674106607    69.9998719593   -32.2743039503    -458.6959365801     0.27  
|    3     0.0298888869      -0.0865840424    69.9998750424   -32.3887447647    -458.7825206224     0.26  
|    4     0.0226717956      -0.0045493012    69.9998802626   -32.4191252594    -458.7870699237     0.25  
|    5     0.0098777916      -0.0045992220    69.9998833066   -32.4440217598    -458.7916691456     0.25  
|    6     0.0039818043      -0.0012544930    69.9998859331   -32.4591800689    -458.7929236386     0.25  
|    7     0.0009761578      -0.0001804531    69.9998868278   -32.4650905382    -458.7931040917     0.24  
|    8     0.0002368435      -0.0000142257    69.9998875744   -32.4677198458    -458.7931183174     0.23  
|    9     0.0000886987      -0.0000014748    69.9998876960   -32.4676501866    -458.7931197921     0.28  
|   10     0.0000392510      -0.0000001582    69.9998877374   -32.4676726534    -458.7931199504     0.22  
|   11     0.0000181761      -0.0000000445    69.9998877619   -32.4676907646    -458.7931199949     0.21  
|   12     0.0000087147      -0.0000000141    69.9998877718   -32.4677019214    -458.7931200090     0.21  
----------------------------------------------------------------------------------------------------------
FINAL ENERGY: -458.7931200090 a.u.
Fractional Occupation Entropy: 0.0000000000
Mermin Free Energy:            -458.7931200090
DISPERSION CONTRIBUTION TO ENERGY: -0.0212723463 a.u.
HOMO-LUMO GAP: 4.632 eV
CENTER OF MASS: {-0.009525, -0.008078, -0.000977} ANGS
DIPOLE MOMENT: {1.656679, 1.861190, 0.031135} (|D| = 2.491904) DEBYE
Writing out molden info

Running Mulliken population analysis...


  Restricted hh-TDA Parameters
--------------------------------------------
Number of occupied orbitals:            36
Number of virtual orbitals:            114
Number of molecular orbitals:          150
Number of basis functions:             160
Multiplicity of target state:      singlet

 Generating 2nd functional diffs
Reference energy:             -466.2522117883
Number of electrons:            71.9998845651
XC energy:                     -33.6600147895

      Davidson Diagonalization Parameters
-----------------------------------------------
Number of roots to find:                    6
Number of guess vectors:                   18
Maximum subspace size:                     60
Number of vectors to save:                  6
Collapse vectors per root:                  2
Number of CSFs:                           666
Maximum Davidson iterations:              100
Residual convergence:                 1.0e-04
Orthogonality tolerance:              1.0e-12
Use incremental sigma vectors:             No

Davidson memory usage: 760.85 kB

Guess Vectors:
  36 &  36 : closed :    -0.794383
  36 &  35 :  open  :    -0.634645
  36 &  34 :  open  :    -0.602670
  36 &  33 :  open  :    -0.564835
  36 &  32 :  open  :    -0.531719
  36 &  31 :  open  :    -0.519633
  36 &  30 :  open  :    -0.504678
  36 &  29 :  open  :    -0.475705
  35 &  35 : closed :    -0.474907
  35 &  34 :  open  :    -0.442932
  36 &  28 :  open  :    -0.417946
  34 &  34 : closed :    -0.410957
  35 &  33 :  open  :    -0.405097
  36 &  27 :  open  :    -0.374560
  36 &  26 :  open  :    -0.374503
  34 &  33 :  open  :    -0.373122
  35 &  32 :  open  :    -0.371981
  36 &  24 :  open  :    -0.360306

  Root           Eigenvalue       Energy Change        Residual
-------------------------------------------------------------------
Iteration:    0   Subspace Size:   18
Root: 1:        -0.66922503        -0.66922503         0.03824984  
Root: 2:        -0.48336508        -0.48336508         0.05273842  
Root: 3:        -0.48321496        -0.48321496         0.04895549  
Root: 4:        -0.43025097        -0.43025097         0.05221219  
Root: 5:        -0.42095085        -0.42095085         0.05070513  
Root: 6:        -0.40173243        -0.40173243         0.05181164  

Iteration:    1   Subspace Size:   24
Root: 1:        -0.67110267        -0.00187764         0.00359144  
Root: 2:        -0.48849390        -0.00512882         0.00992685  
Root: 3:        -0.48846313        -0.00524817         0.01091551  
Root: 4:        -0.43650392        -0.00625295         0.01388402  
Root: 5:        -0.42745798        -0.00650713         0.01620148  
Root: 6:        -0.40736434        -0.00563191         0.01478247  

Iteration:    2   Subspace Size:   30
Root: 1:        -0.67111374        -0.00001107         0.00056289  
Root: 2:        -0.48866622        -0.00017232         0.00236142  
Root: 3:        -0.48862726        -0.00016413         0.00209324  
Root: 4:        -0.43691739        -0.00041347         0.00275211  
Root: 5:        -0.42798956        -0.00053157         0.00458500  
Root: 6:        -0.40787504        -0.00051070         0.00309443  

Iteration:    3   Subspace Size:   36
Root: 1:        -0.67111391        -0.00000017         0.00008912  Converged
Root: 2:        -0.48867438        -0.00000816         0.00042223  
Root: 3:        -0.48863165        -0.00000440         0.00054174  
Root: 4:        -0.43692808        -0.00001069         0.00081063  
Root: 5:        -0.42802568        -0.00003612         0.00112217  
Root: 6:        -0.40789011        -0.00001507         0.00136881  

Iteration:    4   Subspace Size:   41
Root: 1:        -0.67111391        -0.00000000         0.00008349  Converged
Root: 2:        -0.48867462        -0.00000024         0.00007190  Converged
Root: 3:        -0.48863190        -0.00000025         0.00012374  
Root: 4:        -0.43692894        -0.00000087         0.00014864  
Root: 5:        -0.42802782        -0.00000214         0.00031167  
Root: 6:        -0.40789332        -0.00000321         0.00021244  

Iteration:    5   Subspace Size:   45
Root: 1:        -0.67111391        -0.00000000         0.00007997  Converged
Root: 2:        -0.48867462        -0.00000000         0.00006468  Converged
Root: 3:        -0.48863191        -0.00000001         0.00001354  Converged
Root: 4:        -0.43692896        -0.00000002         0.00001926  Converged
Root: 5:        -0.42802798        -0.00000016         0.00006564  Converged
Root: 6:        -0.40789337        -0.00000005         0.00005908  Converged

Davidson converged in 5 iterations
45 sigma vectors were formed

  Root   Mult.   Total Energy (a.u.)   Ex. Energy (a.u.)     Ex. Energy (eV)     Ex. Energy (nm)        Osc. (a.u.)  
-------------------------------------------------------------------------------------------------------------------
     1  singlet       -466.92332570
     2  singlet       -466.74088641          0.18243929          4.96442488        249.74538573          0.00002497
     3  singlet       -466.74084370          0.18248200          4.96558707        249.68693339          0.79336272
     4  singlet       -466.68914075          0.23418495          6.37249579        194.56147929          0.60766594
     5  singlet       -466.68023976          0.24308594          6.61470381        187.43729759          0.00000821
     6  singlet       -466.66010516          0.26322054          7.16259420        173.09960228          0.07049067

Singlet  1: Largest CI coefficients:
  36  &  36 : closed :  -0.989441

Singlet  2: Largest CI coefficients:
  34  &  36 :  open  :   0.696748
  36  &  34 :  open  :   0.696748

Singlet  3: Largest CI coefficients:
  35  &  36 :  open  :  -0.696351
  36  &  35 :  open  :  -0.696351

Singlet  4: Largest CI coefficients:
  33  &  36 :  open  :  -0.667548
  36  &  33 :  open  :  -0.667548
  31  &  36 :  open  :  -0.190001
  36  &  31 :  open  :  -0.190001
  35  &  35 : closed :   0.101672

Singlet  5: Largest CI coefficients:
  32  &  36 :  open  :  -0.666450
  36  &  32 :  open  :  -0.666450
  30  &  36 :  open  :  -0.156181
  36  &  30 :  open  :  -0.156181
  34  &  35 :  open  :  -0.114735
  35  &  34 :  open  :  -0.114735

Singlet  6: Largest CI coefficients:
  31  &  36 :  open  :   0.625763
  36  &  31 :  open  :   0.625763
  35  &  35 : closed :   0.272684
  29  &  36 :  open  :   0.168142
  36  &  29 :  open  :   0.168142
  33  &  36 :  open  :  -0.152403
  36  &  33 :  open  :  -0.152403

Singlet state dipole moments:

  Root       Dx         Dy         Dz         |D|  (Debye)
------------------------------------------------------------
     1     1.9225     0.5212     0.0293     1.9922
     2     0.2870    -2.1908     0.0307     2.2098
     3     0.8468     1.8994     0.0253     2.0797
     4     1.4239    -0.6787     0.0297     1.5777
     5    -1.3334     0.7220     0.0319     1.5167
     6     3.3722     3.9157     0.0238     5.1677

Transition dipole moments between singlet states:

    Transition       Tx         Ty         Tz         |T| (a.u.)
------------------------------------------------------------------
     1 ->    2     0.0100     0.0002    -0.0103     0.0143
     1 ->    3    -2.5450     0.2110    -0.0031     2.5537
     1 ->    4     0.2109     1.9616    -0.0020     1.9729
     1 ->    5     0.0041     0.0049     0.0032     0.0071
     1 ->    6     0.4823     0.4112    -0.0014     0.6338
     2 ->    3    -0.0033    -0.0057     0.0731     0.0733
     2 ->    4     0.0038     0.0012     0.1536     0.1536
     2 ->    5    -1.4293    -0.2163     0.0001     1.4455
     2 ->    6     0.0036     0.0062     0.0044     0.0085
     3 ->    4    -0.3132    -0.0980    -0.0001     0.3282
     3 ->    5    -0.0072     0.0000     0.0373     0.0380
     3 ->    6    -0.5894     0.2681    -0.0021     0.6475
     4 ->    5     0.0026     0.0000    -0.0079     0.0083
     4 ->    6    -1.1059    -0.0655    -0.0019     1.1078
     5 ->    6    -0.0026    -0.0014     0.0955     0.0955

Magnetic transition dipole moments and rotational strengths:

 Transition      Lx         Ly         Lz       R(len)     R(vel) (a.u.)
------------------------------------------------------------------------
 1 ->    2    -0.4230    -0.0766    -0.0017     0.0042    -0.0015
 1 ->    3    -0.0008     0.0007     0.4440    -0.0007     0.0003
 1 ->    4     0.0001     0.0009     0.3165    -0.0011     0.0006
 1 ->    5     0.2871    -0.0960     0.0017    -0.0007     0.0004
 1 ->    6     0.0013     0.0027     0.8957    -0.0004     0.0006

Electric transition quadrupole moments (Cartesian):

 Transition      Qxy        Qxz        Qyz        Qxx        Qyy        Qzz       norm (a.u.)
----------------------------------------------------------------------------------------------
 1 ->    2     0.0035     0.0016     0.6928     0.0045    -0.0032    -0.0005     0.6928
 1 ->    3    -1.8196     0.0063    -0.0079    -1.1065     1.7561    -0.0068     2.7604
 1 ->    4     0.0397     0.0047    -0.0007     1.7711    -2.1986     0.1344     2.8267
 1 ->    5    -0.0012    -0.3668    -0.5813     0.0059    -0.0076     0.0006     0.6874
 1 ->    6    -3.1544     0.0127    -0.0096     4.3916    -0.4235    -0.0582     5.4239


Building Xtilde...

Building Z-vector RHS...

 Generating 2nd functional diffs
Solving CPSCF equations
Using DIIS solver

 Iter         Residual      
------  --------------------
    1      1.825587317931
    2      3.338670288274
    3      0.274644139976
    4      0.030522787202
    5      0.010300919849
    6      0.004284097736
    7      0.004887636505
    8      0.002371252782
    9      0.000977716768
   10      0.000326148178
   11      0.000083275217

CPSCF converged

Building X...

 Generating 2nd functional diffs
 Generating 2nd functional diffs
Building Xtilde...

Building Z-vector RHS...

 Generating 2nd functional diffs
Solving CPSCF equations
Using DIIS solver

 Iter         Residual      
------  --------------------
    1      0.984528246501
    2      1.293740359864
    3      0.303687330916
    4      0.036681358164
    5      0.010734598028
    6      0.005975638714
    7      0.001881205740
    8      0.000647328728
    9      0.000233275822
   10      0.000119897266
   11      0.000090342352

CPSCF converged

Building X...

 Generating 2nd functional diffs
 Generating 2nd functional diffs
Building Xtilde...

Building Z-vector RHS...

 Generating 2nd functional diffs
Solving CPSCF equations
Using DIIS solver

 Iter         Residual      
------  --------------------
    1      0.019441943003
    2      0.012877306573
    3      0.011162707086
    4      0.002708410185
    5      0.001144266861
    6      0.000373143173
    7      0.000194352271
    8      0.000047157217

CPSCF converged

Building X...

 Generating 2nd functional diffs
 Generating 2nd functional diffs
Lower state energy:      -466.7408864104
Upper state energy:      -466.7408437009
Energy difference:          0.0000427095
 Energy calculation finished, energy:  0.000000000E+00

Converting Cartesians to HDLC

Converting Cartesians to HDLC

Converting Cartesians to HDLC
 in dlf_makehessian...
Updating Hessian with the BFGS update, No     3
Testing convergence  in cycle    4
    Energy  0.0000E+00 Target: 1.0000E-04 converged?  yes
  Max step  1.9892E-01 Target: 4.0000E-03 converged?   no
  RMS step  3.7620E-02 Target: 2.6667E-03 converged?   no
  Max grad  3.3095E-03 Target: 1.0000E-03 converged?   no
  RMS grad  1.4685E-03 Target: 6.6667E-04 converged?   no

Converting HDLC to Cartesians
DFTD Energy:    -0.0212785 hartree
Setting up the DFT grid...
| time to set the grid = 0.00 s
DFT grid points: 42810 (2854 points/atom)

                      *** Start SCF Iterations ***

 Iter     DIIS Error       Energy change      Electrons        XC Energy           Energy        Time(s)
----------------------------------------------------------------------------------------------------------
Initial temperature is 5000.000000
| Skip purify step
|    1     0.0533193819    -466.6634387542    70.0008291298   -33.0717035725    -466.6634387542     0.28  
|    2     0.0900311199      +7.9693885043    69.9998780509   -32.2741194136    -458.6940502499     0.27  
|    3     0.0301172524      -0.0886006251    69.9998805441   -32.3871975467    -458.7826508750     0.26  
|    4     0.0238250804      -0.0046072192    69.9998854578   -32.4156256356    -458.7872580942     0.25  
|    5     0.0113562529      -0.0046555672    69.9998884495   -32.4403937990    -458.7919136614     0.25  
|    6     0.0046291209      -0.0014911096    69.9998911342   -32.4570144589    -458.7934047710     0.25  
|    7     0.0012384554      -0.0002229357    69.9998921472   -32.4639171765    -458.7936277067     0.24  
|    8     0.0002462056      -0.0000202859    69.9998929341   -32.4670207153    -458.7936479926     0.23  
|    9     0.0000818604      -0.0000015755    69.9998930590   -32.4670453945    -458.7936495681     0.29  
|   10     0.0000408888      -0.0000001581    69.9998931031   -32.4670955910    -458.7936497262     0.22  
|   11     0.0000181246      -0.0000000410    69.9998931264   -32.4671197371    -458.7936497672     0.21  
|   12     0.0000073997      -0.0000000121    69.9998931367   -32.4671324100    -458.7936497793     0.21  
----------------------------------------------------------------------------------------------------------
FINAL ENERGY: -458.7936497793 a.u.
Fractional Occupation Entropy: 0.0000000000
Mermin Free Energy:            -458.7936497793
DISPERSION CONTRIBUTION TO ENERGY: -0.0212785057 a.u.
HOMO-LUMO GAP: 4.627 eV
CENTER OF MASS: {-0.009138, -0.007939, -0.000976} ANGS
DIPOLE MOMENT: {1.653247, 1.917336, 0.031092} (|D| = 2.531871) DEBYE
Writing out molden info

Running Mulliken population analysis...


  Restricted hh-TDA Parameters
--------------------------------------------
Number of occupied orbitals:            36
Number of virtual orbitals:            114
Number of molecular orbitals:          150
Number of basis functions:             160
Multiplicity of target state:      singlet

 Generating 2nd functional diffs
Reference energy:             -466.2527856874
Number of electrons:            71.9998900832
XC energy:                     -33.6594239446

      Davidson Diagonalization Parameters
-----------------------------------------------
Number of roots to find:                    6
Number of guess vectors:                   18
Maximum subspace size:                     60
Number of vectors to save:                  6
Collapse vectors per root:                  2
Number of CSFs:                           666
Maximum Davidson iterations:              100
Residual convergence:                 1.0e-04
Orthogonality tolerance:              1.0e-12
Use incremental sigma vectors:             No

Davidson memory usage: 760.85 kB

Guess Vectors:
  36 &  36 : closed :    -0.793644
  36 &  35 :  open  :    -0.634137
  36 &  34 :  open  :    -0.602291
  36 &  33 :  open  :    -0.564728
  36 &  32 :  open  :    -0.531700
  36 &  31 :  open  :    -0.518977
  36 &  30 :  open  :    -0.503960
  36 &  29 :  open  :    -0.475266
  35 &  35 : closed :    -0.474629
  35 &  34 :  open  :    -0.442783
  36 &  28 :  open  :    -0.417252
  34 &  34 : closed :    -0.410937
  35 &  33 :  open  :    -0.405220
  36 &  26 :  open  :    -0.375483
  36 &  27 :  open  :    -0.374448
  34 &  33 :  open  :    -0.373375
  35 &  32 :  open  :    -0.372192
  36 &  24 :  open  :    -0.360221

  Root           Eigenvalue       Energy Change        Residual
-------------------------------------------------------------------
Iteration:    0   Subspace Size:   18
Root: 1:        -0.66850021        -0.66850021         0.03827974  
Root: 2:        -0.48289650        -0.48289650         0.05271715  
Root: 3:        -0.48274923        -0.48274923         0.04881369  
Root: 4:        -0.42997231        -0.42997231         0.05215252  
Root: 5:        -0.42091361        -0.42091361         0.05068407  
Root: 6:        -0.40128673        -0.40128673         0.05198420  

Iteration:    1   Subspace Size:   24
Root: 1:        -0.67038414        -0.00188393         0.00359838  
Root: 2:        -0.48799795        -0.00510146         0.01085921  
Root: 3:        -0.48799234        -0.00524311         0.00988133  
Root: 4:        -0.43621315        -0.00624083         0.01391280  
Root: 5:        -0.42742944        -0.00651584         0.01606256  
Root: 6:        -0.40696682        -0.00568010         0.01488376  

Iteration:    2   Subspace Size:   30
Root: 1:        -0.67039529        -0.00001115         0.00056378  
Root: 2:        -0.48816271        -0.00016476         0.00235606  
Root: 3:        -0.48815936        -0.00016702         0.00210134  
Root: 4:        -0.43662644        -0.00041329         0.00278644  
Root: 5:        -0.42795263        -0.00052319         0.00452103  
Root: 6:        -0.40748371        -0.00051689         0.00319875  

Iteration:    3   Subspace Size:   36
Root: 1:        -0.67039546        -0.00000017         0.00008927  Converged
Root: 2:        -0.48817086        -0.00000815         0.00042006  
Root: 3:        -0.48816380        -0.00000444         0.00054370  
Root: 4:        -0.43663746        -0.00001102         0.00081108  
Root: 5:        -0.42798783        -0.00003520         0.00107422  
Root: 6:        -0.40750005        -0.00001634         0.00140684  

Iteration:    4   Subspace Size:   41
Root: 1:        -0.67039546        -0.00000000         0.00008391  Converged
Root: 2:        -0.48817109        -0.00000024         0.00007152  Converged
Root: 3:        -0.48816405        -0.00000025         0.00012363  
Root: 4:        -0.43663832        -0.00000086         0.00014888  
Root: 5:        -0.42798979        -0.00000196         0.00029661  
Root: 6:        -0.40750345        -0.00000339         0.00021425  

Iteration:    5   Subspace Size:   45
Root: 1:        -0.67039546        -0.00000000         0.00008016  Converged
Root: 2:        -0.48817110        -0.00000000         0.00006457  Converged
Root: 3:        -0.48816406        -0.00000001         0.00001372  Converged
Root: 4:        -0.43663834        -0.00000002         0.00001906  Converged
Root: 5:        -0.42798993        -0.00000014         0.00006442  Converged
Root: 6:        -0.40750350        -0.00000005         0.00005663  Converged

Davidson converged in 5 iterations
45 sigma vectors were formed

  Root   Mult.   Total Energy (a.u.)   Ex. Energy (a.u.)     Ex. Energy (eV)     Ex. Energy (nm)        Osc. (a.u.)  
-------------------------------------------------------------------------------------------------------------------
     1  singlet       -466.92318115
     2  singlet       -466.74095678          0.18222437          4.95857647        250.03994909          0.00002175
     3  singlet       -466.74094975          0.18223140          4.95876795        250.03029365          0.79224892
     4  singlet       -466.68942402          0.23375712          6.36085395        194.91757184          0.60479665
     5  singlet       -466.68077562          0.24240553          6.59618897        187.96341529          0.00000904
     6  singlet       -466.66028919          0.26289196          7.15365312        173.31595284          0.07412690

Singlet  1: Largest CI coefficients:
  36  &  36 : closed :  -0.989327

Singlet  2: Largest CI coefficients:
  34  &  36 :  open  :   0.696651
  36  &  34 :  open  :   0.696651

Singlet  3: Largest CI coefficients:
  35  &  36 :  open  :  -0.696201
  36  &  35 :  open  :  -0.696201

Singlet  4: Largest CI coefficients:
  33  &  36 :  open  :  -0.667569
  36  &  33 :  open  :  -0.667569
  31  &  36 :  open  :  -0.190429
  36  &  31 :  open  :  -0.190429
  35  &  35 : closed :   0.100338

Singlet  5: Largest CI coefficients:
  32  &  36 :  open  :   0.665815
  36  &  32 :  open  :   0.665815
  30  &  36 :  open  :   0.158373
  36  &  30 :  open  :   0.158373
  34  &  35 :  open  :   0.115443
  35  &  34 :  open  :   0.115443

Singlet  6: Largest CI coefficients:
  31  &  36 :  open  :   0.625340
  36  &  31 :  open  :   0.625340
  35  &  35 : closed :   0.270795
  29  &  36 :  open  :   0.169462
  36  &  29 :  open  :   0.169462
  33  &  36 :  open  :  -0.153443
  36  &  33 :  open  :  -0.153443

Singlet state dipole moments:

  Root       Dx         Dy         Dz         |D|  (Debye)
------------------------------------------------------------
     1     1.8766     0.4923     0.0294     1.9403
     2     0.2223    -2.1333     0.0308     2.1450
     3     0.8118     1.9063     0.0252     2.0722
     4     1.4464    -0.6635     0.0298     1.5916
     5    -1.2681     0.7795     0.0319     1.4889
     6     3.3050     3.8978     0.0239     5.1104

Transition dipole moments between singlet states:

    Transition       Tx         Ty         Tz         |T| (a.u.)
------------------------------------------------------------------
     1 ->    2     0.0089     0.0004    -0.0100     0.0134
     1 ->    3    -2.5469     0.1860    -0.0031     2.5537
     1 ->    4     0.1781     1.9619    -0.0020     1.9700
     1 ->    5    -0.0040    -0.0048    -0.0041     0.0075
     1 ->    6     0.4858     0.4323    -0.0015     0.6503
     2 ->    3    -0.0033    -0.0049     0.0734     0.0736
     2 ->    4     0.0036     0.0011     0.1530     0.1531
     2 ->    5     1.4391     0.2231    -0.0001     1.4563
     2 ->    6     0.0033     0.0062     0.0067     0.0097
     3 ->    4    -0.3057    -0.0915    -0.0001     0.3191
     3 ->    5     0.0065    -0.0001    -0.0373     0.0379
     3 ->    6    -0.5911     0.2706    -0.0021     0.6501
     4 ->    5    -0.0025     0.0000     0.0100     0.0103
     4 ->    6    -1.1193    -0.0754    -0.0019     1.1218
     5 ->    6     0.0027     0.0015    -0.0954     0.0954

Magnetic transition dipole moments and rotational strengths:

 Transition      Lx         Ly         Lz       R(len)     R(vel) (a.u.)
------------------------------------------------------------------------
 1 ->    2    -0.4166    -0.0773    -0.0015     0.0037    -0.0013
 1 ->    3    -0.0006     0.0008     0.4437    -0.0002     0.0002
 1 ->    4     0.0001     0.0009     0.3180    -0.0011     0.0006
 1 ->    5    -0.2877     0.0996    -0.0017    -0.0007     0.0004
 1 ->    6     0.0013     0.0027     0.8998    -0.0005     0.0006

Electric transition quadrupole moments (Cartesian):

 Transition      Qxy        Qxz        Qyz        Qxx        Qyy        Qzz       norm (a.u.)
----------------------------------------------------------------------------------------------
 1 ->    2     0.0025    -0.0054     0.6849     0.0040    -0.0025    -0.0005     0.6849
 1 ->    3    -1.7955     0.0062    -0.0082    -1.0909     1.7757    -0.0071     2.7508
 1 ->    4     0.0640     0.0046    -0.0007     1.7293    -2.1889     0.1349     2.7936
 1 ->    5     0.0011     0.3712     0.5846    -0.0055     0.0076    -0.0006     0.6926
 1 ->    6    -3.1448     0.0127    -0.0096     4.4227    -0.4573    -0.0603     5.4464


Building Xtilde...

Building Z-vector RHS...

 Generating 2nd functional diffs
Solving CPSCF equations
Using DIIS solver

 Iter         Residual      
------  --------------------
    1      1.824430664888
    2      3.333941792705
    3      0.270948799226
    4      0.029925736150
    5      0.009917788096
    6      0.004221668028
    7      0.004624927456
    8      0.002251845662
    9      0.000958822293
   10      0.000316298879
   11      0.000081614602

CPSCF converged

Building X...

 Generating 2nd functional diffs
 Generating 2nd functional diffs
Building Xtilde...

Building Z-vector RHS...

 Generating 2nd functional diffs
Solving CPSCF equations
Using DIIS solver

 Iter         Residual      
------  --------------------
    1      0.989122657385
    2      1.306403172097
    3      0.304482070068
    4      0.036237750246
    5      0.010822292959
    6      0.005935122022
    7      0.001862208388
    8      0.000613309052
    9      0.000197556463
   10      0.000095090033

CPSCF converged

Building X...

 Generating 2nd functional diffs
 Generating 2nd functional diffs
Building Xtilde...

Building Z-vector RHS...

 Generating 2nd functional diffs
Solving CPSCF equations
Using DIIS solver

 Iter         Residual      
------  --------------------
    1      0.019302254935
    2      0.011868539916
    3      0.011032754484
    4      0.002712236723
    5      0.001092958029
    6      0.000365716403
    7      0.000184979345
    8      0.000049572042

CPSCF converged

Building X...

 Generating 2nd functional diffs
 Generating 2nd functional diffs
Lower state energy:      -466.7409567834
Upper state energy:      -466.7409497464
Energy difference:          0.0000070370
 Energy calculation finished, energy:  0.000000000E+00

Converting Cartesians to HDLC

Converting Cartesians to HDLC

Converting Cartesians to HDLC
 in dlf_makehessian...
Updating Hessian with the BFGS update, No     4
Testing convergence  in cycle    5
    Energy  0.0000E+00 Target: 1.0000E-04 converged?  yes
  Max step  1.2177E-01 Target: 4.0000E-03 converged?   no
  RMS step  1.9204E-02 Target: 2.6667E-03 converged?   no
  Max grad  2.4333E-03 Target: 1.0000E-03 converged?   no
  RMS grad  1.0504E-03 Target: 6.6667E-04 converged?   no

Converting HDLC to Cartesians
DFTD Energy:    -0.0212886 hartree
Setting up the DFT grid...
| time to set the grid = 0.00 s
DFT grid points: 42813 (2854 points/atom)

                      *** Start SCF Iterations ***

 Iter     DIIS Error       Energy change      Electrons        XC Energy           Energy        Time(s)
----------------------------------------------------------------------------------------------------------
Initial temperature is 5000.000000
| Skip purify step
|    1     0.0533506188    -466.6640566007    70.0013457391   -33.0714286240    -466.6640566007     0.28  
|    2     0.0900987367      +7.9712292148    69.9998820815   -32.2736514362    -458.6928273859     0.28  
|    3     0.0301080196      -0.0901129520    69.9998840512   -32.3863145594    -458.7829403379     0.26  
|    4     0.0238980529      -0.0046382308    69.9998889645   -32.4149647696    -458.7875785687     0.26  
|    5     0.0112376020      -0.0047824296    69.9998920065   -32.4401919713    -458.7923609983     0.25  
|    6     0.0045853952      -0.0014798335    69.9998946464   -32.4566479234    -458.7938408319     0.24  
|    7     0.0012192584      -0.0002216952    69.9998956509   -32.4635020125    -458.7940625271     0.24  
|    8     0.0002470165      -0.0000197386    69.9998964306   -32.4665442949    -458.7940822657     0.23  
|    9     0.0000817296      -0.0000015321    69.9998965553   -32.4665745514    -458.7940837979     0.29  
|   10     0.0000413741      -0.0000001504    69.9998965996   -32.4666264234    -458.7940839483     0.21  
|   11     0.0000183281      -0.0000000371    69.9998966228   -32.4666502643    -458.7940839853     0.21  
|   12     0.0000063460      -0.0000000099    69.9998966329   -32.4666638944    -458.7940839953     0.21  
----------------------------------------------------------------------------------------------------------
FINAL ENERGY: -458.7940839953 a.u.
Fractional Occupation Entropy: 0.0000000000
Mermin Free Energy:            -458.7940839953
DISPERSION CONTRIBUTION TO ENERGY: -0.0212885539 a.u.
HOMO-LUMO GAP: 4.630 eV
CENTER OF MASS: {-0.008876, -0.007264, -0.000970} ANGS
DIPOLE MOMENT: {1.629837, 1.962863, 0.030987} (|D| = 2.551502) DEBYE
Writing out molden info

Running Mulliken population analysis...


  Restricted hh-TDA Parameters
--------------------------------------------
Number of occupied orbitals:            36
Number of virtual orbitals:            114
Number of molecular orbitals:          150
Number of basis functions:             160
Multiplicity of target state:      singlet

 Generating 2nd functional diffs
Reference energy:             -466.2533601102
Number of electrons:            71.9998936793
XC energy:                     -33.6589378341

      Davidson Diagonalization Parameters
-----------------------------------------------
Number of roots to find:                    6
Number of guess vectors:                   18
Maximum subspace size:                     60
Number of vectors to save:                  6
Collapse vectors per root:                  2
Number of CSFs:                           666
Maximum Davidson iterations:              100
Residual convergence:                 1.0e-04
Orthogonality tolerance:              1.0e-12
Use incremental sigma vectors:             No

Davidson memory usage: 760.85 kB

Guess Vectors:
  36 &  36 : closed :    -0.792991
  36 &  35 :  open  :    -0.633473
  36 &  34 :  open  :    -0.601922
  36 &  33 :  open  :    -0.564868
  36 &  32 :  open  :    -0.531753
  36 &  31 :  open  :    -0.518543
  36 &  30 :  open  :    -0.502961
  36 &  29 :  open  :    -0.474694
  35 &  35 : closed :    -0.473956
  35 &  34 :  open  :    -0.442405
  36 &  28 :  open  :    -0.416417
  34 &  34 : closed :    -0.410853
  35 &  33 :  open  :    -0.405351
  36 &  26 :  open  :    -0.376475
  36 &  27 :  open  :    -0.374366
  34 &  33 :  open  :    -0.373800
  35 &  32 :  open  :    -0.372236
  36 &  24 :  open  :    -0.360275

  Root           Eigenvalue       Energy Change        Residual
-------------------------------------------------------------------
Iteration:    0   Subspace Size:   18
Root: 1:        -0.66788293        -0.66788293         0.03832179  
Root: 2:        -0.48240142        -0.48240142         0.05258496  
Root: 3:        -0.48227717        -0.48227717         0.04868589  
Root: 4:        -0.42987006        -0.42987006         0.05214157  
Root: 5:        -0.42091515        -0.42091515         0.05071599  
Root: 6:        -0.40090277        -0.40090277         0.05207939  

Iteration:    1   Subspace Size:   24
Root: 1:        -0.66977425        -0.00189131         0.00360268  
Root: 2:        -0.48749038        -0.00508896         0.01078962  
Root: 3:        -0.48748449        -0.00520732         0.00986197  
Root: 4:        -0.43609340        -0.00622334         0.01391485  
Root: 5:        -0.42746222        -0.00654707         0.01583840  
Root: 6:        -0.40661316        -0.00571039         0.01494098  

Iteration:    2   Subspace Size:   30
Root: 1:        -0.66978545        -0.00001120         0.00056476  
Root: 2:        -0.48765392        -0.00016354         0.00235830  
Root: 3:        -0.48764861        -0.00016412         0.00210792  
Root: 4:        -0.43650350        -0.00041010         0.00281754  
Root: 5:        -0.42797068        -0.00050846         0.00441578  
Root: 6:        -0.40713129        -0.00051812         0.00332756  

Iteration:    3   Subspace Size:   36
Root: 1:        -0.66978562        -0.00000017         0.00008950  Converged
Root: 2:        -0.48766208        -0.00000816         0.00041768  
Root: 3:        -0.48765309        -0.00000447         0.00054685  
Root: 4:        -0.43651483        -0.00001133         0.00080679  
Root: 5:        -0.42800438        -0.00003370         0.00103404  
Root: 6:        -0.40714928        -0.00001799         0.00143872  

Iteration:    4   Subspace Size:   41
Root: 1:        -0.66978562        -0.00000000         0.00008427  Converged
Root: 2:        -0.48766232        -0.00000024         0.00007113  Converged
Root: 3:        -0.48765334        -0.00000025         0.00012380  
Root: 4:        -0.43651567        -0.00000084         0.00014899  
Root: 5:        -0.42800620        -0.00000182         0.00028158  
Root: 6:        -0.40715283        -0.00000355         0.00021466  

Iteration:    5   Subspace Size:   45
Root: 1:        -0.66978562        -0.00000000         0.00007935  Converged
Root: 2:        -0.48766232        -0.00000000         0.00006493  Converged
Root: 3:        -0.48765335        -0.00000001         0.00001377  Converged
Root: 4:        -0.43651569        -0.00000002         0.00001962  Converged
Root: 5:        -0.42800633        -0.00000013         0.00006394  Converged
Root: 6:        -0.40715288        -0.00000005         0.00005261  Converged

Davidson converged in 5 iterations
45 sigma vectors were formed

  Root   Mult.   Total Energy (a.u.)   Ex. Energy (a.u.)     Ex. Energy (eV)     Ex. Energy (nm)        Osc. (a.u.)  
-------------------------------------------------------------------------------------------------------------------
     1  singlet       -466.92314573
     2  singlet       -466.74102243          0.18212330          4.95582643        250.17869872          0.00001743
     3  singlet       -466.74101346          0.18213227          4.95607043        250.16638162          0.79001896
     4  singlet       -466.68987580          0.23326993          6.34759678        195.32466375          0.60335589
     5  singlet       -466.68136644          0.24177929          6.57914820        188.45026268          0.00001159
     6  singlet       -466.66051299          0.26263274          7.14659930        173.48701872          0.07721438

Singlet  1: Largest CI coefficients:
  36  &  36 : closed :   0.989255

Singlet  2: Largest CI coefficients:
  34  &  36 :  open  :  -0.696613
  36  &  34 :  open  :  -0.696613

Singlet  3: Largest CI coefficients:
  35  &  36 :  open  :   0.695981
  36  &  35 :  open  :   0.695981

Singlet  4: Largest CI coefficients:
  33  &  36 :  open  :   0.668383
  36  &  33 :  open  :   0.668383
  31  &  36 :  open  :   0.188148
  36  &  31 :  open  :   0.188148

Singlet  5: Largest CI coefficients:
  32  &  36 :  open  :  -0.665975
  36  &  32 :  open  :  -0.665975
  30  &  36 :  open  :  -0.157807
  36  &  30 :  open  :  -0.157807
  34  &  35 :  open  :  -0.115659
  35  &  34 :  open  :  -0.115659

Singlet  6: Largest CI coefficients:
  31  &  36 :  open  :  -0.626709
  36  &  31 :  open  :  -0.626709
  35  &  35 : closed :  -0.266217
  29  &  36 :  open  :  -0.167998
  36  &  29 :  open  :  -0.167998
  33  &  36 :  open  :   0.152290
  36  &  33 :  open  :   0.152290

Singlet state dipole moments:

  Root       Dx         Dy         Dz         |D|  (Debye)
------------------------------------------------------------
     1     1.8472     0.4373     0.0295     1.8985
     2     0.1272    -2.1062     0.0312     2.1102
     3     0.7863     1.8983     0.0249     2.0549
     4     1.4419    -0.6624     0.0299     1.5870
     5    -1.1870     0.8049     0.0319     1.4345
     6     3.2566     3.8748     0.0239     5.0617

Transition dipole moments between singlet states:

    Transition       Tx         Ty         Tz         |T| (a.u.)
------------------------------------------------------------------
     1 ->    2     0.0067     0.0006    -0.0099     0.0120
     1 ->    3    -2.5461     0.1548    -0.0031     2.5508
     1 ->    4     0.1420     1.9646    -0.0021     1.9697
     1 ->    5    -0.0040    -0.0048    -0.0058     0.0085
     1 ->    6     0.4937     0.4441    -0.0015     0.6641
     2 ->    3    -0.0032    -0.0034     0.0738     0.0739
     2 ->    4     0.0033     0.0010     0.1525     0.1525
     2 ->    5     1.4506     0.2163    -0.0001     1.4667
     2 ->    6     0.0027     0.0061     0.0088     0.0110
     3 ->    4    -0.3053    -0.0800    -0.0003     0.3156
     3 ->    5     0.0052    -0.0003    -0.0373     0.0377
     3 ->    6    -0.6002     0.2760    -0.0022     0.6606
     4 ->    5    -0.0024     0.0000     0.0122     0.0124
     4 ->    6    -1.1323    -0.0807    -0.0019     1.1352
     5 ->    6     0.0026     0.0014    -0.0953     0.0953

Magnetic transition dipole moments and rotational strengths:

 Transition      Lx         Ly         Lz       R(len)     R(vel) (a.u.)
------------------------------------------------------------------------
 1 ->    2    -0.4094    -0.0784    -0.0011     0.0028    -0.0010
 1 ->    3    -0.0002     0.0008     0.4453     0.0007    -0.0001
 1 ->    4     0.0001     0.0009     0.3233    -0.0011     0.0005
 1 ->    5    -0.2908     0.1022    -0.0016    -0.0007     0.0004
 1 ->    6     0.0013     0.0026     0.9027    -0.0004     0.0006

Electric transition quadrupole moments (Cartesian):

 Transition      Qxy        Qxz        Qyz        Qxx        Qyy        Qzz       norm (a.u.)
----------------------------------------------------------------------------------------------
 1 ->    2     0.0009    -0.0136     0.6751     0.0030    -0.0012    -0.0005     0.6752
 1 ->    3    -1.7667     0.0061    -0.0088    -1.0876     1.8024    -0.0083     2.7483
 1 ->    4     0.0777     0.0047    -0.0007     1.6952    -2.1721     0.1347     2.7597
 1 ->    5     0.0008     0.3748     0.5918    -0.0052     0.0076    -0.0006     0.7006
 1 ->    6    -3.1314     0.0127    -0.0096     4.4620    -0.4989    -0.0628     5.4743


Building Xtilde...

Building Z-vector RHS...

 Generating 2nd functional diffs
Solving CPSCF equations
Using DIIS solver

 Iter         Residual      
------  --------------------
    1      1.829555468461
    2      3.347925950786
    3      0.269207878463
    4      0.029695535142
    5      0.009705391479
    6      0.004067249948
    7      0.004370623170
    8      0.002152996591
    9      0.000944245270
   10      0.000308692385
   11      0.000081512126

CPSCF converged

Building X...

 Generating 2nd functional diffs
 Generating 2nd functional diffs
Building Xtilde...

Building Z-vector RHS...

 Generating 2nd functional diffs
Solving CPSCF equations
Using DIIS solver

 Iter         Residual      
------  --------------------
    1      0.990604132709
    2      1.313110536187
    3      0.306531345867
    4      0.035811925387
    5      0.010893743850
    6      0.005910936905
    7      0.001853598090
    8      0.000588258155
    9      0.000167431808
   10      0.000072318943

CPSCF converged

Building X...

 Generating 2nd functional diffs
 Generating 2nd functional diffs
Building Xtilde...

Building Z-vector RHS...

 Generating 2nd functional diffs
Solving CPSCF equations
Using DIIS solver

 Iter         Residual      
------  --------------------
    1      0.019060128957
    2      0.010117845282
    3      0.010420739226
    4      0.002795980756
    5      0.000986657772
    6      0.000356244761
    7      0.000161542101
    8      0.000054680166

CPSCF converged

Building X...

 Generating 2nd functional diffs
 Generating 2nd functional diffs
Lower state energy:      -466.7410224273
Upper state energy:      -466.7410134604
Energy difference:          0.0000089670
 Energy calculation finished, energy:  0.000000000E+00

Converting Cartesians to HDLC

Converting Cartesians to HDLC

Converting Cartesians to HDLC
 in dlf_makehessian...
Updating Hessian with the BFGS update, No     5
Testing convergence  in cycle    6
    Energy  0.0000E+00 Target: 1.0000E-04 converged?  yes
  Max step  1.4221E-02 Target: 4.0000E-03 converged?   no
  RMS step  3.7799E-03 Target: 2.6667E-03 converged?   no
  Max grad  1.1480E-03 Target: 1.0000E-03 converged?   no
  RMS grad  4.7273E-04 Target: 6.6667E-04 converged?  yes

Converting HDLC to Cartesians
DFTD Energy:    -0.0212888 hartree
Setting up the DFT grid...
| time to set the grid = 0.00 s
DFT grid points: 42812 (2854 points/atom)

                      *** Start SCF Iterations ***

 Iter     DIIS Error       Energy change      Electrons        XC Energy           Energy        Time(s)
----------------------------------------------------------------------------------------------------------
Initial temperature is 5000.000000
| Skip purify step
|    1     0.0531593473    -466.6636550710    70.0004680861   -33.0713976042    -466.6636550710     0.28  
|    2     0.0905226903      +7.9735155466    69.9998819368   -32.2738889072    -458.6901395244     0.28  
|    3     0.0304051935      -0.0924744196    69.9998836263   -32.3858017300    -458.7826139440     0.27  
|    4     0.0242392991      -0.0047447402    69.9998885056   -32.4142660151    -458.7873586842     0.25  
|    5     0.0115638965      -0.0048866022    69.9998915531   -32.4396468509    -458.7922452864     0.25  
|    6     0.0048467470      -0.0015516075    69.9998942164   -32.4562401706    -458.7937968939     0.25  
|    7     0.0012778246      -0.0002445268    69.9998952673   -32.4635434972    -458.7940414208     0.24  
|    8     0.0002504097      -0.0000212287    69.9998960565   -32.4666836712    -458.7940626495     0.23  
|    9     0.0000798209      -0.0000016236    69.9998961842   -32.4667452834    -458.7940642731     0.28  
|   10     0.0000402983      -0.0000001665    69.9998962284   -32.4668017754    -458.7940644396     0.22  
|   11     0.0000178634      -0.0000000441    69.9998962534   -32.4668305137    -458.7940644837     0.21  
|   12     0.0000073541      -0.0000000135    69.9998962630   -32.4668429960    -458.7940644972     0.21  
----------------------------------------------------------------------------------------------------------
FINAL ENERGY: -458.7940644972 a.u.
Fractional Occupation Entropy: 0.0000000000
Mermin Free Energy:            -458.7940644972
DISPERSION CONTRIBUTION TO ENERGY: -0.0212887678 a.u.
HOMO-LUMO GAP: 4.633 eV
CENTER OF MASS: {-0.008995, -0.006973, -0.000967} ANGS
DIPOLE MOMENT: {1.620699, 1.963727, 0.030953} (|D| = 2.546340) DEBYE
Writing out molden info

Running Mulliken population analysis...


  Restricted hh-TDA Parameters
--------------------------------------------
Number of occupied orbitals:            36
Number of virtual orbitals:            114
Number of molecular orbitals:          150
Number of basis functions:             160
Multiplicity of target state:      singlet

 Generating 2nd functional diffs
Reference energy:             -466.2533988662
Number of electrons:            71.9998932989
XC energy:                     -33.6591236267

      Davidson Diagonalization Parameters
-----------------------------------------------
Number of roots to find:                    6
Number of guess vectors:                   18
Maximum subspace size:                     60
Number of vectors to save:                  6
Collapse vectors per root:                  2
Number of CSFs:                           666
Maximum Davidson iterations:              100
Residual convergence:                 1.0e-04
Orthogonality tolerance:              1.0e-12
Use incremental sigma vectors:             No

Davidson memory usage: 760.85 kB

Guess Vectors:
  36 &  36 : closed :    -0.792991
  36 &  35 :  open  :    -0.633387
  36 &  34 :  open  :    -0.601911
  36 &  33 :  open  :    -0.564998
  36 &  32 :  open  :    -0.531740
  36 &  31 :  open  :    -0.518591
  36 &  30 :  open  :    -0.502701
  36 &  29 :  open  :    -0.474593
  35 &  35 : closed :    -0.473783
  35 &  34 :  open  :    -0.442306
  36 &  28 :  open  :    -0.416323
  34 &  34 : closed :    -0.410830
  35 &  33 :  open  :    -0.405394
  36 &  26 :  open  :    -0.376772
  36 &  27 :  open  :    -0.374408
  34 &  33 :  open  :    -0.373918
  35 &  32 :  open  :    -0.372135
  36 &  24 :  open  :    -0.360323

  Root           Eigenvalue       Energy Change        Residual
-------------------------------------------------------------------
Iteration:    0   Subspace Size:   18
Root: 1:        -0.66789671        -0.66789671         0.03833081  
Root: 2:        -0.48238761        -0.48238761         0.05251799  
Root: 3:        -0.48225068        -0.48225068         0.04866001  
Root: 4:        -0.42993409        -0.42993409         0.05218730  
Root: 5:        -0.42088797        -0.42088797         0.05075267  
Root: 6:        -0.40090400        -0.40090400         0.05203240  

Iteration:    1   Subspace Size:   24
Root: 1:        -0.66978916        -0.00189246         0.00360162  
Root: 2:        -0.48746562        -0.00507801         0.01077195  
Root: 3:        -0.48745060        -0.00519991         0.00986198  
Root: 4:        -0.43615879        -0.00622470         0.01391393  
Root: 5:        -0.42744717        -0.00655920         0.01581966  
Root: 6:        -0.40660369        -0.00569969         0.01492935  

Iteration:    2   Subspace Size:   30
Root: 1:        -0.66980035        -0.00001119         0.00056519  
Root: 2:        -0.48762314        -0.00015753         0.00210667  
Root: 3:        -0.48761999        -0.00016939         0.00235945  
Root: 4:        -0.43656818        -0.00040939         0.00282192  
Root: 5:        -0.42795454        -0.00050737         0.00440160  
Root: 6:        -0.40711966        -0.00051596         0.00334527  

Iteration:    3   Subspace Size:   36
Root: 1:        -0.66980052        -0.00000017         0.00008956  Converged
Root: 2:        -0.48762815        -0.00000500         0.00041699  
Root: 3:        -0.48762761        -0.00000762         0.00054719  
Root: 4:        -0.43657954        -0.00001137         0.00080535  
Root: 5:        -0.42798805        -0.00003352         0.00103096  
Root: 6:        -0.40713789        -0.00001823         0.00143882  

Iteration:    4   Subspace Size:   41
Root: 1:        -0.66980052        -0.00000000         0.00008428  Converged
Root: 2:        -0.48762838        -0.00000024         0.00007118  Converged
Root: 3:        -0.48762786        -0.00000025         0.00012387  
Root: 4:        -0.43658038        -0.00000084         0.00014929  
Root: 5:        -0.42798986        -0.00000181         0.00028086  
Root: 6:        -0.40714144        -0.00000355         0.00021375  

Iteration:    5   Subspace Size:   45
Root: 1:        -0.66980052        -0.00000000         0.00007889  Converged
Root: 2:        -0.48762839        -0.00000000         0.00006506  Converged
Root: 3:        -0.48762787        -0.00000001         0.00001376  Converged
Root: 4:        -0.43658040        -0.00000002         0.00001995  Converged
Root: 5:        -0.42798999        -0.00000013         0.00006394  Converged
Root: 6:        -0.40714149        -0.00000005         0.00005187  Converged

Davidson converged in 5 iterations
45 sigma vectors were formed

  Root   Mult.   Total Energy (a.u.)   Ex. Energy (a.u.)     Ex. Energy (eV)     Ex. Energy (nm)        Osc. (a.u.)  
-------------------------------------------------------------------------------------------------------------------
     1  singlet       -466.92319939
     2  singlet       -466.74102725          0.18217214          4.95715528        250.11163383          0.00046740
     3  singlet       -466.74102674          0.18217265          4.95716929        250.11092710          0.78866136
     4  singlet       -466.68997926          0.23322013          6.34624146        195.36637790          0.60418460
     5  singlet       -466.68138886          0.24181054          6.57999836        188.42591423          0.00001301
     6  singlet       -466.66054036          0.26265903          7.14731475        173.46965276          0.07710856

Singlet  1: Largest CI coefficients:
  36  &  36 : closed :   0.989264

Singlet  2: Largest CI coefficients:
  34  &  36 :  open  :  -0.696428
  36  &  34 :  open  :  -0.696428

Singlet  3: Largest CI coefficients:
  35  &  36 :  open  :   0.695731
  36  &  35 :  open  :   0.695731

Singlet  4: Largest CI coefficients:
  33  &  36 :  open  :   0.668845
  36  &  33 :  open  :   0.668845
  31  &  36 :  open  :   0.186505
  36  &  31 :  open  :   0.186505

Singlet  5: Largest CI coefficients:
  32  &  36 :  open  :  -0.666225
  36  &  32 :  open  :  -0.666225
  30  &  36 :  open  :  -0.156836
  36  &  30 :  open  :  -0.156836
  34  &  35 :  open  :  -0.115648
  35  &  34 :  open  :  -0.115648

Singlet  6: Largest CI coefficients:
  31  &  36 :  open  :  -0.627638
  36  &  31 :  open  :  -0.627638
  35  &  35 : closed :  -0.264498
  29  &  36 :  open  :  -0.166910
  36  &  29 :  open  :  -0.166910
  33  &  36 :  open  :   0.150893
  36  &  33 :  open  :   0.150893

Singlet state dipole moments:

  Root       Dx         Dy         Dz         |D|  (Debye)
------------------------------------------------------------
     1     1.8550     0.4178     0.0296     1.9017
     2     0.1035    -2.1150     0.0232     2.1177
     3     0.7903     1.8879     0.0330     2.0468
     4     1.4254    -0.6697     0.0299     1.5752
     5    -1.1710     0.7842     0.0319     1.4097
     6     3.2648     3.8708     0.0240     5.0639

Transition dipole moments between singlet states:

    Transition       Tx         Ty         Tz         |T| (a.u.)
------------------------------------------------------------------
     1 ->    2     0.0612    -0.0025    -0.0099     0.0620
     1 ->    3    -2.5440     0.1479    -0.0033     2.5483
     1 ->    4     0.1371     1.9665    -0.0021     1.9713
     1 ->    5    -0.0039    -0.0047    -0.0066     0.0090
     1 ->    6     0.4971     0.4396    -0.0015     0.6636
     2 ->    3    -0.0090    -0.0372     0.0739     0.0832
     2 ->    4     0.0099     0.0026     0.1524     0.1528
     2 ->    5     1.4520     0.2067     0.0007     1.4667
     2 ->    6     0.0156    -0.0000     0.0088     0.0179
     3 ->    4    -0.3089    -0.0758     0.0029     0.3181
     3 ->    5     0.0363     0.0041    -0.0373     0.0522
     3 ->    6    -0.6030     0.2788    -0.0020     0.6643
     4 ->    5    -0.0024     0.0000     0.0125     0.0127
     4 ->    6    -1.1329    -0.0774    -0.0019     1.1356
     5 ->    6     0.0025     0.0013    -0.0953     0.0954

Magnetic transition dipole moments and rotational strengths:

 Transition      Lx         Ly         Lz       R(len)     R(vel) (a.u.)
------------------------------------------------------------------------
 1 ->    2    -0.4077    -0.0786    -0.0107     0.0246    -0.0085
 1 ->    3    -0.0089    -0.0009     0.4467    -0.0212     0.0073
 1 ->    4     0.0001     0.0009     0.3262    -0.0011     0.0005
 1 ->    5    -0.2925     0.1020    -0.0016    -0.0007     0.0004
 1 ->    6     0.0013     0.0026     0.9023    -0.0004     0.0006

Electric transition quadrupole moments (Cartesian):

 Transition      Qxy        Qxz        Qyz        Qxx        Qyy        Qzz       norm (a.u.)
----------------------------------------------------------------------------------------------
 1 ->    2     0.0386    -0.0156     0.6728     0.0264    -0.0399    -0.0003     0.6758
 1 ->    3    -1.7605     0.0057     0.0056    -1.0924     1.8085    -0.0087     2.7502
 1 ->    4     0.0712     0.0047    -0.0008     1.6982    -2.1687     0.1342     2.7586
 1 ->    5     0.0007     0.3746     0.5952    -0.0051     0.0075    -0.0006     0.7033
 1 ->    6    -3.1289     0.0127    -0.0095     4.4643    -0.5040    -0.0635     5.4753


Building Xtilde...

Building Z-vector RHS...

 Generating 2nd functional diffs
Solving CPSCF equations
Using DIIS solver

 Iter         Residual      
------  --------------------
    1      1.832241013654
    2      3.356268839317
    3      0.269489797684
    4      0.029741026145
    5      0.009726002689
    6      0.004011568946
    7      0.004329942671
    8      0.002143597425
    9      0.000944098755
   10      0.000307950389
   11      0.000082451547

CPSCF converged

Building X...

 Generating 2nd functional diffs
 Generating 2nd functional diffs
Building Xtilde...

Building Z-vector RHS...

 Generating 2nd functional diffs
Solving CPSCF equations
Using DIIS solver

 Iter         Residual      
------  --------------------
    1      0.989049594105
    2      1.310958139728
    3      0.307173676396
    4      0.035737516980
    5      0.010885639036
    6      0.005911127256
    7      0.001853650233
    8      0.000586483977
    9      0.000164366946
   10      0.000070110882

CPSCF converged

Building X...

 Generating 2nd functional diffs
 Generating 2nd functional diffs
Building Xtilde...

Building Z-vector RHS...

 Generating 2nd functional diffs
Solving CPSCF equations
Using DIIS solver

 Iter         Residual      
------  --------------------
    1      0.040894711065
    2      0.063698690840
    3      0.009450902077
    4      0.005383783658
    5      0.001690828734
    6      0.000689516229
    7      0.000243632394
    8      0.000089410442

CPSCF converged

Building X...

 Generating 2nd functional diffs
 Generating 2nd functional diffs
Lower state energy:      -466.7410272519
Upper state energy:      -466.7410267371
Energy difference:          0.0000005148
 Energy calculation finished, energy:  0.000000000E+00

Converting Cartesians to HDLC

Converting Cartesians to HDLC

Converting Cartesians to HDLC
 in dlf_makehessian...
Updating Hessian with the BFGS update, No     6
Testing convergence  in cycle    7
    Energy  0.0000E+00 Target: 1.0000E-04 converged?  yes
  Max step  4.3194E-03 Target: 4.0000E-03 converged?   no
  RMS step  1.1132E-03 Target: 2.6667E-03 converged?  yes
  Max grad  6.7979E-04 Target: 1.0000E-03 converged?  yes
  RMS grad  2.8799E-04 Target: 6.6667E-04 converged?  yes

Converting HDLC to Cartesians
DFTD Energy:    -0.0212865 hartree
Setting up the DFT grid...
| time to set the grid = 0.00 s
DFT grid points: 42812 (2854 points/atom)

                      *** Start SCF Iterations ***

 Iter     DIIS Error       Energy change      Electrons        XC Energy           Energy        Time(s)
----------------------------------------------------------------------------------------------------------
Initial temperature is 5000.000000
| Skip purify step
|    1     0.0530524390    -466.6634694677    70.0002367183   -33.0716579676    -466.6634694677     0.28  
|    2     0.0904421615      +7.9739115248    69.9998815403   -32.2741280000    -458.6895579429     0.27  
|    3     0.0304837303      -0.0929295994    69.9998830859   -32.3859342557    -458.7824875423     0.27  
|    4     0.0242566339      -0.0047632404    69.9998879861   -32.4144551767    -458.7872507827     0.25  
|    5     0.0115684702      -0.0049099152    69.9998910309   -32.4398668386    -458.7921606979     0.25  
|    6     0.0048811350      -0.0015604105    69.9998937083   -32.4564404588    -458.7937211084     0.25  
|    7     0.0012761814      -0.0002481788    69.9998947653   -32.4638151365    -458.7939692872     0.23  
|    8     0.0002500238      -0.0000211928    69.9998955566   -32.4669542107    -458.7939904800     0.23  
|    9     0.0000801562      -0.0000016347    69.9998956847   -32.4670152296    -458.7939921147     0.28  
|   10     0.0000399052      -0.0000001706    69.9998957289   -32.4670712559    -458.7939922853     0.22  
|   11     0.0000177698      -0.0000000453    69.9998957538   -32.4671004430    -458.7939923306     0.21  
|   12     0.0000076871      -0.0000000140    69.9998957634   -32.4671124077    -458.7939923446     0.21  
----------------------------------------------------------------------------------------------------------
FINAL ENERGY: -458.7939923446 a.u.
Fractional Occupation Entropy: 0.0000000000
Mermin Free Energy:            -458.7939923446
DISPERSION CONTRIBUTION TO ENERGY: -0.0212864753 a.u.
HOMO-LUMO GAP: 4.635 eV
CENTER OF MASS: {-0.009188, -0.006838, -0.000964} ANGS
DIPOLE MOMENT: {1.617700, 1.961212, 0.030941} (|D| = 2.542492) DEBYE
Writing out molden info

Running Mulliken population analysis...


  Restricted hh-TDA Parameters
--------------------------------------------
Number of occupied orbitals:            36
Number of virtual orbitals:            114
Number of molecular orbitals:          150
Number of basis functions:             160
Multiplicity of target state:      singlet

 Generating 2nd functional diffs
Reference energy:             -466.2533530118
Number of electrons:            71.9998927851
XC energy:                     -33.6594031296

      Davidson Diagonalization Parameters
-----------------------------------------------
Number of roots to find:                    6
Number of guess vectors:                   18
Maximum subspace size:                     60
Number of vectors to save:                  6
Collapse vectors per root:                  2
Number of CSFs:                           666
Maximum Davidson iterations:              100
Residual convergence:                 1.0e-04
Orthogonality tolerance:              1.0e-12
Use incremental sigma vectors:             No

Davidson memory usage: 760.85 kB

Guess Vectors:
  36 &  36 : closed :    -0.793040
  36 &  35 :  open  :    -0.633411
  36 &  34 :  open  :    -0.601969
  36 &  33 :  open  :    -0.565053
  36 &  32 :  open  :    -0.531687
  36 &  31 :  open  :    -0.518659
  36 &  30 :  open  :    -0.502577
  36 &  29 :  open  :    -0.474573
  35 &  35 : closed :    -0.473783
  35 &  34 :  open  :    -0.442340
  36 &  28 :  open  :    -0.416346
  34 &  34 : closed :    -0.410898
  35 &  33 :  open  :    -0.405425
  36 &  26 :  open  :    -0.377018
  36 &  27 :  open  :    -0.374451
  34 &  33 :  open  :    -0.373982
  35 &  32 :  open  :    -0.372059
  36 &  24 :  open  :    -0.360327

  Root           Eigenvalue       Energy Change        Residual
-------------------------------------------------------------------
Iteration:    0   Subspace Size:   18
Root: 1:        -0.66795181        -0.66795181         0.03833318  
Root: 2:        -0.48244686        -0.48244686         0.05247006  
Root: 3:        -0.48230562        -0.48230562         0.04864626  
Root: 4:        -0.42995800        -0.42995800         0.05224022  
Root: 5:        -0.42083563        -0.42083563         0.05078497  
Root: 6:        -0.40094758        -0.40094758         0.05197501  

Iteration:    1   Subspace Size:   24
Root: 1:        -0.66984450        -0.00189269         0.00360008  
Root: 2:        -0.48751592        -0.00506906         0.01076201  
Root: 3:        -0.48750065        -0.00519503         0.00985727  
Root: 4:        -0.43618981        -0.00623180         0.01392848  
Root: 5:        -0.42740049        -0.00656486         0.01585638  
Root: 6:        -0.40663303        -0.00568544         0.01492130  

Iteration:    2   Subspace Size:   30
Root: 1:        -0.66985567        -0.00001117         0.00056570  
Root: 2:        -0.48767311        -0.00015719         0.00210453  
Root: 3:        -0.48766982        -0.00016917         0.00235803  
Root: 4:        -0.43660009        -0.00041029         0.00282630  
Root: 5:        -0.42791061        -0.00051011         0.00441051  
Root: 6:        -0.40714742        -0.00051440         0.00334743  

Iteration:    3   Subspace Size:   36
Root: 1:        -0.66985584        -0.00000017         0.00008962  Converged
Root: 2:        -0.48767796        -0.00000485         0.00041666  
Root: 3:        -0.48767756        -0.00000774         0.00054659  
Root: 4:        -0.43661149        -0.00001140         0.00080529  
Root: 5:        -0.42794427        -0.00003366         0.00103263  
Root: 6:        -0.40716570        -0.00001827         0.00143678  

Iteration:    4   Subspace Size:   41
Root: 1:        -0.66985584        -0.00000000         0.00008431  Converged
Root: 2:        -0.48767820        -0.00000023         0.00007140  Converged
Root: 3:        -0.48767782        -0.00000025         0.00012384  
Root: 4:        -0.43661233        -0.00000084         0.00014977  
Root: 5:        -0.42794608        -0.00000181         0.00028198  
Root: 6:        -0.40716924        -0.00000354         0.00021309  

Iteration:    5   Subspace Size:   45
Root: 1:        -0.66985584        -0.00000000         0.00007875  Converged
Root: 2:        -0.48767820        -0.00000000         0.00006513  Converged
Root: 3:        -0.48767783        -0.00000001         0.00001380  Converged
Root: 4:        -0.43661235        -0.00000002         0.00002007  Converged
Root: 5:        -0.42794621        -0.00000013         0.00006382  Converged
Root: 6:        -0.40716929        -0.00000005         0.00005198  Converged

Davidson converged in 5 iterations
45 sigma vectors were formed

  Root   Mult.   Total Energy (a.u.)   Ex. Energy (a.u.)     Ex. Energy (eV)     Ex. Energy (nm)        Osc. (a.u.)  
-------------------------------------------------------------------------------------------------------------------
     1  singlet       -466.92320885
     2  singlet       -466.74103121          0.18217764          4.95730504        250.10407833          0.00213056
     3  singlet       -466.74103084          0.18217802          4.95731525        250.10356291          0.78635722
     4  singlet       -466.68996536          0.23324349          6.34687737        195.34680350          0.60515364
     5  singlet       -466.68129922          0.24190963          6.58269494        188.34872633          0.00001402
     6  singlet       -466.66052230          0.26268655          7.14806354        173.45148095          0.07664555

Singlet  1: Largest CI coefficients:
  36  &  36 : closed :   0.989269

Singlet  2: Largest CI coefficients:
  34  &  36 :  open  :  -0.695701
  36  &  34 :  open  :  -0.695701

Singlet  3: Largest CI coefficients:
  35  &  36 :  open  :   0.694977
  36  &  35 :  open  :   0.694977

Singlet  4: Largest CI coefficients:
  33  &  36 :  open  :   0.669084
  36  &  33 :  open  :   0.669084
  31  &  36 :  open  :   0.185507
  36  &  31 :  open  :   0.185507
  35  &  35 : closed :  -0.100714

Singlet  5: Largest CI coefficients:
  32  &  36 :  open  :  -0.666314
  36  &  32 :  open  :  -0.666314
  30  &  36 :  open  :  -0.156368
  36  &  30 :  open  :  -0.156368
  34  &  35 :  open  :  -0.115793
  35  &  34 :  open  :  -0.115793

Singlet  6: Largest CI coefficients:
  31  &  36 :  open  :  -0.628158
  36  &  31 :  open  :  -0.628158
  35  &  35 : closed :  -0.263664
  29  &  36 :  open  :  -0.166454
  36  &  29 :  open  :  -0.166454
  33  &  36 :  open  :   0.149882
  36  &  33 :  open  :   0.149882

Singlet state dipole moments:

  Root       Dx         Dy         Dz         |D|  (Debye)
------------------------------------------------------------
     1     1.8655     0.4056     0.0297     1.9093
     2     0.0953    -2.1178     0.0128     2.1200
     3     0.7959     1.8724     0.0435     2.0350
     4     1.4117    -0.6762     0.0299     1.5656
     5    -1.1648     0.7615     0.0319     1.3920
     6     3.2785     3.8699     0.0240     5.0720

Transition dipole moments between singlet states:

    Transition       Tx         Ty         Tz         |T| (a.u.)
------------------------------------------------------------------
     1 ->    2     0.1319    -0.0065    -0.0098     0.1324
     1 ->    3    -2.5404     0.1450    -0.0035     2.5445
     1 ->    4     0.1372     1.9680    -0.0021     1.9728
     1 ->    5    -0.0039    -0.0046    -0.0071     0.0093
     1 ->    6     0.4992     0.4341    -0.0015     0.6616
     2 ->    3    -0.0169    -0.0810     0.0738     0.1109
     2 ->    4     0.0185     0.0046     0.1523     0.1535
     2 ->    5     1.4504     0.1986     0.0017     1.4640
     2 ->    6     0.0323    -0.0080     0.0086     0.0344
     3 ->    4    -0.3114    -0.0732     0.0072     0.3200
     3 ->    5     0.0767     0.0094    -0.0372     0.0858
     3 ->    6    -0.6030     0.2806    -0.0018     0.6651
     4 ->    5    -0.0023     0.0000     0.0126     0.0128
     4 ->    6    -1.1315    -0.0735    -0.0019     1.1339
     5 ->    6     0.0024     0.0012    -0.0954     0.0955

Magnetic transition dipole moments and rotational strengths:

 Transition      Lx         Ly         Lz       R(len)     R(vel) (a.u.)
------------------------------------------------------------------------
 1 ->    2    -0.4064    -0.0786    -0.0233     0.0529    -0.0182
 1 ->    3    -0.0202    -0.0031     0.4477    -0.0494     0.0170
 1 ->    4     0.0001     0.0009     0.3280    -0.0011     0.0005
 1 ->    5    -0.2936     0.1014    -0.0015    -0.0007     0.0004
 1 ->    6     0.0013     0.0026     0.9016    -0.0004     0.0006

Electric transition quadrupole moments (Cartesian):

 Transition      Qxy        Qxz        Qyz        Qxx        Qyy        Qzz       norm (a.u.)
----------------------------------------------------------------------------------------------
 1 ->    2     0.0874    -0.0167     0.6710     0.0570    -0.0904    -0.0000     0.6853
 1 ->    3    -1.7557     0.0052     0.0242    -1.0949     1.8099    -0.0088     2.7491
 1 ->    4     0.0631     0.0047    -0.0008     1.7052    -2.1687     0.1337     2.7627
 1 ->    5     0.0007     0.3739     0.5974    -0.0050     0.0074    -0.0006     0.7048
 1 ->    6    -3.1277     0.0127    -0.0095     4.4591    -0.5025    -0.0640     5.4702


Building Xtilde...

Building Z-vector RHS...

 Generating 2nd functional diffs
Solving CPSCF equations
Using DIIS solver

 Iter         Residual      
------  --------------------
    1      1.831701489409
    2      3.356765024779
    3      0.269383287179
    4      0.029687120222
    5      0.009725792706
    6      0.003984686563
    7      0.004302279464
    8      0.002136650313
    9      0.000945202515
   10      0.000307492105
   11      0.000083226313

CPSCF converged

Building X...

 Generating 2nd functional diffs
 Generating 2nd functional diffs
Building Xtilde...

Building Z-vector RHS...

 Generating 2nd functional diffs
Solving CPSCF equations
Using DIIS solver

 Iter         Residual      
------  --------------------
    1      0.987660650266
    2      1.310147698606
    3      0.307424986941
    4      0.035629993085
    5      0.010850441320
    6      0.005910457112
    7      0.001850088168
    8      0.000587502241
    9      0.000164841755
   10      0.000070632026

CPSCF converged

Building X...

 Generating 2nd functional diffs
 Generating 2nd functional diffs
Building Xtilde...

Building Z-vector RHS...

 Generating 2nd functional diffs
Solving CPSCF equations
Using DIIS solver

 Iter         Residual      
------  --------------------
    1      0.080288920919
    2      0.135774527164
    3      0.015469702664
    4      0.005034063173
    5      0.002738093284
    6      0.000650543236
    7      0.000357689366
    8      0.000135906558
    9      0.000077202900

CPSCF converged

Building X...

 Generating 2nd functional diffs
 Generating 2nd functional diffs
Lower state energy:      -466.7410312131
Upper state energy:      -466.7410308377
Energy difference:          0.0000003754
 Energy calculation finished, energy:  0.000000000E+00

Converting Cartesians to HDLC

Converting Cartesians to HDLC

Converting Cartesians to HDLC
 in dlf_makehessian...
Updating Hessian with the BFGS update, No     7
Testing convergence  in cycle    8
    Energy  0.0000E+00 Target: 1.0000E-04 converged?  yes
  Max step  3.9864E-03 Target: 4.0000E-03 converged?  yes
  RMS step  9.3170E-04 Target: 2.6667E-03 converged?  yes
  Max grad  4.7037E-04 Target: 1.0000E-03 converged?  yes
  RMS grad  1.6937E-04 Target: 6.6667E-04 converged?  yes
Converged!
 converged
Destroying all HDLC residues


DL-FIND Report:
===============
Conical intersection algorithm: Lagrange-Newton
Lagrange-Newton threshold t1 ...................  1.000E-04
Lagrange-Newton threshold t2 ...................  1.000E+00
Lower electronic state .........................          1
Upper electronic state .........................          2
Optimisation algorithm: Lagrange-Newton
Initial Hessian by diagonal one-point finite difference
Hessian update mechanism: BFGS
Maximum Number of Hessian updates before recalc.         50
Finite difference for Hessian calculation ......  3.000E-03
No eigenmodes are considered soft
Minimum step size for Hessian update ...........  1.000E-05
 
Step length: simple scaled
Maximum step length ............................  5.000E-01
Scaling step by ................................  1.000E+00
 
Coordinate system: Delocalised internal coordinates (DLC)
 
Number of atoms ................................         15
Number of input geometries .....................          2
Variables to be optimised ......................         41
Restart information is written every ...........         10 steps
This run has not been restarted.
Number of energy evaluations on this processor .          9
Number of steps ................................          8
Number of accepted steps / line searches .......          8
 

| Timing report
| =============
| Module                                      CPU time            Wall clock time
| Total ...............................  1807.821 (100.00%)   372.128 (100.00%) seconds
| Energy and Gradient .................  1807.558 ( 99.99%)   372.091 ( 99.99%) seconds
| Step direction ......................     0.004 (  0.00%)     0.001 (  0.00%) seconds
| Coordinate transformation ...........     0.046 (  0.00%)     0.005 (  0.00%) seconds
| Checkpoint file I/O .................     0.000 (  0.00%)     0.000 (  0.00%) seconds
| XYZ-file I/O ........................     0.000 (  0.00%)     0.000 (  0.00%) seconds
Current memory usage ........................... 3.4922E+00 kB
Currently allocated real values         447
Currently allocated integer values        0
Currently allocated logical values        0
Currently allocated complex values        0
| Maximum memory usage ......................... 1.7302E+02 kB
Writing out molden info
| Total processing time: 372.18 sec 

| Job finished: Fri Jan 20 21:37:25 2023
