# Supplementary material for: Finding Excited-State Minimum Energy Crossing Points on a Budget: Non-Self-Consistent Tight-Binding Methods
Source: J Phys Chem Lett. 2023 May 5;14(19):4440–8. doi: 10.1021/acs.jpclett.3c00494 (PMC10201533; doi:10.1021/acs.jpclett.3c00494)
Supplement: Supplementary file 1 — jz3c00494_si_001.zip [file jz3c00494_si_001.zip › SI/s2s1_benchmark/adenine/hhtda.xyz]

15
-4.5879399234462761e+02 frame 9   xyz file generated by TeraChem
     N    -1.8575399252    1.8223141392   -0.0052293223
     C    -1.2587611251    0.6037592881   -0.0023144041
     N    -1.9333254910   -0.5179481982   -0.0009620384
     C    -1.3703748989   -1.6960794092    0.0001649113
     N     0.0053972314   -1.8591908116   -0.0000076999
     C     0.7131629295   -0.7823536774   -0.0007915520
     C     0.1891831561    0.5358213338   -0.0014508566
     N     1.1553685302    1.4396810219   -0.0007066226
     C     2.2918207843    0.7704889119    0.0001042885
     N     2.0641327263   -0.5945812655    0.0004891814
     H    -2.8582934303    1.8883338487    0.0032431368
     H    -1.2929375949    2.6507067791    0.0050215151
     H    -1.9806349790   -2.5890238373    0.0014640280
     H     3.2850958635    1.1937988052    0.0007060372
     H     2.7515663854   -1.3259848269    0.0005709346
