# Supplementary material for: Finding Excited-State Minimum Energy Crossing Points on a Budget: Non-Self-Consistent Tight-Binding Methods
Source: J Phys Chem Lett. 2023 May 5;14(19):4440–8. doi: 10.1021/acs.jpclett.3c00494 (PMC10201533; doi:10.1021/acs.jpclett.3c00494)
Supplement: Supplementary file 1 — jz3c00494_si_001.zip [file jz3c00494_si_001.zip › SI/s2s1_benchmark/azulene/casci-tc.out]

| Startfile from command line: tc.inp


|       ***********************************************************
|       *                    TeraChem v1.9-2022.08-dev            *
|       *  Git Version: 5e84fd4dc456f19b8b743ac9d407259fd194ada5  *
|       *                   Development Version                   *
|       *           Chemistry at the Speed of Graphics!           *
|       ***********************************************************
|       * This program may only be used in connection with        *
|       * a valid license from PetaChem, LLC. Use of this program *
|       * or results thereof indicates acceptance of all terms    *
|       * and conditions stated in the license and that a valid   *
|       * license agreement between the user and PetaChem, LLC    *
|       * exists. PetaChem, LLC does not warrant the correctness  *
|       * of results or their suitability for any purpose.        *
|       * Please email bugs, suggestions, and comments to         *
|       *                  help@petachem.com                      *
|       *                                                         *
|       ***********************************************************


|       ***********************************************************
|       *  Compiled by pisteinbach  Do 25. Aug 16:33:30 CEST 2022  *
|       *  Supported architectures: sm_75 sm_80                   *
|       *  Build cuda_11.6.r11.6/compiler.31057947_0              *
|       ***********************************************************


| Job started   Sun Feb 12 14:25:26 2023
| On jtc-hpz107 (available memory: 23322 MB)

| ######################################### RUNTIME INFO ##########################################
| terachem  tc.inp 

|  NVRM version: NVIDIA UNIX x86_64 Kernel Module  520.61.05  Thu Sep 29 05:30:25 UTC 2022
|  GCC version:  gcc version 9.4.0 (Ubuntu 9.4.0-1ubuntu1~20.04.1) 

|  	linux-vdso.so.1 (0x00007ffd5ff5d000)
|  	libmpi.so.12 => /mnt/group-bin/terachem-3c-dev/lib/libmpi.so.12 (0x00007f744fdca000)
|  	libgpubox.so.1 => /mnt/group-bin/terachem-3c-dev/lib/libgpubox.so.1 (0x00007f744fdaf000)
|  	libtensorbox.so.1 => /mnt/group-bin/terachem-3c-dev/lib/libtensorbox.so.1 (0x00007f744fd8e000)
|  	libiobox.so.1 => /mnt/group-bin/terachem-3c-dev/lib/libiobox.so.1 (0x00007f744fd78000)
|  	libintbox.so.1 => /mnt/group-bin/terachem-3c-dev/lib/libintbox.so.1 (0x00007f7431d56000)
|  	libsqmbox.so.1 => /mnt/group-bin/terachem-3c-dev/lib/libsqmbox.so.1 (0x00007f74319f5000)
|  	libgridbox.so.1 => /mnt/group-bin/terachem-3c-dev/lib/libgridbox.so.1 (0x00007f7431810000)
|  	libdftbox.so.1 => /mnt/group-bin/terachem-3c-dev/lib/libdftbox.so.1 (0x00007f743172e000)
|  	libcibox.so.1 => /mnt/group-bin/terachem-3c-dev/lib/libcibox.so.1 (0x00007f74313e8000)
|  	libccbox.so.1 => /mnt/group-bin/terachem-3c-dev/lib/libccbox.so.1 (0x00007f74310e4000)
|  	libsimbox.so.1 => /mnt/group-bin/terachem-3c-dev/lib/libsimbox.so.1 (0x00007f74310c5000)
|  	liboptbox.so.1 => /mnt/group-bin/terachem-3c-dev/lib/liboptbox.so.1 (0x00007f7431085000)
|  	libnvToolsExt.so.1 => /usr/local/cuda-11.6/targets/x86_64-linux/lib/libnvToolsExt.so.1 (0x00007f7430e7b000)
|  	libssl.so.1.1 => /lib/x86_64-linux-gnu/libssl.so.1.1 (0x00007f7430dd7000)
|  	libcrypto.so.1.1 => /lib/x86_64-linux-gnu/libcrypto.so.1.1 (0x00007f7430b01000)
|  	libcuda.so.1 => /lib/x86_64-linux-gnu/libcuda.so.1 (0x00007f742f18d000)
|  	libcudart.so.11.0 => /usr/local/cuda-11.6/targets/x86_64-linux/lib/libcudart.so.11.0 (0x00007f742eee9000)
|  	libcublas.so.11 => /usr/local/cuda-11.6/targets/x86_64-linux/lib/libcublas.so.11 (0x00007f7425769000)
|  	libcufft.so.10 => /usr/local/cuda-11.6/targets/x86_64-linux/lib/libcufft.so.10 (0x00007f741ccdc000)
|  	libcusparse.so.11 => /usr/local/cuda-11.6/targets/x86_64-linux/lib/libcusparse.so.11 (0x00007f740d893000)
|  	libcusolver.so.11 => /usr/local/cuda-11.6/targets/x86_64-linux/lib/libcusolver.so.11 (0x00007f73fd4aa000)
|  	libstdc++.so.6 => /lib/x86_64-linux-gnu/libstdc++.so.6 (0x00007f73fd2c8000)
|  	libm.so.6 => /lib/x86_64-linux-gnu/libm.so.6 (0x00007f73fd179000)
|  	libiomp5.so => /mnt/group-bin/terachem-3c-dev/lib/libiomp5.so (0x00007f73fcd3e000)
|  	libcilkrts.so.5 => /mnt/group-bin/terachem-3c-dev/lib/libcilkrts.so.5 (0x00007f73fcb01000)
|  	libgcc_s.so.1 => /lib/x86_64-linux-gnu/libgcc_s.so.1 (0x00007f73fcae6000)
|  	libpthread.so.0 => /lib/x86_64-linux-gnu/libpthread.so.0 (0x00007f73fcac3000)
|  	libc.so.6 => /lib/x86_64-linux-gnu/libc.so.6 (0x00007f73fc8d1000)
|  	/lib64/ld-linux-x86-64.so.2 (0x00007f7451614000)
|  	libdl.so.2 => /lib/x86_64-linux-gnu/libdl.so.2 (0x00007f73fc8cb000)
|  	librt.so.1 => /lib/x86_64-linux-gnu/librt.so.1 (0x00007f73fc8bf000)
|  	libcublasLt.so.11 => /usr/local/cuda-11.6/targets/x86_64-linux/lib/libcublasLt.so.11 (0x00007f73e7859000)
| #################################################################################################

-----------------------------------
Processed Input file:
              coordinates coord.xyz
                   method rhf
                    basis def2-sv_p
           max_l_in_basis 2
           sphericalbasis yes
                    guess c0
                   purify no
                     xtol 1e-6
                 convthre 5e-5
                  threall 1e-14
                precision mixed
                 spinmult 1
                   charge 0
                     dftd d3
                   closed 32
                   active 3
                      fon yes
               fon_method constant
          fon_temperature 5000
                    casci yes
              cassinglets 4
             dciguessvecs 10
              dcisubspace 10
            castargetmult 1
                castarget 0
               dcimaxiter 40
                 cphfiter 40
              casnumalpha 2
               casnumbeta 2
                     gpus 1
                      run conical
                nacstate1 1
                nacstate2 2
-----------------------------------
Jobname: coord
Scratch directory: ./scr.coord
Scratch data will not be generated
| Random number seed: 1970733126

XYZ coordinates coord.xyz
Molden File Output: ./scr.coord/coord.molden
Using basis set: def2-sv_p
dmrgstart not found
Spin multiplicity: 1
DIIS will use up to 10 vectors.
Condition number limit for the DIIS overlap matrix is            0
WF convergence threshold: 5.00e-05
Using DIIS algorithm to converge WF
Maximum number of SCF iterations: 100
Incremental fock with rebuild every 8 iterations
Will switch to conventional Fock if diffuse functions are detected
X-matrix tolerance: 1.00e-06
PRECISION: MIXED
Single/Double precision threshold: 1.00e-05
TeraChem will select linear algebra engine
Using fractional orbital occupations
32 occupied orbitals will have integer occupation
3 occupied orbitals will have fractional occupation
kT is set to 5000.000 a.u.
Density matrix purification turned off
DFT Functional requested: hf
Method: Hartree-Fock  with dispersion correction
Wavefunction: RESTRICTED

 DFT-D code reimplemented following the
 code by S.Grimme, University Bonn 
 based on DFTD3 V3.2 Rev 0         
 
Please cite DFT-D3 work done with this code as:
S. Grimme, J. Antony, S. Ehrlich and H. Krieg,
J. Chem. Phys. 132 (2010), 154104
If used with BJ-damping cite also
S. Grimme, S. Ehrlich and L. Goerigk,
J. Comput. Chem. 32 (2011), 1456-1465
For DFT-D2 the reference is
S. Grimme, J. Comput. Chem., 27 (2006), 1787-1799
Ignoring all functions in basis set file with angular momentum > 2 
Initial guess will be loaded from c0

********************************************
******* RUNNING GEOMETRY OPTMIZATION *******
********************************************

Geometry optimization parameters:
Max number of optimization cycles: 1000
Convergence threshold (Max grad component): 4.50e-04
Convergence threshold (energy change): 1.00e-06
Maximum of RMSD change allowed between steps is 0.500000
using BFGS method
Optimization checkpoint file will be dumped every 10 cycles
Hessian updated: BFGS method
Initial Hessian is diagonal with a single one point finite difference
Atomic displacement in finite-difference Hessian (Bohr) 0.003000
Each step will be scaled by 1.00
Maximum step size in internal coordinates 0.50
Minimization SCF guess will be regenerated every 10 steps
Job started from scratch
SCF:   Initial guess is taken from previous step
Starting TensorBox...
| TeraChem will select linear algebra engine
| Using cuSolver for matrix diagonalization

| using 1 out of 1 CUDA devices
|   Device 0: NVIDIA GeForce RTX 3070,  7982MB, CC 8.6 -- CPU THREAD 0
| -------------------------------------------------------------------
| CPU Memory Available: 3976.75 MegaWords 
| GPU Memory Available: 741.79 MegaWords 
| Maximum recommended basis set size: 10200 basis functions
|  (limited by GPU memory)
| -------------------------------------------------------------------
| Initialize GPUBox with 128 MW of memory


Basis set:       def2-sv_p
Total atoms:     18
Total charge:    0
Total electrons: 68 (34-alpha, 34-beta)
Number electrons modeled by ECPs: 0
Total orbitals: 166 (Cartesian), 156 (spherical) 
Total AO shells: 76 (46 S-shells; 20 P-shells; 10 D-shells; 0 F-shells; 0 G-shells)
Spin multiplicity: 1
Nuclear repulsion energy (QM atoms): 463.928936669807 a.u.


No optimization coordinates found in the configuration file
Determining the type of coordinates based on the number of individual fragments...
Analyzing structure...
Found 18 atoms, 20 bonds
Building HDLC residues...
Found 1 HDLC residues
done.
Optimization will be performed in DLC coordinates

-------------------------------------------------------
0 additional frames found in coord.xyz
-------------------------------------------------------
***********************************************************************
**                                                                   **
**                              DL-FIND                              **
**                       Geometry Optimisation                       **
**               written by Johannes Kaestner, in 2006               **
**               Copyright:  STFC Daresbury Laboratory               **
**                           Revision:  406 $                        **
**                                                                   **
***********************************************************************
Residue member list:
    0 :     1    1    1    1    1    1    1    1    1    1
   10 :     1    1    1    1    1    1    1    1

Generating new HDLC for    1 residues

Located a new residue for HDLC
   Residue number is    1
   Number of atoms it contains    18
   Atoms:      1     2     3     4     5     6     7     8     9    10
   Atoms:     11    12    13    14    15    16    17    18
   Generating HDLC for residue    1
       Dot-product about     1 is  -0.34389732
       Dot-product about     2 is   0.53146794
       Dot-product about     3 is  -0.11679891
       Dot-product about     4 is   0.99960870
       System near planar - making improper
       Dot-product about     5 is   0.98017636
       System near planar - making improper
       Dot-product about     6 is   0.99970732
       System near planar - making improper
       Dot-product about     7 is   0.99980723
       System near planar - making improper
       Dot-product about     8 is   0.99971155
       System near planar - making improper
       Dot-product about     9 is   0.98018257
       System near planar - making improper
       Dot-product about    10 is   0.99961157
       System near planar - making improper

     The system has    48 degrees of freedom, and    48 non-zero eigenvalues

 call dlf_formstep_init...
 allocate hessian of size:           50
 allocate evals and evecs
 needhessian =  T

DL-FIND Report:
===============
Conical intersection algorithm: Lagrange-Newton
Lagrange-Newton threshold t1 ...................  1.000E-04
Lagrange-Newton threshold t2 ...................  1.000E+00
Lower electronic state .........................          1
Upper electronic state .........................          2
Optimisation algorithm: Lagrange-Newton
Initial Hessian by diagonal one-point finite difference
Hessian update mechanism: BFGS
Maximum Number of Hessian updates before recalc.         50
Finite difference for Hessian calculation ......  3.000E-03
No eigenmodes are considered soft
Minimum step size for Hessian update ...........  1.000E-05
 
Step length: simple scaled
Maximum step length ............................  5.000E-01
Scaling step by ................................  1.000E+00
 
Coordinate system: Delocalised internal coordinates (DLC)
 
Number of atoms ................................         18
Number of input geometries .....................          2
Variables to be optimised ......................         50
Restart information is written every ...........         10 steps
This run has not been restarted.
Maximum number of steps ........................       1000
Maximum number of energy evaluations ...........     100000
 
DFTD Energy:    -0.1516238 hartree

                      *** Start SCF Iterations ***

 Iter     DIIS Error       Energy change         Energy        Time(s)
------------------------------------------------------------------------
Initial temperature is 5000.000000
| Skip purify step
|    1     0.1533419465    -382.6195513700    -382.6195513700     0.15  
|    2     0.1777986694      +0.4165408895    -382.2030104805     0.13  
|    3     0.0357563120      -0.4775934523    -382.6806039328     0.12  
|    4     0.0200194467      -0.0255745058    -382.7061784386     0.11  
|    5     0.0049527211      -0.0073725170    -382.7135509557     0.10  
|    6     0.0008517572      -0.0005084230    -382.7140593787     0.09  
|    7     0.0005633962      -0.0000310048    -382.7140903835     0.07  
|    8     0.0001804695      -0.0000064163    -382.7140967998     0.07  
|    9     0.0000418242      -0.0000006972    -382.7140974970     0.14  
------------------------------------------------------------------------
FINAL ENERGY: -382.7140974970 a.u.
Fractional Occupation Entropy: 0.0000000000
Mermin Free Energy:            -382.7140974970
DISPERSION CONTRIBUTION TO ENERGY: -0.1516238500 a.u.
HOMO-LUMO GAP: 0.193 eV
CENTER OF MASS: {0.021473, -0.000984, -0.053472} ANGS
DIPOLE MOMENT: {0.475113, -0.019302, 1.554020} (|D| = 1.625141) DEBYE

  Active Space Parameters
--------------------------------------------
Number of closed orbitals:              32
Number of active orbitals:               3
Number of virtual orbitals:            121
Number of molecular orbitals:          156
Number of basis functions:             166
Number of active electrons:              4
Number of alpha electrons:               2
Number of beta electrons:                2

  Orbital      Energy        Occupation
-----------------------------------------
     31       -0.436362        1.000000
     32       -0.347154        1.000000
     33       -0.251850        0.666667
     34       -0.150466        0.666667
     35       -0.143359        0.666667
     36        0.101810        0.000000
     37        0.183109        0.000000

  CAS Parameters
--------------------------------------------
Number of determinants:                  9
Number of singlet CSFs:                  6
Number of doublet CSFs:                  0
Number of triplet CSFs:                  3
Number of quartet CSFs:                  0
Number of quintet CSFs:                  0
Number of sextet CSFs:                   0
Number of septet CSFs:                   0
Number of singlet states:                4
Number of doublet states:                0
Number of triplet states:                0
Number of quartet states:                0
Number of quintet states:                0
Number of sextet states:                 0
Number of septet states:                 0
Using the hard-coded solver

Singlet state  1 energy:       -382.97488587759074

        0.70547868167370  X33 B34 A35
        0.70547868167370  X33 A34 B35
       -0.04795353107333  B33 X34 A35
       -0.04795353107333  A33 X34 B35

Singlet state  2 energy:       -382.88068849069992

        0.54724030060685  B33 A34 X35
        0.54724030060685  A33 B34 X35
        0.44629962022326  X33 X35
        0.41132278301430  X33 X34
       -0.18079327176368  X34 X35

Singlet state  3 energy:       -382.86838985775881

        0.90450221351053  X33 X34
       -0.24811255758024  B33 A34 X35
       -0.24811255758024  A33 B34 X35
       -0.23971664579952  X33 X35
       -0.03593880379044  X34 X35

Singlet state  4 energy:       -382.77311907200186

        0.70547881848535  B33 X34 A35
        0.70547881848535  A33 X34 B35
        0.04795353544794  X33 B34 A35
        0.04795353544794  X33 A34 B35

  Root   Mult.   Total Energy (a.u.)   Ex. Energy (a.u.)     Ex. Energy (eV)     Ex. Energy (nm)
-------------------------------------------------------------------------------------------------
     1  singlet       -382.97488588
     2  singlet       -382.88068849          0.09419739          2.56324089        483.70100991
     3  singlet       -382.86838986          0.10649602          2.89790366        427.84107089
     4  singlet       -382.77311907          0.20176681          5.49035322        225.82193853

Singlet state dipole moments:

  Root       Dx         Dy         Dz         |D|  (Debye)
------------------------------------------------------------
     1    -3.4280     0.1331     0.4228     3.4565
     2    -2.3711     0.0910     0.8426     2.5180
     3     6.9189    -0.2689     3.7624     7.8803
     4     8.8394    -0.3437     4.1477     9.7702

Singlet state electronic transitions:

 Transition      Tx        Ty        Tz       |T|    Osc. (a.u.) 
-----------------------------------------------------------------
   1 ->  2     0.0221    0.5734    0.0001    0.5739    0.0207
   1 ->  3    -0.0236   -0.6098   -0.0002    0.6102    0.0264
   1 ->  4     0.5652   -0.0220    0.3021    0.6412    0.0553
   2 ->  3     2.1000   -0.0814    0.6250    2.1925    0.0394
   2 ->  4     0.0093    0.2425    0.0000    0.2427    0.0042
   3 ->  4     0.0497    1.2843    0.0004    1.2853    0.1049

Singlet state velocity transition dipole moments:

 Transition      Px        Py        Pz       |P|    Osc. (a.u.) 
-----------------------------------------------------------------
   1 ->  2    -0.0024   -0.0610   -0.0000    0.0611    0.0264
   1 ->  3     0.0005    0.0133    0.0000    0.0134    0.0011
   1 ->  4    -0.0521    0.0020   -0.0279    0.0592    0.0116
   2 ->  3     0.0046   -0.0002    0.0025    0.0052    0.0015
   2 ->  4    -0.0023   -0.0605   -0.0000    0.0605    0.0227
   3 ->  4    -0.0038   -0.0978   -0.0000    0.0978    0.0670

Singlet state magnetic transition dipole moments and rotational strengths:

 Transition      Lx        Ly        Lz        |L|    R(vel) (a.u.)
--------------------------------------------------------------------
   1 ->  2     0.0422   -0.0013   -1.0146    1.0155   -0.0000
   1 ->  3    -0.1798    0.0068    0.6159    0.6416    0.0000
   1 ->  4    -0.0051   -0.1315   -0.0001    0.1316    0.0000
   2 ->  3     0.0004    0.0116   -0.0000    0.0116   -0.0000
   2 ->  4    -0.0410    0.0019   -0.8138    0.8149   -0.0000
   3 ->  4     0.1174   -0.0039   -1.7402    1.7442   -0.0001

Singlet state electric quadrupole moments (Cartesian):
Operator origin (a.u.):     0.040579,    -0.001859,    -0.101048 

 Root     Qxy        Qxz        Qyz        Qxx        Qyy        Qzz       R^2
--------------------------------------------------------------------------------------------
    1    -0.0864    -0.4076     0.0192   -37.1747   -39.4111   -48.0978   -124.6837
    2    -0.2292    -1.4591     0.0594   -35.8212   -41.7361   -48.5336   -126.0909
    3     0.2493    -5.4536     0.2171   -42.5914   -36.2412   -50.6446   -129.4772
    4     0.1174    -6.2292     0.2468   -41.2535   -38.3087   -51.3316   -130.8938

Singlet state electric transition quadrupole moments (Cartesian):

 Transition     Qxy        Qxz        Qyz        Qxx        Qyy        Qzz       norm (a.u.)
--------------------------------------------------------------------------------------------
   1 ->  2     1.9807     0.0018     0.0293     0.1540    -0.1541     0.0002     1.9928
   1 ->  3    -0.3405     0.0000     0.0020    -0.0262     0.0262     0.0001     0.3426
   1 ->  4     0.0352    -1.4341     0.0558    -0.8590     0.0305    -0.3452     1.7085
   2 ->  3     0.2714    -2.0937     0.0828    -3.7830     3.1778    -1.2223     5.5107
   2 ->  4     1.1314     0.0010     0.0179     0.0881    -0.0882     0.0002     1.1383
   3 ->  4     2.1179     0.0015     0.0221     0.1643    -0.1645    -0.0000     2.1308

Building Xtilde...

Building Z-vector RHS...

Solving CPSCF equations
Using DIIS solver

 Iter         Residual      
------  --------------------
    1      0.185111058829
    2      0.181030062136
    3      0.030868292251
    4      0.022591230317
    5      0.004914841685
    6      0.001929631346
    7      0.000841368702
    8      0.000337485500
    9      0.000095813448

CPSCF converged

Building X...

Building Xtilde...

Building Z-vector RHS...

Solving CPSCF equations
Using DIIS solver

 Iter         Residual      
------  --------------------
    1      0.492827843746
    2      0.479484498161
    3      0.075280449832
    4      0.035619891396
    5      0.009742532458
    6      0.003910521267
    7      0.000778562951
    8      0.000395135004
    9      0.000085453516

CPSCF converged

Building X...

Building Xtilde...

Building Z-vector RHS...

Solving CPSCF equations
Using DIIS solver

 Iter         Residual      
------  --------------------
    1      0.359966514486
    2      0.374512600894
    3      0.045714974179
    4      0.020927107625
    5      0.006436080836
    6      0.002150058978
    7      0.000626853491
    8      0.000246158118
    9      0.000060651436

CPSCF converged

Building X...

Lower state energy:      -382.8806884907
Upper state energy:      -382.8683898578
Energy difference:          0.0122986329
 Energy calculation finished, energy:  0.000000000E+00

Converting Cartesians to HDLC

Converting Cartesians to HDLC

Converting Cartesians to HDLC
 in dlf_makehessian...
Testing convergence  in cycle    1
  Max grad  4.0608E-02 Target: 4.5000E-04 converged?   no
  RMS grad  1.1299E-02 Target: 3.0000E-04 converged?   no
Finite-difference calculation for a diagonal Hessian
Delta :   3.00E-03

Converting HDLC to Cartesians
DFTD Energy:    -0.1515570 hartree

                      *** Start SCF Iterations ***

 Iter     DIIS Error       Energy change         Energy        Time(s)
------------------------------------------------------------------------
Initial temperature is 5000.000000
| Skip purify step
|    1     0.0793459941    -382.8663906721    -382.8663906721     0.13  
|    2     0.0962582207      +0.3256793032    -382.5407113690     0.12  
|    3     0.0244677642      -0.1592956046    -382.7000069735     0.12  
|    4     0.0150586623      -0.0078741886    -382.7078811622     0.10  
|    5     0.0087581080      -0.0055610827    -382.7134422449     0.10  
|    6     0.0031316405      -0.0009935982    -382.7144358431     0.09  
|    7     0.0013209629      -0.0002653948    -382.7147012378     0.08  
|    8     0.0003601608      -0.0000312318    -382.7147324696     0.07  
|    9     0.0001301394      -0.0000033835    -382.7147358531     0.14  
|   10     0.0000295625      -0.0000004607    -382.7147363138     0.06  
------------------------------------------------------------------------
FINAL ENERGY: -382.7147363138 a.u.
Fractional Occupation Entropy: 0.0000000000
Mermin Free Energy:            -382.7147363138
DISPERSION CONTRIBUTION TO ENERGY: -0.1515570471 a.u.
HOMO-LUMO GAP: 0.197 eV
CENTER OF MASS: {0.021919, -0.001106, -0.053809} ANGS
DIPOLE MOMENT: {0.477580, -0.023093, 1.560641} (|D| = 1.632242) DEBYE

  Active Space Parameters
--------------------------------------------
Number of closed orbitals:              32
Number of active orbitals:               3
Number of virtual orbitals:            121
Number of molecular orbitals:          156
Number of basis functions:             166
Number of active electrons:              4
Number of alpha electrons:               2
Number of beta electrons:                2

  Orbital      Energy        Occupation
-----------------------------------------
     31       -0.436265        1.000000
     32       -0.347597        1.000000
     33       -0.250871        0.666667
     34       -0.150722        0.666667
     35       -0.143476        0.666667
     36        0.101660        0.000000
     37        0.183095        0.000000

  CAS Parameters
--------------------------------------------
Number of determinants:                  9
Number of singlet CSFs:                  6
Number of doublet CSFs:                  0
Number of triplet CSFs:                  3
Number of quartet CSFs:                  0
Number of quintet CSFs:                  0
Number of sextet CSFs:                   0
Number of septet CSFs:                   0
Number of singlet states:                4
Number of doublet states:                0
Number of triplet states:                0
Number of quartet states:                0
Number of quintet states:                0
Number of sextet states:                 0
Number of septet states:                 0
Using the hard-coded solver

Singlet state  1 energy:       -382.97429059888469

        0.70540931911932  X33 B34 A35
        0.70540931911932  X33 A34 B35
       -0.04859399346872  B33 X34 A35
       -0.04859399346872  A33 X34 B35

Singlet state  2 energy:       -382.88198009663159

        0.54778001845300  B33 A34 X35
        0.54778001845300  A33 B34 X35
        0.44856976933155  X33 X35
        0.40628015872486  X33 X34
       -0.18320812864019  X34 X35

Singlet state  3 energy:       -382.86935443793993

       -0.90667176708605  X33 X34
        0.24485978958899  B33 A34 X35
        0.24485978958899  A33 B34 X35
        0.23802074228357  X33 X35
        0.03638099121601  X34 X35

Singlet state  4 energy:       -382.77413248338786

       -0.70541997015963  B33 X34 A35
       -0.70541997015963  A33 X34 B35
       -0.04859717821526  X33 B34 A35
       -0.04859717821526  X33 A34 B35

  Root   Mult.   Total Energy (a.u.)   Ex. Energy (a.u.)     Ex. Energy (eV)     Ex. Energy (nm)
-------------------------------------------------------------------------------------------------
     1  singlet       -382.97429060
     2  singlet       -382.88198010          0.09231050          2.51189615        493.58816232
     3  singlet       -382.86935444          0.10493616          2.85545775        434.20085850
     4  singlet       -382.77413248          0.20015812          5.44657854        227.63689125

Singlet state dipole moments:

  Root       Dx         Dy         Dz         |D|  (Debye)
------------------------------------------------------------
     1    -3.4748     0.1441     0.4286     3.5041
     2    -2.3777     0.0832     0.8293     2.5196
     3     6.8700    -0.3030     3.7959     7.8548
     4     8.8152    -0.3528     4.1612     9.7544

Singlet state electronic transitions:

 Transition      Tx        Ty        Tz       |T|    Osc. (a.u.) 
-----------------------------------------------------------------
   1 ->  2     0.0345    0.5781   -0.0021    0.5791    0.0206
   1 ->  3     0.0332    0.6089    0.0011    0.6098    0.0260
   1 ->  4    -0.5754    0.0261   -0.3044    0.6515    0.0566
   2 ->  3    -2.0435    0.0831   -0.6209    2.1374    0.0385
   2 ->  4    -0.0102   -0.2336    0.0030    0.2338    0.0039
   3 ->  4     0.0747    1.2901    0.0004    1.2923    0.1060

Singlet state velocity transition dipole moments:

 Transition      Px        Py        Pz       |P|    Osc. (a.u.) 
-----------------------------------------------------------------
   1 ->  2    -0.0031   -0.0607    0.0002    0.0608    0.0267
   1 ->  3    -0.0011   -0.0127   -0.0002    0.0127    0.0010
   1 ->  4     0.0523   -0.0020    0.0278    0.0593    0.0117
   2 ->  3    -0.0046    0.0001   -0.0025    0.0052    0.0015
   2 ->  4     0.0026    0.0599   -0.0004    0.0599    0.0222
   3 ->  4    -0.0055   -0.0974   -0.0000    0.0976    0.0667

Singlet state magnetic transition dipole moments and rotational strengths:

 Transition      Lx        Ly        Lz        |L|    R(vel) (a.u.)
--------------------------------------------------------------------
   1 ->  2     0.0432   -0.0015   -1.0169    1.0179   -0.0022
   1 ->  3     0.1825   -0.0080   -0.6150    0.6416    0.0001
   1 ->  4     0.0041    0.1326   -0.0005    0.1326   -0.0004
   2 ->  3    -0.0010   -0.0117    0.0007    0.0118    0.0001
   2 ->  4     0.0429   -0.0029    0.8038    0.8049   -0.0033
   3 ->  4     0.1179   -0.0055   -1.7445    1.7485   -0.0009

Singlet state electric quadrupole moments (Cartesian):
Operator origin (a.u.):     0.041420,    -0.002090,    -0.101684 

 Root     Qxy        Qxz        Qyz        Qxx        Qyy        Qzz       R^2
--------------------------------------------------------------------------------------------
    1    -0.2765    -0.5663     0.0965   -35.9619   -40.0854   -48.1454   -124.1926
    2    -0.4230    -1.5957     0.1358   -34.5174   -42.4597   -48.5693   -125.5464
    3     0.0455    -5.6439     0.2928   -41.4495   -36.8632   -50.7165   -129.0292
    4    -0.0532    -6.3959     0.3226   -40.0235   -38.9793   -51.3879   -130.3907

Singlet state electric transition quadrupole moments (Cartesian):

 Transition     Qxy        Qxz        Qyz        Qxx        Qyy        Qzz       norm (a.u.)
--------------------------------------------------------------------------------------------
   1 ->  2     1.9768     0.0054     0.0307     0.1782    -0.1594     0.0015     1.9914
   1 ->  3     0.3175    -0.0089    -0.0021     0.0296    -0.0271    -0.0035     0.3202
   1 ->  4    -0.0386     1.4432    -0.0551     0.8553    -0.0292     0.3524     1.7158
   2 ->  3    -0.2567     2.0742    -0.0806     3.7905    -3.1660     1.2152     5.4994
   2 ->  4    -1.1142    -0.0123    -0.0183    -0.0985     0.0826    -0.0048     1.1218
   3 ->  4     2.1051    -0.0071     0.0234     0.1726    -0.1503    -0.0033     2.1176

Building Xtilde...

Building Z-vector RHS...

Solving CPSCF equations
Using DIIS solver

 Iter         Residual      
------  --------------------
    1      0.186203868131
    2      0.181850628423
    3      0.030671101697
    4      0.022420418487
    5      0.004901675293
    6      0.001926037709
    7      0.000844184294
    8      0.000341318669
    9      0.000095265068

CPSCF converged

Building X...

Building Xtilde...

Building Z-vector RHS...

Solving CPSCF equations
Using DIIS solver

 Iter         Residual      
------  --------------------
    1      0.489363564348
    2      0.473109681126
    3      0.074961851761
    4      0.035159626986
    5      0.009700162716
    6      0.003855359200
    7      0.000824404003
    8      0.000443300227
    9      0.000186291071
   10      0.000117304731
   11      0.000078253376

CPSCF converged

Building X...

Building Xtilde...

Building Z-vector RHS...

Solving CPSCF equations
Using DIIS solver

 Iter         Residual      
------  --------------------
    1      0.350991479703
    2      0.362880155520
    3      0.044962799843
    4      0.020480274784
    5      0.006307019841
    6      0.002118342253
    7      0.000651394295
    8      0.000293617803
    9      0.000139051928
   10      0.000089966053

CPSCF converged

Building X...

Lower state energy:      -382.8819800966
Upper state energy:      -382.8693544379
Energy difference:          0.0126256587
 Energy calculation finished, energy:  0.000000000E+00

Converting Cartesians to HDLC

Converting Cartesians to HDLC

Converting Cartesians to HDLC
 in dlf_makehessian...
Finite-difference diagonal Hessian: 2nd point
Energy difference to 1st point:          0.00E+00 H
Abs. Gradient difference to 1st point:   8.64E-03
Testing convergence  in cycle    1
  Max grad  3.8996E-02 Target: 4.5000E-04 converged?   no
  RMS grad  1.0443E-02 Target: 3.0000E-04 converged?   no

Converting HDLC to Cartesians
DFTD Energy:    -0.1521955 hartree

                      *** Start SCF Iterations ***

 Iter     DIIS Error       Energy change         Energy        Time(s)
------------------------------------------------------------------------
Initial temperature is 5000.000000
| Skip purify step
|    1     0.2528830259    -382.9986589502    -382.9986589502     0.14  
|    2     0.0744179595      +0.5673809021    -382.4312780482     0.13  
|    3     0.0403186434      -0.1476270719    -382.5789051201     0.13  
|    4     0.0040463703      -0.0357742450    -382.6146793651     0.11  
|    5     0.0024022123      -0.0011629545    -382.6158423196     0.09  
|    6     0.0006105816      -0.0003500421    -382.6161923617     0.09  
|    7     0.0003870910      -0.0000938085    -382.6162861702     0.08  
|    8     0.0003833527      -0.0000580093    -382.6163441795     0.08  
|    9     0.0003647331      -0.0000344458    -382.6163786252     0.15  
|   10     0.0003196085      -0.0000738036    -382.6164524288     0.08  
|   11     0.0003476412      -0.0001208287    -382.6165732575     0.09  
|   12     0.0002627643      -0.0000290340    -382.6166022915     0.08  
|   13     0.0002383230      -0.0000474307    -382.6166497222     0.09  
|   14     0.0000710182      -0.0000077756    -382.6166574978     0.07  
|   15     0.0001406853      -0.0000077394    -382.6166652372     0.08  
|   16     0.0000206765      -0.0000003851    -382.6166656223     0.06  
------------------------------------------------------------------------
FINAL ENERGY: -382.6166656223 a.u.
Fractional Occupation Entropy: 0.0000000000
Mermin Free Energy:            -382.6166656223
DISPERSION CONTRIBUTION TO ENERGY: -0.1521954631 a.u.
HOMO-LUMO GAP: 0.886 eV
CENTER OF MASS: {0.005280, -0.004733, -0.058663} ANGS
DIPOLE MOMENT: {-0.695987, 0.291776, 1.729987} (|D| = 1.887429) DEBYE

  Active Space Parameters
--------------------------------------------
Number of closed orbitals:              32
Number of active orbitals:               3
Number of virtual orbitals:            121
Number of molecular orbitals:          156
Number of basis functions:             166
Number of active electrons:              4
Number of alpha electrons:               2
Number of beta electrons:                2

  Orbital      Energy        Occupation
-----------------------------------------
     31       -0.455291        1.000000
     32       -0.357072        1.000000
     33       -0.276724        0.666667
     34       -0.160436        0.666667
     35       -0.127866        0.666667
     36        0.118554        0.000000
     37        0.175290        0.000000

  CAS Parameters
--------------------------------------------
Number of determinants:                  9
Number of singlet CSFs:                  6
Number of doublet CSFs:                  0
Number of triplet CSFs:                  3
Number of quartet CSFs:                  0
Number of quintet CSFs:                  0
Number of sextet CSFs:                   0
Number of septet CSFs:                   0
Number of singlet states:                4
Number of doublet states:                0
Number of triplet states:                0
Number of quartet states:                0
Number of quintet states:                0
Number of sextet states:                 0
Number of septet states:                 0
Using the hard-coded solver

Singlet state  1 energy:       -382.91156912667435

       -0.69931190855090  X33 B34 A35
       -0.69931190855090  X33 A34 B35
       -0.09711227234231  B33 A34 X35
       -0.09711227234231  A33 B34 X35
        0.03063714533044  B33 X34 A35
        0.03063714533044  A33 X34 B35
       -0.02982209332610  X33 X35

Singlet state  2 energy:       -382.81116380771044

        0.84535469556157  X33 X34
       -0.36431221136626  B33 X34 A35
       -0.36431221136626  A33 X34 B35
       -0.13672042971992  X34 X35
       -0.02158336015270  X33 B34 A35
       -0.02158336015270  X33 A34 B35

Singlet state  3 energy:       -382.72895502888417

       -0.66204848775039  B33 A34 X35
       -0.66204848775039  A33 B34 X35
       -0.31896599570730  X33 X35
        0.09944670165902  X33 B34 A35
        0.09944670165902  X33 A34 B35
        0.03477711566793  X34 X35
        0.02216762492652  X33 X34

Singlet state  4 energy:       -382.65447950884703

       -0.94139854331369  X33 X35
        0.22495078199121  B33 A34 X35
        0.22495078199121  A33 B34 X35
        0.06327383751534  X34 X35
       -0.05474476873457  X33 X34
       -0.05124742027215  B33 X34 A35
       -0.05124742027215  A33 X34 B35

  Root   Mult.   Total Energy (a.u.)   Ex. Energy (a.u.)     Ex. Energy (eV)     Ex. Energy (nm)
-------------------------------------------------------------------------------------------------
     1  singlet       -382.91156913
     2  singlet       -382.81116381          0.10040532          2.73216729        453.79439695
     3  singlet       -382.72895503          0.18261410          4.96918161        249.50631808
     4  singlet       -382.65447951          0.25708962          6.99576328        177.22758140

Singlet state dipole moments:

  Root       Dx         Dy         Dz         |D|  (Debye)
------------------------------------------------------------
     1    -0.1516    -0.4772     0.2983     0.5828
     2     7.5699    -0.1271     4.3325     8.7230
     3    -9.6681     1.0302     0.5812     9.7402
     4   -16.3883     0.6903    -3.0804    16.6895

Singlet state electronic transitions:

 Transition      Tx        Ty        Tz       |T|    Osc. (a.u.) 
-----------------------------------------------------------------
   1 ->  2    -0.0075   -0.1897    0.0324    0.1926    0.0025
   1 ->  3     1.2831   -0.1276   -0.0768    1.2917    0.2031
   1 ->  4    -0.4102    0.2599    0.0336    0.4868    0.0406
   2 ->  3     0.1880    0.0722    0.0271    0.2032    0.0023
   2 ->  4    -0.4539    0.0316   -0.0473    0.4575    0.0219
   3 ->  4    -0.6555   -0.1354   -0.2889    0.7291    0.0264

Singlet state velocity transition dipole moments:

 Transition      Px        Py        Pz       |P|    Osc. (a.u.) 
-----------------------------------------------------------------
   1 ->  2    -0.0057   -0.0082   -0.0091    0.0135    0.0012
   1 ->  3    -0.1684    0.0205    0.0086    0.1699    0.1054
   1 ->  4     0.0530   -0.0171   -0.0023    0.0558    0.0081
   2 ->  3    -0.0070   -0.0041    0.0007    0.0081    0.0005
   2 ->  4     0.0340   -0.0037   -0.0025    0.0343    0.0050
   3 ->  4     0.0280   -0.0014    0.0211    0.0351    0.0110

Singlet state magnetic transition dipole moments and rotational strengths:

 Transition      Lx        Ly        Lz        |L|    R(vel) (a.u.)
--------------------------------------------------------------------
   1 ->  2    -0.2555   -0.0120    0.2340    0.3466   -0.0058
   1 ->  3    -0.0509   -0.0831    0.3722    0.3847    0.0553
   1 ->  4    -0.0743    0.0349    0.0828    0.1166   -0.0184
   2 ->  3    -0.0412    0.0010    0.1083    0.1158    0.0044
   2 ->  4     0.0007    0.0152   -0.0789    0.0804    0.0010
   3 ->  4     0.4387    0.0504   -0.2256    0.4959    0.0998

Singlet state electric quadrupole moments (Cartesian):
Operator origin (a.u.):     0.009979,    -0.008945,    -0.110856 

 Root     Qxy        Qxz        Qyz        Qxx        Qyy        Qzz       R^2
--------------------------------------------------------------------------------------------
    1     0.7639    -5.3706     0.2356   -29.2567   -18.3349   -46.8700   -94.4616
    2     1.9135   -10.8279     0.4001   -38.3678   -14.1778   -50.1183   -102.6639
    3     1.1483    -4.7521     0.3053   -35.3224   -18.7604   -46.9075   -100.9903
    4     1.1724     0.2703    -0.1665   -25.7212   -21.6126   -44.0203   -91.3541

Singlet state electric transition quadrupole moments (Cartesian):

 Transition     Qxy        Qxz        Qyz        Qxx        Qyy        Qzz       norm (a.u.)
--------------------------------------------------------------------------------------------
   1 ->  2     0.2312    -0.1552     0.1731    -0.0102    -0.0938     0.0081     0.3413
   1 ->  3    -0.8742    -0.0860     0.0372     1.1585    -0.4640     0.0460     1.5273
   1 ->  4    -0.3110    -0.0289    -0.0187    -0.4521     0.1639    -0.0248     0.5743
   2 ->  3    -0.2673    -0.1445     0.0075     0.0256     0.0762    -0.0550     0.3192
   2 ->  4     0.1394     0.2645    -0.0258    -0.1111    -0.1081     0.1099     0.3552
   3 ->  4    -0.2789     0.8770     0.2199     2.4495    -0.8567     0.7408     2.8598

Building Xtilde...

Building Z-vector RHS...

Solving CPSCF equations
Using DIIS solver

 Iter         Residual      
------  --------------------
    1      0.440333587794
    2      0.374185833499
    3      0.062368043723
    4      0.046898823015
    5      0.041701539867
    6      0.034386708414
    7      0.029937514476
    8      0.010809199772
    9      0.003799594396
   10      0.001467879348
   11      0.000525171921
   12      0.000208143992
   13      0.000069010378

CPSCF converged

Building X...

Building Xtilde...

Building Z-vector RHS...

Solving CPSCF equations
Using DIIS solver

 Iter         Residual      
------  --------------------
    1      0.529042602454
    2      0.400838525128
    3      0.082407714216
    4      0.066629972921
    5      0.060662708297
    6      0.047158336027
    7      0.036898700423
    8      0.008989352234
    9      0.003696834472
   10      0.001600087022
   11      0.000661653576
   12      0.000266313094
   13      0.000112403324
   14      0.000050770985

CPSCF converged

Building X...

Building Xtilde...

Building Z-vector RHS...

Solving CPSCF equations
Using DIIS solver

 Iter         Residual      
------  --------------------
    1      0.059153443052
    2      0.042474244730
    3      0.019601661869
    4      0.013955133593
    5      0.013202498981
    6      0.010726134230
    7      0.008136791897
    8      0.002778434818
    9      0.001606437154
   10      0.000460022720
   11      0.000184736875
   12      0.000063808851

CPSCF converged

Building X...

Lower state energy:      -382.8111638077
Upper state energy:      -382.7289550289
Energy difference:          0.0822087788
 Energy calculation finished, energy:  0.000000000E+00

Converting Cartesians to HDLC

Converting Cartesians to HDLC

Converting Cartesians to HDLC
 in dlf_makehessian...
Updating Hessian with the BFGS update, No     1
Testing convergence  in cycle    2
    Energy  0.0000E+00 Target: 1.0000E-06 converged?  yes
  Max step  4.3427E+01 Target: 1.8000E-03 converged?   no
  RMS step  7.2934E+00 Target: 1.2000E-03 converged?   no
  Max grad  5.8320E+00 Target: 4.5000E-04 converged?   no
  RMS grad  1.9576E+00 Target: 3.0000E-04 converged?   no

Converting HDLC to Cartesians
DFTD Energy:    -0.1501327 hartree

                      *** Start SCF Iterations ***

 Iter     DIIS Error       Energy change         Energy        Time(s)
------------------------------------------------------------------------
Initial temperature is 5000.000000
| Skip purify step
|    1     0.3970271910    -382.6741020804    -382.6741020804     0.13  
|    2     0.1449825849      +0.3337784771    -382.3403236033     0.13  
|    3     0.0868313956      -0.2528052759    -382.5931288792     0.13  
|    4     0.0112352522      -0.1013465803    -382.6944754595     0.12  
|    5     0.0052936803      -0.0030890737    -382.6975645332     0.10  
|    6     0.0020544205      -0.0009302306    -382.6984947638     0.09  
|    7     0.0007911007      -0.0001797533    -382.6986745171     0.08  
|    8     0.0002399218      -0.0000228336    -382.6986973507     0.07  
|    9     0.0000981268      -0.0000035822    -382.6987009329     0.14  
|   10     0.0000594868      -0.0000007729    -382.6987017058     0.06  
|   11     0.0000349096      -0.0000002355    -382.6987019413     0.05  
------------------------------------------------------------------------
FINAL ENERGY: -382.6987019413 a.u.
Fractional Occupation Entropy: 0.0000000000
Mermin Free Energy:            -382.6987019413
DISPERSION CONTRIBUTION TO ENERGY: -0.1501326710 a.u.
HOMO-LUMO GAP: 0.406 eV
CENTER OF MASS: {0.027496, -0.007294, -0.050858} ANGS
DIPOLE MOMENT: {0.673775, 0.729259, 1.507814} (|D| = 1.805351) DEBYE

  Active Space Parameters
--------------------------------------------
Number of closed orbitals:              32
Number of active orbitals:               3
Number of virtual orbitals:            121
Number of molecular orbitals:          156
Number of basis functions:             166
Number of active electrons:              4
Number of alpha electrons:               2
Number of beta electrons:                2

  Orbital      Energy        Occupation
-----------------------------------------
     31       -0.434613        1.000000
     32       -0.356356        1.000000
     33       -0.241830        0.666667
     34       -0.152135        0.666667
     35       -0.137201        0.666667
     36        0.100126        0.000000
     37        0.184737        0.000000

  CAS Parameters
--------------------------------------------
Number of determinants:                  9
Number of singlet CSFs:                  6
Number of doublet CSFs:                  0
Number of triplet CSFs:                  3
Number of quartet CSFs:                  0
Number of quintet CSFs:                  0
Number of sextet CSFs:                   0
Number of septet CSFs:                   0
Number of singlet states:                4
Number of doublet states:                0
Number of triplet states:                0
Number of quartet states:                0
Number of quintet states:                0
Number of sextet states:                 0
Number of septet states:                 0
Using the hard-coded solver

Singlet state  1 energy:       -382.95276592682990

       -0.78823012280157  X33 X34
        0.55525772690575  X33 X35
        0.17371597461775  X33 B34 A35
        0.17371597461775  X33 A34 B35
       -0.06153366373359  B33 A34 X35
       -0.06153366373359  A33 B34 X35
       -0.02881001011539  B33 X34 A35
       -0.02881001011539  A33 X34 B35
        0.02819279401269  X34 X35

Singlet state  2 energy:       -382.86739210281735

       -0.48648236274818  B33 A34 X35
       -0.48648236274818  A33 B34 X35
       -0.42614940356932  X33 X35
        0.34575052198583  B33 X34 A35
        0.34575052198583  A33 X34 B35
       -0.17391483249031  X33 X34
        0.15950956497411  X34 X35
        0.15857173474817  X33 B34 A35
        0.15857173474817  X33 A34 B35

Singlet state  3 energy:       -382.84759538895963

        0.54339703250748  X33 B34 A35
        0.54339703250748  X33 A34 B35
        0.47931900163181  X33 X34
        0.36377996181912  X33 X35
        0.14283789447478  B33 X34 A35
        0.14283789447478  A33 X34 B35
       -0.07511763519017  X34 X35
        0.02131638882582  B33 A34 X35
        0.02131638882582  A33 B34 X35

Singlet state  4 energy:       -382.76927350071952

        0.56967727809373  B33 X34 A35
        0.56967727809373  A33 X34 B35
        0.38958066088112  B33 A34 X35
        0.38958066088112  A33 B34 X35
       -0.15114323975724  X33 X34
       -0.10187368399115  X33 B34 A35
       -0.10187368399115  X33 A34 B35
       -0.06151155444819  X34 X35

  Root   Mult.   Total Energy (a.u.)   Ex. Energy (a.u.)     Ex. Energy (eV)     Ex. Energy (nm)
-------------------------------------------------------------------------------------------------
     1  singlet       -382.95276593
     2  singlet       -382.86739210          0.08537382          2.32313957        533.69251872
     3  singlet       -382.84759539          0.10517054          2.86183547        433.23322380
     4  singlet       -382.76927350          0.18349243          4.99308213        248.31199922

Singlet state dipole moments:

  Root       Dx         Dy         Dz         |D|  (Debye)
------------------------------------------------------------
     1    -3.6015    -0.6906     0.5261     3.7046
     2    -3.3142     2.7027     0.0733     4.2771
     3     6.9103    -2.2923     4.4217     8.5181
     4     8.5955    -1.5339     4.0699     9.6332

Singlet state electronic transitions:

 Transition      Tx        Ty        Tz       |T|    Osc. (a.u.) 
-----------------------------------------------------------------
   1 ->  2     0.1186   -0.5306   -0.0067    0.5437    0.0168
   1 ->  3    -0.6189   -0.2936   -0.2237    0.7206    0.0364
   1 ->  4     0.6594   -0.2099    0.3107    0.7585    0.0704
   2 ->  3    -0.4817    0.2167   -0.1892    0.5610    0.0042
   2 ->  4     0.0686    0.1682    0.0256    0.1834    0.0022
   3 ->  4     0.1328    1.3324    0.0386    1.3395    0.0937

Singlet state velocity transition dipole moments:

 Transition      Px        Py        Pz       |P|    Osc. (a.u.) 
-----------------------------------------------------------------
   1 ->  2    -0.0019    0.0495    0.0005    0.0495    0.0192
   1 ->  3     0.0158   -0.0101    0.0056    0.0195    0.0024
   1 ->  4    -0.0583    0.0267   -0.0274    0.0697    0.0177
   2 ->  3    -0.0075   -0.0021   -0.0033    0.0084    0.0024
   2 ->  4    -0.0196    0.0267   -0.0076    0.0340    0.0078
   3 ->  4    -0.0012   -0.0866   -0.0038    0.0866    0.0639

Singlet state magnetic transition dipole moments and rotational strengths:

 Transition      Lx        Ly        Lz        |L|    R(vel) (a.u.)
--------------------------------------------------------------------
   1 ->  2    -0.0973    0.0145    1.0723    1.0768    0.0167
   1 ->  3    -0.1731    0.0506    0.3116    0.3600   -0.0143
   1 ->  4    -0.0195   -0.1415    0.3069    0.3385   -0.0602
   2 ->  3     0.0466   -0.0231   -0.1764    0.1839    0.0143
   2 ->  4     0.0705   -0.0488    0.2109    0.2277   -0.0437
   3 ->  4     0.0947   -0.0313   -1.7021    1.7050    0.1146

Singlet state electric quadrupole moments (Cartesian):
Operator origin (a.u.):     0.051959,    -0.013784,    -0.096108 

 Root     Qxy        Qxz        Qyz        Qxx        Qyy        Qzz       R^2
--------------------------------------------------------------------------------------------
    1   -17.8356    -0.3410     3.7030   -28.3932   -47.6038   -47.8043   -123.8013
    2   -16.6833    -0.4010     3.9762   -24.8677   -51.3676   -47.6978   -123.9331
    3   -16.0521    -5.7672     3.7802   -36.1698   -42.7813   -50.6879   -129.6389
    4   -17.8114    -5.8403     3.9614   -32.3109   -46.4848   -50.8502   -129.6458

Singlet state electric transition quadrupole moments (Cartesian):

 Transition     Qxy        Qxz        Qyz        Qxx        Qyy        Qzz       norm (a.u.)
--------------------------------------------------------------------------------------------
   1 ->  2    -1.7279    -0.1355    -0.0037     0.8295    -0.6629     0.0331     2.0329
   1 ->  3     0.1414     0.8122    -0.0026     1.0366    -0.7014     0.4171     1.5557
   1 ->  4    -0.3218    -1.4695     0.0748    -0.7313     0.0479    -0.3575     1.7127
   2 ->  3    -0.4325     0.4972     0.0315     1.4995    -1.1869     0.3895     2.0601
   2 ->  4    -0.4047    -0.1369    -0.0022     0.0288    -0.0098    -0.0245     0.4290
   3 ->  4     1.9550    -0.2585     0.0993    -0.0131    -0.3505    -0.1334     2.0099

Building Xtilde...

Building Z-vector RHS...

Solving CPSCF equations
Using DIIS solver

 Iter         Residual      
------  --------------------
    1      0.278417923652
    2      0.258627786079
    3      0.038454029831
    4      0.023317353827
    5      0.008339207006
    6      0.004981753360
    7      0.001732732971
    8      0.001348213582
    9      0.000381012651
   10      0.000201638614
   11      0.000065874667

CPSCF converged

Building X...

Building Xtilde...

Building Z-vector RHS...

Solving CPSCF equations
Using DIIS solver

 Iter         Residual      
------  --------------------
    1      0.487168621897
    2      0.444700224931
    3      0.075426451808
    4      0.040848329883
    5      0.015012742367
    6      0.004471345353
    7      0.002911479110
    8      0.001146124998
    9      0.000681774257
   10      0.000220335337
   11      0.000090894646

CPSCF converged

Building X...

Building Xtilde...

Building Z-vector RHS...

Solving CPSCF equations
Using DIIS solver

 Iter         Residual      
------  --------------------
    1      0.083894429773
    2      0.081851536773
    3      0.017170015696
    4      0.012618139714
    5      0.004000314790
    6      0.001930614462
    7      0.001111963982
    8      0.000386067282
    9      0.000191386326
   10      0.000077221518

CPSCF converged

Building X...

Lower state energy:      -382.8673921028
Upper state energy:      -382.8475953890
Energy difference:          0.0197967139
 Energy calculation finished, energy:  0.000000000E+00

Converting Cartesians to HDLC

Converting Cartesians to HDLC

Converting Cartesians to HDLC
 in dlf_makehessian...
Updating Hessian with the BFGS update, No     2
Testing convergence  in cycle    3
    Energy  0.0000E+00 Target: 1.0000E-06 converged?  yes
  Max step  3.4888E+01 Target: 1.8000E-03 converged?   no
  RMS step  6.2102E+00 Target: 1.2000E-03 converged?   no
  Max grad  7.0021E-02 Target: 4.5000E-04 converged?   no
  RMS grad  2.6402E-02 Target: 3.0000E-04 converged?   no

Converting HDLC to Cartesians
DFTD Energy:    -0.1514515 hartree

                      *** Start SCF Iterations ***

 Iter     DIIS Error       Energy change         Energy        Time(s)
------------------------------------------------------------------------
Initial temperature is 5000.000000
| Skip purify step
|    1     0.1326380139    -382.9459730116    -382.9459730116     0.14  
|    2     0.0227992923      +0.2690300474    -382.6769429642     0.12  
|    3     0.0098101149      -0.0140583433    -382.6910013075     0.11  
|    4     0.0032735196      -0.0036412975    -382.6946426050     0.10  
|    5     0.0013020526      -0.0004800875    -382.6951226925     0.09  
|    6     0.0005692675      -0.0001497367    -382.6952724292     0.08  
|    7     0.0002712535      -0.0000187413    -382.6952911705     0.07  
|    8     0.0001154441      -0.0000063128    -382.6952974833     0.07  
|    9     0.0001016915      -0.0000019046    -382.6952993879     0.14  
|   10     0.0000704826      -0.0000019680    -382.6953013559     0.06  
|   11     0.0000334401      -0.0000015017    -382.6953028576     0.06  
------------------------------------------------------------------------
FINAL ENERGY: -382.6953028576 a.u.
Fractional Occupation Entropy: 0.0000000000
Mermin Free Energy:            -382.6953028576
DISPERSION CONTRIBUTION TO ENERGY: -0.1514515192 a.u.
HOMO-LUMO GAP: 0.638 eV
CENTER OF MASS: {0.020742, -0.006797, -0.054478} ANGS
DIPOLE MOMENT: {0.137914, 0.884355, 1.595453} (|D| = 1.829365) DEBYE

  Active Space Parameters
--------------------------------------------
Number of closed orbitals:              32
Number of active orbitals:               3
Number of virtual orbitals:            121
Number of molecular orbitals:          156
Number of basis functions:             166
Number of active electrons:              4
Number of alpha electrons:               2
Number of beta electrons:                2

  Orbital      Energy        Occupation
-----------------------------------------
     31       -0.442070        1.000000
     32       -0.345105        1.000000
     33       -0.255632        0.666667
     34       -0.158411        0.666667
     35       -0.134969        0.666667
     36        0.100642        0.000000
     37        0.179644        0.000000

  CAS Parameters
--------------------------------------------
Number of determinants:                  9
Number of singlet CSFs:                  6
Number of doublet CSFs:                  0
Number of triplet CSFs:                  3
Number of quartet CSFs:                  0
Number of quintet CSFs:                  0
Number of sextet CSFs:                   0
Number of septet CSFs:                   0
Number of singlet states:                4
Number of doublet states:                0
Number of triplet states:                0
Number of quartet states:                0
Number of quintet states:                0
Number of sextet states:                 0
Number of septet states:                 0
Using the hard-coded solver

Singlet state  1 energy:       -382.96421256052054

        0.61272581898411  X33 X34
       -0.48464957248914  X33 B34 A35
       -0.48464957248914  X33 A34 B35
       -0.36452085779970  X33 X35
        0.09237315026436  B33 A34 X35
        0.09237315026436  A33 B34 X35
        0.04100144024019  B33 X34 A35
        0.04100144024019  A33 X34 B35
       -0.03864407805019  X34 X35

Singlet state  2 energy:       -382.85598201455286

        0.70031489340575  X33 X34
        0.42740289960460  X33 B34 A35
        0.42740289960460  X33 A34 B35
        0.25428292168454  B33 X34 A35
        0.25428292168454  A33 X34 B35
        0.10355622693249  X33 X35
       -0.06448999241370  X34 X35

Singlet state  3 energy:       -382.84732961283606

       -0.58698130792202  B33 A34 X35
       -0.58698130792202  A33 B34 X35
       -0.46142139919722  X33 X35
        0.19529314034121  B33 X34 A35
        0.19529314034121  A33 X34 B35
        0.11524175252131  X34 X35
       -0.08836926321928  X33 X34

Singlet state  4 energy:       -382.75653197088400

       -0.61299984039900  B33 X34 A35
       -0.61299984039900  A33 X34 B35
        0.31832363327915  X33 X34
       -0.24717236759177  B33 A34 X35
       -0.24717236759177  A33 B34 X35
        0.09211766779781  X33 B34 A35
        0.09211766779781  X33 A34 B35
       -0.08187390818732  X34 X35
        0.03562907454347  X33 X35

  Root   Mult.   Total Energy (a.u.)   Ex. Energy (a.u.)     Ex. Energy (eV)     Ex. Energy (nm)
-------------------------------------------------------------------------------------------------
     1  singlet       -382.96421256
     2  singlet       -382.85598201          0.10823055          2.94510251        420.98439736
     3  singlet       -382.84732961          0.11688295          3.18054630        389.82051764
     4  singlet       -382.75653197          0.20768059          5.65127544        219.39157265

Singlet state dipole moments:

  Root       Dx         Dy         Dz         |D|  (Debye)
------------------------------------------------------------
     1    -2.6187    -0.9480     0.4054     2.8144
     2     7.0951    -1.9583     4.4247     8.5879
     3    -5.2478     2.9821     0.3069     6.0437
     4     9.5677    -1.2771     4.1670    10.5136

Singlet state electronic transitions:

 Transition      Tx        Ty        Tz       |T|    Osc. (a.u.) 
-----------------------------------------------------------------
   1 ->  2     0.4776    0.2868    0.2215    0.5995    0.0259
   1 ->  3    -0.6330    0.2727    0.0395    0.6904    0.0371
   1 ->  4     0.6100   -0.1354    0.2545    0.6747    0.0630
   2 ->  3    -0.6139    0.3325   -0.2269    0.7341    0.0031
   2 ->  4     0.8673   -1.2272   -0.0682    1.5043    0.1500
   3 ->  4     0.0437   -0.0860    0.0540    0.1105    0.0007

Singlet state velocity transition dipole moments:

 Transition      Px        Py        Pz       |P|    Osc. (a.u.) 
-----------------------------------------------------------------
   1 ->  2    -0.0083    0.0088   -0.0013    0.0121    0.0009
   1 ->  3     0.0466   -0.0447   -0.0037    0.0647    0.0239
   1 ->  4    -0.0693    0.0293   -0.0237    0.0788    0.0200
   2 ->  3     0.0061   -0.0008    0.0044    0.0076    0.0045
   2 ->  4    -0.0769    0.0770    0.0082    0.1091    0.0798
   3 ->  4     0.0218   -0.0231   -0.0018    0.0318    0.0074

Singlet state magnetic transition dipole moments and rotational strengths:

 Transition      Lx        Ly        Lz        |L|    R(vel) (a.u.)
--------------------------------------------------------------------
   1 ->  2     0.1916   -0.0360   -0.2970    0.3553   -0.0140
   1 ->  3     0.0966    0.0099   -0.9259    0.9309    0.0644
   1 ->  4    -0.0617   -0.1360    0.2747    0.3127   -0.0300
   2 ->  3    -0.0710    0.0307    0.1972    0.2118    0.0481
   2 ->  4    -0.1162   -0.0142    1.5097    1.5142    0.2032
   3 ->  4    -0.0905    0.0219   -0.1748    0.1981   -0.0239

Singlet state electric quadrupole moments (Cartesian):
Operator origin (a.u.):     0.039196,    -0.012845,    -0.102949 

 Root     Qxy        Qxz        Qyz        Qxx        Qyy        Qzz       R^2
--------------------------------------------------------------------------------------------
    1   -13.1842    -0.7655     3.1762   -39.0433   -33.9672   -48.5832   -121.5937
    2   -10.9987    -6.3805     3.3219   -47.0438   -29.5304   -51.5926   -128.1668
    3   -11.5013    -0.7740     3.4111   -38.9039   -36.5383   -48.5741   -124.0162
    4   -13.8959    -6.4595     3.5368   -44.8356   -32.1139   -51.7985   -128.7480

Singlet state electric transition quadrupole moments (Cartesian):

 Transition     Qxy        Qxz        Qyz        Qxx        Qyy        Qzz       norm (a.u.)
--------------------------------------------------------------------------------------------
   1 ->  2     0.1053    -0.7170    -0.0464    -1.1966     0.8151    -0.4496     1.6810
   1 ->  3     1.9177     0.1564    -0.0710    -1.2431     0.7884    -0.0010     2.4236
   1 ->  4    -0.4332    -1.2625     0.1027    -0.5014     0.0738    -0.2822     1.4590
   2 ->  3    -0.5560     0.6723     0.0255     1.4561    -1.2027     0.4571     2.1301
   2 ->  4    -2.0242     0.0710    -0.0155     1.1188     0.3963     0.1131     2.3504
   3 ->  4     0.4618    -0.2009     0.0442    -0.3495    -0.0035    -0.0885     0.6210

Building Xtilde...

Building Z-vector RHS...

Solving CPSCF equations
Using DIIS solver

 Iter         Residual      
------  --------------------
    1      0.514048856726
    2      0.451030620282
    3      0.085527325787
    4      0.051636622256
    5      0.027483296798
    6      0.019615012335
    7      0.010102777030
    8      0.006867344282
    9      0.002273124817
   10      0.001782496706
   11      0.000531414846
   12      0.000161383143
   13      0.000079632058

CPSCF converged

Building X...

Building Xtilde...

Building Z-vector RHS...

Solving CPSCF equations
Using DIIS solver

 Iter         Residual      
------  --------------------
    1      0.352014603375
    2      0.344562918853
    3      0.055880097946
    4      0.038793705375
    5      0.024162228588
    6      0.017551284986
    7      0.006265279153
    8      0.004189724484
    9      0.001174516072
   10      0.000745616824
   11      0.000297138164
   12      0.000099442755

CPSCF converged

Building X...

Building Xtilde...

Building Z-vector RHS...

Solving CPSCF equations
Using DIIS solver

 Iter         Residual      
------  --------------------
    1      0.111121900953
    2      0.102582829963
    3      0.018934055170
    4      0.011914748520
    5      0.004149818102
    6      0.001661310590
    7      0.000832677125
    8      0.000526482696
    9      0.000264468603
   10      0.000237060887
   11      0.000136801031
   12      0.000066863289

CPSCF converged

Building X...

Lower state energy:      -382.8559820146
Upper state energy:      -382.8473296128
Energy difference:          0.0086524017
 Energy calculation finished, energy:  0.000000000E+00

Converting Cartesians to HDLC

Converting Cartesians to HDLC

Converting Cartesians to HDLC
 in dlf_makehessian...
Updating Hessian with the BFGS update, No     3
Testing convergence  in cycle    4
    Energy  0.0000E+00 Target: 1.0000E-06 converged?  yes
  Max step  1.3730E+00 Target: 1.8000E-03 converged?   no
  RMS step  2.4284E-01 Target: 1.2000E-03 converged?   no
  Max grad  2.6667E-01 Target: 4.5000E-04 converged?   no
  RMS grad  9.7636E-02 Target: 3.0000E-04 converged?   no

Converting HDLC to Cartesians
DFTD Energy:    -0.1511672 hartree

                      *** Start SCF Iterations ***

 Iter     DIIS Error       Energy change         Energy        Time(s)
------------------------------------------------------------------------
Initial temperature is 5000.000000
| Skip purify step
|    1     0.0532532342    -382.8687645746    -382.8687645746     0.13  
|    2     0.0510982292      +0.2609889632    -382.6077756114     0.12  
|    3     0.0121652287      -0.0864438932    -382.6942195046     0.11  
|    4     0.0078374493      -0.0051417987    -382.6993613033     0.10  
|    5     0.0032918749      -0.0020439351    -382.7014052384     0.09  
|    6     0.0015446472      -0.0004406436    -382.7018458820     0.09  
|    7     0.0005853114      -0.0001618684    -382.7020077504     0.08  
|    8     0.0004042200      -0.0000610191    -382.7020687694     0.07  
|    9     0.0002656316      -0.0000366785    -382.7021054480     0.14  
|   10     0.0001095139      -0.0000230995    -382.7021285474     0.07  
|   11     0.0000511926      -0.0000045117    -382.7021330591     0.07  
|   12     0.0000153363      -0.0000005034    -382.7021335625     0.06  
------------------------------------------------------------------------
FINAL ENERGY: -382.7021335625 a.u.
Fractional Occupation Entropy: 0.0000000000
Mermin Free Energy:            -382.7021335625
DISPERSION CONTRIBUTION TO ENERGY: -0.1511671612 a.u.
HOMO-LUMO GAP: 0.560 eV
CENTER OF MASS: {0.021936, -0.007169, -0.055507} ANGS
DIPOLE MOMENT: {0.210182, 0.735354, 1.603714} (|D| = 1.776744) DEBYE

  Active Space Parameters
--------------------------------------------
Number of closed orbitals:              32
Number of active orbitals:               3
Number of virtual orbitals:            121
Number of molecular orbitals:          156
Number of basis functions:             166
Number of active electrons:              4
Number of alpha electrons:               2
Number of beta electrons:                2

  Orbital      Energy        Occupation
-----------------------------------------
     31       -0.440239        1.000000
     32       -0.343103        1.000000
     33       -0.251265        0.666667
     34       -0.157747        0.666667
     35       -0.137163        0.666667
     36        0.098647        0.000000
     37        0.180197        0.000000

  CAS Parameters
--------------------------------------------
Number of determinants:                  9
Number of singlet CSFs:                  6
Number of doublet CSFs:                  0
Number of triplet CSFs:                  3
Number of quartet CSFs:                  0
Number of quintet CSFs:                  0
Number of sextet CSFs:                   0
Number of septet CSFs:                   0
Number of singlet states:                4
Number of doublet states:                0
Number of triplet states:                0
Number of quartet states:                0
Number of quintet states:                0
Number of sextet states:                 0
Number of septet states:                 0
Using the hard-coded solver

Singlet state  1 energy:       -382.96466269310605

        0.66021796232980  X33 X34
       -0.43438390839879  X33 B34 A35
       -0.43438390839879  X33 A34 B35
       -0.40518222176685  X33 X35
        0.09453153249659  B33 A34 X35
        0.09453153249659  A33 B34 X35
       -0.04383944931874  X34 X35
        0.03719227769762  B33 X34 A35
        0.03719227769762  A33 X34 B35

Singlet state  2 energy:       -382.86115758912615

        0.67314663751622  X33 X34
        0.46206260384433  X33 B34 A35
        0.46206260384433  X33 A34 B35
        0.20941361963015  B33 X34 A35
        0.20941361963015  A33 X34 B35
        0.16240223365948  X33 X35
       -0.06932552564688  X34 X35
        0.02215019729917  B33 A34 X35
        0.02215019729917  A33 B34 X35

Singlet state  3 energy:       -382.86083251465095

       -0.55696849992361  B33 A34 X35
       -0.55696849992361  A33 B34 X35
       -0.48872063213655  X33 X35
        0.23214554078854  B33 X34 A35
        0.23214554078854  A33 X34 B35
        0.13825603110130  X34 X35
       -0.06845025363283  X33 X34
        0.06760566668356  X33 B34 A35
        0.06760566668356  X33 A34 B35

Singlet state  4 energy:       -382.76529780525880

        0.61165101532789  B33 X34 A35
        0.61165101532789  A33 X34 B35
        0.28193816957230  B33 A34 X35
        0.28193816957230  A33 B34 X35
       -0.27142593587397  X33 X34
       -0.08313287732250  X33 B34 A35
       -0.08313287732250  X33 A34 B35
        0.06737335835284  X34 X35
       -0.02746724064275  X33 X35

  Root   Mult.   Total Energy (a.u.)   Ex. Energy (a.u.)     Ex. Energy (eV)     Ex. Energy (nm)
-------------------------------------------------------------------------------------------------
     1  singlet       -382.96466269
     2  singlet       -382.86115759          0.10350510          2.81651672        440.20410026
     3  singlet       -382.86083251          0.10383018          2.82536244        438.82589675
     4  singlet       -382.76529781          0.19936489          5.42499372        228.54260678

Singlet state dipole moments:

  Root       Dx         Dy         Dz         |D|  (Debye)
------------------------------------------------------------
     1    -3.0011    -0.8285     0.4660     3.1480
     2     7.1442    -1.8046     4.4996     8.6338
     3    -4.9233     2.6555     0.2337     5.5986
     4     9.2474    -1.2213     4.1892    10.2252

Singlet state electronic transitions:

 Transition      Tx        Ty        Tz       |T|    Osc. (a.u.) 
-----------------------------------------------------------------
   1 ->  2     0.5302    0.3169    0.2207    0.6560    0.0297
   1 ->  3    -0.5300    0.3536    0.0454    0.6387    0.0282
   1 ->  4    -0.6936    0.1389   -0.2798    0.7607    0.0769
   2 ->  3    -0.4012    0.2164   -0.1604    0.4832    0.0001
   2 ->  4    -0.6720    1.2437    0.0639    1.4151    0.1280
   3 ->  4    -0.1090    0.1781   -0.0516    0.2151    0.0029

Singlet state velocity transition dipole moments:

 Transition      Px        Py        Pz       |P|    Osc. (a.u.) 
-----------------------------------------------------------------
   1 ->  2    -0.0110    0.0108   -0.0021    0.0156    0.0016
   1 ->  3     0.0347   -0.0470   -0.0031    0.0585    0.0220
   1 ->  4     0.0717   -0.0301    0.0254    0.0818    0.0224
   2 ->  3     0.0068    0.0000    0.0042    0.0080    0.1294
   2 ->  4     0.0586   -0.0841   -0.0071    0.1028    0.0734
   3 ->  4    -0.0152    0.0218    0.0011    0.0266    0.0049

Singlet state magnetic transition dipole moments and rotational strengths:

 Transition      Lx        Ly        Lz        |L|    R(vel) (a.u.)
--------------------------------------------------------------------
   1 ->  2     0.1878   -0.0376   -0.2960    0.3526   -0.0178
   1 ->  3     0.1064    0.0021   -1.0098    1.0154    0.0646
   1 ->  4     0.0504    0.1461   -0.2905    0.3290   -0.0410
   2 ->  3    -0.0697    0.0290    0.2113    0.2244    1.2479
   2 ->  4     0.1064    0.0045   -1.6304    1.6339    0.1814
   3 ->  4     0.0946   -0.0178    0.1277    0.1599   -0.0177

Singlet state electric quadrupole moments (Cartesian):
Operator origin (a.u.):     0.041453,    -0.013547,    -0.104894 

 Root     Qxy        Qxz        Qyz        Qxx        Qyy        Qzz       R^2
--------------------------------------------------------------------------------------------
    1    -9.7086    -1.7321     2.9806   -42.4456   -36.1565   -48.3974   -126.9995
    2    -7.4980    -7.4530     3.1711   -50.3715   -31.6325   -51.4436   -133.4475
    3    -8.0755    -1.7263     3.1859   -41.2037   -39.2099   -48.3162   -128.7298
    4   -10.0890    -7.4674     3.3417   -47.7105   -34.5646   -51.6172   -133.8923

Singlet state electric transition quadrupole moments (Cartesian):

 Transition     Qxy        Qxz        Qyz        Qxx        Qyy        Qzz       norm (a.u.)
--------------------------------------------------------------------------------------------
   1 ->  2    -0.0830    -0.7350    -0.0193    -1.1482     0.7980    -0.4495     1.6446
   1 ->  3     1.9225     0.1089    -0.0486    -1.2397     0.8077    -0.0228     2.4290
   1 ->  4     0.4014     1.3740    -0.1008     0.6332    -0.0656     0.3412     1.6065
   2 ->  3    -0.5305     0.4476     0.0111     1.1501    -0.9281     0.3334     1.6664
   2 ->  4     2.1213    -0.1193     0.0254    -0.8208    -0.4224    -0.1136     2.3194
   3 ->  4    -0.4077     0.2224    -0.0374     0.2400     0.0103     0.0846     0.5309

Building Xtilde...

Building Z-vector RHS...

Solving CPSCF equations
Using DIIS solver

 Iter         Residual      
------  --------------------
    1      0.519938541819
    2      0.468223852849
    3      0.085743124519
    4      0.046174891870
    5      0.021936404410
    6      0.014447376476
    7      0.007881221963
    8      0.005685834378
    9      0.001778614534
   10      0.001540731162
   11      0.000497499740
   12      0.000179109571
   13      0.000078322169

CPSCF converged

Building X...

Building Xtilde...

Building Z-vector RHS...

Solving CPSCF equations
Using DIIS solver

 Iter         Residual      
------  --------------------
    1      0.332984082705
    2      0.328870062391
    3      0.055576883200
    4      0.038043799426
    5      0.022627709892
    6      0.015924484773
    7      0.005376712399
    8      0.003790380916
    9      0.001046087662
   10      0.000702691115
   11      0.000258681088
   12      0.000089724792

CPSCF converged

Building X...

Building Xtilde...

Building Z-vector RHS...

Solving CPSCF equations
Using DIIS solver

 Iter         Residual      
------  --------------------
    1      0.076197852667
    2      0.071414377099
    3      0.015550133964
    4      0.011088421464
    5      0.003645364569
    6      0.001597011697
    7      0.001186124649
    8      0.000664276285
    9      0.000482379684
   10      0.000231883579
   11      0.000107348549
   12      0.000035165866

CPSCF converged

Building X...

Lower state energy:      -382.8611575891
Upper state energy:      -382.8608325147
Energy difference:          0.0003250745
 Energy calculation finished, energy:  0.000000000E+00

Converting Cartesians to HDLC

Converting Cartesians to HDLC

Converting Cartesians to HDLC
 in dlf_makehessian...
Updating Hessian with the BFGS update, No     4
Testing convergence  in cycle    5
    Energy  0.0000E+00 Target: 1.0000E-06 converged?  yes
  Max step  4.2701E+00 Target: 1.8000E-03 converged?   no
  RMS step  7.0569E-01 Target: 1.2000E-03 converged?   no
  Max grad  2.0001E-02 Target: 4.5000E-04 converged?   no
  RMS grad  7.2987E-03 Target: 3.0000E-04 converged?   no

Converting HDLC to Cartesians
DFTD Energy:    -0.1509787 hartree

                      *** Start SCF Iterations ***

 Iter     DIIS Error       Energy change         Energy        Time(s)
------------------------------------------------------------------------
Initial temperature is 5000.000000
| Skip purify step
|    1     0.0397190890    -382.8880214102    -382.8880214102     0.13  
|    2     0.0416597828      +0.2477172783    -382.6403041319     0.12  
|    3     0.0076279546      -0.0581646674    -382.6984687994     0.11  
|    4     0.0063602097      -0.0029574639    -382.7014262633     0.10  
|    5     0.0025359733      -0.0013195856    -382.7027458489     0.09  
|    6     0.0012444933      -0.0003265108    -382.7030723597     0.08  
|    7     0.0004901591      -0.0001099303    -382.7031822900     0.08  
|    8     0.0003211003      -0.0000415371    -382.7032238271     0.07  
|    9     0.0002248881      -0.0000231741    -382.7032470012     0.14  
|   10     0.0001027066      -0.0000167574    -382.7032637586     0.07  
|   11     0.0000233177      -0.0000045596    -382.7032683182     0.07  
------------------------------------------------------------------------
FINAL ENERGY: -382.7032683182 a.u.
Fractional Occupation Entropy: 0.0000000000
Mermin Free Energy:            -382.7032683182
DISPERSION CONTRIBUTION TO ENERGY: -0.1509787269 a.u.
HOMO-LUMO GAP: 0.557 eV
CENTER OF MASS: {0.022285, -0.008288, -0.058870} ANGS
DIPOLE MOMENT: {0.101207, 0.584592, 1.657854} (|D| = 1.760816) DEBYE

  Active Space Parameters
--------------------------------------------
Number of closed orbitals:              32
Number of active orbitals:               3
Number of virtual orbitals:            121
Number of molecular orbitals:          156
Number of basis functions:             166
Number of active electrons:              4
Number of alpha electrons:               2
Number of beta electrons:                2

  Orbital      Energy        Occupation
-----------------------------------------
     31       -0.441022        1.000000
     32       -0.339459        1.000000
     33       -0.247408        0.666667
     34       -0.159121        0.666667
     35       -0.138635        0.666667
     36        0.096257        0.000000
     37        0.179224        0.000000

  CAS Parameters
--------------------------------------------
Number of determinants:                  9
Number of singlet CSFs:                  6
Number of doublet CSFs:                  0
Number of triplet CSFs:                  3
Number of quartet CSFs:                  0
Number of quintet CSFs:                  0
Number of sextet CSFs:                   0
Number of septet CSFs:                   0
Number of singlet states:                4
Number of doublet states:                0
Number of triplet states:                0
Number of quartet states:                0
Number of quintet states:                0
Number of sextet states:                 0
Number of septet states:                 0
Using the hard-coded solver

Singlet state  1 energy:       -382.95979300046952

        0.67763874859769  X33 X34
        0.42104148383723  X33 B34 A35
        0.42104148383723  X33 A34 B35
       -0.38859632771003  X33 X35
       -0.12057019358126  B33 A34 X35
       -0.12057019358126  A33 B34 X35
       -0.06256951420951  X34 X35
        0.03359665903522  B33 X34 A35
        0.03359665903522  A33 X34 B35

Singlet state  2 energy:       -382.86535191859770

       -0.65214368808930  X33 X34
        0.45475219839517  X33 B34 A35
        0.45475219839517  X33 A34 B35
       -0.27112878508059  X33 X35
       -0.15312358201663  B33 X34 A35
       -0.15312358201663  A33 X34 B35
        0.12340731296505  B33 A34 X35
        0.12340731296505  A33 B34 X35
        0.10122388833576  X34 X35

Singlet state  3 energy:       -382.86467663105907

       -0.51977938018603  B33 A34 X35
       -0.51977938018603  A33 B34 X35
        0.49475506251726  X33 X35
       -0.26362627888081  B33 X34 A35
       -0.26362627888081  A33 X34 B35
        0.15638536071094  X33 B34 A35
        0.15638536071094  X33 A34 B35
       -0.14195672936525  X34 X35
       -0.08254765318197  X33 X34

Singlet state  4 energy:       -382.76351624162231

        0.59909395464133  B33 X34 A35
        0.59909395464133  A33 X34 B35
       -0.30305920896568  B33 A34 X35
       -0.30305920896568  A33 B34 X35
       -0.26352860592803  X33 X34
        0.13464686012100  X34 X35
        0.06641507968356  X33 B34 A35
        0.06641507968356  X33 A34 B35
       -0.04565161601809  X33 X35

  Root   Mult.   Total Energy (a.u.)   Ex. Energy (a.u.)     Ex. Energy (eV)     Ex. Energy (nm)
-------------------------------------------------------------------------------------------------
     1  singlet       -382.95979300
     2  singlet       -382.86535192          0.09444108          2.56987217        482.45287185
     3  singlet       -382.86467663          0.09511637          2.58824767        479.02765268
     4  singlet       -382.76351624          0.19627676          5.34096147        232.13839192

Singlet state dipole moments:

  Root       Dx         Dy         Dz         |D|  (Debye)
------------------------------------------------------------
     1    -3.0099    -0.7195     0.5387     3.1413
     2     6.2388    -1.5525     4.5686     7.8870
     3    -4.8897     2.3056     0.2782     5.4131
     4     8.7845    -0.8198     4.2414     9.7892

Singlet state electronic transitions:

 Transition      Tx        Ty        Tz       |T|    Osc. (a.u.) 
-----------------------------------------------------------------
   1 ->  2    -0.6251   -0.2948   -0.2274    0.7276    0.0333
   1 ->  3     0.5569   -0.3738   -0.1043    0.6788    0.0292
   1 ->  4    -0.8194    0.1041   -0.2868    0.8744    0.1000
   2 ->  3     0.5541   -0.0895    0.1729    0.5873    0.0002
   2 ->  4     0.7726   -1.1456   -0.0853    1.3844    0.1301
   3 ->  4     0.4484   -0.4646    0.0913    0.6521    0.0287

Singlet state velocity transition dipole moments:

 Transition      Px        Py        Pz       |P|    Osc. (a.u.) 
-----------------------------------------------------------------
   1 ->  2     0.0164   -0.0197    0.0014    0.0257    0.0047
   1 ->  3    -0.0396    0.0417    0.0040    0.0576    0.0233
   1 ->  4     0.0811   -0.0320    0.0241    0.0905    0.0278
   2 ->  3     0.0057   -0.0002    0.0044    0.0072    0.0509
   2 ->  4    -0.0738    0.0863    0.0083    0.1138    0.0848
   3 ->  4    -0.0091   -0.0039   -0.0042    0.0107    0.0008

Singlet state magnetic transition dipole moments and rotational strengths:

 Transition      Lx        Ly        Lz        |L|    R(vel) (a.u.)
--------------------------------------------------------------------
   1 ->  2    -0.1807    0.0352    0.1545    0.2403   -0.0364
   1 ->  3    -0.1473    0.0024    1.0531    1.0634    0.1063
   1 ->  4     0.0541    0.1512   -0.3002    0.3405   -0.0391
   2 ->  3    -0.0862    0.0304    0.2653    0.2806    0.9807
   2 ->  4    -0.0748   -0.0114    1.6225    1.6243    0.1766
   3 ->  4    -0.1393   -0.0100    0.2219    0.2622    0.0037

Singlet state electric quadrupole moments (Cartesian):
Operator origin (a.u.):     0.042112,    -0.015663,    -0.111248 

 Root     Qxy        Qxz        Qyz        Qxx        Qyy        Qzz       R^2
--------------------------------------------------------------------------------------------
    1    -4.3130    -4.1024     2.7854   -46.1014   -35.8113   -48.1606   -130.0734
    2    -1.5715    -9.8173     3.0442   -54.2761   -31.3014   -51.2335   -136.8110
    3    -2.6718    -4.0792     2.9514   -44.8565   -38.9254   -48.0247   -131.8067
    4    -4.1979    -9.8222     3.1714   -51.6406   -34.1805   -51.3905   -137.2117

Singlet state electric transition quadrupole moments (Cartesian):

 Transition     Qxy        Qxz        Qyz        Qxx        Qyy        Qzz       norm (a.u.)
--------------------------------------------------------------------------------------------
   1 ->  2     0.5355     0.7858    -0.0033     1.0583    -0.7362     0.4873     1.6744
   1 ->  3    -1.8821     0.0692     0.0428     1.5886    -1.0350     0.1168     2.6753
   1 ->  4     0.4286     1.4155    -0.1115     0.6455    -0.0440     0.4033     1.6676
   2 ->  3    -0.4705    -0.6862     0.0178    -0.6791     0.5926    -0.3062     1.2644
   2 ->  4    -2.1352     0.1771    -0.0288     1.0123     0.4096     0.1293     2.4084
   3 ->  4     0.0330    -0.4665     0.0521    -0.1726     0.0669    -0.1547     0.5287

Building Xtilde...

Building Z-vector RHS...

Solving CPSCF equations
Using DIIS solver

 Iter         Residual      
------  --------------------
    1      0.473154752996
    2      0.418156020560
    3      0.077327398864
    4      0.043726972619
    5      0.020975675756
    6      0.013292957794
    7      0.007437638621
    8      0.004823097807
    9      0.001673391860
   10      0.001445013387
   11      0.000456738882
   12      0.000188956187
   13      0.000076148518

CPSCF converged

Building X...

Building Xtilde...

Building Z-vector RHS...

Solving CPSCF equations
Using DIIS solver

 Iter         Residual      
------  --------------------
    1      0.313145963134
    2      0.312478541699
    3      0.058288906324
    4      0.041461727589
    5      0.025374726848
    6      0.016831400291
    7      0.005344487354
    8      0.003838956212
    9      0.001242314564
   10      0.000830716780
   11      0.000289536424
   12      0.000097353539

CPSCF converged

Building X...

Building Xtilde...

Building Z-vector RHS...

Solving CPSCF equations
Using DIIS solver

 Iter         Residual      
------  --------------------
    1      0.109064871091
    2      0.103233773918
    3      0.021166802550
    4      0.014649583821
    5      0.008654375385
    6      0.004865546522
    7      0.002272630399
    8      0.000736397960
    9      0.000244764789
   10      0.000113185603
   11      0.000049766041

CPSCF converged

Building X...

Lower state energy:      -382.8653519186
Upper state energy:      -382.8646766311
Energy difference:          0.0006752875
 Energy calculation finished, energy:  0.000000000E+00

Converting Cartesians to HDLC

Converting Cartesians to HDLC

Converting Cartesians to HDLC
 in dlf_makehessian...
Updating Hessian with the BFGS update, No     5
Testing convergence  in cycle    6
    Energy  0.0000E+00 Target: 1.0000E-06 converged?  yes
  Max step  1.5554E-01 Target: 1.8000E-03 converged?   no
  RMS step  3.0891E-02 Target: 1.2000E-03 converged?   no
  Max grad  6.2441E-02 Target: 4.5000E-04 converged?   no
  RMS grad  1.9373E-02 Target: 3.0000E-04 converged?   no

Converting HDLC to Cartesians
DFTD Energy:    -0.1509298 hartree

                      *** Start SCF Iterations ***

 Iter     DIIS Error       Energy change         Energy        Time(s)
------------------------------------------------------------------------
Initial temperature is 5000.000000
| Skip purify step
|    1     0.0345499781    -382.8939416042    -382.8939416042     0.13  
|    2     0.0363018923      +0.2425906607    -382.6513509435     0.12  
|    3     0.0087101025      -0.0465448235    -382.6978957671     0.11  
|    4     0.0067291318      -0.0030764633    -382.7009722303     0.10  
|    5     0.0030473960      -0.0016535010    -382.7026257313     0.09  
|    6     0.0014725072      -0.0004393476    -382.7030650789     0.08  
|    7     0.0006038241      -0.0001408674    -382.7032059463     0.08  
|    8     0.0003196175      -0.0000477488    -382.7032536951     0.07  
|    9     0.0002242216      -0.0000225427    -382.7032762378     0.14  
|   10     0.0001032336      -0.0000160891    -382.7032923269     0.07  
|   11     0.0000268625      -0.0000043627    -382.7032966896     0.07  
------------------------------------------------------------------------
FINAL ENERGY: -382.7032966896 a.u.
Fractional Occupation Entropy: 0.0000000000
Mermin Free Energy:            -382.7032966896
DISPERSION CONTRIBUTION TO ENERGY: -0.1509298159 a.u.
HOMO-LUMO GAP: 0.551 eV
CENTER OF MASS: {0.022252, -0.009493, -0.061320} ANGS
DIPOLE MOMENT: {0.058293, 0.520549, 1.691229} (|D| = 1.770487) DEBYE

  Active Space Parameters
--------------------------------------------
Number of closed orbitals:              32
Number of active orbitals:               3
Number of virtual orbitals:            121
Number of molecular orbitals:          156
Number of basis functions:             166
Number of active electrons:              4
Number of alpha electrons:               2
Number of beta electrons:                2

  Orbital      Energy        Occupation
-----------------------------------------
     31       -0.440838        1.000000
     32       -0.338229        1.000000
     33       -0.246373        0.666667
     34       -0.159931        0.666667
     35       -0.139671        0.666667
     36        0.096371        0.000000
     37        0.178658        0.000000

  CAS Parameters
--------------------------------------------
Number of determinants:                  9
Number of singlet CSFs:                  6
Number of doublet CSFs:                  0
Number of triplet CSFs:                  3
Number of quartet CSFs:                  0
Number of quintet CSFs:                  0
Number of sextet CSFs:                   0
Number of septet CSFs:                   0
Number of singlet states:                4
Number of doublet states:                0
Number of triplet states:                0
Number of quartet states:                0
Number of quintet states:                0
Number of sextet states:                 0
Number of septet states:                 0
Using the hard-coded solver

Singlet state  1 energy:       -382.95722031458894

       -0.68201206353190  X33 X34
        0.41803842646763  X33 B34 A35
        0.41803842646763  X33 A34 B35
        0.37764482673856  X33 X35
       -0.13254889557966  B33 A34 X35
       -0.13254889557966  A33 B34 X35
        0.07312733973143  X34 X35
       -0.03350858675417  B33 X34 A35
       -0.03350858675417  A33 X34 B35

Singlet state  2 energy:       -382.86627341998474

       -0.64893506704928  X33 X34
       -0.46654094020780  X33 B34 A35
       -0.46654094020780  X33 A34 B35
       -0.25323475669613  X33 X35
       -0.16126313905253  B33 X34 A35
       -0.16126313905253  A33 X34 B35
        0.09609661256022  X34 X35
       -0.09536346259217  B33 A34 X35
       -0.09536346259217  A33 B34 X35

Singlet state  3 energy:       -382.86601388518750

       -0.54064132143388  X33 X35
       -0.50721228201242  B33 A34 X35
       -0.50721228201242  A33 B34 X35
        0.25079087600823  B33 X34 A35
        0.25079087600823  A33 X34 B35
        0.15955344800800  X34 X35
        0.13844253449907  X33 B34 A35
        0.13844253449907  X33 A34 B35
        0.05996885061002  X33 X34

Singlet state  4 energy:       -382.76337643151419

        0.59121070612598  B33 X34 A35
        0.59121070612598  A33 X34 B35
        0.31412201527320  B33 A34 X35
        0.31412201527320  A33 B34 X35
       -0.26041233638763  X33 X34
        0.16354704696109  X34 X35
       -0.05686611884321  X33 B34 A35
       -0.05686611884321  X33 A34 B35
       -0.05064374105771  X33 X35

  Root   Mult.   Total Energy (a.u.)   Ex. Energy (a.u.)     Ex. Energy (eV)     Ex. Energy (nm)
-------------------------------------------------------------------------------------------------
     1  singlet       -382.95722031
     2  singlet       -382.86627342          0.09094689          2.47479051        500.98875138
     3  singlet       -382.86601389          0.09120643          2.48185281        499.56314998
     4  singlet       -382.76337643          0.19384388          5.27475956        235.05189046

Singlet state dipole moments:

  Root       Dx         Dy         Dz         |D|  (Debye)
------------------------------------------------------------
     1    -2.9633    -0.6386     0.5845     3.0872
     2     6.0947    -1.4223     4.6389     7.7902
     3    -5.0657     2.1016     0.2714     5.4911
     4     8.4755    -0.6176     4.2654     9.5083

Singlet state electronic transitions:

 Transition      Tx        Ty        Tz       |T|    Osc. (a.u.) 
-----------------------------------------------------------------
   1 ->  2     0.5769    0.3376    0.2342    0.7083    0.0304
   1 ->  3     0.6203   -0.3294   -0.0969    0.7090    0.0306
   1 ->  4     0.8783   -0.0770    0.2971    0.9304    0.1119
   2 ->  3    -0.3560   -0.0058   -0.0936    0.3682    0.0000
   2 ->  4     0.8517   -1.1364   -0.0813    1.4224    0.1388
   3 ->  4    -0.5218    0.4295   -0.1235    0.6870    0.0323

Singlet state velocity transition dipole moments:

 Transition      Px        Py        Pz       |P|    Osc. (a.u.) 
-----------------------------------------------------------------
   1 ->  2    -0.0133    0.0178   -0.0013    0.0223    0.0036
   1 ->  3    -0.0418    0.0403    0.0039    0.0582    0.0247
   1 ->  4    -0.0855    0.0322   -0.0240    0.0944    0.0307
   2 ->  3    -0.0054    0.0008   -0.0043    0.0070    0.1249
   2 ->  4    -0.0781    0.0845    0.0081    0.1154    0.0863
   3 ->  4     0.0128    0.0074    0.0071    0.0164    0.0017

Singlet state magnetic transition dipole moments and rotational strengths:

 Transition      Lx        Ly        Lz        |L|    R(vel) (a.u.)
--------------------------------------------------------------------
   1 ->  2     0.1968   -0.0342   -0.2406    0.3127   -0.0321
   1 ->  3    -0.1431    0.0016    1.0531    1.0628    0.1117
   1 ->  4    -0.0559   -0.1525    0.2975    0.3389   -0.0374
   2 ->  3     0.0950   -0.0311   -0.2930    0.3096    2.7933
   2 ->  4    -0.0749   -0.0131    1.6337    1.6355    0.1753
   3 ->  4     0.1495    0.0231   -0.1616    0.2214    0.0091

Singlet state electric quadrupole moments (Cartesian):
Operator origin (a.u.):     0.042050,    -0.017939,    -0.115879 

 Root     Qxy        Qxz        Qyz        Qxx        Qyy        Qzz       R^2
--------------------------------------------------------------------------------------------
    1    -2.4039    -5.8760     2.7931   -46.8269   -35.9457   -47.8968   -130.6694
    2     0.4974   -11.6791     3.0839   -55.0324   -31.4615   -51.0168   -137.5108
    3    -0.5918    -5.7594     2.9386   -45.5509   -39.1210   -47.7087   -132.3806
    4    -2.0289   -11.5688     3.1843   -52.4156   -34.3429   -51.1388   -137.8973

Singlet state electric transition quadrupole moments (Cartesian):

 Transition     Qxy        Qxz        Qyz        Qxx        Qyy        Qzz       norm (a.u.)
--------------------------------------------------------------------------------------------
   1 ->  2    -0.4950    -0.7865     0.0026    -1.1645     0.8193    -0.5077     1.7744
   1 ->  3    -1.9251     0.0513     0.0398     1.5553    -1.0219     0.0976     2.6801
   1 ->  4    -0.4408    -1.4510     0.1211    -0.6929     0.0445    -0.4462     1.7307
   2 ->  3     0.5690     0.4118    -0.0150     0.2411    -0.2463     0.1634     0.7994
   2 ->  4    -2.1309     0.1532    -0.0207     1.0193     0.4338     0.1243     2.4098
   3 ->  4    -0.1537     0.6134    -0.0678     0.2857    -0.0439     0.2120     0.7301

Building Xtilde...

Building Z-vector RHS...

Solving CPSCF equations
Using DIIS solver

 Iter         Residual      
------  --------------------
    1      0.467631208062
    2      0.414078325485
    3      0.076234086240
    4      0.043964823987
    5      0.021767647964
    6      0.014130581846
    7      0.007827260436
    8      0.004655065385
    9      0.001605205881
   10      0.001291911262
   11      0.000412751457
   12      0.000194698480
   13      0.000073843431

CPSCF converged

Building X...

Building Xtilde...

Building Z-vector RHS...

Solving CPSCF equations
Using DIIS solver

 Iter         Residual      
------  --------------------
    1      0.317532937418
    2      0.321243683497
    3      0.063144345253
    4      0.046038925343
    5      0.028050609703
    6      0.017899576806
    7      0.005372065362
    8      0.003802145601
    9      0.001275868224
   10      0.000846913232
   11      0.000291053042
   12      0.000099391031

CPSCF converged

Building X...

Building Xtilde...

Building Z-vector RHS...

Solving CPSCF equations
Using DIIS solver

 Iter         Residual      
------  --------------------
    1      0.082502412628
    2      0.078804327763
    3      0.017391801648
    4      0.011473297470
    5      0.007122247335
    6      0.003653216495
    7      0.002675420268
    8      0.000865422425
    9      0.000345048637
   10      0.000167242192
   11      0.000057352644

CPSCF converged

Building X...

Lower state energy:      -382.8662734200
Upper state energy:      -382.8660138852
Energy difference:          0.0002595348
 Energy calculation finished, energy:  0.000000000E+00

Converting Cartesians to HDLC

Converting Cartesians to HDLC

Converting Cartesians to HDLC
 in dlf_makehessian...
Updating Hessian with the BFGS update, No     6
Testing convergence  in cycle    7
    Energy  0.0000E+00 Target: 1.0000E-06 converged?  yes
  Max step  5.9545E-01 Target: 1.8000E-03 converged?   no
  RMS step  9.4848E-02 Target: 1.2000E-03 converged?   no
  Max grad  9.3792E-02 Target: 4.5000E-04 converged?   no
  RMS grad  3.7968E-02 Target: 3.0000E-04 converged?   no

Converting HDLC to Cartesians
DFTD Energy:    -0.1509247 hartree

                      *** Start SCF Iterations ***

 Iter     DIIS Error       Energy change         Energy        Time(s)
------------------------------------------------------------------------
Initial temperature is 5000.000000
| Skip purify step
|    1     0.0321188711    -382.8950197224    -382.8950197224     0.13  
|    2     0.0390645619      +0.2414840199    -382.6535357026     0.12  
|    3     0.0078981319      -0.0451585375    -382.6986942401     0.11  
|    4     0.0063265081      -0.0027010954    -382.7013953355     0.10  
|    5     0.0026241240      -0.0014979742    -382.7028933097     0.09  
|    6     0.0012242306      -0.0003752470    -382.7032685567     0.08  
|    7     0.0005180701      -0.0001198283    -382.7033883850     0.08  
|    8     0.0003341907      -0.0000443491    -382.7034327341     0.07  
|    9     0.0002395681      -0.0000222460    -382.7034549801     0.14  
|   10     0.0001160689      -0.0000176767    -382.7034726568     0.07  
|   11     0.0000303804      -0.0000054288    -382.7034780856     0.07  
------------------------------------------------------------------------
FINAL ENERGY: -382.7034780856 a.u.
Fractional Occupation Entropy: 0.0000000000
Mermin Free Energy:            -382.7034780856
DISPERSION CONTRIBUTION TO ENERGY: -0.1509246774 a.u.
HOMO-LUMO GAP: 0.535 eV
CENTER OF MASS: {0.021894, -0.011729, -0.065842} ANGS
DIPOLE MOMENT: {0.017980, 0.441784, 1.751952} (|D| = 1.806885) DEBYE

  Active Space Parameters
--------------------------------------------
Number of closed orbitals:              32
Number of active orbitals:               3
Number of virtual orbitals:            121
Number of molecular orbitals:          156
Number of basis functions:             166
Number of active electrons:              4
Number of alpha electrons:               2
Number of beta electrons:                2

  Orbital      Energy        Occupation
-----------------------------------------
     31       -0.439973        1.000000
     32       -0.337310        1.000000
     33       -0.246269        0.666667
     34       -0.161030        0.666667
     35       -0.141362        0.666667
     36        0.097585        0.000000
     37        0.177702        0.000000

  CAS Parameters
--------------------------------------------
Number of determinants:                  9
Number of singlet CSFs:                  6
Number of doublet CSFs:                  0
Number of triplet CSFs:                  3
Number of quartet CSFs:                  0
Number of quintet CSFs:                  0
Number of sextet CSFs:                   0
Number of septet CSFs:                   0
Number of singlet states:                4
Number of doublet states:                0
Number of triplet states:                0
Number of quartet states:                0
Number of quintet states:                0
Number of sextet states:                 0
Number of septet states:                 0
Using the hard-coded solver

Singlet state  1 energy:       -382.95441754681946

        0.66420543695001  X33 X34
       -0.43879127661548  X33 B34 A35
       -0.43879127661548  X33 A34 B35
       -0.34657532219073  X33 X35
        0.14641682812652  B33 A34 X35
        0.14641682812652  A33 B34 X35
       -0.08840941083568  X34 X35
        0.03839997177849  B33 X34 A35
        0.03839997177849  A33 X34 B35

Singlet state  2 energy:       -382.86831416479362

        0.66335714792265  X33 X34
        0.45999082328017  X33 B34 A35
        0.45999082328017  X33 A34 B35
        0.24468716076793  X33 X35
        0.15825927642390  B33 X34 A35
        0.15825927642390  A33 X34 B35
       -0.09950686119509  X34 X35
        0.09194770273905  B33 A34 X35
        0.09194770273905  A33 B34 X35

Singlet state  3 energy:       -382.86745525015971

       -0.59618057459515  X33 X35
       -0.48088984791938  B33 A34 X35
       -0.48088984791938  A33 B34 X35
        0.23133481239225  B33 X34 A35
        0.23133481239225  A33 X34 B35
        0.17641977901602  X34 X35
        0.13723095913354  X33 B34 A35
        0.13723095913354  X33 A34 B35
        0.07898372772249  X33 X34

Singlet state  4 energy:       -382.76372073308539

        0.58289125980056  B33 X34 A35
        0.58289125980056  A33 X34 B35
        0.31979789682097  B33 A34 X35
        0.31979789682097  A33 B34 X35
       -0.26185772767530  X33 X34
        0.20301655164546  X34 X35
       -0.05602786114210  X33 X35
       -0.03879341351671  X33 B34 A35
       -0.03879341351671  X33 A34 B35

  Root   Mult.   Total Energy (a.u.)   Ex. Energy (a.u.)     Ex. Energy (eV)     Ex. Energy (nm)
-------------------------------------------------------------------------------------------------
     1  singlet       -382.95441755
     2  singlet       -382.86831416          0.08610338          2.34299185        529.17051686
     3  singlet       -382.86745525          0.08696230          2.36636410        523.94397250
     4  singlet       -382.76372073          0.19069681          5.18912346        238.93095159

Singlet state dipole moments:

  Root       Dx         Dy         Dz         |D|  (Debye)
------------------------------------------------------------
     1    -2.8210    -0.5142     0.6590     2.9422
     2     5.9118    -1.1845     4.7004     7.6450
     3    -5.2031     1.7677     0.3271     5.5049
     4     8.0057    -0.3464     4.2952     9.0918

Singlet state electronic transitions:

 Transition      Tx        Ty        Tz       |T|    Osc. (a.u.) 
-----------------------------------------------------------------
   1 ->  2     0.5159    0.3741    0.2215    0.6747    0.0261
   1 ->  3    -0.6455    0.2848    0.0983    0.7124    0.0294
   1 ->  4    -0.9386    0.0233   -0.3150    0.9904    0.1247
   2 ->  3     0.3935    0.0369    0.1079    0.4097    0.0001
   2 ->  4    -0.9496    1.0793    0.0778    1.4397    0.1445
   3 ->  4    -0.7068    0.4533   -0.1698    0.8567    0.0508

Singlet state velocity transition dipole moments:

 Transition      Px        Py        Pz       |P|    Osc. (a.u.) 
-----------------------------------------------------------------
   1 ->  2    -0.0104    0.0182    0.0002    0.0209    0.0034
   1 ->  3     0.0432   -0.0363   -0.0039    0.0566    0.0246
   1 ->  4     0.0901   -0.0311    0.0240    0.0983    0.0338
   2 ->  3     0.0048   -0.0019    0.0039    0.0064    0.0321
   2 ->  4     0.0844   -0.0822   -0.0082    0.1181    0.0889
   3 ->  4     0.0258    0.0059    0.0115    0.0288    0.0053

Singlet state magnetic transition dipole moments and rotational strengths:

 Transition      Lx        Ly        Lz        |L|    R(vel) (a.u.)
--------------------------------------------------------------------
   1 ->  2     0.2103   -0.0308   -0.2924    0.3615   -0.0324
   1 ->  3     0.1518   -0.0045   -1.0725    1.0832    0.1249
   1 ->  4     0.0596    0.1504   -0.2779    0.3215   -0.0314
   2 ->  3    -0.1069    0.0314    0.3323    0.3505    0.8507
   2 ->  4     0.0627    0.0160   -1.6325    1.6338    0.1653
   3 ->  4     0.1728    0.0436   -0.2010    0.2687    0.0232

Singlet state electric quadrupole moments (Cartesian):
Operator origin (a.u.):     0.041374,    -0.022164,    -0.124423 

 Root     Qxy        Qxz        Qyz        Qxx        Qyy        Qzz       R^2
--------------------------------------------------------------------------------------------
    1    -0.3140    -9.0439     2.7732   -47.1212   -36.2251   -47.3696   -130.7158
    2     2.9062   -14.9228     3.1044   -55.2410   -31.8750   -50.5493   -137.6653
    3     1.6227    -8.8676     2.9015   -45.8931   -39.4358   -47.1388   -132.4677
    4     0.3891   -14.6793     3.1621   -52.7055   -34.7028   -50.6367   -138.0450

Singlet state electric transition quadrupole moments (Cartesian):

 Transition     Qxy        Qxz        Qyz        Qxx        Qyy        Qzz       norm (a.u.)
--------------------------------------------------------------------------------------------
   1 ->  2    -0.5935    -0.7323    -0.0046    -1.1154     0.8298    -0.5057     1.7542
   1 ->  3     1.9711    -0.0849    -0.0340    -1.5426     1.0232    -0.1048     2.7076
   1 ->  4     0.4561     1.5008    -0.1370     0.7878    -0.0555     0.5145     1.8351
   2 ->  3    -0.6224    -0.4499     0.0164    -0.3319     0.3384    -0.2042     0.9254
   2 ->  4     2.1161    -0.1393     0.0120    -1.0158    -0.4861    -0.1309     2.4047
   3 ->  4    -0.1622     0.8299    -0.0947     0.4045    -0.0494     0.3017     0.9905

Building Xtilde...

Building Z-vector RHS...

Solving CPSCF equations
Using DIIS solver

 Iter         Residual      
------  --------------------
    1      0.455711622799
    2      0.407178662010
    3      0.074568895088
    4      0.044670161208
    5      0.022735710135
    6      0.015355810554
    7      0.008465880274
    8      0.004445827589
    9      0.001622859927
   10      0.000965018253
   11      0.000344571411
   12      0.000209826583
   13      0.000071004434

CPSCF converged

Building X...

Building Xtilde...

Building Z-vector RHS...

Solving CPSCF equations
Using DIIS solver

 Iter         Residual      
------  --------------------
    1      0.315993766783
    2      0.327699139404
    3      0.068634922068
    4      0.051314460914
    5      0.031067917420
    6      0.019308060092
    7      0.005544856112
    8      0.003911695276
    9      0.001360866066
   10      0.000856948872
   11      0.000290573518
   12      0.000101924264
   13      0.000034607645

CPSCF converged

Building X...

Building Xtilde...

Building Z-vector RHS...

Solving CPSCF equations
Using DIIS solver

 Iter         Residual      
------  --------------------
    1      0.091291328033
    2      0.088880925512
    3      0.018027613546
    4      0.011597973724
    5      0.007343042926
    6      0.003901645545
    7      0.002877438734
    8      0.000958109227
    9      0.000375211144
   10      0.000175354175
   11      0.000061680396

CPSCF converged

Building X...

Lower state energy:      -382.8683141648
Upper state energy:      -382.8674552502
Energy difference:          0.0008589146
 Energy calculation finished, energy:  0.000000000E+00

Converting Cartesians to HDLC

Converting Cartesians to HDLC

Converting Cartesians to HDLC
 in dlf_makehessian...
Updating Hessian with the BFGS update, No     7
Testing convergence  in cycle    8
    Energy  0.0000E+00 Target: 1.0000E-06 converged?  yes
  Max step  5.1373E+00 Target: 1.8000E-03 converged?   no
  RMS step  7.2729E-01 Target: 1.2000E-03 converged?   no
  Max grad  7.7933E-02 Target: 4.5000E-04 converged?   no
  RMS grad  3.2452E-02 Target: 3.0000E-04 converged?   no

Converting HDLC to Cartesians
DFTD Energy:    -0.1509316 hartree

                      *** Start SCF Iterations ***

 Iter     DIIS Error       Energy change         Energy        Time(s)
------------------------------------------------------------------------
Initial temperature is 5000.000000
| Skip purify step
|    1     0.0344866948    -382.8916757829    -382.8916757829     0.13  
|    2     0.0405239917      +0.2432384890    -382.6484372939     0.12  
|    3     0.0086693251      -0.0503734478    -382.6988107417     0.11  
|    4     0.0064645319      -0.0027437100    -382.7015544517     0.10  
|    5     0.0028332779      -0.0016244670    -382.7031789187     0.09  
|    6     0.0011585348      -0.0003729482    -382.7035518669     0.08  
|    7     0.0005017088      -0.0001257308    -382.7036775976     0.08  
|    8     0.0003476829      -0.0000484572    -382.7037260548     0.07  
|    9     0.0002496804      -0.0000244839    -382.7037505387     0.14  
|   10     0.0001248644      -0.0000200069    -382.7037705457     0.07  
|   11     0.0000351171      -0.0000064709    -382.7037770166     0.07  
------------------------------------------------------------------------
FINAL ENERGY: -382.7037770166 a.u.
Fractional Occupation Entropy: 0.0000000000
Mermin Free Energy:            -382.7037770166
DISPERSION CONTRIBUTION TO ENERGY: -0.1509316442 a.u.
HOMO-LUMO GAP: 0.517 eV
CENTER OF MASS: {0.021607, -0.014617, -0.071542} ANGS
DIPOLE MOMENT: {0.012114, 0.385168, 1.827330} (|D| = 1.867522) DEBYE

  Active Space Parameters
--------------------------------------------
Number of closed orbitals:              32
Number of active orbitals:               3
Number of virtual orbitals:            121
Number of molecular orbitals:          156
Number of basis functions:             166
Number of active electrons:              4
Number of alpha electrons:               2
Number of beta electrons:                2

  Orbital      Energy        Occupation
-----------------------------------------
     31       -0.438048        1.000000
     32       -0.337546        1.000000
     33       -0.247142        0.666667
     34       -0.162124        0.666667
     35       -0.143132        0.666667
     36        0.099735        0.000000
     37        0.176596        0.000000

  CAS Parameters
--------------------------------------------
Number of determinants:                  9
Number of singlet CSFs:                  6
Number of doublet CSFs:                  0
Number of triplet CSFs:                  3
Number of quartet CSFs:                  0
Number of quintet CSFs:                  0
Number of sextet CSFs:                   0
Number of septet CSFs:                   0
Number of singlet states:                4
Number of doublet states:                0
Number of triplet states:                0
Number of quartet states:                0
Number of quintet states:                0
Number of sextet states:                 0
Number of septet states:                 0
Using the hard-coded solver

Singlet state  1 energy:       -382.95189057153056

       -0.63294774545408  X33 X34
        0.47043356147409  X33 B34 A35
        0.47043356147409  X33 A34 B35
        0.30632648940066  X33 X35
       -0.15409984038450  B33 A34 X35
       -0.15409984038450  A33 B34 X35
        0.10277015673748  X34 X35
       -0.04934843039428  B33 X34 A35
       -0.04934843039428  A33 X34 B35

Singlet state  2 energy:       -382.87038261534911

        0.69079914687289  X33 X34
        0.44736148708593  X33 B34 A35
        0.44736148708593  X33 A34 B35
        0.22073594883445  X33 X35
        0.15869329562536  B33 X34 A35
        0.15869329562536  A33 X34 B35
       -0.09903889237641  X34 X35
        0.08255832168942  B33 A34 X35
        0.08255832168942  A33 B34 X35

Singlet state  3 energy:       -382.86946787697968

       -0.66016044673280  X33 X35
       -0.44873265049056  B33 A34 X35
       -0.44873265049056  A33 B34 X35
        0.20393845025307  B33 X34 A35
        0.20393845025307  A33 X34 B35
        0.19555621152428  X34 X35
        0.12711192767458  X33 B34 A35
        0.12711192767458  X33 A34 B35
        0.08790507478927  X33 X34

Singlet state  4 energy:       -382.76579423202321

        0.57852179248990  B33 X34 A35
        0.57852179248990  A33 X34 B35
        0.32011295849828  B33 A34 X35
        0.32011295849828  A33 B34 X35
       -0.26603874634185  X33 X34
        0.22613439992146  X34 X35
       -0.05408488544510  X33 X35
       -0.02051709792976  X33 B34 A35
       -0.02051709792976  X33 A34 B35

  Root   Mult.   Total Energy (a.u.)   Ex. Energy (a.u.)     Ex. Energy (eV)     Ex. Energy (nm)
-------------------------------------------------------------------------------------------------
     1  singlet       -382.95189057
     2  singlet       -382.87038262          0.08150796          2.21794397        559.00519783
     3  singlet       -382.86946788          0.08242269          2.24283526        552.80128147
     4  singlet       -382.76579423          0.18609634          5.06393821        244.83754646

Singlet state dipole moments:

  Root       Dx         Dy         Dz         |D|  (Debye)
------------------------------------------------------------
     1    -2.6668    -0.3661     0.7630     2.7979
     2     5.9054    -0.9700     4.7781     7.6579
     3    -5.2844     1.4382     0.3908     5.4906
     4     7.6169    -0.1914     4.3216     8.7596

Singlet state electronic transitions:

 Transition      Tx        Ty        Tz       |T|    Osc. (a.u.) 
-----------------------------------------------------------------
   1 ->  2    -0.4287   -0.4120   -0.2000    0.6274    0.0214
   1 ->  3     0.6333   -0.2280   -0.0911    0.6792    0.0254
   1 ->  4     0.9933    0.0318    0.3421    1.0511    0.1371
   2 ->  3     0.3654    0.0852    0.1038    0.3893    0.0001
   2 ->  4    -1.0178    1.0210    0.0665    1.4432    0.1452
   3 ->  4    -0.8658    0.4563   -0.2148    1.0020    0.0694

Singlet state velocity transition dipole moments:

 Transition      Px        Py        Pz       |P|    Osc. (a.u.) 
-----------------------------------------------------------------
   1 ->  2     0.0063   -0.0184   -0.0019    0.0195    0.0031
   1 ->  3    -0.0420    0.0317    0.0036    0.0527    0.0225
   1 ->  4    -0.0940    0.0296   -0.0248    0.1017    0.0370
   2 ->  3     0.0041   -0.0033    0.0032    0.0061    0.0273
   2 ->  4     0.0873   -0.0790   -0.0078    0.1180    0.0888
   3 ->  4     0.0375    0.0058    0.0159    0.0411    0.0109

Singlet state magnetic transition dipole moments and rotational strengths:

 Transition      Lx        Ly        Lz        |L|    R(vel) (a.u.)
--------------------------------------------------------------------
   1 ->  2    -0.2262    0.0288    0.3654    0.4307   -0.0325
   1 ->  3    -0.1602    0.0101    1.1027    1.1143    0.1336
   1 ->  4    -0.0629   -0.1481    0.2503    0.2976   -0.0251
   2 ->  3    -0.1177    0.0318    0.3714    0.3909    0.6435
   2 ->  4     0.0517    0.0179   -1.6377    1.6386    0.1510
   3 ->  4     0.1935    0.0584   -0.2234    0.3012    0.0390

Singlet state electric quadrupole moments (Cartesian):
Operator origin (a.u.):     0.040831,    -0.027621,    -0.135195 

 Root     Qxy        Qxz        Qyz        Qxx        Qyy        Qzz       R^2
--------------------------------------------------------------------------------------------
    1     0.5934   -12.8642     2.7948   -46.8070   -37.1853   -46.6105   -130.6028
    2     4.1282   -18.8327     3.1590   -54.7596   -32.9894   -49.8678   -137.6168
    3     2.6028   -12.6010     2.9216   -45.4949   -40.4929   -46.3275   -132.3153
    4     1.5377   -18.4153     3.1708   -52.1778   -35.8107   -49.9028   -137.8913

Singlet state electric transition quadrupole moments (Cartesian):

 Transition     Qxy        Qxz        Qyz        Qxx        Qyy        Qzz       norm (a.u.)
--------------------------------------------------------------------------------------------
   1 ->  2     0.6862     0.6507     0.0200     1.0199    -0.8329     0.4867     1.6928
   1 ->  3    -2.0375     0.1112     0.0260     1.4720    -0.9881     0.1056     2.7054
   1 ->  4    -0.4727    -1.5801     0.1553    -0.9194     0.0783    -0.6006     1.9890
   2 ->  3    -0.6763    -0.4197     0.0125    -0.3347     0.3611    -0.2079     0.9588
   2 ->  4     2.0790    -0.1144     0.0051    -0.9192    -0.5643    -0.1397     2.3491
   3 ->  4    -0.1873     1.0239    -0.1229     0.5416    -0.0504     0.3946     1.2451

Building Xtilde...

Building Z-vector RHS...

Solving CPSCF equations
Using DIIS solver

 Iter         Residual      
------  --------------------
    1      0.451416109906
    2      0.411625796335
    3      0.074387913805
    4      0.045896704764
    5      0.023633393413
    6      0.016399646263
    7      0.008940261218
    8      0.004225856132
    9      0.001675432286
   10      0.000715392517
   11      0.000302842384
   12      0.000127314023
   13      0.000071791994

CPSCF converged

Building X...

Building Xtilde...

Building Z-vector RHS...

Solving CPSCF equations
Using DIIS solver

 Iter         Residual      
------  --------------------
    1      0.314552546387
    2      0.335464497719
    3      0.073198917438
    4      0.055311724958
    5      0.032673032993
    6      0.020240646192
    7      0.005586742489
    8      0.003981584798
    9      0.001393234117
   10      0.000828538158
   11      0.000280771123
   12      0.000100273227
   13      0.000033359233

CPSCF converged

Building X...

Building Xtilde...

Building Z-vector RHS...

Solving CPSCF equations
Using DIIS solver

 Iter         Residual      
------  --------------------
    1      0.091176044723
    2      0.089926401365
    3      0.017600343528
    4      0.010770578773
    5      0.006826801721
    6      0.003751790677
    7      0.002918143335
    8      0.000969631588
    9      0.000393620281
   10      0.000168727704
   11      0.000061361151

CPSCF converged

Building X...

Lower state energy:      -382.8703826153
Upper state energy:      -382.8694678770
Energy difference:          0.0009147384
 Energy calculation finished, energy:  0.000000000E+00

Converting Cartesians to HDLC

Converting Cartesians to HDLC

Converting Cartesians to HDLC
 in dlf_makehessian...
Updating Hessian with the BFGS update, No     8
Testing convergence  in cycle    9
    Energy  0.0000E+00 Target: 1.0000E-06 converged?  yes
  Max step  4.7620E+00 Target: 1.8000E-03 converged?   no
  RMS step  6.7380E-01 Target: 1.2000E-03 converged?   no
  Max grad  3.3439E-02 Target: 4.5000E-04 converged?   no
  RMS grad  6.5416E-03 Target: 3.0000E-04 converged?   no

Converting HDLC to Cartesians
DFTD Energy:    -0.1509825 hartree

                      *** Start SCF Iterations ***

 Iter     DIIS Error       Energy change         Energy        Time(s)
------------------------------------------------------------------------
Initial temperature is 5000.000000
| Skip purify step
|    1     0.0383796670    -382.8862990223    -382.8862990223     0.13  
|    2     0.0411157953      +0.2482869674    -382.6380120548     0.12  
|    3     0.0097829477      -0.0606563289    -382.6986683837     0.11  
|    4     0.0070259468      -0.0029615516    -382.7016299354     0.10  
|    5     0.0030397994      -0.0018306778    -382.7034606131     0.09  
|    6     0.0012663355      -0.0003687937    -382.7038294069     0.08  
|    7     0.0005449916      -0.0001323929    -382.7039617998     0.08  
|    8     0.0003488021      -0.0000520496    -382.7040138494     0.07  
|    9     0.0002494259      -0.0000261248    -382.7040399742     0.14  
|   10     0.0001261999      -0.0000217464    -382.7040617206     0.07  
|   11     0.0000376759      -0.0000069971    -382.7040687177     0.07  
------------------------------------------------------------------------
FINAL ENERGY: -382.7040687177 a.u.
Fractional Occupation Entropy: 0.0000000000
Mermin Free Energy:            -382.7040687177
DISPERSION CONTRIBUTION TO ENERGY: -0.1509824702 a.u.
HOMO-LUMO GAP: 0.505 eV
CENTER OF MASS: {0.021433, -0.017614, -0.078150} ANGS
DIPOLE MOMENT: {0.038559, 0.350990, 1.918816} (|D| = 1.951035) DEBYE

  Active Space Parameters
--------------------------------------------
Number of closed orbitals:              32
Number of active orbitals:               3
Number of virtual orbitals:            121
Number of molecular orbitals:          156
Number of basis functions:             166
Number of active electrons:              4
Number of alpha electrons:               2
Number of beta electrons:                2

  Orbital      Energy        Occupation
-----------------------------------------
     31       -0.435140        1.000000
     32       -0.339085        1.000000
     33       -0.248987        0.666667
     34       -0.163202        0.666667
     35       -0.144646        0.666667
     36        0.102242        0.000000
     37        0.175184        0.000000

  CAS Parameters
--------------------------------------------
Number of determinants:                  9
Number of singlet CSFs:                  6
Number of doublet CSFs:                  0
Number of triplet CSFs:                  3
Number of quartet CSFs:                  0
Number of quintet CSFs:                  0
Number of sextet CSFs:                   0
Number of septet CSFs:                   0
Number of singlet states:                4
Number of doublet states:                0
Number of triplet states:                0
Number of quartet states:                0
Number of quintet states:                0
Number of sextet states:                 0
Number of septet states:                 0
Using the hard-coded solver

Singlet state  1 energy:       -382.94983407156553

        0.58483447583003  X33 X34
       -0.51175519037347  X33 B34 A35
       -0.51175519037347  X33 A34 B35
       -0.25585545768610  X33 X35
        0.15337740098254  B33 A34 X35
        0.15337740098254  A33 B34 X35
       -0.11356449011141  X34 X35
        0.06623338744887  B33 X34 A35
        0.06623338744887  A33 X34 B35

Singlet state  2 energy:       -382.87259785502408

       -0.72990064219138  X33 X34
       -0.42381622273365  X33 B34 A35
       -0.42381622273365  X33 A34 B35
       -0.18887138904418  X33 X35
       -0.16072182671924  B33 X34 A35
       -0.16072182671924  A33 X34 B35
        0.09803983894597  X34 X35
       -0.07435539131831  B33 A34 X35
       -0.07435539131831  A33 B34 X35

Singlet state  3 energy:       -382.87172741046868

       -0.72144133493026  X33 X35
       -0.41326968305143  B33 A34 X35
       -0.41326968305143  A33 B34 X35
        0.21240035216602  X34 X35
        0.17243759296808  B33 X34 A35
        0.17243759296808  A33 X34 B35
        0.10996045158476  X33 B34 A35
        0.10996045158476  X33 A34 B35
        0.09577463146491  X33 X34

Singlet state  4 energy:       -382.76861615882751

        0.58078938663693  B33 X34 A35
        0.58078938663693  A33 X34 B35
        0.31145479196343  B33 A34 X35
        0.31145479196343  A33 B34 X35
       -0.27358528800817  X33 X34
        0.23291530796009  X34 X35
       -0.04748012001454  X33 X35

  Root   Mult.   Total Energy (a.u.)   Ex. Energy (a.u.)     Ex. Energy (eV)     Ex. Energy (nm)
-------------------------------------------------------------------------------------------------
     1  singlet       -382.94983407
     2  singlet       -382.87259786          0.07723622          2.10170404        589.92236039
     3  singlet       -382.87172741          0.07810666          2.12539004        583.34808492
     4  singlet       -382.76861616          0.18121791          4.93118949        251.42862801

Singlet state dipole moments:

  Root       Dx         Dy         Dz         |D|  (Debye)
------------------------------------------------------------
     1    -2.4985    -0.2205     0.8981     2.6642
     2     6.0420    -0.7879     4.8649     7.7970
     3    -5.2745     1.1515     0.4821     5.4202
     4     7.3794    -0.1527     4.3519     8.5684

Singlet state electronic transitions:

 Transition      Tx        Ty        Tz       |T|    Osc. (a.u.) 
-----------------------------------------------------------------
   1 ->  2    -0.3331   -0.4467   -0.1705    0.5827    0.0175
   1 ->  3    -0.5886    0.1703    0.0798    0.6179    0.0199
   1 ->  4    -1.0447   -0.0820   -0.3766    1.1135    0.1498
   2 ->  3    -0.3397   -0.1261   -0.1051    0.3773    0.0001
   2 ->  4     1.0551   -0.9650   -0.0512    1.4307    0.1419
   3 ->  4    -0.9924    0.4550   -0.2532    1.1207    0.0863

Singlet state velocity transition dipole moments:

 Transition      Px        Py        Pz       |P|    Osc. (a.u.) 
-----------------------------------------------------------------
   1 ->  2     0.0020   -0.0190   -0.0039    0.0195    0.0033
   1 ->  3     0.0391   -0.0268   -0.0032    0.0475    0.0193
   1 ->  4     0.0979   -0.0280    0.0263    0.1052    0.0407
   2 ->  3    -0.0034    0.0047   -0.0022    0.0062    0.0298
   2 ->  4    -0.0881    0.0764    0.0073    0.1168    0.0875
   3 ->  4     0.0473    0.0059    0.0197    0.0515    0.0172

Singlet state magnetic transition dipole moments and rotational strengths:

 Transition      Lx        Ly        Lz        |L|    R(vel) (a.u.)
--------------------------------------------------------------------
   1 ->  2    -0.2405    0.0280    0.4413    0.5034   -0.0355
   1 ->  3     0.1702   -0.0176   -1.1448    1.1575    0.1382
   1 ->  4     0.0671    0.1471   -0.2169    0.2705   -0.0180
   2 ->  3     0.1252   -0.0322   -0.4058    0.4259    0.3769
   2 ->  4    -0.0413   -0.0194    1.6455    1.6461    0.1361
   3 ->  4     0.2089    0.0666   -0.2510    0.3333    0.0516

Singlet state electric quadrupole moments (Cartesian):
Operator origin (a.u.):     0.040503,    -0.033286,    -0.147681 

 Root     Qxy        Qxz        Qyz        Qxx        Qyy        Qzz       R^2
--------------------------------------------------------------------------------------------
    1     0.5160   -16.9289     2.7660   -46.2376   -38.7055   -45.6648   -130.6079
    2     4.3148   -22.9679     3.1530   -53.9461   -34.6830   -49.0031   -137.6322
    3     2.4926   -16.5688     2.9059   -44.7570   -42.1381   -45.3345   -132.2296
    4     1.5702   -22.3645     3.1195   -51.2285   -37.4997   -48.9756   -137.7038

Singlet state electric transition quadrupole moments (Cartesian):

 Transition     Qxy        Qxz        Qyz        Qxx        Qyy        Qzz       norm (a.u.)
--------------------------------------------------------------------------------------------
   1 ->  2     0.7977     0.5463     0.0401     0.8797    -0.8229     0.4471     1.6085
   1 ->  3     2.1105    -0.1350    -0.0156    -1.3762     0.9249    -0.1050     2.6895
   1 ->  4     0.4929     1.6889    -0.1745     1.0662    -0.1104     0.7006     2.1831
   2 ->  3     0.7042     0.4106    -0.0069     0.3750    -0.4155     0.2199     1.0130
   2 ->  4    -2.0133     0.0874    -0.0033     0.7638     0.6520     0.1519     2.2567
   3 ->  4    -0.1980     1.1752    -0.1462     0.6601    -0.0540     0.4812     1.4532

Building Xtilde...

Building Z-vector RHS...

Solving CPSCF equations
Using DIIS solver

 Iter         Residual      
------  --------------------
    1      0.451843478390
    2      0.424308092375
    3      0.075115538593
    4      0.047635835484
    5      0.024364450712
    6      0.017124070801
    7      0.009144275026
    8      0.004001193375
    9      0.001689701251
   10      0.000707868007
   11      0.000412493348
   12      0.000135439425
   13      0.000070433940

CPSCF converged

Building X...

Building Xtilde...

Building Z-vector RHS...

Solving CPSCF equations
Using DIIS solver

 Iter         Residual      
------  --------------------
    1      0.310767678615
    2      0.341096970604
    3      0.075148820628
    4      0.056640837845
    5      0.032103741964
    6      0.020383911948
    7      0.005450374712
    8      0.004009556436
    9      0.001374210618
   10      0.000784064601
   11      0.000263288087
   12      0.000093518776

CPSCF converged

Building X...

Building Xtilde...

Building Z-vector RHS...

Solving CPSCF equations
Using DIIS solver

 Iter         Residual      
------  --------------------
    1      0.089802965750
    2      0.089778074349
    3      0.017173050780
    4      0.010137913241
    5      0.006132886403
    6      0.003490110276
    7      0.002740027144
    8      0.000908781792
    9      0.000392709528
   10      0.000152351261
   11      0.000057189893

CPSCF converged

Building X...

Lower state energy:      -382.8725978550
Upper state energy:      -382.8717274105
Energy difference:          0.0008704446
 Energy calculation finished, energy:  0.000000000E+00

Converting Cartesians to HDLC

Converting Cartesians to HDLC

Converting Cartesians to HDLC
 in dlf_makehessian...
Updating Hessian with the BFGS update, No     9
Testing convergence  in cycle   10
    Energy  0.0000E+00 Target: 1.0000E-06 converged?  yes
  Max step  2.4715E-01 Target: 1.8000E-03 converged?   no
  RMS step  4.3748E-02 Target: 1.2000E-03 converged?   no
  Max grad  7.5664E-02 Target: 4.5000E-04 converged?   no
  RMS grad  2.8773E-02 Target: 3.0000E-04 converged?   no

Converting HDLC to Cartesians
DFTD Energy:    -0.1510590 hartree

                      *** Start SCF Iterations ***

 Iter     DIIS Error       Energy change         Energy        Time(s)
------------------------------------------------------------------------
Initial temperature is 5000.000000
| Skip purify step
|    1     0.0439263625    -382.8804430401    -382.8804430401     0.13  
|    2     0.0463312000      +0.2573122891    -382.6231307510     0.12  
|    3     0.0117456264      -0.0747759973    -382.6979067483     0.11  
|    4     0.0079543210      -0.0036400071    -382.7015467554     0.10  
|    5     0.0036958555      -0.0024145967    -382.7039613522     0.09  
|    6     0.0015469961      -0.0004553172    -382.7044166693     0.09  
|    7     0.0006680430      -0.0001672859    -382.7045839552     0.08  
|    8     0.0003446144      -0.0000616630    -382.7046456183     0.07  
|    9     0.0002417841      -0.0000281622    -382.7046737804     0.14  
|   10     0.0001191266      -0.0000223742    -382.7046961546     0.07  
|   11     0.0000391885      -0.0000064837    -382.7047026384     0.07  
------------------------------------------------------------------------
FINAL ENERGY: -382.7047026384 a.u.
Fractional Occupation Entropy: 0.0000000000
Mermin Free Energy:            -382.7047026384
DISPERSION CONTRIBUTION TO ENERGY: -0.1510589591 a.u.
HOMO-LUMO GAP: 0.505 eV
CENTER OF MASS: {0.021692, -0.019075, -0.082714} ANGS
DIPOLE MOMENT: {0.076470, 0.340315, 1.990523} (|D| = 2.020852) DEBYE

  Active Space Parameters
--------------------------------------------
Number of closed orbitals:              32
Number of active orbitals:               3
Number of virtual orbitals:            121
Number of molecular orbitals:          156
Number of basis functions:             166
Number of active electrons:              4
Number of alpha electrons:               2
Number of beta electrons:                2

  Orbital      Energy        Occupation
-----------------------------------------
     31       -0.432815        1.000000
     32       -0.340912        1.000000
     33       -0.250477        0.666667
     34       -0.163981        0.666667
     35       -0.145410        0.666667
     36        0.103631        0.000000
     37        0.173977        0.000000

  CAS Parameters
--------------------------------------------
Number of determinants:                  9
Number of singlet CSFs:                  6
Number of doublet CSFs:                  0
Number of triplet CSFs:                  3
Number of quartet CSFs:                  0
Number of quintet CSFs:                  0
Number of sextet CSFs:                   0
Number of septet CSFs:                   0
Number of singlet states:                4
Number of doublet states:                0
Number of triplet states:                0
Number of quartet states:                0
Number of quintet states:                0
Number of sextet states:                 0
Number of septet states:                 0
Using the hard-coded solver

Singlet state  1 energy:       -382.94906603055517

        0.55759675539492  X33 X34
       -0.53262680430286  X33 B34 A35
       -0.53262680430286  X33 A34 B35
       -0.22696292469631  X33 X35
        0.14852189857104  B33 A34 X35
        0.14852189857104  A33 B34 X35
       -0.11809478145553  X34 X35
        0.07786904951675  B33 X34 A35
        0.07786904951675  A33 X34 B35

Singlet state  2 energy:       -382.87419355947628

       -0.75136485311317  X33 X34
       -0.41064097692816  X33 B34 A35
       -0.41064097692816  X33 A34 B35
       -0.16621384425208  X33 X35
       -0.16238555408273  B33 X34 A35
       -0.16238555408273  A33 X34 B35
        0.09520433968770  X34 X35
       -0.06621853583122  B33 A34 X35
       -0.06621853583122  A33 B34 X35

Singlet state  3 energy:       -382.87389884350415

       -0.75793512688142  X33 X35
       -0.38781751644501  B33 A34 X35
       -0.38781751644501  A33 B34 X35
        0.22350470836652  X34 X35
        0.15371456255853  B33 X34 A35
        0.15371456255853  A33 X34 B35
        0.09835509488536  X33 B34 A35
        0.09835509488536  X33 A34 B35
        0.09039554075928  X33 X34

Singlet state  4 energy:       -382.77121488498562

        0.58478110053911  B33 X34 A35
        0.58478110053911  A33 X34 B35
        0.30508544503796  B33 A34 X35
        0.30508544503796  A33 B34 X35
       -0.27835726417631  X33 X34
        0.22519900982744  X34 X35
       -0.03963968787477  X33 X35

  Root   Mult.   Total Energy (a.u.)   Ex. Energy (a.u.)     Ex. Energy (eV)     Ex. Energy (nm)
-------------------------------------------------------------------------------------------------
     1  singlet       -382.94906603
     2  singlet       -382.87419356          0.07487247          2.03738326        608.54637911
     3  singlet       -382.87389884          0.07516719          2.04540289        606.16038670
     4  singlet       -382.77121488          0.17785115          4.83957511        256.18823553

Singlet state dipole moments:

  Root       Dx         Dy         Dz         |D|  (Debye)
------------------------------------------------------------
     1    -2.3904    -0.1350     1.0139     2.6000
     2     6.2110    -0.6964     4.9370     7.9646
     3    -5.2072     1.0061     0.5593     5.3329
     4     7.3354    -0.1933     4.3816     8.5466

Singlet state electronic transitions:

 Transition      Tx        Ty        Tz       |T|    Osc. (a.u.) 
-----------------------------------------------------------------
   1 ->  2    -0.2761   -0.4694   -0.1536    0.5659    0.0160
   1 ->  3    -0.5410    0.1321    0.0703    0.5613    0.0158
   1 ->  4    -1.0911   -0.1054   -0.4054    1.1688    0.1620
   2 ->  3    -0.2792   -0.1542   -0.0904    0.3316    0.0000
   2 ->  4     1.0538   -0.9497   -0.0384    1.4191    0.1383
   3 ->  4    -1.0284    0.4474   -0.2698    1.1535    0.0911

Singlet state velocity transition dipole moments:

 Transition      Px        Py        Pz       |P|    Osc. (a.u.) 
-----------------------------------------------------------------
   1 ->  2    -0.0007   -0.0194   -0.0050    0.0200    0.0036
   1 ->  3     0.0358   -0.0244   -0.0030    0.0434    0.0167
   1 ->  4     0.1012   -0.0276    0.0280    0.1086    0.0442
   2 ->  3    -0.0033    0.0056   -0.0017    0.0067    0.1010
   2 ->  4    -0.0864    0.0760    0.0068    0.1153    0.0860
   3 ->  4     0.0502    0.0071    0.0214    0.0550    0.0196

Singlet state magnetic transition dipole moments and rotational strengths:

 Transition      Lx        Ly        Lz        |L|    R(vel) (a.u.)
--------------------------------------------------------------------
   1 ->  2    -0.2479    0.0286    0.5061    0.5642   -0.0393
   1 ->  3     0.1739   -0.0227   -1.1748    1.1879    0.1368
   1 ->  4     0.0693    0.1493   -0.1974    0.2570   -0.0148
   2 ->  3     0.1272   -0.0325   -0.4263    0.4461    0.4279
   2 ->  4    -0.0381   -0.0197    1.6576    1.6582    0.1266
   3 ->  4     0.2106    0.0678   -0.2511    0.3347    0.0551

Singlet state electric quadrupole moments (Cartesian):
Operator origin (a.u.):     0.040992,    -0.036047,    -0.156306 

 Root     Qxy        Qxz        Qyz        Qxx        Qyy        Qzz       R^2
--------------------------------------------------------------------------------------------
    1     0.1874   -19.3184     2.7038   -46.0717   -40.0668   -44.9582   -131.0967
    2     4.0939   -25.3774     3.0956   -53.5607   -36.1436   -48.3460   -138.0503
    3     2.1380   -18.8848     2.8533   -44.3991   -43.6071   -44.5981   -132.6043
    4     1.2488   -24.6477     3.0373   -50.6988   -38.9639   -48.2706   -137.9333

Singlet state electric transition quadrupole moments (Cartesian):

 Transition     Qxy        Qxz        Qyz        Qxx        Qyy        Qzz       norm (a.u.)
--------------------------------------------------------------------------------------------
   1 ->  2     0.8594     0.4871     0.0486     0.8166    -0.8348     0.4184     1.5865
   1 ->  3     2.1579    -0.1446    -0.0079    -1.3051     0.8715    -0.1019     2.6740
   1 ->  4     0.5101     1.7893    -0.1876     1.1577    -0.1354     0.7783     2.3370
   2 ->  3     0.7349     0.3486    -0.0025     0.3217    -0.3822     0.1906     0.9734
   2 ->  4    -1.9587     0.0650    -0.0065     0.6293     0.7066     0.1570     2.1819
   3 ->  4    -0.2231     1.2313    -0.1520     0.6987    -0.0433     0.5254     1.5346

Building Xtilde...

Building Z-vector RHS...

Solving CPSCF equations
Using DIIS solver

 Iter         Residual      
------  --------------------
    1      0.454406719265
    2      0.437155000248
    3      0.075911379226
    4      0.048727142030
    5      0.024343911394
    6      0.017066601776
    7      0.008921272167
    8      0.003766754214
    9      0.001625302004
   10      0.000693609723
   11      0.000400135434
   12      0.000122511780
   13      0.000066651717

CPSCF converged

Building X...

Building Xtilde...

Building Z-vector RHS...

Solving CPSCF equations
Using DIIS solver

 Iter         Residual      
------  --------------------
    1      0.307040647771
    2      0.343346883504
    3      0.074453025263
    4      0.055602344978
    5      0.030136281420
    6      0.019576599212
    7      0.005128422906
    8      0.003864547111
    9      0.001291008249
   10      0.000730684726
   11      0.000242643461
   12      0.000086705745

CPSCF converged

Building X...

Building Xtilde...

Building Z-vector RHS...

Solving CPSCF equations
Using DIIS solver

 Iter         Residual      
------  --------------------
    1      0.083281220175
    2      0.082959356690
    3      0.016348807772
    4      0.009487169859
    5      0.005130799337
    6      0.002930285262
    7      0.002352566945
    8      0.000811972589
    9      0.000374022803
   10      0.000121804684
   11      0.000046891671

CPSCF converged

Building X...

Lower state energy:      -382.8741935595
Upper state energy:      -382.8738988435
Energy difference:          0.0002947160
 Energy calculation finished, energy:  0.000000000E+00

Converting Cartesians to HDLC

Converting Cartesians to HDLC

Converting Cartesians to HDLC
 in dlf_makehessian...
Updating Hessian with the BFGS update, No    10
Testing convergence  in cycle   11
    Energy  0.0000E+00 Target: 1.0000E-06 converged?  yes
  Max step  4.1378E+00 Target: 1.8000E-03 converged?   no
  RMS step  5.8551E-01 Target: 1.2000E-03 converged?   no
  Max grad  2.9442E-02 Target: 4.5000E-04 converged?   no
  RMS grad  6.2319E-03 Target: 3.0000E-04 converged?   no

Converting HDLC to Cartesians
DFTD Energy:    -0.1511982 hartree

                      *** Start SCF Iterations ***

 Iter     DIIS Error       Energy change         Energy        Time(s)
------------------------------------------------------------------------
Initial temperature is 5000.000000
| Skip purify step
|    1     0.0467919886    -382.8778630934    -382.8778630934     0.13  
|    2     0.0515828020      +0.2634385078    -382.6144245855     0.12  
|    3     0.0126402057      -0.0839786205    -382.6984032060     0.11  
|    4     0.0085740184      -0.0039554450    -382.7023586510     0.10  
|    5     0.0039132019      -0.0026849323    -382.7050435833     0.09  
|    6     0.0016655898      -0.0004867777    -382.7055303611     0.09  
|    7     0.0006870425      -0.0001716774    -382.7057020385     0.08  
|    8     0.0003166199      -0.0000589687    -382.7057610072     0.07  
|    9     0.0002184879      -0.0000248585    -382.7057858658     0.14  
|   10     0.0001067750      -0.0000189241    -382.7058047898     0.07  
|   11     0.0000412917      -0.0000051605    -382.7058099503     0.07  
------------------------------------------------------------------------
FINAL ENERGY: -382.7058099503 a.u.
Fractional Occupation Entropy: 0.0000000000
Mermin Free Energy:            -382.7058099503
DISPERSION CONTRIBUTION TO ENERGY: -0.1511982212 a.u.
HOMO-LUMO GAP: 0.516 eV
CENTER OF MASS: {0.022440, -0.019303, -0.086673} ANGS
DIPOLE MOMENT: {0.122385, 0.334625, 2.067580} (|D| = 2.098056) DEBYE

  Active Space Parameters
--------------------------------------------
Number of closed orbitals:              32
Number of active orbitals:               3
Number of virtual orbitals:            121
Number of molecular orbitals:          156
Number of basis functions:             166
Number of active electrons:              4
Number of alpha electrons:               2
Number of beta electrons:                2

  Orbital      Energy        Occupation
-----------------------------------------
     31       -0.431058        1.000000
     32       -0.342956        1.000000
     33       -0.251607        0.666667
     34       -0.164963        0.666667
     35       -0.146015        0.666667
     36        0.104364        0.000000
     37        0.172648        0.000000

  CAS Parameters
--------------------------------------------
Number of determinants:                  9
Number of singlet CSFs:                  6
Number of doublet CSFs:                  0
Number of triplet CSFs:                  3
Number of quartet CSFs:                  0
Number of quintet CSFs:                  0
Number of sextet CSFs:                   0
Number of septet CSFs:                   0
Number of singlet states:                4
Number of doublet states:                0
Number of triplet states:                0
Number of quartet states:                0
Number of quintet states:                0
Number of sextet states:                 0
Number of septet states:                 0
Using the hard-coded solver

Singlet state  1 energy:       -382.94858932228584

       -0.54490922911594  X33 B34 A35
       -0.54490922911594  X33 A34 B35
        0.54171389604705  X33 X34
       -0.20349816577035  X33 X35
        0.14360101411417  B33 A34 X35
        0.14360101411417  A33 B34 X35
       -0.12255887645490  X34 X35
        0.08665804838284  B33 X34 A35
        0.08665804838284  A33 X34 B35

Singlet state  2 energy:       -382.87629433213192

       -0.76345490175935  X33 X34
       -0.40294545492619  X33 B34 A35
       -0.40294545492619  X33 A34 B35
       -0.16046952524009  B33 X34 A35
       -0.16046952524009  A33 X34 B35
       -0.15560642522659  X33 X35
        0.09508798664860  X34 X35
       -0.06184865338079  B33 A34 X35
       -0.06184865338079  A33 B34 X35

Singlet state  3 energy:       -382.87604485618061

       -0.78454433476876  X33 X35
       -0.36444844727671  B33 A34 X35
       -0.36444844727671  A33 B34 X35
        0.23163284845367  X34 X35
        0.14123520009381  B33 X34 A35
        0.14123520009381  A33 X34 B35
        0.09216702385130  X33 B34 A35
        0.09216702385130  X33 A34 B35
        0.09114156457062  X33 X34

Singlet state  4 energy:       -382.77407684875874

        0.58876318765572  B33 X34 A35
        0.58876318765572  A33 X34 B35
        0.30069063330844  B33 A34 X35
        0.30069063330844  A33 B34 X35
       -0.27954053421160  X33 X34
        0.21487528285178  X34 X35
       -0.03268886741112  X33 X35

  Root   Mult.   Total Energy (a.u.)   Ex. Energy (a.u.)     Ex. Energy (eV)     Ex. Energy (nm)
-------------------------------------------------------------------------------------------------
     1  singlet       -382.94858932
     2  singlet       -382.87629433          0.07229499          1.96724645        630.24244243
     3  singlet       -382.87604486          0.07254447          1.97403503        628.07507748
     4  singlet       -382.77407685          0.17451247          4.74872523        261.08948116

Singlet state dipole moments:

  Root       Dx         Dy         Dz         |D|  (Debye)
------------------------------------------------------------
     1    -2.2811    -0.0712     1.1434     2.5526
     2     6.2876    -0.6677     5.0092     8.0667
     3    -5.0737     0.9199     0.6543     5.1977
     4     7.2852    -0.2416     4.4138     8.5214

Singlet state electronic transitions:

 Transition      Tx        Ty        Tz       |T|    Osc. (a.u.) 
-----------------------------------------------------------------
   1 ->  2    -0.2508   -0.4871   -0.1468    0.5672    0.0155
   1 ->  3    -0.4949    0.1073    0.0664    0.5108    0.0126
   1 ->  4    -1.1412   -0.1173   -0.4325    1.2261    0.1749
   2 ->  3    -0.2610   -0.1700   -0.0901    0.3242    0.0000
   2 ->  4     1.0290   -0.9549   -0.0324    1.4042    0.1344
   3 ->  4    -1.0575    0.4544   -0.2807    1.1848    0.0954

Singlet state velocity transition dipole moments:

 Transition      Px        Py        Pz       |P|    Osc. (a.u.) 
-----------------------------------------------------------------
   1 ->  2    -0.0019   -0.0201   -0.0057    0.0210    0.0041
   1 ->  3     0.0327   -0.0229   -0.0028    0.0401    0.0147
   1 ->  4     0.1041   -0.0282    0.0293    0.1118    0.0477
   2 ->  3    -0.0033    0.0062   -0.0014    0.0072    0.1364
   2 ->  4    -0.0837    0.0773    0.0067    0.1141    0.0849
   3 ->  4     0.0519    0.0077    0.0224    0.0570    0.0213

Singlet state magnetic transition dipole moments and rotational strengths:

 Transition      Lx        Ly        Lz        |L|    R(vel) (a.u.)
--------------------------------------------------------------------
   1 ->  2    -0.2495    0.0284    0.5605    0.6142   -0.0453
   1 ->  3     0.1772   -0.0264   -1.2045    1.2178    0.1348
   1 ->  4     0.0690    0.1525   -0.1868    0.2508   -0.0148
   2 ->  3     0.1282   -0.0326   -0.4513    0.4703   -0.0239
   2 ->  4    -0.0333   -0.0182    1.6593    1.6597    0.1222
   3 ->  4     0.2071    0.0694   -0.2611    0.3404    0.0534

Singlet state electric quadrupole moments (Cartesian):
Operator origin (a.u.):     0.042406,    -0.036477,    -0.163788 

 Root     Qxy        Qxz        Qyz        Qxx        Qyy        Qzz       R^2
--------------------------------------------------------------------------------------------
    1     0.4780   -20.8679     2.6484   -46.3088   -41.3096   -44.3353   -131.9537
    2     4.4781   -26.8910     3.0379   -53.5437   -37.4693   -47.7477   -138.7607
    3     2.4666   -20.3803     2.7996   -44.4501   -44.9396   -43.9556   -133.3453
    4     1.5748   -26.0546     2.9636   -50.5634   -40.2856   -47.6264   -138.4754

Singlet state electric transition quadrupole moments (Cartesian):

 Transition     Qxy        Qxz        Qyz        Qxx        Qyy        Qzz       norm (a.u.)
--------------------------------------------------------------------------------------------
   1 ->  2     0.9374     0.4641     0.0452     0.8114    -0.8671     0.4031     1.6337
   1 ->  3     2.1765    -0.1625    -0.0027    -1.2733     0.8463    -0.1078     2.6670
   1 ->  4     0.5303     1.8872    -0.1980     1.2029    -0.1576     0.8534     2.4662
   2 ->  3     0.7679     0.3420    -0.0038     0.3376    -0.4032     0.1889     1.0094
   2 ->  4    -1.9050     0.0683    -0.0165     0.5491     0.7311     0.1668     2.1208
   3 ->  4    -0.2402     1.2664    -0.1490     0.6808    -0.0308     0.5619     1.5697

Building Xtilde...

Building Z-vector RHS...

Solving CPSCF equations
Using DIIS solver

 Iter         Residual      
------  --------------------
    1      0.451031152926
    2      0.441428711978
    3      0.075585505735
    4      0.048935348831
    5      0.023405371598
    6      0.016253702363
    7      0.008276678693
    8      0.003438129027
    9      0.001488146099
   10      0.000638344057
   11      0.000364221681
   12      0.000111326186
   13      0.000061403558

CPSCF converged

Building X...

Building Xtilde...

Building Z-vector RHS...

Solving CPSCF equations
Using DIIS solver

 Iter         Residual      
------  --------------------
    1      0.300724169564
    2      0.340340030238
    3      0.072622544772
    4      0.053468463278
    5      0.027429747278
    6      0.018131007415
    7      0.004663773816
    8      0.003596903436
    9      0.001167700237
   10      0.000664481598
   11      0.000218118827
   12      0.000079578731

CPSCF converged

Building X...

Building Xtilde...

Building Z-vector RHS...

Solving CPSCF equations
Using DIIS solver

 Iter         Residual      
------  --------------------
    1      0.081724229406
    2      0.081501565278
    3      0.016209955898
    4      0.009439890858
    5      0.004647449429
    6      0.002615231691
    7      0.002064147275
    8      0.000746035867
    9      0.000362001046
   10      0.000105091420
   11      0.000043272207

CPSCF converged

Building X...

Lower state energy:      -382.8762943321
Upper state energy:      -382.8760448562
Energy difference:          0.0002494760
 Energy calculation finished, energy:  0.000000000E+00

Converting Cartesians to HDLC

Converting Cartesians to HDLC

Converting Cartesians to HDLC
 in dlf_makehessian...
Updating Hessian with the BFGS update, No    11
Testing convergence  in cycle   12
    Energy  0.0000E+00 Target: 1.0000E-06 converged?  yes
  Max step  9.5328E-02 Target: 1.8000E-03 converged?   no
  RMS step  2.5262E-02 Target: 1.2000E-03 converged?   no
  Max grad  2.4442E-02 Target: 4.5000E-04 converged?   no
  RMS grad  5.7946E-03 Target: 3.0000E-04 converged?   no

Converting HDLC to Cartesians
DFTD Energy:    -0.1513997 hartree

                      *** Start SCF Iterations ***

 Iter     DIIS Error       Energy change         Energy        Time(s)
------------------------------------------------------------------------
Initial temperature is 5000.000000
| Skip purify step
|    1     0.0492673317    -382.8781793990    -382.8781793990     0.13  
|    2     0.0566071776      +0.2669426559    -382.6112367431     0.12  
|    3     0.0130645851      -0.0884227197    -382.6996594629     0.11  
|    4     0.0091376360      -0.0040962295    -382.7037556923     0.10  
|    5     0.0040655796      -0.0028262738    -382.7065819661     0.09  
|    6     0.0017844866      -0.0005202784    -382.7071022445     0.09  
|    7     0.0006829784      -0.0001736241    -382.7072758686     0.08  
|    8     0.0002886954      -0.0000547067    -382.7073305753     0.07  
|    9     0.0001948698      -0.0000214122    -382.7073519875     0.14  
|   10     0.0000943744      -0.0000151503    -382.7073671378     0.07  
|   11     0.0000374866      -0.0000038946    -382.7073710324     0.07  
------------------------------------------------------------------------
FINAL ENERGY: -382.7073710324 a.u.
Fractional Occupation Entropy: 0.0000000000
Mermin Free Energy:            -382.7073710324
DISPERSION CONTRIBUTION TO ENERGY: -0.1513997124 a.u.
HOMO-LUMO GAP: 0.538 eV
CENTER OF MASS: {0.023593, -0.017955, -0.088932} ANGS
DIPOLE MOMENT: {0.167322, 0.323779, 2.130753} (|D| = 2.161698) DEBYE

  Active Space Parameters
--------------------------------------------
Number of closed orbitals:              32
Number of active orbitals:               3
Number of virtual orbitals:            121
Number of molecular orbitals:          156
Number of basis functions:             166
Number of active electrons:              4
Number of alpha electrons:               2
Number of beta electrons:                2

  Orbital      Energy        Occupation
-----------------------------------------
     31       -0.430466        1.000000
     32       -0.344402        1.000000
     33       -0.251804        0.666667
     34       -0.166353        0.666667
     35       -0.146588        0.666667
     36        0.104594        0.000000
     37        0.171712        0.000000

  CAS Parameters
--------------------------------------------
Number of determinants:                  9
Number of singlet CSFs:                  6
Number of doublet CSFs:                  0
Number of triplet CSFs:                  3
Number of quartet CSFs:                  0
Number of quintet CSFs:                  0
Number of sextet CSFs:                   0
Number of septet CSFs:                   0
Number of singlet states:                4
Number of doublet states:                0
Number of triplet states:                0
Number of quartet states:                0
Number of quintet states:                0
Number of sextet states:                 0
Number of septet states:                 0
Using the hard-coded solver

Singlet state  1 energy:       -382.94821210565755

       -0.54526650150113  X33 B34 A35
       -0.54526650150113  X33 A34 B35
        0.54472386120600  X33 X34
       -0.19071623002690  X33 X35
       -0.14028716198570  B33 A34 X35
       -0.14028716198570  A33 B34 X35
       -0.12722973081809  X34 X35
       -0.09144325912431  B33 X34 A35
       -0.09144325912431  A33 X34 B35

Singlet state  2 energy:       -382.87850952309520

       -0.76887222979069  X33 X34
       -0.41183255477867  X33 B34 A35
       -0.41183255477867  X33 A34 B35
        0.16255650812205  B33 X34 A35
        0.16255650812205  A33 X34 B35
       -0.09443599306136  X33 X35
        0.07668221975550  X34 X35
        0.03143112810463  B33 A34 X35
        0.03143112810463  A33 B34 X35

Singlet state  3 energy:       -382.87826645191126

       -0.80896705774976  X33 X35
        0.34936477643898  B33 A34 X35
        0.34936477643898  A33 B34 X35
        0.24776677734829  X34 X35
       -0.12545388515962  B33 X34 A35
       -0.12545388515962  A33 X34 B35
        0.06088647281736  X33 B34 A35
        0.06088647281736  X33 A34 B35
        0.03436203920123  X33 X34

Singlet state  4 energy:       -382.77770616737428

       -0.59402399977217  B33 X34 A35
       -0.59402399977217  A33 X34 B35
       -0.29842162388715  B33 A34 X35
       -0.29842162388715  A33 B34 X35
       -0.27435915212964  X33 X34
        0.19912642931799  X34 X35
       -0.02119561969670  X33 X35

  Root   Mult.   Total Energy (a.u.)   Ex. Energy (a.u.)     Ex. Energy (eV)     Ex. Energy (nm)
-------------------------------------------------------------------------------------------------
     1  singlet       -382.94821211
     2  singlet       -382.87850952          0.06970258          1.89670346        653.68268284
     3  singlet       -382.87826645          0.06994565          1.90331776        651.41104171
     4  singlet       -382.77770617          0.17050594          4.63970188        267.22454144

Singlet state dipole moments:

  Root       Dx         Dy         Dz         |D|  (Debye)
------------------------------------------------------------
     1    -2.2499    -0.0225     1.2595     2.5785
     2     6.2891    -0.6198     5.0886     8.1136
     3    -4.9043     0.8171     0.7231     5.0242
     4     7.2726    -0.3105     4.4547     8.5342

Singlet state electronic transitions:

 Transition      Tx        Ty        Tz       |T|    Osc. (a.u.) 
-----------------------------------------------------------------
   1 ->  2    -0.2319   -0.5024   -0.1612    0.5763    0.0154
   1 ->  3    -0.4750    0.0661    0.0550    0.4828    0.0109
   1 ->  4    -1.2013   -0.1055   -0.4572    1.2897    0.1891
   2 ->  3     0.0812   -0.2234    0.0371    0.2406    0.0000
   2 ->  4     1.0338   -1.0169   -0.0132    1.4501    0.1413
   3 ->  4    -0.9727    0.3984   -0.2803    1.0879    0.0793

Singlet state velocity transition dipole moments:

 Transition      Px        Py        Pz       |P|    Osc. (a.u.) 
-----------------------------------------------------------------
   1 ->  2    -0.0035   -0.0193   -0.0052    0.0202    0.0039
   1 ->  3     0.0295   -0.0242   -0.0030    0.0382    0.0139
   1 ->  4     0.1068   -0.0302    0.0303    0.1150    0.0517
   2 ->  3    -0.0039    0.0067   -0.0014    0.0079    0.1697
   2 ->  4    -0.0815    0.0789    0.0050    0.1135    0.0852
   3 ->  4     0.0445    0.0146    0.0224    0.0519    0.0179

Singlet state magnetic transition dipole moments and rotational strengths:

 Transition      Lx        Ly        Lz        |L|    R(vel) (a.u.)
--------------------------------------------------------------------
   1 ->  2    -0.2593    0.0298    0.6908    0.7385   -0.0463
   1 ->  3     0.1596   -0.0254   -1.1798    1.1909    0.1269
   1 ->  4     0.0636    0.1585   -0.1918    0.2568   -0.0223
   2 ->  3     0.1291   -0.0325   -0.4741    0.4925   -0.2856
   2 ->  4    -0.0456   -0.0191    1.6782    1.6789    0.1060
   3 ->  4     0.1933    0.0692   -0.1342    0.2453    0.0656

Singlet state electric quadrupole moments (Cartesian):
Operator origin (a.u.):     0.044584,    -0.033931,    -0.168057 

 Root     Qxy        Qxz        Qyz        Qxx        Qyy        Qzz       R^2
--------------------------------------------------------------------------------------------
    1     1.5860   -21.1095     2.7154   -46.3148   -42.0524   -44.0505   -132.4177
    2     5.5383   -27.0804     3.0987   -53.2772   -38.2411   -47.4771   -138.9955
    3     3.8314   -20.5836     2.8534   -44.2302   -45.7887   -43.6517   -133.6707
    4     2.7561   -26.1742     3.0241   -50.1904   -41.0865   -47.3198   -138.5967

Singlet state electric transition quadrupole moments (Cartesian):

 Transition     Qxy        Qxz        Qyz        Qxx        Qyy        Qzz       norm (a.u.)
--------------------------------------------------------------------------------------------
   1 ->  2     0.8313     0.5095     0.0282     0.9786    -0.9844     0.4245     1.7488
   1 ->  3     2.2428    -0.1418    -0.0011    -1.2053     0.7783    -0.0863     2.6676
   1 ->  4     0.5421     1.9817    -0.2062     1.1946    -0.1765     0.9208     2.5631
   2 ->  3     0.9510    -0.1456     0.0086    -0.3252     0.1498    -0.0985     1.0312
   2 ->  4    -1.8557     0.0086    -0.0180     0.4536     0.7370     0.1379     2.0524
   3 ->  4    -0.4056     1.2574    -0.1402     0.6259     0.0505     0.5805     1.5800

Building Xtilde...

Building Z-vector RHS...

Solving CPSCF equations
Using DIIS solver

 Iter         Residual      
------  --------------------
    1      0.447247361973
    2      0.441503419477
    3      0.074591507307
    4      0.047539288701
    5      0.021888128626
    6      0.014938882842
    7      0.007557789156
    8      0.003056171143
    9      0.001370581300
   10      0.000580559818
   11      0.000329841432
   12      0.000097048038

CPSCF converged

Building X...

Building Xtilde...

Building Z-vector RHS...

Solving CPSCF equations
Using DIIS solver

 Iter         Residual      
------  --------------------
    1      0.296978454906
    2      0.337002635289
    3      0.070818163583
    4      0.051373836731
    5      0.025289667997
    6      0.016152398694
    7      0.004047266936
    8      0.003025696734
    9      0.000968656185
   10      0.000586039466
   11      0.000192839744
   12      0.000077787681

CPSCF converged

Building X...

Building Xtilde...

Building Z-vector RHS...

Solving CPSCF equations
Using DIIS solver

 Iter         Residual      
------  --------------------
    1      0.065599078229
    2      0.053820151863
    3      0.014591490950
    4      0.009470010108
    5      0.002710900217
    6      0.001710643547
    7      0.000579880052
    8      0.000366087430
    9      0.000180251348
   10      0.000131630678
   11      0.000067874346

CPSCF converged

Building X...

Lower state energy:      -382.8785095231
Upper state energy:      -382.8782664519
Energy difference:          0.0002430712
 Energy calculation finished, energy:  0.000000000E+00

Converting Cartesians to HDLC

Converting Cartesians to HDLC

Converting Cartesians to HDLC
 in dlf_makehessian...
Updating Hessian with the BFGS update, No    12
Testing convergence  in cycle   13
    Energy  0.0000E+00 Target: 1.0000E-06 converged?  yes
  Max step  9.5510E-02 Target: 1.8000E-03 converged?   no
  RMS step  1.9661E-02 Target: 1.2000E-03 converged?   no
  Max grad  1.7841E-02 Target: 4.5000E-04 converged?   no
  RMS grad  7.9914E-03 Target: 3.0000E-04 converged?   no

Converting HDLC to Cartesians
DFTD Energy:    -0.1516156 hartree

                      *** Start SCF Iterations ***

 Iter     DIIS Error       Energy change         Energy        Time(s)
------------------------------------------------------------------------
Initial temperature is 5000.000000
| Skip purify step
|    1     0.0506316519    -382.8812969124    -382.8812969124     0.13  
|    2     0.0549507704      +0.2654052349    -382.6158916775     0.12  
|    3     0.0125696714      -0.0858163005    -382.7017079780     0.11  
|    4     0.0092442470      -0.0039302944    -382.7056382724     0.10  
|    5     0.0038704957      -0.0027065780    -382.7083448504     0.09  
|    6     0.0017192499      -0.0004950330    -382.7088398834     0.09  
|    7     0.0006214037      -0.0001597674    -382.7089996508     0.08  
|    8     0.0002687116      -0.0000474187    -382.7090470695     0.07  
|    9     0.0001776481      -0.0000187229    -382.7090657924     0.14  
|   10     0.0000837087      -0.0000123410    -382.7090781333     0.07  
|   11     0.0000305961      -0.0000030026    -382.7090811359     0.07  
------------------------------------------------------------------------
FINAL ENERGY: -382.7090811359 a.u.
Fractional Occupation Entropy: 0.0000000000
Mermin Free Energy:            -382.7090811359
DISPERSION CONTRIBUTION TO ENERGY: -0.1516156179 a.u.
HOMO-LUMO GAP: 0.577 eV
CENTER OF MASS: {0.024754, -0.015398, -0.089138} ANGS
DIPOLE MOMENT: {0.193616, 0.299231, 2.166776} (|D| = 2.195893) DEBYE

  Active Space Parameters
--------------------------------------------
Number of closed orbitals:              32
Number of active orbitals:               3
Number of virtual orbitals:            121
Number of molecular orbitals:          156
Number of basis functions:             166
Number of active electrons:              4
Number of alpha electrons:               2
Number of beta electrons:                2

  Orbital      Energy        Occupation
-----------------------------------------
     31       -0.430931        1.000000
     32       -0.344772        1.000000
     33       -0.251049        0.666667
     34       -0.168358        0.666667
     35       -0.147138        0.666667
     36        0.104855        0.000000
     37        0.171477        0.000000

  CAS Parameters
--------------------------------------------
Number of determinants:                  9
Number of singlet CSFs:                  6
Number of doublet CSFs:                  0
Number of triplet CSFs:                  3
Number of quartet CSFs:                  0
Number of quintet CSFs:                  0
Number of sextet CSFs:                   0
Number of septet CSFs:                   0
Number of singlet states:                4
Number of doublet states:                0
Number of triplet states:                0
Number of quartet states:                0
Number of quintet states:                0
Number of sextet states:                 0
Number of septet states:                 0
Using the hard-coded solver

Singlet state  1 energy:       -382.94778423971400

        0.54800213068395  X33 X34
       -0.54550055019905  X33 B34 A35
       -0.54550055019905  X33 A34 B35
       -0.17776293681384  X33 X35
       -0.13660159892786  B33 A34 X35
       -0.13660159892786  A33 B34 X35
       -0.13032215148837  X34 X35
       -0.09656201556092  B33 X34 A35
       -0.09656201556092  A33 X34 B35

Singlet state  2 energy:       -382.88068073571930

       -0.77304863647069  X33 X34
       -0.41638223173597  X33 B34 A35
       -0.41638223173597  X33 A34 B35
        0.15322251781366  B33 X34 A35
        0.15322251781366  A33 X34 B35
        0.06537860599080  X34 X35
       -0.06347558447786  X33 X35

Singlet state  3 energy:       -382.88039632066625

       -0.81779909506453  X33 X35
        0.33740382592506  B33 A34 X35
        0.33740382592506  A33 B34 X35
        0.26552758103543  X34 X35
       -0.12112202763553  B33 X34 A35
       -0.12112202763553  A33 X34 B35
        0.04249715073716  X33 B34 A35
        0.04249715073716  X33 A34 B35

Singlet state  4 energy:       -382.78250864557134

       -0.60482716721304  B33 X34 A35
       -0.60482716721304  A33 X34 B35
       -0.28854242236803  B33 A34 X35
       -0.28854242236803  A33 B34 X35
       -0.26336851541919  X33 X34
        0.17639715327594  X34 X35
        0.02620614571369  X33 B34 A35
        0.02620614571369  X33 A34 B35

  Root   Mult.   Total Energy (a.u.)   Ex. Energy (a.u.)     Ex. Energy (eV)     Ex. Energy (nm)
-------------------------------------------------------------------------------------------------
     1  singlet       -382.94778424
     2  singlet       -382.88068074          0.06710350          1.82597895        679.00137038
     3  singlet       -382.88039632          0.06738792          1.83371827        676.13560136
     4  singlet       -382.78250865          0.16527559          4.49737700        275.68118213

Singlet state dipole moments:

  Root       Dx         Dy         Dz         |D|  (Debye)
------------------------------------------------------------
     1    -2.3479     0.0201     1.3365     2.7017
     2     6.1773    -0.6282     5.1453     8.0640
     3    -4.6394     0.7923     0.7750     4.7699
     4     7.3220    -0.4040     4.5133     8.6108

Singlet state electronic transitions:

 Transition      Tx        Ty        Tz       |T|    Osc. (a.u.) 
-----------------------------------------------------------------
   1 ->  2    -0.2647   -0.5057   -0.1842    0.5998    0.0161
   1 ->  3    -0.4590    0.0694    0.0478    0.4667    0.0098
   1 ->  4    -1.2644   -0.0683   -0.4818    1.3549    0.2023
   2 ->  3     0.2261   -0.2456    0.0929    0.3466    0.0000
   2 ->  4     0.9362   -1.0657   -0.0136    1.4185    0.1317
   3 ->  4    -0.8810    0.3868   -0.2623    0.9973    0.0649

Singlet state velocity transition dipole moments:

 Transition      Px        Py        Pz       |P|    Osc. (a.u.) 
-----------------------------------------------------------------
   1 ->  2    -0.0020   -0.0196   -0.0040    0.0202    0.0040
   1 ->  3     0.0264   -0.0256   -0.0028    0.0368    0.0134
   1 ->  4     0.1086   -0.0330    0.0314    0.1178    0.0559
   2 ->  3    -0.0051    0.0074   -0.0016    0.0091    0.1932
   2 ->  4    -0.0730    0.0803    0.0044    0.1086    0.0801
   3 ->  4     0.0374    0.0191    0.0207    0.0468    0.0149

Singlet state magnetic transition dipole moments and rotational strengths:

 Transition      Lx        Ly        Lz        |L|    R(vel) (a.u.)
--------------------------------------------------------------------
   1 ->  2    -0.2603    0.0299    0.7489    0.7935   -0.0459
   1 ->  3     0.1521   -0.0230   -1.1725    1.1826    0.1170
   1 ->  4     0.0540    0.1678   -0.2096    0.2738   -0.0377
   2 ->  3     0.1288   -0.0318   -0.4804    0.4984   -0.3501
   2 ->  4    -0.0530   -0.0141    1.6997    1.7006    0.1032
   3 ->  4     0.1754    0.0674   -0.0598    0.1972    0.0674

Singlet state electric quadrupole moments (Cartesian):
Operator origin (a.u.):     0.046779,    -0.029098,    -0.168447 

 Root     Qxy        Qxz        Qyz        Qxx        Qyy        Qzz       R^2
--------------------------------------------------------------------------------------------
    1     3.1157   -20.1552     2.9168   -45.2943   -42.0855   -44.2778   -131.6575
    2     7.0435   -26.0585     3.2931   -51.9358   -38.3148   -47.7098   -137.9604
    3     5.5422   -19.6579     3.0278   -42.9611   -45.8872   -43.8836   -132.7318
    4     4.3457   -25.1802     3.2344   -48.7682   -41.1712   -47.5613   -137.5007

Singlet state electric transition quadrupole moments (Cartesian):

 Transition     Qxy        Qxz        Qyz        Qxx        Qyy        Qzz       norm (a.u.)
--------------------------------------------------------------------------------------------
   1 ->  2     0.7876     0.5843     0.0051     1.1215    -1.0648     0.4659     1.8895
   1 ->  3     2.2676    -0.1191    -0.0097    -1.1611     0.7408    -0.0732     2.6568
   1 ->  4     0.5365     2.0782    -0.2141     1.1590    -0.1978     0.9810     2.6452
   2 ->  3     1.0287    -0.3530     0.0101    -0.6102     0.4113    -0.2271     1.3327
   2 ->  4    -1.8609     0.0353    -0.0212     0.3812     0.7413     0.1407     2.0444
   3 ->  4    -0.4994     1.1854    -0.1268     0.4899     0.1125     0.5489     1.4915

Building Xtilde...

Building Z-vector RHS...

Solving CPSCF equations
Using DIIS solver

 Iter         Residual      
------  --------------------
    1      0.443881151605
    2      0.435408742029
    3      0.073560055695
    4      0.045175860494
    5      0.020157642305
    6      0.013493159351
    7      0.006991723383
    8      0.002829668652
    9      0.001292645401
   10      0.000523092049
   11      0.000304589241
   12      0.000089748192

CPSCF converged

Building X...

Building Xtilde...

Building Z-vector RHS...

Solving CPSCF equations
Using DIIS solver

 Iter         Residual      
------  --------------------
    1      0.286630132356
    2      0.322913146193
    3      0.068202742116
    4      0.049293485928
    5      0.023903682124
    6      0.014543604224
    7      0.003722187790
    8      0.002479143092
    9      0.000793151641
   10      0.000488715124
   11      0.000163718035
   12      0.000080195796

CPSCF converged

Building X...

Building Xtilde...

Building Z-vector RHS...

Solving CPSCF equations
Using DIIS solver

 Iter         Residual      
------  --------------------
    1      0.072625315732
    2      0.059430305507
    3      0.015322952131
    4      0.009333615253
    5      0.003314182625
    6      0.002010168403
    7      0.001190224891
    8      0.000794644732
    9      0.000400769008
   10      0.000239813490
   11      0.000077070127

CPSCF converged

Building X...

Lower state energy:      -382.8806807357
Upper state energy:      -382.8803963207
Energy difference:          0.0002844151
 Energy calculation finished, energy:  0.000000000E+00

Converting Cartesians to HDLC

Converting Cartesians to HDLC

Converting Cartesians to HDLC
 in dlf_makehessian...
Updating Hessian with the BFGS update, No    13
Testing convergence  in cycle   14
    Energy  0.0000E+00 Target: 1.0000E-06 converged?  yes
  Max step  1.5075E-01 Target: 1.8000E-03 converged?   no
  RMS step  3.3908E-02 Target: 1.2000E-03 converged?   no
  Max grad  1.8967E-02 Target: 4.5000E-04 converged?   no
  RMS grad  5.2434E-03 Target: 3.0000E-04 converged?   no

Converting HDLC to Cartesians
DFTD Energy:    -0.1517728 hartree

                      *** Start SCF Iterations ***

 Iter     DIIS Error       Energy change         Energy        Time(s)
------------------------------------------------------------------------
Initial temperature is 5000.000000
| Skip purify step
|    1     0.0510156653    -382.8835411059    -382.8835411059     0.13  
|    2     0.0520625900      +0.2626798903    -382.6208612157     0.12  
|    3     0.0127779139      -0.0819725860    -382.7028338017     0.11  
|    4     0.0093487584      -0.0037931943    -382.7066269960     0.10  
|    5     0.0038144365      -0.0026690402    -382.7092960362     0.09  
|    6     0.0017364791      -0.0004989778    -382.7097950140     0.09  
|    7     0.0005832609      -0.0001616249    -382.7099566389     0.08  
|    8     0.0002538172      -0.0000430647    -382.7099997036     0.07  
|    9     0.0001663522      -0.0000171853    -382.7100168889     0.14  
|   10     0.0000751086      -0.0000106933    -382.7100275822     0.07  
|   11     0.0000251989      -0.0000024721    -382.7100300543     0.07  
------------------------------------------------------------------------
FINAL ENERGY: -382.7100300543 a.u.
Fractional Occupation Entropy: 0.0000000000
Mermin Free Energy:            -382.7100300543
DISPERSION CONTRIBUTION TO ENERGY: -0.1517728313 a.u.
HOMO-LUMO GAP: 0.621 eV
CENTER OF MASS: {0.025412, -0.012964, -0.088710} ANGS
DIPOLE MOMENT: {0.196476, 0.263402, 2.181730} (|D| = 2.206338) DEBYE

  Active Space Parameters
--------------------------------------------
Number of closed orbitals:              32
Number of active orbitals:               3
Number of virtual orbitals:            121
Number of molecular orbitals:          156
Number of basis functions:             166
Number of active electrons:              4
Number of alpha electrons:               2
Number of beta electrons:                2

  Orbital      Energy        Occupation
-----------------------------------------
     31       -0.431397        1.000000
     32       -0.344377        1.000000
     33       -0.250082        0.666667
     34       -0.170698        0.666667
     35       -0.147859        0.666667
     36        0.105780        0.000000
     37        0.171619        0.000000

  CAS Parameters
--------------------------------------------
Number of determinants:                  9
Number of singlet CSFs:                  6
Number of doublet CSFs:                  0
Number of triplet CSFs:                  3
Number of quartet CSFs:                  0
Number of quintet CSFs:                  0
Number of sextet CSFs:                   0
Number of septet CSFs:                   0
Number of singlet states:                4
Number of doublet states:                0
Number of triplet states:                0
Number of quartet states:                0
Number of quintet states:                0
Number of sextet states:                 0
Number of septet states:                 0
Using the hard-coded solver

Singlet state  1 energy:       -382.94621000948473

       -0.55866912949663  X33 B34 A35
       -0.55866912949663  X33 A34 B35
        0.52799918791535  X33 X34
       -0.15171128722423  X33 X35
       -0.13101200862512  X34 X35
       -0.12967696128574  B33 A34 X35
       -0.12967696128574  A33 B34 X35
       -0.10766098504998  B33 X34 A35
       -0.10766098504998  A33 X34 B35

Singlet state  2 energy:       -382.88237497808188

       -0.79393370202557  X33 X34
       -0.40338297471739  X33 B34 A35
       -0.40338297471739  X33 A34 B35
        0.13555971524918  B33 X34 A35
        0.13555971524918  A33 X34 B35
        0.06409687230935  X34 X35
       -0.05645313482059  X33 X35

Singlet state  3 energy:       -382.88216059031896

       -0.82345243400734  X33 X35
        0.32337202271485  B33 A34 X35
        0.32337202271485  A33 B34 X35
        0.28613483491860  X34 X35
       -0.11932794578966  B33 X34 A35
       -0.11932794578966  A33 X34 B35
        0.03325780236800  X33 B34 A35
        0.03325780236800  X33 A34 B35

Singlet state  4 energy:       -382.78780785004813

       -0.61987123643207  B33 X34 A35
       -0.61987123643207  A33 X34 B35
       -0.26645664213393  B33 A34 X35
       -0.26645664213393  A33 B34 X35
       -0.25051204461019  X33 X34
        0.15071786610244  X34 X35
        0.04231728778853  X33 B34 A35
        0.04231728778853  X33 A34 B35
        0.02161829930783  X33 X35

  Root   Mult.   Total Energy (a.u.)   Ex. Energy (a.u.)     Ex. Energy (eV)     Ex. Energy (nm)
-------------------------------------------------------------------------------------------------
     1  singlet       -382.94621001
     2  singlet       -382.88237498          0.06383503          1.73703930        713.76750616
     3  singlet       -382.88216059          0.06404942          1.74287308        711.37836632
     4  singlet       -382.78780785          0.15840216          4.31034135        287.64362388

Singlet state dipole moments:

  Root       Dx         Dy         Dz         |D|  (Debye)
------------------------------------------------------------
     1    -2.5265     0.0765     1.3799     2.8797
     2     6.1189    -0.6781     5.2182     8.0703
     3    -4.4135     0.8148     0.7826     4.5558
     4     7.3585    -0.5052     4.5724     8.6781

Singlet state electronic transitions:

 Transition      Tx        Ty        Tz       |T|    Osc. (a.u.) 
-----------------------------------------------------------------
   1 ->  2    -0.3078   -0.5055   -0.1995    0.6246    0.0166
   1 ->  3    -0.4338    0.0973    0.0444    0.4468    0.0085
   1 ->  4    -1.3183   -0.0308   -0.5092    1.4136    0.2110
   2 ->  3     0.1721   -0.2384    0.0690    0.3020    0.0000
   2 ->  4     0.7769   -1.0727   -0.0252    1.3247    0.1106
   3 ->  4    -0.8088    0.4215   -0.2380    0.9426    0.0559

Singlet state velocity transition dipole moments:

 Transition      Px        Py        Pz       |P|    Osc. (a.u.) 
-----------------------------------------------------------------
   1 ->  2     0.0006   -0.0218   -0.0031    0.0220    0.0051
   1 ->  3     0.0232   -0.0253   -0.0022    0.0344    0.0123
   1 ->  4     0.1088   -0.0345    0.0327    0.1187    0.0593
   2 ->  3    -0.0060    0.0082   -0.0018    0.0104    0.3327
   2 ->  4    -0.0612    0.0805    0.0044    0.1012    0.0722
   3 ->  4     0.0330    0.0203    0.0185    0.0430    0.0131

Singlet state magnetic transition dipole moments and rotational strengths:

 Transition      Lx        Ly        Lz        |L|    R(vel) (a.u.)
--------------------------------------------------------------------
   1 ->  2    -0.2581    0.0283    0.7385    0.7829   -0.0483
   1 ->  3     0.1586   -0.0217   -1.2009    1.2115    0.1074
   1 ->  4     0.0440    0.1772   -0.2244    0.2893   -0.0547
   2 ->  3     0.1271   -0.0301   -0.4661    0.4840   -0.8183
   2 ->  4    -0.0548   -0.0052    1.7294    1.7303    0.1120
   3 ->  4     0.1622    0.0644   -0.0563    0.1834    0.0596

Singlet state electric quadrupole moments (Cartesian):
Operator origin (a.u.):     0.048021,    -0.024499,    -0.167638 

 Root     Qxy        Qxz        Qyz        Qxx        Qyy        Qzz       R^2
--------------------------------------------------------------------------------------------
    1     4.1953   -19.0960     3.1405   -42.7864   -41.9616   -44.8547   -129.6028
    2     8.1565   -24.9993     3.5090   -49.1473   -38.1967   -48.3353   -135.6793
    3     6.5875   -18.6168     3.2252   -40.1340   -45.8545   -44.4500   -130.4385
    4     5.4513   -24.1392     3.4702   -45.8221   -41.1233   -48.1829   -135.1283

Singlet state electric transition quadrupole moments (Cartesian):

 Transition     Qxy        Qxz        Qyz        Qxx        Qyy        Qzz       norm (a.u.)
--------------------------------------------------------------------------------------------
   1 ->  2     0.8437     0.6311    -0.0112     1.1494    -1.0732     0.4962     1.9569
   1 ->  3     2.2816    -0.1054    -0.0224    -1.1226     0.7173    -0.0714     2.6452
   1 ->  4     0.5191     2.1834    -0.2237     1.1456    -0.2251     1.0436     2.7457
   2 ->  3     1.0061    -0.2603     0.0009    -0.4725     0.3230    -0.1766     1.1995
   2 ->  4    -1.9231     0.1153    -0.0189     0.2736     0.7678     0.1688     2.0987
   3 ->  4    -0.4997     1.0883    -0.1142     0.3524     0.1329     0.4923     1.3532

Building Xtilde...

Building Z-vector RHS...

Solving CPSCF equations
Using DIIS solver

 Iter         Residual      
------  --------------------
    1      0.449662412998
    2      0.436654803161
    3      0.074322978730
    4      0.043639202987
    5      0.018995747356
    6      0.012481752484
    7      0.006687183792
    8      0.002818242283
    9      0.001239238335
   10      0.000483223592
   11      0.000290912261
   12      0.000088044853

CPSCF converged

Building X...

Building Xtilde...

Building Z-vector RHS...

Solving CPSCF equations
Using DIIS solver

 Iter         Residual      
------  --------------------
    1      0.276196897698
    2      0.307853853525
    3      0.065796693434
    4      0.047924984440
    5      0.023182767797
    6      0.013889151060
    7      0.003717182294
    8      0.002217687453
    9      0.000707583969
   10      0.000402113750
   11      0.000131464362
   12      0.000079103230

CPSCF converged

Building X...

Building Xtilde...

Building Z-vector RHS...

Solving CPSCF equations
Using DIIS solver

 Iter         Residual      
------  --------------------
    1      0.070463649692
    2      0.057832953378
    3      0.014623548017
    4      0.008778221474
    5      0.002555276617
    6      0.001285410072
    7      0.000686778042
    8      0.000385898822
    9      0.000233785827
   10      0.000153674609
   11      0.000070501004

CPSCF converged

Building X...

Lower state energy:      -382.8823749781
Upper state energy:      -382.8821605903
Energy difference:          0.0002143878
 Energy calculation finished, energy:  0.000000000E+00

Converting Cartesians to HDLC

Converting Cartesians to HDLC

Converting Cartesians to HDLC
 in dlf_makehessian...
Updating Hessian with the BFGS update, No    14
Testing convergence  in cycle   15
    Energy  0.0000E+00 Target: 1.0000E-06 converged?  yes
  Max step  1.0006E-01 Target: 1.8000E-03 converged?   no
  RMS step  2.1843E-02 Target: 1.2000E-03 converged?   no
  Max grad  1.5367E-02 Target: 4.5000E-04 converged?   no
  RMS grad  3.8601E-03 Target: 3.0000E-04 converged?   no

Converting HDLC to Cartesians
DFTD Energy:    -0.1518272 hartree

                      *** Start SCF Iterations ***

 Iter     DIIS Error       Energy change         Energy        Time(s)
------------------------------------------------------------------------
Initial temperature is 5000.000000
| Skip purify step
|    1     0.0515706425    -382.8824804153    -382.8824804153     0.13  
|    2     0.0501642865      +0.2626525810    -382.6198278344     0.12  
|    3     0.0134406189      -0.0827257950    -382.7025536294     0.11  
|    4     0.0097789817      -0.0039235831    -382.7064772125     0.10  
|    5     0.0041337789      -0.0028796745    -382.7093568869     0.09  
|    6     0.0018913570      -0.0005609101    -382.7099177970     0.09  
|    7     0.0006113138      -0.0001852348    -382.7101030318     0.08  
|    8     0.0002433018      -0.0000435543    -382.7101465861     0.07  
|    9     0.0001689362      -0.0000166382    -382.7101632243     0.14  
|   10     0.0000712263      -0.0000102279    -382.7101734522     0.07  
|   11     0.0000174495      -0.0000023070    -382.7101757592     0.07  
------------------------------------------------------------------------
FINAL ENERGY: -382.7101757592 a.u.
Fractional Occupation Entropy: 0.0000000000
Mermin Free Energy:            -382.7101757592
DISPERSION CONTRIBUTION TO ENERGY: -0.1518272272 a.u.
HOMO-LUMO GAP: 0.657 eV
CENTER OF MASS: {0.025413, -0.011402, -0.088664} ANGS
DIPOLE MOMENT: {0.188867, 0.230674, 2.187616} (|D| = 2.207837) DEBYE

  Active Space Parameters
--------------------------------------------
Number of closed orbitals:              32
Number of active orbitals:               3
Number of virtual orbitals:            121
Number of molecular orbitals:          156
Number of basis functions:             166
Number of active electrons:              4
Number of alpha electrons:               2
Number of beta electrons:                2

  Orbital      Energy        Occupation
-----------------------------------------
     31       -0.431260        1.000000
     32       -0.343920        1.000000
     33       -0.249677        0.666667
     34       -0.172858        0.666667
     35       -0.148709        0.666667
     36        0.107206        0.000000
     37        0.171827        0.000000

  CAS Parameters
--------------------------------------------
Number of determinants:                  9
Number of singlet CSFs:                  6
Number of doublet CSFs:                  0
Number of triplet CSFs:                  3
Number of quartet CSFs:                  0
Number of quintet CSFs:                  0
Number of sextet CSFs:                   0
Number of septet CSFs:                   0
Number of singlet states:                4
Number of doublet states:                0
Number of triplet states:                0
Number of quartet states:                0
Number of quintet states:                0
Number of sextet states:                 0
Number of septet states:                 0
Using the hard-coded solver

Singlet state  1 energy:       -382.94386441371250

       -0.58058061711370  X33 B34 A35
       -0.58058061711370  X33 A34 B35
        0.48615780724224  X33 X34
       -0.12881750626299  X34 X35
       -0.12388862485830  B33 X34 A35
       -0.12388862485830  A33 X34 B35
       -0.11923156676457  B33 A34 X35
       -0.11923156676457  A33 B34 X35
       -0.11738745604416  X33 X35

Singlet state  2 energy:       -382.88350576474221

       -0.82581376028887  X33 X34
       -0.37530272489090  X33 B34 A35
       -0.37530272489090  X33 A34 B35
        0.11798940263879  B33 X34 A35
        0.11798940263879  A33 X34 B35
        0.06959130707120  X34 X35
       -0.05783939769387  X33 X35

Singlet state  3 energy:       -382.88337037908786

       -0.83138593934267  X33 X35
        0.30578747321855  B33 A34 X35
        0.30578747321855  A33 B34 X35
        0.30566640964670  X34 X35
       -0.11314188848701  B33 X34 A35
       -0.11314188848701  A33 X34 B35
        0.03638377691270  X33 X34
        0.02671661691701  X33 B34 A35
        0.02671661691701  X33 A34 B35

Singlet state  4 energy:       -382.79241343303499

       -0.63356864425845  B33 X34 A35
       -0.63356864425845  A33 X34 B35
       -0.23952535065977  X33 X34
       -0.23786954316631  B33 A34 X35
       -0.23786954316631  A33 B34 X35
        0.12867686810889  X34 X35
        0.06559289251574  X33 B34 A35
        0.06559289251574  X33 A34 B35
        0.03850612679256  X33 X35

  Root   Mult.   Total Energy (a.u.)   Ex. Energy (a.u.)     Ex. Energy (eV)     Ex. Energy (nm)
-------------------------------------------------------------------------------------------------
     1  singlet       -382.94386441
     2  singlet       -382.88350576          0.06035865          1.64244213        754.87725367
     3  singlet       -382.88337038          0.06049403          1.64612616        753.18783832
     4  singlet       -382.79241343          0.15145098          4.12119019        300.84566614

Singlet state dipole moments:

  Root       Dx         Dy         Dz         |D|  (Debye)
------------------------------------------------------------
     1    -2.6878     0.1403     1.4025     3.0350
     2     6.1448    -0.7279     5.2886     8.1399
     3    -4.2438     0.8276     0.7839     4.3942
     4     7.3571    -0.5884     4.6155     8.7049

Singlet state electronic transitions:

 Transition      Tx        Ty        Tz       |T|    Osc. (a.u.) 
-----------------------------------------------------------------
   1 ->  2    -0.3288   -0.5085   -0.1990    0.6374    0.0163
   1 ->  3    -0.3956    0.1193    0.0427    0.4154    0.0070
   1 ->  4    -1.3559   -0.0111   -0.5371    1.4585    0.2148
   2 ->  3     0.0407   -0.2169    0.0092    0.2209    0.0000
   2 ->  4     0.6331   -1.0448   -0.0340    1.2221    0.0907
   3 ->  4    -0.7547    0.4691   -0.2181    0.9150    0.0508

Singlet state velocity transition dipole moments:

 Transition      Px        Py        Pz       |P|    Osc. (a.u.) 
-----------------------------------------------------------------
   1 ->  2     0.0019   -0.0246   -0.0030    0.0249    0.0068
   1 ->  3     0.0200   -0.0234   -0.0016    0.0308    0.0105
   1 ->  4     0.1078   -0.0343    0.0341    0.1182    0.0614
   2 ->  3    -0.0062    0.0090   -0.0017    0.0111    0.6026
   2 ->  4    -0.0506    0.0798    0.0046    0.0946    0.0655
   3 ->  4     0.0309    0.0198    0.0168    0.0404    0.0119

Singlet state magnetic transition dipole moments and rotational strengths:

 Transition      Lx        Ly        Lz        |L|    R(vel) (a.u.)
--------------------------------------------------------------------
   1 ->  2    -0.2560    0.0255    0.6998    0.7456   -0.0532
   1 ->  3     0.1716   -0.0220   -1.2452    1.2572    0.0979
   1 ->  4     0.0370    0.1847   -0.2274    0.2952   -0.0666
   2 ->  3     0.1235   -0.0277   -0.4405    0.4583   -2.0062
   2 ->  4    -0.0535    0.0033    1.7594    1.7602    0.1222
   3 ->  4     0.1558    0.0610   -0.0927    0.1913    0.0490

Singlet state electric quadrupole moments (Cartesian):
Operator origin (a.u.):     0.048023,    -0.021547,    -0.167551 

 Root     Qxy        Qxz        Qyz        Qxx        Qyy        Qzz       R^2
--------------------------------------------------------------------------------------------
    1     4.3893   -18.5535     3.2660   -39.7873   -42.1140   -45.5112   -127.4125
    2     8.3830   -24.4951     3.6217   -45.9044   -38.3455   -49.0655   -133.3154
    3     6.5988   -18.0949     3.3361   -36.8689   -46.0822   -45.0983   -128.0494
    4     5.6299   -23.6262     3.5991   -42.4225   -41.3579   -48.8925   -132.6729

Singlet state electric transition quadrupole moments (Cartesian):

 Transition     Qxy        Qxz        Qyz        Qxx        Qyy        Qzz       norm (a.u.)
--------------------------------------------------------------------------------------------
   1 ->  2     0.9637     0.6249    -0.0175     1.0784    -1.0260     0.4966     1.9447
   1 ->  3     2.3052    -0.1019    -0.0343    -1.0641     0.6826    -0.0764     2.6324
   1 ->  4     0.5019     2.2880    -0.2334     1.1609    -0.2504     1.1078     2.8599
   2 ->  3     0.9266    -0.0413    -0.0123    -0.1471     0.0698    -0.0448     0.9429
   2 ->  4    -2.0040     0.1833    -0.0098     0.1413     0.8047     0.1941     2.1806
   3 ->  4    -0.4443     1.0015    -0.1055     0.2725     0.1150     0.4426     1.2227

Building Xtilde...

Building Z-vector RHS...

Solving CPSCF equations
Using DIIS solver

 Iter         Residual      
------  --------------------
    1      0.460792470026
    2      0.445432914042
    3      0.076352355916
    4      0.043195185303
    5      0.018360599973
    6      0.011913262330
    7      0.006545232693
    8      0.002940928715
    9      0.001194191915
   10      0.000458888737
   11      0.000282650483
   12      0.000087548103

CPSCF converged

Building X...

Building Xtilde...

Building Z-vector RHS...

Solving CPSCF equations
Using DIIS solver

 Iter         Residual      
------  --------------------
    1      0.267820416367
    2      0.296083494097
    3      0.063301430299
    4      0.046583341918
    5      0.022633800318
    6      0.013825640983
    7      0.003788093871
    8      0.002167686989
    9      0.000680789031
   10      0.000382977945
   11      0.000123785139
   12      0.000076230512

CPSCF converged

Building X...

Building Xtilde...

Building Z-vector RHS...

Solving CPSCF equations
Using DIIS solver

 Iter         Residual      
------  --------------------
    1      0.064875579737
    2      0.055086990982
    3      0.013913614107
    4      0.009214216431
    5      0.002836859944
    6      0.001690939380
    7      0.000783168606
    8      0.000473421329
    9      0.000273355909
   10      0.000140754111
   11      0.000061455350

CPSCF converged

Building X...

Lower state energy:      -382.8835057647
Upper state energy:      -382.8833703791
Energy difference:          0.0001353857
 Energy calculation finished, energy:  0.000000000E+00

Converting Cartesians to HDLC

Converting Cartesians to HDLC

Converting Cartesians to HDLC
 in dlf_makehessian...
Updating Hessian with the BFGS update, No    15
Testing convergence  in cycle   16
    Energy  0.0000E+00 Target: 1.0000E-06 converged?  yes
  Max step  5.4452E-02 Target: 1.8000E-03 converged?   no
  RMS step  1.3582E-02 Target: 1.2000E-03 converged?   no
  Max grad  1.0575E-02 Target: 4.5000E-04 converged?   no
  RMS grad  3.4917E-03 Target: 3.0000E-04 converged?   no

Converting HDLC to Cartesians
DFTD Energy:    -0.1517639 hartree

                      *** Start SCF Iterations ***

 Iter     DIIS Error       Energy change         Energy        Time(s)
------------------------------------------------------------------------
Initial temperature is 5000.000000
| Skip purify step
|    1     0.0527806153    -382.8797606034    -382.8797606034     0.13  
|    2     0.0523106609      +0.2660496538    -382.6137109496     0.12  
|    3     0.0154426058      -0.0878725443    -382.7015834939     0.11  
|    4     0.0101691522      -0.0042573172    -382.7058408111     0.10  
|    5     0.0051103714      -0.0032413608    -382.7090821719     0.09  
|    6     0.0021796954      -0.0006591854    -382.7097413573     0.09  
|    7     0.0008030693      -0.0002199064    -382.7099612637     0.08  
|    8     0.0002635777      -0.0000474245    -382.7100086881     0.07  
|    9     0.0001732972      -0.0000164780    -382.7100251661     0.14  
|   10     0.0000706072      -0.0000100689    -382.7100352350     0.07  
|   11     0.0000177177      -0.0000023132    -382.7100375483     0.07  
------------------------------------------------------------------------
FINAL ENERGY: -382.7100375483 a.u.
Fractional Occupation Entropy: 0.0000000000
Mermin Free Energy:            -382.7100375483
DISPERSION CONTRIBUTION TO ENERGY: -0.1517638905 a.u.
HOMO-LUMO GAP: 0.677 eV
CENTER OF MASS: {0.024950, -0.010763, -0.088992} ANGS
DIPOLE MOMENT: {0.182449, 0.211138, 2.190204} (|D| = 2.207909) DEBYE

  Active Space Parameters
--------------------------------------------
Number of closed orbitals:              32
Number of active orbitals:               3
Number of virtual orbitals:            121
Number of molecular orbitals:          156
Number of basis functions:             166
Number of active electrons:              4
Number of alpha electrons:               2
Number of beta electrons:                2

  Orbital      Energy        Occupation
-----------------------------------------
     31       -0.430635        1.000000
     32       -0.343796        1.000000
     33       -0.249855        0.666667
     34       -0.174372        0.666667
     35       -0.149475        0.666667
     36        0.108514        0.000000
     37        0.172053        0.000000

  CAS Parameters
--------------------------------------------
Number of determinants:                  9
Number of singlet CSFs:                  6
Number of doublet CSFs:                  0
Number of triplet CSFs:                  3
Number of quartet CSFs:                  0
Number of quintet CSFs:                  0
Number of sextet CSFs:                   0
Number of septet CSFs:                   0
Number of singlet states:                4
Number of doublet states:                0
Number of triplet states:                0
Number of quartet states:                0
Number of quintet states:                0
Number of sextet states:                 0
Number of septet states:                 0
Using the hard-coded solver

Singlet state  1 energy:       -382.94173941502794

        0.60116784941934  X33 B34 A35
        0.60116784941934  X33 A34 B35
       -0.43799252399419  X33 X34
        0.13959673471842  B33 X34 A35
        0.13959673471842  A33 X34 B35
        0.12517121068893  X34 X35
        0.10828484489874  B33 A34 X35
        0.10828484489874  A33 B34 X35
        0.08522580965493  X33 X35

Singlet state  2 energy:       -382.88418329556680

        0.85714607838626  X33 X34
        0.34362728492053  X33 B34 A35
        0.34362728492053  X33 A34 B35
       -0.11438491117699  B33 X34 A35
       -0.11438491117699  A33 X34 B35
       -0.05418395498212  X34 X35

Singlet state  3 energy:       -382.88411775541465

       -0.84258816337340  X33 X35
        0.32384249750994  X34 X35
        0.28883272858957  B33 A34 X35
        0.28883272858957  A33 B34 X35
       -0.09555437255499  B33 X34 A35
       -0.09555437255499  A33 X34 B35

Singlet state  4 energy:       -382.79565125203663

       -0.64243029666896  B33 X34 A35
       -0.64243029666896  A33 X34 B35
       -0.23226562563434  X33 X34
       -0.21204739343188  B33 A34 X35
       -0.21204739343188  A33 B34 X35
        0.11560568746705  X34 X35
        0.08756355345906  X33 B34 A35
        0.08756355345906  X33 A34 B35
        0.04462831059276  X33 X35

  Root   Mult.   Total Energy (a.u.)   Ex. Energy (a.u.)     Ex. Energy (eV)     Ex. Energy (nm)
-------------------------------------------------------------------------------------------------
     1  singlet       -382.94173942
     2  singlet       -382.88418330          0.05755612          1.56618144        791.63382793
     3  singlet       -382.88411776          0.05762166          1.56796488        790.73340608
     4  singlet       -382.79565125          0.14608816          3.97526052        311.88954832

Singlet state dipole moments:

  Root       Dx         Dy         Dz         |D|  (Debye)
------------------------------------------------------------
     1    -2.7760     0.1916     1.4127     3.1206
     2     6.1881    -0.6757     5.3316     8.1961
     3    -4.1064     0.7356     0.8070     4.2491
     4     7.3314    -0.6341     4.6357     8.6972

Singlet state electronic transitions:

 Transition      Tx        Ty        Tz       |T|    Osc. (a.u.) 
-----------------------------------------------------------------
   1 ->  2    -0.2931   -0.5261   -0.1879    0.6308    0.0153
   1 ->  3     0.3810   -0.0857   -0.0285    0.3916    0.0059
   1 ->  4     1.3779    0.0114    0.5601    1.4874    0.2155
   2 ->  3    -0.2090    0.2389   -0.0799    0.3273    0.0000
   2 ->  4    -0.5980    1.0387    0.0209    1.1987    0.0848
   3 ->  4    -0.6851    0.4338   -0.2109    0.8379    0.0414

Singlet state velocity transition dipole moments:

 Transition      Px        Py        Pz       |P|    Osc. (a.u.) 
-----------------------------------------------------------------
   1 ->  2     0.0003   -0.0254   -0.0034    0.0257    0.0076
   1 ->  3    -0.0177    0.0225    0.0014    0.0287    0.0095
   1 ->  4    -0.1067    0.0329   -0.0352    0.1171    0.0626
   2 ->  3     0.0058   -0.0095    0.0014    0.0112    1.2613
   2 ->  4     0.0460   -0.0771   -0.0036    0.0898    0.0608
   3 ->  4     0.0271    0.0243    0.0163    0.0399    0.0120

Singlet state magnetic transition dipole moments and rotational strengths:

 Transition      Lx        Ly        Lz        |L|    R(vel) (a.u.)
--------------------------------------------------------------------
   1 ->  2    -0.2661    0.0233    0.7525    0.7985   -0.0560
   1 ->  3    -0.1647    0.0214    1.2336    1.2447    0.0884
   1 ->  4    -0.0339   -0.1897    0.2195    0.2921   -0.0709
   2 ->  3    -0.1187    0.0252    0.4161    0.4334   -5.0936
   2 ->  4     0.0609   -0.0043   -1.7861    1.7872    0.1088
   3 ->  4     0.1496    0.0596   -0.0085    0.1613    0.0606

Singlet state electric quadrupole moments (Cartesian):
Operator origin (a.u.):     0.047148,    -0.020339,    -0.168171 

 Root     Qxy        Qxz        Qyz        Qxx        Qyy        Qzz       R^2
--------------------------------------------------------------------------------------------
    1     3.9625   -18.5012     3.2504   -37.5760   -42.6244   -46.0562   -126.2566
    2     7.8211   -24.4702     3.5906   -43.4840   -38.8727   -49.6688   -132.0255
    3     6.1003   -18.0879     3.3136   -34.5459   -46.6035   -45.6599   -126.8092
    4     5.1594   -23.5872     3.5757   -39.9294   -41.9293   -49.4792   -131.3379

Singlet state electric transition quadrupole moments (Cartesian):

 Transition     Qxy        Qxz        Qyz        Qxx        Qyy        Qzz       norm (a.u.)
--------------------------------------------------------------------------------------------
   1 ->  2     0.9299     0.5788    -0.0149     1.0395    -1.0022     0.4725     1.8730
   1 ->  3    -2.4033     0.0626     0.0442     0.9276    -0.5718     0.0489     2.6404
   1 ->  4    -0.4919    -2.3737     0.2402    -1.1838     0.2648    -1.1631     2.9595
   2 ->  3    -0.9678     0.2943     0.0036     0.4834    -0.3756     0.2053     1.2001
   2 ->  4     2.0346    -0.1433    -0.0082    -0.0146    -0.8255    -0.1736     2.2073
   3 ->  4    -0.5269     0.9661    -0.1002     0.2539     0.1371     0.4331     1.2214

Building Xtilde...

Building Z-vector RHS...

Solving CPSCF equations
Using DIIS solver

 Iter         Residual      
------  --------------------
    1      0.468348205102
    2      0.454892806492
    3      0.077713582392
    4      0.042972738484
    5      0.018134937801
    6      0.011685168369
    7      0.006551233559
    8      0.003022376008
    9      0.001184893202
   10      0.000448163656
   11      0.000270432115
   12      0.000086314483

CPSCF converged

Building X...

Building Xtilde...

Building Z-vector RHS...

Solving CPSCF equations
Using DIIS solver

 Iter         Residual      
------  --------------------
    1      0.261800916349
    2      0.289457091973
    3      0.061038232009
    4      0.045063319446
    5      0.022152874266
    6      0.013511930053
    7      0.003822137128
    8      0.002042826340
    9      0.000637310269
   10      0.000334739560
   11      0.000102869028
   12      0.000054401296

CPSCF converged

Building X...

Building Xtilde...

Building Z-vector RHS...

Solving CPSCF equations
Using DIIS solver

 Iter         Residual      
------  --------------------
    1      0.071523805738
    2      0.059819031603
    3      0.014555196402
    4      0.009743795269
    5      0.002883981476
    6      0.001704877117
    7      0.000591549526
    8      0.000351070194
    9      0.000156906521
   10      0.000114344505
   11      0.000058876128

CPSCF converged

Building X...

Lower state energy:      -382.8841832956
Upper state energy:      -382.8841177554
Energy difference:          0.0000655402
 Energy calculation finished, energy:  0.000000000E+00

Converting Cartesians to HDLC

Converting Cartesians to HDLC

Converting Cartesians to HDLC
 in dlf_makehessian...
Updating Hessian with the BFGS update, No    16
Testing convergence  in cycle   17
    Energy  0.0000E+00 Target: 1.0000E-06 converged?  yes
  Max step  6.5257E-02 Target: 1.8000E-03 converged?   no
  RMS step  1.6048E-02 Target: 1.2000E-03 converged?   no
  Max grad  6.5566E-02 Target: 4.5000E-04 converged?   no
  RMS grad  2.2505E-02 Target: 3.0000E-04 converged?   no

Converting HDLC to Cartesians
DFTD Energy:    -0.1516113 hartree

                      *** Start SCF Iterations ***

 Iter     DIIS Error       Energy change         Energy        Time(s)
------------------------------------------------------------------------
Initial temperature is 5000.000000
| Skip purify step
|    1     0.0541022351    -382.8774753175    -382.8774753175     0.13  
|    2     0.0562201133      +0.2711102864    -382.6063650311     0.12  
|    3     0.0149160374      -0.0943128100    -382.7006778411     0.11  
|    4     0.0104179615      -0.0046197888    -382.7052976298     0.10  
|    5     0.0046052177      -0.0035764614    -382.7088740912     0.09  
|    6     0.0023200242      -0.0007476966    -382.7096217878     0.09  
|    7     0.0007563851      -0.0002463563    -382.7098681441     0.08  
|    8     0.0002671764      -0.0000507186    -382.7099188626     0.07  
|    9     0.0001724074      -0.0000160761    -382.7099349388     0.14  
|   10     0.0000699739      -0.0000096380    -382.7099445768     0.07  
|   11     0.0000190795      -0.0000022640    -382.7099468408     0.06  
------------------------------------------------------------------------
FINAL ENERGY: -382.7099468408 a.u.
Fractional Occupation Entropy: 0.0000000000
Mermin Free Energy:            -382.7099468408
DISPERSION CONTRIBUTION TO ENERGY: -0.1516112850 a.u.
HOMO-LUMO GAP: 0.680 eV
CENTER OF MASS: {0.024297, -0.010763, -0.089445} ANGS
DIPOLE MOMENT: {0.182192, 0.203923, 2.192909} (|D| = 2.209893) DEBYE

  Active Space Parameters
--------------------------------------------
Number of closed orbitals:              32
Number of active orbitals:               3
Number of virtual orbitals:            121
Number of molecular orbitals:          156
Number of basis functions:             166
Number of active electrons:              4
Number of alpha electrons:               2
Number of beta electrons:                2

  Orbital      Energy        Occupation
-----------------------------------------
     31       -0.429843        1.000000
     32       -0.344045        1.000000
     33       -0.250222        0.666667
     34       -0.175094        0.666667
     35       -0.150089        0.666667
     36        0.109372        0.000000
     37        0.172306        0.000000

  CAS Parameters
--------------------------------------------
Number of determinants:                  9
Number of singlet CSFs:                  6
Number of doublet CSFs:                  0
Number of triplet CSFs:                  3
Number of quartet CSFs:                  0
Number of quintet CSFs:                  0
Number of sextet CSFs:                   0
Number of septet CSFs:                   0
Number of singlet states:                4
Number of doublet states:                0
Number of triplet states:                0
Number of quartet states:                0
Number of quintet states:                0
Number of sextet states:                 0
Number of septet states:                 0
Using the hard-coded solver

Singlet state  1 energy:       -382.94011138220714

        0.61660281797033  X33 B34 A35
        0.61660281797033  X33 A34 B35
       -0.39446897959676  X33 X34
        0.15075311498393  B33 X34 A35
        0.15075311498393  A33 X34 B35
        0.12323014956025  X34 X35
        0.10009966568209  B33 A34 X35
        0.10009966568209  A33 B34 X35
        0.05759856442047  X33 X35

Singlet state  2 energy:       -382.88462182493907

        0.84007624660854  X33 X34
        0.29506393137509  X33 B34 A35
        0.29506393137509  X33 A34 B35
       -0.26200491899727  X33 X35
       -0.13243961745273  B33 X34 A35
       -0.13243961745273  A33 X34 B35
        0.08482683632852  B33 A34 X35
        0.08482683632852  A33 B34 X35
        0.04503538878738  X34 X35

Singlet state  3 energy:       -382.88459700916252

       -0.80974055991617  X33 X35
        0.33276390511080  X34 X35
        0.26172827512731  B33 A34 X35
        0.26172827512731  A33 B34 X35
       -0.26083460502033  X33 X34
       -0.10988780235618  X33 B34 A35
       -0.10988780235618  X33 A34 B35
       -0.04690245031115  B33 X34 A35
       -0.04690245031115  A33 X34 B35

Singlet state  4 energy:       -382.79748875781553

       -0.64641069488226  B33 X34 A35
       -0.64641069488226  A33 X34 B35
       -0.22979092990928  X33 X34
       -0.19458468656824  B33 A34 X35
       -0.19458468656824  A33 B34 X35
        0.11347534216418  X34 X35
        0.10283265329681  X33 B34 A35
        0.10283265329681  X33 A34 B35
        0.04183769441504  X33 X35

  Root   Mult.   Total Energy (a.u.)   Ex. Energy (a.u.)     Ex. Energy (eV)     Ex. Energy (nm)
-------------------------------------------------------------------------------------------------
     1  singlet       -382.94011138
     2  singlet       -382.88462182          0.05548956          1.50994743        821.11614173
     3  singlet       -382.88459701          0.05551437          1.51062270        820.74909021
     4  singlet       -382.79748876          0.14262262          3.88095843        319.46804628

Singlet state dipole moments:

  Root       Dx         Dy         Dz         |D|  (Debye)
------------------------------------------------------------
     1    -2.7858     0.2207     1.4211     3.1351
     2     5.0785    -0.2075     4.8756     7.0431
     3    -2.8950     0.2330     1.3202     3.1903
     4     7.2840    -0.6416     4.6319     8.6558

Singlet state electronic transitions:

 Transition      Tx        Ty        Tz       |T|    Osc. (a.u.) 
-----------------------------------------------------------------
   1 ->  2    -0.1367   -0.5371   -0.1684    0.5793    0.0124
   1 ->  3     0.4226    0.0993    0.0220    0.4346    0.0070
   1 ->  4     1.3878    0.0278    0.5744    1.5023    0.2146
   2 ->  3    -1.2966    0.3458   -0.5605    1.4543    0.0000
   2 ->  4    -0.7655    1.0984   -0.0496    1.3397    0.1043
   3 ->  4    -0.4862    0.1272   -0.2102    0.5447    0.0172

Singlet state velocity transition dipole moments:

 Transition      Px        Py        Pz       |P|    Osc. (a.u.) 
-----------------------------------------------------------------
   1 ->  2    -0.0060   -0.0194   -0.0037    0.0207    0.0051
   1 ->  3    -0.0153    0.0274    0.0025    0.0315    0.0119
   1 ->  4    -0.1059    0.0313   -0.0356    0.1160    0.0629
   2 ->  3     0.0050   -0.0097    0.0010    0.0110    3.1214
   2 ->  4     0.0505   -0.0651    0.0015    0.0824    0.0519
   3 ->  4     0.0135    0.0455    0.0169    0.0504    0.0194

Singlet state magnetic transition dipole moments and rotational strengths:

 Transition      Lx        Ly        Lz        |L|    R(vel) (a.u.)
--------------------------------------------------------------------
   1 ->  2    -0.3041    0.0247    1.0851    1.1272   -0.0479
   1 ->  3    -0.0818    0.0157    0.9729    0.9765    0.0735
   1 ->  4    -0.0333   -0.1923    0.2051    0.2831   -0.0687
   2 ->  3    -0.1148    0.0228    0.4022    0.4188  -14.8830
   2 ->  4     0.0997    0.0134   -1.7230    1.7259    0.0182
   3 ->  4     0.1253    0.0604    0.5165    0.5349    0.1512

Singlet state electric quadrupole moments (Cartesian):
Operator origin (a.u.):     0.045914,    -0.020339,    -0.169026 

 Root     Qxy        Qxz        Qyz        Qxx        Qyy        Qzz       R^2
--------------------------------------------------------------------------------------------
    1     3.5042   -18.7170     3.1225   -36.5268   -43.4277   -46.4076   -126.3621
    2     6.6453   -24.0160     3.4277   -41.3408   -40.5201   -49.6161   -131.4770
    3     6.2216   -19.0267     3.1999   -34.4517   -46.5623   -46.4740   -127.4880
    4     4.6686   -23.7814     3.4317   -38.7191   -42.7726   -49.8444   -131.3361

Singlet state electric transition quadrupole moments (Cartesian):

 Transition     Qxy        Qxz        Qyz        Qxx        Qyy        Qzz       norm (a.u.)
--------------------------------------------------------------------------------------------
   1 ->  2     0.2450     0.4976     0.0017     1.1669    -1.0644     0.4230     1.7266
   1 ->  3    -2.6356    -0.0834     0.0513     0.5648    -0.2329    -0.0761     2.7083
   1 ->  4    -0.4910    -2.4281     0.2436    -1.1952     0.2673    -1.2025     3.0236
   2 ->  3    -1.2819     2.0099    -0.0683     2.8411    -2.4419     1.2925     4.6253
   2 ->  4     1.8153     0.1712    -0.0448     0.1280    -0.7732    -0.0238     1.9853
   3 ->  4    -1.0973     0.9704    -0.0880     0.2373     0.3561     0.4756     1.6009

Building Xtilde...

Building Z-vector RHS...

Solving CPSCF equations
Using DIIS solver

 Iter         Residual      
------  --------------------
    1      0.396033252593
    2      0.384822657617
    3      0.065191406386
    4      0.034570004536
    5      0.014395978814
    6      0.008828236137
    7      0.005417931304
    8      0.002519903526
    9      0.001101724571
   10      0.000392454492
   11      0.000203806508
   12      0.000071285838

CPSCF converged

Building X...

Building Xtilde...

Building Z-vector RHS...

Solving CPSCF equations
Using DIIS solver

 Iter         Residual      
------  --------------------
    1      0.200845973236
    2      0.220996897017
    3      0.050347250048
    4      0.036773399077
    5      0.019300442921
    6      0.009899537245
    7      0.004124350962
    8      0.001687430190
    9      0.000507646081
   10      0.000230847718
   11      0.000114490996
   12      0.000040888725

CPSCF converged

Building X...

Building Xtilde...

Building Z-vector RHS...

Solving CPSCF equations
Using DIIS solver

 Iter         Residual      
------  --------------------
    1      0.226539077214
    2      0.228925313871
    3      0.041629846577
    4      0.027682820619
    5      0.012146272703
    6      0.009039755346
    7      0.003559412636
    8      0.002154144029
    9      0.000607741130
   10      0.000420437220
   11      0.000127461393
   12      0.000063188434

CPSCF converged

Building X...

Lower state energy:      -382.8846218249
Upper state energy:      -382.8845970092
Energy difference:          0.0000248158
 Energy calculation finished, energy:  0.000000000E+00

Converting Cartesians to HDLC

Converting Cartesians to HDLC

Converting Cartesians to HDLC
 in dlf_makehessian...
Updating Hessian with the BFGS update, No    17
Testing convergence  in cycle   18
    Energy  0.0000E+00 Target: 1.0000E-06 converged?  yes
  Max step  3.5086E+00 Target: 1.8000E-03 converged?   no
  RMS step  4.9639E-01 Target: 1.2000E-03 converged?   no
  Max grad  4.1661E-02 Target: 4.5000E-04 converged?   no
  RMS grad  1.7763E-02 Target: 3.0000E-04 converged?   no

Converting HDLC to Cartesians
DFTD Energy:    -0.1514252 hartree

                      *** Start SCF Iterations ***

 Iter     DIIS Error       Energy change         Energy        Time(s)
------------------------------------------------------------------------
Initial temperature is 5000.000000
| Skip purify step
|    1     0.0550734986    -382.8762156932    -382.8762156932     0.13  
|    2     0.0589786966      +0.2758519052    -382.6003637880     0.12  
|    3     0.0155959706      -0.0997926748    -382.7001564629     0.11  
|    4     0.0105301765      -0.0049157038    -382.7050721667     0.10  
|    5     0.0052699619      -0.0038111683    -382.7088833349     0.09  
|    6     0.0024116218      -0.0007954892    -382.7096788242     0.09  
|    7     0.0008577232      -0.0002530817    -382.7099319059     0.08  
|    8     0.0002912021      -0.0000505037    -382.7099824096     0.07  
|    9     0.0001680613      -0.0000151812    -382.7099975908     0.14  
|   10     0.0000701037      -0.0000089961    -382.7100065869     0.07  
|   11     0.0000195338      -0.0000021401    -382.7100087270     0.06  
------------------------------------------------------------------------
FINAL ENERGY: -382.7100087270 a.u.
Fractional Occupation Entropy: 0.0000000000
Mermin Free Energy:            -382.7100087270
DISPERSION CONTRIBUTION TO ENERGY: -0.1514251767 a.u.
HOMO-LUMO GAP: 0.670 eV
CENTER OF MASS: {0.023601, -0.011010, -0.089676} ANGS
DIPOLE MOMENT: {0.185421, 0.202581, 2.195143} (|D| = 2.212255) DEBYE

  Active Space Parameters
--------------------------------------------
Number of closed orbitals:              32
Number of active orbitals:               3
Number of virtual orbitals:            121
Number of molecular orbitals:          156
Number of basis functions:             166
Number of active electrons:              4
Number of alpha electrons:               2
Number of beta electrons:                2

  Orbital      Energy        Occupation
-----------------------------------------
     31       -0.429103        1.000000
     32       -0.344458        1.000000
     33       -0.250458        0.666667
     34       -0.175194        0.666667
     35       -0.150566        0.666667
     36        0.109851        0.000000
     37        0.172615        0.000000

  CAS Parameters
--------------------------------------------
Number of determinants:                  9
Number of singlet CSFs:                  6
Number of doublet CSFs:                  0
Number of triplet CSFs:                  3
Number of quartet CSFs:                  0
Number of quintet CSFs:                  0
Number of sextet CSFs:                   0
Number of septet CSFs:                   0
Number of singlet states:                4
Number of doublet states:                0
Number of triplet states:                0
Number of quartet states:                0
Number of quintet states:                0
Number of sextet states:                 0
Number of septet states:                 0
Using the hard-coded solver

Singlet state  1 energy:       -382.93891434696064

        0.62762091863498  X33 B34 A35
        0.62762091863498  X33 A34 B35
       -0.35826002656724  X33 X34
        0.15679441557876  B33 X34 A35
        0.15679441557876  A33 X34 B35
        0.12377557955848  X34 X35
        0.09544288478650  B33 A34 X35
        0.09544288478650  A33 B34 X35
        0.03355083048836  X33 X35

Singlet state  2 energy:       -382.88495006427530

       -0.76064373451921  X33 X34
        0.46994795336971  X33 X35
       -0.22971568848613  X33 B34 A35
       -0.22971568848613  X33 A34 B35
       -0.14301688209983  B33 A34 X35
       -0.14301688209983  A33 B34 X35
        0.13760828019620  B33 X34 A35
        0.13760828019620  A33 X34 B35
       -0.12748215757015  X34 X35

Singlet state  3 energy:       -382.88494054377065

        0.71679643758972  X33 X35
        0.47163199382678  X33 X34
       -0.31247390997296  X34 X35
       -0.22500827605411  B33 A34 X35
       -0.22500827605411  A33 B34 X35
        0.18008864989154  X33 B34 A35
        0.18008864989154  X33 A34 B35

Singlet state  4 energy:       -382.79833890477818

       -0.64735437646441  B33 X34 A35
       -0.64735437646441  A33 X34 B35
       -0.23061135224858  X33 X34
       -0.18500995430129  B33 A34 X35
       -0.18500995430129  A33 B34 X35
        0.11932571034980  X34 X35
        0.11135208708157  X33 B34 A35
        0.11135208708157  X33 A34 B35
        0.03447405738200  X33 X35

  Root   Mult.   Total Energy (a.u.)   Ex. Energy (a.u.)     Ex. Energy (eV)     Ex. Energy (nm)
-------------------------------------------------------------------------------------------------
     1  singlet       -382.93891435
     2  singlet       -382.88495006          0.05396428          1.46844260        844.32459588
     3  singlet       -382.88494054          0.05397380          1.46870167        844.17566444
     4  singlet       -382.79833890          0.14057544          3.82525178        324.12041864

Singlet state dipole moments:

  Root       Dx         Dy         Dz         |D|  (Debye)
------------------------------------------------------------
     1    -2.7495     0.2327     1.4297     3.1077
     2     2.9755     0.2615     3.9815     4.9773
     3    -0.7826    -0.2674     2.2572     2.4039
     4     7.2212    -0.6251     4.6094     8.5897

Singlet state electronic transitions:

 Transition      Tx        Ty        Tz       |T|    Osc. (a.u.) 
-----------------------------------------------------------------
   1 ->  2    -0.0142    0.4954    0.1404    0.5151    0.0095
   1 ->  3    -0.4158   -0.2656   -0.0486    0.4958    0.0088
   1 ->  4     1.3853    0.0528    0.5797    1.5027    0.2116
   2 ->  3    -1.8913    0.3316   -0.8282    2.0912    0.0000
   2 ->  4     0.9105   -1.0807    0.1144    1.4177    0.1161
   3 ->  4     0.2895    0.1364    0.1982    0.3765    0.0082

Singlet state velocity transition dipole moments:

 Transition      Px        Py        Pz       |P|    Osc. (a.u.) 
-----------------------------------------------------------------
   1 ->  2     0.0111    0.0131    0.0038    0.0176    0.0038
   1 ->  3     0.0121   -0.0302   -0.0039    0.0327    0.0132
   1 ->  4    -0.1048    0.0300   -0.0354    0.1146    0.0623
   2 ->  3     0.0042   -0.0098    0.0006    0.0107    7.2487
   2 ->  4    -0.0544    0.0507   -0.0062    0.0746    0.0429
   3 ->  4    -0.0014   -0.0595   -0.0169    0.0618    0.0294

Singlet state magnetic transition dipole moments and rotational strengths:

 Transition      Lx        Ly        Lz        |L|    R(vel) (a.u.)
--------------------------------------------------------------------
   1 ->  2     0.3127   -0.0235   -1.3004    1.3377   -0.0325
   1 ->  3     0.0031   -0.0121   -0.6730    0.6731    0.0563
   1 ->  4    -0.0338   -0.1926    0.1882    0.2715   -0.0632
   2 ->  3    -0.1120    0.0203    0.3969    0.4129  -40.8448
   2 ->  4    -0.1249   -0.0324    1.5419    1.5473   -0.0507
   3 ->  4    -0.0983   -0.0591   -0.9338    0.9408    0.2240

Singlet state electric quadrupole moments (Cartesian):
Operator origin (a.u.):     0.044600,    -0.020807,    -0.169462 

 Root     Qxy        Qxz        Qyz        Qxx        Qyy        Qzz       R^2
--------------------------------------------------------------------------------------------
    1     3.3798   -18.8698     2.9392   -36.2538   -44.3716   -46.6054   -127.2308
    2     5.8612   -22.8850     3.1867   -39.2406   -43.0080   -49.0079   -131.2565
    3     6.7234   -20.4853     3.0508   -35.9666   -45.9524   -47.5112   -129.4303
    4     4.5430   -23.8812     3.2293   -38.3502   -43.7482   -50.0295   -132.1280

Singlet state electric transition quadrupole moments (Cartesian):

 Transition     Qxy        Qxz        Qyz        Qxx        Qyy        Qzz       norm (a.u.)
--------------------------------------------------------------------------------------------
   1 ->  2     0.3848    -0.3909    -0.0148    -1.2051     1.0488    -0.3490     1.7249
   1 ->  3     2.6772     0.1487    -0.0534    -0.2876    -0.0302     0.1468     2.7014
   1 ->  4    -0.4941    -2.4482     0.2444    -1.1839     0.2611    -1.2226     3.0434
   2 ->  3    -1.2221     2.9557    -0.1107     4.1121    -3.5851     1.8982     6.6036
   2 ->  4    -1.4831    -0.4695     0.0677    -0.2153     0.6766    -0.1313     1.7164
   3 ->  4     1.5171    -0.9196     0.0698    -0.2028    -0.5273    -0.4873     1.9258

Building Xtilde...

Building Z-vector RHS...

Solving CPSCF equations
Using DIIS solver

 Iter         Residual      
------  --------------------
    1      0.262444837251
    2      0.243882369845
    3      0.044270031003
    4      0.021963622471
    5      0.007501688124
    6      0.003754013672
    7      0.002168912215
    8      0.001260658138
    9      0.000748711073
   10      0.000319269324
   11      0.000144412778
   12      0.000054089993

CPSCF converged

Building X...

Building Xtilde...

Building Z-vector RHS...

Solving CPSCF equations
Using DIIS solver

 Iter         Residual      
------  --------------------
    1      0.138831689113
    2      0.118808888811
    3      0.035389203972
    4      0.029242575481
    5      0.013463639648
    6      0.007467653355
    7      0.004727153157
    8      0.001513304237
    9      0.000617633312
   10      0.000173011839
   11      0.000056265735

CPSCF converged

Building X...

Building Xtilde...

Building Z-vector RHS...

Solving CPSCF equations
Using DIIS solver

 Iter         Residual      
------  --------------------
    1      0.322912185717
    2      0.337224442266
    3      0.058512044696
    4      0.038786296474
    5      0.018002539419
    6      0.012636092298
    7      0.004737188071
    8      0.002217527581
    9      0.000681041442
   10      0.000299054740
   11      0.000109486972
   12      0.000048939772

CPSCF converged

Building X...

Lower state energy:      -382.8849500643
Upper state energy:      -382.8849405438
Energy difference:          0.0000095205
 Energy calculation finished, energy:  0.000000000E+00

Converting Cartesians to HDLC

Converting Cartesians to HDLC

Converting Cartesians to HDLC
 in dlf_makehessian...
Updating Hessian with the BFGS update, No    18
Testing convergence  in cycle   19
    Energy  0.0000E+00 Target: 1.0000E-06 converged?  yes
  Max step  7.4650E-01 Target: 1.8000E-03 converged?   no
  RMS step  1.2181E-01 Target: 1.2000E-03 converged?   no
  Max grad  3.5227E-02 Target: 4.5000E-04 converged?   no
  RMS grad  1.5835E-02 Target: 3.0000E-04 converged?   no

Converting HDLC to Cartesians
DFTD Energy:    -0.1512889 hartree

                      *** Start SCF Iterations ***

 Iter     DIIS Error       Energy change         Energy        Time(s)
------------------------------------------------------------------------
Initial temperature is 5000.000000
| Skip purify step
|    1     0.0558815113    -382.8771446163    -382.8771446163     0.13  
|    2     0.0607681998      +0.2808298251    -382.5963147912     0.12  
|    3     0.0153379012      -0.1036259685    -382.6999407597     0.11  
|    4     0.0106867252      -0.0051301302    -382.7050708898     0.10  
|    5     0.0049237250      -0.0039765078    -382.7090473976     0.09  
|    6     0.0024726447      -0.0008305707    -382.7098779684     0.09  
|    7     0.0008046837      -0.0002550798    -382.7101330482     0.08  
|    8     0.0003016746      -0.0000496177    -382.7101826659     0.07  
|    9     0.0001639615      -0.0000143701    -382.7101970360     0.14  
|   10     0.0000696067      -0.0000084708    -382.7102055068     0.07  
|   11     0.0000196933      -0.0000020323    -382.7102075391     0.06  
------------------------------------------------------------------------
FINAL ENERGY: -382.7102075391 a.u.
Fractional Occupation Entropy: 0.0000000000
Mermin Free Energy:            -382.7102075391
DISPERSION CONTRIBUTION TO ENERGY: -0.1512889433 a.u.
HOMO-LUMO GAP: 0.654 eV
CENTER OF MASS: {0.023004, -0.011220, -0.089506} ANGS
DIPOLE MOMENT: {0.188082, 0.200193, 2.195499} (|D| = 2.212616) DEBYE

  Active Space Parameters
--------------------------------------------
Number of closed orbitals:              32
Number of active orbitals:               3
Number of virtual orbitals:            121
Number of molecular orbitals:          156
Number of basis functions:             166
Number of active electrons:              4
Number of alpha electrons:               2
Number of beta electrons:                2

  Orbital      Energy        Occupation
-----------------------------------------
     31       -0.428599        1.000000
     32       -0.344729        1.000000
     33       -0.250475        0.666667
     34       -0.174917        0.666667
     35       -0.150897        0.666667
     36        0.110120        0.000000
     37        0.172935        0.000000

  CAS Parameters
--------------------------------------------
Number of determinants:                  9
Number of singlet CSFs:                  6
Number of doublet CSFs:                  0
Number of triplet CSFs:                  3
Number of quartet CSFs:                  0
Number of quintet CSFs:                  0
Number of sextet CSFs:                   0
Number of septet CSFs:                   0
Number of singlet states:                4
Number of doublet states:                0
Number of triplet states:                0
Number of quartet states:                0
Number of quintet states:                0
Number of sextet states:                 0
Number of septet states:                 0
Using the hard-coded solver

Singlet state  1 energy:       -382.93818492761920

        0.63472747985130  X33 B34 A35
        0.63472747985130  X33 A34 B35
       -0.33255985909815  X33 X34
        0.15795043567645  B33 X34 A35
        0.15795043567645  A33 X34 B35
        0.12550351396509  X34 X35
        0.09419722491017  B33 A34 X35
        0.09419722491017  A33 B34 X35

Singlet state  2 energy:       -382.88518990333927

        0.89781990068693  X33 X34
        0.26528681347770  X33 B34 A35
        0.26528681347770  X33 A34 B35
       -0.13344666412601  X33 X35
       -0.12788398689434  B33 X34 A35
       -0.12788398689434  A33 X34 B35
        0.03433176735658  B33 A34 X35
        0.03433176735658  A33 B34 X35

Singlet state  3 energy:       -382.88517852969096

       -0.84902185735060  X33 X35
        0.33524052877635  X34 X35
        0.26220726830156  B33 A34 X35
        0.26220726830156  A33 B34 X35
       -0.10923425786486  X33 X34
       -0.07704797304001  X33 B34 A35
       -0.07704797304001  X33 A34 B35
       -0.05227555411431  B33 X34 A35
       -0.05227555411431  A33 X34 B35

Singlet state  4 energy:       -382.79858481903460

       -0.64700177937819  B33 X34 A35
       -0.64700177937819  A33 X34 B35
       -0.23152138165725  X33 X34
       -0.18156589650659  B33 A34 X35
       -0.18156589650659  A33 B34 X35
        0.12796869687198  X34 X35
        0.11430819736058  X33 B34 A35
        0.11430819736058  X33 A34 B35
        0.02709575433854  X33 X35

  Root   Mult.   Total Energy (a.u.)   Ex. Energy (a.u.)     Ex. Energy (eV)     Ex. Energy (nm)
-------------------------------------------------------------------------------------------------
     1  singlet       -382.93818493
     2  singlet       -382.88518990          0.05299502          1.44206774        859.76696471
     3  singlet       -382.88517853          0.05300640          1.44237724        859.58248345
     4  singlet       -382.79858482          0.13960011          3.79871160        326.38492643

Singlet state dipole moments:

  Root       Dx         Dy         Dz         |D|  (Debye)
------------------------------------------------------------
     1    -2.7052     0.2385     1.4357     3.0718
     2     5.9318    -0.4384     5.2842     7.9561
     3    -3.7956     0.4032     0.9758     3.9397
     4     7.1583    -0.5999     4.5794     8.5189

Singlet state electronic transitions:

 Transition      Tx        Ty        Tz       |T|    Osc. (a.u.) 
-----------------------------------------------------------------
   1 ->  2    -0.1186   -0.5757   -0.1299    0.6020    0.0128
   1 ->  3     0.3851    0.0589   -0.0222    0.3902    0.0054
   1 ->  4     1.3709    0.0760    0.5771    1.4893    0.2064
   2 ->  3    -0.6610    0.2961   -0.2769    0.7754    0.0000
   2 ->  4    -0.7569    1.0226   -0.0275    1.2725    0.0935
   3 ->  4    -0.6779    0.3380   -0.2402    0.7946    0.0365

Singlet state velocity transition dipole moments:

 Transition      Px        Py        Pz       |P|    Osc. (a.u.) 
-----------------------------------------------------------------
   1 ->  2    -0.0065   -0.0246   -0.0059    0.0261    0.0086
   1 ->  3    -0.0157    0.0208    0.0022    0.0262    0.0086
   1 ->  4    -0.1034    0.0290   -0.0346    0.1129    0.0608
   2 ->  3     0.0034   -0.0099    0.0002    0.0105    5.9220
   2 ->  4     0.0515   -0.0701   -0.0015    0.0870    0.0583
   3 ->  4     0.0262    0.0319    0.0190    0.0455    0.0159

Singlet state magnetic transition dipole moments and rotational strengths:

 Transition      Lx        Ly        Lz        |L|    R(vel) (a.u.)
--------------------------------------------------------------------
   1 ->  2    -0.2770    0.0110    0.8968    0.9387   -0.0703
   1 ->  3    -0.1315    0.0210    1.1583    1.1659    0.0953
   1 ->  4    -0.0339   -0.1917    0.1726    0.2602   -0.0575
   2 ->  3    -0.1095    0.0179    0.3938    0.4091  -38.0758
   2 ->  4     0.0687    0.0073   -1.7921    1.7934    0.0656
   3 ->  4     0.1417    0.0741    0.1992    0.2554    0.1140

Singlet state electric quadrupole moments (Cartesian):
Operator origin (a.u.):     0.043471,    -0.021204,    -0.169142 

 Root     Qxy        Qxz        Qyz        Qxx        Qyy        Qzz       R^2
--------------------------------------------------------------------------------------------
    1     3.7287   -18.7269     2.7833   -36.2737   -45.1702   -46.6801   -128.1240
    2     7.2983   -24.5428     3.0813   -41.7639   -41.5974   -50.2633   -133.6247
    3     6.0199   -18.5336     2.8199   -33.4661   -48.9558   -46.4123   -128.8341
    4     4.9192   -23.6742     3.0584   -38.2928   -44.5798   -50.0777   -132.9502

Singlet state electric transition quadrupole moments (Cartesian):

 Transition     Qxy        Qxz        Qyz        Qxx        Qyy        Qzz       norm (a.u.)
--------------------------------------------------------------------------------------------
   1 ->  2     0.8281     0.3416    -0.0154     0.9235    -0.9402     0.3340     1.6282
   1 ->  3    -2.6233     0.0509     0.0596     0.7882    -0.4199     0.0253     2.7724
   1 ->  4    -0.4931    -2.4367     0.2437    -1.1512     0.2504    -1.2228     3.0205
   2 ->  3    -1.1166     0.9938    -0.0164     1.3819    -1.1763     0.6580     2.4416
   2 ->  4     1.9811     0.0823    -0.0321     0.1012    -0.8366    -0.0635     2.1557
   3 ->  4    -0.7583     1.0816    -0.0882     0.2838     0.1874     0.5297     1.4660

Building Xtilde...

Building Z-vector RHS...

Solving CPSCF equations
Using DIIS solver

 Iter         Residual      
------  --------------------
    1      0.447038766348
    2      0.440023194476
    3      0.074556058990
    4      0.042406603565
    5      0.017890328530
    6      0.011359715551
    7      0.006484404551
    8      0.002807918257
    9      0.001174877019
   10      0.000425396901
   11      0.000220870137
   12      0.000078508988

CPSCF converged

Building X...

Building Xtilde...

Building Z-vector RHS...

Solving CPSCF equations
Using DIIS solver

 Iter         Residual      
------  --------------------
    1      0.246037203632
    2      0.276877452901
    3      0.057382999262
    4      0.041438797401
    5      0.020422564226
    6      0.011577043762
    7      0.003697727974
    8      0.001730693732
    9      0.000576707565
   10      0.000290222957
   11      0.000140735414
   12      0.000051841447

CPSCF converged

Building X...

Building Xtilde...

Building Z-vector RHS...

Solving CPSCF equations
Using DIIS solver

 Iter         Residual      
------  --------------------
    1      0.125234204790
    2      0.117924172424
    3      0.024883958184
    4      0.018030586935
    5      0.006803612145
    6      0.005266509870
    7      0.002256718875
    8      0.001637248449
    9      0.000504607273
   10      0.000303157312
   11      0.000084271999

CPSCF converged

Building X...

Lower state energy:      -382.8851899033
Upper state energy:      -382.8851785297
Energy difference:          0.0000113736
 Energy calculation finished, energy:  0.000000000E+00

Converting Cartesians to HDLC

Converting Cartesians to HDLC

Converting Cartesians to HDLC
 in dlf_makehessian...
Updating Hessian with the BFGS update, No    19
Testing convergence  in cycle   20
    Energy  0.0000E+00 Target: 1.0000E-06 converged?  yes
  Max step  9.6392E-01 Target: 1.8000E-03 converged?   no
  RMS step  1.3780E-01 Target: 1.2000E-03 converged?   no
  Max grad  4.5934E-02 Target: 4.5000E-04 converged?   no
  RMS grad  2.0836E-02 Target: 3.0000E-04 converged?   no

Converting HDLC to Cartesians
DFTD Energy:    -0.1512214 hartree

                      *** Start SCF Iterations ***

 Iter     DIIS Error       Energy change         Energy        Time(s)
------------------------------------------------------------------------
Initial temperature is 5000.000000
| Skip purify step
|    1     0.0563197594    -382.8781961911    -382.8781961911     0.13  
|    2     0.0621841056      +0.2839744808    -382.5942217103     0.12  
|    3     0.0152916115      -0.1058192220    -382.7000409323     0.11  
|    4     0.0107855557      -0.0052395350    -382.7052804673     0.10  
|    5     0.0048538025      -0.0040587652    -382.7093392325     0.09  
|    6     0.0024322247      -0.0008247835    -382.7101640160     0.09  
|    7     0.0007681770      -0.0002425151    -382.7104065311     0.08  
|    8     0.0002991346      -0.0000458391    -382.7104523702     0.07  
|    9     0.0001618969      -0.0000133541    -382.7104657243     0.14  
|   10     0.0000705392      -0.0000081145    -382.7104738388     0.07  
|   11     0.0000201207      -0.0000020029    -382.7104758417     0.06  
------------------------------------------------------------------------
FINAL ENERGY: -382.7104758417 a.u.
Fractional Occupation Entropy: 0.0000000000
Mermin Free Energy:            -382.7104758417
DISPERSION CONTRIBUTION TO ENERGY: -0.1512214078 a.u.
HOMO-LUMO GAP: 0.631 eV
CENTER OF MASS: {0.022436, -0.011401, -0.089014} ANGS
DIPOLE MOMENT: {0.189515, 0.191423, 2.193538} (|D| = 2.210016) DEBYE

  Active Space Parameters
--------------------------------------------
Number of closed orbitals:              32
Number of active orbitals:               3
Number of virtual orbitals:            121
Number of molecular orbitals:          156
Number of basis functions:             166
Number of active electrons:              4
Number of alpha electrons:               2
Number of beta electrons:                2

  Orbital      Energy        Occupation
-----------------------------------------
     31       -0.428277        1.000000
     32       -0.344745        1.000000
     33       -0.250375        0.666667
     34       -0.174392        0.666667
     35       -0.151199        0.666667
     36        0.110451        0.000000
     37        0.173274        0.000000

  CAS Parameters
--------------------------------------------
Number of determinants:                  9
Number of singlet CSFs:                  6
Number of doublet CSFs:                  0
Number of triplet CSFs:                  3
Number of quartet CSFs:                  0
Number of quintet CSFs:                  0
Number of sextet CSFs:                   0
Number of septet CSFs:                   0
Number of singlet states:                4
Number of doublet states:                0
Number of triplet states:                0
Number of quartet states:                0
Number of quintet states:                0
Number of sextet states:                 0
Number of septet states:                 0
Using the hard-coded solver

Singlet state  1 energy:       -382.93759942846106

        0.64131836552817  X33 B34 A35
        0.64131836552816  X33 A34 B35
       -0.30764182975310  X33 X34
        0.15580511318775  B33 X34 A35
        0.15580511318775  A33 X34 B35
        0.12727970063133  X34 X35
        0.09494045533632  B33 A34 X35
        0.09494045533632  A33 B34 X35

Singlet state  2 energy:       -382.88544451231803

        0.91130830728556  X33 X34
        0.25076543638172  X33 B34 A35
        0.25076543638172  X33 A34 B35
       -0.12851093390305  B33 X34 A35
       -0.12851093390305  A33 X34 B35
       -0.09246355920254  X33 X35
       -0.03813175310476  X34 X35

Singlet state  3 energy:       -382.88539775536981

       -0.85386874104162  X33 X35
        0.32984031087175  X34 X35
        0.26641195898804  B33 A34 X35
        0.26641195898804  A33 B34 X35
       -0.07319978236651  X33 B34 A35
       -0.07319978236651  X33 A34 B35
       -0.05901917956566  X33 X34
       -0.05460402356389  B33 X34 A35
       -0.05460402356389  A33 X34 B35

Singlet state  4 energy:       -382.79857763880000

       -0.64659466938333  B33 X34 A35
       -0.64659466938333  A33 X34 B35
       -0.23026876535130  X33 X34
       -0.18020000556782  B33 A34 X35
       -0.18020000556782  A33 B34 X35
        0.13820192785993  X34 X35
        0.11482253722917  X33 B34 A35
        0.11482253722917  X33 A34 B35

  Root   Mult.   Total Energy (a.u.)   Ex. Energy (a.u.)     Ex. Energy (eV)     Ex. Energy (nm)
-------------------------------------------------------------------------------------------------
     1  singlet       -382.93759943
     2  singlet       -382.88544451          0.05215492          1.41920724        873.61603737
     3  singlet       -382.88539776          0.05220167          1.42047956        872.83354099
     4  singlet       -382.79857764          0.13902179          3.78297475        327.74266021

Singlet state dipole moments:

  Root       Dx         Dy         Dz         |D|  (Debye)
------------------------------------------------------------
     1    -2.6681     0.2458     1.4385     3.0411
     2     6.0188    -0.4633     5.3397     8.0594
     3    -3.9835     0.4016     0.9244     4.1090
     4     7.0899    -0.5710     4.5430     8.4399

Singlet state electronic transitions:

 Transition      Tx        Ty        Tz       |T|    Osc. (a.u.) 
-----------------------------------------------------------------
   1 ->  2    -0.0953   -0.5970   -0.1100    0.6145    0.0131
   1 ->  3     0.3882    0.0483   -0.0358    0.3928    0.0054
   1 ->  4     1.3449    0.0984    0.5689    1.4636    0.1985
   2 ->  3    -0.4455    0.2800   -0.1799    0.5561    0.0000
   2 ->  4    -0.7747    0.9842   -0.0190    1.2526    0.0909
   3 ->  4    -0.7505    0.4036   -0.2514    0.8884    0.0457

Singlet state velocity transition dipole moments:

 Transition      Px        Py        Pz       |P|    Osc. (a.u.) 
-----------------------------------------------------------------
   1 ->  2    -0.0067   -0.0254   -0.0066    0.0271    0.0094
   1 ->  3    -0.0166    0.0186    0.0021    0.0250    0.0080
   1 ->  4    -0.1015    0.0280   -0.0336    0.1105    0.0585
   2 ->  3     0.0028   -0.0100   -0.0002    0.0103    1.4909
   2 ->  4     0.0532   -0.0710   -0.0027    0.0887    0.0604
   3 ->  4     0.0314    0.0269    0.0201    0.0460    0.0162

Singlet state magnetic transition dipole moments and rotational strengths:

 Transition      Lx        Ly        Lz        |L|    R(vel) (a.u.)
--------------------------------------------------------------------
   1 ->  2    -0.2607    0.0040    0.8241    0.8643   -0.0725
   1 ->  3    -0.1425    0.0208    1.2067    1.2152    0.1006
   1 ->  4    -0.0332   -0.1898    0.1534    0.2463   -0.0510
   2 ->  3    -0.1058    0.0151    0.3853    0.3998  -10.7066
   2 ->  4     0.0580    0.0054   -1.8013    1.8023    0.0865
   3 ->  4     0.1437    0.0827    0.0987    0.1929    0.1005

Singlet state electric quadrupole moments (Cartesian):
Operator origin (a.u.):     0.042397,    -0.021545,    -0.168212 

 Root     Qxy        Qxz        Qyz        Qxx        Qyy        Qzz       R^2
--------------------------------------------------------------------------------------------
    1     4.5994   -18.2671     2.6761   -36.1794   -45.8339   -46.6742   -128.6875
    2     8.3031   -24.1240     2.9687   -41.7049   -42.1706   -50.3000   -134.1755
    3     6.8006   -18.0020     2.6916   -33.2919   -49.7218   -46.3531   -129.3667
    4     5.8339   -23.1420     2.9409   -38.0931   -45.2924   -50.0373   -133.4227

Singlet state electric transition quadrupole moments (Cartesian):

 Transition     Qxy        Qxz        Qyz        Qxx        Qyy        Qzz       norm (a.u.)
--------------------------------------------------------------------------------------------
   1 ->  2     1.0326     0.2574    -0.0297     0.8301    -0.8926     0.2852     1.6433
   1 ->  3    -2.6089     0.0856     0.0655     0.8579    -0.4734     0.0517     2.7894
   1 ->  4    -0.4817    -2.4013     0.2431    -1.1006     0.2364    -1.2087     2.9640
   2 ->  3    -1.0334     0.6485     0.0025     0.8741    -0.7331     0.4374     1.7266
   2 ->  4     2.0254     0.0612    -0.0262     0.0570    -0.8457    -0.0725     2.1978
   3 ->  4    -0.6572     1.1295    -0.0844     0.2791     0.1460     0.5515     1.4554

Building Xtilde...

Building Z-vector RHS...

Solving CPSCF equations
Using DIIS solver

 Iter         Residual      
------  --------------------
    1      0.450389708459
    2      0.443968462844
    3      0.075664452382
    4      0.044311670277
    5      0.018773546524
    6      0.012023309752
    7      0.006733893671
    8      0.002833392933
    9      0.001193209222
   10      0.000431961470
   11      0.000219061172
   12      0.000079358073

CPSCF converged

Building X...

Building Xtilde...

Building Z-vector RHS...

Solving CPSCF equations
Using DIIS solver

 Iter         Residual      
------  --------------------
    1      0.254654562021
    2      0.288305872753
    3      0.059566493347
    4      0.042839069449
    5      0.020762697002
    6      0.011872327205
    7      0.003665799034
    8      0.001770656622
    9      0.000613684991
   10      0.000305838592
   11      0.000139396349
   12      0.000053532254

CPSCF converged

Building X...

Building Xtilde...

Building Z-vector RHS...

Solving CPSCF equations
Using DIIS solver

 Iter         Residual      
------  --------------------
    1      0.096007786049
    2      0.084499003501
    3      0.019836635868
    4      0.014871025720
    5      0.005397334236
    6      0.004133829936
    7      0.001840304442
    8      0.001362600916
    9      0.000463109498
   10      0.000253812191
   11      0.000070660683

CPSCF converged

Building X...

Lower state energy:      -382.8854445123
Upper state energy:      -382.8853977554
Energy difference:          0.0000467569
 Energy calculation finished, energy:  0.000000000E+00

Converting Cartesians to HDLC

Converting Cartesians to HDLC

Converting Cartesians to HDLC
 in dlf_makehessian...
Updating Hessian with the BFGS update, No    20
Testing convergence  in cycle   21
    Energy  0.0000E+00 Target: 1.0000E-06 converged?  yes
  Max step  1.3972E+00 Target: 1.8000E-03 converged?   no
  RMS step  2.0361E-01 Target: 1.2000E-03 converged?   no
  Max grad  8.9450E-03 Target: 4.5000E-04 converged?   no
  RMS grad  3.3366E-03 Target: 3.0000E-04 converged?   no

Converting HDLC to Cartesians
DFTD Energy:    -0.1512467 hartree

                      *** Start SCF Iterations ***

 Iter     DIIS Error       Energy change         Energy        Time(s)
------------------------------------------------------------------------
Initial temperature is 5000.000000
| Skip purify step
|    1     0.0569563877    -382.8805067286    -382.8805067286     0.13  
|    2     0.0635385226      +0.2872400704    -382.5932666582     0.12  
|    3     0.0151720108      -0.1069068624    -382.7001735206     0.11  
|    4     0.0108076284      -0.0052840069    -382.7054575274     0.10  
|    5     0.0047432492      -0.0041067464    -382.7095642738     0.10  
|    6     0.0023723474      -0.0008088201    -382.7103730939     0.09  
|    7     0.0007381948      -0.0002285438    -382.7106016377     0.08  
|    8     0.0002960340      -0.0000421729    -382.7106438105     0.07  
|    9     0.0001620706      -0.0000125863    -382.7106563968     0.14  
|   10     0.0000734443      -0.0000080030    -382.7106643998     0.07  
|   11     0.0000219308      -0.0000020668    -382.7106664666     0.06  
------------------------------------------------------------------------
FINAL ENERGY: -382.7106664666 a.u.
Fractional Occupation Entropy: 0.0000000000
Mermin Free Energy:            -382.7106664666
DISPERSION CONTRIBUTION TO ENERGY: -0.1512467270 a.u.
HOMO-LUMO GAP: 0.605 eV
CENTER OF MASS: {0.021982, -0.011659, -0.088397} ANGS
DIPOLE MOMENT: {0.190097, 0.175280, 2.188702} (|D| = 2.203922) DEBYE

  Active Space Parameters
--------------------------------------------
Number of closed orbitals:              32
Number of active orbitals:               3
Number of virtual orbitals:            121
Number of molecular orbitals:          156
Number of basis functions:             166
Number of active electrons:              4
Number of alpha electrons:               2
Number of beta electrons:                2

  Orbital      Energy        Occupation
-----------------------------------------
     31       -0.428166        1.000000
     32       -0.344465        1.000000
     33       -0.250281        0.666667
     34       -0.173728        0.666667
     35       -0.151488        0.666667
     36        0.110989        0.000000
     37        0.173555        0.000000

  CAS Parameters
--------------------------------------------
Number of determinants:                  9
Number of singlet CSFs:                  6
Number of doublet CSFs:                  0
Number of triplet CSFs:                  3
Number of quartet CSFs:                  0
Number of quintet CSFs:                  0
Number of sextet CSFs:                   0
Number of septet CSFs:                   0
Number of singlet states:                4
Number of doublet states:                0
Number of triplet states:                0
Number of quartet states:                0
Number of quintet states:                0
Number of sextet states:                 0
Number of septet states:                 0
Using the hard-coded solver

Singlet state  1 energy:       -382.93704353238741

        0.64854097279876  X33 B34 A35
        0.64854097279876  X33 A34 B35
       -0.27839254298723  X33 X34
        0.15169929408449  B33 X34 A35
        0.15169929408449  A33 X34 B35
        0.12789185251601  X34 X35
        0.09653111044815  B33 A34 X35
        0.09653111044815  A33 B34 X35

Singlet state  2 energy:       -382.88570160012284

        0.91906945238260  X33 X34
        0.22570382752317  X33 B34 A35
        0.22570382752317  X33 A34 B35
       -0.13271446104415  B33 X34 A35
       -0.13271446104415  A33 X34 B35
       -0.12562327878580  X33 X35
       -0.03073364126329  X34 X35
        0.02715589218979  B33 A34 X35
        0.02715589218979  A33 B34 X35

Singlet state  3 energy:       -382.88562153434953

       -0.84632861209973  X33 X35
        0.32644236738748  X34 X35
        0.27205773768207  B33 A34 X35
        0.27205773768207  A33 B34 X35
       -0.09162256070308  X33 B34 A35
       -0.09162256070308  X33 A34 B35
       -0.08932974598850  X33 X34
       -0.04670784234190  B33 X34 A35
       -0.04670784234190  A33 X34 B35

Singlet state  4 energy:       -382.79840773153688

       -0.64691110281740  B33 X34 A35
       -0.64691110281740  A33 X34 B35
       -0.22595131450769  X33 X34
       -0.17800520624099  B33 A34 X35
       -0.17800520624099  A33 B34 X35
        0.14843110663148  X34 X35
        0.11484856643036  X33 B34 A35
        0.11484856643036  X33 A34 B35

  Root   Mult.   Total Energy (a.u.)   Ex. Energy (a.u.)     Ex. Energy (eV)     Ex. Energy (nm)
-------------------------------------------------------------------------------------------------
     1  singlet       -382.93704353
     2  singlet       -382.88570160          0.05134193          1.39708483        887.44948155
     3  singlet       -382.88562153          0.05142200          1.39926353        886.06769298
     4  singlet       -382.79840773          0.13863580          3.77247146        328.65515899

Singlet state dipole moments:

  Root       Dx         Dy         Dz         |D|  (Debye)
------------------------------------------------------------
     1    -2.6532     0.2529     1.4357     3.0273
     2     5.8583    -0.3329     5.2894     7.8999
     3    -3.9414     0.2634     0.9615     4.0656
     4     7.0280    -0.5476     4.5076     8.3673

Singlet state electronic transitions:

 Transition      Tx        Ty        Tz       |T|    Osc. (a.u.) 
-----------------------------------------------------------------
   1 ->  2    -0.0331   -0.6152   -0.0905    0.6227    0.0133
   1 ->  3     0.4040    0.0844   -0.0376    0.4144    0.0059
   1 ->  4     1.3107    0.1188    0.5575    1.4293    0.1888
   2 ->  3    -0.5717    0.2898   -0.2327    0.6819    0.0000
   2 ->  4    -0.8531    0.9742   -0.0321    1.2953    0.0976
   3 ->  4    -0.7427    0.3836   -0.2554    0.8740    0.0444

Singlet state velocity transition dipole moments:

 Transition      Px        Py        Pz       |P|    Osc. (a.u.) 
-----------------------------------------------------------------
   1 ->  2    -0.0082   -0.0242   -0.0070    0.0265    0.0091
   1 ->  3    -0.0171    0.0189    0.0024    0.0256    0.0085
   1 ->  4    -0.0990    0.0268   -0.0326    0.1076    0.0557
   2 ->  3     0.0022   -0.0100   -0.0006    0.0102    0.8619
   2 ->  4     0.0575   -0.0693   -0.0021    0.0900    0.0619
   3 ->  4     0.0319    0.0279    0.0212    0.0473    0.0171

Singlet state magnetic transition dipole moments and rotational strengths:

 Transition      Lx        Ly        Lz        |L|    R(vel) (a.u.)
--------------------------------------------------------------------
   1 ->  2    -0.2551   -0.0011    0.8495    0.8869   -0.0746
   1 ->  3    -0.1301    0.0198    1.1809    1.1882    0.1067
   1 ->  4    -0.0320   -0.1875    0.1283    0.2294   -0.0435
   2 ->  3    -0.1005    0.0119    0.3668    0.3805   -6.6888
   2 ->  4     0.0609    0.0104   -1.8000    1.8011    0.0747
   3 ->  4     0.1391    0.0909    0.1563    0.2281    0.1179

Singlet state electric quadrupole moments (Cartesian):
Operator origin (a.u.):     0.041540,    -0.022032,    -0.167046 

 Root     Qxy        Qxz        Qyz        Qxx        Qyy        Qzz       R^2
--------------------------------------------------------------------------------------------
    1     5.8670   -17.6191     2.6566   -35.7260   -46.2327   -46.6044   -128.5632
    2     9.5167   -23.3716     2.9489   -41.0683   -42.6520   -50.1730   -133.8933
    3     8.1029   -17.4161     2.6515   -32.9414   -50.0722   -46.3204   -129.3340
    4     7.1357   -22.4320     2.9182   -37.5063   -45.7562   -49.9362   -133.1987

Singlet state electric transition quadrupole moments (Cartesian):

 Transition     Qxy        Qxz        Qyz        Qxx        Qyy        Qzz       norm (a.u.)
--------------------------------------------------------------------------------------------
   1 ->  2     1.0116     0.1704    -0.0389     0.7992    -0.8762     0.2357     1.5862
   1 ->  3    -2.6916     0.0911     0.0752     0.8376    -0.4279     0.0478     2.8541
   1 ->  4    -0.4578    -2.3513     0.2436    -1.0481     0.2217    -1.1858     2.8898
   2 ->  3    -1.0657     0.8321    -0.0035     1.0858    -0.9387     0.5557     2.0486
   2 ->  4     2.0147     0.1373    -0.0291     0.0382    -0.8514    -0.0349     2.1923
   3 ->  4    -0.7356     1.1516    -0.0777     0.2511     0.1896     0.5647     1.5137

Building Xtilde...

Building Z-vector RHS...

Solving CPSCF equations
Using DIIS solver

 Iter         Residual      
------  --------------------
    1      0.439009843322
    2      0.433728777466
    3      0.073951950440
    4      0.044077764111
    5      0.018991860083
    6      0.012194319706
    7      0.006910837747
    8      0.002804883562
    9      0.001212648977
   10      0.000425758624
   11      0.000205290002
   12      0.000076863697

CPSCF converged

Building X...

Building Xtilde...

Building Z-vector RHS...

Solving CPSCF equations
Using DIIS solver

 Iter         Residual      
------  --------------------
    1      0.252215621242
    2      0.287550283679
    3      0.059887069641
    4      0.042814890140
    5      0.020959296795
    6      0.011547451566
    7      0.003780564269
    8      0.001774119720
    9      0.000641336911
   10      0.000317239771
   11      0.000151026265
   12      0.000053533448

CPSCF converged

Building X...

Building Xtilde...

Building Z-vector RHS...

Solving CPSCF equations
Using DIIS solver

 Iter         Residual      
------  --------------------
    1      0.111060709774
    2      0.101133403656
    3      0.023138392869
    4      0.017345834165
    5      0.006732198380
    6      0.005367239051
    7      0.002276201822
    8      0.001652056401
    9      0.000507431368
   10      0.000281951566
   11      0.000078835136

CPSCF converged

Building X...

Lower state energy:      -382.8857016001
Upper state energy:      -382.8856215343
Energy difference:          0.0000800658
 Energy calculation finished, energy:  0.000000000E+00

Converting Cartesians to HDLC

Converting Cartesians to HDLC

Converting Cartesians to HDLC
 in dlf_makehessian...
Updating Hessian with the BFGS update, No    21
Testing convergence  in cycle   22
    Energy  0.0000E+00 Target: 1.0000E-06 converged?  yes
  Max step  8.0240E-02 Target: 1.8000E-03 converged?   no
  RMS step  1.4290E-02 Target: 1.2000E-03 converged?   no
  Max grad  5.2624E-03 Target: 4.5000E-04 converged?   no
  RMS grad  2.5124E-03 Target: 3.0000E-04 converged?   no

Converting HDLC to Cartesians
DFTD Energy:    -0.1513211 hartree

                      *** Start SCF Iterations ***

 Iter     DIIS Error       Energy change         Energy        Time(s)
------------------------------------------------------------------------
Initial temperature is 5000.000000
| Skip purify step
|    1     0.0577200013    -382.8821456293    -382.8821456293     0.13  
|    2     0.0643924198      +0.2890549210    -382.5930907082     0.12  
|    3     0.0150371576      -0.1069872931    -382.7000780013     0.11  
|    4     0.0108462472      -0.0052746670    -382.7053526683     0.10  
|    5     0.0047276001      -0.0041483325    -382.7095010008     0.09  
|    6     0.0024012302      -0.0008282082    -382.7103292090     0.09  
|    7     0.0007549848      -0.0002302346    -382.7105594436     0.08  
|    8     0.0003083721      -0.0000415773    -382.7106010209     0.07  
|    9     0.0001623859      -0.0000123902    -382.7106134112     0.14  
|   10     0.0000768145      -0.0000080311    -382.7106214423     0.07  
|   11     0.0000240161      -0.0000021615    -382.7106236037     0.06  
------------------------------------------------------------------------
FINAL ENERGY: -382.7106236037 a.u.
Fractional Occupation Entropy: 0.0000000000
Mermin Free Energy:            -382.7106236037
DISPERSION CONTRIBUTION TO ENERGY: -0.1513210557 a.u.
HOMO-LUMO GAP: 0.583 eV
CENTER OF MASS: {0.021730, -0.012115, -0.088067} ANGS
DIPOLE MOMENT: {0.191285, 0.159800, 2.183515} (|D| = 2.197695) DEBYE

  Active Space Parameters
--------------------------------------------
Number of closed orbitals:              32
Number of active orbitals:               3
Number of virtual orbitals:            121
Number of molecular orbitals:          156
Number of basis functions:             166
Number of active electrons:              4
Number of alpha electrons:               2
Number of beta electrons:                2

  Orbital      Energy        Occupation
-----------------------------------------
     31       -0.428181        1.000000
     32       -0.344164        1.000000
     33       -0.250313        0.666667
     34       -0.173175        0.666667
     35       -0.151740        0.666667
     36        0.111698        0.000000
     37        0.173688        0.000000

  CAS Parameters
--------------------------------------------
Number of determinants:                  9
Number of singlet CSFs:                  6
Number of doublet CSFs:                  0
Number of triplet CSFs:                  3
Number of quartet CSFs:                  0
Number of quintet CSFs:                  0
Number of sextet CSFs:                   0
Number of septet CSFs:                   0
Number of singlet states:                4
Number of doublet states:                0
Number of triplet states:                0
Number of quartet states:                0
Number of quintet states:                0
Number of sextet states:                 0
Number of septet states:                 0
Using the hard-coded solver

Singlet state  1 energy:       -382.93642034791708

        0.65584154452690  X33 B34 A35
        0.65584154452690  X33 A34 B35
       -0.24338656064964  X33 X34
        0.14889904185521  B33 X34 A35
        0.14889904185521  A33 X34 B35
        0.12713501721599  X34 X35
        0.09694893173395  B33 A34 X35
        0.09694893173395  A33 B34 X35
       -0.03468957160682  X33 X35

Singlet state  2 energy:       -382.88589549197957

        0.92947613048075  X33 X34
        0.19836623689349  X33 B34 A35
        0.19836623689349  X33 A34 B35
       -0.13544074451845  X33 X35
       -0.13487003866005  B33 X34 A35
       -0.13487003866005  A33 X34 B35
       -0.03186951189832  X34 X35
        0.02860139216262  B33 A34 X35
        0.02860139216262  A33 B34 X35

Singlet state  3 energy:       -382.88581663353813

       -0.84086301233716  X33 X35
        0.32343601306912  X34 X35
        0.27777295766751  B33 A34 X35
        0.27777295766751  A33 B34 X35
       -0.10316162020962  X33 B34 A35
       -0.10316162020962  X33 A34 B35
       -0.09650874661204  X33 X34
       -0.04137831539186  B33 X34 A35
       -0.04137831539186  A33 X34 B35

Singlet state  4 energy:       -382.79816618087938

       -0.64798255020730  B33 X34 A35
       -0.64798255020730  A33 X34 B35
       -0.22081711263061  X33 X34
       -0.17258908447479  B33 A34 X35
       -0.17258908447479  A33 B34 X35
        0.15702546762188  X34 X35
        0.11661641321068  X33 B34 A35
        0.11661641321068  X33 A34 B35

  Root   Mult.   Total Energy (a.u.)   Ex. Energy (a.u.)     Ex. Energy (eV)     Ex. Energy (nm)
-------------------------------------------------------------------------------------------------
     1  singlet       -382.93642035
     2  singlet       -382.88589549          0.05052486          1.37485105        901.80111006
     3  singlet       -382.88581663          0.05060371          1.37699690        900.39578575
     4  singlet       -382.79816618          0.13825417          3.76208668        329.56237158

Singlet state dipole moments:

  Root       Dx         Dy         Dz         |D|  (Debye)
------------------------------------------------------------
     1    -2.6554     0.2529     1.4295     3.0263
     2     5.7771    -0.2368     5.2694     7.8229
     3    -3.9551     0.1858     0.9639     4.0751
     4     6.9845    -0.5362     4.4830     8.3167

Singlet state electronic transitions:

 Transition      Tx        Ty        Tz       |T|    Osc. (a.u.) 
-----------------------------------------------------------------
   1 ->  2     0.0216   -0.6312   -0.0687    0.6353    0.0136
   1 ->  3     0.4168    0.1006   -0.0403    0.4307    0.0063
   1 ->  4     1.2789    0.1368    0.5481    1.3981    0.1802
   2 ->  3    -0.5909    0.2872   -0.2380    0.6987    0.0000
   2 ->  4    -0.9019    0.9510   -0.0395    1.3112    0.1006
   3 ->  4    -0.7466    0.3887   -0.2565    0.8800    0.0452

Singlet state velocity transition dipole moments:

 Transition      Px        Py        Pz       |P|    Osc. (a.u.) 
-----------------------------------------------------------------
   1 ->  2    -0.0093   -0.0238   -0.0075    0.0266    0.0093
   1 ->  3    -0.0178    0.0185    0.0026    0.0257    0.0087
   1 ->  4    -0.0969    0.0255   -0.0318    0.1051    0.0533
   2 ->  3     0.0017   -0.0100   -0.0009    0.0102    0.8633
   2 ->  4     0.0605   -0.0682   -0.0019    0.0912    0.0632
   3 ->  4     0.0334    0.0270    0.0221    0.0483    0.0177

Singlet state magnetic transition dipole moments and rotational strengths:

 Transition      Lx        Ly        Lz        |L|    R(vel) (a.u.)
--------------------------------------------------------------------
   1 ->  2    -0.2487   -0.0058    0.8423    0.8783   -0.0760
   1 ->  3    -0.1265    0.0194    1.1790    1.1859    0.1113
   1 ->  4    -0.0312   -0.1855    0.1010    0.2134   -0.0355
   2 ->  3    -0.0955    0.0092    0.3437    0.3568   -7.0125
   2 ->  4     0.0610    0.0128   -1.8022    1.8033    0.0708
   3 ->  4     0.1372    0.0973    0.1639    0.2348    0.1235

Singlet state electric quadrupole moments (Cartesian):
Operator origin (a.u.):     0.041064,    -0.022894,    -0.166423 

 Root     Qxy        Qxz        Qyz        Qxx        Qyy        Qzz       R^2
--------------------------------------------------------------------------------------------
    1     7.0100   -17.1540     2.7047   -34.9971   -46.3943   -46.5344   -127.9259
    2    10.6524   -22.8597     3.0014   -40.2277   -42.8556   -50.0816   -133.1650
    3     9.1400   -16.9661     2.6888   -32.2520   -50.2341   -46.2588   -128.7448
    4     8.2765   -21.9317     2.9685   -36.6639   -45.9783   -49.8491   -132.4913

Singlet state electric transition quadrupole moments (Cartesian):

 Transition     Qxy        Qxz        Qyz        Qxx        Qyy        Qzz       norm (a.u.)
--------------------------------------------------------------------------------------------
   1 ->  2     1.0550     0.0790    -0.0438     0.7325    -0.8366     0.1840     1.5464
   1 ->  3    -2.7514     0.1000     0.0823     0.8228    -0.3871     0.0487     2.9010
   1 ->  4    -0.4319    -2.3082     0.2453    -1.0173     0.2107    -1.1667     2.8310
   2 ->  3    -1.0542     0.8505    -0.0038     1.0707    -0.9396     0.5664     2.0456
   2 ->  4     2.0176     0.1817    -0.0326     0.0345    -0.8778    -0.0148     2.2084
   3 ->  4    -0.7541     1.1610    -0.0744     0.2299     0.2087     0.5672     1.5298

Building Xtilde...

Building Z-vector RHS...

Solving CPSCF equations
Using DIIS solver

 Iter         Residual      
------  --------------------
    1      0.433660978999
    2      0.428779886864
    3      0.073306902796
    4      0.044506885790
    5      0.019530239836
    6      0.012624941555
    7      0.007187820560
    8      0.002838505465
    9      0.001234057444
   10      0.000426408663
   11      0.000197040036
   12      0.000075511493

CPSCF converged

Building X...

Building Xtilde...

Building Z-vector RHS...

Solving CPSCF equations
Using DIIS solver

 Iter         Residual      
------  --------------------
    1      0.251880582187
    2      0.288564158000
    3      0.060436974555
    4      0.043198303235
    5      0.021240928890
    6      0.011605627277
    7      0.003860946911
    8      0.001800855714
    9      0.000665444940
   10      0.000326873704
   11      0.000152624682
   12      0.000054337454

CPSCF converged

Building X...

Building Xtilde...

Building Z-vector RHS...

Solving CPSCF equations
Using DIIS solver

 Iter         Residual      
------  --------------------
    1      0.112220622899
    2      0.102355290009
    3      0.023775576345
    4      0.017973163714
    5      0.007217252884
    6      0.005846155532
    7      0.002434309437
    8      0.001746336880
    9      0.000523085303
   10      0.000284508284
   11      0.000080490752

CPSCF converged

Building X...

Lower state energy:      -382.8858954920
Upper state energy:      -382.8858166335
Energy difference:          0.0000788584
 Energy calculation finished, energy:  0.000000000E+00

Converting Cartesians to HDLC

Converting Cartesians to HDLC

Converting Cartesians to HDLC
 in dlf_makehessian...
Updating Hessian with the BFGS update, No    22
Testing convergence  in cycle   23
    Energy  0.0000E+00 Target: 1.0000E-06 converged?  yes
  Max step  1.6315E-01 Target: 1.8000E-03 converged?   no
  RMS step  2.4411E-02 Target: 1.2000E-03 converged?   no
  Max grad  2.7857E-03 Target: 4.5000E-04 converged?   no
  RMS grad  1.1529E-03 Target: 3.0000E-04 converged?   no

Converting HDLC to Cartesians
DFTD Energy:    -0.1513804 hartree

                      *** Start SCF Iterations ***

 Iter     DIIS Error       Energy change         Energy        Time(s)
------------------------------------------------------------------------
Initial temperature is 5000.000000
| Skip purify step
|    1     0.0581760451    -382.8812788688    -382.8812788688     0.13  
|    2     0.0649997567      +0.2886030949    -382.5926757739     0.12  
|    3     0.0148888671      -0.1071622267    -382.6998380007     0.11  
|    4     0.0108571615      -0.0052745356    -382.7051125363     0.10  
|    5     0.0047543673      -0.0041903377    -382.7093028740     0.10  
|    6     0.0024264429      -0.0008518460    -382.7101547200     0.09  
|    7     0.0007738725      -0.0002326503    -382.7103873703     0.08  
|    8     0.0003206360      -0.0000409032    -382.7104282735     0.07  
|    9     0.0001606711      -0.0000121216    -382.7104403951     0.14  
|   10     0.0000795088      -0.0000078639    -382.7104482590     0.07  
|   11     0.0000263837      -0.0000022152    -382.7104504743     0.06  
------------------------------------------------------------------------
FINAL ENERGY: -382.7104504743 a.u.
Fractional Occupation Entropy: 0.0000000000
Mermin Free Energy:            -382.7104504743
DISPERSION CONTRIBUTION TO ENERGY: -0.1513804207 a.u.
HOMO-LUMO GAP: 0.566 eV
CENTER OF MASS: {0.021572, -0.012756, -0.087967} ANGS
DIPOLE MOMENT: {0.192490, 0.149759, 2.178899} (|D| = 2.192505) DEBYE

  Active Space Parameters
--------------------------------------------
Number of closed orbitals:              32
Number of active orbitals:               3
Number of virtual orbitals:            121
Number of molecular orbitals:          156
Number of basis functions:             166
Number of active electrons:              4
Number of alpha electrons:               2
Number of beta electrons:                2

  Orbital      Energy        Occupation
-----------------------------------------
     31       -0.428169        1.000000
     32       -0.344049        1.000000
     33       -0.250392        0.666667
     34       -0.172782        0.666667
     35       -0.151968        0.666667
     36        0.112502        0.000000
     37        0.173754        0.000000

  CAS Parameters
--------------------------------------------
Number of determinants:                  9
Number of singlet CSFs:                  6
Number of doublet CSFs:                  0
Number of triplet CSFs:                  3
Number of quartet CSFs:                  0
Number of quintet CSFs:                  0
Number of sextet CSFs:                   0
Number of septet CSFs:                   0
Number of singlet states:                4
Number of doublet states:                0
Number of triplet states:                0
Number of quartet states:                0
Number of quintet states:                0
Number of sextet states:                 0
Number of septet states:                 0
Using the hard-coded solver

Singlet state  1 energy:       -382.93571609394013

       -0.66255698954271  X33 B34 A35
       -0.66255698954271  X33 A34 B35
       -0.20107134102610  X33 X34
       -0.14841010909799  B33 X34 A35
       -0.14841010909799  A33 X34 B35
        0.12587132382704  X34 X35
        0.09577038621035  B33 A34 X35
        0.09577038621035  A33 B34 X35
       -0.05803569726887  X33 X35

Singlet state  2 energy:       -382.88605564621099

        0.94309083217656  X33 X34
       -0.17013764888699  X33 B34 A35
       -0.17013764888699  X33 A34 B35
        0.13631434590973  B33 X34 A35
        0.13631434590973  A33 X34 B35
       -0.11284550493483  X33 X35
       -0.04497174498272  X34 X35

Singlet state  3 energy:       -382.88597762766898

       -0.84022356622455  X33 X35
        0.32016138203191  X34 X35
        0.28255921809785  B33 A34 X35
        0.28255921809785  A33 B34 X35
        0.10974243844886  X33 B34 A35
        0.10974243844886  X33 A34 B35
       -0.06867155087405  X33 X34
        0.03898100344606  B33 X34 A35
        0.03898100344606  A33 X34 B35

Singlet state  4 energy:       -382.79795283678340

        0.64924866089376  B33 X34 A35
        0.64924866089376  A33 X34 B35
       -0.21655388479307  X33 X34
        0.16542976998582  X34 X35
       -0.16378110474434  B33 A34 X35
       -0.16378110474434  A33 B34 X35
       -0.12050067857164  X33 B34 A35
       -0.12050067857164  X33 A34 B35

  Root   Mult.   Total Energy (a.u.)   Ex. Energy (a.u.)     Ex. Energy (eV)     Ex. Energy (nm)
-------------------------------------------------------------------------------------------------
     1  singlet       -382.93571609
     2  singlet       -382.88605565          0.04966045          1.35132931        917.49819531
     3  singlet       -382.88597763          0.04973847          1.35345231        916.05903008
     4  singlet       -382.79795284          0.13776326          3.74872834        330.73674440

Singlet state dipole moments:

  Root       Dx         Dy         Dz         |D|  (Debye)
------------------------------------------------------------
     1    -2.6558     0.2439     1.4221     3.0224
     2     5.8026    -0.2051     5.2953     7.8582
     3    -4.0624     0.1846     0.9247     4.1704
     4     6.9476    -0.5305     4.4658     8.2761

Singlet state electronic transitions:

 Transition      Tx        Ty        Tz       |T|    Osc. (a.u.) 
-----------------------------------------------------------------
   1 ->  2     0.0640   -0.6479   -0.0431    0.6525    0.0141
   1 ->  3     0.4320    0.0935   -0.0441    0.4442    0.0065
   1 ->  4     1.2479    0.1559    0.5407    1.3689    0.1721
   2 ->  3    -0.4599    0.2782   -0.1774    0.5660    0.0000
   2 ->  4    -0.9202    0.9088   -0.0386    1.2938    0.0983
   3 ->  4    -0.7872    0.4274   -0.2601    0.9327    0.0511

Singlet state velocity transition dipole moments:

 Transition      Px        Py        Pz       |P|    Osc. (a.u.) 
-----------------------------------------------------------------
   1 ->  2    -0.0101   -0.0241   -0.0082    0.0274    0.0101
   1 ->  3    -0.0187    0.0169    0.0024    0.0253    0.0086
   1 ->  4    -0.0948    0.0240   -0.0312    0.1027    0.0510
   2 ->  3     0.0012   -0.0100   -0.0012    0.0101    0.8620
   2 ->  4     0.0620   -0.0678   -0.0025    0.0920    0.0640
   3 ->  4     0.0372    0.0236    0.0228    0.0496    0.0186

Singlet state magnetic transition dipole moments and rotational strengths:

 Transition      Lx        Ly        Lz        |L|    R(vel) (a.u.)
--------------------------------------------------------------------
   1 ->  2    -0.2401   -0.0109    0.7902    0.8260   -0.0766
   1 ->  3    -0.1332    0.0191    1.2089    1.2163    0.1142
   1 ->  4    -0.0311   -0.1837    0.0730    0.2001   -0.0272
   2 ->  3    -0.0912    0.0068    0.3207    0.3335   -7.2170
   2 ->  4     0.0560    0.0112   -1.8087    1.8096    0.0820
   3 ->  4     0.1392    0.1033    0.0995    0.1998    0.1122

Singlet state electric quadrupole moments (Cartesian):
Operator origin (a.u.):     0.040764,    -0.024105,    -0.166233 

 Root     Qxy        Qxz        Qyz        Qxx        Qyy        Qzz       R^2
--------------------------------------------------------------------------------------------
    1     7.9171   -16.8724     2.7526   -34.2322   -46.5496   -46.5260   -127.3078
    2    11.6189   -22.6039     3.0540   -39.4436   -42.9914   -50.1019   -132.5369
    3     9.8173   -16.6408     2.7336   -31.4642   -50.4441   -46.2209   -128.1292
    4     9.1531   -21.6310     3.0191   -35.8178   -46.1830   -49.8344   -131.8352

Singlet state electric transition quadrupole moments (Cartesian):

 Transition     Qxy        Qxz        Qyz        Qxx        Qyy        Qzz       norm (a.u.)
--------------------------------------------------------------------------------------------
   1 ->  2     1.2012    -0.0223    -0.0470     0.6229    -0.7754     0.1269     1.5655
   1 ->  3    -2.7638     0.1087     0.0859     0.8259    -0.3681     0.0549     2.9118
   1 ->  4    -0.4112    -2.2727     0.2474    -1.0026     0.2029    -1.1526     2.7875
   2 ->  3    -0.9751     0.6408     0.0074     0.7523    -0.6540     0.4288     1.5934
   2 ->  4     2.0390     0.1839    -0.0353     0.0383    -0.9212    -0.0164     2.2456
   3 ->  4    -0.6882     1.1794    -0.0748     0.2243     0.1844     0.5716     1.5103

Building Xtilde...

Building Z-vector RHS...

Solving CPSCF equations
Using DIIS solver

 Iter         Residual      
------  --------------------
    1      0.434746921992
    2      0.429428803700
    3      0.073957594557
    4      0.046002898893
    5      0.020433895498
    6      0.013307298330
    7      0.007479102576
    8      0.002882939069
    9      0.001251492521
   10      0.000431415710
   11      0.000193261380
   12      0.000075380490

CPSCF converged

Building X...

Building Xtilde...

Building Z-vector RHS...

Solving CPSCF equations
Using DIIS solver

 Iter         Residual      
------  --------------------
    1      0.255262467326
    2      0.293329212553
    3      0.061520705825
    4      0.044084882986
    5      0.021428198854
    6      0.011980719585
    7      0.003811275507
    8      0.001811677498
    9      0.000673303113
   10      0.000334473143
   11      0.000145291533
   12      0.000055689552

CPSCF converged

Building X...

Building Xtilde...

Building Z-vector RHS...

Solving CPSCF equations
Using DIIS solver

 Iter         Residual      
------  --------------------
    1      0.094622138665
    2      0.081987790605
    3      0.020665251144
    4      0.015651687196
    5      0.006439889426
    6      0.005229870043
    7      0.002277678060
    8      0.001599425327
    9      0.000496804010
   10      0.000249712448
   11      0.000071192448

CPSCF converged

Building X...

Lower state energy:      -382.8860556462
Upper state energy:      -382.8859776277
Energy difference:          0.0000780185
 Energy calculation finished, energy:  0.000000000E+00

Converting Cartesians to HDLC

Converting Cartesians to HDLC

Converting Cartesians to HDLC
 in dlf_makehessian...
Updating Hessian with the BFGS update, No    23
Testing convergence  in cycle   24
    Energy  0.0000E+00 Target: 1.0000E-06 converged?  yes
  Max step  6.5475E-02 Target: 1.8000E-03 converged?   no
  RMS step  1.0652E-02 Target: 1.2000E-03 converged?   no
  Max grad  5.7503E-03 Target: 4.5000E-04 converged?   no
  RMS grad  2.2886E-03 Target: 3.0000E-04 converged?   no

Converting HDLC to Cartesians
DFTD Energy:    -0.1514140 hartree

                      *** Start SCF Iterations ***

 Iter     DIIS Error       Energy change         Energy        Time(s)
------------------------------------------------------------------------
Initial temperature is 5000.000000
| Skip purify step
|    1     0.0582906211    -382.8792695957    -382.8792695957     0.13  
|    2     0.0655999581      +0.2876182345    -382.5916513612     0.12  
|    3     0.0146244822      -0.1078785065    -382.6995298677     0.11  
|    4     0.0107765059      -0.0053186067    -382.7048484744     0.10  
|    5     0.0047492473      -0.0042413625    -382.7090898370     0.10  
|    6     0.0023596154      -0.0008470935    -382.7099369304     0.09  
|    7     0.0007527064      -0.0002223488    -382.7101592792     0.08  
|    8     0.0003155907      -0.0000377457    -382.7101970249     0.07  
|    9     0.0001563395      -0.0000112254    -382.7102082503     0.14  
|   10     0.0000808132      -0.0000073230    -382.7102155733     0.07  
|   11     0.0000281138      -0.0000021938    -382.7102177672     0.06  
------------------------------------------------------------------------
FINAL ENERGY: -382.7102177672 a.u.
Fractional Occupation Entropy: 0.0000000000
Mermin Free Energy:            -382.7102177672
DISPERSION CONTRIBUTION TO ENERGY: -0.1514139910 a.u.
HOMO-LUMO GAP: 0.551 eV
CENTER OF MASS: {0.021432, -0.013616, -0.087872} ANGS
DIPOLE MOMENT: {0.192429, 0.142901, 2.173147} (|D| = 2.186326) DEBYE

  Active Space Parameters
--------------------------------------------
Number of closed orbitals:              32
Number of active orbitals:               3
Number of virtual orbitals:            121
Number of molecular orbitals:          156
Number of basis functions:             166
Number of active electrons:              4
Number of alpha electrons:               2
Number of beta electrons:                2

  Orbital      Energy        Occupation
-----------------------------------------
     31       -0.428065        1.000000
     32       -0.344114        1.000000
     33       -0.250420        0.666667
     34       -0.172459        0.666667
     35       -0.152197        0.666667
     36        0.113502        0.000000
     37        0.173838        0.000000

  CAS Parameters
--------------------------------------------
Number of determinants:                  9
Number of singlet CSFs:                  6
Number of doublet CSFs:                  0
Number of triplet CSFs:                  3
Number of quartet CSFs:                  0
Number of quintet CSFs:                  0
Number of sextet CSFs:                   0
Number of septet CSFs:                   0
Number of singlet states:                4
Number of doublet states:                0
Number of triplet states:                0
Number of quartet states:                0
Number of quintet states:                0
Number of sextet states:                 0
Number of septet states:                 0
Using the hard-coded solver

Singlet state  1 energy:       -382.93482338146538

       -0.66850980670518  X33 B34 A35
       -0.66850980670518  X33 A34 B35
       -0.14968677260094  B33 X34 A35
       -0.14968677260094  A33 X34 B35
       -0.14253388117520  X33 X34
        0.12400391075989  X34 X35
        0.09295886259376  B33 A34 X35
        0.09295886259376  A33 B34 X35
       -0.09165936645297  X33 X35

Singlet state  2 energy:       -382.88624379586855

        0.95443515272477  X33 X34
        0.14079795325351  B33 X34 A35
        0.14079795325351  A33 X34 B35
       -0.12652428957742  X33 B34 A35
       -0.12652428957742  X33 A34 B35
       -0.11956940950680  X33 X35
       -0.04703729334404  X34 X35
        0.02096747005966  B33 A34 X35
        0.02096747005966  A33 B34 X35

Singlet state  3 energy:       -382.88614612404490

       -0.83340885558796  X33 X35
        0.31881824082875  X34 X35
        0.28600684924222  B33 A34 X35
        0.28600684924222  A33 B34 X35
        0.12821425002782  X33 B34 A35
        0.12821425002782  X33 A34 B35
       -0.07559374444190  X33 X34
        0.02821853199914  B33 X34 A35
        0.02821853199914  A33 X34 B35

Singlet state  4 energy:       -382.79780936831855

        0.65076293861270  B33 X34 A35
        0.65076293861270  A33 X34 B35
       -0.21182616159909  X33 X34
        0.17573561542423  X34 X35
       -0.14988102778726  B33 A34 X35
       -0.14988102778726  A33 B34 X35
       -0.12689197128525  X33 B34 A35
       -0.12689197128525  X33 A34 B35

  Root   Mult.   Total Energy (a.u.)   Ex. Energy (a.u.)     Ex. Energy (eV)     Ex. Energy (nm)
-------------------------------------------------------------------------------------------------
     1  singlet       -382.93482338
     2  singlet       -382.88624380          0.04857959          1.32191756        937.91189468
     3  singlet       -382.88614612          0.04867726          1.32457535        936.02995700
     4  singlet       -382.79780937          0.13701401          3.72834038        332.54533696

Singlet state dipole moments:

  Root       Dx         Dy         Dz         |D|  (Debye)
------------------------------------------------------------
     1    -2.6531     0.2236     1.4123     3.0139
     2     5.7112    -0.1182     5.2850     7.7822
     3    -4.0723     0.1401     0.9217     4.1777
     4     6.9039    -0.5271     4.4499     8.2307

Singlet state electronic transitions:

 Transition      Tx        Ty        Tz       |T|    Osc. (a.u.) 
-----------------------------------------------------------------
   1 ->  2     0.1362   -0.6626   -0.0120    0.6766    0.0148
   1 ->  3     0.4510    0.1142   -0.0459    0.4675    0.0071
   1 ->  4     1.2077    0.1800    0.5324    1.3321    0.1621
   2 ->  3    -0.4622    0.2746   -0.1756    0.5656    0.0000
   2 ->  4    -0.9743    0.8712   -0.0492    1.3079    0.1009
   3 ->  4    -0.7999    0.4335   -0.2639    0.9473    0.0529

Singlet state velocity transition dipole moments:

 Transition      Px        Py        Pz       |P|    Osc. (a.u.) 
-----------------------------------------------------------------
   1 ->  2    -0.0120   -0.0239   -0.0091    0.0283    0.0110
   1 ->  3    -0.0195    0.0158    0.0024    0.0252    0.0087
   1 ->  4    -0.0921    0.0222   -0.0306    0.0996    0.0482
   2 ->  3     0.0005   -0.0099   -0.0017    0.0100    0.6823
   2 ->  4     0.0653   -0.0659   -0.0023    0.0927    0.0648
   3 ->  4     0.0391    0.0224    0.0237    0.0509    0.0196

Singlet state magnetic transition dipole moments and rotational strengths:

 Transition      Lx        Ly        Lz        |L|    R(vel) (a.u.)
--------------------------------------------------------------------
   1 ->  2    -0.2367   -0.0163    0.7770    0.8124   -0.0797
   1 ->  3    -0.1313    0.0193    1.2101    1.2173    0.1193
   1 ->  4    -0.0314   -0.1818    0.0393    0.1886   -0.0171
   2 ->  3    -0.0864    0.0041    0.2934    0.3059   -5.7803
   2 ->  4     0.0556    0.0136   -1.8101    1.8110    0.0782
   3 ->  4     0.1401    0.1095    0.0956    0.2019    0.1155

Singlet state electric quadrupole moments (Cartesian):
Operator origin (a.u.):     0.040501,    -0.025730,    -0.166053 

 Root     Qxy        Qxz        Qyz        Qxx        Qyy        Qzz       R^2
--------------------------------------------------------------------------------------------
    1     8.9148   -16.5643     2.7719   -33.4329   -46.8325   -46.6104   -126.8758
    2    12.5844   -22.2686     3.0777   -38.5527   -43.3190   -50.1858   -132.0575
    3    10.5930   -16.3441     2.7535   -30.7234   -50.7157   -46.3133   -127.7524
    4    10.0898   -21.3089     3.0410   -34.9430   -46.5162   -49.9188   -131.3780

Singlet state electric transition quadrupole moments (Cartesian):

 Transition     Qxy        Qxz        Qyz        Qxx        Qyy        Qzz       norm (a.u.)
--------------------------------------------------------------------------------------------
   1 ->  2     1.2616    -0.1468    -0.0452     0.5186    -0.7139     0.0559     1.5482
   1 ->  3    -2.8192     0.1160     0.0916     0.7959    -0.3048     0.0551     2.9494
   1 ->  4    -0.3921    -2.2332     0.2497    -0.9919     0.1956    -1.1375     2.7421
   2 ->  3    -0.9420     0.6356     0.0077     0.7067    -0.6209     0.4247     1.5352
   2 ->  4     2.0258     0.2374    -0.0427     0.0609    -0.9690     0.0063     2.2594
   3 ->  4    -0.6906     1.1974    -0.0746     0.2256     0.1853     0.5809     1.5293

Building Xtilde...

Building Z-vector RHS...

Solving CPSCF equations
Using DIIS solver

 Iter         Residual      
------  --------------------
    1      0.428549310811
    2      0.422695120854
    3      0.073255475718
    4      0.046640135871
    5      0.020874875180
    6      0.013571952033
    7      0.007590264313
    8      0.002846594863
    9      0.001232420487
   10      0.000421053852
   11      0.000180541603
   12      0.000072201254

CPSCF converged

Building X...

Building Xtilde...

Building Z-vector RHS...

Solving CPSCF equations
Using DIIS solver

 Iter         Residual      
------  --------------------
    1      0.254114665513
    2      0.292771342061
    3      0.061141437571
    4      0.043719933075
    5      0.021031261502
    6      0.011850558381
    7      0.003710724141
    8      0.001758064295
    9      0.000651271308
   10      0.000327792149
   11      0.000132540262
   12      0.000054028865

CPSCF converged

Building X...

Building Xtilde...

Building Z-vector RHS...

Solving CPSCF equations
Using DIIS solver

 Iter         Residual      
------  --------------------
    1      0.092997033551
    2      0.080174223909
    3      0.020829388971
    4      0.015871319284
    5      0.006758560046
    6      0.005511488413
    7      0.002342739368
    8      0.001612976481
    9      0.000489125113
   10      0.000239079420
   11      0.000068920682

CPSCF converged

Building X...

Lower state energy:      -382.8862437959
Upper state energy:      -382.8861461240
Energy difference:          0.0000976718
 Energy calculation finished, energy:  0.000000000E+00

Converting Cartesians to HDLC

Converting Cartesians to HDLC

Converting Cartesians to HDLC
 in dlf_makehessian...
Updating Hessian with the BFGS update, No    24
Testing convergence  in cycle   25
    Energy  0.0000E+00 Target: 1.0000E-06 converged?  yes
  Max step  4.8956E-02 Target: 1.8000E-03 converged?   no
  RMS step  1.1130E-02 Target: 1.2000E-03 converged?   no
  Max grad  3.1917E-03 Target: 4.5000E-04 converged?   no
  RMS grad  1.1739E-03 Target: 3.0000E-04 converged?   no

Converting HDLC to Cartesians
DFTD Energy:    -0.1514150 hartree

                      *** Start SCF Iterations ***

 Iter     DIIS Error       Energy change         Energy        Time(s)
------------------------------------------------------------------------
Initial temperature is 5000.000000
| Skip purify step
|    1     0.0579896737    -382.8766461607    -382.8766461607     0.13  
|    2     0.0657304790      +0.2861879936    -382.5904581671     0.12  
|    3     0.0141373426      -0.1087030702    -382.6991612374     0.11  
|    4     0.0105933003      -0.0053933809    -382.7045546183     0.10  
|    5     0.0047293835      -0.0042998604    -382.7088544787     0.10  
|    6     0.0022290712      -0.0008251718    -382.7096796505     0.09  
|    7     0.0007085148      -0.0002039672    -382.7098836176     0.08  
|    8     0.0002961263      -0.0000331891    -382.7099168067     0.07  
|    9     0.0001476150      -0.0000097941    -382.7099266009     0.14  
|   10     0.0000792997      -0.0000063686    -382.7099329695     0.08  
|   11     0.0000288015      -0.0000020286    -382.7099349981     0.06  
------------------------------------------------------------------------
FINAL ENERGY: -382.7099349981 a.u.
Fractional Occupation Entropy: 0.0000000000
Mermin Free Energy:            -382.7099349981
DISPERSION CONTRIBUTION TO ENERGY: -0.1514149936 a.u.
HOMO-LUMO GAP: 0.540 eV
CENTER OF MASS: {0.021328, -0.014673, -0.087641} ANGS
DIPOLE MOMENT: {0.189969, 0.137475, 2.164858} (|D| = 2.177521) DEBYE

  Active Space Parameters
--------------------------------------------
Number of closed orbitals:              32
Number of active orbitals:               3
Number of virtual orbitals:            121
Number of molecular orbitals:          156
Number of basis functions:             166
Number of active electrons:              4
Number of alpha electrons:               2
Number of beta electrons:                2

  Orbital      Energy        Occupation
-----------------------------------------
     31       -0.427809        1.000000
     32       -0.344374        1.000000
     33       -0.250293        0.666667
     34       -0.172232        0.666667
     35       -0.152382        0.666667
     36        0.114730        0.000000
     37        0.173974        0.000000

  CAS Parameters
--------------------------------------------
Number of determinants:                  9
Number of singlet CSFs:                  6
Number of doublet CSFs:                  0
Number of triplet CSFs:                  3
Number of quartet CSFs:                  0
Number of quintet CSFs:                  0
Number of sextet CSFs:                   0
Number of septet CSFs:                   0
Number of singlet states:                4
Number of doublet states:                0
Number of triplet states:                0
Number of quartet states:                0
Number of quintet states:                0
Number of sextet states:                 0
Number of septet states:                 0
Using the hard-coded solver

Singlet state  1 energy:       -382.93364279692418

       -0.67099766805661  X33 B34 A35
       -0.67099766805661  X33 A34 B35
       -0.15271983374311  B33 X34 A35
       -0.15271983374311  A33 X34 B35
       -0.13946087401068  X33 X35
        0.12067114035282  X34 X35
        0.08758435650001  B33 A34 X35
        0.08758435650001  A33 B34 X35
       -0.05936889073614  X33 X34

Singlet state  2 energy:       -382.88649682659809

        0.95999985915511  X33 X34
       -0.15642915632689  X33 X35
        0.14710316881995  B33 X34 A35
        0.14710316881995  A33 X34 B35
       -0.05840240900585  X33 B34 A35
       -0.05840240900585  X33 A34 B35
       -0.03674518759981  X34 X35
        0.03521088860115  B33 A34 X35
        0.03521088860115  A33 B34 X35

Singlet state  3 energy:       -382.88636265949702

       -0.81680907935518  X33 X35
        0.32032445617643  X34 X35
        0.28827735699068  B33 A34 X35
        0.28827735699068  A33 B34 X35
        0.15538225633312  X33 B34 A35
        0.15538225633312  X33 A34 B35
       -0.12504946372915  X33 X34

Singlet state  4 energy:       -382.79783091741285

        0.65272111440969  B33 X34 A35
        0.65272111440969  A33 X34 B35
       -0.20444708691405  X33 X34
        0.18806558257516  X34 X35
       -0.13650975491672  X33 B34 A35
       -0.13650975491672  X33 A34 B35
       -0.12796177459746  B33 A34 X35
       -0.12796177459746  A33 B34 X35
       -0.02692138591279  X33 X35

  Root   Mult.   Total Energy (a.u.)   Ex. Energy (a.u.)     Ex. Energy (eV)     Ex. Energy (nm)
-------------------------------------------------------------------------------------------------
     1  singlet       -382.93364280
     2  singlet       -382.88649683          0.04714597          1.28290691        966.43193161
     3  singlet       -382.88636266          0.04728014          1.28655779        963.68948251
     4  singlet       -382.79783092          0.13581188          3.69562866        335.48884924

Singlet state dipole moments:

  Root       Dx         Dy         Dz         |D|  (Debye)
------------------------------------------------------------
     1    -2.6587     0.1835     1.4003     3.0105
     2     5.4639     0.0359     5.2317     7.5648
     3    -3.9576     0.0496     0.9569     4.0720
     4     6.8529    -0.5286     4.4358     8.1803

Singlet state electronic transitions:

 Transition      Tx        Ty        Tz       |T|    Osc. (a.u.) 
-----------------------------------------------------------------
   1 ->  2     0.2501   -0.6738    0.0279    0.7193    0.0163
   1 ->  3     0.4673    0.1687   -0.0489    0.4993    0.0079
   1 ->  4     1.1542    0.2098    0.5227    1.2843    0.1493
   2 ->  3    -0.6122    0.2693   -0.2403    0.7106    0.0000
   2 ->  4    -1.0682    0.8372   -0.0736    1.3592    0.1092
   3 ->  4    -0.7699    0.4087   -0.2647    0.9110    0.0490

Singlet state velocity transition dipole moments:

 Transition      Px        Py        Pz       |P|    Osc. (a.u.) 
-----------------------------------------------------------------
   1 ->  2    -0.0152   -0.0233   -0.0103    0.0297    0.0124
   1 ->  3    -0.0197    0.0151    0.0029    0.0250    0.0088
   1 ->  4    -0.0884    0.0198   -0.0299    0.0954    0.0447
   2 ->  3    -0.0003   -0.0097   -0.0022    0.0100    0.4907
   2 ->  4     0.0704   -0.0621   -0.0011    0.0939    0.0663
   3 ->  4     0.0382    0.0236    0.0248    0.0513    0.0198

Singlet state magnetic transition dipole moments and rotational strengths:

 Transition      Lx        Ly        Lz        |L|    R(vel) (a.u.)
--------------------------------------------------------------------
   1 ->  2    -0.2382   -0.0225    0.8059    0.8407   -0.0874
   1 ->  3    -0.1194    0.0205    1.1800    1.1862    0.1291
   1 ->  4    -0.0322   -0.1800   -0.0041    0.1829   -0.0043
   2 ->  3    -0.0800    0.0009    0.2562    0.2684   -4.0042
   2 ->  4     0.0606    0.0214   -1.8066    1.8077    0.0552
   3 ->  4     0.1395    0.1157    0.1612    0.2426    0.1362

Singlet state electric quadrupole moments (Cartesian):
Operator origin (a.u.):     0.040304,    -0.027729,    -0.165617 

 Root     Qxy        Qxz        Qyz        Qxx        Qyy        Qzz       R^2
--------------------------------------------------------------------------------------------
    1    10.2545   -16.0997     2.7288   -32.6106   -47.3274   -46.8297   -126.7677
    2    13.7705   -21.7074     3.0391   -37.5518   -43.9269   -50.3679   -131.8465
    3    11.6731   -15.9519     2.7148   -30.0289   -51.1307   -46.5821   -127.7417
    4    11.3129   -20.8356     3.0012   -34.0343   -47.0656   -50.1457   -131.2456

Singlet state electric transition quadrupole moments (Cartesian):

 Transition     Qxy        Qxz        Qyz        Qxx        Qyy        Qzz       norm (a.u.)
--------------------------------------------------------------------------------------------
   1 ->  2     1.2240    -0.3077    -0.0379     0.4106    -0.6394    -0.0381     1.4742
   1 ->  3    -2.9326     0.1366     0.1007     0.7345    -0.1875     0.0571     3.0343
   1 ->  4    -0.3720    -2.1862     0.2521    -0.9809     0.1870    -1.1193     2.6891
   2 ->  3    -0.9756     0.8571    -0.0047     0.9529    -0.8696     0.5710     1.9175
   2 ->  4     1.9729     0.3531    -0.0558     0.1097    -1.0243     0.0589     2.2549
   3 ->  4    -0.7714     1.2019    -0.0712     0.2252     0.2232     0.5887     1.5786

Building Xtilde...

Building Z-vector RHS...

Solving CPSCF equations
Using DIIS solver

 Iter         Residual      
------  --------------------
    1      0.413516136443
    2      0.406846606365
    3      0.070833241732
    4      0.046050650053
    5      0.020596700055
    6      0.013241178108
    7      0.007454242093
    8      0.002719556484
    9      0.001161158059
   10      0.000391352833
   11      0.000158143050
   12      0.000065335302

CPSCF converged

Building X...

Building Xtilde...

Building Z-vector RHS...

Solving CPSCF equations
Using DIIS solver

 Iter         Residual      
------  --------------------
    1      0.247188514286
    2      0.285171614830
    3      0.058605853840
    4      0.041560148096
    5      0.019791052716
    6      0.011094551680
    7      0.003530841412
    8      0.001604681572
    9      0.000595595848
   10      0.000306893216
   11      0.000121409969
   12      0.000050535866

CPSCF converged

Building X...

Building Xtilde...

Building Z-vector RHS...

Solving CPSCF equations
Using DIIS solver

 Iter         Residual      
------  --------------------
    1      0.108533499359
    2      0.098856090106
    3      0.024636141961
    4      0.019272495767
    5      0.008200881939
    6      0.006626781091
    7      0.002497825143
    8      0.001741947844
    9      0.000498201456
   10      0.000251678593
   11      0.000073960460

CPSCF converged

Building X...

Lower state energy:      -382.8864968266
Upper state energy:      -382.8863626595
Energy difference:          0.0001341671
 Energy calculation finished, energy:  0.000000000E+00

Converting Cartesians to HDLC

Converting Cartesians to HDLC

Converting Cartesians to HDLC
 in dlf_makehessian...
Updating Hessian with the BFGS update, No    25
Testing convergence  in cycle   26
    Energy  0.0000E+00 Target: 1.0000E-06 converged?  yes
  Max step  4.4732E-02 Target: 1.8000E-03 converged?   no
  RMS step  1.0810E-02 Target: 1.2000E-03 converged?   no
  Max grad  6.5986E-03 Target: 4.5000E-04 converged?   no
  RMS grad  2.7418E-03 Target: 3.0000E-04 converged?   no

Converting HDLC to Cartesians
DFTD Energy:    -0.1513867 hartree

                      *** Start SCF Iterations ***

 Iter     DIIS Error       Energy change         Energy        Time(s)
------------------------------------------------------------------------
Initial temperature is 5000.000000
| Skip purify step
|    1     0.0568798508    -382.8748254053    -382.8748254053     0.13  
|    2     0.0645551299      +0.2846645393    -382.5901608660     0.12  
|    3     0.0150111170      -0.1086346379    -382.6987955039     0.11  
|    4     0.0103159990      -0.0054654388    -382.7042609427     0.10  
|    5     0.0047007462      -0.0043586829    -382.7086196256     0.10  
|    6     0.0021048480      -0.0008171171    -382.7094367427     0.09  
|    7     0.0006845279      -0.0001886119    -382.7096253546     0.08  
|    8     0.0002710275      -0.0000290470    -382.7096544016     0.07  
|    9     0.0001331465      -0.0000081650    -382.7096625665     0.14  
|   10     0.0000734521      -0.0000051329    -382.7096676994     0.07  
|   11     0.0000271253      -0.0000017072    -382.7096694066     0.06  
------------------------------------------------------------------------
FINAL ENERGY: -382.7096694066 a.u.
Fractional Occupation Entropy: 0.0000000000
Mermin Free Energy:            -382.7096694066
DISPERSION CONTRIBUTION TO ENERGY: -0.1513867496 a.u.
HOMO-LUMO GAP: 0.540 eV
CENTER OF MASS: {0.021315, -0.015715, -0.087092} ANGS
DIPOLE MOMENT: {0.182134, 0.131638, 2.152148} (|D| = 2.163849) DEBYE

  Active Space Parameters
--------------------------------------------
Number of closed orbitals:              32
Number of active orbitals:               3
Number of virtual orbitals:            121
Number of molecular orbitals:          156
Number of basis functions:             166
Number of active electrons:              4
Number of alpha electrons:               2
Number of beta electrons:                2

  Orbital      Energy        Occupation
-----------------------------------------
     31       -0.427364        1.000000
     32       -0.344774        1.000000
     33       -0.249885        0.666667
     34       -0.172213        0.666667
     35       -0.152379        0.666667
     36        0.116012        0.000000
     37        0.174152        0.000000

  CAS Parameters
--------------------------------------------
Number of determinants:                  9
Number of singlet CSFs:                  6
Number of doublet CSFs:                  0
Number of triplet CSFs:                  3
Number of quartet CSFs:                  0
Number of quintet CSFs:                  0
Number of sextet CSFs:                   0
Number of septet CSFs:                   0
Number of singlet states:                4
Number of doublet states:                0
Number of triplet states:                0
Number of quartet states:                0
Number of quintet states:                0
Number of sextet states:                 0
Number of septet states:                 0
Using the hard-coded solver

Singlet state  1 energy:       -382.93235250889910

       -0.66528616064764  X33 B34 A35
       -0.66528616064764  X33 A34 B35
       -0.19504404911315  X33 X35
       -0.15696413425838  B33 X34 A35
       -0.15696413425838  A33 X34 B35
        0.11450184767676  X34 X35
        0.07889532859922  B33 A34 X35
        0.07889532859922  A33 B34 X35
        0.04371921830360  X33 X34

Singlet state  2 energy:       -382.88681979435984

        0.94908295780077  X33 X34
       -0.20958963213827  X33 X35
        0.15107115085179  B33 X34 A35
        0.15107115085179  A33 X34 B35
        0.06067409138235  B33 A34 X35
        0.06067409138235  A33 B34 X35
        0.03211887297181  X33 B34 A35
        0.03211887297181  X33 A34 B35

Singlet state  3 energy:       -382.88664984006761

       -0.78804710029247  X33 X35
        0.32447519802923  X34 X35
        0.28820542531732  B33 A34 X35
        0.28820542531732  A33 B34 X35
       -0.20951217322814  X33 X34
        0.17665830680084  X33 B34 A35
        0.17665830680084  X33 A34 B35
       -0.02511188728061  B33 X34 A35
       -0.02511188728061  A33 X34 B35

Singlet state  4 energy:       -382.79818233291877

        0.65479600370794  B33 X34 A35
        0.65479600370794  A33 X34 B35
        0.19983163247687  X34 X35
       -0.19284258434478  X33 X34
       -0.14844474871636  X33 B34 A35
       -0.14844474871636  X33 A34 B35
       -0.09784582940863  B33 A34 X35
       -0.09784582940863  A33 B34 X35
       -0.04630490117499  X33 X35

  Root   Mult.   Total Energy (a.u.)   Ex. Energy (a.u.)     Ex. Energy (eV)     Ex. Energy (nm)
-------------------------------------------------------------------------------------------------
     1  singlet       -382.93235251
     2  singlet       -382.88681979          0.04553271          1.23900800       1000.67328801
     3  singlet       -382.88664984          0.04570267          1.24363269        996.95208912
     4  singlet       -382.79818233          0.13417018          3.65095564        339.59388394

Singlet state dipole moments:

  Root       Dx         Dy         Dz         |D|  (Debye)
------------------------------------------------------------
     1    -2.6987     0.1141     1.3858     3.0359
     2     5.0114     0.2377     5.1099     7.1611
     3    -3.6489    -0.0537     1.0487     3.7970
     4     6.8145    -0.5382     4.4296     8.1455

Singlet state electronic transitions:

 Transition      Tx        Ty        Tz       |T|    Osc. (a.u.) 
-----------------------------------------------------------------
   1 ->  2     0.3992   -0.6747    0.0750    0.7875    0.0188
   1 ->  3     0.4654    0.2475   -0.0575    0.5302    0.0086
   1 ->  4     1.0925    0.2397    0.5125    1.2303    0.1354
   2 ->  3    -0.8608    0.2492   -0.3547    0.9638    0.0001
   2 ->  4    -1.1747    0.8061   -0.1083    1.4288    0.1206
   3 ->  4    -0.6842    0.3643   -0.2562    0.8164    0.0393

Singlet state velocity transition dipole moments:

 Transition      Px        Py        Pz       |P|    Osc. (a.u.) 
-----------------------------------------------------------------
   1 ->  2    -0.0194   -0.0225   -0.0114    0.0318    0.0148
   1 ->  3    -0.0191    0.0151    0.0038    0.0246    0.0088
   1 ->  4    -0.0841    0.0170   -0.0294    0.0907    0.0408
   2 ->  3    -0.0009   -0.0094   -0.0026    0.0098    0.3743
   2 ->  4     0.0761   -0.0568    0.0011    0.0949    0.0678
   3 ->  4     0.0338    0.0265    0.0254    0.0499    0.0188

Singlet state magnetic transition dipole moments and rotational strengths:

 Transition      Lx        Ly        Lz        |L|    R(vel) (a.u.)
--------------------------------------------------------------------
   1 ->  2    -0.2428   -0.0290    0.8637    0.8977   -0.0993
   1 ->  3    -0.0992    0.0233    1.1226    1.1272    0.1427
   1 ->  4    -0.0332   -0.1793   -0.0553    0.1905    0.0102
   2 ->  3    -0.0716   -0.0025    0.2069    0.2190   -2.6637
   2 ->  4     0.0702    0.0340   -1.7939    1.7956    0.0154
   3 ->  4     0.1362    0.1192    0.2842    0.3370    0.1693

Singlet state electric quadrupole moments (Cartesian):
Operator origin (a.u.):     0.040279,    -0.029697,    -0.164580 

 Root     Qxy        Qxz        Qyz        Qxx        Qyy        Qzz       R^2
--------------------------------------------------------------------------------------------
    1    11.9762   -15.3797     2.5881   -31.7711   -48.0063   -47.2098   -126.9873
    2    15.1920   -20.7880     2.9007   -36.4128   -44.8154   -50.6502   -131.8784
    3    13.0512   -15.3915     2.5870   -29.3872   -51.6231   -47.0723   -128.0825
    4    12.8286   -20.1222     2.8668   -33.0905   -47.7915   -50.5455   -131.4274

Singlet state electric transition quadrupole moments (Cartesian):

 Transition     Qxy        Qxz        Qyz        Qxx        Qyy        Qzz       norm (a.u.)
--------------------------------------------------------------------------------------------
   1 ->  2     1.0912    -0.4960    -0.0253     0.2923    -0.5350    -0.1519     1.3535
   1 ->  3    -3.0809     0.1881     0.1117     0.6526    -0.0249     0.0725     3.1578
   1 ->  4    -0.3499    -2.1372     0.2537    -0.9673     0.1756    -1.0980     2.6318
   2 ->  3    -1.0724     1.2387    -0.0271     1.4071    -1.3308     0.8283     2.6688
   2 ->  4     1.8814     0.5128    -0.0724     0.1920    -1.0845     0.1337     2.2447
   3 ->  4    -0.9104     1.1657    -0.0611     0.2084     0.2998     0.5793     1.6311

Building Xtilde...

Building Z-vector RHS...

Solving CPSCF equations
Using DIIS solver

 Iter         Residual      
------  --------------------
    1      0.388311327406
    2      0.379719949089
    3      0.066210890181
    4      0.043519675925
    5      0.019193710373
    6      0.012138874456
    7      0.006972340527
    8      0.002524181494
    9      0.001039886930
   10      0.000348675923
   11      0.000131111090
   12      0.000056214637

CPSCF converged

Building X...

Building Xtilde...

Building Z-vector RHS...

Solving CPSCF equations
Using DIIS solver

 Iter         Residual      
------  --------------------
    1      0.230972641030
    2      0.265503842216
    3      0.052671065336
    4      0.036837594715
    5      0.017409030680
    6      0.009735119261
    7      0.003288832153
    8      0.001371018432
    9      0.000508887264
   10      0.000267105195
   11      0.000106399271
   12      0.000044790677

CPSCF converged

Building X...

Building Xtilde...

Building Z-vector RHS...

Solving CPSCF equations
Using DIIS solver

 Iter         Residual      
------  --------------------
    1      0.139583931987
    2      0.136015737670
    3      0.031413323526
    4      0.024760544256
    5      0.010332790410
    6      0.007771718679
    7      0.002551453899
    8      0.001734155012
    9      0.000495373419
   10      0.000271020615
   11      0.000083917543

CPSCF converged

Building X...

Lower state energy:      -382.8868197944
Upper state energy:      -382.8866498401
Energy difference:          0.0001699543
 Energy calculation finished, energy:  0.000000000E+00

Converting Cartesians to HDLC

Converting Cartesians to HDLC

Converting Cartesians to HDLC
 in dlf_makehessian...
Updating Hessian with the BFGS update, No    26
Testing convergence  in cycle   27
    Energy  0.0000E+00 Target: 1.0000E-06 converged?  yes
  Max step  1.6202E-01 Target: 1.8000E-03 converged?   no
  RMS step  2.5820E-02 Target: 1.2000E-03 converged?   no
  Max grad  1.0024E-02 Target: 4.5000E-04 converged?   no
  RMS grad  4.4255E-03 Target: 3.0000E-04 converged?   no

Converting HDLC to Cartesians
DFTD Energy:    -0.1513503 hartree

                      *** Start SCF Iterations ***

 Iter     DIIS Error       Energy change         Energy        Time(s)
------------------------------------------------------------------------
Initial temperature is 5000.000000
| Skip purify step
|    1     0.0540035024    -382.8755337826    -382.8755337826     0.13  
|    2     0.0609220346      +0.2832854596    -382.5922483230     0.12  
|    3     0.0134499047      -0.1063493651    -382.6985976881     0.11  
|    4     0.0099012048      -0.0054694647    -382.7040671529     0.10  
|    5     0.0045623095      -0.0043748743    -382.7084420272     0.10  
|    6     0.0020117025      -0.0008325226    -382.7092745498     0.09  
|    7     0.0006468719      -0.0001809767    -382.7094555265     0.08  
|    8     0.0002414830      -0.0000258390    -382.7094813655     0.07  
|    9     0.0001131069      -0.0000064591    -382.7094878246     0.14  
|   10     0.0000621151      -0.0000037963    -382.7094916209     0.06  
|   11     0.0000242204      -0.0000012892    -382.7094929101     0.06  
------------------------------------------------------------------------
FINAL ENERGY: -382.7094929101 a.u.
Fractional Occupation Entropy: 0.0000000000
Mermin Free Energy:            -382.7094929101
DISPERSION CONTRIBUTION TO ENERGY: -0.1513502579 a.u.
HOMO-LUMO GAP: 0.556 eV
CENTER OF MASS: {0.021429, -0.016534, -0.086157} ANGS
DIPOLE MOMENT: {0.165850, 0.124058, 2.134085} (|D| = 2.144111) DEBYE

  Active Space Parameters
--------------------------------------------
Number of closed orbitals:              32
Number of active orbitals:               3
Number of virtual orbitals:            121
Number of molecular orbitals:          156
Number of basis functions:             166
Number of active electrons:              4
Number of alpha electrons:               2
Number of beta electrons:                2

  Orbital      Energy        Occupation
-----------------------------------------
     31       -0.426733        1.000000
     32       -0.345234        1.000000
     33       -0.249120        0.666667
     34       -0.172493        0.666667
     35       -0.152071        0.666667
     36        0.117146        0.000000
     37        0.174300        0.000000

  CAS Parameters
--------------------------------------------
Number of determinants:                  9
Number of singlet CSFs:                  6
Number of doublet CSFs:                  0
Number of triplet CSFs:                  3
Number of quartet CSFs:                  0
Number of quintet CSFs:                  0
Number of sextet CSFs:                   0
Number of septet CSFs:                   0
Number of singlet states:                4
Number of doublet states:                0
Number of triplet states:                0
Number of quartet states:                0
Number of quintet states:                0
Number of sextet states:                 0
Number of septet states:                 0
Using the hard-coded solver

Singlet state  1 energy:       -382.93121334806733

       -0.64960904612322  X33 B34 A35
       -0.64960904612322  X33 A34 B35
       -0.24593200626724  X33 X35
       -0.16136036131479  B33 X34 A35
       -0.16136036131479  A33 X34 B35
        0.15370408879202  X33 X34
        0.10455348714276  X34 X35
        0.06671923145071  B33 A34 X35
        0.06671923145071  A33 B34 X35

Singlet state  2 energy:       -382.88721385579578

        0.92359393305366  X33 X34
       -0.23690987930786  X33 X35
        0.15101986204255  B33 X34 A35
        0.15101986204255  A33 X34 B35
        0.12533200396101  X33 B34 A35
        0.12533200396101  X33 A34 B35
        0.08310127631819  B33 A34 X35
        0.08310127631819  A33 B34 X35

Singlet state  3 energy:       -382.88700799177388

       -0.75946835447293  X33 X35
        0.33019089093054  X34 X35
        0.28705428837872  B33 A34 X35
        0.28705428837872  A33 B34 X35
       -0.27778861095238  X33 X34
        0.18118040362575  X33 B34 A35
        0.18118040362575  X33 A34 B35
       -0.05728121619093  B33 X34 A35
       -0.05728121619093  A33 X34 B35

Singlet state  4 energy:       -382.79897556421304

        0.65606650326874  B33 X34 A35
        0.65606650326874  A33 X34 B35
        0.20858946950294  X34 X35
       -0.17748618853443  X33 X34
       -0.16084068699176  X33 B34 A35
       -0.16084068699176  X33 A34 B35
       -0.06746394027995  X33 X35
       -0.06265674842905  B33 A34 X35
       -0.06265674842905  A33 B34 X35

  Root   Mult.   Total Energy (a.u.)   Ex. Energy (a.u.)     Ex. Energy (eV)     Ex. Energy (nm)
-------------------------------------------------------------------------------------------------
     1  singlet       -382.93121335
     2  singlet       -382.88721386          0.04399949          1.19728690       1035.54311238
     3  singlet       -382.88700799          0.04420536          1.20288875       1030.72059566
     4  singlet       -382.79897556          0.13223778          3.59837259        344.55637294

Singlet state dipole moments:

  Root       Dx         Dy         Dz         |D|  (Debye)
------------------------------------------------------------
     1    -2.7940     0.0100     1.3701     3.1119
     2     4.5303     0.4132     4.9798     6.7448
     3    -3.2936    -0.0841     1.1318     3.4837
     4     6.8067    -0.5536     4.4359     8.1434

Singlet state electronic transitions:

 Transition      Tx        Ty        Tz       |T|    Osc. (a.u.) 
-----------------------------------------------------------------
   1 ->  2     0.5523   -0.6706    0.1288    0.8782    0.0226
   1 ->  3     0.4479    0.3097   -0.0708    0.5491    0.0089
   1 ->  4     1.0323    0.2647    0.5029    1.1784    0.1224
   2 ->  3    -1.0240    0.2140   -0.4390    1.1345    0.0002
   2 ->  4    -1.2390    0.7677   -0.1388    1.4641    0.1261
   3 ->  4    -0.5912    0.3396   -0.2394    0.7226    0.0306

Singlet state velocity transition dipole moments:

 Transition      Px        Py        Pz       |P|    Osc. (a.u.) 
-----------------------------------------------------------------
   1 ->  2    -0.0232   -0.0223   -0.0127    0.0346    0.0181
   1 ->  3    -0.0179    0.0148    0.0046    0.0237    0.0085
   1 ->  4    -0.0797    0.0141   -0.0291    0.0860    0.0373
   2 ->  3    -0.0013   -0.0088   -0.0029    0.0094    0.2832
   2 ->  4     0.0792   -0.0516    0.0032    0.0945    0.0675
   3 ->  4     0.0289    0.0285    0.0252    0.0477    0.0173

Singlet state magnetic transition dipole moments and rotational strengths:

 Transition      Lx        Ly        Lz        |L|    R(vel) (a.u.)
--------------------------------------------------------------------
   1 ->  2    -0.2454   -0.0359    0.8954    0.9291   -0.1101
   1 ->  3    -0.0825    0.0265    1.0777    1.0812    0.1548
   1 ->  4    -0.0344   -0.1805   -0.1108    0.2145    0.0259
   2 ->  3    -0.0612   -0.0055    0.1470    0.1593   -1.4804
   2 ->  4     0.0783    0.0449   -1.7813    1.7836   -0.0199
   3 ->  4     0.1321    0.1190    0.3813    0.4208    0.1911

Singlet state electric quadrupole moments (Cartesian):
Operator origin (a.u.):     0.040495,    -0.031246,    -0.162813 

 Root     Qxy        Qxz        Qyz        Qxx        Qyy        Qzz       R^2
--------------------------------------------------------------------------------------------
    1    13.9000   -14.4080     2.3361   -30.7224   -48.7928   -47.7221   -127.2373
    2    16.7442   -19.6022     2.6500   -35.0469   -45.8083   -51.0578   -131.9131
    3    14.4428   -14.5708     2.3590   -28.4822   -52.1980   -47.6936   -128.3738
    4    14.4348   -19.1762     2.6259   -31.9187   -48.5976   -51.0897   -131.6059

Singlet state electric transition quadrupole moments (Cartesian):

 Transition     Qxy        Qxz        Qyz        Qxx        Qyy        Qzz       norm (a.u.)
--------------------------------------------------------------------------------------------
   1 ->  2     0.9918    -0.7035    -0.0124     0.1364    -0.3890    -0.2801     1.3142
   1 ->  3    -3.1861     0.2605     0.1209     0.5691     0.1469     0.1027     3.2542
   1 ->  4    -0.3261    -2.0924     0.2539    -0.9478     0.1586    -1.0746     2.5743
   2 ->  3    -1.1434     1.5032    -0.0429     1.7264    -1.6706     1.0147     3.2202
   2 ->  4     1.7926     0.6463    -0.0869     0.3047    -1.1591     0.1961     2.2613
   3 ->  4    -1.0139     1.0954    -0.0460     0.1714     0.3682     0.5490     1.6421

Building Xtilde...

Building Z-vector RHS...

Solving CPSCF equations
Using DIIS solver

 Iter         Residual      
------  --------------------
    1      0.364086738835
    2      0.352145795059
    3      0.061491964597
    4      0.040565334046
    5      0.017428223317
    6      0.010858834418
    7      0.006312910820
    8      0.002317427350
    9      0.000918888807
   10      0.000310071894
   11      0.000109382550
   12      0.000048932364

CPSCF converged

Building X...

Building Xtilde...

Building Z-vector RHS...

Solving CPSCF equations
Using DIIS solver

 Iter         Residual      
------  --------------------
    1      0.212050355924
    2      0.241066966722
    3      0.045039642992
    4      0.031020041505
    5      0.014365277570
    6      0.008351482345
    7      0.003011995546
    8      0.001161237378
    9      0.000410748094
   10      0.000217488704
   11      0.000083489889

CPSCF converged

Building X...

Building Xtilde...

Building Z-vector RHS...

Solving CPSCF equations
Using DIIS solver

 Iter         Residual      
------  --------------------
    1      0.161175758133
    2      0.161846791392
    3      0.036133929298
    4      0.028468700678
    5      0.011500041051
    6      0.008021468428
    7      0.002512155796
    8      0.001499242571
    9      0.000430297688
   10      0.000229721750
   11      0.000085827897

CPSCF converged

Building X...

Lower state energy:      -382.8872138558
Upper state energy:      -382.8870079918
Energy difference:          0.0002058640
 Energy calculation finished, energy:  0.000000000E+00

Converting Cartesians to HDLC

Converting Cartesians to HDLC

Converting Cartesians to HDLC
 in dlf_makehessian...
Updating Hessian with the BFGS update, No    27
Testing convergence  in cycle   28
    Energy  0.0000E+00 Target: 1.0000E-06 converged?  yes
  Max step  2.7939E-01 Target: 1.8000E-03 converged?   no
  RMS step  4.1664E-02 Target: 1.2000E-03 converged?   no
  Max grad  7.5694E-03 Target: 4.5000E-04 converged?   no
  RMS grad  3.5179E-03 Target: 3.0000E-04 converged?   no

Converting HDLC to Cartesians
DFTD Energy:    -0.1513284 hartree

                      *** Start SCF Iterations ***

 Iter     DIIS Error       Energy change         Energy        Time(s)
------------------------------------------------------------------------
Initial temperature is 5000.000000
| Skip purify step
|    1     0.0481922120    -382.8791088926    -382.8791088926     0.13  
|    2     0.0538111839      +0.2816325074    -382.5974763852     0.12  
|    3     0.0126946941      -0.1013296551    -382.6988060403     0.11  
|    4     0.0093137312      -0.0053710284    -382.7041770686     0.10  
|    5     0.0040889949      -0.0042989044    -382.7084759730     0.10  
|    6     0.0019806247      -0.0008437876    -382.7093197606     0.09  
|    7     0.0006640294      -0.0001749046    -382.7094946651     0.08  
|    8     0.0002014830      -0.0000229134    -382.7095175785     0.07  
|    9     0.0001019336      -0.0000047817    -382.7095223602     0.14  
|   10     0.0000487094      -0.0000025072    -382.7095248674     0.06  
------------------------------------------------------------------------
FINAL ENERGY: -382.7095248674 a.u.
Fractional Occupation Entropy: 0.0000000000
Mermin Free Energy:            -382.7095248674
DISPERSION CONTRIBUTION TO ENERGY: -0.1513284499 a.u.
HOMO-LUMO GAP: 0.590 eV
CENTER OF MASS: {0.021658, -0.017080, -0.084732} ANGS
DIPOLE MOMENT: {0.135956, 0.116611, 2.109679} (|D| = 2.117269) DEBYE

  Active Space Parameters
--------------------------------------------
Number of closed orbitals:              32
Number of active orbitals:               3
Number of virtual orbitals:            121
Number of molecular orbitals:          156
Number of basis functions:             166
Number of active electrons:              4
Number of alpha electrons:               2
Number of beta electrons:                2

  Orbital      Energy        Occupation
-----------------------------------------
     31       -0.426001        1.000000
     32       -0.345712        1.000000
     33       -0.247870        0.666667
     34       -0.173072        0.666667
     35       -0.151378        0.666667
     36        0.118037        0.000000
     37        0.174395        0.000000

  CAS Parameters
--------------------------------------------
Number of determinants:                  9
Number of singlet CSFs:                  6
Number of doublet CSFs:                  0
Number of triplet CSFs:                  3
Number of quartet CSFs:                  0
Number of quintet CSFs:                  0
Number of sextet CSFs:                   0
Number of septet CSFs:                   0
Number of singlet states:                4
Number of doublet states:                0
Number of triplet states:                0
Number of quartet states:                0
Number of quintet states:                0
Number of sextet states:                 0
Number of septet states:                 0
Using the hard-coded solver

Singlet state  1 energy:       -382.93053951526099

        0.62698669707335  X33 B34 A35
        0.62698669707335  X33 A34 B35
        0.28246779341070  X33 X35
       -0.25641883912367  X33 X34
        0.16462092595654  B33 X34 A35
        0.16462092595654  A33 X34 B35
       -0.09191292282376  X34 X35
       -0.05286115826714  B33 A34 X35
       -0.05286115826714  A33 B34 X35

Singlet state  2 energy:       -382.88782331713702

        0.94163800654136  X33 X34
        0.16626409466815  B33 X34 A35
        0.16626409466815  A33 X34 B35
        0.15740512819337  X33 B34 A35
        0.15740512819337  X33 A34 B35
       -0.06765129158636  X34 X35
       -0.04981316089057  X33 X35
        0.02664178363793  B33 A34 X35
        0.02664178363793  A33 B34 X35

Singlet state  3 energy:       -382.88732616767413

       -0.77409251728958  X33 X35
        0.33065554891808  X34 X35
        0.30283203018504  B33 A34 X35
        0.30283203018504  A33 B34 X35
        0.21825248844462  X33 B34 A35
        0.21825248844462  X33 A34 B35
       -0.09036150856577  X33 X34
       -0.04795678251897  B33 X34 A35
       -0.04795678251897  A33 X34 B35

Singlet state  4 energy:       -382.80018839882501

       -0.65528793552617  B33 X34 A35
       -0.65528793552617  A33 X34 B35
       -0.21598998156137  X34 X35
        0.17161126009271  X33 B34 A35
        0.17161126009271  X33 A34 B35
        0.16162153331452  X33 X34
        0.08898621599027  X33 X35
        0.02830949597230  B33 A34 X35
        0.02830949597230  A33 B34 X35

  Root   Mult.   Total Energy (a.u.)   Ex. Energy (a.u.)     Ex. Energy (eV)     Ex. Energy (nm)
-------------------------------------------------------------------------------------------------
     1  singlet       -382.93053952
     2  singlet       -382.88782332          0.04271620          1.16236670       1066.65324095
     3  singlet       -382.88732617          0.04321335          1.17589482       1054.38189158
     4  singlet       -382.80018840          0.13035112          3.54703376        349.54339031

Singlet state dipole moments:

  Root       Dx         Dy         Dz         |D|  (Debye)
------------------------------------------------------------
     1    -2.9357    -0.1261     1.3513     3.2342
     2     4.9869     0.3064     5.2385     7.2391
     3    -3.8832     0.2023     0.8028     3.9705
     4     6.8101    -0.5589     4.4512     8.1549

Singlet state electronic transitions:

 Transition      Tx        Ty        Tz       |T|    Osc. (a.u.) 
-----------------------------------------------------------------
   1 ->  2    -0.5720    0.7275   -0.2026    0.9474    0.0256
   1 ->  3    -0.5824   -0.1702    0.0387    0.6080    0.0106
   1 ->  4     0.9712    0.2853    0.4912    1.1251    0.1100
   2 ->  3    -0.2967    0.2085   -0.0824    0.3719    0.0000
   2 ->  4     1.1011   -0.6223    0.1038    1.2690    0.0941
   3 ->  4     0.8089   -0.5022    0.2538    0.9854    0.0564

Singlet state velocity transition dipole moments:

 Transition      Px        Py        Pz       |P|    Osc. (a.u.) 
-----------------------------------------------------------------
   1 ->  2     0.0215    0.0254    0.0148    0.0364    0.0207
   1 ->  3     0.0228   -0.0085   -0.0016    0.0244    0.0092
   1 ->  4    -0.0751    0.0111   -0.0289    0.0812    0.0337
   2 ->  3    -0.0013   -0.0080   -0.0030    0.0087    0.1005
   2 ->  4    -0.0717    0.0528    0.0014    0.0890    0.0603
   3 ->  4    -0.0433   -0.0171   -0.0249    0.0528    0.0213

Singlet state magnetic transition dipole moments and rotational strengths:

 Transition      Lx        Ly        Lz        |L|    R(vel) (a.u.)
--------------------------------------------------------------------
   1 ->  2     0.2214    0.0491   -0.6114    0.6520   -0.0712
   1 ->  3     0.1288   -0.0182   -1.2398    1.2466    0.1184
   1 ->  4    -0.0356   -0.1823   -0.1661    0.2491    0.0418
   2 ->  3    -0.0499   -0.0076    0.0843    0.0982   -0.2634
   2 ->  4    -0.0500   -0.0230    1.8279    1.8287    0.0572
   3 ->  4    -0.1453   -0.1257    0.0065    0.1922    0.0950

Singlet state electric quadrupole moments (Cartesian):
Operator origin (a.u.):     0.040927,    -0.032276,    -0.160120 

 Root     Qxy        Qxz        Qyz        Qxx        Qyy        Qzz       R^2
--------------------------------------------------------------------------------------------
    1    15.7395   -13.1485     1.9782   -29.0673   -49.6297   -48.3368   -127.0338
    2    18.5897   -18.6462     2.2993   -33.6441   -46.2637   -51.9251   -131.8329
    3    15.1971   -12.9122     2.0255   -26.3542   -53.3651   -48.0442   -127.7635
    4    15.8713   -17.9518     2.2814   -30.1395   -49.4135   -51.7413   -131.2942

Singlet state electric transition quadrupole moments (Cartesian):

 Transition     Qxy        Qxz        Qyz        Qxx        Qyy        Qzz       norm (a.u.)
--------------------------------------------------------------------------------------------
   1 ->  2    -1.7019     0.9752     0.0322     0.1649     0.2833     0.4366     2.0363
   1 ->  3     2.8910    -0.1076    -0.1226    -0.4641    -0.2466    -0.0360     2.9431
   1 ->  4    -0.3059    -2.0403     0.2509    -0.9127     0.1336    -1.0429     2.5016
   2 ->  3    -0.4270     0.3068     0.0187     0.1879    -0.2041     0.2204     0.6343
   2 ->  4    -1.9247    -0.4720     0.0878    -0.3905     1.3103    -0.1081     2.4116
   3 ->  4     0.6202    -1.1684     0.0516    -0.2288    -0.0955    -0.5546     1.4565

Building Xtilde...

Building Z-vector RHS...

Solving CPSCF equations
Using DIIS solver

 Iter         Residual      
------  --------------------
    1      0.391339340295
    2      0.375251755658
    3      0.067810884152
    4      0.047325178414
    5      0.020029313720
    6      0.012308794841
    7      0.006562368298
    8      0.002196342214
    9      0.000912911077
   10      0.000294312193
   11      0.000101359053
   12      0.000048064794

CPSCF converged

Building X...

Building Xtilde...

Building Z-vector RHS...

Solving CPSCF equations
Using DIIS solver

 Iter         Residual      
------  --------------------
    1      0.235891682522
    2      0.265486084838
    3      0.049072952308
    4      0.034739404930
    5      0.014561213858
    6      0.009413101843
    7      0.002861206398
    8      0.001452799801
    9      0.000440268628
   10      0.000248377824
   11      0.000091704391

CPSCF converged

Building X...

Building Xtilde...

Building Z-vector RHS...

Solving CPSCF equations
Using DIIS solver

 Iter         Residual      
------  --------------------
    1      0.058558998120
    2      0.044622425704
    3      0.018346859745
    4      0.012036685213
    5      0.006814870938
    6      0.004526664309
    7      0.001763853443
    8      0.000972844436
    9      0.000316702351
   10      0.000117788081
   11      0.000038216722

CPSCF converged

Building X...

Lower state energy:      -382.8878233171
Upper state energy:      -382.8873261677
Energy difference:          0.0004971495
 Energy calculation finished, energy:  0.000000000E+00

Converting Cartesians to HDLC

Converting Cartesians to HDLC

Converting Cartesians to HDLC
 in dlf_makehessian...
Updating Hessian with the BFGS update, No    28
Testing convergence  in cycle   29
    Energy  0.0000E+00 Target: 1.0000E-06 converged?  yes
  Max step  2.6175E-01 Target: 1.8000E-03 converged?   no
  RMS step  3.8841E-02 Target: 1.2000E-03 converged?   no
  Max grad  1.5661E-02 Target: 4.5000E-04 converged?   no
  RMS grad  7.6748E-03 Target: 3.0000E-04 converged?   no

Converting HDLC to Cartesians
DFTD Energy:    -0.1513380 hartree

                      *** Start SCF Iterations ***

 Iter     DIIS Error       Energy change         Energy        Time(s)
------------------------------------------------------------------------
Initial temperature is 5000.000000
| Skip purify step
|    1     0.0389801943    -382.8845648494    -382.8845648494     0.13  
|    2     0.0517374208      +0.2793127470    -382.6052521023     0.12  
|    3     0.0128482790      -0.0943667985    -382.6996189009     0.11  
|    4     0.0092624875      -0.0051991417    -382.7048180425     0.10  
|    5     0.0045904731      -0.0041286791    -382.7089467217     0.09  
|    6     0.0018997501      -0.0008232979    -382.7097700196     0.09  
|    7     0.0007539004      -0.0001632931    -382.7099333127     0.08  
|    8     0.0001669644      -0.0000198223    -382.7099531350     0.07  
|    9     0.0000845952      -0.0000033478    -382.7099564828     0.14  
|   10     0.0000437987      -0.0000014814    -382.7099579642     0.06  
------------------------------------------------------------------------
FINAL ENERGY: -382.7099579642 a.u.
Fractional Occupation Entropy: 0.0000000000
Mermin Free Energy:            -382.7099579642
DISPERSION CONTRIBUTION TO ENERGY: -0.1513379872 a.u.
HOMO-LUMO GAP: 0.639 eV
CENTER OF MASS: {0.021949, -0.017329, -0.082668} ANGS
DIPOLE MOMENT: {0.089933, 0.102820, 2.073220} (|D| = 2.077716) DEBYE

  Active Space Parameters
--------------------------------------------
Number of closed orbitals:              32
Number of active orbitals:               3
Number of virtual orbitals:            121
Number of molecular orbitals:          156
Number of basis functions:             166
Number of active electrons:              4
Number of alpha electrons:               2
Number of beta electrons:                2

  Orbital      Energy        Occupation
-----------------------------------------
     31       -0.425072        1.000000
     32       -0.346202        1.000000
     33       -0.246025        0.666667
     34       -0.173908        0.666667
     35       -0.150423        0.666667
     36        0.118755        0.000000
     37        0.174478        0.000000

  CAS Parameters
--------------------------------------------
Number of determinants:                  9
Number of singlet CSFs:                  6
Number of doublet CSFs:                  0
Number of triplet CSFs:                  3
Number of quartet CSFs:                  0
Number of quintet CSFs:                  0
Number of sextet CSFs:                   0
Number of septet CSFs:                   0
Number of singlet states:                4
Number of doublet states:                0
Number of triplet states:                0
Number of quartet states:                0
Number of quintet states:                0
Number of sextet states:                 0
Number of septet states:                 0
Using the hard-coded solver

Singlet state  1 energy:       -382.93060711632347

        0.59967771684580  X33 B34 A35
        0.59967771684580  X33 A34 B35
       -0.35545959145401  X33 X34
        0.30183509854549  X33 X35
        0.16686129714419  B33 X34 A35
        0.16686129714419  A33 X34 B35
       -0.07286104016267  X34 X35
       -0.03408231083522  B33 A34 X35
       -0.03408231083522  A33 B34 X35

Singlet state  2 energy:       -382.88834997868804

       -0.87352838460638  X33 X34
       -0.26556268705571  X33 B34 A35
       -0.26556268705571  X33 A34 B35
        0.17433693758996  X33 X35
       -0.15411097559766  B33 X34 A35
       -0.15411097559766  A33 X34 B35
       -0.09482841651417  B33 A34 X35
       -0.09482841651417  A33 B34 X35

Singlet state  3 energy:       -382.88803033559515

       -0.73902675002803  X33 X35
        0.34807093341109  X34 X35
        0.29419619033354  B33 A34 X35
        0.29419619033354  A33 B34 X35
       -0.27929343824750  X33 X34
        0.17098509907968  X33 B34 A35
        0.17098509907968  X33 A34 B35
       -0.10748641398129  B33 X34 A35
       -0.10748641398129  A33 X34 B35

Singlet state  4 energy:       -382.80225659194997

        0.65289856431502  B33 X34 A35
        0.65289856431502  A33 X34 B35
        0.21759981062358  X34 X35
       -0.18293587183525  X33 B34 A35
       -0.18293587183525  X33 A34 B35
       -0.14431034808113  X33 X34
       -0.11035141413947  X33 X35

  Root   Mult.   Total Energy (a.u.)   Ex. Energy (a.u.)     Ex. Energy (eV)     Ex. Energy (nm)
-------------------------------------------------------------------------------------------------
     1  singlet       -382.93060712
     2  singlet       -382.88834998          0.04225714          1.14987503       1078.24083030
     3  singlet       -382.88803034          0.04257678          1.15857296       1070.14599015
     4  singlet       -382.80225659          0.12835052          3.49259489        354.99170255

Singlet state dipole moments:

  Root       Dx         Dy         Dz         |D|  (Debye)
------------------------------------------------------------
     1    -3.1537    -0.2863     1.3291     3.4343
     2     4.0874     0.6441     4.9328     6.4385
     3    -3.0551     0.0993     0.9986     3.2157
     4     6.8675    -0.5698     4.4787     8.2186

Singlet state electronic transitions:

 Transition      Tx        Ty        Tz       |T|    Osc. (a.u.) 
-----------------------------------------------------------------
   1 ->  2     0.8126   -0.6764    0.2601    1.0888    0.0334
   1 ->  3    -0.4287   -0.3034    0.0867    0.5323    0.0080
   1 ->  4    -0.9178   -0.2994   -0.4778    1.0771    0.0993
   2 ->  3     0.9178   -0.1401    0.4152    1.0171    0.0002
   2 ->  4     1.1983   -0.6603    0.1703    1.3787    0.1091
   3 ->  4    -0.5150    0.3856   -0.2055    0.6754    0.0261

Singlet state velocity transition dipole moments:

 Transition      Px        Py        Pz       |P|    Osc. (a.u.) 
-----------------------------------------------------------------
   1 ->  2    -0.0283   -0.0241   -0.0157    0.0403    0.0257
   1 ->  3     0.0166   -0.0129   -0.0045    0.0215    0.0072
   1 ->  4     0.0709   -0.0077    0.0289    0.0769    0.0307
   2 ->  3     0.0009    0.0069    0.0028    0.0075    0.1163
   2 ->  4    -0.0753    0.0446   -0.0046    0.0876    0.0594
   3 ->  4     0.0253    0.0275    0.0230    0.0439    0.0149

Singlet state magnetic transition dipole moments and rotational strengths:

 Transition      Lx        Ly        Lz        |L|    R(vel) (a.u.)
--------------------------------------------------------------------
   1 ->  2    -0.2398   -0.0534    0.8005    0.8373   -0.1052
   1 ->  3     0.0779   -0.0299   -1.0995    1.1027    0.1569
   1 ->  4     0.0354    0.1866    0.2261    0.2953    0.0593
   2 ->  3     0.0355    0.0087   -0.0112    0.0382    0.1922
   2 ->  4    -0.0807   -0.0505    1.8070    1.8096   -0.0512
   3 ->  4     0.1274    0.1124    0.3688    0.4061    0.1725

Singlet state electric quadrupole moments (Cartesian):
Operator origin (a.u.):     0.041478,    -0.032748,    -0.156219 

 Root     Qxy        Qxz        Qyz        Qxx        Qyy        Qzz       R^2
--------------------------------------------------------------------------------------------
    1    17.2590   -11.4982     1.5091   -26.2881   -50.5705   -49.0411   -125.8997
    2    19.3726   -16.5330     1.8269   -30.2850   -47.5818   -52.3559   -130.2228
    3    16.0975   -11.5776     1.6022   -23.8125   -53.8266   -48.9833   -126.6224
    4    16.8495   -16.3497     1.8308   -27.1922   -50.2787   -52.4874   -129.9583

Singlet state electric transition quadrupole moments (Cartesian):

 Transition     Qxy        Qxz        Qyz        Qxx        Qyy        Qzz       norm (a.u.)
--------------------------------------------------------------------------------------------
   1 ->  2     1.1241    -1.1789    -0.0012    -0.2919    -0.0247    -0.5727     1.7513
   1 ->  3     3.0973    -0.3571    -0.1295    -0.3481    -0.4883    -0.1495     3.1811
   1 ->  4     0.2828     1.9864    -0.2445     0.8556    -0.0945     1.0014     2.4144
   2 ->  3     0.9899    -1.3585     0.0318    -1.5764     1.5920    -0.9489     2.9574
   2 ->  4    -1.7182    -0.7471     0.1036    -0.6244     1.3952    -0.2376     2.4319
   3 ->  4    -0.9981     0.9566    -0.0121     0.0976     0.3559     0.4695     1.5060

Building Xtilde...

Building Z-vector RHS...

Solving CPSCF equations
Using DIIS solver

 Iter         Residual      
------  --------------------
    1      0.353277654979
    2      0.332329431181
    3      0.058586411382
    4      0.038733440565
    5      0.015695252560
    6      0.009503601855
    7      0.005281106539
    8      0.001914499755
    9      0.000750954758
   10      0.000248878511
   11      0.000080766733

CPSCF converged

Building X...

Building Xtilde...

Building Z-vector RHS...

Solving CPSCF equations
Using DIIS solver

 Iter         Residual      
------  --------------------
    1      0.199024266555
    2      0.217344802143
    3      0.033992267149
    4      0.022443463039
    5      0.008822300202
    6      0.006102169427
    7      0.002507260766
    8      0.001074137587
    9      0.000306176283
   10      0.000140664912
   11      0.000048605361

CPSCF converged

Building X...

Building Xtilde...

Building Z-vector RHS...

Solving CPSCF equations
Using DIIS solver

 Iter         Residual      
------  --------------------
    1      0.143403721995
    2      0.142601649041
    3      0.033133552840
    4      0.026357319215
    5      0.009708771653
    6      0.006196687282
    7      0.002021618336
    8      0.000990663125
    9      0.000325149313
   10      0.000139430390
   11      0.000055321457

CPSCF converged

Building X...

Lower state energy:      -382.8883499787
Upper state energy:      -382.8880303356
Energy difference:          0.0003196431
 Energy calculation finished, energy:  0.000000000E+00

Converting Cartesians to HDLC

Converting Cartesians to HDLC

Converting Cartesians to HDLC
 in dlf_makehessian...
Updating Hessian with the BFGS update, No    29
Testing convergence  in cycle   30
    Energy  0.0000E+00 Target: 1.0000E-06 converged?  yes
  Max step  3.2754E-01 Target: 1.8000E-03 converged?   no
  RMS step  5.4525E-02 Target: 1.2000E-03 converged?   no
  Max grad  2.5219E-02 Target: 4.5000E-04 converged?   no
  RMS grad  1.0599E-02 Target: 3.0000E-04 converged?   no

Converting HDLC to Cartesians
DFTD Energy:    -0.1513904 hartree

                      *** Start SCF Iterations ***

 Iter     DIIS Error       Energy change         Energy        Time(s)
------------------------------------------------------------------------
Initial temperature is 5000.000000
| Skip purify step
|    1     0.0398338763    -382.8919050727    -382.8919050727     0.13  
|    2     0.0505043822      +0.2774944073    -382.6144106655     0.12  
|    3     0.0135875672      -0.0864512565    -382.7008619220     0.11  
|    4     0.0091708587      -0.0049705406    -382.7058324625     0.10  
|    5     0.0050790227      -0.0038822615    -382.7097147240     0.09  
|    6     0.0018262219      -0.0008070363    -382.7105217604     0.09  
|    7     0.0007926157      -0.0001556175    -382.7106773779     0.08  
|    8     0.0001634814      -0.0000174830    -382.7106948608     0.07  
|    9     0.0000661097      -0.0000022896    -382.7106971505     0.14  
|   10     0.0000332521      -0.0000007501    -382.7106979006     0.06  
------------------------------------------------------------------------
FINAL ENERGY: -382.7106979006 a.u.
Fractional Occupation Entropy: 0.0000000000
Mermin Free Energy:            -382.7106979006
DISPERSION CONTRIBUTION TO ENERGY: -0.1513903920 a.u.
HOMO-LUMO GAP: 0.695 eV
CENTER OF MASS: {0.022224, -0.017446, -0.080244} ANGS
DIPOLE MOMENT: {0.031768, 0.092286, 2.030487} (|D| = 2.032831) DEBYE

  Active Space Parameters
--------------------------------------------
Number of closed orbitals:              32
Number of active orbitals:               3
Number of virtual orbitals:            121
Number of molecular orbitals:          156
Number of basis functions:             166
Number of active electrons:              4
Number of alpha electrons:               2
Number of beta electrons:                2

  Orbital      Energy        Occupation
-----------------------------------------
     31       -0.424249        1.000000
     32       -0.346779        1.000000
     33       -0.243647        0.666667
     34       -0.174770        0.666667
     35       -0.149227        0.666667
     36        0.119199        0.000000
     37        0.174682        0.000000

  CAS Parameters
--------------------------------------------
Number of determinants:                  9
Number of singlet CSFs:                  6
Number of doublet CSFs:                  0
Number of triplet CSFs:                  3
Number of quartet CSFs:                  0
Number of quintet CSFs:                  0
Number of sextet CSFs:                   0
Number of septet CSFs:                   0
Number of singlet states:                4
Number of doublet states:                0
Number of triplet states:                0
Number of quartet states:                0
Number of quintet states:                0
Number of sextet states:                 0
Number of septet states:                 0
Using the hard-coded solver

Singlet state  1 energy:       -382.93145225772497

       -0.57359514718369  X33 B34 A35
       -0.57359514718369  X33 A34 B35
        0.43353961333631  X33 X34
       -0.30808695803388  X33 X35
       -0.16666635691698  B33 X34 A35
       -0.16666635691698  A33 X34 B35
        0.05445215919014  X34 X35

Singlet state  2 energy:       -382.88894735005522

       -0.86295999615948  X33 X34
       -0.30071159809757  X33 B34 A35
       -0.30071159809757  X33 A34 B35
       -0.16686677883354  B33 X34 A35
       -0.16686677883354  A33 X34 B35
        0.08124363060899  X33 X35
       -0.07646016419264  B33 A34 X35
       -0.07646016419264  A33 B34 X35
        0.02152277583903  X34 X35

Singlet state  3 energy:       -382.88864954678604

       -0.74061115504415  X33 X35
        0.35669474577818  X34 X35
        0.30655852113351  B33 A34 X35
        0.30655852113351  A33 B34 X35
       -0.19776244879981  X33 X34
        0.18503363470956  X33 B34 A35
        0.18503363470956  X33 A34 B35
       -0.11983914948030  B33 X34 A35
       -0.11983914948030  A33 X34 B35

Singlet state  4 energy:       -382.80441879198361

       -0.64830579880487  B33 X34 A35
       -0.64830579880487  A33 X34 B35
       -0.22058361633862  X34 X35
        0.19125120686850  X33 B34 A35
        0.19125120686850  X33 A34 B35
        0.13137290508700  X33 X34
        0.13070693189902  X33 X35
       -0.04027940031934  B33 A34 X35
       -0.04027940031934  A33 B34 X35

  Root   Mult.   Total Energy (a.u.)   Ex. Energy (a.u.)     Ex. Energy (eV)     Ex. Energy (nm)
-------------------------------------------------------------------------------------------------
     1  singlet       -382.93145226
     2  singlet       -382.88894735          0.04250491          1.15661719       1071.95553803
     3  singlet       -382.88864955          0.04280271          1.16472083       1064.49732203
     4  singlet       -382.80441879          0.12703347          3.45675591        358.67218850

Singlet state dipole moments:

  Root       Dx         Dy         Dz         |D|  (Debye)
------------------------------------------------------------
     1    -3.3648    -0.4328     1.3025     3.6339
     2     4.1719     0.7109     5.0216     6.5671
     3    -3.2374     0.2383     0.7701     3.3363
     4     6.9027    -0.5558     4.5001     8.2588

Singlet state electronic transitions:

 Transition      Tx        Ty        Tz       |T|    Osc. (a.u.) 
-----------------------------------------------------------------
   1 ->  2    -0.8866    0.6855   -0.3300    1.1683    0.0387
   1 ->  3     0.4734    0.2136   -0.0663    0.5236    0.0078
   1 ->  4    -0.8602   -0.3126   -0.4569    1.0230    0.0886
   2 ->  3     0.6226   -0.1200    0.2668    0.6879    0.0001
   2 ->  4    -1.0998    0.5829   -0.1681    1.2561    0.0889
   3 ->  4     0.5712   -0.4520    0.2056    0.7569    0.0322

Singlet state velocity transition dipole moments:

 Transition      Px        Py        Pz       |P|    Osc. (a.u.) 
-----------------------------------------------------------------
   1 ->  2     0.0296    0.0256    0.0174    0.0428    0.0287
   1 ->  3    -0.0178    0.0106    0.0030    0.0210    0.0068
   1 ->  4     0.0662   -0.0046    0.0284    0.0721    0.0273
   2 ->  3     0.0006    0.0057    0.0024    0.0062    0.0869
   2 ->  4     0.0687   -0.0435    0.0035    0.0814    0.0523
   3 ->  4    -0.0290   -0.0239   -0.0217    0.0434    0.0149

Singlet state magnetic transition dipole moments and rotational strengths:

 Transition      Lx        Ly        Lz        |L|    R(vel) (a.u.)
--------------------------------------------------------------------
   1 ->  2     0.2281    0.0645   -0.6471    0.6891   -0.0670
   1 ->  3    -0.0940    0.0270    1.1684    1.1724    0.1272
   1 ->  4     0.0345    0.1885    0.2755    0.3356    0.0727
   2 ->  3     0.0233    0.0089    0.0458    0.0521    0.5883
   2 ->  4     0.0725    0.0429   -1.8472    1.8491   -0.0407
   3 ->  4    -0.1293   -0.1100   -0.2163    0.2749    0.1315

Singlet state electric quadrupole moments (Cartesian):
Operator origin (a.u.):     0.041997,    -0.032968,    -0.151639 

 Root     Qxy        Qxz        Qyz        Qxx        Qyy        Qzz       R^2
--------------------------------------------------------------------------------------------
    1    18.1593    -9.6497     1.0041   -22.5507   -51.4436   -49.7005   -123.6948
    2    20.0152   -14.7388     1.3178   -26.5525   -48.2275   -53.1010   -127.8810
    3    16.0685    -9.4899     1.1373   -19.7467   -54.8051   -49.4922   -124.0440
    4    17.2482   -14.5298     1.3392   -23.3215   -51.0434   -53.1718   -127.5368

Singlet state electric transition quadrupole moments (Cartesian):

 Transition     Qxy        Qxz        Qyz        Qxx        Qyy        Qzz       norm (a.u.)
--------------------------------------------------------------------------------------------
   1 ->  2    -1.3821     1.4195     0.0099     0.5086    -0.1152     0.7155     2.1701
   1 ->  3    -2.8402     0.2891     0.1268     0.1666     0.6584     0.1131     2.9394
   1 ->  4     0.2725     1.9048    -0.2343     0.7773    -0.0488     0.9409     2.2912
   2 ->  3     0.5994    -0.8498     0.0080    -0.9648     1.0383    -0.6179     1.8634
   2 ->  4     1.7481     0.7004    -0.1063     0.8105    -1.5453     0.2112     2.5782
   3 ->  4     0.8488    -0.9511     0.0023    -0.1400    -0.2047    -0.4514     1.3748

Building Xtilde...

Building Z-vector RHS...

Solving CPSCF equations
Using DIIS solver

 Iter         Residual      
------  --------------------
    1      0.367587078048
    2      0.341099781325
    3      0.060830073704
    4      0.040332425422
    5      0.015985399548
    6      0.009512931572
    7      0.005031281720
    8      0.001728886406
    9      0.000698645901
   10      0.000225692331
   11      0.000070734335

CPSCF converged

Building X...

Building Xtilde...

Building Z-vector RHS...

Solving CPSCF equations
Using DIIS solver

 Iter         Residual      
------  --------------------
    1      0.211406907598
    2      0.224792000921
    3      0.033483901917
    4      0.021220662321
    5      0.007279579738
    6      0.005184885676
    7      0.002255763604
    8      0.001070236804
    9      0.000306420322
   10      0.000129334783
   11      0.000049618981

CPSCF converged

Building X...

Building Xtilde...

Building Z-vector RHS...

Solving CPSCF equations
Using DIIS solver

 Iter         Residual      
------  --------------------
    1      0.096379462264
    2      0.091025751845
    3      0.025348761017
    4      0.020499994931
    5      0.007056026649
    6      0.004399414847
    7      0.001403383184
    8      0.000771347974
    9      0.000232990063
   10      0.000086684703

CPSCF converged

Building X...

Lower state energy:      -382.8889473501
Upper state energy:      -382.8886495468
Energy difference:          0.0002978033
 Energy calculation finished, energy:  0.000000000E+00

Converting Cartesians to HDLC

Converting Cartesians to HDLC

Converting Cartesians to HDLC
 in dlf_makehessian...
Updating Hessian with the BFGS update, No    30
Testing convergence  in cycle   31
    Energy  0.0000E+00 Target: 1.0000E-06 converged?  yes
  Max step  1.1556E+00 Target: 1.8000E-03 converged?   no
  RMS step  1.6422E-01 Target: 1.2000E-03 converged?   no
  Max grad  6.8832E-03 Target: 4.5000E-04 converged?   no
  RMS grad  2.2941E-03 Target: 3.0000E-04 converged?   no

Converting HDLC to Cartesians
DFTD Energy:    -0.1514811 hartree

                      *** Start SCF Iterations ***

 Iter     DIIS Error       Energy change         Energy        Time(s)
------------------------------------------------------------------------
Initial temperature is 5000.000000
| Skip purify step
|    1     0.0397562350    -382.8972764240    -382.8972764240     0.13  
|    2     0.0485471205      +0.2743307365    -382.6229456875     0.12  
|    3     0.0138631704      -0.0791831667    -382.7021288542     0.11  
|    4     0.0091177524      -0.0047476597    -382.7068765139     0.10  
|    5     0.0053071740      -0.0036307577    -382.7105072715     0.09  
|    6     0.0017706513      -0.0008170276    -382.7113242991     0.09  
|    7     0.0008053948      -0.0001584472    -382.7114827463     0.08  
|    8     0.0001559676      -0.0000167492    -382.7114994956     0.07  
|    9     0.0000518226      -0.0000017158    -382.7115012114     0.14  
|   10     0.0000223489      -0.0000003914    -382.7115016027     0.06  
------------------------------------------------------------------------
FINAL ENERGY: -382.7115016027 a.u.
Fractional Occupation Entropy: 0.0000000000
Mermin Free Energy:            -382.7115016027
DISPERSION CONTRIBUTION TO ENERGY: -0.1514811271 a.u.
HOMO-LUMO GAP: 0.747 eV
CENTER OF MASS: {0.022331, -0.017449, -0.078000} ANGS
DIPOLE MOMENT: {-0.025139, 0.086172, 1.989674} (|D| = 1.991697) DEBYE

  Active Space Parameters
--------------------------------------------
Number of closed orbitals:              32
Number of active orbitals:               3
Number of virtual orbitals:            121
Number of molecular orbitals:          156
Number of basis functions:             166
Number of active electrons:              4
Number of alpha electrons:               2
Number of beta electrons:                2

  Orbital      Energy        Occupation
-----------------------------------------
     31       -0.423597        1.000000
     32       -0.347313        1.000000
     33       -0.241140        0.666667
     34       -0.175622        0.666667
     35       -0.148187        0.666667
     36        0.119581        0.000000
     37        0.174948        0.000000

  CAS Parameters
--------------------------------------------
Number of determinants:                  9
Number of singlet CSFs:                  6
Number of doublet CSFs:                  0
Number of triplet CSFs:                  3
Number of quartet CSFs:                  0
Number of quintet CSFs:                  0
Number of sextet CSFs:                   0
Number of septet CSFs:                   0
Number of singlet states:                4
Number of doublet states:                0
Number of triplet states:                0
Number of quartet states:                0
Number of quintet states:                0
Number of sextet states:                 0
Number of septet states:                 0
Using the hard-coded solver

Singlet state  1 energy:       -382.93234824460762

       -0.55125933520749  X33 B34 A35
       -0.55125933520749  X33 A34 B35
        0.49086379606739  X33 X34
       -0.30831463686689  X33 X35
       -0.16534025047606  B33 X34 A35
       -0.16534025047606  A33 X34 B35
        0.03908438956808  X34 X35

Singlet state  2 energy:       -382.88938917216183

       -0.84724515676761  X33 X34
       -0.32184608501734  X33 B34 A35
       -0.32184608501734  X33 A34 B35
       -0.18157567340208  B33 X34 A35
       -0.18157567340208  A33 X34 B35
       -0.05908096760097  B33 A34 X35
       -0.05908096760097  A33 B34 X35
        0.04564389023697  X34 X35

Singlet state  3 energy:       -382.88917752006148

       -0.73308991749067  X33 X35
        0.36215300678421  X34 X35
        0.31631304695961  B33 A34 X35
        0.31631304695961  A33 B34 X35
        0.20293136110874  X33 B34 A35
        0.20293136110874  X33 A34 B35
       -0.12930899950744  B33 X34 A35
       -0.12930899950744  A33 X34 B35
       -0.12454949155578  X33 X34

Singlet state  4 energy:       -382.80649792718555

       -0.64271964519488  B33 X34 A35
       -0.64271964519488  A33 X34 B35
       -0.22432232780666  X34 X35
        0.19750164267706  X33 B34 A35
        0.19750164267706  X33 A34 B35
        0.14858412095581  X33 X35
        0.12261765685780  X33 X34
       -0.06471584085352  B33 A34 X35
       -0.06471584085352  A33 B34 X35

  Root   Mult.   Total Energy (a.u.)   Ex. Energy (a.u.)     Ex. Energy (eV)     Ex. Energy (nm)
-------------------------------------------------------------------------------------------------
     1  singlet       -382.93234824
     2  singlet       -382.88938917          0.04295907          1.16897564       1060.62278760
     3  singlet       -382.88917752          0.04317072          1.17473499       1055.42289709
     4  singlet       -382.80649793          0.12585032          3.42456081        362.04414978

Singlet state dipole moments:

  Root       Dx         Dy         Dz         |D|  (Debye)
------------------------------------------------------------
     1    -3.5402    -0.5462     1.2817     3.8045
     2     4.1098     0.7641     5.0247     6.5362
     3    -3.2808     0.3292     0.6253     3.3560
     4     6.9101    -0.5310     4.5083     8.2677

Singlet state electronic transitions:

 Transition      Tx        Ty        Tz       |T|    Osc. (a.u.) 
-----------------------------------------------------------------
   1 ->  2    -0.9332    0.6795   -0.3850    1.2169    0.0424
   1 ->  3     0.5179    0.1276   -0.0388    0.5348    0.0082
   1 ->  4    -0.8079   -0.3247   -0.4330    0.9724    0.0793
   2 ->  3     0.3632   -0.1084    0.1259    0.3994    0.0000
   2 ->  4    -1.0018    0.5127   -0.1646    1.1373    0.0715
   3 ->  4     0.6220   -0.5015    0.2128    0.8268    0.0377

Singlet state velocity transition dipole moments:

 Transition      Px        Py        Pz       |P|    Osc. (a.u.) 
-----------------------------------------------------------------
   1 ->  2     0.0307    0.0265    0.0187    0.0447    0.0310
   1 ->  3    -0.0189    0.0087    0.0013    0.0209    0.0067
   1 ->  4     0.0616   -0.0021    0.0273    0.0674    0.0241
   2 ->  3     0.0003    0.0047    0.0021    0.0052    0.0838
   2 ->  4     0.0621   -0.0424    0.0027    0.0752    0.0455
   3 ->  4    -0.0320   -0.0208   -0.0207    0.0435    0.0152

Singlet state magnetic transition dipole moments and rotational strengths:

 Transition      Lx        Ly        Lz        |L|    R(vel) (a.u.)
--------------------------------------------------------------------
   1 ->  2     0.2149    0.0742   -0.5018    0.5509   -0.0193
   1 ->  3    -0.1062    0.0236    1.2137    1.2185    0.0892
   1 ->  4     0.0326    0.1884    0.3112    0.3652    0.0804
   2 ->  3     0.0143    0.0088    0.0835    0.0852    1.0329
   2 ->  4     0.0650    0.0358   -1.8716    1.8731   -0.0312
   3 ->  4    -0.1299   -0.1078   -0.0790    0.1864    0.0973

Singlet state electric quadrupole moments (Cartesian):
Operator origin (a.u.):     0.042200,    -0.032973,    -0.147398 

 Root     Qxy        Qxz        Qyz        Qxx        Qyy        Qzz       R^2
--------------------------------------------------------------------------------------------
    1    18.4548    -7.8730     0.5578   -18.3592   -52.2733   -50.2261   -120.8586
    2    20.0617   -12.8974     0.8570   -22.2386   -48.9497   -53.6299   -124.8181
    3    15.7227    -7.5759     0.7304   -15.3815   -55.6470   -49.9334   -120.9619
    4    17.1452   -12.7452     0.8990   -19.0087   -51.7729   -53.6972   -124.4787

Singlet state electric transition quadrupole moments (Cartesian):

 Transition     Qxy        Qxz        Qyz        Qxx        Qyy        Qzz       norm (a.u.)
--------------------------------------------------------------------------------------------
   1 ->  2    -1.5594     1.5998     0.0214     0.6514    -0.2092     0.8225     2.4771
   1 ->  3    -2.5641     0.1973     0.1212    -0.0220     0.8088     0.0622     2.6994
   1 ->  4     0.2734     1.8133    -0.2239     0.6907    -0.0036     0.8755     2.1579
   2 ->  3     0.2078    -0.3847    -0.0076    -0.4103     0.5314    -0.3105     0.8593
   2 ->  4     1.7587     0.6487    -0.1070     0.9697    -1.6608     0.1843     2.6940
   3 ->  4     0.7188    -0.9646    -0.0056    -0.2187    -0.0389    -0.4472     1.3025

Building Xtilde...

Building Z-vector RHS...

Solving CPSCF equations
Using DIIS solver

 Iter         Residual      
------  --------------------
    1      0.372609566456
    2      0.340252306746
    3      0.061456791591
    4      0.040614752433
    5      0.015682460903
    6      0.009162016296
    7      0.004672835570
    8      0.001543741468
    9      0.000643589197
   10      0.000205675888
   11      0.000064001525

CPSCF converged

Building X...

Building Xtilde...

Building Z-vector RHS...

Solving CPSCF equations
Using DIIS solver

 Iter         Residual      
------  --------------------
    1      0.217654131475
    2      0.225422157249
    3      0.033305043834
    4      0.019909624046
    5      0.006066949014
    6      0.004233469501
    7      0.001852875387
    8      0.000960214702
    9      0.000295168684
   10      0.000122368429
   11      0.000048505484

CPSCF converged

Building X...

Building Xtilde...

Building Z-vector RHS...

Solving CPSCF equations
Using DIIS solver

 Iter         Residual      
------  --------------------
    1      0.058381652849
    2      0.047554314707
    3      0.019972720289
    4      0.014904183707
    5      0.005477087927
    6      0.003121501560
    7      0.001008843266
    8      0.000689160431
    9      0.000202049422
   10      0.000077325448

CPSCF converged

Building X...

Lower state energy:      -382.8893891722
Upper state energy:      -382.8891775201
Energy difference:          0.0002116521
 Energy calculation finished, energy:  0.000000000E+00

Converting Cartesians to HDLC

Converting Cartesians to HDLC

Converting Cartesians to HDLC
 in dlf_makehessian...
Updating Hessian with the BFGS update, No    31
Testing convergence  in cycle   32
    Energy  0.0000E+00 Target: 1.0000E-06 converged?  yes
  Max step  8.6004E-02 Target: 1.8000E-03 converged?   no
  RMS step  1.9933E-02 Target: 1.2000E-03 converged?   no
  Max grad  3.9726E-03 Target: 4.5000E-04 converged?   no
  RMS grad  1.5686E-03 Target: 3.0000E-04 converged?   no

Converting HDLC to Cartesians
DFTD Energy:    -0.1515751 hartree

                      *** Start SCF Iterations ***

 Iter     DIIS Error       Energy change         Energy        Time(s)
------------------------------------------------------------------------
Initial temperature is 5000.000000
| Skip purify step
|    1     0.0375808982    -382.8997267434    -382.8997267434     0.13  
|    2     0.0462722695      +0.2696654874    -382.6300612560     0.12  
|    3     0.0137187047      -0.0730273787    -382.7030886347     0.11  
|    4     0.0091791037      -0.0045504972    -382.7076391318     0.10  
|    5     0.0055083777      -0.0034199923    -382.7110591241     0.09  
|    6     0.0017883995      -0.0008837961    -382.7119429202     0.09  
|    7     0.0008493609      -0.0001829360    -382.7121258562     0.08  
|    8     0.0001582974      -0.0000189446    -382.7121448008     0.07  
|    9     0.0000509085      -0.0000015857    -382.7121463865     0.14  
|   10     0.0000213848      -0.0000002534    -382.7121466398     0.05  
------------------------------------------------------------------------
FINAL ENERGY: -382.7121466398 a.u.
Fractional Occupation Entropy: 0.0000000000
Mermin Free Energy:            -382.7121466398
DISPERSION CONTRIBUTION TO ENERGY: -0.1515750583 a.u.
HOMO-LUMO GAP: 0.781 eV
CENTER OF MASS: {0.022211, -0.017439, -0.076387} ANGS
DIPOLE MOMENT: {-0.068755, 0.084960, 1.958075} (|D| = 1.961123) DEBYE

  Active Space Parameters
--------------------------------------------
Number of closed orbitals:              32
Number of active orbitals:               3
Number of virtual orbitals:            121
Number of molecular orbitals:          156
Number of basis functions:             166
Number of active electrons:              4
Number of alpha electrons:               2
Number of beta electrons:                2

  Orbital      Energy        Occupation
-----------------------------------------
     31       -0.423147        1.000000
     32       -0.347686        1.000000
     33       -0.239098        0.666667
     34       -0.176242        0.666667
     35       -0.147531        0.666667
     36        0.119973        0.000000
     37        0.175103        0.000000

  CAS Parameters
--------------------------------------------
Number of determinants:                  9
Number of singlet CSFs:                  6
Number of doublet CSFs:                  0
Number of triplet CSFs:                  3
Number of quartet CSFs:                  0
Number of quintet CSFs:                  0
Number of sextet CSFs:                   0
Number of septet CSFs:                   0
Number of singlet states:                4
Number of doublet states:                0
Number of triplet states:                0
Number of quartet states:                0
Number of quintet states:                0
Number of sextet states:                 0
Number of septet states:                 0
Using the hard-coded solver

Singlet state  1 energy:       -382.93295655225097

        0.53650375605481  X33 B34 A35
        0.53650375605481  X33 A34 B35
       -0.52382830820277  X33 X34
        0.30820767243724  X33 X35
        0.16430285537931  B33 X34 A35
        0.16430285537931  A33 X34 B35
       -0.02989068951424  X34 X35

Singlet state  2 energy:       -382.88961552277715

        0.83527584433778  X33 X34
        0.32550246188711  X33 B34 A35
        0.32550246188711  X33 A34 B35
        0.19700162923895  B33 X34 A35
        0.19700162923895  A33 X34 B35
       -0.07133996669228  X34 X35
        0.06812198045166  X33 X35
        0.03912339174164  B33 A34 X35
        0.03912339174164  A33 B34 X35

Singlet state  3 energy:       -382.88952909291231

       -0.71968130030778  X33 X35
        0.36260093607509  X34 X35
        0.32472003755283  B33 A34 X35
        0.32472003755283  A33 B34 X35
        0.22642628716699  X33 B34 A35
        0.22642628716699  X33 A34 B35
       -0.13049059964774  B33 X34 A35
       -0.13049059964774  A33 X34 B35
       -0.05567639836449  X33 X34

Singlet state  4 energy:       -382.80798990349990

       -0.63777088442068  B33 X34 A35
       -0.63777088442068  A33 X34 B35
       -0.22928414715117  X34 X35
        0.20136341286375  X33 B34 A35
        0.20136341286375  X33 A34 B35
        0.16111754096317  X33 X35
        0.11866714992613  X33 X34
       -0.07996929184944  B33 A34 X35
       -0.07996929184944  A33 B34 X35

  Root   Mult.   Total Energy (a.u.)   Ex. Energy (a.u.)     Ex. Energy (eV)     Ex. Energy (nm)
-------------------------------------------------------------------------------------------------
     1  singlet       -382.93295655
     2  singlet       -382.88961552          0.04334103          1.17936922       1051.27570164
     3  singlet       -382.88952909          0.04342746          1.18172110       1049.18343978
     4  singlet       -382.80798990          0.12496665          3.40051497        364.60424942

Singlet state dipole moments:

  Root       Dx         Dy         Dz         |D|  (Debye)
------------------------------------------------------------
     1    -3.6594    -0.6133     1.2630     3.9196
     2     4.0106     0.7626     4.9831     6.4419
     3    -3.2766     0.3934     0.5588     3.3471
     4     6.8955    -0.5054     4.5028     8.2509

Singlet state electronic transitions:

 Transition      Tx        Ty        Tz       |T|    Osc. (a.u.) 
-----------------------------------------------------------------
   1 ->  2    -0.9357    0.6713   -0.4163    1.2245    0.0433
   1 ->  3    -0.5790   -0.0540    0.0063    0.5816    0.0098
   1 ->  4     0.7639    0.3332    0.4114    0.9294    0.0720
   2 ->  3    -0.1249    0.1097    0.0140    0.1669    0.0000
   2 ->  4     0.9156   -0.4463    0.1534    1.0301    0.0577
   3 ->  4     0.6813   -0.5407    0.2270    0.8989    0.0439

Singlet state velocity transition dipole moments:

 Transition      Px        Py        Pz       |P|    Osc. (a.u.) 
-----------------------------------------------------------------
   1 ->  2     0.0310    0.0269    0.0195    0.0454    0.0317
   1 ->  3     0.0207   -0.0066    0.0003    0.0217    0.0073
   1 ->  4    -0.0578    0.0007   -0.0261    0.0635    0.0215
   2 ->  3    -0.0002   -0.0041   -0.0019    0.0045    0.1558
   2 ->  4    -0.0565    0.0413   -0.0016    0.0700    0.0400
   3 ->  4    -0.0354   -0.0176   -0.0202    0.0444    0.0161

Singlet state magnetic transition dipole moments and rotational strengths:

 Transition      Lx        Ly        Lz        |L|    R(vel) (a.u.)
--------------------------------------------------------------------
   1 ->  2     0.2004    0.0815   -0.3651    0.4244    0.0292
   1 ->  3     0.1170   -0.0190   -1.2434    1.2490    0.0492
   1 ->  4    -0.0307   -0.1869   -0.3268    0.3777    0.0815
   2 ->  3    -0.0099   -0.0088   -0.0995    0.1004    2.5722
   2 ->  4    -0.0567   -0.0276    1.8819    1.8830   -0.0117
   3 ->  4    -0.1308   -0.1080    0.0601    0.1800    0.0652

Singlet state electric quadrupole moments (Cartesian):
Operator origin (a.u.):     0.041973,    -0.032955,    -0.144351 

 Root     Qxy        Qxz        Qyz        Qxx        Qyy        Qzz       R^2
--------------------------------------------------------------------------------------------
    1    18.4985    -6.4487     0.2718   -14.9068   -52.9047   -50.5724   -118.3838
    2    19.9466   -11.3723     0.5543   -18.6152   -49.5707   -53.9429   -122.1288
    3    15.4497    -6.1076     0.4740   -11.8987   -56.2480   -50.2521   -118.3988
    4    16.9561   -11.2968     0.6145   -15.4674   -52.3441   -54.0302   -121.8417

Singlet state electric transition quadrupole moments (Cartesian):

 Transition     Qxy        Qxz        Qyz        Qxx        Qyy        Qzz       norm (a.u.)
--------------------------------------------------------------------------------------------
   1 ->  2    -1.7060     1.6981     0.0353     0.7082    -0.2299     0.8782     2.6685
   1 ->  3     2.3253    -0.0799    -0.1157     0.1681    -0.9113     0.0015     2.5071
   1 ->  4    -0.2828    -1.7298     0.2163    -0.6250    -0.0262    -0.8181     2.0444
   2 ->  3     0.1729    -0.0542     0.0165    -0.1256    -0.0191     0.0121     0.2223
   2 ->  4    -1.7700    -0.5765     0.1068    -1.0545     1.7260    -0.1485     2.7550
   3 ->  4     0.5907    -1.0037    -0.0083    -0.3214     0.1332    -0.4568     1.2985

Building Xtilde...

Building Z-vector RHS...

Solving CPSCF equations
Using DIIS solver

 Iter         Residual      
------  --------------------
    1      0.371454916139
    2      0.334438610324
    3      0.061318024982
    4      0.040606413534
    5      0.015344090420
    6      0.008835425266
    7      0.004386773802
    8      0.001403104540
    9      0.000600355660
   10      0.000191171261
   11      0.000060678791

CPSCF converged

Building X...

Building Xtilde...

Building Z-vector RHS...

Solving CPSCF equations
Using DIIS solver

 Iter         Residual      
------  --------------------
    1      0.219115119532
    2      0.223089496537
    3      0.033471831224
    4      0.019421295335
    5      0.005654357437
    6      0.003829232327
    7      0.001581251209
    8      0.000863237660
    9      0.000273769110
   10      0.000123641919
   11      0.000051134673

CPSCF converged

Building X...

Building Xtilde...

Building Z-vector RHS...

Solving CPSCF equations
Using DIIS solver

 Iter         Residual      
------  --------------------
    1      0.041190820510
    2      0.023316389003
    3      0.019403882386
    4      0.007913372086
    5      0.004765594418
    6      0.001941776493
    7      0.001097117597
    8      0.000377148555
    9      0.000178269522
   10      0.000055864866

CPSCF converged

Building X...

Lower state energy:      -382.8896155228
Upper state energy:      -382.8895290929
Energy difference:          0.0000864299
 Energy calculation finished, energy:  0.000000000E+00

Converting Cartesians to HDLC

Converting Cartesians to HDLC

Converting Cartesians to HDLC
 in dlf_makehessian...
Updating Hessian with the BFGS update, No    32
Testing convergence  in cycle   33
    Energy  0.0000E+00 Target: 1.0000E-06 converged?  yes
  Max step  5.6646E-02 Target: 1.8000E-03 converged?   no
  RMS step  1.3849E-02 Target: 1.2000E-03 converged?   no
  Max grad  1.4877E-02 Target: 4.5000E-04 converged?   no
  RMS grad  5.1116E-03 Target: 3.0000E-04 converged?   no

Converting HDLC to Cartesians
DFTD Energy:    -0.1516590 hartree

                      *** Start SCF Iterations ***

 Iter     DIIS Error       Energy change         Energy        Time(s)
------------------------------------------------------------------------
Initial temperature is 5000.000000
| Skip purify step
|    1     0.0355374614    -382.9004345423    -382.9004345423     0.13  
|    2     0.0445455934      +0.2657114125    -382.6347231299     0.12  
|    3     0.0135437088      -0.0690297725    -382.7037529023     0.11  
|    4     0.0091407754      -0.0044291250    -382.7081820273     0.10  
|    5     0.0055763178      -0.0032667927    -382.7114488200     0.09  
|    6     0.0018178848      -0.0009188346    -382.7123676546     0.09  
|    7     0.0008765010      -0.0001993867    -382.7125670413     0.08  
|    8     0.0001581803      -0.0000207288    -382.7125877702     0.07  
|    9     0.0000494675      -0.0000015372    -382.7125893073     0.14  
------------------------------------------------------------------------
FINAL ENERGY: -382.7125893073 a.u.
Fractional Occupation Entropy: 0.0000000000
Mermin Free Energy:            -382.7125893073
DISPERSION CONTRIBUTION TO ENERGY: -0.1516589946 a.u.
HOMO-LUMO GAP: 0.810 eV
CENTER OF MASS: {0.021909, -0.017530, -0.075440} ANGS
DIPOLE MOMENT: {-0.100812, 0.090776, 1.935454} (|D| = 1.940202) DEBYE

  Active Space Parameters
--------------------------------------------
Number of closed orbitals:              32
Number of active orbitals:               3
Number of virtual orbitals:            121
Number of molecular orbitals:          156
Number of basis functions:             166
Number of active electrons:              4
Number of alpha electrons:               2
Number of beta electrons:                2

  Orbital      Energy        Occupation
-----------------------------------------
     31       -0.422763        1.000000
     32       -0.348003        1.000000
     33       -0.237538        0.666667
     34       -0.176771        0.666667
     35       -0.147006        0.666667
     36        0.120442        0.000000
     37        0.175056        0.000000

  CAS Parameters
--------------------------------------------
Number of determinants:                  9
Number of singlet CSFs:                  6
Number of doublet CSFs:                  0
Number of triplet CSFs:                  3
Number of quartet CSFs:                  0
Number of quintet CSFs:                  0
Number of sextet CSFs:                   0
Number of septet CSFs:                   0
Number of singlet states:                4
Number of doublet states:                0
Number of triplet states:                0
Number of quartet states:                0
Number of quintet states:                0
Number of sextet states:                 0
Number of septet states:                 0
Using the hard-coded solver

Singlet state  1 energy:       -382.93321562454270

        0.54432037456019  X33 X34
       -0.52608751876217  X33 B34 A35
       -0.52608751876217  X33 A34 B35
       -0.30935525115328  X33 X35
       -0.16380743061748  B33 X34 A35
       -0.16380743061748  A33 X34 B35
        0.02530710338365  X34 X35

Singlet state  2 energy:       -382.88983965460835

       -0.81706615528588  X33 X34
       -0.28678869908229  X33 B34 A35
       -0.28678869908229  X33 A34 B35
       -0.22567326522414  B33 X34 A35
       -0.22567326522414  A33 X34 B35
       -0.21313156365182  X33 X35
        0.14004726477042  X34 X35
        0.02249707731595  B33 A34 X35
        0.02249707731595  A33 B34 X35

Singlet state  3 energy:       -382.88969667129516

       -0.68077484515669  X33 X35
        0.34467313415778  X34 X35
        0.33116007590205  B33 A34 X35
        0.33116007590205  A33 B34 X35
        0.28902971538384  X33 B34 A35
        0.28902971538384  X33 A34 B35
        0.10706139448888  X33 X34
       -0.09968338404470  B33 X34 A35
       -0.09968338404470  A33 X34 B35

Singlet state  4 energy:       -382.80899608480729

       -0.63349816435464  B33 X34 A35
       -0.63349816435464  A33 X34 B35
       -0.23606869541912  X34 X35
        0.20360951819045  X33 B34 A35
        0.20360951819045  X33 A34 B35
        0.17054514222292  X33 X35
        0.11714987868015  X33 X34
       -0.08918607277935  B33 A34 X35
       -0.08918607277935  A33 B34 X35

  Root   Mult.   Total Energy (a.u.)   Ex. Energy (a.u.)     Ex. Energy (eV)     Ex. Energy (nm)
-------------------------------------------------------------------------------------------------
     1  singlet       -382.93321562
     2  singlet       -382.88983965          0.04337597          1.18032000       1050.42887200
     3  singlet       -382.88969667          0.04351895          1.18421077       1046.97764468
     4  singlet       -382.80899608          0.12421954          3.38018510        366.79713407

Singlet state dipole moments:

  Root       Dx         Dy         Dz         |D|  (Debye)
------------------------------------------------------------
     1    -3.7387    -0.6620     1.2495     3.9972
     2     3.6873     0.6442     4.7474     6.0456
     3    -3.0551     0.5315     0.7156     3.1825
     4     6.8634    -0.4758     4.4894     8.2151

Singlet state electronic transitions:

 Transition      Tx        Ty        Tz       |T|    Osc. (a.u.) 
-----------------------------------------------------------------
   1 ->  2    -0.8283    0.6577   -0.4273    1.1407    0.0376
   1 ->  3     0.7583   -0.0864    0.0789    0.7673    0.0171
   1 ->  4    -0.7235   -0.3401   -0.3924    0.8905    0.0657
   2 ->  3    -0.4185   -0.1234   -0.3467    0.5573    0.0000
   2 ->  4    -0.7491    0.3093   -0.1065    0.8174    0.0360
   3 ->  4     0.8451   -0.6127    0.2593    1.0756    0.0622

Singlet state velocity transition dipole moments:

 Transition      Px        Py        Pz       |P|    Osc. (a.u.) 
-----------------------------------------------------------------
   1 ->  2     0.0274    0.0273    0.0196    0.0434    0.0289
   1 ->  3    -0.0265    0.0011   -0.0044    0.0269    0.0111
   1 ->  4     0.0545   -0.0001    0.0249    0.0599    0.0193
   2 ->  3     0.0003    0.0037    0.0018    0.0042    0.0803
   2 ->  4     0.0472   -0.0417   -0.0022    0.0630    0.0328
   3 ->  4    -0.0450   -0.0095   -0.0199    0.0501    0.0207

Singlet state magnetic transition dipole moments and rotational strengths:

 Transition      Lx        Ly        Lz        |L|    R(vel) (a.u.)
--------------------------------------------------------------------
   1 ->  2     0.1695    0.0878   -0.0857    0.2093    0.1236
   1 ->  3    -0.1480    0.0034    1.2783    1.2869   -0.0378
   1 ->  4     0.0295    0.1845    0.3318    0.3808    0.0794
   2 ->  3     0.0082    0.0091    0.1038    0.1045    1.5631
   2 ->  4     0.0314    0.0058   -1.8391    1.8393    0.0646
   3 ->  4    -0.1369   -0.1114    0.4227    0.4581   -0.0148

Singlet state electric quadrupole moments (Cartesian):
Operator origin (a.u.):     0.041402,    -0.033127,    -0.142561 

 Root     Qxy        Qxz        Qyz        Qxx        Qyy        Qzz       R^2
--------------------------------------------------------------------------------------------
    1    18.6170    -5.3885     0.1153   -12.2312   -53.4564   -50.8047   -116.4923
    2    19.7462    -9.9905     0.3761   -15.4840   -50.4106   -53.9927   -119.8873
    3    15.6411    -5.2605     0.3454    -9.5481   -56.5064   -50.6221   -116.6766
    4    16.9421   -10.2014     0.4576   -12.7275   -52.8703   -54.2437   -119.8414

Singlet state electric transition quadrupole moments (Cartesian):

 Transition     Qxy        Qxz        Qyz        Qxx        Qyy        Qzz       norm (a.u.)
--------------------------------------------------------------------------------------------
   1 ->  2    -2.0809     1.7322     0.0609     0.6845    -0.0896     0.8920     2.9337
   1 ->  3    -1.8868    -0.2565     0.1032    -0.3545     0.9959    -0.1769     2.1875
   1 ->  4     0.2948     1.6543    -0.2112     0.5803     0.0453     0.7700     1.9493
   2 ->  3    -1.0558     1.0522    -0.0243     1.3694    -1.2399     0.6902     2.4722
   2 ->  4     1.8208     0.3635    -0.1065     1.0184    -1.7028     0.0502     2.7199
   3 ->  4     0.2491    -1.1095     0.0061    -0.5577     0.5104    -0.4844     1.4489

Building Xtilde...

Building Z-vector RHS...

Solving CPSCF equations
Using DIIS solver

 Iter         Residual      
------  --------------------
    1      0.344741867479
    2      0.304072017966
    3      0.058250715580
    4      0.040712823699
    5      0.015085848816
    6      0.008548867288
    7      0.004067605880
    8      0.001241762905
    9      0.000540913551
   10      0.000175916579
   11      0.000058490837

CPSCF converged

Building X...

Building Xtilde...

Building Z-vector RHS...

Solving CPSCF equations
Using DIIS solver

 Iter         Residual      
------  --------------------
    1      0.199619097292
    2      0.200727135180
    3      0.031932706165
    4      0.019725604244
    5      0.005927330713
    6      0.004108680129
    7      0.001490712543
    8      0.000909430002
    9      0.000280345693
   10      0.000172774557
   11      0.000063046587

CPSCF converged

Building X...

Building Xtilde...

Building Z-vector RHS...

Solving CPSCF equations
Using DIIS solver

 Iter         Residual      
------  --------------------
    1      0.114559481895
    2      0.105044776081
    3      0.020225227522
    4      0.009947525690
    5      0.003229782235
    6      0.002488356396
    7      0.000786949617
    8      0.000525799257
    9      0.000170322274
   10      0.000104660534
   11      0.000029682730

CPSCF converged

Building X...

Lower state energy:      -382.8898396546
Upper state energy:      -382.8896966713
Energy difference:          0.0001429833
 Energy calculation finished, energy:  0.000000000E+00

Converting Cartesians to HDLC

Converting Cartesians to HDLC

Converting Cartesians to HDLC
 in dlf_makehessian...
Updating Hessian with the BFGS update, No    33
Testing convergence  in cycle   34
    Energy  0.0000E+00 Target: 1.0000E-06 converged?  yes
  Max step  8.7735E-01 Target: 1.8000E-03 converged?   no
  RMS step  1.2451E-01 Target: 1.2000E-03 converged?   no
  Max grad  1.6628E-02 Target: 4.5000E-04 converged?   no
  RMS grad  6.2389E-03 Target: 3.0000E-04 converged?   no

Converting HDLC to Cartesians
DFTD Energy:    -0.1517458 hartree

                      *** Start SCF Iterations ***

 Iter     DIIS Error       Energy change         Energy        Time(s)
------------------------------------------------------------------------
Initial temperature is 5000.000000
| Skip purify step
|    1     0.0338536470    -382.9004948272    -382.9004948272     0.13  
|    2     0.0433161795      +0.2622733927    -382.6382214345     0.12  
|    3     0.0133227971      -0.0662160585    -382.7044374931     0.11  
|    4     0.0090437810      -0.0043824996    -382.7088199927     0.10  
|    5     0.0054829287      -0.0031712614    -382.7119912541     0.09  
|    6     0.0019073112      -0.0008988081    -382.7128900622     0.09  
|    7     0.0008483252      -0.0001890455    -382.7130791077     0.08  
|    8     0.0001639365      -0.0000194785    -382.7130985862     0.07  
|    9     0.0000456977      -0.0000013843    -382.7130999705     0.14  
------------------------------------------------------------------------
FINAL ENERGY: -382.7130999705 a.u.
Fractional Occupation Entropy: 0.0000000000
Mermin Free Energy:            -382.7130999705
DISPERSION CONTRIBUTION TO ENERGY: -0.1517458036 a.u.
HOMO-LUMO GAP: 0.832 eV
CENTER OF MASS: {0.021307, -0.017693, -0.074751} ANGS
DIPOLE MOMENT: {-0.131697, 0.095677, 1.913343} (|D| = 1.920255) DEBYE

  Active Space Parameters
--------------------------------------------
Number of closed orbitals:              32
Number of active orbitals:               3
Number of virtual orbitals:            121
Number of molecular orbitals:          156
Number of basis functions:             166
Number of active electrons:              4
Number of alpha electrons:               2
Number of beta electrons:                2

  Orbital      Energy        Occupation
-----------------------------------------
     31       -0.422188        1.000000
     32       -0.348291        1.000000
     33       -0.235759        0.666667
     34       -0.177287        0.666667
     35       -0.146720        0.666667
     36        0.121099        0.000000
     37        0.174660        0.000000

  CAS Parameters
--------------------------------------------
Number of determinants:                  9
Number of singlet CSFs:                  6
Number of doublet CSFs:                  0
Number of triplet CSFs:                  3
Number of quartet CSFs:                  0
Number of quintet CSFs:                  0
Number of sextet CSFs:                   0
Number of septet CSFs:                   0
Number of singlet states:                4
Number of doublet states:                0
Number of triplet states:                0
Number of quartet states:                0
Number of quintet states:                0
Number of sextet states:                 0
Number of septet states:                 0
Using the hard-coded solver

Singlet state  1 energy:       -382.93334254617059

        0.56069581264295  X33 X34
       -0.51616606983258  X33 B34 A35
       -0.51616606983258  X33 A34 B35
       -0.31269089944276  X33 X35
       -0.16459834869929  B33 X34 A35
       -0.16459834869929  A33 X34 B35
        0.02229815815508  X34 X35

Singlet state  2 energy:       -382.89000275148908

       -0.79505332143738  X33 X34
       -0.27064521695098  X33 B34 A35
       -0.27064521695098  X33 A34 B35
       -0.26977605041432  X33 X35
       -0.24141712040274  B33 X34 A35
       -0.24141712040274  A33 X34 B35
        0.16646398280842  X34 X35
        0.04657640045034  B33 A34 X35
        0.04657640045034  A33 B34 X35

Singlet state  3 energy:       -382.88996670061113

       -0.64738342467949  X33 X35
        0.33503155890895  X34 X35
        0.33455029561661  B33 A34 X35
        0.33455029561661  A33 B34 X35
        0.31603295012321  X33 B34 A35
        0.31603295012321  X33 A34 B35
        0.16899279269809  X33 X34
       -0.09079796330290  B33 X34 A35
       -0.09079796330290  A33 X34 B35

Singlet state  4 energy:       -382.81000822951967

       -0.62816290713245  B33 X34 A35
       -0.62816290713245  A33 X34 B35
       -0.24629894588924  X34 X35
        0.20628666456342  X33 B34 A35
        0.20628666456342  X33 A34 B35
        0.18013129231884  X33 X35
        0.11694892916864  X33 X34
       -0.09728011872968  B33 A34 X35
       -0.09728011872968  A33 B34 X35

  Root   Mult.   Total Energy (a.u.)   Ex. Energy (a.u.)     Ex. Energy (eV)     Ex. Energy (nm)
-------------------------------------------------------------------------------------------------
     1  singlet       -382.93334255
     2  singlet       -382.89000275          0.04333979          1.17933562       1051.30565350
     3  singlet       -382.88996670          0.04337585          1.18031662       1050.43188397
     4  singlet       -382.81000823          0.12333432          3.35609696        369.42979381

Singlet state dipole moments:

  Root       Dx         Dy         Dz         |D|  (Debye)
------------------------------------------------------------
     1    -3.8287    -0.7081     1.2281     4.0828
     2     3.3174     0.5464     4.5303     5.6415
     3    -2.7916     0.6033     0.8599     2.9827
     4     6.8225    -0.4462     4.4702     8.1687

Singlet state electronic transitions:

 Transition      Tx        Ty        Tz       |T|    Osc. (a.u.) 
-----------------------------------------------------------------
   1 ->  2    -0.7702    0.6433   -0.4311    1.0922    0.0345
   1 ->  3     0.8373   -0.1411    0.1152    0.8569    0.0212
   1 ->  4    -0.6746   -0.3457   -0.3697    0.8434    0.0585
   2 ->  3    -0.6021   -0.1157   -0.4672    0.7709    0.0000
   2 ->  4    -0.6646    0.2297   -0.0811    0.7078    0.0267
   3 ->  4     0.9061   -0.6253    0.2761    1.1350    0.0687

Singlet state velocity transition dipole moments:

 Transition      Px        Py        Pz       |P|    Osc. (a.u.) 
-----------------------------------------------------------------
   1 ->  2     0.0261    0.0265    0.0197    0.0421    0.0272
   1 ->  3    -0.0291   -0.0015   -0.0061    0.0298    0.0137
   1 ->  4     0.0507    0.0001    0.0235    0.0559    0.0169
   2 ->  3     0.0006    0.0034    0.0018    0.0039    0.2766
   2 ->  4     0.0424   -0.0391   -0.0038    0.0578    0.0278
   3 ->  4    -0.0482   -0.0066   -0.0196    0.0524    0.0229

Singlet state magnetic transition dipole moments and rotational strengths:

 Transition      Lx        Ly        Lz        |L|    R(vel) (a.u.)
--------------------------------------------------------------------
   1 ->  2     0.1522    0.0921    0.0497    0.1847    0.1705
   1 ->  3    -0.1532   -0.0028    1.2621    1.2713   -0.0757
   1 ->  4     0.0279    0.1812    0.3254    0.3735    0.0735
   2 ->  3     0.0081    0.0097    0.0999    0.1007    5.9766
   2 ->  4     0.0215   -0.0048   -1.8045    1.8047    0.0986
   3 ->  4    -0.1362   -0.1125    0.5643    0.5913   -0.0471

Singlet state electric quadrupole moments (Cartesian):
Operator origin (a.u.):     0.040265,    -0.033435,    -0.141259 

 Root     Qxy        Qxz        Qyz        Qxx        Qyy        Qzz       R^2
--------------------------------------------------------------------------------------------
    1    18.9137    -4.2720     0.0272    -9.5062   -54.1631   -51.0549   -114.7242
    2    19.8359    -8.5988     0.2692   -12.3439   -51.4188   -54.0751   -117.8378
    3    16.0057    -4.3425     0.2790    -7.1358   -56.9278   -51.0114   -115.0749
    4    17.1407    -9.0508     0.3687    -9.9469   -53.5665   -54.4735   -117.9869

Singlet state electric transition quadrupole moments (Cartesian):

 Transition     Qxy        Qxz        Qyz        Qxx        Qyy        Qzz       norm (a.u.)
--------------------------------------------------------------------------------------------
   1 ->  2    -2.1755     1.7350     0.0736     0.6604    -0.0347     0.8910     2.9966
   1 ->  3    -1.6714    -0.3952     0.0943    -0.4391     1.0450    -0.2481     2.0748
   1 ->  4     0.3138     1.5627    -0.2064     0.5463     0.0565     0.7127     1.8420
   2 ->  3    -1.4050     1.4002    -0.0176     1.7651    -1.6803     0.9395     3.2797
   2 ->  4     1.8021     0.2516    -0.1049     0.9978    -1.6889    -0.0043     2.6777
   3 ->  4     0.1229    -1.1566     0.0092    -0.6788     0.6927    -0.4974     1.5941

Building Xtilde...

Building Z-vector RHS...

Solving CPSCF equations
Using DIIS solver

 Iter         Residual      
------  --------------------
    1      0.320232857609
    2      0.275643621652
    3      0.054316897177
    4      0.038653213179
    5      0.013874816775
    6      0.007763533533
    7      0.003613414540
    8      0.001089540175
    9      0.000482808665
   10      0.000158899234
   11      0.000055494422

CPSCF converged

Building X...

Building Xtilde...

Building Z-vector RHS...

Solving CPSCF equations
Using DIIS solver

 Iter         Residual      
------  --------------------
    1      0.182305334970
    2      0.180721769706
    3      0.029770464436
    4      0.018596283299
    5      0.005583300707
    6      0.003857382175
    7      0.001288291002
    8      0.000846738174
    9      0.000264779655
   10      0.000163079200
   11      0.000056096562

CPSCF converged

Building X...

Building Xtilde...

Building Z-vector RHS...

Solving CPSCF equations
Using DIIS solver

 Iter         Residual      
------  --------------------
    1      0.148980067105
    2      0.137489076779
    3      0.024164956275
    4      0.010999722499
    5      0.002950421082
    6      0.001914719227
    7      0.000571794970
    8      0.000333896731
    9      0.000128604378
   10      0.000081220752

CPSCF converged

Building X...

Lower state energy:      -382.8900027515
Upper state energy:      -382.8899667006
Energy difference:          0.0000360509
 Energy calculation finished, energy:  0.000000000E+00

Converting Cartesians to HDLC

Converting Cartesians to HDLC

Converting Cartesians to HDLC
 in dlf_makehessian...
Updating Hessian with the BFGS update, No    34
Testing convergence  in cycle   35
    Energy  0.0000E+00 Target: 1.0000E-06 converged?  yes
  Max step  1.0461E+00 Target: 1.8000E-03 converged?   no
  RMS step  1.4897E-01 Target: 1.2000E-03 converged?   no
  Max grad  3.7372E-03 Target: 4.5000E-04 converged?   no
  RMS grad  1.6668E-03 Target: 3.0000E-04 converged?   no

Converting HDLC to Cartesians
DFTD Energy:    -0.1518510 hartree

                      *** Start SCF Iterations ***

 Iter     DIIS Error       Energy change         Energy        Time(s)
------------------------------------------------------------------------
Initial temperature is 5000.000000
| Skip purify step
|    1     0.0317265953    -382.8994667071    -382.8994667071     0.13  
|    2     0.0420425425      +0.2578838968    -382.6415828103     0.12  
|    3     0.0144331091      -0.0636710601    -382.7052538704     0.11  
|    4     0.0089424109      -0.0043771901    -382.7096310605     0.10  
|    5     0.0052503914      -0.0030754105    -382.7127064710     0.09  
|    6     0.0018143922      -0.0008208387    -382.7135273097     0.09  
|    7     0.0007809839      -0.0001565447    -382.7136838544     0.08  
|    8     0.0001529413      -0.0000160217    -382.7136998761     0.07  
|    9     0.0000425161      -0.0000011748    -382.7137010509     0.14  
------------------------------------------------------------------------
FINAL ENERGY: -382.7137010509 a.u.
Fractional Occupation Entropy: 0.0000000000
Mermin Free Energy:            -382.7137010509
DISPERSION CONTRIBUTION TO ENERGY: -0.1518509961 a.u.
HOMO-LUMO GAP: 0.857 eV
CENTER OF MASS: {0.020165, -0.018027, -0.074468} ANGS
DIPOLE MOMENT: {-0.164553, 0.104310, 1.890102} (|D| = 1.900117) DEBYE

  Active Space Parameters
--------------------------------------------
Number of closed orbitals:              32
Number of active orbitals:               3
Number of virtual orbitals:            121
Number of molecular orbitals:          156
Number of basis functions:             166
Number of active electrons:              4
Number of alpha electrons:               2
Number of beta electrons:                2

  Orbital      Energy        Occupation
-----------------------------------------
     31       -0.421175        1.000000
     32       -0.348693        1.000000
     33       -0.233508        0.666667
     34       -0.177933        0.666667
     35       -0.146445        0.666667
     36        0.122000        0.000000
     37        0.173407        0.000000

  CAS Parameters
--------------------------------------------
Number of determinants:                  9
Number of singlet CSFs:                  6
Number of doublet CSFs:                  0
Number of triplet CSFs:                  3
Number of quartet CSFs:                  0
Number of quintet CSFs:                  0
Number of sextet CSFs:                   0
Number of septet CSFs:                   0
Number of singlet states:                4
Number of doublet states:                0
Number of triplet states:                0
Number of quartet states:                0
Number of quintet states:                0
Number of sextet states:                 0
Number of septet states:                 0
Using the hard-coded solver

Singlet state  1 energy:       -382.93330599034761

        0.57340832202835  X33 X34
       -0.50607597740640  X33 B34 A35
       -0.50607597740640  X33 A34 B35
       -0.31970094746889  X33 X35
       -0.16723794884409  B33 X34 A35
       -0.16723794884409  A33 X34 B35
        0.02229380445104  X34 X35

Singlet state  2 energy:       -382.89030925954916

       -0.78940818267837  X33 X34
       -0.28089984055259  X33 B34 A35
       -0.28089984055259  X33 A34 B35
       -0.25760542104753  X33 X35
       -0.24939102866052  B33 X34 A35
       -0.24939102866052  A33 X34 B35
        0.15930754664145  X34 X35
        0.03803986430569  B33 A34 X35
        0.03803986430569  A33 B34 X35

Singlet state  3 energy:       -382.89022390191855

       -0.63210227276621  X33 X35
        0.34523445068645  B33 A34 X35
        0.34523445068645  A33 B34 X35
        0.33965117923231  X34 X35
        0.31779373282615  X33 B34 A35
        0.31779373282615  X33 A34 B35
        0.14898283202490  X33 X34
       -0.10613327433708  B33 X34 A35
       -0.10613327433708  A33 X34 B35

Singlet state  4 energy:       -382.81106207772547

       -0.62089874461630  B33 X34 A35
       -0.62089874461630  A33 X34 B35
       -0.26444177784234  X34 X35
        0.20873289894474  X33 B34 A35
        0.20873289894474  X33 A34 B35
        0.19065986483976  X33 X35
        0.11816500993674  X33 X34
       -0.10389187687585  B33 A34 X35
       -0.10389187687585  A33 B34 X35

  Root   Mult.   Total Energy (a.u.)   Ex. Energy (a.u.)     Ex. Energy (eV)     Ex. Energy (nm)
-------------------------------------------------------------------------------------------------
     1  singlet       -382.93330599
     2  singlet       -382.89030926          0.04299673          1.17000038       1059.69384937
     3  singlet       -382.89022390          0.04308209          1.17232308       1057.59430036
     4  singlet       -382.81106208          0.12224391          3.32642556        372.72507230

Singlet state dipole moments:

  Root       Dx         Dy         Dz         |D|  (Debye)
------------------------------------------------------------
     1    -3.9378    -0.7625     1.1942     4.1850
     2     3.1755     0.4232     4.5215     5.5414
     3    -2.8022     0.6325     0.7971     2.9813
     4     6.7487    -0.4006     4.4382     8.0872

Singlet state electronic transitions:

 Transition      Tx        Ty        Tz       |T|    Osc. (a.u.) 
-----------------------------------------------------------------
   1 ->  2    -0.7667    0.6467   -0.4394    1.0950    0.0344
   1 ->  3     0.8580   -0.1241    0.1048    0.8732    0.0219
   1 ->  4    -0.6035   -0.3513   -0.3381    0.7759    0.0491
   2 ->  3    -0.5269   -0.1008   -0.4357    0.6911    0.0000
   2 ->  4    -0.6772    0.2004   -0.0750    0.7102    0.0266
   3 ->  4     0.9163   -0.6039    0.2901    1.1351    0.0680

Singlet state velocity transition dipole moments:

 Transition      Px        Py        Pz       |P|    Osc. (a.u.) 
-----------------------------------------------------------------
   1 ->  2     0.0270    0.0252    0.0203    0.0422    0.0276
   1 ->  3    -0.0298   -0.0018   -0.0059    0.0304    0.0143
   1 ->  4     0.0455   -0.0003    0.0213    0.0503    0.0138
   2 ->  3     0.0011    0.0032    0.0020    0.0040    0.1206
   2 ->  4     0.0430   -0.0341   -0.0038    0.0550    0.0254
   3 ->  4    -0.0476   -0.0077   -0.0199    0.0522    0.0229

Singlet state magnetic transition dipole moments and rotational strengths:

 Transition      Lx        Ly        Lz        |L|    R(vel) (a.u.)
--------------------------------------------------------------------
   1 ->  2     0.1482    0.0964    0.0673    0.1892    0.1814
   1 ->  3    -0.1397    0.0010    1.2346    1.2424   -0.0735
   1 ->  4     0.0263    0.1755    0.3022    0.3504    0.0621
   2 ->  3     0.0102    0.0107    0.0841    0.0854    2.5247
   2 ->  4     0.0245   -0.0060   -1.8152    1.8153    0.1020
   3 ->  4    -0.1326   -0.1160    0.5232    0.5520   -0.0403

Singlet state electric quadrupole moments (Cartesian):
Operator origin (a.u.):     0.038106,    -0.034067,    -0.140724 

 Root     Qxy        Qxz        Qyz        Qxx        Qyy        Qzz       R^2
--------------------------------------------------------------------------------------------
    1    19.5529    -3.0116     0.0217    -6.4872   -55.2161   -51.3883   -113.0916
    2    20.6157    -7.3322     0.2399    -9.2050   -52.5225   -54.4147   -116.1423
    3    16.5030    -3.0425     0.2913    -4.1777   -57.9825   -51.3282   -113.4884
    4    17.7275    -7.7485     0.3587    -6.8896   -54.6405   -54.7808   -116.3109

Singlet state electric transition quadrupole moments (Cartesian):

 Transition     Qxy        Qxz        Qyz        Qxx        Qyy        Qzz       norm (a.u.)
--------------------------------------------------------------------------------------------
   1 ->  2    -2.0932     1.7497     0.0768     0.6745    -0.0751     0.8977     2.9522
   1 ->  3    -1.6896    -0.3560     0.0916    -0.4197     1.0648    -0.2234     2.0856
   1 ->  4     0.3428     1.4335    -0.2006     0.5256     0.0584     0.6350     1.7017
   2 ->  3    -1.3574     1.2963    -0.0084     1.5887    -1.5442     0.8659     3.0301
[truncated: 354,657 more chars]
