# Supplementary material for: Finding Excited-State Minimum Energy Crossing Points on a Budget: Non-Self-Consistent Tight-Binding Methods
Source: J Phys Chem Lett. 2023 May 5;14(19):4440–8. doi: 10.1021/acs.jpclett.3c00494 (PMC10201533; doi:10.1021/acs.jpclett.3c00494)
Supplement: Supplementary file 1 — jz3c00494_si_001.zip [file jz3c00494_si_001.zip › SI/s2s1_benchmark/azulene/casci.xyz]

18
-3.8271583045257313e+02 frame 71   xyz file generated by TeraChem
     C    -1.8936302358   -0.8701540367    0.0501670794
     C    -2.1914554585    0.0490970462   -0.9906109734
     C    -1.8942021096    1.1318263549    0.0506877006
     C    -0.6210616802    1.4696498582    0.3052591131
     C     0.5255424235    0.6411456366   -0.0549686703
     C     1.8401000239    1.0364666062   -0.1696938400
     C     2.6851287640   -0.1206166597   -0.2180753377
     C     1.9113587918   -1.2359075040   -0.0879162309
     C     0.5060029644   -0.8098146834   -0.0155774994
     C    -0.6076740742   -1.5136507143    0.2152381117
     H    -2.6298153303   -1.1272349022    0.8198752908
     H    -3.2300426057    0.1436453518   -1.2939985299
     H    -2.6932896433    1.7210993272    0.4869020640
     H    -0.4029204972    2.3683967848    0.8693181830
     H     2.1842394642    2.0580695947   -0.1786383855
     H     3.7572638167   -0.1005787290   -0.3210314142
     H     2.2438877121   -2.2602734269   -0.0839808012
     H    -0.5851296379   -2.5417737060    0.5530282046
