# Supplementary material for: Finding Excited-State Minimum Energy Crossing Points on a Budget: Non-Self-Consistent Tight-Binding Methods
Source: J Phys Chem Lett. 2023 May 5;14(19):4440–8. doi: 10.1021/acs.jpclett.3c00494 (PMC10201533; doi:10.1021/acs.jpclett.3c00494)
Supplement: Supplementary file 1 — jz3c00494_si_001.zip [file jz3c00494_si_001.zip › SI/s2s1_benchmark/azulene/crestopt.xyz]

  12
 Etot=  -15.7908817918 g norm=  0.00088569
 C          0.6268962417       -1.1580287580        0.0245808423
 C         -0.7097478354       -0.7608899686        0.5489316750
 C         -1.5358438108        0.0066481430       -0.3532240471
 C         -0.7026495510        0.7750788559        0.5416384037
 C          0.6376960839        1.1552717432        0.0144834936
 C          1.3335004708       -0.0060300556       -0.2752672734
 H          2.3401957400       -0.0126809039       -0.6733232338
 H          0.9620400434       -2.1767905297       -0.0563198280
 H         -1.1633305141       -1.3672290202        1.3200304978
 H         -1.9579273400        0.0027864392       -1.3313727504
 H         -1.1510402882        1.3930132210        1.3065707746
 H          0.9815120449        2.1702879700       -0.0769974189
