# Supplementary material for: Finding Excited-State Minimum Energy Crossing Points on a Budget: Non-Self-Consistent Tight-Binding Methods
Source: J Phys Chem Lett. 2023 May 5;14(19):4440–8. doi: 10.1021/acs.jpclett.3c00494 (PMC10201533; doi:10.1021/acs.jpclett.3c00494)
Supplement: Supplementary file 1 — jz3c00494_si_001.zip [file jz3c00494_si_001.zip › SI/s2s1_benchmark/azulene/hhtda-tc.out]

| Startfile from command line: tc.inp


|       ***********************************************************
|       *                    TeraChem v1.9-2022.08-dev            *
|       *  Git Version: 5e84fd4dc456f19b8b743ac9d407259fd194ada5  *
|       *                   Development Version                   *
|       *           Chemistry at the Speed of Graphics!           *
|       ***********************************************************
|       * This program may only be used in connection with        *
|       * a valid license from PetaChem, LLC. Use of this program *
|       * or results thereof indicates acceptance of all terms    *
|       * and conditions stated in the license and that a valid   *
|       * license agreement between the user and PetaChem, LLC    *
|       * exists. PetaChem, LLC does not warrant the correctness  *
|       * of results or their suitability for any purpose.        *
|       * Please email bugs, suggestions, and comments to         *
|       *                  help@petachem.com                      *
|       *                                                         *
|       ***********************************************************


|       ***********************************************************
|       *  Compiled by pisteinbach  Do 25. Aug 16:33:30 CEST 2022  *
|       *  Supported architectures: sm_75 sm_80                   *
|       *  Build cuda_11.6.r11.6/compiler.31057947_0              *
|       ***********************************************************


| Job started   Sat Jan 21 01:51:18 2023
| On jtc-hpz107 (available memory: 27010 MB)

| ######################################### RUNTIME INFO ##########################################
| terachem  tc.inp 

|  NVRM version: NVIDIA UNIX x86_64 Kernel Module  520.61.05  Thu Sep 29 05:30:25 UTC 2022
|  GCC version:  gcc version 9.4.0 (Ubuntu 9.4.0-1ubuntu1~20.04.1) 

|  	linux-vdso.so.1 (0x00007ffd38122000)
|  	libmpi.so.12 => /mnt/group-bin/terachem-3c-dev/lib/libmpi.so.12 (0x00007f51598a1000)
|  	libgpubox.so.1 => /mnt/group-bin/terachem-3c-dev/lib/libgpubox.so.1 (0x00007f5159886000)
|  	libtensorbox.so.1 => /mnt/group-bin/terachem-3c-dev/lib/libtensorbox.so.1 (0x00007f5159865000)
|  	libiobox.so.1 => /mnt/group-bin/terachem-3c-dev/lib/libiobox.so.1 (0x00007f515984f000)
|  	libintbox.so.1 => /mnt/group-bin/terachem-3c-dev/lib/libintbox.so.1 (0x00007f513b82d000)
|  	libsqmbox.so.1 => /mnt/group-bin/terachem-3c-dev/lib/libsqmbox.so.1 (0x00007f513b4cc000)
|  	libgridbox.so.1 => /mnt/group-bin/terachem-3c-dev/lib/libgridbox.so.1 (0x00007f513b2e7000)
|  	libdftbox.so.1 => /mnt/group-bin/terachem-3c-dev/lib/libdftbox.so.1 (0x00007f513b205000)
|  	libcibox.so.1 => /mnt/group-bin/terachem-3c-dev/lib/libcibox.so.1 (0x00007f513aebf000)
|  	libccbox.so.1 => /mnt/group-bin/terachem-3c-dev/lib/libccbox.so.1 (0x00007f513abbb000)
|  	libsimbox.so.1 => /mnt/group-bin/terachem-3c-dev/lib/libsimbox.so.1 (0x00007f513ab9c000)
|  	liboptbox.so.1 => /mnt/group-bin/terachem-3c-dev/lib/liboptbox.so.1 (0x00007f513ab5c000)
|  	libnvToolsExt.so.1 => /usr/local/cuda-11.6/targets/x86_64-linux/lib/libnvToolsExt.so.1 (0x00007f513a952000)
|  	libssl.so.1.1 => /lib/x86_64-linux-gnu/libssl.so.1.1 (0x00007f513a8ae000)
|  	libcrypto.so.1.1 => /lib/x86_64-linux-gnu/libcrypto.so.1.1 (0x00007f513a5d8000)
|  	libcuda.so.1 => /lib/x86_64-linux-gnu/libcuda.so.1 (0x00007f5138c64000)
|  	libcudart.so.11.0 => /usr/local/cuda-11.6/targets/x86_64-linux/lib/libcudart.so.11.0 (0x00007f51389c0000)
|  	libcublas.so.11 => /usr/local/cuda-11.6/targets/x86_64-linux/lib/libcublas.so.11 (0x00007f512f240000)
|  	libcufft.so.10 => /usr/local/cuda-11.6/targets/x86_64-linux/lib/libcufft.so.10 (0x00007f51267b3000)
|  	libcusparse.so.11 => /usr/local/cuda-11.6/targets/x86_64-linux/lib/libcusparse.so.11 (0x00007f511736a000)
|  	libcusolver.so.11 => /usr/local/cuda-11.6/targets/x86_64-linux/lib/libcusolver.so.11 (0x00007f5106f81000)
|  	libstdc++.so.6 => /lib/x86_64-linux-gnu/libstdc++.so.6 (0x00007f5106d9f000)
|  	libm.so.6 => /lib/x86_64-linux-gnu/libm.so.6 (0x00007f5106c50000)
|  	libiomp5.so => /mnt/group-bin/terachem-3c-dev/lib/libiomp5.so (0x00007f5106815000)
|  	libcilkrts.so.5 => /mnt/group-bin/terachem-3c-dev/lib/libcilkrts.so.5 (0x00007f51065d8000)
|  	libgcc_s.so.1 => /lib/x86_64-linux-gnu/libgcc_s.so.1 (0x00007f51065bd000)
|  	libpthread.so.0 => /lib/x86_64-linux-gnu/libpthread.so.0 (0x00007f510659a000)
|  	libc.so.6 => /lib/x86_64-linux-gnu/libc.so.6 (0x00007f51063a8000)
|  	/lib64/ld-linux-x86-64.so.2 (0x00007f515b0eb000)
|  	libdl.so.2 => /lib/x86_64-linux-gnu/libdl.so.2 (0x00007f51063a2000)
|  	librt.so.1 => /lib/x86_64-linux-gnu/librt.so.1 (0x00007f5106396000)
|  	libcublasLt.so.11 => /usr/local/cuda-11.6/targets/x86_64-linux/lib/libcublasLt.so.11 (0x00007f50f1330000)
| #################################################################################################

-----------------------------------
Processed Input file:
              coordinates coord.xyz
                    basis def2-sv_p
           sphericalbasis yes
                    guess c0
                   method bhandhlyp
                   charge 0
                 spinmult 1
                     dftd d3
                precision mixed
                    maxit 100
                  threall 1e-14
                 convthre 1.0e-5
                     xtol 1.0e-6
                  dftgrid 1
                      fon yes
               fon_method constant
          fon_temperature 5000
                   closed 0
                    hhtda yes
            hhtdasinglets 6
            hhtdatriplets 0
             cisnumstates 6
              cissubspace 18
             cisguessvecs 18
                   cismax 60
             cisalgorithm davidson
           cistransdipole yes
               cismaxiter 100
               cisconvtol 1e-4
                cistarget 1
               genscrdata true
          min_tolerance_e 1e-4
            min_tolerance 1e-3
                nacstate1 1
                nacstate2 2
                      run conical
                   purify no
                     gpus 1
-----------------------------------
Jobname: coord
Scratch directory: ./scr.coord
Scratch data will be generated
| Random number seed: 2078878755

XYZ coordinates coord.xyz
Molden File Output: ./scr.coord/coord.molden
Using basis set: def2-sv_p
dmrgstart not found
Spin multiplicity: 1
DIIS will use up to 10 vectors.
Condition number limit for the DIIS overlap matrix is            0
WF convergence threshold: 1.00e-05
Using DIIS algorithm to converge WF
Maximum number of SCF iterations: 100
Incremental fock with rebuild every 8 iterations
Will switch to conventional Fock if diffuse functions are detected
X-matrix tolerance: 1.00e-06
PRECISION: MIXED
Single/Double precision threshold: 1.00e-05
TeraChem will select linear algebra engine
Using fractional orbital occupations
0 occupied orbitals will have integer occupation
0 occupied orbitals will have fractional occupation
kT is set to 5000.000 a.u.
Density matrix purification turned off
DFT Functional requested: bhandhlyp
Method: BHandHLYP  with dispersion correction
  Becke 1988 exchange functional:       0.50 
  Hartree-Fock exact exchange:          0.50 
  Lee-Yang-Parr correlation functional: 1.0 
Wavefunction: RESTRICTED

 DFT-D code reimplemented following the
 code by S.Grimme, University Bonn 
 based on DFTD3 V3.2 Rev 0         
 
Please cite DFT-D3 work done with this code as:
S. Grimme, J. Antony, S. Ehrlich and H. Krieg,
J. Chem. Phys. 132 (2010), 154104
If used with BJ-damping cite also
S. Grimme, S. Ehrlich and L. Goerigk,
J. Comput. Chem. 32 (2011), 1456-1465
For DFT-D2 the reference is
S. Grimme, J. Comput. Chem., 27 (2006), 1787-1799
DFT grid type: 1
Using a single DFT grid.
Initial guess will be loaded from c0

********************************************
******* RUNNING GEOMETRY OPTMIZATION *******
********************************************

Geometry optimization parameters:
Max number of optimization cycles: 1000
Convergence threshold (Max grad component): 1.00e-03
Convergence threshold (energy change): 1.00e-04
Maximum of RMSD change allowed between steps is 0.500000
using BFGS method
Optimization checkpoint file will be dumped every 10 cycles
Hessian updated: BFGS method
Initial Hessian is diagonal with a single one point finite difference
Atomic displacement in finite-difference Hessian (Bohr) 0.003000
Each step will be scaled by 1.00
Maximum step size in internal coordinates 0.50
Minimization SCF guess will be regenerated every 10 steps
Job started from scratch
SCF:   Initial guess is taken from previous step
CIS:   Initial guess is taken from previous step
Z-vec: Initial guess is taken from previous step
Starting TensorBox...
| TeraChem will select linear algebra engine
| Using cuSolver for matrix diagonalization

| using 1 out of 1 CUDA devices
|   Device 0: NVIDIA GeForce RTX 3070,  7982MB, CC 8.6 -- CPU THREAD 0
| -------------------------------------------------------------------
| CPU Memory Available: 3976.75 MegaWords 
| GPU Memory Available: 741.79 MegaWords 
| Maximum recommended basis set size: 10200 basis functions
|  (limited by GPU memory)
| -------------------------------------------------------------------
| Initialize GPUBox with 128 MW of memory


Basis set:       def2-sv_p
Total atoms:     12
Total charge:    0
Total electrons: 42 (21-alpha, 21-beta)
Number electrons modeled by ECPs: 0
Total orbitals: 102 (Cartesian), 96 (spherical) 
Total AO shells: 48 (30 S-shells; 12 P-shells; 6 D-shells; 0 F-shells; 0 G-shells)
Spin multiplicity: 1
Nuclear repulsion energy (QM atoms): 200.142548008515 a.u.


No optimization coordinates found in the configuration file
Determining the type of coordinates based on the number of individual fragments...
Analyzing structure...
Found 12 atoms, 12 bonds
Building HDLC residues...
Found 1 HDLC residues
done.
Optimization will be performed in DLC coordinates

-------------------------------------------------------
0 additional frames found in coord.xyz
-------------------------------------------------------
***********************************************************************
**                                                                   **
**                              DL-FIND                              **
**                       Geometry Optimisation                       **
**               written by Johannes Kaestner, in 2006               **
**               Copyright:  STFC Daresbury Laboratory               **
**                           Revision:  406 $                        **
**                                                                   **
***********************************************************************
Residue member list:
    0 :     1    1    1    1    1    1    1    1    1    1
   10 :     1    1

Generating new HDLC for    1 residues

Located a new residue for HDLC
   Residue number is    1
   Number of atoms it contains    12
   Atoms:      1     2     3     4     5     6     7     8     9    10
   Atoms:     11    12
   Generating HDLC for residue    1
       Dot-product about     1 is   0.99857648
       System near planar - making improper
       Dot-product about     2 is   0.55260052
       Dot-product about     4 is   0.99962631
       System near planar - making improper
       Dot-product about     5 is   0.99995260
       System near planar - making improper
       Dot-product about     6 is   0.99999998
       System near planar - making improper

     The system has    30 degrees of freedom, and    30 non-zero eigenvalues

 call dlf_formstep_init...
 allocate hessian of size:           32
 allocate evals and evecs
 needhessian =  T

DL-FIND Report:
===============
Conical intersection algorithm: Lagrange-Newton
Lagrange-Newton threshold t1 ...................  1.000E-04
Lagrange-Newton threshold t2 ...................  1.000E+00
Lower electronic state .........................          1
Upper electronic state .........................          2
Optimisation algorithm: Lagrange-Newton
Initial Hessian by diagonal one-point finite difference
Hessian update mechanism: BFGS
Maximum Number of Hessian updates before recalc.         50
Finite difference for Hessian calculation ......  3.000E-03
No eigenmodes are considered soft
Minimum step size for Hessian update ...........  1.000E-05
 
Step length: simple scaled
Maximum step length ............................  5.000E-01
Scaling step by ................................  1.000E+00
 
Coordinate system: Delocalised internal coordinates (DLC)
 
Number of atoms ................................         12
Number of input geometries .....................          2
Variables to be optimised ......................         32
Restart information is written every ...........         10 steps
This run has not been restarted.
Maximum number of steps ........................       1000
Maximum number of energy evaluations ...........     100000
 
DFTD Energy:    -0.0140480 hartree
Setting up the DFT grid...
| time to set the grid = 0.00 s
DFT grid points: 34131 (2844 points/atom)

                      *** Start SCF Iterations ***

 Iter     DIIS Error       Energy change      Electrons        XC Energy           Energy        Time(s)
----------------------------------------------------------------------------------------------------------
Initial temperature is 5000.000000
| Skip purify step
|    1     0.0607651953    -231.6869165180    41.9999927748   -18.0336133919    -231.6869165180     0.16  
|    2     0.1405566923      +6.8242847193    41.9999904396   -17.3468383336    -224.8626317987     0.15  
|    3     0.0600178247      -0.3492604692    41.9999911979   -17.3778471636    -225.2118922679     0.15  
|    4     0.0323874982      -0.0490180914    42.0000011917   -17.4211128047    -225.2609103593     0.15  
|    5     0.0170725174      -0.0201779916    42.0000146119   -17.4446283236    -225.2810883509     0.15  
|    6     0.0075446084      -0.0032204094    42.0000193805   -17.4633114445    -225.2843087603     0.15  
|    7     0.0027699578      -0.0009754619    42.0000230140   -17.4718058304    -225.2852842222     0.14  
|    8     0.0008708232      -0.0001728712    42.0000244846   -17.4756997388    -225.2854570933     0.14  
|    9     0.0002418695      -0.0000112018    42.0000247819   -17.4767258996    -225.2854682951     0.16  
|   10     0.0001471275      -0.0000009550    42.0000247582   -17.4768628063    -225.2854692501     0.13  
|   11     0.0000685345      -0.0000004289    42.0000246910   -17.4769153928    -225.2854696790     0.13  
|   12     0.0000189443      -0.0000001103    42.0000246408   -17.4768994972    -225.2854697893     0.13  
|   13     0.0000057596      -0.0000000174    42.0000246198   -17.4769101803    -225.2854698067     0.13  
----------------------------------------------------------------------------------------------------------
FINAL ENERGY: -225.2854698067 a.u.
Fractional Occupation Entropy: 0.0000000000
Mermin Free Energy:            -225.2854698067
DISPERSION CONTRIBUTION TO ENERGY: -0.0140479720 a.u.
HOMO-LUMO GAP: 2.455 eV
CENTER OF MASS: {0.023573, 0.016509, -0.096545} ANGS
DIPOLE MOMENT: {3.528445, 0.030916, 3.079555} (|D| = 4.683433) DEBYE
Writing out molden info

Running Mulliken population analysis...


  Restricted hh-TDA Parameters
--------------------------------------------
Number of occupied orbitals:            22
Number of virtual orbitals:             74
Number of molecular orbitals:           96
Number of basis functions:             102
Multiplicity of target state:      singlet

 Generating 2nd functional diffs
Reference energy:             -231.2987795258
Number of electrons:            44.0000257922
XC energy:                     -18.5495379106

      Davidson Diagonalization Parameters
-----------------------------------------------
Number of roots to find:                    6
Number of guess vectors:                   18
Maximum subspace size:                     60
Number of vectors to save:                  6
Collapse vectors per root:                  2
Number of CSFs:                           253
Maximum Davidson iterations:              100
Residual convergence:                 1.0e-04
Orthogonality tolerance:              1.0e-12
Use incremental sigma vectors:             No

Davidson memory usage: 361.06 kB

Guess Vectors:
  22 & 22 : closed :    -0.811810
  22 & 20 :  open  :    -0.698839
  22 & 21 :  open  :    -0.672511
  20 & 20 : closed :    -0.585868
  22 & 19 :  open  :    -0.583398
  21 & 20 :  open  :    -0.559540
  22 & 18 :  open  :    -0.552449
  22 & 17 :  open  :    -0.544376
  21 & 21 : closed :    -0.533212
  22 & 16 :  open  :    -0.495628
  22 & 15 :  open  :    -0.477307
  20 & 19 :  open  :    -0.470427
  22 & 14 :  open  :    -0.467858
  21 & 19 :  open  :    -0.444099
  20 & 18 :  open  :    -0.439478
  20 & 17 :  open  :    -0.431405
  21 & 18 :  open  :    -0.413150
  21 & 17 :  open  :    -0.405077

  Root           Eigenvalue       Energy Change        Residual
-------------------------------------------------------------------
Iteration:    0   Subspace Size:   18
Root: 1:        -0.67191698        -0.67191698         0.03906534  
Root: 2:        -0.54308928        -0.54308928         0.03281163  
Root: 3:        -0.52793511        -0.52793511         0.04218786  
Root: 4:        -0.46051765        -0.46051765         0.03322227  
Root: 5:        -0.44571215        -0.44571215         0.05887410  
Root: 6:        -0.41391417        -0.41391417         0.08341492  

Iteration:    1   Subspace Size:   24
Root: 1:        -0.67412214        -0.00220517         0.00587289  
Root: 2:        -0.54472196        -0.00163268         0.00587855  
Root: 3:        -0.53109655        -0.00316144         0.00863574  
Root: 4:        -0.46273143        -0.00221378         0.00874686  
Root: 5:        -0.45470679        -0.00899464         0.01288761  
Root: 6:        -0.43405606        -0.02014189         0.03073578  

Iteration:    2   Subspace Size:   30
Root: 1:        -0.67415763        -0.00003549         0.00099417  
Root: 2:        -0.54476778        -0.00004582         0.00102464  
Root: 3:        -0.53118445        -0.00008790         0.00165820  
Root: 4:        -0.46284728        -0.00011585         0.00212921  
Root: 5:        -0.45504611        -0.00033932         0.00309939  
Root: 6:        -0.43590713        -0.00185108         0.00877409  

Iteration:    3   Subspace Size:   36
Root: 1:        -0.67415841        -0.00000078         0.00016850  
Root: 2:        -0.54476886        -0.00000108         0.00017806  
Root: 3:        -0.53118698        -0.00000253         0.00037492  
Root: 4:        -0.46285221        -0.00000493         0.00076040  
Root: 5:        -0.45506163        -0.00001553         0.00064507  
Root: 6:        -0.43605384        -0.00014670         0.00259561  

Iteration:    4   Subspace Size:   42
Root: 1:        -0.67415842        -0.00000002         0.00002012  Converged
Root: 2:        -0.54476889        -0.00000003         0.00002539  Converged
Root: 3:        -0.53118708        -0.00000010         0.00006544  Converged
Root: 4:        -0.46285264        -0.00000042         0.00022458  
Root: 5:        -0.45506221        -0.00000057         0.00023141  
Root: 6:        -0.43606297        -0.00000914         0.00069807  

Iteration:    5   Subspace Size:   45
Root: 1:        -0.67415842        -0.00000000         0.00002022  Converged
Root: 2:        -0.54476889        -0.00000000         0.00002385  Converged
Root: 3:        -0.53118708        -0.00000000         0.00005254  Converged
Root: 4:        -0.46285267        -0.00000003         0.00004378  Converged
Root: 5:        -0.45506227        -0.00000007         0.00005622  Converged
Root: 6:        -0.43606343        -0.00000046         0.00018006  

Iteration:    6   Subspace Size:   46
Root: 1:        -0.67415842        -0.00000000         0.00002019  Converged
Root: 2:        -0.54476889        -0.00000000         0.00002394  Converged
Root: 3:        -0.53118708        -0.00000000         0.00005024  Converged
Root: 4:        -0.46285267        -0.00000000         0.00003337  Converged
Root: 5:        -0.45506227        -0.00000000         0.00004842  Converged
Root: 6:        -0.43606346        -0.00000003         0.00004086  Converged

Davidson converged in 6 iterations
46 sigma vectors were formed

  Root   Mult.   Total Energy (a.u.)   Ex. Energy (a.u.)     Ex. Energy (eV)     Ex. Energy (nm)        Osc. (a.u.)  
-------------------------------------------------------------------------------------------------------------------
     1  singlet       -231.97293795
     2  singlet       -231.84354841          0.12938954          3.52086783        352.14108213          0.09485133
     3  singlet       -231.82996660          0.14297134          3.89044758        318.68883483          0.07302654
     4  singlet       -231.76163219          0.21130576          5.74992125        215.62768488          0.00917254
     5  singlet       -231.75384180          0.21909615          5.96190855        207.96062144          0.21586784
     6  singlet       -231.73484299          0.23809496          6.47889248        191.36638115          0.05055748

Singlet  1: Largest CI coefficients:
  22  & 22 : closed :   0.982976

Singlet  2: Largest CI coefficients:
  20  & 22 :  open  :   0.664690
  22  & 20 :  open  :   0.664690
  21  & 22 :  open  :   0.209155
  22  & 21 :  open  :   0.209155

Singlet  3: Largest CI coefficients:
  21  & 22 :  open  :  -0.624456
  22  & 21 :  open  :  -0.624456
  20  & 22 :  open  :   0.223089
  22  & 20 :  open  :   0.223089
  20  & 21 :  open  :   0.150410
  21  & 20 :  open  :   0.150410
  21  & 21 : closed :  -0.135231
  22  & 22 : closed :   0.108595

Singlet  4: Largest CI coefficients:
  20  & 21 :  open  :   0.668150
  21  & 20 :  open  :   0.668150
  21  & 22 :  open  :   0.135407
  22  & 21 :  open  :   0.135407
  18  & 22 :  open  :  -0.116124
  22  & 18 :  open  :  -0.116124

Singlet  5: Largest CI coefficients:
  20  & 20 : closed :   0.535840
  19  & 22 :  open  :  -0.524604
  22  & 19 :  open  :  -0.524604
  18  & 22 :  open  :  -0.187891
  22  & 18 :  open  :  -0.187891
  14  & 22 :  open  :  -0.114278
  22  & 14 :  open  :  -0.114278

Singlet  6: Largest CI coefficients:
  18  & 22 :  open  :  -0.552999
  22  & 18 :  open  :  -0.552999
  19  & 22 :  open  :   0.272530
  22  & 19 :  open  :   0.272530
  20  & 20 : closed :   0.202374
  14  & 22 :  open  :   0.168635
  22  & 14 :  open  :   0.168635
  17  & 22 :  open  :  -0.121940
  22  & 17 :  open  :  -0.121940
  13  & 22 :  open  :  -0.112905
  22  & 13 :  open  :  -0.112905
  20  & 21 :  open  :  -0.103173
  21  & 20 :  open  :  -0.103173

Singlet state dipole moments:

  Root       Dx         Dy         Dz         |D|  (Debye)
------------------------------------------------------------
     1    -0.3808     0.2960     1.7889     1.8528
     2     2.3717     0.0468     2.4864     3.4364
     3    -4.5595    -0.3900    -0.8896     4.6619
     4    -2.9722     0.3498    -0.2692     3.0048
     5     4.7633     0.0971     2.9605     5.6091
     6    -0.7155    -0.9612     2.7102     2.9633

Transition dipole moments between singlet states:

    Transition       Tx         Ty         Tz         |T| (a.u.)
------------------------------------------------------------------
     1 ->    2    -0.3798     0.9730    -0.0928     1.0486
     1 ->    3    -0.6232     0.5814    -0.1992     0.8753
     1 ->    4     0.2268     0.0761    -0.0888     0.2552
     1 ->    5     1.1722     0.2581    -0.1932     1.2157
     1 ->    6    -0.3870    -0.1485    -0.3830     0.5644
     2 ->    3     1.0200     0.2129     0.4752     1.1452
     2 ->    4     0.2378    -0.0854     0.1571     0.2975
     2 ->    5    -0.0991    -0.4322    -0.0393     0.4451
     2 ->    6    -0.0758     0.0619     0.0020     0.0979
     3 ->    4     0.6134    -0.7355     0.0869     0.9617
     3 ->    5    -0.4601    -0.0375    -0.2391     0.5199
     3 ->    6    -0.2470     0.2886    -0.1502     0.4085
     4 ->    5     0.5158     0.0333     0.2520     0.5751
     4 ->    6     0.2912    -0.1420     0.2840     0.4308
     5 ->    6     0.5019     0.0631     0.0767     0.5117

Magnetic transition dipole moments and rotational strengths:

 Transition      Lx         Ly         Lz       R(len)     R(vel) (a.u.)
------------------------------------------------------------------------
 1 ->    2     0.2792    -0.1321    -0.7976     0.1606    -0.0254
 1 ->    3    -0.6789     0.5113    -0.2841    -0.7770     0.2002
 1 ->    4     0.1079     0.0450    -0.0590    -0.0331     0.0160
 1 ->    5    -0.1006    -0.0845    -0.1372     0.1133    -0.0560
 1 ->    6     0.0139     0.9430     0.2506     0.2414    -0.1777

Electric transition quadrupole moments (Cartesian):

 Transition      Qxy        Qxz        Qyz        Qxx        Qyy        Qzz       norm (a.u.)
----------------------------------------------------------------------------------------------
 1 ->    2    -0.3733     0.3740     0.6445     1.0934    -0.2368    -0.2062     1.4102
 1 ->    3    -1.2630     0.2492    -0.6809     0.0745    -0.6226     1.1223     1.9426
 1 ->    4     0.1703     0.2153     0.0602     0.4308    -0.1183    -0.2124     0.5690
 1 ->    5     0.6063     0.0123    -0.0304     2.1676    -1.2420    -0.0622     2.5717
 1 ->    6    -0.2593     1.1443    -0.3123     1.2284     0.0423    -0.2873     1.7514


Building Xtilde...

Building Z-vector RHS...

 Generating 2nd functional diffs
Solving CPSCF equations
Using DIIS solver

 Iter         Residual      
------  --------------------
    1      0.921713160069
    2      1.322010396632
    3      0.407714125269
    4      0.044353514132
    5      0.026773725463
    6      0.014563108523
    7      0.004318392550
    8      0.001892490716
    9      0.000366522217
   10      0.000153185836
   11      0.000101632364
   12      0.000030887165

CPSCF converged

Building X...

 Generating 2nd functional diffs
 Generating 2nd functional diffs
Building Xtilde...

Building Z-vector RHS...

 Generating 2nd functional diffs
Solving CPSCF equations
Using DIIS solver

 Iter         Residual      
------  --------------------
    1      3.733036394560
    2      8.283119963261
    3      0.294590696256
    4      0.042754877803
    5      0.020531133579
    6      0.011208706878
    7      0.004960107940
    8      0.002477236560
    9      0.000797700851
   10      0.000319310658
   11      0.000082018805

CPSCF converged

Building X...

 Generating 2nd functional diffs
 Generating 2nd functional diffs
Building Xtilde...

Building Z-vector RHS...

 Generating 2nd functional diffs
Solving CPSCF equations
Using DIIS solver

 Iter         Residual      
------  --------------------
    1      1.221529981929
    2      2.776820972272
    3      0.053025168407
    4      0.016709743110
    5      0.011653486878
    6      0.004569693929
    7      0.002922490347
    8      0.001141481633
    9      0.000393056381
   10      0.000167297299
   11      0.000078403740

CPSCF converged

Building X...

 Generating 2nd functional diffs
 Generating 2nd functional diffs
Lower state energy:      -231.8435484125
Upper state energy:      -231.8299666040
Energy difference:          0.0135818086
 Energy calculation finished, energy:  0.000000000E+00

Converting Cartesians to HDLC

Converting Cartesians to HDLC

Converting Cartesians to HDLC
 in dlf_makehessian...
Testing convergence  in cycle    1
  Max grad  3.5634E-02 Target: 1.0000E-03 converged?   no
  RMS grad  1.4792E-02 Target: 6.6667E-04 converged?   no
Finite-difference calculation for a diagonal Hessian
Delta :   3.00E-03

Converting HDLC to Cartesians
DFTD Energy:    -0.0140510 hartree
Setting up the DFT grid...
| time to set the grid = 0.00 s
DFT grid points: 34134 (2844 points/atom)

                      *** Start SCF Iterations ***

 Iter     DIIS Error       Energy change      Electrons        XC Energy           Energy        Time(s)
----------------------------------------------------------------------------------------------------------
Initial temperature is 5000.000000
| Skip purify step
|    1     0.0603710839    -231.6894277051    42.0000267652   -18.0347334811    -231.6894277051     0.15  
|    2     0.1398412742      +6.8255270186    41.9999905931   -17.3476141801    -224.8639006865     0.15  
|    3     0.0597438468      -0.3501315870    41.9999932792   -17.3789910180    -225.2140322734     0.15  
|    4     0.0323035032      -0.0475379276    42.0000027769   -17.4226448600    -225.2615702010     0.15  
|    5     0.0168668025      -0.0200256427    42.0000157814   -17.4457303434    -225.2815958437     0.15  
|    6     0.0074089585      -0.0032205843    42.0000204661   -17.4646577882    -225.2848164280     0.15  
|    7     0.0027496450      -0.0009202545    42.0000239148   -17.4728172385    -225.2857366825     0.14  
|    8     0.0008090741      -0.0001737140    42.0000253960   -17.4767768189    -225.2859103965     0.14  
|    9     0.0002214387      -0.0000097502    42.0000256864   -17.4777466338    -225.2859201467     0.16  
|   10     0.0001251926      -0.0000008132    42.0000256787   -17.4778784944    -225.2859209598     0.13  
|   11     0.0000596809      -0.0000003339    42.0000256272   -17.4779319195    -225.2859212938     0.13  
|   12     0.0000194672      -0.0000000918    42.0000255863   -17.4779193094    -225.2859213856     0.13  
|   13     0.0000048808      -0.0000000188    42.0000255634   -17.4779289819    -225.2859214044     0.12  
----------------------------------------------------------------------------------------------------------
FINAL ENERGY: -225.2859214044 a.u.
Fractional Occupation Entropy: 0.0000000000
Mermin Free Energy:            -225.2859214044
DISPERSION CONTRIBUTION TO ENERGY: -0.0140510482 a.u.
HOMO-LUMO GAP: 2.442 eV
CENTER OF MASS: {0.023735, 0.016693, -0.096238} ANGS
DIPOLE MOMENT: {3.525433, 0.013636, 3.080732} (|D| = 4.681855) DEBYE
Writing out molden info

Running Mulliken population analysis...


  Restricted hh-TDA Parameters
--------------------------------------------
Number of occupied orbitals:            22
Number of virtual orbitals:             74
Number of molecular orbitals:           96
Number of basis functions:             102
Multiplicity of target state:      singlet

 Generating 2nd functional diffs
Reference energy:             -231.2990375754
Number of electrons:            44.0000267808
XC energy:                     -18.5506210269

      Davidson Diagonalization Parameters
-----------------------------------------------
Number of roots to find:                    6
Number of guess vectors:                   18
Maximum subspace size:                     60
Number of vectors to save:                  6
Collapse vectors per root:                  2
Number of CSFs:                           253
Maximum Davidson iterations:              100
Residual convergence:                 1.0e-04
Orthogonality tolerance:              1.0e-12
Use incremental sigma vectors:             No

Davidson memory usage: 361.06 kB

Guess Vectors:
  22 & 22 : closed :    -0.812572
  22 & 20 :  open  :    -0.699222
  22 & 21 :  open  :    -0.673864
  20 & 20 : closed :    -0.585872
  22 & 19 :  open  :    -0.583896
  21 & 20 :  open  :    -0.560513
  22 & 18 :  open  :    -0.552184
  22 & 17 :  open  :    -0.544493
  21 & 21 : closed :    -0.535155
  22 & 16 :  open  :    -0.496354
  22 & 15 :  open  :    -0.478160
  20 & 19 :  open  :    -0.470546
  22 & 14 :  open  :    -0.467668
  21 & 19 :  open  :    -0.445187
  20 & 18 :  open  :    -0.438833
  20 & 17 :  open  :    -0.431143
  21 & 18 :  open  :    -0.413475
  21 & 17 :  open  :    -0.405784

  Root           Eigenvalue       Energy Change        Residual
-------------------------------------------------------------------
Iteration:    0   Subspace Size:   18
Root: 1:        -0.67257104        -0.67257104         0.03914374  
Root: 2:        -0.54340847        -0.54340847         0.03297051  
Root: 3:        -0.52918536        -0.52918536         0.04201418  
Root: 4:        -0.46118262        -0.46118262         0.03337237  
Root: 5:        -0.44579376        -0.44579376         0.05895133  
Root: 6:        -0.41369071        -0.41369071         0.08355680  

Iteration:    1   Subspace Size:   24
Root: 1:        -0.67478709        -0.00221605         0.00588730  
Root: 2:        -0.54507394        -0.00166547         0.00593588  
Root: 3:        -0.53230083        -0.00311547         0.00853466  
Root: 4:        -0.46341118        -0.00222856         0.00866308  
Root: 5:        -0.45480610        -0.00901234         0.01296919  
Root: 6:        -0.43396368        -0.02027296         0.03079475  

Iteration:    2   Subspace Size:   30
Root: 1:        -0.67482276        -0.00003567         0.00099391  
Root: 2:        -0.54512047        -0.00004653         0.00104129  
Root: 3:        -0.53238630        -0.00008547         0.00163688  
Root: 4:        -0.46352395        -0.00011277         0.00211713  
Root: 5:        -0.45515047        -0.00034437         0.00312103  
Root: 6:        -0.43583389        -0.00187022         0.00881282  

Iteration:    3   Subspace Size:   36
Root: 1:        -0.67482354        -0.00000078         0.00016817  
Root: 2:        -0.54512158        -0.00000111         0.00018418  
Root: 3:        -0.53238876        -0.00000246         0.00037309  
Root: 4:        -0.46352885        -0.00000490         0.00076407  
Root: 5:        -0.45516622        -0.00001576         0.00064274  
Root: 6:        -0.43598272        -0.00014883         0.00268404  

Iteration:    4   Subspace Size:   42
Root: 1:        -0.67482355        -0.00000002         0.00002015  Converged
Root: 2:        -0.54512160        -0.00000003         0.00002605  Converged
Root: 3:        -0.53238885        -0.00000009         0.00006529  Converged
Root: 4:        -0.46352928        -0.00000043         0.00021983  
Root: 5:        -0.45516679        -0.00000057         0.00021236  
Root: 6:        -0.43599275        -0.00001003         0.00085548  

Iteration:    5   Subspace Size:   45
Root: 1:        -0.67482355        -0.00000000         0.00002022  Converged
Root: 2:        -0.54512160        -0.00000000         0.00002507  Converged
Root: 3:        -0.53238885        -0.00000000         0.00005684  Converged
Root: 4:        -0.46352931        -0.00000003         0.00004109  Converged
Root: 5:        -0.45516685        -0.00000005         0.00004936  Converged
Root: 6:        -0.43599352        -0.00000077         0.00022231  

Iteration:    6   Subspace Size:   46
Root: 1:        -0.67482355        -0.00000000         0.00002022  Converged
Root: 2:        -0.54512160        -0.00000000         0.00002484  Converged
Root: 3:        -0.53238885        -0.00000000         0.00005258  Converged
Root: 4:        -0.46352931        -0.00000000         0.00003253  Converged
Root: 5:        -0.45516685        -0.00000000         0.00003907  Converged
Root: 6:        -0.43599356        -0.00000004         0.00005175  Converged

Davidson converged in 6 iterations
46 sigma vectors were formed

  Root   Mult.   Total Energy (a.u.)   Ex. Energy (a.u.)     Ex. Energy (eV)     Ex. Energy (nm)        Osc. (a.u.)  
-------------------------------------------------------------------------------------------------------------------
     1  singlet       -231.97386113
     2  singlet       -231.84415918          0.12970195          3.52936909        351.29287304          0.09161856
     3  singlet       -231.83142643          0.14243470          3.87584482        319.88953756          0.07568224
     4  singlet       -231.76256688          0.21129425          5.74960803        215.63943136          0.00836927
     5  singlet       -231.75420442          0.21965671          5.97716213        207.42991060          0.22107790
     6  singlet       -231.73503114          0.23882999          6.49889363        190.77742731          0.05031471

Singlet  1: Largest CI coefficients:
  22  & 22 : closed :   0.983110

Singlet  2: Largest CI coefficients:
  20  & 22 :  open  :   0.658105
  22  & 20 :  open  :   0.658105
  21  & 22 :  open  :   0.226301
  22  & 21 :  open  :   0.226301

Singlet  3: Largest CI coefficients:
  21  & 22 :  open  :   0.618711
  22  & 21 :  open  :   0.618711
  20  & 22 :  open  :  -0.241262
  22  & 20 :  open  :  -0.241262
  20  & 21 :  open  :  -0.151234
  21  & 20 :  open  :  -0.151234
  21  & 21 : closed :   0.131353
  22  & 22 : closed :  -0.108128

Singlet  4: Largest CI coefficients:
  20  & 21 :  open  :  -0.668738
  21  & 20 :  open  :  -0.668738
  21  & 22 :  open  :  -0.137887
  22  & 21 :  open  :  -0.137887
  18  & 22 :  open  :   0.113133
  22  & 18 :  open  :   0.113133

Singlet  5: Largest CI coefficients:
  20  & 20 : closed :  -0.533845
  19  & 22 :  open  :   0.528086
  22  & 19 :  open  :   0.528086
  18  & 22 :  open  :   0.185676
  22  & 18 :  open  :   0.185676
  14  & 22 :  open  :   0.113520
  22  & 14 :  open  :   0.113520

Singlet  6: Largest CI coefficients:
  18  & 22 :  open  :   0.555035
  22  & 18 :  open  :   0.555035
  19  & 22 :  open  :  -0.268770
  22  & 19 :  open  :  -0.268770
  20  & 20 : closed :  -0.203195
  14  & 22 :  open  :  -0.168904
  22  & 14 :  open  :  -0.168904
  17  & 22 :  open  :   0.120972
  22  & 17 :  open  :   0.120972
  13  & 22 :  open  :   0.113387
  22  & 13 :  open  :   0.113387
  20  & 21 :  open  :   0.102075
  21  & 20 :  open  :   0.102075

Singlet state dipole moments:

  Root       Dx         Dy         Dz         |D|  (Debye)
------------------------------------------------------------
     1    -0.3555     0.3033     1.7898     1.8498
     2     2.2403     0.0304     2.4211     3.2988
     3    -4.3837    -0.3615    -0.8252     4.4753
     4    -3.0181     0.3651    -0.2866     3.0536
     5     4.7752     0.0804     2.9673     5.6226
     6    -0.7157    -0.9465     2.7130     2.9611

Transition dipole moments between singlet states:

    Transition       Tx         Ty         Tz         |T| (a.u.)
------------------------------------------------------------------
     1 ->    2    -0.3811     0.9519    -0.0904     1.0294
     1 ->    3     0.6249    -0.6066     0.1964     0.8928
     1 ->    4    -0.2167    -0.0713     0.0858     0.2438
     1 ->    5    -1.1842    -0.2658     0.1917     1.2287
     1 ->    6     0.3841     0.1483     0.3828     0.5621
     2 ->    3    -1.0878    -0.2149    -0.5100     1.2205
     2 ->    4    -0.2047     0.0655    -0.1486     0.2613
     2 ->    5     0.0882     0.4399     0.0306     0.4497
     2 ->    6     0.0702    -0.0520    -0.0098     0.0879
     3 ->    4     0.6308    -0.7311     0.0918     0.9700
     3 ->    5    -0.4513    -0.0588    -0.2371     0.5132
     3 ->    6    -0.2533     0.2887    -0.1535     0.4136
     4 ->    5     0.4865     0.0300     0.2403     0.5435
     4 ->    6     0.2867    -0.1444     0.2832     0.4281
     5 ->    6     0.5051     0.0599     0.0803     0.5149

Magnetic transition dipole moments and rotational strengths:

 Transition      Lx         Ly         Lz       R(len)     R(vel) (a.u.)
------------------------------------------------------------------------
 1 ->    2     0.2983    -0.1452    -0.7894     0.1806    -0.0298
 1 ->    3     0.6706    -0.5050     0.3078    -0.7858     0.2012
 1 ->    4    -0.1108    -0.0430     0.0558    -0.0319     0.0155
 1 ->    5     0.0961     0.0853     0.1417     0.1093    -0.0541
 1 ->    6    -0.0128    -0.9422    -0.2521     0.2411    -0.1786

Electric transition quadrupole moments (Cartesian):

 Transition      Qxy        Qxz        Qyz        Qxx        Qyy        Qzz       norm (a.u.)
----------------------------------------------------------------------------------------------
 1 ->    2    -0.3443     0.3784     0.6594     1.0980    -0.2189    -0.2308     1.4154
 1 ->    3     1.2708    -0.2353     0.6685    -0.0835     0.6214    -1.1083     1.9336
 1 ->    4    -0.1667    -0.2130    -0.0617    -0.4021     0.1038     0.2134     0.5431
 1 ->    5    -0.6191    -0.0090     0.0266    -2.1583     1.2374     0.0687     2.5648
 1 ->    6     0.2664    -1.1385     0.3146    -1.2082    -0.0448     0.2898     1.7355


Building Xtilde...

Building Z-vector RHS...

 Generating 2nd functional diffs
Solving CPSCF equations
Using DIIS solver

 Iter         Residual      
------  --------------------
    1      0.954856963185
    2      1.429847260229
    3      0.404430168554
    4      0.044491921281
    5      0.026872491339
    6      0.014550692765
    7      0.004107775228
    8      0.001758423902
    9      0.000347937002
   10      0.000154873183
   11      0.000100246740
   12      0.000030465461

CPSCF converged

Building X...

 Generating 2nd functional diffs
 Generating 2nd functional diffs
Building Xtilde...

Building Z-vector RHS...

 Generating 2nd functional diffs
Solving CPSCF equations
Using DIIS solver

 Iter         Residual      
------  --------------------
    1      3.651841922142
    2      8.063104940964
    3      0.296189497614
    4      0.042704785700
    5      0.020342101920
    6      0.010934300180
    7      0.004726343406
    8      0.002303575764
    9      0.000718566480
   10      0.000286515624
   11      0.000077817605

CPSCF converged

Building X...

 Generating 2nd functional diffs
 Generating 2nd functional diffs
Building Xtilde...

Building Z-vector RHS...

 Generating 2nd functional diffs
Solving CPSCF equations
Using DIIS solver

 Iter         Residual      
------  --------------------
    1      1.297316581567
    2      2.940090835417
    3      0.053871891413
    4      0.016235664814
    5      0.011044717645
    6      0.004381386362
    7      0.002891608952
    8      0.001128343571
    9      0.000384377749
   10      0.000162891670
   11      0.000075244510

CPSCF converged

Building X...

 Generating 2nd functional diffs
 Generating 2nd functional diffs
Lower state energy:      -231.8441591780
Upper state energy:      -231.8314264268
Energy difference:          0.0127327512
 Energy calculation finished, energy:  0.000000000E+00

Converting Cartesians to HDLC

Converting Cartesians to HDLC

Converting Cartesians to HDLC
 in dlf_makehessian...
Finite-difference diagonal Hessian: 2nd point
Energy difference to 1st point:          0.00E+00 H
Abs. Gradient difference to 1st point:   4.52E-03
Testing convergence  in cycle    1
  Max grad  3.5279E-02 Target: 1.0000E-03 converged?   no
  RMS grad  1.4404E-02 Target: 6.6667E-04 converged?   no

Converting HDLC to Cartesians
DFTD Energy:    -0.0141129 hartree
Setting up the DFT grid...
| time to set the grid = 0.00 s
DFT grid points: 34124 (2843 points/atom)

                      *** Start SCF Iterations ***

 Iter     DIIS Error       Energy change      Electrons        XC Energy           Energy        Time(s)
----------------------------------------------------------------------------------------------------------
Initial temperature is 5000.000000
| Skip purify step
|    1     0.0563167970    -231.6936740044    41.9823218256   -18.0343036423    -231.6936740044     0.15  
|    2     0.1289405580      +6.8108756351    41.9999820944   -17.3543526244    -224.8827983694     0.15  
|    3     0.0422760109      -0.3628039462    41.9999889964   -17.3889208911    -225.2456023155     0.15  
|    4     0.0236442500      -0.0269257363    41.9999948840   -17.4436130122    -225.2725280518     0.15  
|    5     0.0094847002      -0.0126386776    42.0000058608   -17.4608363079    -225.2851667294     0.15  
|    6     0.0027891162      -0.0018941687    42.0000107870   -17.4770913430    -225.2870608981     0.15  
|    7     0.0018928305      -0.0001845156    42.0000126601   -17.4799500785    -225.2872454137     0.14  
|    8     0.0011079617      -0.0001100292    42.0000145633   -17.4815843119    -225.2873554428     0.14  
|    9     0.0004557394      -0.0000329931    42.0000154517   -17.4816912796    -225.2873884360     0.16  
|   10     0.0000648389      -0.0000041769    42.0000158230   -17.4816441353    -225.2873926128     0.13  
|   11     0.0000445354      -0.0000001201    42.0000158591   -17.4816737442    -225.2873927329     0.13  
|   12     0.0000117984      -0.0000000547    42.0000158910   -17.4816301300    -225.2873927876     0.13  
|   13     0.0000066013      -0.0000000087    42.0000158968   -17.4816291370    -225.2873927964     0.12  
----------------------------------------------------------------------------------------------------------
FINAL ENERGY: -225.2873927964 a.u.
Fractional Occupation Entropy: 0.0000000000
Mermin Free Energy:            -225.2873927964
DISPERSION CONTRIBUTION TO ENERGY: -0.0141128835 a.u.
HOMO-LUMO GAP: 2.367 eV
CENTER OF MASS: {0.025954, 0.016363, -0.091107} ANGS
DIPOLE MOMENT: {3.404887, 0.057909, 2.954955} (|D| = 4.508699) DEBYE
Writing out molden info

Running Mulliken population analysis...


  Restricted hh-TDA Parameters
--------------------------------------------
Number of occupied orbitals:            22
Number of virtual orbitals:             74
Number of molecular orbitals:           96
Number of basis functions:             102
Multiplicity of target state:      singlet

 Generating 2nd functional diffs
Reference energy:             -231.2988913600
Number of electrons:            44.0000166538
XC energy:                     -18.5545529427

      Davidson Diagonalization Parameters
-----------------------------------------------
Number of roots to find:                    6
Number of guess vectors:                   18
Maximum subspace size:                     60
Number of vectors to save:                  6
Collapse vectors per root:                  2
Number of CSFs:                           253
Maximum Davidson iterations:              100
Residual convergence:                 1.0e-04
Orthogonality tolerance:              1.0e-12
Use incremental sigma vectors:             No

Davidson memory usage: 361.06 kB

Guess Vectors:
  22 & 22 : closed :    -0.818137
  22 & 20 :  open  :    -0.702148
  22 & 21 :  open  :    -0.684334
  22 & 19 :  open  :    -0.589780
  20 & 20 : closed :    -0.586158
  21 & 20 :  open  :    -0.568344
  22 & 18 :  open  :    -0.554633
  21 & 21 : closed :    -0.550530
  22 & 17 :  open  :    -0.545134
  22 & 16 :  open  :    -0.500106
  22 & 15 :  open  :    -0.482479
  20 & 19 :  open  :    -0.473790
  22 & 14 :  open  :    -0.464919
  21 & 19 :  open  :    -0.455976
  20 & 18 :  open  :    -0.438643
  20 & 17 :  open  :    -0.429145
  21 & 18 :  open  :    -0.420829
  21 & 17 :  open  :    -0.411331

  Root           Eigenvalue       Energy Change        Residual
-------------------------------------------------------------------
Iteration:    0   Subspace Size:   18
Root: 1:        -0.67756344        -0.67756344         0.03953600  
Root: 2:        -0.54357431        -0.54357431         0.03168340  
Root: 3:        -0.54046411        -0.54046411         0.04361684  
Root: 4:        -0.46747673        -0.46747673         0.03426162  
Root: 5:        -0.44904810        -0.44904810         0.05939456  
Root: 6:        -0.41856155        -0.41856155         0.08249084  

Iteration:    1   Subspace Size:   24
Root: 1:        -0.67981736        -0.00225392         0.00607724  
Root: 2:        -0.54490267        -0.00132835         0.00532882  
Root: 3:        -0.54393913        -0.00347502         0.00845379  
Root: 4:        -0.47003899        -0.00256226         0.00858500  
Root: 5:        -0.45795211        -0.00890401         0.01413597  
Root: 6:        -0.43863156        -0.02007001         0.02917966  

Iteration:    2   Subspace Size:   30
Root: 1:        -0.67985479        -0.00003742         0.00105872  
Root: 2:        -0.54493934        -0.00003667         0.00090359  
Root: 3:        -0.54402373        -0.00008460         0.00158620  
Root: 4:        -0.47015658        -0.00011758         0.00220368  
Root: 5:        -0.45834597        -0.00039387         0.00343951  
Root: 6:        -0.44042659        -0.00179503         0.00960910  

Iteration:    3   Subspace Size:   36
Root: 1:        -0.67985567        -0.00000089         0.00018711  
Root: 2:        -0.54494019        -0.00000086         0.00013757  
Root: 3:        -0.54402590        -0.00000217         0.00035871  
Root: 4:        -0.47016266        -0.00000608         0.00076351  
Root: 5:        -0.45836527        -0.00001930         0.00070767  
Root: 6:        -0.44060814        -0.00018156         0.00344882  

Iteration:    4   Subspace Size:   42
Root: 1:        -0.67985569        -0.00000002         0.00002343  Converged
Root: 2:        -0.54494021        -0.00000002         0.00002088  Converged
Root: 3:        -0.54402598        -0.00000008         0.00003949  Converged
Root: 4:        -0.47016314        -0.00000048         0.00016463  
Root: 5:        -0.45836585        -0.00000058         0.00018586  
Root: 6:        -0.44062798        -0.00001984         0.00109292  

Iteration:    5   Subspace Size:   45
Root: 1:        -0.67985569        -0.00000000         0.00002156  Converged
Root: 2:        -0.54494021        -0.00000000         0.00002063  Converged
Root: 3:        -0.54402598        -0.00000000         0.00003088  Converged
Root: 4:        -0.47016316        -0.00000002         0.00003014  Converged
Root: 5:        -0.45836588        -0.00000003         0.00004190  Converged
Root: 6:        -0.44062934        -0.00000135         0.00024848  

Iteration:    6   Subspace Size:   46
Root: 1:        -0.67985569        -0.00000000         0.00002121  Converged
Root: 2:        -0.54494021        -0.00000000         0.00002062  Converged
Root: 3:        -0.54402598        -0.00000000         0.00003086  Converged
Root: 4:        -0.47016316        -0.00000000         0.00002402  Converged
Root: 5:        -0.45836588        -0.00000000         0.00004251  Converged
Root: 6:        -0.44062939        -0.00000005         0.00005814  Converged

Davidson converged in 6 iterations
46 sigma vectors were formed

  Root   Mult.   Total Energy (a.u.)   Ex. Energy (a.u.)     Ex. Energy (eV)     Ex. Energy (nm)        Osc. (a.u.)  
-------------------------------------------------------------------------------------------------------------------
     1  singlet       -231.97874705
     2  singlet       -231.84383157          0.13491548          3.67123639        337.71788986          0.14683150
     3  singlet       -231.84291734          0.13582971          3.69611391        335.44480415          0.01505229
     4  singlet       -231.76905452          0.20969253          5.70602321        217.28656903          0.00268463
     5  singlet       -231.75725724          0.22148981          6.02704352        205.71316651          0.24137691
     6  singlet       -231.73952075          0.23922630          6.50967788        190.46137616          0.03054196

Singlet  1: Largest CI coefficients:
  22  & 22 : closed :   0.985256

Singlet  2: Largest CI coefficients:
  20  & 22 :  open  :   0.698693
  22  & 20 :  open  :   0.698693

Singlet  3: Largest CI coefficients:
  21  & 22 :  open  :   0.664605
  22  & 21 :  open  :   0.664605
  20  & 21 :  open  :   0.159609
  21  & 20 :  open  :   0.159609
  21  & 21 : closed :   0.125693

Singlet  4: Largest CI coefficients:
  20  & 21 :  open  :   0.663281
  21  & 20 :  open  :   0.663281
  21  & 22 :  open  :  -0.149877
  22  & 21 :  open  :  -0.149877

Singlet  5: Largest CI coefficients:
  19  & 22 :  open  :  -0.560667
  22  & 19 :  open  :  -0.560667
  20  & 20 : closed :   0.502310
  18  & 22 :  open  :   0.147368
  22  & 18 :  open  :   0.147368
  19  & 19 : closed :  -0.107237
  20  & 21 :  open  :  -0.100635
  21  & 20 :  open  :  -0.100635

Singlet  6: Largest CI coefficients:
  18  & 22 :  open  :  -0.576135
  22  & 18 :  open  :  -0.576135
  20  & 20 : closed :  -0.244412
  19  & 22 :  open  :  -0.211970
  22  & 19 :  open  :  -0.211970
  14  & 22 :  open  :  -0.138979
  22  & 14 :  open  :  -0.138979
  17  & 22 :  open  :   0.129789
  22  & 17 :  open  :   0.129789
  20  & 21 :  open  :  -0.116242
  21  & 20 :  open  :  -0.116242
  13  & 22 :  open  :   0.113495
  22  & 13 :  open  :   0.113495

Singlet state dipole moments:

  Root       Dx         Dy         Dz         |D|  (Debye)
------------------------------------------------------------
     1    -0.1856     0.4624     1.8316     1.8982
     2     3.2692     0.4914     2.8340     4.3544
     3    -5.2405    -0.7651    -1.2920     5.4514
     4    -3.0645     0.3747    -0.3131     3.1031
     5     4.5206     0.1969     2.8858     5.3668
     6    -0.4661    -0.8805     2.6949     2.8731

Transition dipole moments between singlet states:

    Transition       Tx         Ty         Tz         |T| (a.u.)
------------------------------------------------------------------
     1 ->    2     0.6389    -1.0995     0.1244     1.2777
     1 ->    3     0.3185    -0.2342     0.0997     0.4077
     1 ->    4     0.1322     0.0230     0.0346     0.1386
     1 ->    5     1.2238     0.3054    -0.2090     1.2785
     1 ->    6     0.2388     0.1496     0.3348     0.4376
     2 ->    3     0.0482     0.0989    -0.0044     0.1101
     2 ->    4     0.3848    -0.2222     0.1501     0.4691
     2 ->    5     0.1111     0.5594     0.0469     0.5723
     2 ->    6    -0.1954     0.1390    -0.0182     0.2405
     3 ->    4     0.6567    -0.6388     0.0463     0.9173
     3 ->    5     0.1000     0.1531     0.1467     0.2344
     3 ->    6    -0.3729     0.2705    -0.2474     0.5229
     4 ->    5     0.5813    -0.0634     0.2153     0.6231
     4 ->    6     0.0974    -0.1923     0.2576     0.3359
     5 ->    6    -0.6617    -0.0273    -0.1584     0.6810

Magnetic transition dipole moments and rotational strengths:

 Transition      Lx         Ly         Lz       R(len)     R(vel) (a.u.)
------------------------------------------------------------------------
 1 ->    2    -0.0727    -0.0474     0.8330    -0.1092     0.0364
 1 ->    3     0.7199    -0.4725     0.1223    -0.3521     0.0882
 1 ->    4    -0.1292    -0.0936    -0.0109     0.0196    -0.0113
 1 ->    5    -0.0334    -0.0921    -0.1701     0.0335    -0.0159
 1 ->    6    -0.0337    -0.8964    -0.2086     0.2120    -0.1591

Electric transition quadrupole moments (Cartesian):

 Transition      Qxy        Qxz        Qyz        Qxx        Qyy        Qzz       norm (a.u.)
----------------------------------------------------------------------------------------------
 1 ->    2     0.7379    -0.4021    -0.3800    -1.0037     0.3749    -0.1710     1.4240
 1 ->    3     1.0293     0.1009     0.7636     0.5295     0.5813    -1.1622     1.9031
 1 ->    4     0.0571    -0.2224    -0.0392     0.2503    -0.2699     0.2027     0.4805
 1 ->    5     0.7736     0.0881     0.0206     2.2313    -1.2155    -0.1553     2.6621
 1 ->    6     0.2968    -0.9287     0.3932    -0.8864     0.0438     0.2848     1.4050


Building Xtilde...

Building Z-vector RHS...

 Generating 2nd functional diffs
Solving CPSCF equations
Using DIIS solver

 Iter         Residual      
------  --------------------
    1      0.750184225556
    2      0.648153505544
    3      0.105487455853
    4      0.043461664357
    5      0.016817746068
    6      0.011930823051
    7      0.004019434543
    8      0.002392700290
    9      0.000629958333
   10      0.000169728352
   11      0.000038739389

CPSCF converged

Building X...

 Generating 2nd functional diffs
 Generating 2nd functional diffs
Building Xtilde...

Building Z-vector RHS...

 Generating 2nd functional diffs
Solving CPSCF equations
Using DIIS solver

 Iter         Residual      
------  --------------------
    1      3.969903313084
    2      8.620807290881
    3      0.307296791243
    4      0.052185721148
    5      0.026665099679
    6      0.013944696600
    7      0.006076178384
    8      0.002580015840
    9      0.000689231450
   10      0.000246760673
   11      0.000073110779

CPSCF converged

Building X...

 Generating 2nd functional diffs
 Generating 2nd functional diffs
Building Xtilde...

Building Z-vector RHS...

 Generating 2nd functional diffs
Solving CPSCF equations
Using DIIS solver

 Iter         Residual      
------  --------------------
    1      0.105584505133
    2      0.198181478753
    3      0.030342142997
    4      0.010608181279
    5      0.007223888640
    6      0.002471856614
    7      0.000910346941
    8      0.000341314320
    9      0.000211201809
   10      0.000096203611

CPSCF converged

Building X...

 Generating 2nd functional diffs
 Generating 2nd functional diffs
Lower state energy:      -231.8438315736
Upper state energy:      -231.8429173414
Energy difference:          0.0009142322
 Energy calculation finished, energy:  0.000000000E+00

Converting Cartesians to HDLC

Converting Cartesians to HDLC

Converting Cartesians to HDLC
 in dlf_makehessian...
Updating Hessian with the BFGS update, No     1
Testing convergence  in cycle    2
    Energy  0.0000E+00 Target: 1.0000E-04 converged?  yes
  Max step  3.0493E+00 Target: 4.0000E-03 converged?   no
  RMS step  5.9129E-01 Target: 2.6667E-03 converged?   no
  Max grad  1.1173E-01 Target: 1.0000E-03 converged?   no
  RMS grad  4.8062E-02 Target: 6.6667E-04 converged?   no

Converting HDLC to Cartesians
DFTD Energy:    -0.0141079 hartree
Setting up the DFT grid...
| time to set the grid = 0.00 s
DFT grid points: 34122 (2843 points/atom)

                      *** Start SCF Iterations ***

 Iter     DIIS Error       Energy change      Electrons        XC Energy           Energy        Time(s)
----------------------------------------------------------------------------------------------------------
Initial temperature is 5000.000000
| Skip purify step
|    1     0.0446583513    -231.7016458230    41.9997556713   -18.0413491985    -231.7016458230     0.15  
|    2     0.1267708931      +6.7958332473    41.9999936982   -17.3538916241    -224.9058125757     0.15  
|    3     0.0408165124      -0.3378883189    42.0000089245   -17.3893361206    -225.2437008947     0.15  
|    4     0.0264601279      -0.0242986896    42.0000130390   -17.4369171151    -225.2679995843     0.15  
|    5     0.0150323544      -0.0137618118    42.0000207070   -17.4498407805    -225.2817613961     0.14  
|    6     0.0050146266      -0.0059181501    42.0000285458   -17.4753735494    -225.2876795462     0.15  
|    7     0.0020060792      -0.0005048537    42.0000308024   -17.4814974116    -225.2881843998     0.14  
|    8     0.0005731417      -0.0001300789    42.0000323162   -17.4858296572    -225.2883144788     0.14  
|    9     0.0002316972      -0.0000058977    42.0000326172   -17.4864210209    -225.2883203765     0.16  
|   10     0.0001042409      -0.0000013129    42.0000327111   -17.4864564641    -225.2883216894     0.13  
|   11     0.0000503409      -0.0000002824    42.0000327314   -17.4864324552    -225.2883219718     0.13  
|   12     0.0000176994      -0.0000000646    42.0000327417   -17.4863754032    -225.2883220364     0.13  
|   13     0.0000030602      -0.0000000082    42.0000327460   -17.4863762650    -225.2883220446     0.12  
----------------------------------------------------------------------------------------------------------
FINAL ENERGY: -225.2883220446 a.u.
Fractional Occupation Entropy: 0.0000000000
Mermin Free Energy:            -225.2883220446
DISPERSION CONTRIBUTION TO ENERGY: -0.0141078807 a.u.
HOMO-LUMO GAP: 2.333 eV
CENTER OF MASS: {0.025172, 0.015498, -0.090130} ANGS
DIPOLE MOMENT: {3.372693, 0.074820, 2.920712} (|D| = 4.462198) DEBYE
Writing out molden info

Running Mulliken population analysis...


  Restricted hh-TDA Parameters
--------------------------------------------
Number of occupied orbitals:            22
Number of virtual orbitals:             74
Number of molecular orbitals:           96
Number of basis functions:             102
Multiplicity of target state:      singlet

 Generating 2nd functional diffs
Reference energy:             -231.2990577684
Number of electrons:            44.0000343051
XC energy:                     -18.5595976783

      Davidson Diagonalization Parameters
-----------------------------------------------
Number of roots to find:                    6
Number of guess vectors:                   18
Maximum subspace size:                     60
Number of vectors to save:                  6
Collapse vectors per root:                  2
Number of CSFs:                           253
Maximum Davidson iterations:              100
Residual convergence:                 1.0e-04
Orthogonality tolerance:              1.0e-12
Use incremental sigma vectors:             No

Davidson memory usage: 361.06 kB

Guess Vectors:
  22 & 22 : closed :    -0.819167
  22 & 20 :  open  :    -0.704654
  22 & 21 :  open  :    -0.686302
  22 & 19 :  open  :    -0.590232
  20 & 20 : closed :    -0.590140
  21 & 20 :  open  :    -0.571789
  21 & 21 : closed :    -0.553437
  22 & 18 :  open  :    -0.552345
  22 & 17 :  open  :    -0.544662
  22 & 16 :  open  :    -0.502288
  22 & 15 :  open  :    -0.486289
  20 & 19 :  open  :    -0.475718
  22 & 14 :  open  :    -0.463524
  21 & 19 :  open  :    -0.457366
  20 & 18 :  open  :    -0.437831
  20 & 17 :  open  :    -0.430149
  21 & 18 :  open  :    -0.419480
  21 & 17 :  open  :    -0.411797

  Root           Eigenvalue       Energy Change        Residual
-------------------------------------------------------------------
Iteration:    0   Subspace Size:   18
Root: 1:        -0.67843824        -0.67843824         0.03980549  
Root: 2:        -0.54513281        -0.54513281         0.03177593  
Root: 3:        -0.54290308        -0.54290308         0.04362247  
Root: 4:        -0.47002861        -0.47002861         0.03468890  
Root: 5:        -0.44962327        -0.44962327         0.06040572  
Root: 6:        -0.41767837        -0.41767837         0.08050928  

Iteration:    1   Subspace Size:   24
Root: 1:        -0.68073226        -0.00229402         0.00613029  
Root: 2:        -0.54644091        -0.00130810         0.00551913  
Root: 3:        -0.54640563        -0.00350255         0.00831639  
Root: 4:        -0.47261552        -0.00258690         0.00839657  
Root: 5:        -0.45879632        -0.00917306         0.01441123  
Root: 6:        -0.43750564        -0.01982728         0.02918246  

Iteration:    2   Subspace Size:   30
Root: 1:        -0.68077029        -0.00003803         0.00106357  
Root: 2:        -0.54649253        -0.00005162         0.00155193  
Root: 3:        -0.54647389        -0.00006826         0.00099702  
Root: 4:        -0.47272586        -0.00011034         0.00218586  
Root: 5:        -0.45921083        -0.00041451         0.00348981  
Root: 6:        -0.43930699        -0.00180135         0.01040836  

Iteration:    3   Subspace Size:   36
Root: 1:        -0.68077119        -0.00000090         0.00018972  
Root: 2:        -0.54649464        -0.00000211         0.00035129  
Root: 3:        -0.54647488        -0.00000099         0.00016258  
Root: 4:        -0.47273176        -0.00000590         0.00074119  
Root: 5:        -0.45923112        -0.00002029         0.00075455  
Root: 6:        -0.43952639        -0.00021941         0.00399698  

Iteration:    4   Subspace Size:   42
Root: 1:        -0.68077122        -0.00000002         0.00002317  Converged
Root: 2:        -0.54649472        -0.00000008         0.00004019  Converged
Root: 3:        -0.54647490        -0.00000002         0.00002167  Converged
Root: 4:        -0.47273222        -0.00000046         0.00014995  
Root: 5:        -0.45923178        -0.00000066         0.00019680  
Root: 6:        -0.43955603        -0.00002964         0.00118742  

Iteration:    5   Subspace Size:   45
Root: 1:        -0.68077122        -0.00000000         0.00002091  Converged
Root: 2:        -0.54649472        -0.00000000         0.00002974  Converged
Root: 3:        -0.54647490        -0.00000000         0.00002057  Converged
Root: 4:        -0.47273223        -0.00000002         0.00002811  Converged
Root: 5:        -0.45923181        -0.00000003         0.00004374  Converged
Root: 6:        -0.43955774        -0.00000171         0.00026673  

Iteration:    6   Subspace Size:   46
Root: 1:        -0.68077122        -0.00000000         0.00002074  Converged
Root: 2:        -0.54649472        -0.00000000         0.00002971  Converged
Root: 3:        -0.54647490        -0.00000000         0.00002058  Converged
Root: 4:        -0.47273223        -0.00000000         0.00002367  Converged
Root: 5:        -0.45923181        -0.00000000         0.00004347  Converged
Root: 6:        -0.43955780        -0.00000006         0.00006459  Converged

Davidson converged in 6 iterations
46 sigma vectors were formed

  Root   Mult.   Total Energy (a.u.)   Ex. Energy (a.u.)     Ex. Energy (eV)     Ex. Energy (nm)        Osc. (a.u.)  
-------------------------------------------------------------------------------------------------------------------
     1  singlet       -231.97982898
     2  singlet       -231.84555249          0.13427649          3.65384865        339.32500400          0.03512306
     3  singlet       -231.84553267          0.13429631          3.65438803        339.27491996          0.12440336
     4  singlet       -231.77179000          0.20803898          5.66102779        219.01362310          0.00233160
     5  singlet       -231.75828958          0.22153941          6.02839296        205.66711816          0.23288161
     6  singlet       -231.73861557          0.24121341          6.56374979        188.89236290          0.03097756

Singlet  1: Largest CI coefficients:
  22  & 22 : closed :  -0.985613

Singlet  2: Largest CI coefficients:
  21  & 22 :  open  :   0.656499
  22  & 21 :  open  :   0.656499
  20  & 21 :  open  :   0.159452
  21  & 20 :  open  :   0.159452
  20  & 22 :  open  :   0.123179
  22  & 20 :  open  :   0.123179
  21  & 21 : closed :   0.115793

Singlet  3: Largest CI coefficients:
  20  & 22 :  open  :  -0.688262
  22  & 20 :  open  :  -0.688262
  21  & 22 :  open  :   0.110729
  22  & 21 :  open  :   0.110729

Singlet  4: Largest CI coefficients:
  20  & 21 :  open  :  -0.664909
  21  & 20 :  open  :  -0.664909
  21  & 22 :  open  :   0.153551
  22  & 21 :  open  :   0.153551

Singlet  5: Largest CI coefficients:
  19  & 22 :  open  :  -0.548862
  22  & 19 :  open  :  -0.548862
  20  & 20 : closed :   0.534614
  18  & 22 :  open  :   0.140910
  22  & 18 :  open  :   0.140910
  19  & 19 : closed :  -0.112821

Singlet  6: Largest CI coefficients:
  18  & 22 :  open  :   0.566953
  22  & 18 :  open  :   0.566953
  20  & 20 : closed :   0.260840
  19  & 22 :  open  :   0.227636
  22  & 19 :  open  :   0.227636
  17  & 22 :  open  :  -0.137092
  22  & 17 :  open  :  -0.137092
  14  & 22 :  open  :   0.135360
  22  & 14 :  open  :   0.135360
  13  & 22 :  open  :  -0.112935
  22  & 13 :  open  :  -0.112935
  20  & 21 :  open  :   0.107387
  21  & 20 :  open  :   0.107387

Singlet state dipole moments:

  Root       Dx         Dy         Dz         |D|  (Debye)
------------------------------------------------------------
     1    -0.1034     0.4730     1.8502     1.9125
     2    -4.7617    -0.5950    -1.1281     4.9295
     3     2.8688     0.3486     2.6533     3.9232
     4    -3.1662     0.4347    -0.3696     3.2172
     5     4.7215     0.1586     2.9327     5.5605
     6    -0.4397    -0.8804     2.6929     2.8670

Transition dipole moments between singlet states:

    Transition       Tx         Ty         Tz         |T| (a.u.)
------------------------------------------------------------------
     1 ->    2    -0.4119     0.4596    -0.1071     0.6264
     1 ->    3     0.5795    -1.0211     0.1050     1.1788
     1 ->    4     0.1226     0.0287     0.0310     0.1297
     1 ->    5    -1.2017    -0.3008     0.2054     1.2557
     1 ->    6     0.2732     0.1593     0.3043     0.4389
     2 ->    3    -0.7198    -0.1822    -0.3224     0.8094
     2 ->    4    -0.7209     0.6724    -0.0719     0.9884
     2 ->    5     0.1124     0.2433     0.1405     0.3026
     2 ->    6     0.4056    -0.2953     0.2452     0.5584
     3 ->    4     0.2087    -0.0912     0.1185     0.2567
     3 ->    5    -0.1376    -0.4560    -0.0234     0.4769
     3 ->    6    -0.1328     0.1419     0.0418     0.1988
     4 ->    5    -0.5915     0.0544    -0.2107     0.6302
     4 ->    6     0.0945    -0.1910     0.2436     0.3237
     5 ->    6     0.6351     0.0093     0.1586     0.6547

Magnetic transition dipole moments and rotational strengths:

 Transition      Lx         Ly         Lz       R(len)     R(vel) (a.u.)
------------------------------------------------------------------------
 1 ->    2    -0.6816     0.4674    -0.2983    -0.5275     0.1256
 1 ->    3    -0.2191     0.0496     0.7874     0.0950    -0.0086
 1 ->    4    -0.1298    -0.0772    -0.0139     0.0186    -0.0103
 1 ->    5     0.0211     0.0848     0.1606     0.0179    -0.0089
 1 ->    6    -0.0541    -0.8787    -0.2188     0.2214    -0.1629

Electric transition quadrupole moments (Cartesian):

 Transition      Qxy        Qxz        Qyz        Qxx        Qyy        Qzz       norm (a.u.)
----------------------------------------------------------------------------------------------
 1 ->    2    -1.1407    -0.0809    -0.6700    -0.3528    -0.6315     1.1423     1.8933
 1 ->    3     0.5152    -0.4330    -0.5234    -1.1112     0.2765     0.0692     1.4292
 1 ->    4     0.0501    -0.2131    -0.0431     0.2548    -0.2619     0.2029     0.4738
 1 ->    5    -0.7815    -0.0864    -0.0190    -2.2422     1.1793     0.1619     2.6576
 1 ->    6     0.3397    -0.8623     0.4088    -0.7126    -0.0185     0.2804     1.2700


Building Xtilde...

Building Z-vector RHS...

 Generating 2nd functional diffs
Solving CPSCF equations
Using DIIS solver

 Iter         Residual      
------  --------------------
    1      3.703975822562
    2      7.886669801379
    3      0.304608903615
    4      0.048015450937
    5      0.023407541177
    6      0.012114961891
    7      0.005219640765
    8      0.002318432507
    9      0.000687975412
   10      0.000257478731
   11      0.000065692679

CPSCF converged

Building X...

 Generating 2nd functional diffs
 Generating 2nd functional diffs
Building Xtilde...

Building Z-vector RHS...

 Generating 2nd functional diffs
Solving CPSCF equations
Using DIIS solver

 Iter         Residual      
------  --------------------
    1      0.748321276798
    2      0.668349687515
    3      0.171553969066
    4      0.030400430081
    5      0.025341290583
    6      0.011911288662
    7      0.003873759131
    8      0.002167521386
    9      0.000383441286
   10      0.000095886122

CPSCF converged

Building X...

 Generating 2nd functional diffs
 Generating 2nd functional diffs
Building Xtilde...

Building Z-vector RHS...

 Generating 2nd functional diffs
Solving CPSCF equations
Using DIIS solver

 Iter         Residual      
------  --------------------
    1      0.854687532835
    2      1.869390670447
    3      0.029974902797
    4      0.012433539815
    5      0.005075986839
    6      0.002749361004
    7      0.001481837281
    8      0.000535094082
    9      0.000210338409
   10      0.000103173608
   11      0.000050878359

CPSCF converged

Building X...

 Generating 2nd functional diffs
 Generating 2nd functional diffs
Lower state energy:      -231.8455524920
Upper state energy:      -231.8455326700
Energy difference:          0.0000198220
 Energy calculation finished, energy:  0.000000000E+00

Converting Cartesians to HDLC

Converting Cartesians to HDLC

Converting Cartesians to HDLC
 in dlf_makehessian...
Updating Hessian with the BFGS update, No     2
Testing convergence  in cycle    3
    Energy  0.0000E+00 Target: 1.0000E-04 converged?  yes
  Max step  2.5821E+00 Target: 4.0000E-03 converged?   no
  RMS step  5.3431E-01 Target: 2.6667E-03 converged?   no
  Max grad  3.5392E-02 Target: 1.0000E-03 converged?   no
  RMS grad  1.3125E-02 Target: 6.6667E-04 converged?   no

Converting HDLC to Cartesians
DFTD Energy:    -0.0140489 hartree
Setting up the DFT grid...
| time to set the grid = 0.00 s
DFT grid points: 34117 (2843 points/atom)

                      *** Start SCF Iterations ***

 Iter     DIIS Error       Energy change      Electrons        XC Energy           Energy        Time(s)
----------------------------------------------------------------------------------------------------------
Initial temperature is 5000.000000
| Skip purify step
|    1     0.0540168217    -231.7052443958    41.9858933082   -18.0469603436    -231.7052443958     0.16  
|    2     0.1308594309      +6.7807205578    42.0000462188   -17.3634283916    -224.9245238380     0.15  
|    3     0.0479850493      -0.3388377549    42.0000761392   -17.4053197998    -225.2633615929     0.15  
|    4     0.0234003647      -0.0115782799    42.0000722130   -17.4573809116    -225.2749398728     0.15  
|    5     0.0116366798      -0.0119005803    42.0000766771   -17.4729475431    -225.2868404531     0.15  
|    6     0.0034706520      -0.0026065130    42.0000794945   -17.4920297443    -225.2894469661     0.15  
|    7     0.0015624393      -0.0002082159    42.0000803392   -17.4956033176    -225.2896551820     0.14  
|    8     0.0012135888      -0.0000468123    42.0000807210   -17.4962510985    -225.2897019943     0.14  
|    9     0.0003949202      -0.0000298525    42.0000812130   -17.4963688550    -225.2897318468     0.16  
|   10     0.0001039590      -0.0000050121    42.0000814755   -17.4964856813    -225.2897368589     0.14  
|   11     0.0000431331      -0.0000002386    42.0000815428   -17.4964590961    -225.2897370974     0.13  
|   12     0.0000199168      -0.0000000226    42.0000815490   -17.4964281319    -225.2897371200     0.13  
|   13     0.0000037182      -0.0000000097    42.0000815622   -17.4964219597    -225.2897371297     0.12  
----------------------------------------------------------------------------------------------------------
FINAL ENERGY: -225.2897371297 a.u.
Fractional Occupation Entropy: 0.0000000000
Mermin Free Energy:            -225.2897371297
DISPERSION CONTRIBUTION TO ENERGY: -0.0140488989 a.u.
HOMO-LUMO GAP: 2.264 eV
CENTER OF MASS: {0.022472, 0.012500, -0.087282} ANGS
DIPOLE MOMENT: {3.230379, 0.156720, 2.797969} (|D| = 4.276510) DEBYE
Writing out molden info

Running Mulliken population analysis...


  Restricted hh-TDA Parameters
--------------------------------------------
Number of occupied orbitals:            22
Number of virtual orbitals:             74
Number of molecular orbitals:           96
Number of basis functions:             102
Multiplicity of target state:      singlet

 Generating 2nd functional diffs
Reference energy:             -231.2983340587
Number of electrons:            44.0000854461
XC energy:                     -18.5702746006

      Davidson Diagonalization Parameters
-----------------------------------------------
Number of roots to find:                    6
Number of guess vectors:                   18
Maximum subspace size:                     60
Number of vectors to save:                  6
Collapse vectors per root:                  2
Number of CSFs:                           253
Maximum Davidson iterations:              100
Residual convergence:                 1.0e-04
Orthogonality tolerance:              1.0e-12
Use incremental sigma vectors:             No

Davidson memory usage: 361.06 kB

Guess Vectors:
  22 & 22 : closed :    -0.819507
  22 & 20 :  open  :    -0.711732
  22 & 21 :  open  :    -0.687820
  20 & 20 : closed :    -0.603956
  22 & 19 :  open  :    -0.590657
  21 & 20 :  open  :    -0.580044
  21 & 21 : closed :    -0.556132
  22 & 18 :  open  :    -0.546171
  22 & 17 :  open  :    -0.540942
  22 & 16 :  open  :    -0.510066
  22 & 15 :  open  :    -0.496386
  20 & 19 :  open  :    -0.482882
  21 & 19 :  open  :    -0.458970
  22 & 14 :  open  :    -0.457650
  20 & 18 :  open  :    -0.438396
  20 & 17 :  open  :    -0.433166
  21 & 18 :  open  :    -0.414483
  21 & 17 :  open  :    -0.409254

  Root           Eigenvalue       Energy Change        Residual
-------------------------------------------------------------------
Iteration:    0   Subspace Size:   18
Root: 1:        -0.67849495        -0.67849495         0.04054124  
Root: 2:        -0.54891714        -0.54891714         0.03207820  
Root: 3:        -0.54678402        -0.54678402         0.04365775  
Root: 4:        -0.47508490        -0.47508490         0.03660509  
Root: 5:        -0.45262765        -0.45262765         0.06354777  
Root: 6:        -0.41854262        -0.41854262         0.06653209  

Iteration:    1   Subspace Size:   24
Root: 1:        -0.68091200        -0.00241705         0.00631912  
Root: 2:        -0.55043358        -0.00151644         0.00854901  
Root: 3:        -0.55019280        -0.00340877         0.00542317  
Root: 4:        -0.47794454        -0.00285965         0.00883760  
Root: 5:        -0.46256693        -0.00993929         0.01527807  
Root: 6:        -0.43467532        -0.01613269         0.02820086  

Iteration:    2   Subspace Size:   30
Root: 1:        -0.68095283        -0.00004083         0.00104996  
Root: 2:        -0.55052049        -0.00008691         0.00164223  
Root: 3:        -0.55022925        -0.00003645         0.00099527  
Root: 4:        -0.47806937        -0.00012483         0.00269170  
Root: 5:        -0.46304338        -0.00047644         0.00370801  
Root: 6:        -0.43617828        -0.00150296         0.01379618  

Iteration:    3   Subspace Size:   36
Root: 1:        -0.68095372        -0.00000089         0.00019430  
Root: 2:        -0.55052294        -0.00000245         0.00036622  
Root: 3:        -0.55023025        -0.00000100         0.00014572  
Root: 4:        -0.47807848        -0.00000911         0.00080956  
Root: 5:        -0.46306854        -0.00002517         0.00083245  
Root: 6:        -0.43661855        -0.00044027         0.00565982  

Iteration:    4   Subspace Size:   42
Root: 1:        -0.68095375        -0.00000002         0.00002361  Converged
Root: 2:        -0.55052304        -0.00000010         0.00004314  Converged
Root: 3:        -0.55023027        -0.00000002         0.00002440  Converged
Root: 4:        -0.47807902        -0.00000054         0.00014735  
Root: 5:        -0.46306944        -0.00000089         0.00019387  
Root: 6:        -0.43668243        -0.00006389         0.00150702  

Iteration:    5   Subspace Size:   45
Root: 1:        -0.68095375        -0.00000000         0.00002050  Converged
Root: 2:        -0.55052304        -0.00000000         0.00003289  Converged
Root: 3:        -0.55023027        -0.00000000         0.00002240  Converged
Root: 4:        -0.47807904        -0.00000002         0.00002766  Converged
Root: 5:        -0.46306947        -0.00000003         0.00004227  Converged
Root: 6:        -0.43668532        -0.00000288         0.00034018  

Iteration:    6   Subspace Size:   46
Root: 1:        -0.68095375        -0.00000000         0.00002050  Converged
Root: 2:        -0.55052304        -0.00000000         0.00003266  Converged
Root: 3:        -0.55023027        -0.00000000         0.00002197  Converged
Root: 4:        -0.47807904        -0.00000000         0.00002437  Converged
Root: 5:        -0.46306947        -0.00000000         0.00003920  Converged
Root: 6:        -0.43668544        -0.00000012         0.00008907  Converged

Davidson converged in 6 iterations
46 sigma vectors were formed

  Root   Mult.   Total Energy (a.u.)   Ex. Energy (a.u.)     Ex. Energy (eV)     Ex. Energy (nm)        Osc. (a.u.)  
-------------------------------------------------------------------------------------------------------------------
     1  singlet       -231.97928780
     2  singlet       -231.84885710          0.13043070          3.54919939        349.33010774          0.01121310
     3  singlet       -231.84856433          0.13072348          3.55716626        348.54772516          0.14188629
     4  singlet       -231.77641310          0.20287471          5.52050074        224.58872201          0.00303375
     5  singlet       -231.76140353          0.21788428          5.92893184        209.11729822          0.17660753
     6  singlet       -231.73501949          0.24426831          6.64687782        186.53001308          0.05410932

Singlet  1: Largest CI coefficients:
  22  & 22 : closed :  -0.986492

Singlet  2: Largest CI coefficients:
  21  & 22 :  open  :   0.665551
  22  & 21 :  open  :   0.665551
  20  & 21 :  open  :  -0.181496
  21  & 20 :  open  :  -0.181496

Singlet  3: Largest CI coefficients:
  20  & 22 :  open  :   0.699845
  22  & 20 :  open  :   0.699845

Singlet  4: Largest CI coefficients:
  20  & 21 :  open  :   0.662030
  21  & 20 :  open  :   0.662030
  21  & 22 :  open  :   0.168212
  22  & 21 :  open  :   0.168212

Singlet  5: Largest CI coefficients:
  20  & 20 : closed :   0.659345
  19  & 22 :  open  :  -0.479313
  22  & 19 :  open  :  -0.479313
  18  & 22 :  open  :   0.133226
  22  & 18 :  open  :   0.133226
  19  & 19 : closed :  -0.125679
  20  & 21 :  open  :   0.100877
  21  & 20 :  open  :   0.100877

Singlet  6: Largest CI coefficients:
  18  & 22 :  open  :   0.519048
  22  & 18 :  open  :   0.519048
  19  & 22 :  open  :   0.315556
  22  & 19 :  open  :   0.315556
  20  & 20 : closed :   0.305481
  17  & 22 :  open  :  -0.134254
  22  & 17 :  open  :  -0.134254
  14  & 22 :  open  :   0.115621
  22  & 14 :  open  :   0.115621
  13  & 22 :  open  :   0.102319
  22  & 13 :  open  :   0.102319

Singlet state dipole moments:

  Root       Dx         Dy         Dz         |D|  (Debye)
------------------------------------------------------------
     1     0.1593     0.4519     1.9011     1.9606
     2    -4.9311    -0.6885    -1.3278     5.1530
     3     3.2773     0.4719     2.7673     4.3153
     4    -3.4101     0.6404    -0.4957     3.5049
     5     5.2192     0.0300     3.0381     6.0391
     6    -0.2531    -0.6640     2.6392     2.7332

Transition dipole moments between singlet states:

    Transition       Tx         Ty         Tz         |T| (a.u.)
------------------------------------------------------------------
     1 ->    2    -0.2079     0.2902    -0.0391     0.3591
     1 ->    3     0.6751    -1.0753     0.1265     1.2760
     1 ->    4     0.1353     0.0608     0.0206     0.1498
     1 ->    5    -1.0531    -0.2654     0.1908     1.1026
     1 ->    6     0.4981     0.2125     0.1975     0.5764
     2 ->    3    -0.1884    -0.0887    -0.0520     0.2146
     2 ->    4    -0.6700     0.6424    -0.0525     0.9297
     2 ->    5     0.0304     0.1510     0.0907     0.1787
     2 ->    6     0.3521    -0.2488     0.2216     0.4847
     3 ->    4     0.2345    -0.2141     0.0699     0.3252
     3 ->    5    -0.3348    -0.2159    -0.0680     0.4042
     3 ->    6    -0.2822     0.4465     0.0175     0.5285
     4 ->    5    -0.7378     0.0263    -0.2508     0.7797
     4 ->    6     0.0956    -0.1942     0.2120     0.3030
     5 ->    6     0.5158    -0.0399     0.1693     0.5443

Magnetic transition dipole moments and rotational strengths:

 Transition      Lx         Ly         Lz       R(len)     R(vel) (a.u.)
------------------------------------------------------------------------
 1 ->    2    -0.6791     0.4605    -0.1765    -0.2817     0.0689
 1 ->    3    -0.1002    -0.0288     0.8223    -0.0673     0.0275
 1 ->    4    -0.1362    -0.0443    -0.0344     0.0218    -0.0113
 1 ->    5    -0.0154     0.0537     0.1268    -0.0261     0.0114
 1 ->    6    -0.1159    -0.8094    -0.2522     0.2796    -0.1811

Electric transition quadrupole moments (Cartesian):

 Transition      Qxy        Qxz        Qyz        Qxx        Qyy        Qzz       norm (a.u.)
----------------------------------------------------------------------------------------------
 1 ->    2    -0.9655    -0.3514    -0.7415    -0.6656    -0.5062     1.0329     1.8362
 1 ->    3     0.7001    -0.4376    -0.3950    -1.0896     0.4683    -0.1190     1.5028
 1 ->    4     0.0554    -0.2104    -0.0518     0.3232    -0.2812     0.2098     0.5268
 1 ->    5    -0.7619    -0.0864    -0.0091    -2.2264     1.0368     0.1710     2.5786
 1 ->    6     0.5084    -0.6603     0.4389    -0.1423    -0.2396     0.2335     1.0096


Building Xtilde...

Building Z-vector RHS...

 Generating 2nd functional diffs
Solving CPSCF equations
Using DIIS solver

 Iter         Residual      
------  --------------------
    1      3.625512039938
    2      7.301277133147
    3      0.279498292818
    4      0.043540363364
    5      0.020979566964
    6      0.010746652869
    7      0.004469776948
    8      0.002064019957
    9      0.000594061150
   10      0.000208989376
   11      0.000055114360

CPSCF converged

Building X...

 Generating 2nd functional diffs
 Generating 2nd functional diffs
Building Xtilde...

Building Z-vector RHS...

 Generating 2nd functional diffs
Solving CPSCF equations
Using DIIS solver

 Iter         Residual      
------  --------------------
    1      0.732955049166
    2      0.693445019369
    3      0.232761758422
    4      0.033866131563
    5      0.015255452187
    6      0.008357537201
    7      0.003047156220
    8      0.001961046781
    9      0.000528605681
   10      0.000091885136

CPSCF converged

Building X...

 Generating 2nd functional diffs
 Generating 2nd functional diffs
Building Xtilde...

Building Z-vector RHS...

 Generating 2nd functional diffs
Solving CPSCF equations
Using DIIS solver

 Iter         Residual      
------  --------------------
    1      0.225322774038
    2      0.454105291513
    3      0.018407424606
    4      0.009771228917
    5      0.004927279487
    6      0.001728576301
    7      0.000556665333
    8      0.000203359057
    9      0.000076036615

CPSCF converged

Building X...

 Generating 2nd functional diffs
 Generating 2nd functional diffs
Lower state energy:      -231.8488571029
Upper state energy:      -231.8485643260
Energy difference:          0.0002927769
 Energy calculation finished, energy:  0.000000000E+00

Converting Cartesians to HDLC

Converting Cartesians to HDLC

Converting Cartesians to HDLC
 in dlf_makehessian...
Updating Hessian with the BFGS update, No     3
Testing convergence  in cycle    4
    Energy  0.0000E+00 Target: 1.0000E-04 converged?  yes
  Max step  5.1382E-01 Target: 4.0000E-03 converged?   no
  RMS step  9.6957E-02 Target: 2.6667E-03 converged?   no
  Max grad  2.3642E-02 Target: 1.0000E-03 converged?   no
  RMS grad  7.6933E-03 Target: 6.6667E-04 converged?   no

Converting HDLC to Cartesians
DFTD Energy:    -0.0140333 hartree
Setting up the DFT grid...
| time to set the grid = 0.00 s
DFT grid points: 34115 (2842 points/atom)

                      *** Start SCF Iterations ***

 Iter     DIIS Error       Energy change      Electrons        XC Energy           Energy        Time(s)
----------------------------------------------------------------------------------------------------------
Initial temperature is 5000.000000
| Skip purify step
|    1     0.0513770680    -231.6895555247    41.9934006781   -18.0464312093    -231.6895555247     0.16  
|    2     0.1244452004      +6.7312050294    42.0000593451   -17.3620785070    -224.9583504953     0.15  
|    3     0.0480910991      -0.3059147907    42.0000861442   -17.4031933102    -225.2642652860     0.15  
|    4     0.0247499454      -0.0105334933    42.0000825043   -17.4493983507    -225.2747987793     0.15  
|    5     0.0176731069      -0.0094114844    42.0000848661   -17.4602303601    -225.2842102637     0.15  
|    6     0.0038537632      -0.0064385204    42.0000878273   -17.4872423971    -225.2906487841     0.15  
|    7     0.0013408709      -0.0003547457    42.0000884293   -17.4927512849    -225.2910035298     0.14  
|    8     0.0006249165      -0.0000400606    42.0000885553   -17.4950175268    -225.2910435904     0.14  
|    9     0.0002683122      -0.0000061965    42.0000886886   -17.4954619450    -225.2910497869     0.16  
|   10     0.0001445044      -0.0000019467    42.0000887799   -17.4957554584    -225.2910517336     0.13  
|   11     0.0000677893      -0.0000005380    42.0000888271   -17.4956572894    -225.2910522716     0.13  
|   12     0.0000256341      -0.0000000697    42.0000888383   -17.4955829066    -225.2910523414     0.13  
|   13     0.0000045660      -0.0000000148    42.0000888513   -17.4955778015    -225.2910523562     0.12  
----------------------------------------------------------------------------------------------------------
FINAL ENERGY: -225.2910523562 a.u.
Fractional Occupation Entropy: 0.0000000000
Mermin Free Energy:            -225.2910523562
DISPERSION CONTRIBUTION TO ENERGY: -0.0140332977 a.u.
HOMO-LUMO GAP: 2.261 eV
CENTER OF MASS: {0.022018, 0.011897, -0.086436} ANGS
DIPOLE MOMENT: {3.182181, 0.172982, 2.775861} (|D| = 4.226299) DEBYE
Writing out molden info

Running Mulliken population analysis...


  Restricted hh-TDA Parameters
--------------------------------------------
Number of occupied orbitals:            22
Number of virtual orbitals:             74
Number of molecular orbitals:           96
Number of basis functions:             102
Multiplicity of target state:      singlet

 Generating 2nd functional diffs
Reference energy:             -231.2992509987
Number of electrons:            44.0000930822
XC energy:                     -18.5693791332

      Davidson Diagonalization Parameters
-----------------------------------------------
Number of roots to find:                    6
Number of guess vectors:                   18
Maximum subspace size:                     60
Number of vectors to save:                  6
Collapse vectors per root:                  2
Number of CSFs:                           253
Maximum Davidson iterations:              100
Residual convergence:                 1.0e-04
Orthogonality tolerance:              1.0e-12
Use incremental sigma vectors:             No

Davidson memory usage: 361.06 kB

Guess Vectors:
  22 & 22 : closed :    -0.818535
  22 & 20 :  open  :    -0.712544
  22 & 21 :  open  :    -0.686577
  20 & 20 : closed :    -0.606554
  22 & 19 :  open  :    -0.590628
  21 & 20 :  open  :    -0.580587
  21 & 21 : closed :    -0.554620
  22 & 18 :  open  :    -0.545101
  22 & 17 :  open  :    -0.540491
  22 & 16 :  open  :    -0.510832
  22 & 15 :  open  :    -0.498259
  20 & 19 :  open  :    -0.484638
  21 & 19 :  open  :    -0.458671
  22 & 14 :  open  :    -0.455972
  20 & 18 :  open  :    -0.439110
  20 & 17 :  open  :    -0.434501
  21 & 18 :  open  :    -0.413143
  21 & 17 :  open  :    -0.408534

  Root           Eigenvalue       Energy Change        Residual
-------------------------------------------------------------------
Iteration:    0   Subspace Size:   18
Root: 1:        -0.67749558        -0.67749558         0.04068473  
Root: 2:        -0.54886259        -0.54886259         0.03209600  
Root: 3:        -0.54649328        -0.54649328         0.04343370  
Root: 4:        -0.47459772        -0.47459772         0.03718438  
Root: 5:        -0.45342304        -0.45342304         0.06395739  
Root: 6:        -0.41915187        -0.41915187         0.06432615  

Iteration:    1   Subspace Size:   24
Root: 1:        -0.67994382        -0.00244824         0.00635746  
Root: 2:        -0.55015085        -0.00128827         0.00574365  
Root: 3:        -0.55011927        -0.00362600         0.00836260  
Root: 4:        -0.47758043        -0.00298271         0.00925792  
Root: 5:        -0.46342688        -0.01000384         0.01543259  
Root: 6:        -0.43438872        -0.01523685         0.02750517  

Iteration:    2   Subspace Size:   30
Root: 1:        -0.67998543        -0.00004160         0.00102759  
Root: 2:        -0.55021232        -0.00006147         0.00164226  
Root: 3:        -0.55018189        -0.00006262         0.00102723  
Root: 4:        -0.47772106        -0.00014063         0.00290442  
Root: 5:        -0.46391407        -0.00048719         0.00375594  
Root: 6:        -0.43575192        -0.00136321         0.01374987  

Iteration:    3   Subspace Size:   36
Root: 1:        -0.67998628        -0.00000085         0.00018917  
Root: 2:        -0.55021481        -0.00000249         0.00037214  
Root: 3:        -0.55018294        -0.00000105         0.00014886  
Root: 4:        -0.47773180        -0.00001074         0.00084529  
Root: 5:        -0.46394038        -0.00002631         0.00083289  
Root: 6:        -0.43619541        -0.00044349         0.00579147  

Iteration:    4   Subspace Size:   42
Root: 1:        -0.67998630        -0.00000002         0.00002291  Converged
Root: 2:        -0.55021492        -0.00000010         0.00004526  Converged
Root: 3:        -0.55018296        -0.00000002         0.00002469  Converged
Root: 4:        -0.47773239        -0.00000060         0.00015173  
Root: 5:        -0.46394130        -0.00000092         0.00019072  
Root: 6:        -0.43626203        -0.00006662         0.00153369  

Iteration:    5   Subspace Size:   45
Root: 1:        -0.67998630        -0.00000000         0.00001998  Converged
Root: 2:        -0.55021492        -0.00000000         0.00003517  Converged
Root: 3:        -0.55018296        -0.00000000         0.00002285  Converged
Root: 4:        -0.47773241        -0.00000002         0.00002794  Converged
Root: 5:        -0.46394133        -0.00000003         0.00004172  Converged
Root: 6:        -0.43626502        -0.00000298         0.00034133  

Iteration:    6   Subspace Size:   46
Root: 1:        -0.67998630        -0.00000000         0.00001998  Converged
Root: 2:        -0.55021492        -0.00000000         0.00003499  Converged
Root: 3:        -0.55018296        -0.00000000         0.00002224  Converged
Root: 4:        -0.47773241        -0.00000000         0.00002514  Converged
Root: 5:        -0.46394133        -0.00000000         0.00003909  Converged
Root: 6:        -0.43626514        -0.00000013         0.00009108  Converged

Davidson converged in 6 iterations
46 sigma vectors were formed

  Root   Mult.   Total Energy (a.u.)   Ex. Energy (a.u.)     Ex. Energy (eV)     Ex. Energy (nm)        Osc. (a.u.)  
-------------------------------------------------------------------------------------------------------------------
     1  singlet       -231.97923730
     2  singlet       -231.84946592          0.12977138          3.53125841        351.10492195          0.01667162
     3  singlet       -231.84943396          0.12980334          3.53212801        351.01848031          0.13584433
     4  singlet       -231.77698341          0.20225389          5.50360747        225.27809512          0.00414530
     5  singlet       -231.76319233          0.21604497          5.87888177        210.89762567          0.16212951
     6  singlet       -231.73551614          0.24372116          6.63198904        186.94877214          0.06674998

Singlet  1: Largest CI coefficients:
  22  & 22 : closed :   0.986648

Singlet  2: Largest CI coefficients:
  21  & 22 :  open  :  -0.662624
  22  & 21 :  open  :  -0.662624
  20  & 21 :  open  :   0.187073
  21  & 20 :  open  :   0.187073

Singlet  3: Largest CI coefficients:
  20  & 22 :  open  :  -0.697138
  22  & 20 :  open  :  -0.697138

Singlet  4: Largest CI coefficients:
  20  & 21 :  open  :  -0.658142
  21  & 20 :  open  :  -0.658142
  21  & 22 :  open  :  -0.173478
  22  & 21 :  open  :  -0.173478
  20  & 20 : closed :   0.104010

Singlet  5: Largest CI coefficients:
  20  & 20 : closed :  -0.683301
  19  & 22 :  open  :   0.459230
  22  & 19 :  open  :   0.459230
  18  & 22 :  open  :   0.134595
  22  & 18 :  open  :   0.134595
  19  & 19 : closed :   0.125599
  20  & 21 :  open  :  -0.114117
  21  & 20 :  open  :  -0.114117

Singlet  6: Largest CI coefficients:
  18  & 22 :  open  :  -0.502999
  22  & 18 :  open  :  -0.502999
  19  & 22 :  open  :   0.341892
  22  & 19 :  open  :   0.341892
  20  & 20 : closed :   0.315425
  17  & 22 :  open  :  -0.125145
  22  & 17 :  open  :  -0.125145
  14  & 22 :  open  :   0.111573
  22  & 14 :  open  :   0.111573

Singlet state dipole moments:

  Root       Dx         Dy         Dz         |D|  (Debye)
------------------------------------------------------------
     1     0.2328     0.4277     1.9034     1.9648
     2    -4.7366    -0.6526    -1.3061     4.9565
     3     3.1623     0.4233     2.7045     4.1825
     4    -3.4312     0.7054    -0.5110     3.5400
     5     5.1941     0.0045     3.0221     6.0093
     6    -0.1857    -0.5811     2.6199     2.6900

Transition dipole moments between singlet states:

    Transition       Tx         Ty         Tz         |T| (a.u.)
------------------------------------------------------------------
     1 ->    2    -0.2300     0.3720    -0.0375     0.4390
     1 ->    3     0.6703    -1.0509     0.1271     1.2529
     1 ->    4     0.1573     0.0757     0.0169     0.1753
     1 ->    5    -1.0125    -0.2584     0.1836     1.0610
     1 ->    6    -0.5723    -0.2227    -0.1835     0.6410
     2 ->    3    -0.4291    -0.1159    -0.1717     0.4765
     2 ->    4    -0.6779     0.6506    -0.0601     0.9415
     2 ->    5     0.0349     0.1713     0.0836     0.1938
     2 ->    6    -0.3561     0.2838    -0.2016     0.4980
     3 ->    4     0.1578    -0.1637     0.0502     0.2329
     3 ->    5    -0.3794    -0.1384    -0.0702     0.4099
     3 ->    6     0.2752    -0.4843    -0.0321     0.5579
     4 ->    5    -0.8181     0.0237    -0.2835     0.8661
     4 ->    6    -0.0955     0.1974    -0.2062     0.3010
     5 ->    6    -0.4971     0.0436    -0.1761     0.5292

Magnetic transition dipole moments and rotational strengths:

 Transition      Lx         Ly         Lz       R(len)     R(vel) (a.u.)
------------------------------------------------------------------------
 1 ->    2    -0.6615     0.4625    -0.2401    -0.3332     0.0798
 1 ->    3    -0.1492     0.0092     0.8078     0.0071     0.0114
 1 ->    4    -0.1387    -0.0396    -0.0449     0.0256    -0.0130
 1 ->    5    -0.0251     0.0540     0.1227    -0.0340     0.0152
 1 ->    6     0.1176     0.7980     0.2612     0.2929    -0.1845

Electric transition quadrupole moments (Cartesian):

 Transition      Qxy        Qxz        Qyz        Qxx        Qyy        Qzz       norm (a.u.)
----------------------------------------------------------------------------------------------
 1 ->    2    -0.9950    -0.3680    -0.7096    -0.6201    -0.5181     1.0003     1.8117
 1 ->    3     0.6257    -0.4785    -0.4541    -1.1612     0.4514    -0.0453     1.5430
 1 ->    4     0.0701    -0.2165    -0.0532     0.3648    -0.3035     0.2114     0.5697
 1 ->    5    -0.7590    -0.0773    -0.0117    -2.1974     1.0026     0.1717     2.5388
 1 ->    6    -0.5435     0.6422    -0.4339     0.0925     0.2765    -0.2241     1.0156


Building Xtilde...

Building Z-vector RHS...

 Generating 2nd functional diffs
Solving CPSCF equations
Using DIIS solver

 Iter         Residual      
------  --------------------
    1      3.504059497107
    2      6.939948331239
    3      0.274725367443
    4      0.041422189506
    5      0.019399624035
    6      0.009943822619
    7      0.004072111558
    8      0.001946766747
    9      0.000583971714
   10      0.000220890275
   11      0.000060221191

CPSCF converged

Building X...

 Generating 2nd functional diffs
 Generating 2nd functional diffs
Building Xtilde...

Building Z-vector RHS...

 Generating 2nd functional diffs
Solving CPSCF equations
Using DIIS solver

 Iter         Residual      
------  --------------------
    1      0.724281106150
    2      0.658339348017
    3      0.199811459533
    4      0.032741739489
    5      0.014097036456
    6      0.007774705625
    7      0.002798757660
    8      0.001786207780
    9      0.000454881467
   10      0.000074706381

CPSCF converged

Building X...

 Generating 2nd functional diffs
 Generating 2nd functional diffs
Building Xtilde...

Building Z-vector RHS...

 Generating 2nd functional diffs
Solving CPSCF equations
Using DIIS solver

 Iter         Residual      
------  --------------------
    1      0.489305189691
    2      0.991540918334
    3      0.019628182816
    4      0.009879617886
    5      0.003019108084
    6      0.001534664982
    7      0.000629197676
    8      0.000223238906
    9      0.000098909041

CPSCF converged

Building X...

 Generating 2nd functional diffs
 Generating 2nd functional diffs
Lower state energy:      -231.8494659169
Upper state energy:      -231.8494339595
Energy difference:          0.0000319574
 Energy calculation finished, energy:  0.000000000E+00

Converting Cartesians to HDLC

Converting Cartesians to HDLC

Converting Cartesians to HDLC
 in dlf_makehessian...
Updating Hessian with the BFGS update, No     4
Testing convergence  in cycle    5
    Energy  0.0000E+00 Target: 1.0000E-04 converged?  yes
  Max step  4.2652E-01 Target: 4.0000E-03 converged?   no
  RMS step  7.5831E-02 Target: 2.6667E-03 converged?   no
  Max grad  3.1373E-02 Target: 1.0000E-03 converged?   no
  RMS grad  8.2304E-03 Target: 6.6667E-04 converged?   no

Converting HDLC to Cartesians
DFTD Energy:    -0.0139379 hartree
Setting up the DFT grid...
| time to set the grid = 0.00 s
DFT grid points: 34117 (2843 points/atom)

                      *** Start SCF Iterations ***

 Iter     DIIS Error       Energy change      Electrons        XC Energy           Energy        Time(s)
----------------------------------------------------------------------------------------------------------
Initial temperature is 5000.000000
| Skip purify step
|    1     0.0500600699    -231.6538619448    41.9470254388   -18.0247214543    -231.6538619448     0.15  
|    2     0.1129717431      +6.6293102081    42.0001008468   -17.3581750734    -225.0245517366     0.15  
|    3     0.0308937598      -0.2579355301    42.0000896347   -17.4110503517    -225.2824872667     0.15  
|    4     0.0155514020      -0.0092366949    42.0000908544   -17.4580513463    -225.2917239617     0.15  
|    5     0.0062143000      -0.0067040137    42.0000882929   -17.4741460052    -225.2984279754     0.15  
|    6     0.0028175349      -0.0008353120    42.0000879250   -17.4826048746    -225.2992632874     0.14  
|    7     0.0008766008      -0.0001514943    42.0000876138   -17.4853904082    -225.2994147816     0.14  
|    8     0.0006511850      -0.0000160430    42.0000875759   -17.4853174595    -225.2994308247     0.14  
|    9     0.0003763203      -0.0000087839    42.0000876661   -17.4850978760    -225.2994396085     0.16  
|   10     0.0000807317      -0.0000045809    42.0000877531   -17.4851645509    -225.2994441894     0.13  
|   11     0.0000321177      -0.0000002141    42.0000877719   -17.4851805807    -225.2994444035     0.13  
|   12     0.0000142422      -0.0000000255    42.0000877789   -17.4851857017    -225.2994444290     0.13  
|   13     0.0000034305      -0.0000000051    42.0000877838   -17.4851782245    -225.2994444341     0.13  
----------------------------------------------------------------------------------------------------------
FINAL ENERGY: -225.2994444341 a.u.
Fractional Occupation Entropy: 0.0000000000
Mermin Free Energy:            -225.2994444341
DISPERSION CONTRIBUTION TO ENERGY: -0.0139379171 a.u.
HOMO-LUMO GAP: 2.259 eV
CENTER OF MASS: {0.020410, 0.008684, -0.079852} ANGS
DIPOLE MOMENT: {2.892815, 0.254256, 2.692110} (|D| = 3.959859) DEBYE
Writing out molden info

Running Mulliken population analysis...


  Restricted hh-TDA Parameters
--------------------------------------------
Number of occupied orbitals:            22
Number of virtual orbitals:             74
Number of molecular orbitals:           96
Number of basis functions:             102
Multiplicity of target state:      singlet

 Generating 2nd functional diffs
Reference energy:             -231.3050237964
Number of electrons:            44.0000919639
XC energy:                     -18.5583412597

      Davidson Diagonalization Parameters
-----------------------------------------------
Number of roots to find:                    6
Number of guess vectors:                   18
Maximum subspace size:                     60
Number of vectors to save:                  6
Collapse vectors per root:                  2
Number of CSFs:                           253
Maximum Davidson iterations:              100
Residual convergence:                 1.0e-04
Orthogonality tolerance:              1.0e-12
Use incremental sigma vectors:             No

Davidson memory usage: 361.06 kB

Guess Vectors:
  22 & 22 : closed :    -0.813070
  22 & 20 :  open  :    -0.715194
  22 & 21 :  open  :    -0.680273
  20 & 20 : closed :    -0.617318
  22 & 19 :  open  :    -0.592801
  21 & 20 :  open  :    -0.582398
  21 & 21 : closed :    -0.547477
  22 & 17 :  open  :    -0.543167
  22 & 18 :  open  :    -0.541855
  22 & 16 :  open  :    -0.512917
  22 & 15 :  open  :    -0.507753
  20 & 19 :  open  :    -0.494925
  21 & 19 :  open  :    -0.460005
  22 & 14 :  open  :    -0.447023
  20 & 17 :  open  :    -0.445291
  20 & 18 :  open  :    -0.443979
  20 & 16 :  open  :    -0.415042
  21 & 17 :  open  :    -0.410370

  Root           Eigenvalue       Energy Change        Residual
-------------------------------------------------------------------
Iteration:    0   Subspace Size:   18
Root: 1:        -0.67152939        -0.67152939         0.04184630  
Root: 2:        -0.54722656        -0.54722656         0.03353147  
Root: 3:        -0.54609883        -0.54609883         0.04103511  
Root: 4:        -0.46764447        -0.46764447         0.04334622  
Root: 5:        -0.45910867        -0.45910867         0.06415849  
Root: 6:        -0.42292624        -0.42292624         0.06242568  

Iteration:    1   Subspace Size:   24
Root: 1:        -0.67421832        -0.00268894         0.00656344  
Root: 2:        -0.54975225        -0.00252569         0.00842097  
Root: 3:        -0.54832425        -0.00222542         0.00567066  
Root: 4:        -0.47217661        -0.00453214         0.01691464  
Root: 5:        -0.46827717        -0.00916850         0.01758645  
Root: 6:        -0.43447975        -0.01155351         0.03076867  

Iteration:    2   Subspace Size:   30
Root: 1:        -0.67426427        -0.00004594         0.00098012  
Root: 2:        -0.54984191        -0.00008966         0.00159528  
Root: 3:        -0.54836385        -0.00003960         0.00106231  
Root: 4:        -0.47270597        -0.00052937         0.00406788  
Root: 5:        -0.46888253        -0.00060536         0.00450531  
Root: 6:        -0.43662698        -0.00214723         0.01560108  

Iteration:    3   Subspace Size:   36
Root: 1:        -0.67426506        -0.00000079         0.00018031  
Root: 2:        -0.54984413        -0.00000222         0.00036468  
Root: 3:        -0.54836500        -0.00000115         0.00014488  
Root: 4:        -0.47273041        -0.00002444         0.00104413  
Root: 5:        -0.46891468        -0.00003214         0.00111827  
Root: 6:        -0.43710722        -0.00048024         0.00516999  

Iteration:    4   Subspace Size:   42
Root: 1:        -0.67426508        -0.00000002         0.00002313  Converged
Root: 2:        -0.54984422        -0.00000009         0.00004325  Converged
Root: 3:        -0.54836502        -0.00000002         0.00002756  Converged
Root: 4:        -0.47273144        -0.00000103         0.00019492  
Root: 5:        -0.46891586        -0.00000118         0.00027144  
Root: 6:        -0.43714831        -0.00004109         0.00109992  

Iteration:    5   Subspace Size:   45
Root: 1:        -0.67426508        -0.00000000         0.00002097  Converged
Root: 2:        -0.54984422        -0.00000000         0.00003776  Converged
Root: 3:        -0.54836502        -0.00000000         0.00002721  Converged
Root: 4:        -0.47273148        -0.00000003         0.00003863  Converged
Root: 5:        -0.46891591        -0.00000005         0.00005873  Converged
Root: 6:        -0.43714995        -0.00000164         0.00027872  

Iteration:    6   Subspace Size:   46
Root: 1:        -0.67426508        -0.00000000         0.00002100  Converged
Root: 2:        -0.54984422        -0.00000000         0.00003796  Converged
Root: 3:        -0.54836502        -0.00000000         0.00002608  Converged
Root: 4:        -0.47273148        -0.00000000         0.00003556  Converged
Root: 5:        -0.46891591        -0.00000000         0.00005906  Converged
Root: 6:        -0.43715006        -0.00000011         0.00006792  Converged

Davidson converged in 6 iterations
46 sigma vectors were formed

  Root   Mult.   Total Energy (a.u.)   Ex. Energy (a.u.)     Ex. Energy (eV)     Ex. Energy (nm)        Osc. (a.u.)  
-------------------------------------------------------------------------------------------------------------------
     1  singlet       -231.97928888
     2  singlet       -231.85486802          0.12442086          3.38566331        366.20363345          0.00440695
     3  singlet       -231.85338882          0.12590006          3.42591440        361.90110450          0.15156490
     4  singlet       -231.77775527          0.20153360          5.48400744        226.08324679          0.04658332
     5  singlet       -231.77393971          0.20534917          5.58783419        221.88242615          0.07213631
     6  singlet       -231.74217385          0.23711502          6.45222700        192.15725158          0.15915168

Singlet  1: Largest CI coefficients:
  22  & 22 : closed :  -0.986206
  20  & 20 : closed :   0.111067

Singlet  2: Largest CI coefficients:
  21  & 22 :  open  :   0.656584
  22  & 21 :  open  :   0.656584
  20  & 21 :  open  :   0.222693
  21  & 20 :  open  :   0.222693

Singlet  3: Largest CI coefficients:
  20  & 22 :  open  :  -0.699623
  22  & 20 :  open  :  -0.699623

Singlet  4: Largest CI coefficients:
  20  & 21 :  open  :  -0.538789
  21  & 20 :  open  :  -0.538789
  20  & 20 : closed :  -0.418789
  19  & 22 :  open  :   0.255676
  22  & 19 :  open  :   0.255676
  21  & 22 :  open  :   0.174311
  22  & 21 :  open  :   0.174311

Singlet  5: Largest CI coefficients:
  20  & 20 : closed :  -0.658105
  20  & 21 :  open  :   0.373333
  21  & 20 :  open  :   0.373333
  19  & 22 :  open  :   0.302733
  22  & 19 :  open  :   0.302733
  18  & 22 :  open  :  -0.149701
  22  & 18 :  open  :  -0.149701
  21  & 22 :  open  :  -0.105081
  22  & 21 :  open  :  -0.105081

Singlet  6: Largest CI coefficients:
  19  & 22 :  open  :   0.458254
  22  & 19 :  open  :   0.458254
  18  & 22 :  open  :   0.413269
  22  & 18 :  open  :   0.413269
  20  & 20 : closed :   0.342514
  20  & 21 :  open  :   0.103183
  21  & 20 :  open  :   0.103183
  14  & 22 :  open  :   0.100201
  22  & 14 :  open  :   0.100201

Singlet state dipole moments:

  Root       Dx         Dy         Dz         |D|  (Debye)
------------------------------------------------------------
     1     0.6985     0.2476     1.8904     2.0305
     2    -4.2955    -0.6963    -1.4353     4.5822
     3     3.3588     0.3540     2.6002     4.2624
     4    -1.0621     0.9615     0.3935     1.4857
     5     2.1224     0.1007     1.8339     2.8068
     6    -0.0755    -0.1828     2.4280     2.4360

Transition dipole moments between singlet states:

    Transition       Tx         Ty         Tz         |T| (a.u.)
------------------------------------------------------------------
     1 ->    2     0.0917     0.2018     0.0632     0.2305
     1 ->    3     0.7529    -1.1036     0.1452     1.3438
     1 ->    4     0.5358     0.2413    -0.0373     0.5888
     1 ->    5     0.6879     0.1840    -0.1412     0.7259
     1 ->    6     0.9559     0.2341     0.1957     1.0034
     2 ->    3     0.0750    -0.0213     0.0967     0.1242
     2 ->    4    -0.4893     0.4821    -0.0702     0.6905
     2 ->    5     0.3252    -0.3893     0.0191     0.5076
     2 ->    6     0.2005    -0.2003     0.0870     0.2965
     3 ->    4     0.2445    -0.2535     0.0106     0.3524
     3 ->    5     0.6055    -0.0485     0.1575     0.6275
     3 ->    6    -0.3479     0.6978    -0.0138     0.7799
     4 ->    5     1.8060    -0.1317     0.7208     1.9490
     4 ->    6     0.0483    -0.2175     0.1409     0.2637
     5 ->    6    -0.4164     0.0627    -0.2514     0.4904

Magnetic transition dipole moments and rotational strengths:

 Transition      Lx         Ly         Lz       R(len)     R(vel) (a.u.)
------------------------------------------------------------------------
 1 ->    2    -0.6242     0.4700    -0.1210    -0.0300     0.0153
 1 ->    3    -0.0343    -0.0367     0.8432    -0.1371     0.0404
 1 ->    4    -0.1144    -0.0566    -0.1563     0.0691    -0.0364
 1 ->    5     0.1100    -0.0643    -0.0831    -0.0755     0.0380
 1 ->    6    -0.0341    -0.7951    -0.3168     0.2807    -0.1711

Electric transition quadrupole moments (Cartesian):

 Transition      Qxy        Qxz        Qyz        Qxx        Qyy        Qzz       norm (a.u.)
----------------------------------------------------------------------------------------------
 1 ->    2    -0.7281    -0.7942    -0.7693    -1.0680    -0.2700     0.6751     1.8498
 1 ->    3     0.7433    -0.4642    -0.3809    -1.1160     0.6289    -0.2044     1.6111
 1 ->    4     0.4197    -0.2716    -0.0222     1.1070    -0.6505     0.1477     1.3859
 1 ->    5     0.6627     0.1008     0.0477     1.7523    -0.6952    -0.2080     2.0121
 1 ->    6     0.6845    -0.7486     0.3591    -0.3425    -0.3474     0.2121     1.2004


Building Xtilde...

Building Z-vector RHS...

 Generating 2nd functional diffs
Solving CPSCF equations
Using DIIS solver

 Iter         Residual      
------  --------------------
    1      3.132158559782
    2      5.609445424662
    3      0.244994460956
    4      0.037372704492
    5      0.015086632967
    6      0.007225773310
    7      0.002567746210
    8      0.001397589344
    9      0.000433361408
   10      0.000188556790
   11      0.000051995041

CPSCF converged

Building X...

 Generating 2nd functional diffs
 Generating 2nd functional diffs
Building Xtilde...

Building Z-vector RHS...

 Generating 2nd functional diffs
Solving CPSCF equations
Using DIIS solver

 Iter         Residual      
------  --------------------
    1      0.764661982484
    2      0.821174199512
    3      0.249295805688
    4      0.018174690459
    5      0.007484775475
    6      0.003439328336
    7      0.001612963794
    8      0.000805502539
    9      0.000399871694
   10      0.000095978191

CPSCF converged

Building X...

 Generating 2nd functional diffs
 Generating 2nd functional diffs
Building Xtilde...

Building Z-vector RHS...

 Generating 2nd functional diffs
Solving CPSCF equations
Using DIIS solver

 Iter         Residual      
------  --------------------
    1      0.115539254473
    2      0.204741855798
    3      0.016010600415
    4      0.007641636539
    5      0.003221632710
    6      0.001503092566
    7      0.000380096541
    8      0.000232448591
    9      0.000093721503

CPSCF converged

Building X...

 Generating 2nd functional diffs
 Generating 2nd functional diffs
Lower state energy:      -231.8548680166
Upper state energy:      -231.8533888159
Energy difference:          0.0014792007
 Energy calculation finished, energy:  0.000000000E+00

Converting Cartesians to HDLC

Converting Cartesians to HDLC

Converting Cartesians to HDLC
 in dlf_makehessian...
Updating Hessian with the BFGS update, No     5
Testing convergence  in cycle    6
    Energy  0.0000E+00 Target: 1.0000E-04 converged?  yes
  Max step  1.6213E-01 Target: 4.0000E-03 converged?   no
  RMS step  5.7544E-02 Target: 2.6667E-03 converged?   no
  Max grad  4.8366E-02 Target: 1.0000E-03 converged?   no
  RMS grad  1.1588E-02 Target: 6.6667E-04 converged?   no

Converting HDLC to Cartesians
DFTD Energy:    -0.0139578 hartree
Setting up the DFT grid...
| time to set the grid = 0.00 s
DFT grid points: 34117 (2843 points/atom)

                      *** Start SCF Iterations ***

 Iter     DIIS Error       Energy change      Electrons        XC Energy           Energy        Time(s)
----------------------------------------------------------------------------------------------------------
Initial temperature is 5000.000000
| Skip purify step
|    1     0.0481248750    -231.6720140967    41.9890690116   -18.0205960438    -231.6720140967     0.16  
|    2     0.0896658937      +6.5855551669    42.0000954850   -17.3429622387    -225.0864589297     0.15  
|    3     0.0359460618      -0.2005738708    42.0000764277   -17.3999935112    -225.2870328006     0.15  
|    4     0.0196018848      -0.0070348920    42.0000786104   -17.4388822460    -225.2940676926     0.15  
|    5     0.0102063264      -0.0073787973    42.0000754781   -17.4567798394    -225.3014464899     0.15  
|    6     0.0028030613      -0.0017858441    42.0000740235   -17.4733964782    -225.3032323340     0.14  
|    7     0.0006665749      -0.0001378334    42.0000734890   -17.4767103049    -225.3033701674     0.14  
|    8     0.0003203939      -0.0000058004    42.0000734145   -17.4769235427    -225.3033759678     0.14  
|    9     0.0002116797      -0.0000021986    42.0000734532   -17.4767610282    -225.3033781664     0.16  
|   10     0.0000839573      -0.0000011311    42.0000734851   -17.4767959251    -225.3033792975     0.13  
|   11     0.0000293358      -0.0000002074    42.0000735030   -17.4767756570    -225.3033795048     0.13  
|   12     0.0000106157      -0.0000000223    42.0000735111   -17.4767587930    -225.3033795271     0.13  
|   13     0.0000029612      -0.0000000032    42.0000735144   -17.4767545810    -225.3033795303     0.12  
----------------------------------------------------------------------------------------------------------
FINAL ENERGY: -225.3033795303 a.u.
Fractional Occupation Entropy: 0.0000000000
Mermin Free Energy:            -225.3033795303
DISPERSION CONTRIBUTION TO ENERGY: -0.0139577995 a.u.
HOMO-LUMO GAP: 2.310 eV
CENTER OF MASS: {0.020521, 0.007444, -0.078167} ANGS
DIPOLE MOMENT: {2.833794, 0.284619, 2.704436} (|D| = 3.927515) DEBYE
Writing out molden info

Running Mulliken population analysis...


  Restricted hh-TDA Parameters
--------------------------------------------
Number of occupied orbitals:            22
Number of virtual orbitals:             74
Number of molecular orbitals:           96
Number of basis functions:             102
Multiplicity of target state:      singlet

 Generating 2nd functional diffs
Reference energy:             -231.3083789963
Number of electrons:            44.0000770150
XC energy:                     -18.5493952879

      Davidson Diagonalization Parameters
-----------------------------------------------
Number of roots to find:                    6
Number of guess vectors:                   18
Maximum subspace size:                     60
Number of vectors to save:                  6
Collapse vectors per root:                  2
Number of CSFs:                           253
Maximum Davidson iterations:              100
Residual convergence:                 1.0e-04
Orthogonality tolerance:              1.0e-12
Use incremental sigma vectors:             No

Davidson memory usage: 361.06 kB

Guess Vectors:
  22 & 22 : closed :    -0.810469
  22 & 20 :  open  :    -0.713782
  22 & 21 :  open  :    -0.676129
  20 & 20 : closed :    -0.617094
  22 & 19 :  open  :    -0.594687
  21 & 20 :  open  :    -0.579441
  22 & 17 :  open  :    -0.546575
  22 & 18 :  open  :    -0.542025
  21 & 21 : closed :    -0.541789
  22 & 15 :  open  :    -0.511078
  22 & 16 :  open  :    -0.508076
  20 & 19 :  open  :    -0.497999
  21 & 19 :  open  :    -0.460346
  20 & 17 :  open  :    -0.449887
  22 & 14 :  open  :    -0.446514
  20 & 18 :  open  :    -0.445337
  20 & 15 :  open  :    -0.414391
  21 & 17 :  open  :    -0.412235

  Root           Eigenvalue       Energy Change        Residual
-------------------------------------------------------------------
Iteration:    0   Subspace Size:   18
Root: 1:        -0.66880072        -0.66880072         0.04214904  
Root: 2:        -0.54544990        -0.54544990         0.03256476  
Root: 3:        -0.54365600        -0.54365600         0.04085819  
Root: 4:        -0.46256757        -0.46256757         0.04580116  
Root: 5:        -0.45943084        -0.45943084         0.06237735  
Root: 6:        -0.42583136        -0.42583136         0.06460057  

Iteration:    1   Subspace Size:   24
Root: 1:        -0.67156281        -0.00276209         0.00659197  
Root: 2:        -0.54691726        -0.00146736         0.00817782  
Root: 3:        -0.54680247        -0.00314647         0.00563662  
Root: 4:        -0.47037445        -0.00780688         0.01648392  
Root: 5:        -0.46531290        -0.00588206         0.01752770  
Root: 6:        -0.43808019        -0.01224883         0.02789357  

Iteration:    2   Subspace Size:   30
Root: 1:        -0.67160905        -0.00004623         0.00099150  
Root: 2:        -0.54700164        -0.00008437         0.00151995  
Root: 3:        -0.54683698        -0.00003450         0.00108479  
Root: 4:        -0.47094110        -0.00056665         0.00415924  
Root: 5:        -0.46586357        -0.00055067         0.00479752  
Root: 6:        -0.43954466        -0.00146447         0.01455179  

Iteration:    3   Subspace Size:   36
Root: 1:        -0.67160989        -0.00000084         0.00017714  
Root: 2:        -0.54700357        -0.00000193         0.00034114  
Root: 3:        -0.54683815        -0.00000117         0.00017333  
Root: 4:        -0.47097530        -0.00003420         0.00100313  
Root: 5:        -0.46589233        -0.00002876         0.00129496  
Root: 6:        -0.43994445        -0.00039979         0.00479961  

Iteration:    4   Subspace Size:   42
Root: 1:        -0.67160991        -0.00000002         0.00002340  Converged
Root: 2:        -0.54700364        -0.00000007         0.00004127  Converged
Root: 3:        -0.54683817        -0.00000003         0.00003227  Converged
Root: 4:        -0.47097650        -0.00000120         0.00021761  
Root: 5:        -0.46589369        -0.00000136         0.00030686  
Root: 6:        -0.43997958        -0.00003513         0.00093242  

Iteration:    5   Subspace Size:   45
Root: 1:        -0.67160991        -0.00000000         0.00002191  Converged
Root: 2:        -0.54700364        -0.00000000         0.00003830  Converged
Root: 3:        -0.54683817        -0.00000000         0.00003181  Converged
Root: 4:        -0.47097656        -0.00000006         0.00004500  Converged
Root: 5:        -0.46589375        -0.00000005         0.00006475  Converged
Root: 6:        -0.43998085        -0.00000126         0.00024320  

Iteration:    6   Subspace Size:   46
Root: 1:        -0.67160991        -0.00000000         0.00002177  Converged
Root: 2:        -0.54700364        -0.00000000         0.00003821  Converged
Root: 3:        -0.54683817        -0.00000000         0.00003140  Converged
Root: 4:        -0.47097656        -0.00000000         0.00003983  Converged
Root: 5:        -0.46589375        -0.00000000         0.00006470  Converged
Root: 6:        -0.43998093        -0.00000008         0.00005453  Converged

Davidson converged in 6 iterations
46 sigma vectors were formed

  Root   Mult.   Total Energy (a.u.)   Ex. Energy (a.u.)     Ex. Energy (eV)     Ex. Energy (nm)        Osc. (a.u.)  
-------------------------------------------------------------------------------------------------------------------
     1  singlet       -231.97998891
     2  singlet       -231.85538264          0.12460627          3.39070856        365.65873673          0.01442567
     3  singlet       -231.85521717          0.12477174          3.39521112        365.17381770          0.14203213
     4  singlet       -231.77935556          0.20063335          5.45951030        227.09769549          0.11886973
     5  singlet       -231.77427274          0.20571617          5.59782075        221.48658589          0.00523122
     6  singlet       -231.74835992          0.23162898          6.30294429        196.70841924          0.17758364

Singlet  1: Largest CI coefficients:
  22  & 22 : closed :   0.985386
  20  & 20 : closed :  -0.113905

Singlet  2: Largest CI coefficients:
  21  & 22 :  open  :  -0.615057
  22  & 21 :  open  :  -0.615057
  20  & 22 :  open  :   0.226246
  22  & 20 :  open  :   0.226246
  20  & 21 :  open  :  -0.216015
  21  & 20 :  open  :  -0.216015

Singlet  3: Largest CI coefficients:
  20  & 22 :  open  :   0.661517
  22  & 20 :  open  :   0.661517
  21  & 22 :  open  :   0.219530
  22  & 21 :  open  :   0.219530

Singlet  4: Largest CI coefficients:
  20  & 20 : closed :   0.730634
  19  & 22 :  open  :  -0.393004
  22  & 19 :  open  :  -0.393004
  20  & 21 :  open  :   0.184923
  21  & 20 :  open  :   0.184923
  19  & 19 : closed :  -0.108016
  18  & 22 :  open  :  -0.106931
  22  & 18 :  open  :  -0.106931

Singlet  5: Largest CI coefficients:
  20  & 21 :  open  :   0.622977
  21  & 20 :  open  :   0.622977
  20  & 20 : closed :  -0.261787
  21  & 22 :  open  :  -0.193358
  22  & 21 :  open  :  -0.193358
  18  & 22 :  open  :   0.110831
  22  & 18 :  open  :   0.110831

Singlet  6: Largest CI coefficients:
  19  & 22 :  open  :  -0.474625
  22  & 19 :  open  :  -0.474625
  18  & 22 :  open  :   0.382049
  22  & 18 :  open  :   0.382049
  20  & 20 : closed :  -0.359745
  20  & 21 :  open  :  -0.113904
  21  & 20 :  open  :  -0.113904
  14  & 22 :  open  :  -0.102145
  22  & 14 :  open  :  -0.102145

Singlet state dipole moments:

  Root       Dx         Dy         Dz         |D|  (Debye)
------------------------------------------------------------
     1     0.7757     0.1609     1.8553     2.0174
     2    -3.2458    -0.6418    -0.9097     3.4314
     3     2.4858     0.2242     2.0056     3.2019
     4     4.3265     0.3886     2.6480     5.0874
     5    -3.5037     0.7683    -0.5335     3.6264
     6    -0.1987    -0.1502     2.3663     2.3794

Transition dipole moments between singlet states:

    Transition       Tx         Ty         Tz         |T| (a.u.)
------------------------------------------------------------------
     1 ->    2     0.3647    -0.1652     0.1155     0.4167
     1 ->    3     0.6664    -1.1172     0.1233     1.3067
     1 ->    4     0.8776     0.3290    -0.1010     0.9427
     1 ->    5    -0.1756     0.0040     0.0854     0.1953
     1 ->    6     1.0242     0.1820     0.2604     1.0724
     2 ->    3     0.9473     0.1043     0.5580     1.1044
     2 ->    4     0.0256     0.0514    -0.0013     0.0574
     2 ->    5    -0.6247     0.5543    -0.1170     0.8433
     2 ->    6     0.0406     0.0204     0.0018     0.0454
     3 ->    4     0.5685    -0.2658     0.1248     0.6398
     3 ->    5    -0.2091    -0.2567    -0.1111     0.3493
     3 ->    6    -0.3261     0.7154    -0.0398     0.7873
     4 ->    5    -1.0278     0.1943    -0.4489     1.1383
     4 ->    6    -0.2339    -0.1666    -0.0388     0.2898
     5 ->    6     0.3749    -0.1743     0.2966     0.5089

Magnetic transition dipole moments and rotational strengths:

 Transition      Lx         Ly         Lz       R(len)     R(vel) (a.u.)
------------------------------------------------------------------------
 1 ->    2    -0.5903     0.4549     0.1529     0.2728    -0.0486
 1 ->    3     0.1622    -0.1721     0.8477    -0.4049     0.0966
 1 ->    4    -0.0180    -0.1168    -0.2067     0.0333    -0.0222
 1 ->    5    -0.1596     0.0216    -0.0393    -0.0247     0.0162
 1 ->    6     0.0390    -0.8119    -0.3397     0.1963    -0.1291

Electric transition quadrupole moments (Cartesian):

 Transition      Qxy        Qxz        Qyz        Qxx        Qyy        Qzz       norm (a.u.)
----------------------------------------------------------------------------------------------
 1 ->    2    -0.4265    -0.9631    -0.8588    -1.4049    -0.0178     0.4828     2.0135
 1 ->    3     0.8990    -0.1836    -0.1424    -0.7112     0.6966    -0.3914     1.4165
 1 ->    4     0.7877    -0.2202     0.0308     1.8606    -0.9501     0.0017     2.2437
 1 ->    5    -0.2463    -0.2534    -0.0493    -0.7126     0.1470     0.2451     0.8466
 1 ->    6     0.6313    -0.9129     0.2915    -0.8238    -0.2596     0.2268     1.4541


Building Xtilde...

Building Z-vector RHS...

 Generating 2nd functional diffs
Solving CPSCF equations
Using DIIS solver

 Iter         Residual      
------  --------------------
    1      2.664341908541
    2      4.637071727110
    3      0.233475115336
    4      0.033754502288
    5      0.012929199164
    6      0.006164522937
    7      0.001925733108
    8      0.001063311341
    9      0.000269364750
   10      0.000104585362
   11      0.000031081765

CPSCF converged

Building X...

 Generating 2nd functional diffs
 Generating 2nd functional diffs
Building Xtilde...

Building Z-vector RHS...

 Generating 2nd functional diffs
Solving CPSCF equations
Using DIIS solver

 Iter         Residual      
------  --------------------
    1      0.736295926631
    2      0.612909531169
    3      0.070407529768
    4      0.014425998897
    5      0.006886528666
    6      0.003215638922
    7      0.001326508063
    8      0.000643340194
    9      0.000214682018
   10      0.000100120738
   11      0.000020590799

CPSCF converged

Building X...

 Generating 2nd functional diffs
 Generating 2nd functional diffs
Building Xtilde...

Building Z-vector RHS...

 Generating 2nd functional diffs
Solving CPSCF equations
Using DIIS solver

 Iter         Residual      
------  --------------------
    1      1.063128569015
    2      1.931119473774
    3      0.041118689864
    4      0.011855619919
    5      0.006423539450
    6      0.001667086520
    7      0.000646269016
    8      0.000290118115
    9      0.000079232733

CPSCF converged

Building X...

 Generating 2nd functional diffs
 Generating 2nd functional diffs
Lower state energy:      -231.8553826372
Upper state energy:      -231.8552171709
Energy difference:          0.0001654663
 Energy calculation finished, energy:  0.000000000E+00

Converting Cartesians to HDLC

Converting Cartesians to HDLC

Converting Cartesians to HDLC
 in dlf_makehessian...
Updating Hessian with the BFGS update, No     6
Testing convergence  in cycle    7
    Energy  0.0000E+00 Target: 1.0000E-04 converged?  yes
  Max step  2.6252E-01 Target: 4.0000E-03 converged?   no
  RMS step  5.7078E-02 Target: 2.6667E-03 converged?   no
  Max grad  3.8235E-02 Target: 1.0000E-03 converged?   no
  RMS grad  1.1977E-02 Target: 6.6667E-04 converged?   no

Converting HDLC to Cartesians
DFTD Energy:    -0.0139853 hartree
Setting up the DFT grid...
| time to set the grid = 0.00 s
DFT grid points: 34102 (2841 points/atom)

                      *** Start SCF Iterations ***

 Iter     DIIS Error       Energy change      Electrons        XC Energy           Energy        Time(s)
----------------------------------------------------------------------------------------------------------
Initial temperature is 5000.000000
| Skip purify step
|    1     0.0494905067    -231.6774401608    41.9970049763   -18.0146971106    -231.6774401608     0.15  
|    2     0.0933618039      +6.5668557971    42.0001021181   -17.3380889982    -225.1105843637     0.16  
|    3     0.0333536116      -0.1815342017    42.0000755951   -17.3989007885    -225.2921185654     0.15  
|    4     0.0188347194      -0.0065537101    42.0000779471   -17.4372903151    -225.2986722755     0.15  
|    5     0.0086024085      -0.0070128818    42.0000732838   -17.4558826337    -225.3056851573     0.15  
|    6     0.0025330519      -0.0011274408    42.0000717809   -17.4691855439    -225.3068125981     0.14  
|    7     0.0005739289      -0.0001002832    42.0000712083   -17.4715317977    -225.3069128813     0.14  
|    8     0.0002701093      -0.0000047567    42.0000711842   -17.4716282758    -225.3069176381     0.13  
|    9     0.0001575337      -0.0000015517    42.0000712155   -17.4714664221    -225.3069191898     0.16  
|   10     0.0000609382      -0.0000006480    42.0000712417   -17.4714882048    -225.3069198377     0.13  
|   11     0.0000187680      -0.0000001142    42.0000712535   -17.4714775249    -225.3069199519     0.13  
|   12     0.0000084381      -0.0000000129    42.0000712587   -17.4714738019    -225.3069199648     0.13  
----------------------------------------------------------------------------------------------------------
FINAL ENERGY: -225.3069199648 a.u.
Fractional Occupation Entropy: 0.0000000000
Mermin Free Energy:            -225.3069199648
DISPERSION CONTRIBUTION TO ENERGY: -0.0139853042 a.u.
HOMO-LUMO GAP: 2.368 eV
CENTER OF MASS: {0.020515, 0.005584, -0.075049} ANGS
DIPOLE MOMENT: {2.761304, 0.322313, 2.727738} (|D| = 3.894771) DEBYE
Writing out molden info

Running Mulliken population analysis...


  Restricted hh-TDA Parameters
--------------------------------------------
Number of occupied orbitals:            22
Number of virtual orbitals:             74
Number of molecular orbitals:           96
Number of basis functions:             102
Multiplicity of target state:      singlet

 Generating 2nd functional diffs
Reference energy:             -231.3104523615
Number of electrons:            44.0000746520
XC energy:                     -18.5437903883

      Davidson Diagonalization Parameters
-----------------------------------------------
Number of roots to find:                    6
Number of guess vectors:                   18
Maximum subspace size:                     60
Number of vectors to save:                  6
Collapse vectors per root:                  2
Number of CSFs:                           253
Maximum Davidson iterations:              100
Residual convergence:                 1.0e-04
Orthogonality tolerance:              1.0e-12
Use incremental sigma vectors:             No

Davidson memory usage: 361.06 kB

Guess Vectors:
  22 & 22 : closed :    -0.809819
  22 & 20 :  open  :    -0.712805
  22 & 21 :  open  :    -0.674798
  20 & 20 : closed :    -0.615791
  22 & 19 :  open  :    -0.600434
  21 & 20 :  open  :    -0.577784
  22 & 17 :  open  :    -0.548216
  22 & 18 :  open  :    -0.547371
  21 & 21 : closed :    -0.539777
  22 & 15 :  open  :    -0.511553
  22 & 16 :  open  :    -0.507924
  20 & 19 :  open  :    -0.503420
  21 & 19 :  open  :    -0.465414
  20 & 17 :  open  :    -0.451202
  20 & 18 :  open  :    -0.450357
  22 & 14 :  open  :    -0.447825
  20 & 15 :  open  :    -0.414539
  21 & 17 :  open  :    -0.413195

  Root           Eigenvalue       Energy Change        Residual
-------------------------------------------------------------------
Iteration:    0   Subspace Size:   18
Root: 1:        -0.66763649        -0.66763649         0.04297640  
Root: 2:        -0.54488381        -0.54488381         0.03266337  
Root: 3:        -0.54334257        -0.54334257         0.04050045  
Root: 4:        -0.46044953        -0.46044953         0.06497382  
Root: 5:        -0.45718346        -0.45718346         0.04279773  
Root: 6:        -0.43223585        -0.43223585         0.06622727  

Iteration:    1   Subspace Size:   24
Root: 1:        -0.67054744        -0.00291095         0.00664888  
Root: 2:        -0.54655418        -0.00167037         0.00816576  
Root: 3:        -0.54629428        -0.00295171         0.00598422  
Root: 4:        -0.47070109        -0.01025156         0.01748142  
Root: 5:        -0.46078680        -0.00360335         0.01824475  
Root: 6:        -0.44383125        -0.01159540         0.03328545  

Iteration:    2   Subspace Size:   30
Root: 1:        -0.67059518        -0.00004774         0.00093910  
Root: 2:        -0.54663826        -0.00008408         0.00170536  
Root: 3:        -0.54633053        -0.00003624         0.00118388  
Root: 4:        -0.47136140        -0.00066030         0.00518578  
Root: 5:        -0.46141013        -0.00062332         0.00553153  
Root: 6:        -0.44604532        -0.00221407         0.01187944  

Iteration:    3   Subspace Size:   36
Root: 1:        -0.67059594        -0.00000076         0.00014458  
Root: 2:        -0.54664082        -0.00000256         0.00042730  
Root: 3:        -0.54633179        -0.00000126         0.00019582  
Root: 4:        -0.47141634        -0.00005495         0.00126104  
Root: 5:        -0.46144830        -0.00003817         0.00138018  
Root: 6:        -0.44630669        -0.00026137         0.00371985  

Iteration:    4   Subspace Size:   42
Root: 1:        -0.67059595        -0.00000001         0.00002019  Converged
Root: 2:        -0.54664093        -0.00000011         0.00006902  Converged
Root: 3:        -0.54633182        -0.00000003         0.00003444  Converged
Root: 4:        -0.47141820        -0.00000186         0.00029656  
Root: 5:        -0.46145016        -0.00000186         0.00032065  
Root: 6:        -0.44632607        -0.00001938         0.00082006  

Iteration:    5   Subspace Size:   45
Root: 1:        -0.67059595        -0.00000000         0.00001986  Converged
Root: 2:        -0.54664093        -0.00000000         0.00005476  Converged
Root: 3:        -0.54633182        -0.00000000         0.00003455  Converged
Root: 4:        -0.47141829        -0.00000009         0.00006237  Converged
Root: 5:        -0.46145023        -0.00000007         0.00006643  Converged
Root: 6:        -0.44632682        -0.00000074         0.00021116  

Iteration:    6   Subspace Size:   46
Root: 1:        -0.67059595        -0.00000000         0.00001880  Converged
Root: 2:        -0.54664093        -0.00000000         0.00005485  Converged
Root: 3:        -0.54633182        -0.00000000         0.00003458  Converged
Root: 4:        -0.47141829        -0.00000000         0.00004418  Converged
Root: 5:        -0.46145023        -0.00000000         0.00006805  Converged
Root: 6:        -0.44632686        -0.00000004         0.00004839  Converged

Davidson converged in 6 iterations
46 sigma vectors were formed

  Root   Mult.   Total Energy (a.u.)   Ex. Energy (a.u.)     Ex. Energy (eV)     Ex. Energy (nm)        Osc. (a.u.)  
-------------------------------------------------------------------------------------------------------------------
     1  singlet       -231.98104831
     2  singlet       -231.85709330          0.12395502          3.37298704        367.57989091          0.04144878
     3  singlet       -231.85678418          0.12426413          3.38139845        366.66551541          0.11531870
     4  singlet       -231.78187065          0.19917766          5.41989888        228.75744243          0.15245208
     5  singlet       -231.77190260          0.20914571          5.69114351        217.85467263          0.00266874
     6  singlet       -231.75677922          0.22426909          6.10267146        203.16384652          0.16909661

Singlet  1: Largest CI coefficients:
  22  & 22 : closed :  -0.984033
  20  & 20 : closed :   0.114734

Singlet  2: Largest CI coefficients:
  21  & 22 :  open  :  -0.554106
  22  & 21 :  open  :  -0.554106
  20  & 22 :  open  :   0.351881
  22  & 20 :  open  :   0.351881
  20  & 21 :  open  :  -0.197454
  21  & 20 :  open  :  -0.197454

Singlet  3: Largest CI coefficients:
  20  & 22 :  open  :  -0.602295
  22  & 20 :  open  :  -0.602295
  21  & 22 :  open  :  -0.336756
  22  & 21 :  open  :  -0.336756
  20  & 21 :  open  :  -0.110832
  21  & 20 :  open  :  -0.110832

Singlet  4: Largest CI coefficients:
  20  & 20 : closed :  -0.732535
  19  & 22 :  open  :   0.430600
  22  & 19 :  open  :   0.430600
  18  & 22 :  open  :   0.129816
  22  & 18 :  open  :   0.129816

Singlet  5: Largest CI coefficients:
  20  & 21 :  open  :  -0.637040
  21  & 20 :  open  :  -0.637040
  21  & 22 :  open  :   0.203728
  22  & 21 :  open  :   0.203728
  20  & 20 : closed :   0.128601
  17  & 22 :  open  :  -0.112546
  22  & 17 :  open  :  -0.112546

Singlet  6: Largest CI coefficients:
  19  & 22 :  open  :   0.458843
  22  & 19 :  open  :   0.458843
  20  & 20 : closed :   0.405275
  18  & 22 :  open  :  -0.362477
  22  & 18 :  open  :  -0.362477
  20  & 21 :  open  :   0.149470
  21  & 20 :  open  :   0.149470

Singlet state dipole moments:

  Root       Dx         Dy         Dz         |D|  (Debye)
------------------------------------------------------------
     1     0.8835     0.0593     1.8005     2.0064
     2    -1.6744    -0.4945    -0.1350     1.7511
     3     1.1819     0.0136     1.1796     1.6699
     4     4.5261     0.2654     2.8322     5.3458
     5    -3.9585     0.8817    -0.8097     4.1355
     6    -0.2993    -0.0143     2.2964     2.3158

Transition dipole moments between singlet states:

    Transition       Tx         Ty         Tz         |T| (a.u.)
------------------------------------------------------------------
     1 ->    2    -0.5477     0.4211    -0.1556     0.7082
     1 ->    3     0.5188    -1.0554     0.0948     1.1798
     1 ->    4     1.0070     0.3582    -0.0753     1.0715
     1 ->    5     0.0927     0.0679     0.0771     0.1383
     1 ->    6     1.0011     0.0625     0.3534     1.0635
     2 ->    3    -1.2907    -0.1546    -0.7519     1.5017
     2 ->    4    -0.2860     0.0982    -0.0599     0.3082
     2 ->    5     0.6133    -0.5177     0.1706     0.8205
     2 ->    6     0.0237    -0.1267     0.1024     0.1646
     3 ->    4     0.4959    -0.1476     0.1502     0.5388
     3 ->    5    -0.0690    -0.3481    -0.0725     0.3622
     3 ->    6    -0.2143     0.6625    -0.0143     0.6965
     4 ->    5    -0.3579     0.1311    -0.1660     0.4157
     4 ->    6    -0.4059    -0.1790    -0.0873     0.4521
     5 ->    6     0.3842    -0.2112     0.3407     0.5553

Magnetic transition dipole moments and rotational strengths:

 Transition      Lx         Ly         Lz       R(len)     R(vel) (a.u.)
------------------------------------------------------------------------
 1 ->    2     0.5229    -0.4390    -0.3407     0.4183    -0.0805
 1 ->    3     0.2788    -0.2542     0.8138    -0.4901     0.1149
 1 ->    4     0.0292    -0.2003    -0.2550     0.0231    -0.0182
 1 ->    5    -0.1484    -0.0312    -0.1108     0.0244    -0.0072
 1 ->    6     0.1267    -0.7999    -0.3388     0.0429    -0.0541

Electric transition quadrupole moments (Cartesian):

 Transition      Qxy        Qxz        Qyz        Qxx        Qyy        Qzz       norm (a.u.)
----------------------------------------------------------------------------------------------
 1 ->    2     0.1862     1.0563     0.8845     1.5393    -0.1940    -0.2464     2.0978
 1 ->    3     0.8956     0.0844     0.0205    -0.3375     0.6983    -0.4354     1.2652
 1 ->    4     0.9219    -0.3219     0.0698     1.7240    -0.9712    -0.0201     2.2078
 1 ->    5    -0.0237    -0.3488    -0.0237    -0.4353    -0.0362     0.2255     0.6037
 1 ->    6     0.4821    -1.0884     0.1871    -1.5056    -0.0629     0.2388     1.9442


Building Xtilde...

Building Z-vector RHS...

 Generating 2nd functional diffs
Solving CPSCF equations
Using DIIS solver

 Iter         Residual      
------  --------------------
    1      1.995171631908
    2      3.290449640030
    3      0.221078767601
    4      0.027909474071
    5      0.009772385116
    6      0.004727718055
    7      0.001378730698
    8      0.000718337584
    9      0.000151616262
   10      0.000049130911

CPSCF converged

Building X...

 Generating 2nd functional diffs
 Generating 2nd functional diffs
Building Xtilde...

Building Z-vector RHS...

 Generating 2nd functional diffs
Solving CPSCF equations
Using DIIS solver

 Iter         Residual      
------  --------------------
    1      1.012786256686
    2      1.325443639331
    3      0.251631446143
    4      0.015318599613
    5      0.006856062047
    6      0.004583946070
    7      0.001243082856
    8      0.000810877871
    9      0.000220442168
   10      0.000073319165

CPSCF converged

Building X...

 Generating 2nd functional diffs
 Generating 2nd functional diffs
Building Xtilde...

Building Z-vector RHS...

 Generating 2nd functional diffs
Solving CPSCF equations
Using DIIS solver

 Iter         Residual      
------  --------------------
    1      1.424375491682
    2      2.504503209816
    3      0.060616830846
    4      0.014506245152
    5      0.007286752753
    6      0.001662750044
    7      0.000775647408
    8      0.000410761299
    9      0.000098790994

CPSCF converged

Building X...

 Generating 2nd functional diffs
 Generating 2nd functional diffs
Lower state energy:      -231.8570932951
Upper state energy:      -231.8567841812
Energy difference:          0.0003091140
 Energy calculation finished, energy:  0.000000000E+00

Converting Cartesians to HDLC

Converting Cartesians to HDLC

Converting Cartesians to HDLC
 in dlf_makehessian...
Updating Hessian with the BFGS update, No     7
Testing convergence  in cycle    8
    Energy  0.0000E+00 Target: 1.0000E-04 converged?  yes
  Max step  9.2322E-01 Target: 4.0000E-03 converged?   no
  RMS step  1.7013E-01 Target: 2.6667E-03 converged?   no
  Max grad  7.1647E-02 Target: 1.0000E-03 converged?   no
  RMS grad  2.4610E-02 Target: 6.6667E-04 converged?   no

Converting HDLC to Cartesians
DFTD Energy:    -0.0140249 hartree
Setting up the DFT grid...
| time to set the grid = 0.00 s
DFT grid points: 34086 (2840 points/atom)

                      *** Start SCF Iterations ***

 Iter     DIIS Error       Energy change      Electrons        XC Energy           Energy        Time(s)
----------------------------------------------------------------------------------------------------------
Initial temperature is 5000.000000
| Skip purify step
|    1     0.0509209077    -231.6917281725    42.0111475982   -18.0164355709    -231.6917281725     0.15  
|    2     0.0961793938      +6.5747760954    42.0001081340   -17.3374916776    -225.1169520771     0.16  
|    3     0.0357602479      -0.1757871598    42.0000841324   -17.3986206997    -225.2927392368     0.15  
|    4     0.0212454139      -0.0064114474    42.0000848813   -17.4349466599    -225.2991506842     0.15  
|    5     0.0107263025      -0.0073401168    42.0000802463   -17.4534132075    -225.3064908010     0.15  
|    6     0.0023955218      -0.0016177953    42.0000781782   -17.4697355805    -225.3081085963     0.14  
|    7     0.0005204466      -0.0001016623    42.0000775075   -17.4723389961    -225.3082102586     0.14  
|    8     0.0001957473      -0.0000039927    42.0000774733   -17.4726380890    -225.3082142513     0.13  
|    9     0.0001080885      -0.0000008247    42.0000774966   -17.4725285465    -225.3082150760     0.16  
|   10     0.0000497673      -0.0000002708    42.0000775102   -17.4725619312    -225.3082153468     0.13  
|   11     0.0000157629      -0.0000000639    42.0000775198   -17.4725475726    -225.3082154108     0.13  
|   12     0.0000068989      -0.0000000083    42.0000775247   -17.4725377345    -225.3082154191     0.13  
----------------------------------------------------------------------------------------------------------
FINAL ENERGY: -225.3082154191 a.u.
Fractional Occupation Entropy: 0.0000000000
Mermin Free Energy:            -225.3082154191
DISPERSION CONTRIBUTION TO ENERGY: -0.0140248697 a.u.
HOMO-LUMO GAP: 2.417 eV
CENTER OF MASS: {0.020358, 0.004158, -0.072945} ANGS
DIPOLE MOMENT: {2.730584, 0.347655, 2.749828} (|D| = 3.890824) DEBYE
Writing out molden info

Running Mulliken population analysis...


  Restricted hh-TDA Parameters
--------------------------------------------
Number of occupied orbitals:            22
Number of virtual orbitals:             74
Number of molecular orbitals:           96
Number of basis functions:             102
Multiplicity of target state:      singlet

 Generating 2nd functional diffs
Reference energy:             -231.3105755178
Number of electrons:            44.0000812162
XC energy:                     -18.5449237095

      Davidson Diagonalization Parameters
-----------------------------------------------
Number of roots to find:                    6
Number of guess vectors:                   18
Maximum subspace size:                     60
Number of vectors to save:                  6
Collapse vectors per root:                  2
Number of CSFs:                           253
Maximum Davidson iterations:              100
Residual convergence:                 1.0e-04
Orthogonality tolerance:              1.0e-12
Use incremental sigma vectors:             No

Davidson memory usage: 361.06 kB

Guess Vectors:
  22 & 22 : closed :    -0.811356
  22 & 20 :  open  :    -0.712832
  22 & 21 :  open  :    -0.675986
  20 & 20 : closed :    -0.614308
  22 & 19 :  open  :    -0.606235
  21 & 20 :  open  :    -0.577462
  22 & 18 :  open  :    -0.552695
  22 & 17 :  open  :    -0.548819
  21 & 21 : closed :    -0.540616
  22 & 15 :  open  :    -0.511048
  22 & 16 :  open  :    -0.508545
  20 & 19 :  open  :    -0.507711
  21 & 19 :  open  :    -0.470865
  20 & 18 :  open  :    -0.454170
  22 & 14 :  open  :    -0.450968
  20 & 17 :  open  :    -0.450295
  21 & 18 :  open  :    -0.417324
  21 & 17 :  open  :    -0.413449

  Root           Eigenvalue       Energy Change        Residual
-------------------------------------------------------------------
Iteration:    0   Subspace Size:   18
Root: 1:        -0.66869006        -0.66869006         0.04350763  
Root: 2:        -0.54590865        -0.54590865         0.03267120  
Root: 3:        -0.54405050        -0.54405050         0.04083916  
Root: 4:        -0.46130283        -0.46130283         0.06552482  
Root: 5:        -0.45564323        -0.45564323         0.04089297  
Root: 6:        -0.43783300        -0.43783300         0.06647313  

Iteration:    1   Subspace Size:   24
Root: 1:        -0.67169195        -0.00300190         0.00669537  
Root: 2:        -0.54738495        -0.00147629         0.00694668  
Root: 3:        -0.54725848        -0.00320798         0.00773483  
Root: 4:        -0.47178588        -0.01048305         0.01786960  
Root: 5:        -0.45934064        -0.00369741         0.01527846  
Root: 6:        -0.44903272        -0.01119971         0.03410901  

Iteration:    2   Subspace Size:   30
Root: 1:        -0.67174041        -0.00004845         0.00094077  
Root: 2:        -0.54745207        -0.00006712         0.00153654  
Root: 3:        -0.54731664        -0.00005816         0.00143579  
Root: 4:        -0.47243273        -0.00064685         0.00538340  
Root: 5:        -0.45976180        -0.00042116         0.00665796  
Root: 6:        -0.45129217        -0.00225945         0.00880459  

Iteration:    3   Subspace Size:   36
Root: 1:        -0.67174117        -0.00000076         0.00013439  
Root: 2:        -0.54745469        -0.00000262         0.00033813  
Root: 3:        -0.54731821        -0.00000157         0.00031341  
Root: 4:        -0.47248936        -0.00005663         0.00133364  
Root: 5:        -0.45982605        -0.00006425         0.00174164  
Root: 6:        -0.45143233        -0.00014017         0.00283202  

Iteration:    4   Subspace Size:   42
Root: 1:        -0.67174118        -0.00000001         0.00001841  Converged
Root: 2:        -0.54745478        -0.00000009         0.00006042  Converged
Root: 3:        -0.54731826        -0.00000005         0.00005165  Converged
Root: 4:        -0.47249158        -0.00000222         0.00031483  
Root: 5:        -0.45982933        -0.00000328         0.00042552  
Root: 6:        -0.45144323        -0.00001090         0.00064614  

Iteration:    5   Subspace Size:   45
Root: 1:        -0.67174118        -0.00000000         0.00001791  Converged
Root: 2:        -0.54745478        -0.00000000         0.00005305  Converged
Root: 3:        -0.54731826        -0.00000000         0.00004703  Converged
Root: 4:        -0.47249168        -0.00000010         0.00006353  Converged
Root: 5:        -0.45982947        -0.00000015         0.00009307  Converged
Root: 6:        -0.45144362        -0.00000039         0.00015831  

Iteration:    6   Subspace Size:   46
Root: 1:        -0.67174118        -0.00000000         0.00001745  Converged
Root: 2:        -0.54745478        -0.00000000         0.00005303  Converged
Root: 3:        -0.54731826        -0.00000000         0.00004744  Converged
Root: 4:        -0.47249169        -0.00000000         0.00004640  Converged
Root: 5:        -0.45982948        -0.00000000         0.00009663  Converged
Root: 6:        -0.45144364        -0.00000002         0.00003671  Converged

Davidson converged in 6 iterations
46 sigma vectors were formed

  Root   Mult.   Total Energy (a.u.)   Ex. Energy (a.u.)     Ex. Energy (eV)     Ex. Energy (nm)        Osc. (a.u.)  
-------------------------------------------------------------------------------------------------------------------
     1  singlet       -231.98231670
     2  singlet       -231.85803030          0.12428640          3.38200451        366.59980927          0.12345752
     3  singlet       -231.85789378          0.12442292          3.38571948        366.19755850          0.03059576
     4  singlet       -231.78306720          0.19924950          5.42185377        228.67496234          0.19134568
     5  singlet       -231.77040499          0.21191171          5.76640998        215.01110945          0.00609242
     6  singlet       -231.76201916          0.22029754          5.99460011        206.82650788          0.13724382

Singlet  1: Largest CI coefficients:
  22  & 22 : closed :  -0.983335
  20  & 20 : closed :   0.112095

Singlet  2: Largest CI coefficients:
  20  & 22 :  open  :  -0.636916
  22  & 20 :  open  :  -0.636916
  21  & 22 :  open  :   0.247320
  22  & 21 :  open  :   0.247320

Singlet  3: Largest CI coefficients:
  21  & 22 :  open  :  -0.597593
  22  & 21 :  open  :  -0.597593
  20  & 22 :  open  :  -0.281061
  22  & 20 :  open  :  -0.281061
  20  & 21 :  open  :  -0.198160
  21  & 20 :  open  :  -0.198160

Singlet  4: Largest CI coefficients:
  20  & 20 : closed :  -0.675380
  19  & 22 :  open  :   0.475890
  22  & 19 :  open  :   0.475890
  18  & 22 :  open  :   0.118865
  22  & 18 :  open  :   0.118865

Singlet  5: Largest CI coefficients:
  20  & 21 :  open  :  -0.617276
  21  & 20 :  open  :  -0.617276
  21  & 22 :  open  :   0.197599
  22  & 21 :  open  :   0.197599
  20  & 20 : closed :   0.193762
  17  & 22 :  open  :  -0.124869
  22  & 17 :  open  :  -0.124869
  18  & 22 :  open  :  -0.102418
  22  & 18 :  open  :  -0.102418

Singlet  6: Largest CI coefficients:
  20  & 20 : closed :   0.450691
  19  & 22 :  open  :   0.415129
  22  & 19 :  open  :   0.415129
  18  & 22 :  open  :  -0.357749
  22  & 18 :  open  :  -0.357749
  20  & 21 :  open  :   0.216150
  21  & 20 :  open  :   0.216150
  19  & 19 : closed :  -0.116888

Singlet state dipole moments:

  Root       Dx         Dy         Dz         |D|  (Debye)
------------------------------------------------------------
     1     0.9063     0.0153     1.7572     1.9772
     2     2.3935     0.0366     2.1402     3.2110
     3    -2.7910    -0.5370    -1.1070     3.0501
     4     4.0510     0.2410     2.7282     4.8900
     5    -3.5368     0.7094    -0.6155     3.6594
     6    -0.3015     0.1915     2.1540     2.1834

Transition dipole moments between singlet states:

    Transition       Tx         Ty         Tz         |T| (a.u.)
------------------------------------------------------------------
     1 ->    2     0.7213    -0.9672     0.1847     1.2207
     1 ->    3     0.0631    -0.6039    -0.0113     0.6073
     1 ->    4     1.1446     0.3603    -0.0233     1.2002
     1 ->    5     0.1683     0.0395     0.1151     0.2077
     1 ->    6     0.8796    -0.0487     0.3980     0.9667
     2 ->    3     0.8978     0.1357     0.4677     1.0214
     2 ->    4     0.4704    -0.0998     0.1293     0.4980
     2 ->    5    -0.5486     0.2759    -0.2085     0.6485
     2 ->    6    -0.0619     0.4315    -0.1162     0.4511
     3 ->    4     0.2017    -0.0207     0.1022     0.2270
     3 ->    5     0.2523    -0.5501     0.0589     0.6081
     3 ->    6    -0.1309     0.4984     0.0783     0.5212
     4 ->    5    -0.4249     0.0922    -0.1715     0.4674
     4 ->    6    -0.5322    -0.2057    -0.0727     0.5752
     5 ->    6     0.5165    -0.2266     0.4553     0.7249

Magnetic transition dipole moments and rotational strengths:

 Transition      Lx         Ly         Lz       R(len)     R(vel) (a.u.)
------------------------------------------------------------------------
 1 ->    2    -0.2596     0.2364     0.7709     0.2735    -0.0520
 1 ->    3     0.5206    -0.4679     0.4780    -0.3100     0.0778
 1 ->    4     0.0443    -0.2876    -0.3015     0.0459    -0.0307
 1 ->    5    -0.1243    -0.0923    -0.1405     0.0407    -0.0147
 1 ->    6     0.1641    -0.7580    -0.3013    -0.0613    -0.0028

Electric transition quadrupole moments (Cartesian):

 Transition      Qxy        Qxz        Qyz        Qxx        Qyy        Qzz       norm (a.u.)
----------------------------------------------------------------------------------------------
 1 ->    2     0.3440    -0.7925    -0.7258    -1.4019     0.5956    -0.1026     1.8984
 1 ->    3     0.7885     0.7192     0.5239     0.6345     0.4596    -0.4363     1.4892
 1 ->    4     1.0030    -0.4956     0.0840     1.4155    -0.9586     0.0042     2.0448
 1 ->    5     0.0065    -0.4417    -0.0106    -0.6665     0.0098     0.2281     0.8316
 1 ->    6     0.3254    -1.1061     0.1194    -1.8597     0.1148     0.2276     2.2061


Building Xtilde...

Building Z-vector RHS...

 Generating 2nd functional diffs
Solving CPSCF equations
Using DIIS solver

 Iter         Residual      
------  --------------------
    1      0.692695507166
    2      0.590016797567
    3      0.077717481173
    4      0.015059382973
    5      0.005914007965
    6      0.002988722271
    7      0.000713526108
    8      0.000424763500
    9      0.000132856077
   10      0.000039303910

CPSCF converged

Building X...

 Generating 2nd functional diffs
 Generating 2nd functional diffs
Building Xtilde...

Building Z-vector RHS...

 Generating 2nd functional diffs
Solving CPSCF equations
Using DIIS solver

 Iter         Residual      
------  --------------------
    1      2.512587228034
    2      4.172711171439
    3      0.231881132864
    4      0.034261249212
    5      0.010931778245
    6      0.005859448185
    7      0.001876164474
    8      0.001068766586
    9      0.000259047196
   10      0.000089853070

CPSCF converged

Building X...

 Generating 2nd functional diffs
 Generating 2nd functional diffs
Building Xtilde...

Building Z-vector RHS...

 Generating 2nd functional diffs
Solving CPSCF equations
Using DIIS solver

 Iter         Residual      
------  --------------------
    1      0.960177509420
    2      1.651134977191
    3      0.055208764692
    4      0.010590593942
    5      0.006055975644
    6      0.001138906648
    7      0.000552203377
    8      0.000192265051
    9      0.000077163609

CPSCF converged

Building X...

 Generating 2nd functional diffs
 Generating 2nd functional diffs
Lower state energy:      -231.8580302986
Upper state energy:      -231.8578937759
Energy difference:          0.0001365228
 Energy calculation finished, energy:  0.000000000E+00

Converting Cartesians to HDLC

Converting Cartesians to HDLC

Converting Cartesians to HDLC
 in dlf_makehessian...
Updating Hessian with the BFGS update, No     8
Testing convergence  in cycle    9
    Energy  0.0000E+00 Target: 1.0000E-04 converged?  yes
  Max step  1.7640E+00 Target: 4.0000E-03 converged?   no
  RMS step  3.1302E-01 Target: 2.6667E-03 converged?   no
  Max grad  1.1475E-01 Target: 1.0000E-03 converged?   no
  RMS grad  3.4198E-02 Target: 6.6667E-04 converged?   no

Converting HDLC to Cartesians
DFTD Energy:    -0.0140364 hartree
Setting up the DFT grid...
| time to set the grid = 0.00 s
DFT grid points: 34077 (2839 points/atom)

                      *** Start SCF Iterations ***

 Iter     DIIS Error       Energy change      Electrons        XC Energy           Energy        Time(s)
----------------------------------------------------------------------------------------------------------
Initial temperature is 5000.000000
| Skip purify step
|    1     0.0493823508    -231.6980923561    42.0159341916   -18.0206833132    -231.6980923561     0.15  
|    2     0.0954609815      +6.5721249259    42.0001221725   -17.3434188368    -225.1259674302     0.15  
|    3     0.0349534141      -0.1680298328    42.0001032321   -17.4064610545    -225.2939972631     0.15  
|    4     0.0196351771      -0.0062982441    42.0001017009   -17.4434487044    -225.3002955072     0.15  
|    5     0.0089738587      -0.0071470098    42.0000966674   -17.4619878745    -225.3074425169     0.14  
|    6     0.0023062536      -0.0011227815    42.0000949913   -17.4757558265    -225.3085652985     0.14  
|    7     0.0004195097      -0.0000828704    42.0000943047   -17.4777167703    -225.3086481688     0.14  
|    8     0.0001628921      -0.0000032407    42.0000942995   -17.4778396035    -225.3086514095     0.13  
|    9     0.0000847658      -0.0000006745    42.0000943164   -17.4777548673    -225.3086520841     0.16  
|   10     0.0000407564      -0.0000001884    42.0000943244   -17.4777708714    -225.3086522725     0.13  
|   11     0.0000129395      -0.0000000391    42.0000943309   -17.4777587728    -225.3086523116     0.13  
|   12     0.0000060565      -0.0000000048    42.0000943334   -17.4777596815    -225.3086523164     0.13  
----------------------------------------------------------------------------------------------------------
FINAL ENERGY: -225.3086523164 a.u.
Fractional Occupation Entropy: 0.0000000000
Mermin Free Energy:            -225.3086523164
DISPERSION CONTRIBUTION TO ENERGY: -0.0140364299 a.u.
HOMO-LUMO GAP: 2.472 eV
CENTER OF MASS: {0.019487, 0.001540, -0.069533} ANGS
DIPOLE MOMENT: {2.675833, 0.396072, 2.764347} (|D| = 3.867631) DEBYE
Writing out molden info

Running Mulliken population analysis...


  Restricted hh-TDA Parameters
--------------------------------------------
Number of occupied orbitals:            22
Number of virtual orbitals:             74
Number of molecular orbitals:           96
Number of basis functions:             102
Multiplicity of target state:      singlet

 Generating 2nd functional diffs
Reference energy:             -231.3089269720
Number of electrons:            44.0000988253
XC energy:                     -18.5504768623

      Davidson Diagonalization Parameters
-----------------------------------------------
Number of roots to find:                    6
Number of guess vectors:                   18
Maximum subspace size:                     60
Number of vectors to save:                  6
Collapse vectors per root:                  2
Number of CSFs:                           253
Maximum Davidson iterations:              100
Residual convergence:                 1.0e-04
Orthogonality tolerance:              1.0e-12
Use incremental sigma vectors:             No

Davidson memory usage: 361.06 kB

Guess Vectors:
  22 & 22 : closed :    -0.814584
  22 & 20 :  open  :    -0.714171
  22 & 21 :  open  :    -0.679572
  22 & 19 :  open  :    -0.615456
  20 & 20 : closed :    -0.613758
  21 & 20 :  open  :    -0.579158
  22 & 18 :  open  :    -0.558734
  22 & 17 :  open  :    -0.550335
  21 & 21 : closed :    -0.544559
  20 & 19 :  open  :    -0.515043
  22 & 15 :  open  :    -0.512638
  22 & 16 :  open  :    -0.510396
  21 & 19 :  open  :    -0.480444
  20 & 18 :  open  :    -0.458321
  22 & 14 :  open  :    -0.455686
  20 & 17 :  open  :    -0.449922
  21 & 18 :  open  :    -0.423722
  19 & 19 : closed :    -0.416328

  Root           Eigenvalue       Energy Change        Residual
-------------------------------------------------------------------
Iteration:    0   Subspace Size:   18
Root: 1:        -0.67172442        -0.67172442         0.04008937  
Root: 2:        -0.54867985        -0.54867985         0.03379154  
Root: 3:        -0.54654982        -0.54654982         0.04196619  
Root: 4:        -0.46474050        -0.46474050         0.06452421  
Root: 5:        -0.45342328        -0.45342328         0.04737823  
Root: 6:        -0.44866169        -0.44866169         0.05603526  

Iteration:    1   Subspace Size:   24
Root: 1:        -0.67415282        -0.00242840         0.00639057  
Root: 2:        -0.55045207        -0.00177223         0.00728307  
Root: 3:        -0.55012090        -0.00357108         0.00815925  
Root: 4:        -0.47495820        -0.01021770         0.02059317  
Root: 5:        -0.45934505        -0.00592177         0.02074979  
Root: 6:        -0.45595631        -0.00729461         0.02057285  

Iteration:    2   Subspace Size:   30
Root: 1:        -0.67419418        -0.00004136         0.00113714  
Root: 2:        -0.55051982        -0.00006775         0.00138180  
Root: 3:        -0.55019989        -0.00007899         0.00143086  
Root: 4:        -0.47581830        -0.00086010         0.00624730  
Root: 5:        -0.46023954        -0.00089449         0.00700520  
Root: 6:        -0.45666643        -0.00071012         0.00686913  

Iteration:    3   Subspace Size:   36
Root: 1:        -0.67419524        -0.00000106         0.00017926  
Root: 2:        -0.55052181        -0.00000199         0.00028379  
Root: 3:        -0.55020158        -0.00000169         0.00031259  
Root: 4:        -0.47587913        -0.00006083         0.00121822  
Root: 5:        -0.46030715        -0.00006761         0.00249937  
Root: 6:        -0.45673932        -0.00007289         0.00206969  

Iteration:    4   Subspace Size:   42
Root: 1:        -0.67419526        -0.00000002         0.00002326  Converged
Root: 2:        -0.55052189        -0.00000008         0.00004477  Converged
Root: 3:        -0.55020163        -0.00000005         0.00004105  Converged
Root: 4:        -0.47588126        -0.00000213         0.00030820  
Root: 5:        -0.46031550        -0.00000835         0.00081395  
Root: 6:        -0.45674387        -0.00000455         0.00061253  

Iteration:    5   Subspace Size:   45
Root: 1:        -0.67419526        -0.00000000         0.00002016  Converged
Root: 2:        -0.55052189        -0.00000000         0.00004124  Converged
Root: 3:        -0.55020163        -0.00000000         0.00003970  Converged
Root: 4:        -0.47588136        -0.00000010         0.00007177  Converged
Root: 5:        -0.46031620        -0.00000070         0.00021831  
Root: 6:        -0.45674409        -0.00000023         0.00016466  

Iteration:    6   Subspace Size:   47
Root: 1:        -0.67419526        -0.00000000         0.00002070  Converged
Root: 2:        -0.55052189        -0.00000000         0.00004190  Converged
Root: 3:        -0.55020163        -0.00000000         0.00003958  Converged
Root: 4:        -0.47588136        -0.00000000         0.00006359  Converged
Root: 5:        -0.46031623        -0.00000003         0.00005749  Converged
Root: 6:        -0.45674411        -0.00000001         0.00003450  Converged

Davidson converged in 6 iterations
47 sigma vectors were formed

  Root   Mult.   Total Energy (a.u.)   Ex. Energy (a.u.)     Ex. Energy (eV)     Ex. Energy (nm)        Osc. (a.u.)  
-------------------------------------------------------------------------------------------------------------------
     1  singlet       -231.98312223
     2  singlet       -231.85944886          0.12367337          3.36532312        368.41698741          0.12639776
     3  singlet       -231.85912861          0.12399363          3.37403766        367.46543264          0.01960339
     4  singlet       -231.78480833          0.19831390          5.39639494        229.75379312          0.24858552
     5  singlet       -231.76924320          0.21387903          5.81994353        213.03337404          0.04115377
     6  singlet       -231.76567108          0.21745115          5.91714593        209.53382271          0.06404330

Singlet  1: Largest CI coefficients:
  22  & 22 : closed :   0.982250
  20  & 20 : closed :  -0.108034

Singlet  2: Largest CI coefficients:
  20  & 22 :  open  :   0.662936
  22  & 20 :  open  :   0.662936
  21  & 22 :  open  :  -0.170975
  22  & 21 :  open  :  -0.170975

Singlet  3: Largest CI coefficients:
  21  & 22 :  open  :  -0.621563
  22  & 21 :  open  :  -0.621563
  20  & 22 :  open  :  -0.205284
  22  & 20 :  open  :  -0.205284
  20  & 21 :  open  :  -0.194359
  21  & 20 :  open  :  -0.194359
  21  & 21 : closed :   0.120598

Singlet  4: Largest CI coefficients:
  20  & 20 : closed :   0.573892
  19  & 22 :  open  :  -0.540162
  22  & 19 :  open  :  -0.540162

Singlet  5: Largest CI coefficients:
  20  & 20 : closed :  -0.453995
  20  & 21 :  open  :   0.443564
  21  & 20 :  open  :   0.443564
  18  & 22 :  open  :   0.250802
  22  & 18 :  open  :   0.250802
  19  & 22 :  open  :  -0.210033
  22  & 19 :  open  :  -0.210033
  21  & 22 :  open  :  -0.166102
  22  & 21 :  open  :  -0.166102
  17  & 22 :  open  :   0.117304
  22  & 17 :  open  :   0.117304

Singlet  6: Largest CI coefficients:
  20  & 21 :  open  :  -0.481919
  21  & 20 :  open  :  -0.481919
  20  & 20 : closed :  -0.381592
  18  & 22 :  open  :   0.279033
  22  & 18 :  open  :   0.279033
  19  & 22 :  open  :  -0.276165
  22  & 19 :  open  :  -0.276165
  19  & 19 : closed :   0.113372

Singlet state dipole moments:

  Root       Dx         Dy         Dz         |D|  (Debye)
------------------------------------------------------------
     1     0.9565    -0.0467     1.7065     1.9568
     2     2.7368     0.0718     2.3782     3.6264
     3    -3.0073    -0.5888    -1.3341     3.3422
     4     3.1927     0.1702     2.5820     4.1096
     5    -1.3560     0.1667     0.9420     1.6595
     6    -1.5693     0.8471     0.6586     1.9011

Transition dipole moments between singlet states:

    Transition       Tx         Ty         Tz         |T| (a.u.)
------------------------------------------------------------------
     1 ->    2     0.6623    -1.0299     0.1840     1.2382
     1 ->    3     0.0715     0.4805     0.0335     0.4870
     1 ->    4     1.3322     0.3159     0.0745     1.3712
     1 ->    5     0.4302    -0.1017     0.3053     0.5372
     1 ->    6     0.5425    -0.1775     0.3405     0.6647
     2 ->    3    -0.5933    -0.0936    -0.2837     0.6643
     2 ->    4     0.4322    -0.0082     0.1182     0.4482
     2 ->    5    -0.4617     0.4075    -0.2715     0.6731
     2 ->    6     0.2140     0.2919    -0.0356     0.3637
     3 ->    4    -0.1163    -0.0409    -0.1214     0.1730
     3 ->    5    -0.2006     0.3379    -0.1467     0.4194
     3 ->    6     0.1700    -0.6538    -0.0673     0.6789
     4 ->    5    -0.7059    -0.0444    -0.1678     0.7269
     4 ->    6    -0.4327    -0.2213     0.0119     0.4861
     5 ->    6     0.8779    -0.1547     0.7203     1.1460

Magnetic transition dipole moments and rotational strengths:

 Transition      Lx         Ly         Lz       R(len)     R(vel) (a.u.)
------------------------------------------------------------------------
 1 ->    2    -0.2017     0.2291     0.8550     0.2122    -0.0404
 1 ->    3    -0.5231     0.4982    -0.4135    -0.1881     0.0517
 1 ->    4     0.0733    -0.4157    -0.3631     0.0607    -0.0415
 1 ->    5    -0.0151    -0.3645    -0.2298     0.0396    -0.0211
 1 ->    6     0.2049    -0.5671    -0.1566    -0.1585     0.0521

Electric transition quadrupole moments (Cartesian):

 Transition      Qxy        Qxz        Qyz        Qxx        Qyy        Qzz       norm (a.u.)
----------------------------------------------------------------------------------------------
 1 ->    2     0.3705    -0.6562    -0.6886    -1.2336     0.7017    -0.2072     1.7604
 1 ->    3    -0.6652    -0.8592    -0.5828    -0.7760    -0.3992     0.3143     1.5429
 1 ->    4     1.0907    -0.7806     0.0809     0.8408    -0.8675     0.0422     1.8075
 1 ->    5     0.0308    -0.8551    -0.0052    -1.6771     0.2331     0.2732     1.9167
 1 ->    6     0.0857    -0.7762     0.0274    -1.6456     0.2808     0.1119     1.8467


Building Xtilde...

Building Z-vector RHS...

 Generating 2nd functional diffs
Solving CPSCF equations
Using DIIS solver

 Iter         Residual      
------  --------------------
    1      0.664668048915
    2      0.549725920962
    3      0.044874661519
    4      0.018407787026
    5      0.004956519589
    6      0.002593818639
    7      0.000603929939
    8      0.000291658671
    9      0.000102708654
   10      0.000037317976

CPSCF converged

Building X...

 Generating 2nd functional diffs
 Generating 2nd functional diffs
Building Xtilde...

Building Z-vector RHS...

 Generating 2nd functional diffs
Solving CPSCF equations
Using DIIS solver

 Iter         Residual      
------  --------------------
    1      2.591364842241
    2      4.209160234538
    3      0.229780597157
    4      0.036548847557
    5      0.010146640114
    6      0.005201819145
    7      0.001726413963
    8      0.000969296873
    9      0.000242431590
   10      0.000080825504

CPSCF converged

Building X...

 Generating 2nd functional diffs
 Generating 2nd functional diffs
Building Xtilde...

Building Z-vector RHS...

 Generating 2nd functional diffs
Solving CPSCF equations
Using DIIS solver

 Iter         Residual      
------  --------------------
    1      0.615176106622
    2      1.014473073249
    3      0.049129628843
    4      0.008021440068
    5      0.005324490841
    6      0.001028707058
    7      0.000573641662
    8      0.000151376682
    9      0.000077297485

CPSCF converged

Building X...

 Generating 2nd functional diffs
 Generating 2nd functional diffs
Lower state energy:      -231.8594488599
Upper state energy:      -231.8591286067
Energy difference:          0.0003202532
 Energy calculation finished, energy:  0.000000000E+00

Converting Cartesians to HDLC

Converting Cartesians to HDLC

Converting Cartesians to HDLC
 in dlf_makehessian...
Updating Hessian with the BFGS update, No     9
Testing convergence  in cycle   10
    Energy  0.0000E+00 Target: 1.0000E-04 converged?  yes
  Max step  1.8182E+00 Target: 4.0000E-03 converged?   no
  RMS step  3.4598E-01 Target: 2.6667E-03 converged?   no
  Max grad  7.9417E-02 Target: 1.0000E-03 converged?   no
  RMS grad  1.9807E-02 Target: 6.6667E-04 converged?   no

Converting HDLC to Cartesians
DFTD Energy:    -0.0139695 hartree
Setting up the DFT grid...
| time to set the grid = 0.00 s
DFT grid points: 34066 (2838 points/atom)

                      *** Start SCF Iterations ***

 Iter     DIIS Error       Energy change      Electrons        XC Energy           Energy        Time(s)
----------------------------------------------------------------------------------------------------------
Initial temperature is 5000.000000
| Skip purify step
|    1     0.0459911982    -231.6962715361    42.0089577120   -18.0238629280    -231.6962715361     0.15  
|    2     0.0910513709      +6.5517550889    42.0001321031   -17.3545764238    -225.1445164473     0.15  
|    3     0.0318539133      -0.1502769883    42.0001228428   -17.4206721533    -225.2947934355     0.15  
|    4     0.0165672677      -0.0058284610    42.0001189995   -17.4576579350    -225.3006218965     0.15  
|    5     0.0066382214      -0.0060869090    42.0001150732   -17.4741189793    -225.3067088055     0.15  
|    6     0.0019996874      -0.0006314427    42.0001142944   -17.4844385486    -225.3073402482     0.14  
|    7     0.0002851196      -0.0000616288    42.0001136597   -17.4856746925    -225.3074018770     0.14  
|    8     0.0001287997      -0.0000025374    42.0001136736   -17.4856733754    -225.3074044144     0.13  
|    9     0.0000614834      -0.0000004301    42.0001136763   -17.4856227602    -225.3074048445     0.16  
|   10     0.0000231951      -0.0000000958    42.0001136750   -17.4856248731    -225.3074049403     0.13  
|   11     0.0000094296      -0.0000000164    42.0001136780   -17.4856164691    -225.3074049567     0.13  
----------------------------------------------------------------------------------------------------------
FINAL ENERGY: -225.3074049567 a.u.
Fractional Occupation Entropy: 0.0000000000
Mermin Free Energy:            -225.3074049567
DISPERSION CONTRIBUTION TO ENERGY: -0.0139694976 a.u.
HOMO-LUMO GAP: 2.525 eV
CENTER OF MASS: {0.017791, -0.002796, -0.064480} ANGS
DIPOLE MOMENT: {2.565221, 0.482405, 2.748598} (|D| = 3.790497) DEBYE
Writing out molden info

Running Mulliken population analysis...


  Restricted hh-TDA Parameters
--------------------------------------------
Number of occupied orbitals:            22
Number of virtual orbitals:             74
Number of molecular orbitals:           96
Number of basis functions:             102
Multiplicity of target state:      singlet

 Generating 2nd functional diffs
Reference energy:             -231.3043114656
Number of electrons:            44.0001190912
XC energy:                     -18.5588334636

      Davidson Diagonalization Parameters
-----------------------------------------------
Number of roots to find:                    6
Number of guess vectors:                   18
Maximum subspace size:                     60
Number of vectors to save:                  6
Collapse vectors per root:                  2
Number of CSFs:                           253
Maximum Davidson iterations:              100
Residual convergence:                 1.0e-04
Orthogonality tolerance:              1.0e-12
Use incremental sigma vectors:             No

Davidson memory usage: 361.06 kB

Guess Vectors:
  22 & 22 : closed :    -0.819200
  22 & 20 :  open  :    -0.717142
  22 & 21 :  open  :    -0.686380
  22 & 19 :  open  :    -0.628156
  20 & 20 : closed :    -0.615084
  21 & 20 :  open  :    -0.584322
  22 & 18 :  open  :    -0.564503
  22 & 17 :  open  :    -0.553800
  21 & 21 : closed :    -0.553560
  20 & 19 :  open  :    -0.526098
  22 & 15 :  open  :    -0.516891
  22 & 16 :  open  :    -0.515063
  21 & 19 :  open  :    -0.495336
  20 & 18 :  open  :    -0.462445
  22 & 14 :  open  :    -0.461552
  20 & 17 :  open  :    -0.451742
  19 & 19 : closed :    -0.437112
  21 & 18 :  open  :    -0.431683

  Root           Eigenvalue       Energy Change        Residual
-------------------------------------------------------------------
Iteration:    0   Subspace Size:   18
Root: 1:        -0.67476765        -0.67476765         0.04134846  
Root: 2:        -0.55459045        -0.55459045         0.03481769  
Root: 3:        -0.55253350        -0.55253350         0.04333247  
Root: 4:        -0.47013520        -0.47013520         0.06789982  
Root: 5:        -0.45802943        -0.45802943         0.05183024  
Root: 6:        -0.45346562        -0.45346562         0.04717580  

Iteration:    1   Subspace Size:   24
Root: 1:        -0.67737948        -0.00261183         0.00644062  
Root: 2:        -0.55677426        -0.00218380         0.00887285  
Root: 3:        -0.55613173        -0.00359823         0.00799032  
Root: 4:        -0.48126800        -0.01113280         0.02073692  
Root: 5:        -0.46472589        -0.00669646         0.01583408  
Root: 6:        -0.45854036        -0.00507474         0.02416215  

Iteration:    2   Subspace Size:   30
Root: 1:        -0.67742131        -0.00004183         0.00111036  
Root: 2:        -0.55687201        -0.00009775         0.00179928  
Root: 3:        -0.55620510        -0.00007337         0.00147063  
Root: 4:        -0.48217689        -0.00090889         0.00611189  
Root: 5:        -0.46524721        -0.00052133         0.00581130  
Root: 6:        -0.45962363        -0.00108327         0.00808181  

Iteration:    3   Subspace Size:   36
Root: 1:        -0.67742234        -0.00000103         0.00018737  
Root: 2:        -0.55687551        -0.00000350         0.00039636  
Root: 3:        -0.55620691        -0.00000181         0.00031768  
Root: 4:        -0.48223245        -0.00005556         0.00142920  
Root: 5:        -0.46530553        -0.00005832         0.00177986  
Root: 6:        -0.45970552        -0.00008189         0.00214478  

Iteration:    4   Subspace Size:   42
Root: 1:        -0.67742236        -0.00000002         0.00002500  Converged
Root: 2:        -0.55687567        -0.00000015         0.00006794  Converged
Root: 3:        -0.55620697        -0.00000006         0.00004567  Converged
Root: 4:        -0.48223519        -0.00000274         0.00036005  
Root: 5:        -0.46531052        -0.00000499         0.00048736  
Root: 6:        -0.45971027        -0.00000475         0.00063625  

Iteration:    5   Subspace Size:   45
Root: 1:        -0.67742236        -0.00000000         0.00002303  Converged
Root: 2:        -0.55687567        -0.00000000         0.00005676  Converged
Root: 3:        -0.55620697        -0.00000000         0.00004124  Converged
Root: 4:        -0.48223530        -0.00000011         0.00007326  Converged
Root: 5:        -0.46531090        -0.00000038         0.00011436  
Root: 6:        -0.45971056        -0.00000029         0.00014330  

Iteration:    6   Subspace Size:   47
Root: 1:        -0.67742236        -0.00000000         0.00002311  Converged
Root: 2:        -0.55687567        -0.00000000         0.00005274  Converged
Root: 3:        -0.55620697        -0.00000000         0.00004144  Converged
Root: 4:        -0.48223530        -0.00000000         0.00006046  Converged
Root: 5:        -0.46531091        -0.00000002         0.00003048  Converged
Root: 6:        -0.45971057        -0.00000001         0.00003263  Converged

Davidson converged in 6 iterations
47 sigma vectors were formed

  Root   Mult.   Total Energy (a.u.)   Ex. Energy (a.u.)     Ex. Energy (eV)     Ex. Energy (nm)        Osc. (a.u.)  
-------------------------------------------------------------------------------------------------------------------
     1  singlet       -231.98173383
     2  singlet       -231.86118714          0.12054669          3.28024182        377.97280706          0.11418358
     3  singlet       -231.86051843          0.12121540          3.29843818        375.88765954          0.01396117
     4  singlet       -231.78654677          0.19518706          5.31130927        233.43438407          0.29945503
     5  singlet       -231.76962238          0.21211145          5.77184520        214.80863800          0.07381459
     6  singlet       -231.76402203          0.21771180          5.92423844        209.28296867          0.00997035

Singlet  1: Largest CI coefficients:
  22  & 22 : closed :  -0.980459
  20  & 20 : closed :   0.101470

Singlet  2: Largest CI coefficients:
  20  & 22 :  open  :   0.678491
  22  & 20 :  open  :   0.678491
  20  & 20 : closed :   0.104251

Singlet  3: Largest CI coefficients:
  21  & 22 :  open  :   0.635682
  22  & 21 :  open  :   0.635682
  20  & 21 :  open  :   0.177820
  21  & 20 :  open  :   0.177820
  21  & 21 : closed :  -0.156696
  20  & 22 :  open  :   0.127256
  22  & 20 :  open  :   0.127256
  19  & 21 :  open  :  -0.107834
  21  & 19 :  open  :  -0.107834

Singlet  4: Largest CI coefficients:
  19  & 22 :  open  :   0.590902
  22  & 19 :  open  :   0.590902
  20  & 20 : closed :  -0.456828
  14  & 22 :  open  :   0.100363
  22  & 14 :  open  :   0.100363

Singlet  5: Largest CI coefficients:
  20  & 20 : closed :  -0.679163
  18  & 22 :  open  :   0.347872
  22  & 18 :  open  :   0.347872
  19  & 22 :  open  :  -0.240068
  22  & 19 :  open  :  -0.240068
  19  & 19 : closed :   0.141759
  20  & 21 :  open  :   0.130647
  21  & 20 :  open  :   0.130647
  20  & 22 :  open  :   0.112306
  22  & 20 :  open  :   0.112306

Singlet  6: Largest CI coefficients:
  20  & 21 :  open  :   0.644740
  21  & 20 :  open  :   0.644740
  21  & 22 :  open  :  -0.131096
  22  & 21 :  open  :  -0.131096
  20  & 20 : closed :   0.123195
  17  & 22 :  open  :  -0.120617
  22  & 17 :  open  :  -0.120617
  18  & 22 :  open  :  -0.111888
  22  & 18 :  open  :  -0.111888
  19  & 22 :  open  :   0.103469
  22  & 19 :  open  :   0.103469

Singlet state dipole moments:

  Root       Dx         Dy         Dz         |D|  (Debye)
------------------------------------------------------------
     1     1.0632    -0.1528     1.6548     1.9728
     2     2.7467     0.0560     2.4881     3.7065
     3    -2.8623    -0.5815    -1.3905     3.2349
     4     2.2659     0.1143     2.4512     3.3400
     5     1.1617     0.2675     2.4323     2.7087
     6    -2.9405     0.9245    -0.8673     3.2021

Transition dipole moments between singlet states:

    Transition       Tx         Ty         Tz         |T| (a.u.)
------------------------------------------------------------------
     1 ->    2    -0.5395     1.0488    -0.1725     1.1920
     1 ->    3     0.2132     0.3498     0.0703     0.4156
     1 ->    4     1.4915     0.1994     0.1924     1.5170
     1 ->    5    -0.4462     0.3551    -0.4436     0.7225
     1 ->    6     0.1572    -0.1462     0.1503     0.2621
     2 ->    3     0.2915     0.0490     0.0728     0.3044
     2 ->    4    -0.4158    -0.0725    -0.1023     0.4343
     2 ->    5    -0.1645     0.4820    -0.2825     0.5824
     2 ->    6    -0.4254    -0.1019    -0.1030     0.4494
     3 ->    4    -0.0391    -0.0782    -0.1575     0.1801
     3 ->    5     0.1200    -0.0526     0.2223     0.2580
     3 ->    6     0.1762    -0.7419     0.0263     0.7630
     4 ->    5     0.7904     0.1690     0.1009     0.8146
     4 ->    6    -0.0709    -0.1537     0.0813     0.1878
     5 ->    6    -0.4644    -0.0791    -0.3088     0.5632

Magnetic transition dipole moments and rotational strengths:

 Transition      Lx         Ly         Lz       R(len)     R(vel) (a.u.)
------------------------------------------------------------------------
 1 ->    2     0.1583    -0.2443    -0.9558     0.1768    -0.0341
 1 ->    3    -0.4943     0.5249    -0.3583    -0.0531     0.0224
 1 ->    4     0.1065    -0.5174    -0.4111     0.0234    -0.0304
 1 ->    5    -0.1014     0.4676     0.2064    -0.1197     0.0381
 1 ->    6     0.1575    -0.2612     0.0118    -0.0647     0.0239

Electric transition quadrupole moments (Cartesian):

 Transition      Qxy        Qxz        Qyz        Qxx        Qyy        Qzz       norm (a.u.)
----------------------------------------------------------------------------------------------
 1 ->    2    -0.3168     0.4486     0.6486     0.9972    -0.8381     0.2992     1.5838
 1 ->    3    -0.4855    -1.0163    -0.6104    -0.8380    -0.3283     0.1045     1.5691
 1 ->    4     1.1568    -1.0772     0.0263     0.1462    -0.6525     0.0726     1.7180
 1 ->    5     0.1320     0.9855     0.0904     2.3703    -0.5621    -0.2386     2.6435
 1 ->    6    -0.0739    -0.2219    -0.0302    -0.6256     0.1847    -0.0075     0.6937


Building Xtilde...

Building Z-vector RHS...

 Generating 2nd functional diffs
Solving CPSCF equations
Using DIIS solver

 Iter         Residual      
------  --------------------
    1      0.639283955273
    2      0.529145563244
    3      0.038613740454
    4      0.015880706965
    5      0.004563250634
    6      0.002610531328
    7      0.000691200997
    8      0.000297637917
    9      0.000090643644

CPSCF converged

Building X...

 Generating 2nd functional diffs
 Generating 2nd functional diffs
Building Xtilde...

Building Z-vector RHS...

 Generating 2nd functional diffs
Solving CPSCF equations
Using DIIS solver

 Iter         Residual      
------  --------------------
    1      2.487801553264
    2      3.862208531857
    3      0.226281786496
    4      0.036594946097
    5      0.008715827124
    6      0.004255927143
    7      0.001452828065
    8      0.000754884130
    9      0.000187839652
   10      0.000059666684

CPSCF converged

Building X...

 Generating 2nd functional diffs
 Generating 2nd functional diffs
Building Xtilde...

Building Z-vector RHS...

 Generating 2nd functional diffs
Solving CPSCF equations
Using DIIS solver

 Iter         Residual      
------  --------------------
    1      0.286959972412
    2      0.406463031125
    3      0.044451696396
    4      0.005366744338
    5      0.004120076497
    6      0.000871473486
    7      0.000524394427
    8      0.000135369342
    9      0.000068257230

CPSCF converged

Building X...

 Generating 2nd functional diffs
 Generating 2nd functional diffs
Lower state energy:      -231.8611871366
Upper state energy:      -231.8605184325
Energy difference:          0.0006687041
 Energy calculation finished, energy:  0.000000000E+00

Converting Cartesians to HDLC

Converting Cartesians to HDLC

Converting Cartesians to HDLC
 in dlf_makehessian...
Updating Hessian with the BFGS update, No    10
Testing convergence  in cycle   11
    Energy  0.0000E+00 Target: 1.0000E-04 converged?  yes
  Max step  1.3286E+00 Target: 4.0000E-03 converged?   no
  RMS step  2.3852E-01 Target: 2.6667E-03 converged?   no
  Max grad  5.7767E-02 Target: 1.0000E-03 converged?   no
  RMS grad  1.4465E-02 Target: 6.6667E-04 converged?   no

Converting HDLC to Cartesians
DFTD Energy:    -0.0138920 hartree
Setting up the DFT grid...
| time to set the grid = 0.00 s
DFT grid points: 34037 (2836 points/atom)

                      *** Start SCF Iterations ***

 Iter     DIIS Error       Energy change      Electrons        XC Energy           Energy        Time(s)
----------------------------------------------------------------------------------------------------------
Initial temperature is 5000.000000
| Skip purify step
|    1     0.0497338732    -231.6888824915    41.9876585907   -18.0252163577    -231.6888824915     0.16  
|    2     0.0818132226      +6.5212187261    42.0000870225   -17.3744670268    -225.1676637653     0.16  
|    3     0.0240554532      -0.1248020824    42.0000782013   -17.4462780493    -225.2924658477     0.15  
|    4     0.0154741373      -0.0042554993    42.0000747180   -17.4837626722    -225.2967213470     0.15  
|    5     0.0041271740      -0.0038870796    42.0000735720   -17.4913320740    -225.3006084266     0.14  
|    6     0.0015795622      -0.0002821305    42.0000733861   -17.4972175502    -225.3008905572     0.14  
|    7     0.0002611933      -0.0000420130    42.0000729963   -17.4978286902    -225.3009325702     0.14  
|    8     0.0001116220      -0.0000019552    42.0000730599   -17.4977593548    -225.3009345254     0.13  
|    9     0.0000491485      -0.0000002084    42.0000730596   -17.4977500116    -225.3009347337     0.16  
|   10     0.0000162491      -0.0000000411    42.0000730619   -17.4977461730    -225.3009347748     0.13  
|   11     0.0000050173      -0.0000000049    42.0000730651   -17.4977413265    -225.3009347797     0.12  
----------------------------------------------------------------------------------------------------------
FINAL ENERGY: -225.3009347797 a.u.
Fractional Occupation Entropy: 0.0000000000
Mermin Free Energy:            -225.3009347797
DISPERSION CONTRIBUTION TO ENERGY: -0.0138919898 a.u.
HOMO-LUMO GAP: 2.567 eV
CENTER OF MASS: {0.015156, -0.009402, -0.057145} ANGS
DIPOLE MOMENT: {2.338042, 0.629616, 2.673712} (|D| = 3.607158) DEBYE
Writing out molden info

Running Mulliken population analysis...


  Restricted hh-TDA Parameters
--------------------------------------------
Number of occupied orbitals:            22
Number of virtual orbitals:             74
Number of molecular orbitals:           96
Number of basis functions:             102
Multiplicity of target state:      singlet

 Generating 2nd functional diffs
Reference energy:             -231.2920373392
Number of electrons:            44.0000765443
XC energy:                     -18.5717327596

      Davidson Diagonalization Parameters
-----------------------------------------------
Number of roots to find:                    6
Number of guess vectors:                   18
Maximum subspace size:                     60
Number of vectors to save:                  6
Collapse vectors per root:                  2
Number of CSFs:                           253
Maximum Davidson iterations:              100
Residual convergence:                 1.0e-04
Orthogonality tolerance:              1.0e-12
Use incremental sigma vectors:             No

Davidson memory usage: 361.06 kB

Guess Vectors:
  22 & 22 : closed :    -0.827215
  22 & 20 :  open  :    -0.723563
  22 & 21 :  open  :    -0.701006
  22 & 19 :  open  :    -0.645432
  20 & 20 : closed :    -0.619911
  21 & 20 :  open  :    -0.597354
  21 & 21 : closed :    -0.574796
  22 & 18 :  open  :    -0.571576
  22 & 17 :  open  :    -0.563007
  20 & 19 :  open  :    -0.541780
  22 & 15 :  open  :    -0.526249
  22 & 16 :  open  :    -0.524414
  21 & 19 :  open  :    -0.519223
  22 & 14 :  open  :    -0.470026
  20 & 18 :  open  :    -0.467924
  19 & 19 : closed :    -0.463649
  20 & 17 :  open  :    -0.459355
  21 & 18 :  open  :    -0.445367

  Root           Eigenvalue       Energy Change        Residual
-------------------------------------------------------------------
Iteration:    0   Subspace Size:   18
Root: 1:        -0.67983469        -0.67983469         0.04261252  
Root: 2:        -0.56772678        -0.56772678         0.03648189  
Root: 3:        -0.56552957        -0.56552957         0.04768457  
Root: 4:        -0.48004593        -0.48004593         0.06480054  
Root: 5:        -0.46691666        -0.46691666         0.05035258  
Root: 6:        -0.45993738        -0.45993738         0.05198373  

Iteration:    1   Subspace Size:   24
Root: 1:        -0.68261009        -0.00277540         0.00649263  
Root: 2:        -0.57076461        -0.00303783         0.01138169  
Root: 3:        -0.56940728        -0.00387771         0.00824220  
Root: 4:        -0.49045243        -0.01040650         0.01934947  
Root: 5:        -0.47263809        -0.00572144         0.01500414  
Root: 6:        -0.46530145        -0.00536407         0.02805486  

Iteration:    2   Subspace Size:   30
Root: 1:        -0.68265239        -0.00004230         0.00103557  
Root: 2:        -0.57092608        -0.00016147         0.00232075  
Root: 3:        -0.56948324        -0.00007596         0.00165963  
Root: 4:        -0.49128058        -0.00082815         0.00589054  
Root: 5:        -0.47306712        -0.00042903         0.00525182  
Root: 6:        -0.46697914        -0.00167769         0.01065818  

Iteration:    3   Subspace Size:   36
Root: 1:        -0.68265328        -0.00000089         0.00017551  
Root: 2:        -0.57093152        -0.00000544         0.00046068  
Root: 3:        -0.56948572        -0.00000248         0.00032968  
Root: 4:        -0.49134172        -0.00006114         0.00198907  
Root: 5:        -0.47311770        -0.00005058         0.00152387  
Root: 6:        -0.46712977        -0.00015063         0.00269726  

Iteration:    4   Subspace Size:   42
Root: 1:        -0.68265330        -0.00000002         0.00002449  Converged
Root: 2:        -0.57093171        -0.00000018         0.00006991  Converged
Root: 3:        -0.56948579        -0.00000007         0.00005263  Converged
Root: 4:        -0.49134764        -0.00000592         0.00047090  
Root: 5:        -0.47312124        -0.00000354         0.00031948  
Root: 6:        -0.46713764        -0.00000787         0.00079912  

Iteration:    5   Subspace Size:   45
Root: 1:        -0.68265330        -0.00000000         0.00002374  Converged
Root: 2:        -0.57093171        -0.00000000         0.00006710  Converged
Root: 3:        -0.56948579        -0.00000000         0.00004484  Converged
Root: 4:        -0.49134786        -0.00000022         0.00009958  Converged
Root: 5:        -0.47312137        -0.00000013         0.00007517  Converged
Root: 6:        -0.46713811        -0.00000047         0.00022891  

Iteration:    6   Subspace Size:   46
Root: 1:        -0.68265330        -0.00000000         0.00002383  Converged
Root: 2:        -0.57093171        -0.00000000         0.00005558  Converged
Root: 3:        -0.56948579        -0.00000000         0.00004548  Converged
Root: 4:        -0.49134786        -0.00000000         0.00010011  
Root: 5:        -0.47312137        -0.00000000         0.00007743  Converged
Root: 6:        -0.46713813        -0.00000003         0.00005321  Converged

Iteration:    7   Subspace Size:   47
Root: 1:        -0.68265330        -0.00000000         0.00002407  Converged
Root: 2:        -0.57093171        -0.00000000         0.00005242  Converged
Root: 3:        -0.56948579        -0.00000000         0.00004551  Converged
Root: 4:        -0.49134787        -0.00000001         0.00001893  Converged
Root: 5:        -0.47312137        -0.00000000         0.00006521  Converged
Root: 6:        -0.46713813        -0.00000000         0.00005175  Converged

Davidson converged in 7 iterations
47 sigma vectors were formed

  Root   Mult.   Total Energy (a.u.)   Ex. Energy (a.u.)     Ex. Energy (eV)     Ex. Energy (nm)        Osc. (a.u.)  
-------------------------------------------------------------------------------------------------------------------
     1  singlet       -231.97469064
     2  singlet       -231.86296905          0.11172160          3.04009882        407.82957364          0.08120013
     3  singlet       -231.86152313          0.11316751          3.07944412        402.61883638          0.01417206
     4  singlet       -231.78338521          0.19130543          5.20568477        238.17081914          0.32456674
     5  singlet       -231.76515871          0.20953194          5.70165315        217.45310961          0.09141016
     6  singlet       -231.75917547          0.21551517          5.86446520        211.41607364          0.00476290

Singlet  1: Largest CI coefficients:
  22  & 22 : closed :   0.977283
  21  & 22 :  open  :  -0.101337
  22  & 21 :  open  :  -0.101337

Singlet  2: Largest CI coefficients:
  20  & 22 :  open  :   0.684758
  22  & 20 :  open  :   0.684758

Singlet  3: Largest CI coefficients:
  21  & 22 :  open  :   0.638813
  22  & 21 :  open  :   0.638813
  21  & 21 : closed :  -0.203796
  20  & 21 :  open  :  -0.144425
  21  & 20 :  open  :  -0.144425
  19  & 22 :  open  :  -0.138892
  22  & 19 :  open  :  -0.138892
  22  & 22 : closed :   0.111945
  19  & 21 :  open  :  -0.105570
  21  & 19 :  open  :  -0.105570

Singlet  4: Largest CI coefficients:
  19  & 22 :  open  :   0.607345
  22  & 19 :  open  :   0.607345
  20  & 20 : closed :  -0.402101
  21  & 22 :  open  :   0.111890
  22  & 21 :  open  :   0.111890

Singlet  5: Largest CI coefficients:
  20  & 20 : closed :  -0.750394
  18  & 22 :  open  :   0.314535
  22  & 18 :  open  :   0.314535
  19  & 22 :  open  :  -0.226037
  22  & 19 :  open  :  -0.226037
  19  & 19 : closed :   0.148900
  20  & 22 :  open  :  -0.120125
  22  & 20 :  open  :  -0.120125

Singlet  6: Largest CI coefficients:
  20  & 21 :  open  :  -0.660457
  21  & 20 :  open  :  -0.660457
  17  & 22 :  open  :   0.117073
  22  & 17 :  open  :   0.117073

Singlet state dipole moments:

  Root       Dx         Dy         Dz         |D|  (Debye)
------------------------------------------------------------
     1     1.2721    -0.3499     1.6063     2.0787
     2     2.2971     0.0612     2.3285     3.2715
     3    -2.2930    -0.4826    -1.0973     2.5874
     4     1.8516     0.1911     2.3856     3.0259
     5     1.4620     0.6445     2.3194     2.8164
     6    -2.2502     0.7646    -0.9905     2.5747

Transition dipole moments between singlet states:

    Transition       Tx         Ty         Tz         |T| (a.u.)
------------------------------------------------------------------
     1 ->    2    -0.2968     0.9931    -0.1264     1.0441
     1 ->    3    -0.3852    -0.1264    -0.1532     0.4334
     1 ->    4    -1.5703    -0.0491    -0.2766     1.5953
     1 ->    5     0.4200    -0.5320     0.4416     0.8089
     1 ->    6    -0.0834     0.1271    -0.1002     0.1821
     2 ->    3     0.1000     0.0037     0.2801     0.2975
     2 ->    4     0.3714     0.0969     0.1133     0.4003
     2 ->    5    -0.1112    -0.4991     0.2525     0.5703
     2 ->    6     0.4303     0.2517     0.1189     0.5125
     3 ->    4     0.0988    -0.0805    -0.1724     0.2144
     3 ->    5     0.0557    -0.1379     0.3019     0.3365
     3 ->    6     0.1025    -0.7372     0.0788     0.7485
     4 ->    5     0.5001     0.2167     0.0365     0.5463
     4 ->    6    -0.0405    -0.1509     0.0602     0.1674
     5 ->    6    -0.4196    -0.1188    -0.2251     0.4908

Magnetic transition dipole moments and rotational strengths:

 Transition      Lx         Ly         Lz       R(len)     R(vel) (a.u.)
------------------------------------------------------------------------
 1 ->    2     0.1125    -0.2358    -1.1250     0.1254    -0.0245
 1 ->    3     0.4234    -0.5611     0.2215     0.1261    -0.0137
 1 ->    4    -0.1225     0.5306     0.4107    -0.0528    -0.0003
 1 ->    5     0.1319    -0.3501    -0.1471    -0.1767     0.0599
 1 ->    6    -0.0942     0.1615    -0.0453    -0.0329     0.0098

Electric transition quadrupole moments (Cartesian):

 Transition      Qxy        Qxz        Qyz        Qxx        Qyy        Qzz       norm (a.u.)
----------------------------------------------------------------------------------------------
 1 ->    2    -0.1037     0.0358     0.5352     0.6460    -1.0247     0.3398     1.3716
 1 ->    3     0.1967     1.1914     0.6283     0.7804     0.1413     0.2874     1.6014
 1 ->    4    -1.2149     1.2461     0.1017     0.3820     0.3023    -0.0777     1.8118
 1 ->    5    -0.2132    -0.8326    -0.2041    -2.1217     0.6868     0.1462     2.4031
 1 ->    6     0.1602     0.1129     0.0671     0.3437    -0.1303    -0.0085     0.4220


Building Xtilde...

Building Z-vector RHS...

 Generating 2nd functional diffs
Solving CPSCF equations
Using DIIS solver

 Iter         Residual      
------  --------------------
    1      0.629375100351
    2      0.553812582444
    3      0.086342141300
    4      0.012865339124
    5      0.003107106208
    6      0.001530779912
    7      0.000301789758
    8      0.000174225993
    9      0.000033769904

CPSCF converged

Building X...

 Generating 2nd functional diffs
 Generating 2nd functional diffs
Building Xtilde...

Building Z-vector RHS...

 Generating 2nd functional diffs
Solving CPSCF equations
Using DIIS solver

 Iter         Residual      
------  --------------------
    1      2.133539025945
    2      3.059760474947
    3      0.215190369167
    4      0.032832374746
    5      0.006777232358
    6      0.003000297076
    7      0.001077684316
    8      0.000449623617
    9      0.000103784867
   10      0.000029473577

CPSCF converged

Building X...

 Generating 2nd functional diffs
 Generating 2nd functional diffs
Building Xtilde...

Building Z-vector RHS...

 Generating 2nd functional diffs
Solving CPSCF equations
Using DIIS solver

 Iter         Residual      
------  --------------------
    1      0.313269032128
    2      0.417030446452
    3      0.040699842024
    4      0.006210499392
    5      0.003399966902
    6      0.000943648450
    7      0.000281830358
    8      0.000165663198
    9      0.000046353961

CPSCF converged

Building X...

 Generating 2nd functional diffs
 Generating 2nd functional diffs
Lower state energy:      -231.8629690465
Upper state energy:      -231.8615231333
Energy difference:          0.0014459132
 Energy calculation finished, energy:  0.000000000E+00

Converting Cartesians to HDLC

Converting Cartesians to HDLC

Converting Cartesians to HDLC
 in dlf_makehessian...
Updating Hessian with the BFGS update, No    11
Testing convergence  in cycle   12
    Energy  0.0000E+00 Target: 1.0000E-04 converged?  yes
  Max step  8.5512E-01 Target: 4.0000E-03 converged?   no
  RMS step  1.5995E-01 Target: 2.6667E-03 converged?   no
  Max grad  1.9299E-02 Target: 1.0000E-03 converged?   no
  RMS grad  6.1428E-03 Target: 6.6667E-04 converged?   no

Converting HDLC to Cartesians
DFTD Energy:    -0.0139042 hartree
Setting up the DFT grid...
| time to set the grid = 0.00 s
DFT grid points: 34040 (2836 points/atom)

                      *** Start SCF Iterations ***

 Iter     DIIS Error       Energy change      Electrons        XC Energy           Energy        Time(s)
----------------------------------------------------------------------------------------------------------
Initial temperature is 5000.000000
| Skip purify step
|    1     0.0481863653    -231.6703986767    42.0014669833   -18.0305668580    -231.6703986767     0.16  
|    2     0.0846628811      +6.5072891287    42.0000781314   -17.3684980174    -225.1631095479     0.16  
|    3     0.0299853519      -0.1272092849    42.0000699750   -17.4372208292    -225.2903188329     0.15  
|    4     0.0182390746      -0.0060921328    42.0000677730   -17.4655151346    -225.2964109657     0.15  
|    5     0.0089917264      -0.0054868288    42.0000663047   -17.4817758870    -225.3018977945     0.15  
|    6     0.0016133207      -0.0011951667    42.0000654040   -17.4959519726    -225.3030929612     0.14  
|    7     0.0003768734      -0.0000489663    42.0000650669   -17.4974743311    -225.3031419275     0.14  
|    8     0.0000873487      -0.0000033500    42.0000651110   -17.4979498840    -225.3031452775     0.13  
|    9     0.0000343756      -0.0000001767    42.0000651107   -17.4980296122    -225.3031454543     0.16  
|   10     0.0000140396      -0.0000000196    42.0000651167   -17.4980096725    -225.3031454738     0.13  
|   11     0.0000042411      -0.0000000044    42.0000651188   -17.4980189788    -225.3031454782     0.12  
----------------------------------------------------------------------------------------------------------
FINAL ENERGY: -225.3031454782 a.u.
Fractional Occupation Entropy: 0.0000000000
Mermin Free Energy:            -225.3031454782
DISPERSION CONTRIBUTION TO ENERGY: -0.0139041806 a.u.
HOMO-LUMO GAP: 2.553 eV
CENTER OF MASS: {0.015862, -0.009328, -0.057526} ANGS
DIPOLE MOMENT: {2.322559, 0.614856, 2.683568} (|D| = 3.601925) DEBYE
Writing out molden info

Running Mulliken population analysis...


  Restricted hh-TDA Parameters
--------------------------------------------
Number of occupied orbitals:            22
Number of virtual orbitals:             74
Number of molecular orbitals:           96
Number of basis functions:             102
Multiplicity of target state:      singlet

 Generating 2nd functional diffs
Reference energy:             -231.2943225764
Number of electrons:            44.0000682198
XC energy:                     -18.5720280541

      Davidson Diagonalization Parameters
-----------------------------------------------
Number of roots to find:                    6
Number of guess vectors:                   18
Maximum subspace size:                     60
Number of vectors to save:                  6
Collapse vectors per root:                  2
Number of CSFs:                           253
Maximum Davidson iterations:              100
Residual convergence:                 1.0e-04
Orthogonality tolerance:              1.0e-12
Use incremental sigma vectors:             No

Davidson memory usage: 361.06 kB

Guess Vectors:
  22 & 22 : closed :    -0.827292
  22 & 20 :  open  :    -0.722971
  22 & 21 :  open  :    -0.701815
  22 & 19 :  open  :    -0.645509
  20 & 20 : closed :    -0.618650
  21 & 20 :  open  :    -0.597494
  21 & 21 : closed :    -0.576338
  22 & 18 :  open  :    -0.571310
  22 & 17 :  open  :    -0.561881
  20 & 19 :  open  :    -0.541187
  22 & 15 :  open  :    -0.527240
  22 & 16 :  open  :    -0.523250
  21 & 19 :  open  :    -0.520032
  22 & 14 :  open  :    -0.470742
  20 & 18 :  open  :    -0.466988
  19 & 19 : closed :    -0.463725
  20 & 17 :  open  :    -0.457559
  21 & 18 :  open  :    -0.445832

  Root           Eigenvalue       Energy Change        Residual
-------------------------------------------------------------------
Iteration:    0   Subspace Size:   18
Root: 1:        -0.68009264        -0.68009264         0.04236043  
Root: 2:        -0.56768818        -0.56768818         0.03454636  
Root: 3:        -0.56490161        -0.56490161         0.04897902  
Root: 4:        -0.47971224        -0.47971224         0.06478142  
Root: 5:        -0.46663946        -0.46663946         0.05015849  
Root: 6:        -0.46036285        -0.46036285         0.05180118  

Iteration:    1   Subspace Size:   24
Root: 1:        -0.68283718        -0.00274454         0.00643949  
Root: 2:        -0.56981185        -0.00212367         0.00786777  
Root: 3:        -0.56969343        -0.00479182         0.01165165  
Root: 4:        -0.49013847        -0.01042623         0.01941906  
Root: 5:        -0.47244241        -0.00580295         0.01513366  
Root: 6:        -0.46567150        -0.00530865         0.02740128  

Iteration:    2   Subspace Size:   30
Root: 1:        -0.68287893        -0.00004174         0.00103056  
Root: 2:        -0.56988329        -0.00007144         0.00214020  
Root: 3:        -0.56985954        -0.00016612         0.00187172  
Root: 4:        -0.49097056        -0.00083209         0.00600318  
Root: 5:        -0.47288900        -0.00044659         0.00527686  
Root: 6:        -0.46725992        -0.00158842         0.01049004  

Iteration:    3   Subspace Size:   36
Root: 1:        -0.68287981        -0.00000088         0.00017567  
Root: 2:        -0.56988724        -0.00000395         0.00042976  
Root: 3:        -0.56986348        -0.00000394         0.00036795  
Root: 4:        -0.49103401        -0.00006345         0.00199927  
Root: 5:        -0.47293929        -0.00005029         0.00147456  
Root: 6:        -0.46740693        -0.00014701         0.00266243  

Iteration:    4   Subspace Size:   42
Root: 1:        -0.68287983        -0.00000002         0.00002461  Converged
Root: 2:        -0.56988738        -0.00000015         0.00006677  Converged
Root: 3:        -0.56986359        -0.00000011         0.00005800  Converged
Root: 4:        -0.49103998        -0.00000597         0.00047156  
Root: 5:        -0.47294256        -0.00000326         0.00031026  
Root: 6:        -0.46741472        -0.00000779         0.00080652  

Iteration:    5   Subspace Size:   45
Root: 1:        -0.68287983        -0.00000000         0.00002365  Converged
Root: 2:        -0.56988738        -0.00000000         0.00006044  Converged
Root: 3:        -0.56986359        -0.00000000         0.00005504  Converged
Root: 4:        -0.49104021        -0.00000023         0.00009831  Converged
Root: 5:        -0.47294268        -0.00000012         0.00007683  Converged
Root: 6:        -0.46741521        -0.00000048         0.00022470  

Iteration:    6   Subspace Size:   46
Root: 1:        -0.68287983        -0.00000000         0.00002374  Converged
Root: 2:        -0.56988738        -0.00000000         0.00005275  Converged
Root: 3:        -0.56986359        -0.00000000         0.00005126  Converged
Root: 4:        -0.49104021        -0.00000000         0.00009847  Converged
Root: 5:        -0.47294268        -0.00000000         0.00007768  Converged
Root: 6:        -0.46741523        -0.00000002         0.00005144  Converged

Davidson converged in 6 iterations
46 sigma vectors were formed

  Root   Mult.   Total Energy (a.u.)   Ex. Energy (a.u.)     Ex. Energy (eV)     Ex. Energy (nm)        Osc. (a.u.)  
-------------------------------------------------------------------------------------------------------------------
     1  singlet       -231.97720241
     2  singlet       -231.86420996          0.11299245          3.07468047        403.24261989          0.06905448
     3  singlet       -231.86418617          0.11301624          3.07532776        403.15774595          0.02882590
     4  singlet       -231.78536279          0.19183962          5.22022079        237.50761812          0.32887519
     5  singlet       -231.76726525          0.20993715          5.71267968        217.03338472          0.08514577
     6  singlet       -231.76173781          0.21546460          5.86308913        211.46569317          0.00745367

Singlet  1: Largest CI coefficients:
  22  & 22 : closed :  -0.977497
  21  & 22 :  open  :   0.100760
  22  & 21 :  open  :   0.100760

Singlet  2: Largest CI coefficients:
  20  & 22 :  open  :   0.599070
  22  & 20 :  open  :   0.599070
  21  & 22 :  open  :  -0.339154
  22  & 21 :  open  :  -0.339154
  22  & 22 : closed :  -0.108443
  21  & 21 : closed :   0.100879

Singlet  3: Largest CI coefficients:
  21  & 22 :  open  :   0.545254
  22  & 21 :  open  :   0.545254
  20  & 22 :  open  :   0.333168
  22  & 20 :  open  :   0.333168
  21  & 21 : closed :  -0.178455
  19  & 22 :  open  :  -0.155175
  22  & 19 :  open  :  -0.155175
  20  & 21 :  open  :  -0.150717
  21  & 20 :  open  :  -0.150717

Singlet  4: Largest CI coefficients:
  19  & 22 :  open  :   0.611308
  22  & 19 :  open  :   0.611308
  20  & 20 : closed :  -0.389735
  21  & 22 :  open  :   0.111482
  22  & 21 :  open  :   0.111482

Singlet  5: Largest CI coefficients:
  20  & 20 : closed :  -0.745640
  18  & 22 :  open  :   0.322382
  22  & 18 :  open  :   0.322382
  19  & 22 :  open  :  -0.211021
  22  & 19 :  open  :  -0.211021
  19  & 19 : closed :   0.146568
  20  & 22 :  open  :  -0.117977
  22  & 20 :  open  :  -0.117977
  20  & 21 :  open  :  -0.104899
  21  & 20 :  open  :  -0.104899

Singlet  6: Largest CI coefficients:
  20  & 21 :  open  :   0.657207
  21  & 20 :  open  :   0.657207
  20  & 20 : closed :  -0.124860
  17  & 22 :  open  :   0.111998
  22  & 17 :  open  :   0.111998

Singlet state dipole moments:

  Root       Dx         Dy         Dz         |D|  (Debye)
------------------------------------------------------------
     1     1.2648    -0.2932     1.6204     2.0763
     2     1.1416    -0.0683     1.0611     1.5601
     3    -1.1422    -0.3331     0.1641     1.2011
     4     1.8201     0.2059     2.4012     3.0201
     5     1.3708     0.5411     2.2798     2.7146
     6    -2.1463     0.7291    -0.9319     2.4509

Transition dipole moments between singlet states:

    Transition       Tx         Ty         Tz         |T| (a.u.)
------------------------------------------------------------------
     1 ->    2     0.0802    -0.9530     0.0461     0.9575
     1 ->    3     0.4787    -0.3386     0.1971     0.6185
     1 ->    4     1.5788     0.0342     0.2786     1.6036
     1 ->    5    -0.3690     0.5327    -0.4341     0.7800
     1 ->    6    -0.1125     0.1583    -0.1191     0.2278
     2 ->    3     0.7901     0.0833     0.7110     1.0661
     2 ->    4     0.2836     0.1228     0.1709     0.3531
     2 ->    5    -0.1069    -0.3362     0.0995     0.3666
     2 ->    6    -0.3496    -0.5877    -0.0630     0.6868
     3 ->    4     0.2598    -0.0224    -0.0922     0.2766
     3 ->    5     0.0114    -0.3673     0.3787     0.5277
     3 ->    6    -0.2961     0.5312    -0.1154     0.6190
     4 ->    5     0.5138     0.1864     0.0400     0.5480
     4 ->    6     0.0412     0.1554    -0.0710     0.1758
     5 ->    6     0.4795     0.1188     0.2895     0.5726

Magnetic transition dipole moments and rotational strengths:

 Transition      Lx         Ly         Lz       R(len)     R(vel) (a.u.)
------------------------------------------------------------------------
 1 ->    2     0.0966    -0.0362     1.1024    -0.0930     0.0192
 1 ->    3    -0.4318     0.6039     0.3129     0.3495    -0.0594
 1 ->    4     0.1251    -0.5365    -0.3968    -0.0686     0.0056
 1 ->    5    -0.1272     0.3428     0.1498    -0.1646     0.0556
 1 ->    6    -0.1009     0.1795    -0.0311    -0.0435     0.0135

Electric transition quadrupole moments (Cartesian):

 Transition      Qxy        Qxz        Qyz        Qxx        Qyy        Qzz       norm (a.u.)
----------------------------------------------------------------------------------------------
 1 ->    2     0.1908     0.5187    -0.1933    -0.2234     0.9876    -0.1697     1.1819
 1 ->    3    -0.1314    -1.0755    -0.8136    -0.9969     0.3515    -0.4006     1.7645
 1 ->    4     1.2263    -1.2376    -0.1015    -0.3608    -0.2959     0.0858     1.8086
 1 ->    5     0.2208     0.7871     0.1979     2.0872    -0.6911    -0.1616     2.3595
 1 ->    6     0.1538     0.1465     0.0740     0.4394    -0.1587    -0.0195     0.5189


Building Xtilde...

Building Z-vector RHS...

 Generating 2nd functional diffs
Solving CPSCF equations
Using DIIS solver

 Iter         Residual      
------  --------------------
    1      1.010214440573
    2      1.230863615451
    3      0.177627674970
    4      0.018324130131
    5      0.005419697981
    6      0.002855358307
    7      0.000639049875
    8      0.000382704153
    9      0.000082750818

CPSCF converged

Building X...

 Generating 2nd functional diffs
 Generating 2nd functional diffs
Building Xtilde...

Building Z-vector RHS...

 Generating 2nd functional diffs
Solving CPSCF equations
Using DIIS solver

 Iter         Residual      
------  --------------------
    1      1.558537700505
    2      2.185487597074
    3      0.178156571419
    4      0.026179669195
    5      0.005441664369
    6      0.002558396574
    7      0.000861368804
    8      0.000337659763
    9      0.000074699129

CPSCF converged

Building X...

 Generating 2nd functional diffs
 Generating 2nd functional diffs
Building Xtilde...

Building Z-vector RHS...

 Generating 2nd functional diffs
Solving CPSCF equations
Using DIIS solver

 Iter         Residual      
------  --------------------
    1      0.917332349020
    2      1.345223968952
    3      0.075397991204
    4      0.007385516678
    5      0.004020083328
    6      0.001134254317
    7      0.000402662211
    8      0.000169300716
    9      0.000044277077

CPSCF converged

Building X...

 Generating 2nd functional diffs
 Generating 2nd functional diffs
Lower state energy:      -231.8642099586
Upper state energy:      -231.8641861711
Energy difference:          0.0000237875
 Energy calculation finished, energy:  0.000000000E+00

Converting Cartesians to HDLC

Converting Cartesians to HDLC

Converting Cartesians to HDLC
 in dlf_makehessian...
Updating Hessian with the BFGS update, No    12
Testing convergence  in cycle   13
    Energy  0.0000E+00 Target: 1.0000E-04 converged?  yes
  Max step  1.2652E-01 Target: 4.0000E-03 converged?   no
  RMS step  2.6500E-02 Target: 2.6667E-03 converged?   no
  Max grad  3.6181E-02 Target: 1.0000E-03 converged?   no
  RMS grad  1.3581E-02 Target: 6.6667E-04 converged?   no

Converting HDLC to Cartesians
DFTD Energy:    -0.0139476 hartree
Setting up the DFT grid...
| time to set the grid = 0.00 s
DFT grid points: 34044 (2837 points/atom)

                      *** Start SCF Iterations ***

 Iter     DIIS Error       Energy change      Electrons        XC Energy           Energy        Time(s)
----------------------------------------------------------------------------------------------------------
Initial temperature is 5000.000000
| Skip purify step
|    1     0.0481651180    -231.6741421673    41.9952092750   -18.0305396255    -231.6741421673     0.16  
|    2     0.0844194370      +6.5069979208    42.0000480119   -17.3713493783    -225.1671442465     0.16  
|    3     0.0290111630      -0.1248120244    42.0000416779   -17.4407628262    -225.2919562709     0.15  
|    4     0.0181467112      -0.0060703781    42.0000396598   -17.4708240652    -225.2980266490     0.15  
|    5     0.0076177581      -0.0051891032    42.0000388253   -17.4865051480    -225.3032157522     0.15  
|    6     0.0017118620      -0.0008318498    42.0000382384   -17.4985260636    -225.3040476020     0.14  
|    7     0.0002271912      -0.0000402230    42.0000380819   -17.4996735104    -225.3040878250     0.14  
|    8     0.0001074190      -0.0000022344    42.0000381394   -17.4999193704    -225.3040900594     0.13  
|    9     0.0000370100      -0.0000001691    42.0000381501   -17.4999725741    -225.3040902284     0.16  
|   10     0.0000165649      -0.0000000241    42.0000381572   -17.4999533630    -225.3040902525     0.13  
|   11     0.0000038470      -0.0000000048    42.0000381605   -17.4999570431    -225.3040902574     0.13  
----------------------------------------------------------------------------------------------------------
FINAL ENERGY: -225.3040902574 a.u.
Fractional Occupation Entropy: 0.0000000000
Mermin Free Energy:            -225.3040902574
DISPERSION CONTRIBUTION TO ENERGY: -0.0139476389 a.u.
HOMO-LUMO GAP: 2.554 eV
CENTER OF MASS: {0.017581, -0.009877, -0.058879} ANGS
DIPOLE MOMENT: {2.244737, 0.618738, 2.691156} (|D| = 3.558652) DEBYE
Writing out molden info

Running Mulliken population analysis...


  Restricted hh-TDA Parameters
--------------------------------------------
Number of occupied orbitals:            22
Number of virtual orbitals:             74
Number of molecular orbitals:           96
Number of basis functions:             102
Multiplicity of target state:      singlet

 Generating 2nd functional diffs
Reference energy:             -231.2945598680
Number of electrons:            44.0000399775
XC energy:                     -18.5740904089

      Davidson Diagonalization Parameters
-----------------------------------------------
Number of roots to find:                    6
Number of guess vectors:                   18
Maximum subspace size:                     60
Number of vectors to save:                  6
Collapse vectors per root:                  2
Number of CSFs:                           253
Maximum Davidson iterations:              100
Residual convergence:                 1.0e-04
Orthogonality tolerance:              1.0e-12
Use incremental sigma vectors:             No

Davidson memory usage: 361.06 kB

Guess Vectors:
  22 & 22 : closed :    -0.828442
  22 & 20 :  open  :    -0.723426
  22 & 21 :  open  :    -0.704317
  22 & 19 :  open  :    -0.648598
  20 & 20 : closed :    -0.618409
  21 & 20 :  open  :    -0.599301
  21 & 21 : closed :    -0.580192
  22 & 18 :  open  :    -0.573458
  22 & 17 :  open  :    -0.560275
  20 & 19 :  open  :    -0.543582
  22 & 15 :  open  :    -0.529974
  21 & 19 :  open  :    -0.524473
  22 & 16 :  open  :    -0.521950
  22 & 14 :  open  :    -0.474963
  19 & 19 : closed :    -0.468754
  20 & 18 :  open  :    -0.468441
  20 & 17 :  open  :    -0.455259
  21 & 18 :  open  :    -0.449332

  Root           Eigenvalue       Energy Change        Residual
-------------------------------------------------------------------
Iteration:    0   Subspace Size:   18
Root: 1:        -0.68078486        -0.68078486         0.04189427  
Root: 2:        -0.56901533        -0.56901533         0.03484955  
Root: 3:        -0.56597329        -0.56597329         0.05002986  
Root: 4:        -0.48040569        -0.48040569         0.06384512  
Root: 5:        -0.46780363        -0.46780363         0.05145232  
Root: 6:        -0.46276230        -0.46276230         0.05075667  

Iteration:    1   Subspace Size:   24
Root: 1:        -0.68346570        -0.00268084         0.00631952  
Root: 2:        -0.57127332        -0.00225798         0.01017368  
Root: 3:        -0.57097860        -0.00500530         0.01038783  
Root: 4:        -0.49069523        -0.01028954         0.01961165  
Root: 5:        -0.47398073        -0.00617710         0.01497605  
Root: 6:        -0.46771235        -0.00495005         0.02553804  

Iteration:    2   Subspace Size:   30
Root: 1:        -0.68350614        -0.00004044         0.00101660  
Root: 2:        -0.57140726        -0.00013395         0.00227834  
Root: 3:        -0.57110050        -0.00012191         0.00177676  
Root: 4:        -0.49154998        -0.00085474         0.00626449  
Root: 5:        -0.47439438        -0.00041365         0.00509238  
Root: 6:        -0.46910469        -0.00139234         0.01026053  

Iteration:    3   Subspace Size:   36
Root: 1:        -0.68350700        -0.00000086         0.00017296  
Root: 2:        -0.57141211        -0.00000484         0.00045347  
Root: 3:        -0.57110389        -0.00000339         0.00035148  
Root: 4:        -0.49162093        -0.00007095         0.00202473  
Root: 5:        -0.47444249        -0.00004812         0.00154169  
Root: 6:        -0.46924879        -0.00014410         0.00251870  

Iteration:    4   Subspace Size:   42
Root: 1:        -0.68350702        -0.00000002         0.00002470  Converged
Root: 2:        -0.57141228        -0.00000018         0.00007443  Converged
Root: 3:        -0.57110399        -0.00000010         0.00005609  Converged
Root: 4:        -0.49162712        -0.00000619         0.00048617  
Root: 5:        -0.47444584        -0.00000335         0.00032531  
Root: 6:        -0.46925584        -0.00000705         0.00080173  

Iteration:    5   Subspace Size:   45
Root: 1:        -0.68350702        -0.00000000         0.00002364  Converged
Root: 2:        -0.57141228        -0.00000000         0.00006775  Converged
Root: 3:        -0.57110400        -0.00000000         0.00005175  Converged
Root: 4:        -0.49162737        -0.00000025         0.00009507  Converged
Root: 5:        -0.47444598        -0.00000013         0.00008212  Converged
Root: 6:        -0.46925635        -0.00000051         0.00023364  

Iteration:    6   Subspace Size:   46
Root: 1:        -0.68350702        -0.00000000         0.00002375  Converged
Root: 2:        -0.57141228        -0.00000000         0.00006096  Converged
Root: 3:        -0.57110400        -0.00000000         0.00004889  Converged
Root: 4:        -0.49162737        -0.00000000         0.00009413  Converged
Root: 5:        -0.47444598        -0.00000000         0.00008440  Converged
Root: 6:        -0.46925638        -0.00000003         0.00004689  Converged

Davidson converged in 6 iterations
46 sigma vectors were formed

  Root   Mult.   Total Energy (a.u.)   Ex. Energy (a.u.)     Ex. Energy (eV)     Ex. Energy (nm)        Osc. (a.u.)  
-------------------------------------------------------------------------------------------------------------------
     1  singlet       -231.97806689
     2  singlet       -231.86597215          0.11209474          3.05025255        406.47198388          0.07358685
     3  singlet       -231.86566386          0.11240303          3.05864154        405.35714700          0.01938269
     4  singlet       -231.78618724          0.19187965          5.22131005        237.45806993          0.33093403
     5  singlet       -231.76900584          0.20906105          5.68883963        217.94289999          0.08945992
     6  singlet       -231.76381624          0.21425065          5.83005582        212.66386540          0.00505826

Singlet  1: Largest CI coefficients:
  22  & 22 : closed :   0.978078

Singlet  2: Largest CI coefficients:
  20  & 22 :  open  :   0.628637
  22  & 20 :  open  :   0.628637
  21  & 22 :  open  :  -0.285749
  22  & 21 :  open  :  -0.285749
  22  & 22 : closed :  -0.101540

Singlet  3: Largest CI coefficients:
  21  & 22 :  open  :   0.580101
  22  & 21 :  open  :   0.580101
  20  & 22 :  open  :   0.271278
  22  & 20 :  open  :   0.271278
  21  & 21 : closed :  -0.177861
  19  & 22 :  open  :   0.150801
  22  & 19 :  open  :   0.150801
  20  & 21 :  open  :  -0.145825
  21  & 20 :  open  :  -0.145825

Singlet  4: Largest CI coefficients:
  19  & 22 :  open  :   0.612071
  22  & 19 :  open  :   0.612071
  20  & 20 : closed :   0.383617
  21  & 22 :  open  :  -0.109918
  22  & 21 :  open  :  -0.109918

Singlet  5: Largest CI coefficients:
  20  & 20 : closed :   0.759345
  18  & 22 :  open  :  -0.328919
  22  & 18 :  open  :  -0.328919
  19  & 22 :  open  :  -0.219325
  22  & 19 :  open  :  -0.219325
  19  & 19 : closed :  -0.150921
  20  & 22 :  open  :   0.108989
  22  & 20 :  open  :   0.108989

Singlet  6: Largest CI coefficients:
  20  & 21 :  open  :  -0.665268
  21  & 20 :  open  :  -0.665268
  18  & 21 :  open  :   0.104793
  21  & 18 :  open  :   0.104793

Singlet state dipole moments:

  Root       Dx         Dy         Dz         |D|  (Debye)
------------------------------------------------------------
     1     1.2392    -0.2405     1.6547     2.0812
     2     1.5239    -0.0603     1.5315     2.1613
     3    -1.6245    -0.3170    -0.2926     1.6808
     4     1.7547     0.2901     2.4328     3.0136
     5     1.5219     0.4925     2.3867     2.8732
     6    -2.1649     0.4821    -1.0939     2.4730

Transition dipole moments between singlet states:

    Transition       Tx         Ty         Tz         |T| (a.u.)
------------------------------------------------------------------
     1 ->    2    -0.0900     0.9843    -0.0880     0.9923
     1 ->    3    -0.4307     0.1956    -0.1867     0.5086
     1 ->    4     1.5828    -0.0110     0.2860     1.6084
     1 ->    5    -0.3446     0.5777    -0.4353     0.8012
     1 ->    6    -0.1335     0.1121    -0.0708     0.1882
     2 ->    3     0.6074     0.0664     0.6390     0.8842
     2 ->    4    -0.2947    -0.0880    -0.1577     0.3456
     2 ->    5     0.1838     0.4108    -0.1561     0.4764
     2 ->    6     0.3768     0.5214     0.0724     0.6473
     3 ->    4    -0.2080     0.0286     0.0915     0.2290
     3 ->    5     0.0359     0.2658    -0.3291     0.4245
     3 ->    6     0.2204    -0.6366     0.1613     0.6927
     4 ->    5     0.4857     0.1794     0.0268     0.5185
     4 ->    6    -0.0538     0.1263    -0.1102     0.1760
     5 ->    6     0.3252     0.1216     0.1721     0.3875

Magnetic transition dipole moments and rotational strengths:

 Transition      Lx         Ly         Lz       R(len)     R(vel) (a.u.)
------------------------------------------------------------------------
 1 ->    2    -0.0290    -0.0802    -1.1612    -0.0258     0.0032
 1 ->    3     0.4414    -0.6026    -0.1683     0.2766    -0.0442
 1 ->    4     0.1126    -0.5327    -0.3574    -0.0819     0.0119
 1 ->    5    -0.1327     0.3503     0.1510    -0.1823     0.0605
 1 ->    6    -0.0827     0.1412    -0.0254    -0.0287     0.0085

Electric transition quadrupole moments (Cartesian):

 Transition      Qxy        Qxz        Qyz        Qxx        Qyy        Qzz       norm (a.u.)
----------------------------------------------------------------------------------------------
 1 ->    2    -0.1211    -0.4126     0.3110     0.3774    -1.0813     0.2130     1.2801
 1 ->    3     0.1659     1.0868     0.7835     0.8979    -0.2190     0.3722     1.6779
 1 ->    4     1.2535    -1.2110    -0.1213    -0.3315    -0.2199     0.0955     1.7944
 1 ->    5     0.2152     0.7065     0.2149     1.9774    -0.7211    -0.1821     2.2483
 1 ->    6     0.0804     0.0709     0.0523     0.2135    -0.0732    -0.0103     0.2554


Building Xtilde...

Building Z-vector RHS...

 Generating 2nd functional diffs
Solving CPSCF equations
Using DIIS solver

 Iter         Residual      
------  --------------------
    1      0.865061132857
    2      0.981885554133
    3      0.160114008925
    4      0.015837419986
    5      0.005165084232
    6      0.003062321420
    7      0.000603474698
    8      0.000331646668
    9      0.000080249583

CPSCF converged

Building X...

 Generating 2nd functional diffs
 Generating 2nd functional diffs
Building Xtilde...

Building Z-vector RHS...

 Generating 2nd functional diffs
Solving CPSCF equations
Using DIIS solver

 Iter         Residual      
------  --------------------
    1      1.753412926995
    2      2.443767863458
    3      0.193961286639
    4      0.028456936561
    5      0.005769818586
    6      0.002695123013
    7      0.000928872626
    8      0.000370144961
    9      0.000085291984

CPSCF converged

Building X...

 Generating 2nd functional diffs
 Generating 2nd functional diffs
Building Xtilde...

Building Z-vector RHS...

 Generating 2nd functional diffs
Solving CPSCF equations
Using DIIS solver

 Iter         Residual      
------  --------------------
    1      0.767753135405
    2      1.106656631473
    3      0.066562161835
    4      0.007069368709
    5      0.003549648030
    6      0.001022857844
    7      0.000343187510
    8      0.000163636782
    9      0.000044297310

CPSCF converged

Building X...

 Generating 2nd functional diffs
 Generating 2nd functional diffs
Lower state energy:      -231.8659721526
Upper state energy:      -231.8656638631
Energy difference:          0.0003082895
 Energy calculation finished, energy:  0.000000000E+00

Converting Cartesians to HDLC

Converting Cartesians to HDLC

Converting Cartesians to HDLC
 in dlf_makehessian...
Updating Hessian with the BFGS update, No    13
Testing convergence  in cycle   14
    Energy  0.0000E+00 Target: 1.0000E-04 converged?  yes
  Max step  1.1786E+00 Target: 4.0000E-03 converged?   no
  RMS step  2.1219E-01 Target: 2.6667E-03 converged?   no
  Max grad  2.8227E-02 Target: 1.0000E-03 converged?   no
  RMS grad  8.2742E-03 Target: 6.6667E-04 converged?   no

Converting HDLC to Cartesians
DFTD Energy:    -0.0139678 hartree
Setting up the DFT grid...
| time to set the grid = 0.00 s
DFT grid points: 34040 (2836 points/atom)

                      *** Start SCF Iterations ***

 Iter     DIIS Error       Energy change      Electrons        XC Energy           Energy        Time(s)
----------------------------------------------------------------------------------------------------------
Initial temperature is 5000.000000
| Skip purify step
|    1     0.0472551339    -231.6687604455    41.9941352551   -18.0294068483    -231.6687604455     0.16  
|    2     0.0838324869      +6.4967961802    42.0000353705   -17.3698440957    -225.1719642653     0.16  
|    3     0.0281493068      -0.1215901009    42.0000304294   -17.4392972997    -225.2935543662     0.15  
|    4     0.0180834226      -0.0059980719    42.0000286612   -17.4674537133    -225.2995524381     0.15  
|    5     0.0082292580      -0.0050807441    42.0000281335   -17.4829026733    -225.3046331822     0.15  
|    6     0.0018978691      -0.0011037784    42.0000275216   -17.4965595788    -225.3057369606     0.14  
|    7     0.0002928675      -0.0000441643    42.0000274364   -17.4980104362    -225.3057811249     0.14  
|    8     0.0001225914      -0.0000028215    42.0000274753   -17.4983924403    -225.3057839464     0.13  
|    9     0.0000364797      -0.0000001739    42.0000274887   -17.4984468369    -225.3057841202     0.16  
|   10     0.0000184439      -0.0000000259    42.0000274940   -17.4984405317    -225.3057841461     0.13  
|   11     0.0000034623      -0.0000000048    42.0000274972   -17.4984433499    -225.3057841509     0.13  
----------------------------------------------------------------------------------------------------------
FINAL ENERGY: -225.3057841509 a.u.
Fractional Occupation Entropy: 0.0000000000
Mermin Free Energy:            -225.3057841509
DISPERSION CONTRIBUTION TO ENERGY: -0.0139678343 a.u.
HOMO-LUMO GAP: 2.553 eV
CENTER OF MASS: {0.019829, -0.008866, -0.061372} ANGS
DIPOLE MOMENT: {2.205482, 0.603186, 2.709201} (|D| = 3.545103) DEBYE
Writing out molden info

Running Mulliken population analysis...


  Restricted hh-TDA Parameters
--------------------------------------------
Number of occupied orbitals:            22
Number of virtual orbitals:             74
Number of molecular orbitals:           96
Number of basis functions:             102
Multiplicity of target state:      singlet

 Generating 2nd functional diffs
Reference energy:             -231.2962475751
Number of electrons:            44.0000288065
XC energy:                     -18.5724833707

      Davidson Diagonalization Parameters
-----------------------------------------------
Number of roots to find:                    6
Number of guess vectors:                   18
Maximum subspace size:                     60
Number of vectors to save:                  6
Collapse vectors per root:                  2
Number of CSFs:                           253
Maximum Davidson iterations:              100
Residual convergence:                 1.0e-04
Orthogonality tolerance:              1.0e-12
Use incremental sigma vectors:             No

Davidson memory usage: 361.06 kB

Guess Vectors:
  22 & 22 : closed :    -0.828013
  22 & 20 :  open  :    -0.722488
  22 & 21 :  open  :    -0.704088
  22 & 19 :  open  :    -0.649668
  20 & 20 : closed :    -0.616962
  21 & 20 :  open  :    -0.598562
  21 & 21 : closed :    -0.580162
  22 & 18 :  open  :    -0.574476
  22 & 17 :  open  :    -0.557953
  20 & 19 :  open  :    -0.544142
  22 & 15 :  open  :    -0.531346
  21 & 19 :  open  :    -0.525742
  22 & 16 :  open  :    -0.519901
  22 & 14 :  open  :    -0.476387
  19 & 19 : closed :    -0.471322
  20 & 18 :  open  :    -0.468950
  20 & 17 :  open  :    -0.452428
  21 & 18 :  open  :    -0.450550

  Root           Eigenvalue       Energy Change        Residual
-------------------------------------------------------------------
Iteration:    0   Subspace Size:   18
Root: 1:        -0.68020452        -0.68020452         0.04155841  
Root: 2:        -0.56836593        -0.56836593         0.03464581  
Root: 3:        -0.56512626        -0.56512626         0.05064052  
Root: 4:        -0.48045203        -0.48045203         0.06313901  
Root: 5:        -0.46731708        -0.46731708         0.05298480  
Root: 6:        -0.46253106        -0.46253106         0.04965503  

Iteration:    1   Subspace Size:   24
Root: 1:        -0.68284333        -0.00263881         0.00624485  
Root: 2:        -0.57053410        -0.00216818         0.00884331  
Root: 3:        -0.57038207        -0.00525580         0.01184616  
Root: 4:        -0.49052880        -0.01007677         0.01973415  
Root: 5:        -0.47397719        -0.00666011         0.01498476  
Root: 6:        -0.46735177        -0.00482071         0.02431187  

Iteration:    2   Subspace Size:   30
Root: 1:        -0.68288297        -0.00003964         0.00100640  
Root: 2:        -0.57064342        -0.00010932         0.00225868  
Root: 3:        -0.57053724        -0.00015517         0.00182202  
Root: 4:        -0.49139072        -0.00086192         0.00646994  
Root: 5:        -0.47438290        -0.00040572         0.00502575  
Root: 6:        -0.46859777        -0.00124600         0.00995879  

Iteration:    3   Subspace Size:   36
Root: 1:        -0.68288382        -0.00000085         0.00017047  
Root: 2:        -0.57064817        -0.00000474         0.00045597  
Root: 3:        -0.57054088        -0.00000363         0.00035887  
Root: 4:        -0.49146724        -0.00007652         0.00202084  
Root: 5:        -0.47443085        -0.00004794         0.00157978  
Root: 6:        -0.46873438        -0.00013661         0.00234499  

Iteration:    4   Subspace Size:   42
Root: 1:        -0.68288384        -0.00000002         0.00002432  Converged
Root: 2:        -0.57064835        -0.00000018         0.00007707  Converged
Root: 3:        -0.57054099        -0.00000011         0.00005614  Converged
Root: 4:        -0.49147348        -0.00000624         0.00048997  
Root: 5:        -0.47443434        -0.00000350         0.00033608  
Root: 6:        -0.46874017        -0.00000579         0.00074310  

Iteration:    5   Subspace Size:   45
Root: 1:        -0.68288384        -0.00000000         0.00002332  Converged
Root: 2:        -0.57064835        -0.00000000         0.00007028  Converged
Root: 3:        -0.57054099        -0.00000000         0.00005268  Converged
Root: 4:        -0.49147374        -0.00000027         0.00009394  Converged
Root: 5:        -0.47443448        -0.00000014         0.00008360  Converged
Root: 6:        -0.46874062        -0.00000044         0.00023794  

Iteration:    6   Subspace Size:   46
Root: 1:        -0.68288384        -0.00000000         0.00002332  Converged
Root: 2:        -0.57064835        -0.00000000         0.00006220  Converged
Root: 3:        -0.57054099        -0.00000000         0.00004782  Converged
Root: 4:        -0.49147374        -0.00000000         0.00009367  Converged
Root: 5:        -0.47443448        -0.00000000         0.00008334  Converged
Root: 6:        -0.46874064        -0.00000003         0.00004796  Converged

Davidson converged in 6 iterations
46 sigma vectors were formed

  Root   Mult.   Total Energy (a.u.)   Ex. Energy (a.u.)     Ex. Energy (eV)     Ex. Energy (nm)        Osc. (a.u.)  
-------------------------------------------------------------------------------------------------------------------
     1  singlet       -231.97913141
     2  singlet       -231.86689592          0.11223549          3.05408259        405.96223933          0.07169017
     3  singlet       -231.86678856          0.11234285          3.05700397        405.57428692          0.02044308
     4  singlet       -231.78772132          0.19141009          5.20853282        238.04058664          0.33630764
     5  singlet       -231.77068206          0.20844935          5.67219455        218.58245447          0.08719773
     6  singlet       -231.76498822          0.21414320          5.82713190        212.77057551          0.00366080

Singlet  1: Largest CI coefficients:
  22  & 22 : closed :  -0.978759

Singlet  2: Largest CI coefficients:
  20  & 22 :  open  :  -0.603645
  22  & 20 :  open  :  -0.603645
  21  & 22 :  open  :   0.334393
  22  & 21 :  open  :   0.334393
  22  & 22 : closed :   0.105758

Singlet  3: Largest CI coefficients:
  21  & 22 :  open  :  -0.556583
  22  & 21 :  open  :  -0.556583
  20  & 22 :  open  :  -0.321889
  22  & 20 :  open  :  -0.321889
  21  & 21 : closed :   0.162985
  19  & 22 :  open  :  -0.151648
  22  & 19 :  open  :  -0.151648
  20  & 21 :  open  :   0.143533
  21  & 20 :  open  :   0.143533

Singlet  4: Largest CI coefficients:
  19  & 22 :  open  :  -0.617841
  22  & 19 :  open  :  -0.617841
  20  & 20 : closed :  -0.360873
  21  & 22 :  open  :   0.109338
  22  & 21 :  open  :   0.109338

Singlet  5: Largest CI coefficients:
  20  & 20 : closed :  -0.762431
  18  & 22 :  open  :   0.339110
  22  & 18 :  open  :   0.339110
  19  & 22 :  open  :   0.207830
  22  & 19 :  open  :   0.207830
  19  & 19 : closed :   0.153424
  20  & 22 :  open  :  -0.102227
  22  & 20 :  open  :  -0.102227

Singlet  6: Largest CI coefficients:
  20  & 21 :  open  :   0.664078
  21  & 20 :  open  :   0.664078
  21  & 21 : closed :  -0.120148
  18  & 21 :  open  :  -0.108538
  21  & 18 :  open  :  -0.108538

Singlet state dipole moments:

  Root       Dx         Dy         Dz         |D|  (Debye)
------------------------------------------------------------
     1     1.2239    -0.2125     1.6866     2.0947
     2     1.2571    -0.1155     1.3178     1.8249
     3    -1.4085    -0.2712    -0.0661     1.4359
     4     1.6762     0.2822     2.4618     2.9916
     5     1.6273     0.4597     2.4348     2.9644
     6    -2.2147     0.3351    -1.1629     2.5238

Transition dipole moments between singlet states:

    Transition       Tx         Ty         Tz         |T| (a.u.)
------------------------------------------------------------------
     1 ->    2    -0.0491     0.9736    -0.0889     0.9788
     1 ->    3    -0.4141     0.2554    -0.1902     0.5225
     1 ->    4     1.5951    -0.0392     0.2996     1.6234
     1 ->    5    -0.2865     0.5994    -0.4314     0.7921
     1 ->    6    -0.1332     0.0787    -0.0414     0.1601
     2 ->    3     0.6755     0.0731     0.6828     0.9632
     2 ->    4    -0.2822    -0.0841    -0.1650     0.3375
     2 ->    5     0.2125     0.4044    -0.1444     0.4791
     2 ->    6     0.3425     0.5579     0.0563     0.6571
     3 ->    4    -0.2214     0.0148     0.0737     0.2339
     3 ->    5     0.0719     0.2476    -0.3142     0.4065
     3 ->    6     0.2287    -0.6199     0.1953     0.6890
     4 ->    5     0.4772     0.1715     0.0129     0.5073
     4 ->    6    -0.1078     0.1019    -0.1260     0.1946
     5 ->    6     0.2137     0.1225     0.0811     0.2594

Magnetic transition dipole moments and rotational strengths:

 Transition      Lx         Ly         Lz       R(len)     R(vel) (a.u.)
------------------------------------------------------------------------
 1 ->    2    -0.0594    -0.0543    -1.1507    -0.0524     0.0080
 1 ->    3     0.4451    -0.6023    -0.2534     0.2900    -0.0474
 1 ->    4     0.1059    -0.5388    -0.3401    -0.0881     0.0139
 1 ->    5    -0.1311     0.3489     0.1442    -0.1845     0.0607
 1 ->    6    -0.0755     0.1147    -0.0252    -0.0201     0.0059

Electric transition quadrupole moments (Cartesian):

 Transition      Qxy        Qxz        Qyz        Qxx        Qyy        Qzz       norm (a.u.)
----------------------------------------------------------------------------------------------
 1 ->    2    -0.1209    -0.4994     0.2570     0.3389    -1.0909     0.1916     1.2929
 1 ->    3     0.1728     1.0251     0.8094     0.9016    -0.2916     0.3632     1.6630
 1 ->    4     1.2669    -1.2097    -0.1293    -0.3448    -0.1700     0.1033     1.8010
 1 ->    5     0.2501     0.6380     0.2157     1.9319    -0.7457    -0.1994     2.2009
 1 ->    6     0.0485     0.0266     0.0378     0.0880    -0.0223     0.0023     0.1128


Building Xtilde...

Building Z-vector RHS...

 Generating 2nd functional diffs
Solving CPSCF equations
Using DIIS solver

 Iter         Residual      
------  --------------------
    1      0.958714343770
    2      1.142366679257
    3      0.166266861764
    4      0.018288976451
    5      0.005118618158
    6      0.003097659474
    7      0.000639446395
    8      0.000310019737
    9      0.000074297907

CPSCF converged

Building X...

 Generating 2nd functional diffs
 Generating 2nd functional diffs
Building Xtilde...

Building Z-vector RHS...

 Generating 2nd functional diffs
Solving CPSCF equations
Using DIIS solver

 Iter         Residual      
------  --------------------
    1      1.646566502057
    2      2.274278188392
    3      0.187106765204
    4      0.027288670746
    5      0.005517534639
    6      0.002687559133
    7      0.000905316648
    8      0.000365657966
    9      0.000083469185

CPSCF converged

Building X...

 Generating 2nd functional diffs
 Generating 2nd functional diffs
Building Xtilde...

Building Z-vector RHS...

 Generating 2nd functional diffs
Solving CPSCF equations
Using DIIS solver

 Iter         Residual      
------  --------------------
    1      0.828692028528
    2      1.190040713422
    3      0.072290388030
    4      0.007190096131
    5      0.003818821324
    6      0.001058436502
    7      0.000393631765
    8      0.000157175557
    9      0.000041018081

CPSCF converged

Building X...

 Generating 2nd functional diffs
 Generating 2nd functional diffs
Lower state energy:      -231.8668959220
Upper state energy:      -231.8667885631
Energy difference:          0.0001073589
 Energy calculation finished, energy:  0.000000000E+00

Converting Cartesians to HDLC

Converting Cartesians to HDLC

Converting Cartesians to HDLC
 in dlf_makehessian...
Updating Hessian with the BFGS update, No    14
Testing convergence  in cycle   15
    Energy  0.0000E+00 Target: 1.0000E-04 converged?  yes
  Max step  3.7799E-01 Target: 4.0000E-03 converged?   no
  RMS step  7.3660E-02 Target: 2.6667E-03 converged?   no
  Max grad  1.0229E-02 Target: 1.0000E-03 converged?   no
  RMS grad  4.4366E-03 Target: 6.6667E-04 converged?   no

Converting HDLC to Cartesians
DFTD Energy:    -0.0139873 hartree
Setting up the DFT grid...
| time to set the grid = 0.00 s
DFT grid points: 34039 (2836 points/atom)

                      *** Start SCF Iterations ***

 Iter     DIIS Error       Energy change      Electrons        XC Energy           Energy        Time(s)
----------------------------------------------------------------------------------------------------------
Initial temperature is 5000.000000
| Skip purify step
|    1     0.0431433314    -231.6714178672    41.9905710208   -18.0284094268    -231.6714178672     0.16  
|    2     0.0820866838      +6.4935273384    42.0000390540   -17.3726162439    -225.1778905287     0.15  
|    3     0.0263603665      -0.1157042350    42.0000334980   -17.4424419962    -225.2935947637     0.15  
|    4     0.0175888047      -0.0058951527    42.0000314764   -17.4706488323    -225.2994899164     0.15  
|    5     0.0071100812      -0.0046945983    42.0000310231   -17.4854225257    -225.3041845148     0.15  
|    6     0.0017571073      -0.0009288092    42.0000302712   -17.4980368304    -225.3051133240     0.14  
|    7     0.0002158297      -0.0000374644    42.0000302694   -17.4992893336    -225.3051507884     0.14  
|    8     0.0001167734      -0.0000021850    42.0000302968   -17.4995193442    -225.3051529734     0.13  
|    9     0.0000359665      -0.0000001435    42.0000303105   -17.4995543227    -225.3051531169     0.16  
|   10     0.0000181176      -0.0000000268    42.0000303154   -17.4995528794    -225.3051531437     0.13  
|   11     0.0000032946      -0.0000000038    42.0000303180   -17.4995540116    -225.3051531475     0.12  
----------------------------------------------------------------------------------------------------------
FINAL ENERGY: -225.3051531475 a.u.
Fractional Occupation Entropy: 0.0000000000
Mermin Free Energy:            -225.3051531475
DISPERSION CONTRIBUTION TO ENERGY: -0.0139873343 a.u.
HOMO-LUMO GAP: 2.546 eV
CENTER OF MASS: {0.022316, -0.008018, -0.063451} ANGS
DIPOLE MOMENT: {2.110666, 0.613904, 2.716646} (|D| = 3.494561) DEBYE
Writing out molden info

Running Mulliken population analysis...


  Restricted hh-TDA Parameters
--------------------------------------------
Number of occupied orbitals:            22
Number of virtual orbitals:             74
Number of molecular orbitals:           96
Number of basis functions:             102
Multiplicity of target state:      singlet

 Generating 2nd functional diffs
Reference energy:             -231.2943402333
Number of electrons:            44.0000317617
XC energy:                     -18.5736684094

      Davidson Diagonalization Parameters
-----------------------------------------------
Number of roots to find:                    6
Number of guess vectors:                   18
Maximum subspace size:                     60
Number of vectors to save:                  6
Collapse vectors per root:                  2
Number of CSFs:                           253
Maximum Davidson iterations:              100
Residual convergence:                 1.0e-04
Orthogonality tolerance:              1.0e-12
Use incremental sigma vectors:             No

Davidson memory usage: 361.06 kB

Guess Vectors:
  22 & 22 : closed :    -0.829112
  22 & 20 :  open  :    -0.723212
  22 & 21 :  open  :    -0.707157
  22 & 19 :  open  :    -0.653483
  20 & 20 : closed :    -0.617311
  21 & 20 :  open  :    -0.601256
  21 & 21 : closed :    -0.585202
  22 & 18 :  open  :    -0.577272
  22 & 17 :  open  :    -0.557981
  20 & 19 :  open  :    -0.547583
  22 & 15 :  open  :    -0.533095
  21 & 19 :  open  :    -0.531528
  22 & 16 :  open  :    -0.521498
  22 & 14 :  open  :    -0.478885
  19 & 19 : closed :    -0.477854
  20 & 18 :  open  :    -0.471371
  21 & 18 :  open  :    -0.455316
  20 & 17 :  open  :    -0.452080

  Root           Eigenvalue       Energy Change        Residual
-------------------------------------------------------------------
Iteration:    0   Subspace Size:   18
Root: 1:        -0.68048473        -0.68048473         0.04146316  
Root: 2:        -0.57112618        -0.57112618         0.03466750  
Root: 3:        -0.56738196        -0.56738196         0.05243387  
Root: 4:        -0.48224961        -0.48224961         0.06123962  
Root: 5:        -0.46836805        -0.46836805         0.05448626  
Root: 6:        -0.46417223        -0.46417223         0.05068106  

Iteration:    1   Subspace Size:   24
Root: 1:        -0.68310344        -0.00261872         0.00621667  
Root: 2:        -0.57333355        -0.00220737         0.00991570  
Root: 3:        -0.57305237        -0.00567041         0.01178293  
Root: 4:        -0.49185019        -0.00960058         0.01992400  
Root: 5:        -0.47542401        -0.00705596         0.01544783  
Root: 6:        -0.46906765        -0.00489542         0.02371628  

Iteration:    2   Subspace Size:   30
Root: 1:        -0.68314285        -0.00003940         0.00100048  
Root: 2:        -0.57346727        -0.00013372         0.00227581  
Root: 3:        -0.57320849        -0.00015612         0.00190363  
Root: 4:        -0.49271299        -0.00086280         0.00703752  
Root: 5:        -0.47584335        -0.00041934         0.00525362  
Root: 6:        -0.47024300        -0.00117535         0.01016920  

Iteration:    3   Subspace Size:   36
Root: 1:        -0.68314368        -0.00000083         0.00016468  
Root: 2:        -0.57347209        -0.00000482         0.00046097  
Root: 3:        -0.57321254        -0.00000405         0.00037134  
Root: 4:        -0.49281102        -0.00009803         0.00215193  
Root: 5:        -0.47589876        -0.00005541         0.00179708  
Root: 6:        -0.47038966        -0.00014666         0.00232624  

Iteration:    4   Subspace Size:   42
Root: 1:        -0.68314370        -0.00000002         0.00002372  Converged
Root: 2:        -0.57347227        -0.00000017         0.00007962  Converged
Root: 3:        -0.57321266        -0.00000012         0.00005849  Converged
Root: 4:        -0.49281820        -0.00000719         0.00052125  
Root: 5:        -0.47590346        -0.00000470         0.00041236  
Root: 6:        -0.47039523        -0.00000557         0.00074198  

Iteration:    5   Subspace Size:   45
Root: 1:        -0.68314370        -0.00000000         0.00002268  Converged
Root: 2:        -0.57347227        -0.00000000         0.00007527  Converged
Root: 3:        -0.57321266        -0.00000000         0.00005179  Converged
Root: 4:        -0.49281852        -0.00000032         0.00010420  
Root: 5:        -0.47590367        -0.00000021         0.00009945  Converged
Root: 6:        -0.47039568        -0.00000045         0.00025100  

Iteration:    6   Subspace Size:   47
Root: 1:        -0.68314370        -0.00000000         0.00002286  Converged
Root: 2:        -0.57347227        -0.00000000         0.00006557  Converged
Root: 3:        -0.57321266        -0.00000000         0.00004601  Converged
Root: 4:        -0.49281854        -0.00000001         0.00002486  Converged
Root: 5:        -0.47590367        -0.00000000         0.00008203  Converged
Root: 6:        -0.47039571        -0.00000003         0.00005679  Converged

Davidson converged in 6 iterations
47 sigma vectors were formed

  Root   Mult.   Total Energy (a.u.)   Ex. Energy (a.u.)     Ex. Energy (eV)     Ex. Energy (nm)        Osc. (a.u.)  
-------------------------------------------------------------------------------------------------------------------
     1  singlet       -231.97748393
     2  singlet       -231.86781250          0.10967143          2.98431084        415.45344100          0.06388738
     3  singlet       -231.86755290          0.10993103          2.99137513        414.47232527          0.02089801
     4  singlet       -231.78715877          0.19032516          5.17901019        239.39752199          0.33941903
     5  singlet       -231.77024391          0.20724002          5.63928696        219.85797437          0.09250324
     6  singlet       -231.76473595          0.21274798          5.78916622        214.16593700          0.00204802

Singlet  1: Largest CI coefficients:
  22  & 22 : closed :   0.978633

Singlet  2: Largest CI coefficients:
  20  & 22 :  open  :  -0.571978
  22  & 20 :  open  :  -0.571978
  21  & 22 :  open  :   0.383284
  22  & 21 :  open  :   0.383284
  22  & 22 : closed :   0.116567

Singlet  3: Largest CI coefficients:
  21  & 22 :  open  :  -0.527272
  22  & 21 :  open  :  -0.527272
  20  & 22 :  open  :  -0.373014
  22  & 20 :  open  :  -0.373014
  21  & 21 : closed :   0.153702
  19  & 22 :  open  :  -0.153332
  22  & 19 :  open  :  -0.153332
  20  & 21 :  open  :   0.136201
  21  & 20 :  open  :   0.136201

Singlet  4: Largest CI coefficients:
  19  & 22 :  open  :  -0.619999
  22  & 19 :  open  :  -0.619999
  20  & 20 : closed :  -0.352151
  21  & 22 :  open  :   0.110012
  22  & 21 :  open  :   0.110012

Singlet  5: Largest CI coefficients:
  20  & 20 : closed :   0.759763
  18  & 22 :  open  :  -0.328599
  22  & 18 :  open  :  -0.328599
  19  & 22 :  open  :  -0.213909
  22  & 19 :  open  :  -0.213909
  19  & 19 : closed :  -0.153255
  20  & 21 :  open  :  -0.105211
  21  & 20 :  open  :  -0.105211

Singlet  6: Largest CI coefficients:
  20  & 21 :  open  :  -0.653148
  21  & 20 :  open  :  -0.653148
  21  & 21 : closed :   0.163415
  20  & 20 : closed :  -0.128636
  18  & 21 :  open  :   0.116358
  21  & 18 :  open  :   0.116358

Singlet state dipole moments:

  Root       Dx         Dy         Dz         |D|  (Debye)
------------------------------------------------------------
     1     1.2737    -0.2523     1.7259     2.1598
     2     0.9689    -0.1365     1.0830     1.4596
     3    -1.1407    -0.2135     0.2229     1.1817
     4     1.6401     0.2806     2.5017     3.0045
     5     1.6463     0.5291     2.3887     2.9489
     6    -2.0833     0.1871    -1.2131     2.4180

Transition dipole moments between singlet states:

    Transition       Tx         Ty         Tz         |T| (a.u.)
------------------------------------------------------------------
     1 ->    2    -0.0102    -0.9315     0.0776     0.9348
     1 ->    3     0.3934    -0.2978     0.2042     0.5340
     1 ->    4    -1.6034     0.0668    -0.3156     1.6356
     1 ->    5    -0.2965     0.6341    -0.4237     0.8183
     1 ->    6    -0.1194     0.0109     0.0078     0.1202
     2 ->    3     0.6820     0.0779     0.7084     0.9864
     2 ->    4    -0.2471    -0.0686    -0.1733     0.3095
     2 ->    5    -0.2711    -0.4443     0.1329     0.5372
     2 ->    6    -0.3085    -0.5865    -0.0447     0.6642
     3 ->    4    -0.2301     0.0157     0.0650     0.2396
     3 ->    5    -0.1435    -0.2300     0.3002     0.4045
     3 ->    6    -0.1905     0.6007    -0.2347     0.6725
     4 ->    5    -0.3851    -0.1844     0.0226     0.4276
     4 ->    6     0.1410    -0.0780     0.1212     0.2016
     5 ->    6     0.0837     0.1121    -0.0499     0.1485

Magnetic transition dipole moments and rotational strengths:

 Transition      Lx         Ly         Lz       R(len)     R(vel) (a.u.)
------------------------------------------------------------------------
 1 ->    2     0.0663     0.0437     1.1582    -0.0485     0.0063
 1 ->    3    -0.4348     0.6004     0.3334     0.2818    -0.0453
 1 ->    4    -0.0921     0.5320     0.3199    -0.0822     0.0120
 1 ->    5    -0.1342     0.3330     0.1280    -0.1967     0.0643
 1 ->    6    -0.0552     0.0634    -0.0321    -0.0070     0.0016

Electric transition quadrupole moments (Cartesian):

 Transition      Qxy        Qxz        Qyz        Qxx        Qyy        Qzz       norm (a.u.)
----------------------------------------------------------------------------------------------
 1 ->    2     0.0327     0.6066    -0.2018    -0.3121     1.0981    -0.1515     1.3175
 1 ->    3    -0.1703    -0.9655    -0.7998    -0.8404     0.3651    -0.4182     1.6172
 1 ->    4    -1.2790     1.2071     0.1624     0.4087     0.0509    -0.1094     1.8169
 1 ->    5     0.2659     0.5708     0.2333     1.8109    -0.7619    -0.1910     2.0850
 1 ->    6     0.0230    -0.0333     0.0184    -0.1085     0.0643     0.0209     0.1353


Building Xtilde...

Building Z-vector RHS...

 Generating 2nd functional diffs
Solving CPSCF equations
Using DIIS solver

 Iter         Residual      
------  --------------------
    1      1.053973724748
    2      1.289609299076
    3      0.164881950214
    4      0.020873382066
    5      0.004954720441
    6      0.002838580576
    7      0.000594668618
    8      0.000284607523
    9      0.000071013725

CPSCF converged

Building X...

 Generating 2nd functional diffs
 Generating 2nd functional diffs
Building Xtilde...

Building Z-vector RHS...

 Generating 2nd functional diffs
Solving CPSCF equations
Using DIIS solver

 Iter         Residual      
------  --------------------
    1      1.492190154693
    2      2.011815638836
    3      0.176585422645
    4      0.025221148055
    5      0.005060767724
    6      0.002520952784
    7      0.000819798968
    8      0.000327337284
    9      0.000072845999

CPSCF converged

Building X...

 Generating 2nd functional diffs
 Generating 2nd functional diffs
Building Xtilde...

Building Z-vector RHS...

 Generating 2nd functional diffs
Solving CPSCF equations
Using DIIS solver

 Iter         Residual      
------  --------------------
    1      0.840889727729
    2      1.180522007660
    3      0.075432846696
    4      0.007126719735
    5      0.003909243109
    6      0.001065930894
    7      0.000396067174
    8      0.000144029158
    9      0.000035662431

CPSCF converged

Building X...

 Generating 2nd functional diffs
 Generating 2nd functional diffs
Lower state energy:      -231.8678125032
Upper state energy:      -231.8675528951
Energy difference:          0.0002596081
 Energy calculation finished, energy:  0.000000000E+00

Converting Cartesians to HDLC

Converting Cartesians to HDLC

Converting Cartesians to HDLC
 in dlf_makehessian...
Updating Hessian with the BFGS update, No    15
Testing convergence  in cycle   16
    Energy  0.0000E+00 Target: 1.0000E-04 converged?  yes
  Max step  5.8034E-02 Target: 4.0000E-03 converged?   no
  RMS step  2.2393E-02 Target: 2.6667E-03 converged?   no
  Max grad  1.6069E-02 Target: 1.0000E-03 converged?   no
  RMS grad  4.6959E-03 Target: 6.6667E-04 converged?   no

Converting HDLC to Cartesians
DFTD Energy:    -0.0139936 hartree
Setting up the DFT grid...
| time to set the grid = 0.00 s
DFT grid points: 34038 (2836 points/atom)

                      *** Start SCF Iterations ***

 Iter     DIIS Error       Energy change      Electrons        XC Energy           Energy        Time(s)
----------------------------------------------------------------------------------------------------------
Initial temperature is 5000.000000
| Skip purify step
|    1     0.0472985036    -231.6707596401    42.0014917092   -18.0312058358    -231.6707596401     0.16  
|    2     0.0834123908      +6.4929240562    42.0000087932   -17.3694519729    -225.1778355839     0.16  
|    3     0.0275662976      -0.1171472915    42.0000061010   -17.4409842472    -225.2949828754     0.15  
|    4     0.0181175517      -0.0059972175    42.0000050691   -17.4678722425    -225.3009800929     0.15  
|    5     0.0085595087      -0.0048237568    42.0000052634   -17.4830220813    -225.3058038497     0.15  
|    6     0.0017229840      -0.0012006820    42.0000050211   -17.4973003613    -225.3070045317     0.15  
|    7     0.0002750953      -0.0000410749    42.0000051031   -17.4987548965    -225.3070456066     0.14  
|    8     0.0001001554      -0.0000032009    42.0000051369   -17.4992049861    -225.3070488075     0.13  
|    9     0.0000372439      -0.0000001845    42.0000051545   -17.4992638227    -225.3070489920     0.16  
|   10     0.0000151004      -0.0000000284    42.0000051583   -17.4992628147    -225.3070490204     0.13  
|   11     0.0000035125      -0.0000000051    42.0000051603   -17.4992667163    -225.3070490255     0.12  
----------------------------------------------------------------------------------------------------------
FINAL ENERGY: -225.3070490255 a.u.
Fractional Occupation Entropy: 0.0000000000
Mermin Free Energy:            -225.3070490255
DISPERSION CONTRIBUTION TO ENERGY: -0.0139935645 a.u.
HOMO-LUMO GAP: 2.545 eV
CENTER OF MASS: {0.025183, -0.005351, -0.067385} ANGS
DIPOLE MOMENT: {2.101461, 0.573098, 2.763390} (|D| = 3.518651) DEBYE
Writing out molden info

Running Mulliken population analysis...


  Restricted hh-TDA Parameters
--------------------------------------------
Number of occupied orbitals:            22
Number of virtual orbitals:             74
Number of molecular orbitals:           96
Number of basis functions:             102
Multiplicity of target state:      singlet

 Generating 2nd functional diffs
Reference energy:             -231.2965976584
Number of electrons:            44.0000054061
XC energy:                     -18.5733621038

      Davidson Diagonalization Parameters
-----------------------------------------------
Number of roots to find:                    6
Number of guess vectors:                   18
Maximum subspace size:                     60
Number of vectors to save:                  6
Collapse vectors per root:                  2
Number of CSFs:                           253
Maximum Davidson iterations:              100
Residual convergence:                 1.0e-04
Orthogonality tolerance:              1.0e-12
Use incremental sigma vectors:             No

Davidson memory usage: 361.06 kB

Guess Vectors:
  22 & 22 : closed :    -0.828470
  22 & 20 :  open  :    -0.722080
  22 & 21 :  open  :    -0.705652
  22 & 19 :  open  :    -0.653666
  20 & 20 : closed :    -0.615689
  21 & 20 :  open  :    -0.599262
  21 & 21 : closed :    -0.582834
  22 & 18 :  open  :    -0.576987
  22 & 17 :  open  :    -0.557009
  20 & 19 :  open  :    -0.547276
  21 & 19 :  open  :    -0.530848
  22 & 15 :  open  :    -0.529036
  22 & 16 :  open  :    -0.522662
  22 & 14 :  open  :    -0.479431
  19 & 19 : closed :    -0.478862
  20 & 18 :  open  :    -0.470597
  21 & 18 :  open  :    -0.454170
  20 & 17 :  open  :    -0.450619

  Root           Eigenvalue       Energy Change        Residual
-------------------------------------------------------------------
Iteration:    0   Subspace Size:   18
Root: 1:        -0.67993009        -0.67993009         0.04118037  
Root: 2:        -0.56955324        -0.56955324         0.03431508  
Root: 3:        -0.56573965        -0.56573965         0.05238055  
Root: 4:        -0.48219422        -0.48219422         0.06126352  
Root: 5:        -0.46725552        -0.46725552         0.05641300  
Root: 6:        -0.46287558        -0.46287558         0.04821061  

Iteration:    1   Subspace Size:   24
Root: 1:        -0.68251253        -0.00258244         0.00615499  
Root: 2:        -0.57166523        -0.00211198         0.00839333  
Root: 3:        -0.57148947        -0.00574982         0.01295487  
Root: 4:        -0.49173234        -0.00953812         0.01957920  
Root: 5:        -0.47483081        -0.00757529         0.01575875  
Root: 6:        -0.46753535        -0.00465977         0.02317833  

Iteration:    2   Subspace Size:   30
Root: 1:        -0.68255131        -0.00003878         0.00100282  
Root: 2:        -0.57175666        -0.00009143         0.00217965  
Root: 3:        -0.57168928        -0.00019981         0.00199069  
Root: 4:        -0.49254411        -0.00081178         0.00676244  
Root: 5:        -0.47525891        -0.00042810         0.00584194  
Root: 6:        -0.46864064        -0.00110529         0.01007504  

Iteration:    3   Subspace Size:   36
Root: 1:        -0.68255216        -0.00000085         0.00016676  
Root: 2:        -0.57176093        -0.00000427         0.00044931  
Root: 3:        -0.57169384        -0.00000456         0.00039360  
Root: 4:        -0.49263379        -0.00008967         0.00193484  
Root: 5:        -0.47532949        -0.00007059         0.00202005  
Root: 6:        -0.46878327        -0.00014263         0.00226869  

Iteration:    4   Subspace Size:   42
Root: 1:        -0.68255217        -0.00000002         0.00002363  Converged
Root: 2:        -0.57176108        -0.00000016         0.00007674  Converged
Root: 3:        -0.57169398        -0.00000014         0.00006055  Converged
Root: 4:        -0.49263963        -0.00000584         0.00046867  
Root: 5:        -0.47533555        -0.00000606         0.00046587  
Root: 6:        -0.46878826        -0.00000498         0.00068325  

Iteration:    5   Subspace Size:   45
Root: 1:        -0.68255217        -0.00000000         0.00002253  Converged
Root: 2:        -0.57176108        -0.00000000         0.00007096  Converged
Root: 3:        -0.57169399        -0.00000000         0.00004929  Converged
Root: 4:        -0.49263990        -0.00000027         0.00009618  Converged
Root: 5:        -0.47533584        -0.00000029         0.00010721  
Root: 6:        -0.46878862        -0.00000037         0.00021383  

Iteration:    6   Subspace Size:   47
Root: 1:        -0.68255217        -0.00000000         0.00002300  Converged
Root: 2:        -0.57176109        -0.00000000         0.00006050  Converged
Root: 3:        -0.57169399        -0.00000000         0.00004657  Converged
Root: 4:        -0.49263991        -0.00000001         0.00006562  Converged
Root: 5:        -0.47533585        -0.00000001         0.00002720  Converged
Root: 6:        -0.46878864        -0.00000002         0.00005083  Converged

Davidson converged in 6 iterations
47 sigma vectors were formed

  Root   Mult.   Total Energy (a.u.)   Ex. Energy (a.u.)     Ex. Energy (eV)     Ex. Energy (nm)        Osc. (a.u.)  
-------------------------------------------------------------------------------------------------------------------
     1  singlet       -231.97914983
     2  singlet       -231.86835874          0.11079109          3.01477841        411.25483833          0.06195252
     3  singlet       -231.86829164          0.11085819          3.01660428        411.00591699          0.02472037
     4  singlet       -231.78923756          0.18991227          5.16777491        239.91799753          0.34648211
     5  singlet       -231.77193351          0.20721632          5.63864210        219.88311813          0.08554061
     6  singlet       -231.76538630          0.21376353          5.81680069        213.14847675          0.00234952

Singlet  1: Largest CI coefficients:
  22  & 22 : closed :  -0.979417

Singlet  2: Largest CI coefficients:
  20  & 22 :  open  :   0.529614
  22  & 20 :  open  :   0.529614
  21  & 22 :  open  :  -0.437949
  22  & 21 :  open  :  -0.437949
  22  & 22 : closed :  -0.116767
  21  & 21 : closed :   0.105399

Singlet  3: Largest CI coefficients:
  21  & 22 :  open  :   0.484931
  22  & 21 :  open  :   0.484931
  20  & 22 :  open  :   0.430254
  22  & 20 :  open  :   0.430254
  19  & 22 :  open  :   0.154385
  22  & 19 :  open  :   0.154385
  20  & 21 :  open  :  -0.135294
  21  & 20 :  open  :  -0.135294
  21  & 21 : closed :  -0.133775

Singlet  4: Largest CI coefficients:
  19  & 22 :  open  :  -0.627355
  22  & 19 :  open  :  -0.627355
  20  & 20 : closed :  -0.320631
  21  & 22 :  open  :   0.108785
  22  & 21 :  open  :   0.108785

Singlet  5: Largest CI coefficients:
  20  & 20 : closed :   0.753346
  18  & 22 :  open  :  -0.339966
  22  & 18 :  open  :  -0.339966
  19  & 22 :  open  :  -0.189577
  22  & 19 :  open  :  -0.189577
  19  & 19 : closed :  -0.155633
  20  & 21 :  open  :  -0.141894
  21  & 20 :  open  :  -0.141894

Singlet  6: Largest CI coefficients:
  20  & 21 :  open  :   0.644848
  21  & 20 :  open  :   0.644848
  20  & 20 : closed :   0.173185
  21  & 21 : closed :  -0.169523
  18  & 21 :  open  :  -0.114922
  21  & 18 :  open  :  -0.114922

Singlet state dipole moments:

  Root       Dx         Dy         Dz         |D|  (Debye)
------------------------------------------------------------
     1     1.2476    -0.2323     1.7609     2.1705
     2     0.5924    -0.2103     0.7509     0.9793
     3    -0.7950    -0.1880     0.5817     1.0028
     4     1.5638     0.2241     2.5442     2.9948
     5     1.6852     0.4952     2.3947     2.9698
     6    -2.1535     0.0842    -1.1874     2.4606

Transition dipole moments between singlet states:

    Transition       Tx         Ty         Tz         |T| (a.u.)
------------------------------------------------------------------
     1 ->    2    -0.0271    -0.9124     0.0751     0.9158
     1 ->    3     0.3777    -0.3865     0.2060     0.5783
     1 ->    4     1.6190    -0.0785     0.3305     1.6543
     1 ->    5     0.2187    -0.6322     0.4144     0.7869
     1 ->    6    -0.1259    -0.0122     0.0223     0.1284
     2 ->    3     0.7608     0.0845     0.7337     1.0603
     2 ->    4     0.2430     0.0778     0.1830     0.3140
     2 ->    5     0.2509     0.4274    -0.1196     0.5099
     2 ->    6    -0.2623    -0.6304    -0.0173     0.6830
     3 ->    4     0.2517     0.0040    -0.0474     0.2561
     3 ->    5     0.1615     0.2295    -0.2947     0.4069
     3 ->    6    -0.2165     0.5496    -0.2491     0.6411
     4 ->    5    -0.3993    -0.1745     0.0294     0.4368
     4 ->    6    -0.1800     0.0588    -0.1277     0.2284
     5 ->    6     0.0153    -0.1105     0.1276     0.1695

Magnetic transition dipole moments and rotational strengths:

 Transition      Lx         Ly         Lz       R(len)     R(vel) (a.u.)
------------------------------------------------------------------------
 1 ->    2     0.1173    -0.0131     1.1091    -0.0920     0.0156
 1 ->    3    -0.4385     0.5950     0.4491     0.3031    -0.0506
 1 ->    4     0.0865    -0.5442    -0.3172    -0.0779     0.0089
 1 ->    5     0.1278    -0.3288    -0.1185    -0.1867     0.0609
 1 ->    6    -0.0574     0.0493    -0.0295    -0.0060     0.0017

Electric transition quadrupole moments (Cartesian):

 Transition      Qxy        Qxz        Qyz        Qxx        Qyy        Qzz       norm (a.u.)
----------------------------------------------------------------------------------------------
 1 ->    2     0.0738     0.6854    -0.1126    -0.2402     1.0666    -0.1313     1.3040
 1 ->    3    -0.1862    -0.8747    -0.8247    -0.8739     0.4555    -0.3866     1.6126
 1 ->    4     1.2837    -1.2158    -0.1552    -0.4347    -0.0278     0.1110     1.8309
 1 ->    5    -0.3256    -0.5113    -0.2153    -1.8012     0.7666     0.2028     2.0705
 1 ->    6    -0.0019    -0.0472     0.0132    -0.1709     0.0945     0.0358     0.2045


Building Xtilde...

Building Z-vector RHS...

 Generating 2nd functional diffs
Solving CPSCF equations
Using DIIS solver

 Iter         Residual      
------  --------------------
    1      1.209249489008
    2      1.536753194686
    3      0.174428471746
    4      0.023646097747
    5      0.004981045177
    6      0.002924267047
    7      0.000649789410
    8      0.000327065429
    9      0.000090053642

CPSCF converged

Building X...

 Generating 2nd functional diffs
 Generating 2nd functional diffs
Building Xtilde...

Building Z-vector RHS...

 Generating 2nd functional diffs
Solving CPSCF equations
Using DIIS solver

 Iter         Residual      
------  --------------------
    1      1.345751337408
    2      1.804437941939
    3      0.165080422862
    4      0.023470287198
    5      0.004822666848
    6      0.002522640293
    7      0.000794496579
    8      0.000328431057
    9      0.000070094767

CPSCF converged

Building X...

 Generating 2nd functional diffs
 Generating 2nd functional diffs
Building Xtilde...

Building Z-vector RHS...

 Generating 2nd functional diffs
Solving CPSCF equations
Using DIIS solver

 Iter         Residual      
------  --------------------
    1      0.897683336544
    2      1.267010597251
    3      0.080793155872
    4      0.007546330523
    5      0.004360328281
    6      0.001091560959
    7      0.000393827353
    8      0.000146625658
    9      0.000033422922

CPSCF converged

Building X...

 Generating 2nd functional diffs
 Generating 2nd functional diffs
Lower state energy:      -231.8683587440
Upper state energy:      -231.8682916446
Energy difference:          0.0000670994
 Energy calculation finished, energy:  0.000000000E+00

Converting Cartesians to HDLC

Converting Cartesians to HDLC

Converting Cartesians to HDLC
 in dlf_makehessian...
Updating Hessian with the BFGS update, No    16
Testing convergence  in cycle   17
    Energy  0.0000E+00 Target: 1.0000E-04 converged?  yes
  Max step  7.8496E-02 Target: 4.0000E-03 converged?   no
  RMS step  2.2820E-02 Target: 2.6667E-03 converged?   no
  Max grad  1.5691E-02 Target: 1.0000E-03 converged?   no
  RMS grad  5.1120E-03 Target: 6.6667E-04 converged?   no

Converting HDLC to Cartesians
DFTD Energy:    -0.0140005 hartree
Setting up the DFT grid...
| time to set the grid = 0.00 s
DFT grid points: 34043 (2836 points/atom)

                      *** Start SCF Iterations ***

 Iter     DIIS Error       Energy change      Electrons        XC Energy           Energy        Time(s)
----------------------------------------------------------------------------------------------------------
Initial temperature is 5000.000000
| Skip purify step
|    1     0.0450948082    -231.6783907281    42.0020278475   -18.0347989418    -231.6783907281     0.16  
|    2     0.0816687990      +6.4972342443    42.0000081603   -17.3760106587    -225.1811564838     0.16  
|    3     0.0268477150      -0.1123610473    42.0000053573   -17.4474710930    -225.2935175311     0.15  
|    4     0.0174775401      -0.0059538425    42.0000044889   -17.4740883449    -225.2994713736     0.15  
|    5     0.0081891015      -0.0045855226    42.0000047769   -17.4887761395    -225.3040568962     0.15  
|    6     0.0016098192      -0.0011347592    42.0000045508   -17.5027834986    -225.3051916554     0.15  
|    7     0.0002478055      -0.0000379273    42.0000046521   -17.5041707697    -225.3052295827     0.14  
|    8     0.0001026173      -0.0000025385    42.0000046804   -17.5044780324    -225.3052321212     0.14  
|    9     0.0000360014      -0.0000001533    42.0000046945   -17.5045368593    -225.3052322745     0.16  
|   10     0.0000135028      -0.0000000261    42.0000046980   -17.5045342737    -225.3052323006     0.13  
|   11     0.0000033398      -0.0000000037    42.0000046995   -17.5045375433    -225.3052323044     0.13  
----------------------------------------------------------------------------------------------------------
FINAL ENERGY: -225.3052323044 a.u.
Fractional Occupation Entropy: 0.0000000000
Mermin Free Energy:            -225.3052323044
DISPERSION CONTRIBUTION TO ENERGY: -0.0140005083 a.u.
HOMO-LUMO GAP: 2.529 eV
CENTER OF MASS: {0.026096, -0.004569, -0.068522} ANGS
DIPOLE MOMENT: {2.035220, 0.579921, 2.781747} (|D| = 3.495218) DEBYE
Writing out molden info

Running Mulliken population analysis...


  Restricted hh-TDA Parameters
--------------------------------------------
Number of occupied orbitals:            22
Number of virtual orbitals:             74
Number of molecular orbitals:           96
Number of basis functions:             102
Multiplicity of target state:      singlet

 Generating 2nd functional diffs
Reference energy:             -231.2934131176
Number of electrons:            44.0000049232
XC energy:                     -18.5789655111

      Davidson Diagonalization Parameters
-----------------------------------------------
Number of roots to find:                    6
Number of guess vectors:                   18
Maximum subspace size:                     60
Number of vectors to save:                  6
Collapse vectors per root:                  2
Number of CSFs:                           253
Maximum Davidson iterations:              100
Residual convergence:                 1.0e-04
Orthogonality tolerance:              1.0e-12
Use incremental sigma vectors:             No

Davidson memory usage: 361.06 kB

Guess Vectors:
  22 & 22 : closed :    -0.830671
  22 & 20 :  open  :    -0.724173
  22 & 21 :  open  :    -0.709634
  22 & 19 :  open  :    -0.656625
  20 & 20 : closed :    -0.617674
  21 & 20 :  open  :    -0.603135
  21 & 21 : closed :    -0.588597
  22 & 18 :  open  :    -0.578882
  22 & 17 :  open  :    -0.559943
  20 & 19 :  open  :    -0.550127
  21 & 19 :  open  :    -0.535588
  22 & 15 :  open  :    -0.530273
  22 & 16 :  open  :    -0.524664
  19 & 19 : closed :    -0.482580
  22 & 14 :  open  :    -0.481950
  20 & 18 :  open  :    -0.472384
  21 & 18 :  open  :    -0.457845
  20 & 17 :  open  :    -0.453445

  Root           Eigenvalue       Energy Change        Residual
-------------------------------------------------------------------
Iteration:    0   Subspace Size:   18
Root: 1:        -0.68145164        -0.68145164         0.04121235  
Root: 2:        -0.57327333        -0.57327333         0.03424321  
Root: 3:        -0.56915155        -0.56915155         0.05350498  
Root: 4:        -0.48376622        -0.48376622         0.06024637  
Root: 5:        -0.46885981        -0.46885981         0.05732419  
Root: 6:        -0.46560203        -0.46560203         0.04944263  

Iteration:    1   Subspace Size:   24
Root: 1:        -0.68402320        -0.00257156         0.00614234  
Root: 2:        -0.57537673        -0.00210339         0.00881735  
Root: 3:        -0.57516360        -0.00601205         0.01296712  
Root: 4:        -0.49310453        -0.00933831         0.01996756  
Root: 5:        -0.47654637        -0.00768655         0.01689071  
Root: 6:        -0.47034592        -0.00474390         0.02296285  

Iteration:    2   Subspace Size:   30
Root: 1:        -0.68406178        -0.00003859         0.00099920  
Root: 2:        -0.57548546        -0.00010873         0.00221302  
Root: 3:        -0.57535900        -0.00019540         0.00197796  
Root: 4:        -0.49395819        -0.00085366         0.00706679  
Root: 5:        -0.47704814        -0.00050178         0.00650947  
Root: 6:        -0.47140866        -0.00106273         0.01034884  

Iteration:    3   Subspace Size:   36
Root: 1:        -0.68406261        -0.00000083         0.00016375  
Root: 2:        -0.57548995        -0.00000449         0.00045128  
Root: 3:        -0.57536350        -0.00000450         0.00038892  
Root: 4:        -0.49405878        -0.00010059         0.00206252  
Root: 5:        -0.47713297        -0.00008483         0.00217514  
Root: 6:        -0.47156172        -0.00015307         0.00249685  

Iteration:    4   Subspace Size:   42
Root: 1:        -0.68406263        -0.00000002         0.00002370  Converged
Root: 2:        -0.57549011        -0.00000016         0.00007677  Converged
Root: 3:        -0.57536364        -0.00000014         0.00006011  Converged
Root: 4:        -0.49406541        -0.00000663         0.00049454  
Root: 5:        -0.47713991        -0.00000693         0.00051045  
Root: 6:        -0.47156826        -0.00000654         0.00080998  

Iteration:    5   Subspace Size:   45
Root: 1:        -0.68406263        -0.00000000         0.00002266  Converged
Root: 2:        -0.57549011        -0.00000000         0.00007304  Converged
Root: 3:        -0.57536364        -0.00000000         0.00005043  Converged
Root: 4:        -0.49406571        -0.00000031         0.00010399  
Root: 5:        -0.47714024        -0.00000033         0.00011979  
Root: 6:        -0.47156884        -0.00000058         0.00023745  

Iteration:    6   Subspace Size:   48
Root: 1:        -0.68406263        -0.00000000         0.00002325  Converged
Root: 2:        -0.57549012        -0.00000000         0.00006300  Converged
Root: 3:        -0.57536364        -0.00000000         0.00004675  Converged
Root: 4:        -0.49406573        -0.00000001         0.00002348  Converged
Root: 5:        -0.47714025        -0.00000002         0.00003216  Converged
Root: 6:        -0.47156886        -0.00000003         0.00004998  Converged

Davidson converged in 6 iterations
48 sigma vectors were formed

  Root   Mult.   Total Energy (a.u.)   Ex. Energy (a.u.)     Ex. Energy (eV)     Ex. Energy (nm)        Osc. (a.u.)  
-------------------------------------------------------------------------------------------------------------------
     1  singlet       -231.97747575
     2  singlet       -231.86890323          0.10857251          2.95440792        419.65843549          0.05836449
     3  singlet       -231.86877676          0.10869899          2.95784949        419.17014808          0.02233525
     4  singlet       -231.78747884          0.18999690          5.17007791        239.81112620          0.34541022
     5  singlet       -231.77055337          0.20692238          5.63064340        220.19547651          0.09081075
     6  singlet       -231.76498198          0.21249376          5.78224855        214.42215700          0.00269803

Singlet  1: Largest CI coefficients:
  22  & 22 : closed :   0.978984

Singlet  2: Largest CI coefficients:
  20  & 22 :  open  :  -0.528515
  22  & 20 :  open  :  -0.528515
  21  & 22 :  open  :   0.438804
  22  & 21 :  open  :   0.438804
  22  & 22 : closed :   0.121429
  21  & 21 : closed :  -0.107804

Singlet  3: Largest CI coefficients:
  21  & 22 :  open  :  -0.485639
  22  & 21 :  open  :  -0.485639
  20  & 22 :  open  :  -0.431349
  22  & 20 :  open  :  -0.431349
  19  & 22 :  open  :  -0.152017
  22  & 19 :  open  :  -0.152017
  21  & 21 : closed :   0.136440
  20  & 21 :  open  :   0.131474
  21  & 20 :  open  :   0.131474

Singlet  4: Largest CI coefficients:
  19  & 22 :  open  :   0.623946
  22  & 19 :  open  :   0.623946
  20  & 20 : closed :   0.335907
  21  & 22 :  open  :  -0.108263
  22  & 21 :  open  :  -0.108263

Singlet  5: Largest CI coefficients:
  20  & 20 : closed :  -0.736861
  18  & 22 :  open  :   0.316260
  22  & 18 :  open  :   0.316260
  19  & 22 :  open  :   0.210500
  22  & 19 :  open  :   0.210500
  20  & 21 :  open  :   0.203467
  21  & 20 :  open  :   0.203467
  19  & 19 : closed :   0.153004

Singlet  6: Largest CI coefficients:
  20  & 21 :  open  :  -0.625659
  21  & 20 :  open  :  -0.625659
  20  & 20 : closed :  -0.246470
  21  & 21 : closed :   0.193567
  18  & 21 :  open  :   0.118452
  21  & 18 :  open  :   0.118452
  18  & 22 :  open  :   0.107265
  22  & 18 :  open  :   0.107265

Singlet state dipole moments:

  Root       Dx         Dy         Dz         |D|  (Debye)
------------------------------------------------------------
     1     1.3099    -0.2701     1.7907     2.2351
     2     0.6268    -0.1771     0.7883     1.0226
     3    -0.8138    -0.1693     0.6050     1.0281
     4     1.5962     0.2464     2.5733     3.0381
     5     1.5926     0.5796     2.2942     2.8523
     6    -2.0110     0.0252    -1.1171     2.3006

Transition dipole moments between singlet states:

    Transition       Tx         Ty         Tz         |T| (a.u.)
------------------------------------------------------------------
     1 ->    2    -0.0423    -0.8941     0.0722     0.8980
     1 ->    3     0.3680    -0.3588     0.2099     0.5552
     1 ->    4     1.6161    -0.0745     0.3310     1.6514
     1 ->    5     0.2928    -0.6372     0.4081     0.8114
     1 ->    6    -0.0983    -0.0751     0.0611     0.1380
     2 ->    3     0.7140     0.0890     0.7293     1.0245
     2 ->    4     0.2207     0.0613     0.1867     0.2956
     2 ->    5     0.2965     0.5009    -0.1197     0.5942
     2 ->    6    -0.2471    -0.5926    -0.0260     0.6425
     3 ->    4     0.2369    -0.0060    -0.0521     0.2426
     3 ->    5     0.2003     0.2025    -0.2782     0.3982
     3 ->    6    -0.1649     0.5689    -0.2741     0.6526
     4 ->    5    -0.3185    -0.1913     0.0563     0.3758
     4 ->    6    -0.1862     0.0432    -0.1186     0.2250
     5 ->    6     0.1119    -0.0856     0.2402     0.2784

Magnetic transition dipole moments and rotational strengths:

 Transition      Lx         Ly         Lz       R(len)     R(vel) (a.u.)
------------------------------------------------------------------------
 1 ->    2     0.0909     0.0098     1.1366    -0.0695     0.0102
 1 ->    3    -0.4334     0.5942     0.4426     0.2798    -0.0449
 1 ->    4     0.0745    -0.5317    -0.3064    -0.0586     0.0028
 1 ->    5     0.1318    -0.3213    -0.1102    -0.1984     0.0645
 1 ->    6    -0.0387     0.0127    -0.0366    -0.0006     0.0001

Electric transition quadrupole moments (Cartesian):

 Transition      Qxy        Qxz        Qyz        Qxx        Qyy        Qzz       norm (a.u.)
----------------------------------------------------------------------------------------------
 1 ->    2    -0.0062     0.6985    -0.1162    -0.2640     1.0747    -0.1108     1.3184
 1 ->    3    -0.1875    -0.8697    -0.7930    -0.8063     0.4367    -0.4294     1.5639
 1 ->    4     1.2868    -1.2040    -0.1735    -0.4575     0.0369     0.1083     1.8324
 1 ->    5    -0.2988    -0.5017    -0.2264    -1.6979     0.7445     0.1796     1.9651
 1 ->    6    -0.0206    -0.0863    -0.0041    -0.3190     0.1650     0.0451     0.3727


Building Xtilde...

Building Z-vector RHS...

 Generating 2nd functional diffs
Solving CPSCF equations
Using DIIS solver

 Iter         Residual      
------  --------------------
    1      1.186852736186
    2      1.485417582871
    3      0.167280871406
    4      0.023362733470
    5      0.004900081421
    6      0.002652158525
    7      0.000574391393
    8      0.000306464068
    9      0.000084007678

CPSCF converged

Building X...

 Generating 2nd functional diffs
 Generating 2nd functional diffs
Building Xtilde...

Building Z-vector RHS...

 Generating 2nd functional diffs
Solving CPSCF equations
Using DIIS solver

 Iter         Residual      
------  --------------------
    1      1.325646375844
    2      1.750845962692
    3      0.162971115480
    4      0.022795662218
    5      0.004713126051
    6      0.002377521383
    7      0.000736335982
    8      0.000294829677
    9      0.000062584877

CPSCF converged

Building X...

 Generating 2nd functional diffs
 Generating 2nd functional diffs
Building Xtilde...

Building Z-vector RHS...

 Generating 2nd functional diffs
Solving CPSCF equations
Using DIIS solver

 Iter         Residual      
------  --------------------
    1      0.867371664125
    2      1.203985835537
    3      0.078542273767
    4      0.007434603205
    5      0.004159852497
    6      0.001075166084
    7      0.000383364990
    8      0.000141088883
    9      0.000032325701

CPSCF converged

Building X...

 Generating 2nd functional diffs
 Generating 2nd functional diffs
Lower state energy:      -231.8689032327
Upper state energy:      -231.8687767575
Energy difference:          0.0001264751
 Energy calculation finished, energy:  0.000000000E+00

Converting Cartesians to HDLC

Converting Cartesians to HDLC

Converting Cartesians to HDLC
 in dlf_makehessian...
Updating Hessian with the BFGS update, No    17
Testing convergence  in cycle   18
    Energy  0.0000E+00 Target: 1.0000E-04 converged?  yes
  Max step  1.2679E-01 Target: 4.0000E-03 converged?   no
  RMS step  3.1057E-02 Target: 2.6667E-03 converged?   no
  Max grad  1.6009E-02 Target: 1.0000E-03 converged?   no
  RMS grad  4.3001E-03 Target: 6.6667E-04 converged?   no

Converting HDLC to Cartesians
DFTD Energy:    -0.0140010 hartree
Setting up the DFT grid...
| time to set the grid = 0.00 s
DFT grid points: 34040 (2836 points/atom)

                      *** Start SCF Iterations ***

 Iter     DIIS Error       Energy change      Electrons        XC Energy           Energy        Time(s)
----------------------------------------------------------------------------------------------------------
Initial temperature is 5000.000000
| Skip purify step
|    1     0.0442210225    -231.6770772310    42.0080983761   -18.0410935695    -231.6770772310     0.16  
|    2     0.0816566011      +6.4959497648    41.9999902390   -17.3794720879    -225.1811274663     0.16  
|    3     0.0260138428      -0.1115974304    41.9999888833   -17.4521049931    -225.2927248967     0.16  
|    4     0.0176166634      -0.0059866044    41.9999886621   -17.4775753838    -225.2987115010     0.15  
|    5     0.0087006582      -0.0045662633    41.9999893512   -17.4921876200    -225.3032777644     0.15  
|    6     0.0014966451      -0.0013418444    41.9999895298   -17.5073653346    -225.3046196088     0.14  
|    7     0.0003390022      -0.0000416706    41.9999896796   -17.5089268155    -225.3046612794     0.14  
|    8     0.0001170213      -0.0000033309    41.9999897241   -17.5093765027    -225.3046646103     0.13  
|    9     0.0000347599      -0.0000001725    41.9999897406   -17.5094724281    -225.3046647828     0.16  
|   10     0.0000139184      -0.0000000246    41.9999897437   -17.5094633755    -225.3046648074     0.13  
|   11     0.0000033595      -0.0000000040    41.9999897452   -17.5094700743    -225.3046648113     0.13  
----------------------------------------------------------------------------------------------------------
FINAL ENERGY: -225.3046648113 a.u.
Fractional Occupation Entropy: 0.0000000000
Mermin Free Energy:            -225.3046648113
DISPERSION CONTRIBUTION TO ENERGY: -0.0140010368 a.u.
HOMO-LUMO GAP: 2.511 eV
CENTER OF MASS: {0.026569, -0.003189, -0.070594} ANGS
DIPOLE MOMENT: {2.006419, 0.556632, 2.826709} (|D| = 3.510817) DEBYE
Writing out molden info

Running Mulliken population analysis...


  Restricted hh-TDA Parameters
--------------------------------------------
Number of occupied orbitals:            22
Number of virtual orbitals:             74
Number of molecular orbitals:           96
Number of basis functions:             102
Multiplicity of target state:      singlet

 Generating 2nd functional diffs
Reference energy:             -231.2922429377
Number of electrons:            43.9999892568
XC energy:                     -18.5842063577

      Davidson Diagonalization Parameters
-----------------------------------------------
Number of roots to find:                    6
Number of guess vectors:                   18
Maximum subspace size:                     60
Number of vectors to save:                  6
Collapse vectors per root:                  2
Number of CSFs:                           253
Maximum Davidson iterations:              100
Residual convergence:                 1.0e-04
Orthogonality tolerance:              1.0e-12
Use incremental sigma vectors:             No

Davidson memory usage: 361.06 kB

Guess Vectors:
  22 & 22 : closed :    -0.832123
  22 & 20 :  open  :    -0.725700
  22 & 21 :  open  :    -0.711735
  22 & 19 :  open  :    -0.657386
  20 & 20 : closed :    -0.619277
  21 & 20 :  open  :    -0.605312
  21 & 21 : closed :    -0.591346
  22 & 18 :  open  :    -0.579268
  22 & 17 :  open  :    -0.562568
  20 & 19 :  open  :    -0.550963
  21 & 19 :  open  :    -0.536998
  22 & 15 :  open  :    -0.529747
  22 & 16 :  open  :    -0.525201
  22 & 14 :  open  :    -0.483952
  19 & 19 : closed :    -0.482649
  20 & 18 :  open  :    -0.472844
  21 & 18 :  open  :    -0.458879
  20 & 17 :  open  :    -0.456145

  Root           Eigenvalue       Energy Change        Residual
-------------------------------------------------------------------
Iteration:    0   Subspace Size:   18
Root: 1:        -0.68271338        -0.68271338         0.04108718  
Root: 2:        -0.57507964        -0.57507964         0.03404064  
Root: 3:        -0.57095163        -0.57095163         0.05348787  
Root: 4:        -0.48397715        -0.48397715         0.06058369  
Root: 5:        -0.46994482        -0.46994482         0.05799937  
Root: 6:        -0.46753916        -0.46753916         0.04905499  

Iteration:    1   Subspace Size:   24
Root: 1:        -0.68525709        -0.00254371         0.00610024  
Root: 2:        -0.57714578        -0.00206614         0.00814940  
Root: 3:        -0.57696475        -0.00601312         0.01329438  
Root: 4:        -0.49351676        -0.00953961         0.02046497  
Root: 5:        -0.47761789        -0.00767308         0.01734919  
Root: 6:        -0.47221668        -0.00467752         0.02280304  

Iteration:    2   Subspace Size:   30
Root: 1:        -0.68529511        -0.00003802         0.00099554  
Root: 2:        -0.57722308        -0.00007731         0.00210116  
Root: 3:        -0.57719018        -0.00022542         0.00205426  
Root: 4:        -0.49442008        -0.00090332         0.00718390  
Root: 5:        -0.47816032        -0.00054243         0.00683306  
Root: 6:        -0.47323746        -0.00102078         0.01028941  

Iteration:    3   Subspace Size:   36
Root: 1:        -0.68529592        -0.00000081         0.00016320  
Root: 2:        -0.57722695        -0.00000386         0.00043511  
Root: 3:        -0.57719515        -0.00000497         0.00039778  
Root: 4:        -0.49452249        -0.00010241         0.00214867  
Root: 5:        -0.47824922        -0.00008889         0.00218316  
Root: 6:        -0.47338847        -0.00015100         0.00255768  

Iteration:    4   Subspace Size:   42
Root: 1:        -0.68529594        -0.00000002         0.00002364  Converged
Root: 2:        -0.57722709        -0.00000015         0.00007235  Converged
Root: 3:        -0.57719530        -0.00000015         0.00006246  Converged
Root: 4:        -0.49452967        -0.00000718         0.00051350  
Root: 5:        -0.47825601        -0.00000680         0.00052721  
Root: 6:        -0.47339564        -0.00000717         0.00085221  

Iteration:    5   Subspace Size:   45
Root: 1:        -0.68529594        -0.00000000         0.00002287  Converged
Root: 2:        -0.57722709        -0.00000000         0.00006884  Converged
Root: 3:        -0.57719530        -0.00000000         0.00005629  Converged
Root: 4:        -0.49452999        -0.00000033         0.00010834  
Root: 5:        -0.47825634        -0.00000033         0.00013340  
Root: 6:        -0.47339628        -0.00000064         0.00024263  

Iteration:    6   Subspace Size:   48
Root: 1:        -0.68529594        -0.00000000         0.00002320  Converged
Root: 2:        -0.57722709        -0.00000000         0.00006065  Converged
Root: 3:        -0.57719530        -0.00000000         0.00004917  Converged
Root: 4:        -0.49453001        -0.00000001         0.00002490  Converged
Root: 5:        -0.47825636        -0.00000002         0.00003336  Converged
Root: 6:        -0.47339630        -0.00000003         0.00004145  Converged

Davidson converged in 6 iterations
48 sigma vectors were formed

  Root   Mult.   Total Energy (a.u.)   Ex. Energy (a.u.)     Ex. Energy (eV)     Ex. Energy (nm)        Osc. (a.u.)  
-------------------------------------------------------------------------------------------------------------------
     1  singlet       -231.97753888
     2  singlet       -231.86947003          0.10806885          2.94070247        421.61429828          0.05224888
     3  singlet       -231.86943823          0.10810064          2.94156770        421.49028428          0.02723158
     4  singlet       -231.78677294          0.19076593          5.19100433        238.84437950          0.34110083
     5  singlet       -231.77049930          0.20703958          5.63383273        220.07082336          0.09397652
     6  singlet       -231.76563924          0.21189964          5.76608154        215.02335661          0.00379048

Singlet  1: Largest CI coefficients:
  22  & 22 : closed :  -0.978982

Singlet  2: Largest CI coefficients:
  21  & 22 :  open  :  -0.491474
  22  & 21 :  open  :  -0.491474
  20  & 22 :  open  :   0.475897
  22  & 20 :  open  :   0.475897
  22  & 22 : closed :  -0.127125
  21  & 21 : closed :   0.122846

Singlet  3: Largest CI coefficients:
  20  & 22 :  open  :   0.489290
  22  & 20 :  open  :   0.489290
  21  & 22 :  open  :   0.433383
  22  & 21 :  open  :   0.433383
  19  & 22 :  open  :   0.146898
  22  & 19 :  open  :   0.146898
  20  & 21 :  open  :  -0.127500
  21  & 20 :  open  :  -0.127500
  21  & 21 : closed :  -0.123283

Singlet  4: Largest CI coefficients:
  19  & 22 :  open  :   0.618322
  22  & 19 :  open  :   0.618322
  20  & 20 : closed :   0.354914
  21  & 22 :  open  :  -0.105799
  22  & 21 :  open  :  -0.105799

Singlet  5: Largest CI coefficients:
  20  & 20 : closed :   0.712365
  18  & 22 :  open  :  -0.301512
  22  & 18 :  open  :  -0.301512
  20  & 21 :  open  :  -0.246762
  21  & 20 :  open  :  -0.246762
  19  & 22 :  open  :  -0.229789
  22  & 19 :  open  :  -0.229789
  19  & 19 : closed :  -0.151843

Singlet  6: Largest CI coefficients:
  20  & 21 :  open  :   0.608585
  21  & 20 :  open  :   0.608585
  20  & 20 : closed :   0.304095
  21  & 21 : closed :  -0.197372
  18  & 22 :  open  :  -0.127021
  22  & 18 :  open  :  -0.127021
  18  & 21 :  open  :  -0.117181
  21  & 18 :  open  :  -0.117181

Singlet state dipole moments:

  Root       Dx         Dy         Dz         |D|  (Debye)
------------------------------------------------------------
     1     1.3349    -0.2589     1.8219     2.2733
     2     0.2128    -0.2213     0.3981     0.5028
     3    -0.3833    -0.1124     1.0534     1.1266
     4     1.6142     0.2796     2.5976     3.0711
     5     1.4732     0.5815     2.2376     2.7414
     6    -1.9708    -0.0247    -0.9787     2.2005

Transition dipole moments between singlet states:

    Transition       Tx         Ty         Tz         |T| (a.u.)
------------------------------------------------------------------
     1 ->    2    -0.0818    -0.8461     0.0518     0.8516
     1 ->    3     0.3618    -0.4484     0.2142     0.6147
     1 ->    4    -1.6051     0.0531    -0.3206     1.6377
     1 ->    5     0.3557    -0.6236     0.4067     0.8251
     1 ->    6    -0.0793    -0.1150     0.0856     0.1638
     2 ->    3     0.7529     0.0916     0.7220     1.0472
     2 ->    4    -0.1815    -0.0431    -0.1932     0.2686
     2 ->    5     0.2882     0.5275    -0.0859     0.6072
     2 ->    6    -0.2089    -0.6141     0.0021     0.6487
     3 ->    4    -0.2513     0.0025     0.0208     0.2522
     3 ->    5     0.2531     0.2338    -0.2714     0.4386
     3 ->    6    -0.1750     0.5126    -0.2920     0.6153
     4 ->    5     0.2874     0.1983    -0.0729     0.3567
     4 ->    6     0.2135    -0.0287     0.1290     0.2511
     5 ->    6     0.2048    -0.0633     0.3331     0.3961

Magnetic transition dipole moments and rotational strengths:

 Transition      Lx         Ly         Lz       R(len)     R(vel) (a.u.)
------------------------------------------------------------------------
 1 ->    2     0.1325    -0.0510     1.0876    -0.0886     0.0142
 1 ->    3    -0.4221     0.5899     0.5698     0.2952    -0.0477
 1 ->    4    -0.0674     0.5254     0.2999    -0.0399    -0.0035
 1 ->    5     0.1348    -0.3316    -0.1116    -0.2094     0.0680
 1 ->    6    -0.0287    -0.0067    -0.0400     0.0004    -0.0000

Electric transition quadrupole moments (Cartesian):

 Transition      Qxy        Qxz        Qyz        Qxx        Qyy        Qzz       norm (a.u.)
----------------------------------------------------------------------------------------------
 1 ->    2     0.0043     0.7884    -0.0206    -0.1724     1.0165    -0.0527     1.2991
 1 ->    3    -0.1833    -0.7752    -0.7889    -0.8047     0.5376    -0.4408     1.5452
 1 ->    4    -1.2974     1.1827     0.1633     0.4119    -0.0303    -0.1052     1.8139
 1 ->    5    -0.2579    -0.5149    -0.2227    -1.6442     0.7123     0.1690     1.9028
 1 ->    6    -0.0432    -0.1097    -0.0153    -0.4192     0.2093     0.0498     0.4860


Building Xtilde...

Building Z-vector RHS...

 Generating 2nd functional diffs
Solving CPSCF equations
Using DIIS solver

 Iter         Residual      
------  --------------------
    1      1.347944600590
    2      1.720503845146
    3      0.175648673202
    4      0.025890255158
    5      0.004935425833
    6      0.002603799016
    7      0.000609186466
    8      0.000357510457
    9      0.000088194314

CPSCF converged

Building X...

 Generating 2nd functional diffs
 Generating 2nd functional diffs
Building Xtilde...

Building Z-vector RHS...

 Generating 2nd functional diffs
Solving CPSCF equations
Using DIIS solver

 Iter         Residual      
------  --------------------
    1      1.133111652403
    2      1.464492475256
    3      0.148346493606
    4      0.020315367965
    5      0.004388377105
    6      0.002229095409
    7      0.000655436683
    8      0.000273177922
    9      0.000052016867

CPSCF converged

Building X...

 Generating 2nd functional diffs
 Generating 2nd functional diffs
Building Xtilde...

Building Z-vector RHS...

 Generating 2nd functional diffs
Solving CPSCF equations
Using DIIS solver

 Iter         Residual      
------  --------------------
    1      0.874405277720
    2      1.206592729307
    3      0.081230141396
    4      0.007615855510
    5      0.004367200162
    6      0.001035053233
    7      0.000356907864
    8      0.000137544874
    9      0.000027629015

CPSCF converged

Building X...

 Generating 2nd functional diffs
 Generating 2nd functional diffs
Lower state energy:      -231.8694700313
Upper state energy:      -231.8694382344
Energy difference:          0.0000317968
 Energy calculation finished, energy:  0.000000000E+00

Converting Cartesians to HDLC

Converting Cartesians to HDLC

Converting Cartesians to HDLC
 in dlf_makehessian...
Updating Hessian with the BFGS update, No    18
Testing convergence  in cycle   19
    Energy  0.0000E+00 Target: 1.0000E-04 converged?  yes
  Max step  3.8284E-02 Target: 4.0000E-03 converged?   no
  RMS step  1.4566E-02 Target: 2.6667E-03 converged?   no
  Max grad  1.7652E-02 Target: 1.0000E-03 converged?   no
  RMS grad  5.8582E-03 Target: 6.6667E-04 converged?   no

Converting HDLC to Cartesians
DFTD Energy:    -0.0140007 hartree
Setting up the DFT grid...
| time to set the grid = 0.00 s
DFT grid points: 34043 (2836 points/atom)

                      *** Start SCF Iterations ***

 Iter     DIIS Error       Energy change      Electrons        XC Energy           Energy        Time(s)
----------------------------------------------------------------------------------------------------------
Initial temperature is 5000.000000
| Skip purify step
|    1     0.0418585361    -231.6753564011    42.0057485589   -18.0450554489    -231.6753564011     0.16  
|    2     0.0810852165      +6.4918971563    41.9999787750   -17.3846419068    -225.1834592448     0.16  
|    3     0.0246721435      -0.1085837427    41.9999782848   -17.4577046034    -225.2920429875     0.15  
|    4     0.0171149611      -0.0059174249    41.9999785397   -17.4829117848    -225.2979604124     0.15  
|    5     0.0081228844      -0.0044243495    41.9999795707   -17.4974961314    -225.3023847619     0.15  
|    6     0.0014003530      -0.0012408004    41.9999799818   -17.5122187943    -225.3036255623     0.15  
|    7     0.0003062052      -0.0000388655    41.9999801676   -17.5136804306    -225.3036644278     0.14  
|    8     0.0001084345      -0.0000028555    41.9999802156   -17.5140611457    -225.3036672833     0.13  
|    9     0.0000337940      -0.0000001656    41.9999802324   -17.5141570741    -225.3036674489     0.16  
|   10     0.0000126086      -0.0000000243    41.9999802345   -17.5141423774    -225.3036674732     0.13  
|   11     0.0000033912      -0.0000000035    41.9999802356   -17.5141481768    -225.3036674767     0.13  
----------------------------------------------------------------------------------------------------------
FINAL ENERGY: -225.3036674767 a.u.
Fractional Occupation Entropy: 0.0000000000
Mermin Free Energy:            -225.3036674767
DISPERSION CONTRIBUTION TO ENERGY: -0.0140007259 a.u.
HOMO-LUMO GAP: 2.483 eV
CENTER OF MASS: {0.026037, -0.002261, -0.072970} ANGS
DIPOLE MOMENT: {1.963884, 0.532549, 2.879173} (|D| = 3.525633) DEBYE
Writing out molden info

Running Mulliken population analysis...


  Restricted hh-TDA Parameters
--------------------------------------------
Number of occupied orbitals:            22
Number of virtual orbitals:             74
Number of molecular orbitals:           96
Number of basis functions:             102
Multiplicity of target state:      singlet

 Generating 2nd functional diffs
Reference energy:             -231.2905013596
Number of electrons:            43.9999792944
XC energy:                     -18.5891771415

      Davidson Diagonalization Parameters
-----------------------------------------------
Number of roots to find:                    6
Number of guess vectors:                   18
Maximum subspace size:                     60
Number of vectors to save:                  6
Collapse vectors per root:                  2
Number of CSFs:                           253
Maximum Davidson iterations:              100
Residual convergence:                 1.0e-04
Orthogonality tolerance:              1.0e-12
Use incremental sigma vectors:             No

Davidson memory usage: 361.06 kB

Guess Vectors:
  22 & 22 : closed :    -0.833598
  22 & 20 :  open  :    -0.727762
  22 & 21 :  open  :    -0.714574
  22 & 19 :  open  :    -0.657435
  20 & 20 : closed :    -0.621926
  21 & 20 :  open  :    -0.608738
  21 & 21 : closed :    -0.595549
  22 & 18 :  open  :    -0.579822
  22 & 17 :  open  :    -0.565269
  20 & 19 :  open  :    -0.551600
  21 & 19 :  open  :    -0.538411
  22 & 16 :  open  :    -0.528737
  22 & 15 :  open  :    -0.526727
  22 & 14 :  open  :    -0.486210
  19 & 19 : closed :    -0.481273
  20 & 18 :  open  :    -0.473986
  21 & 18 :  open  :    -0.460798
  20 & 17 :  open  :    -0.459433

  Root           Eigenvalue       Energy Change        Residual
-------------------------------------------------------------------
Iteration:    0   Subspace Size:   18
Root: 1:        -0.68399670        -0.68399670         0.04085803  
Root: 2:        -0.57748596        -0.57748596         0.03392477  
Root: 3:        -0.57341756        -0.57341756         0.05328051  
Root: 4:        -0.48351037        -0.48351037         0.06151715  
Root: 5:        -0.47183704        -0.47183704         0.05797686  
Root: 6:        -0.47068435        -0.47068435         0.04897653  

Iteration:    1   Subspace Size:   24
Root: 1:        -0.68649608        -0.00249938         0.00605073  
Root: 2:        -0.57953592        -0.00204995         0.00813943  
Root: 3:        -0.57937096        -0.00595339         0.01306657  
Root: 4:        -0.49360636        -0.01009599         0.02161229  
Root: 5:        -0.47912657        -0.00728953         0.01805127  
Root: 6:        -0.47531183        -0.00462748         0.02208838  

Iteration:    2   Subspace Size:   30
Root: 1:        -0.68653325        -0.00003717         0.00099243  
Root: 2:        -0.57961508        -0.00007917         0.00214082  
Root: 3:        -0.57959036        -0.00021940         0.00193026  
Root: 4:        -0.49463255        -0.00102620         0.00738871  
Root: 5:        -0.47974218        -0.00061561         0.00747247  
Root: 6:        -0.47621558        -0.00090375         0.00971756  

Iteration:    3   Subspace Size:   36
Root: 1:        -0.68653404        -0.00000079         0.00016509  
Root: 2:        -0.57961942        -0.00000434         0.00044522  
Root: 3:        -0.57959458        -0.00000422         0.00037099  
Root: 4:        -0.49473786        -0.00010531         0.00221981  
Root: 5:        -0.47983994        -0.00009776         0.00216649  
Root: 6:        -0.47635094        -0.00013536         0.00250225  

Iteration:    4   Subspace Size:   42
Root: 1:        -0.68653406        -0.00000002         0.00002356  Converged
Root: 2:        -0.57961959        -0.00000017         0.00007337  Converged
Root: 3:        -0.57959470        -0.00000012         0.00005756  Converged
Root: 4:        -0.49474539        -0.00000753         0.00054824  
Root: 5:        -0.47984613        -0.00000619         0.00055136  
Root: 6:        -0.47635803        -0.00000710         0.00079879  

Iteration:    5   Subspace Size:   45
Root: 1:        -0.68653406        -0.00000000         0.00002326  Converged
Root: 2:        -0.57961960        -0.00000000         0.00006739  Converged
Root: 3:        -0.57959470        -0.00000000         0.00005464  Converged
Root: 4:        -0.49474575        -0.00000036         0.00011312  
Root: 5:        -0.47984644        -0.00000032         0.00014982  
Root: 6:        -0.47635860        -0.00000056         0.00022167  

Iteration:    6   Subspace Size:   48
Root: 1:        -0.68653406        -0.00000000         0.00002324  Converged
Root: 2:        -0.57961960        -0.00000000         0.00006055  Converged
Root: 3:        -0.57959470        -0.00000000         0.00004751  Converged
Root: 4:        -0.49474576        -0.00000001         0.00002663  Converged
Root: 5:        -0.47984647        -0.00000002         0.00003125  Converged
Root: 6:        -0.47635862        -0.00000002         0.00004410  Converged

Davidson converged in 6 iterations
48 sigma vectors were formed

  Root   Mult.   Total Energy (a.u.)   Ex. Energy (a.u.)     Ex. Energy (eV)     Ex. Energy (nm)        Osc. (a.u.)  
-------------------------------------------------------------------------------------------------------------------
     1  singlet       -231.97703542
     2  singlet       -231.87012096          0.10691446          2.90929004        426.16658639          0.05836776
     3  singlet       -231.87009606          0.10693936          2.90996749        426.06737450          0.01966817
     4  singlet       -231.78524712          0.19178830          5.21882419        237.57117719          0.32301429
     5  singlet       -231.77034783          0.20668759          5.62425461        220.44560432          0.10619850
     6  singlet       -231.76685998          0.21017544          5.71916372        216.78732545          0.00735353

Singlet  1: Largest CI coefficients:
  22  & 22 : closed :   0.978779

Singlet  2: Largest CI coefficients:
  20  & 22 :  open  :  -0.545975
  22  & 20 :  open  :  -0.545975
  21  & 22 :  open  :   0.418245
  22  & 21 :  open  :   0.418245
  22  & 22 : closed :   0.120965
  21  & 21 : closed :  -0.104629

Singlet  3: Largest CI coefficients:
  21  & 22 :  open  :  -0.505666
  22  & 21 :  open  :  -0.505666
  20  & 22 :  open  :  -0.410774
  22  & 20 :  open  :  -0.410774
  21  & 21 : closed :   0.143737
  19  & 22 :  open  :  -0.142042
  22  & 19 :  open  :  -0.142042
  20  & 21 :  open  :   0.130420
  21  & 20 :  open  :   0.130420

Singlet  4: Largest CI coefficients:
  19  & 22 :  open  :  -0.599513
  22  & 19 :  open  :  -0.599513
  20  & 20 : closed :  -0.407463
  21  & 22 :  open  :   0.101808
  22  & 21 :  open  :   0.101808

Singlet  5: Largest CI coefficients:
  20  & 20 : closed :   0.647736
  20  & 21 :  open  :  -0.314798
  21  & 20 :  open  :  -0.314798
  19  & 22 :  open  :  -0.278293
  22  & 19 :  open  :  -0.278293
  18  & 22 :  open  :  -0.271804
  22  & 18 :  open  :  -0.271804
  19  & 19 : closed :  -0.147334

Singlet  6: Largest CI coefficients:
  20  & 21 :  open  :  -0.573100
  21  & 20 :  open  :  -0.573100
  20  & 20 : closed :  -0.395905
  21  & 21 : closed :   0.201123
  18  & 22 :  open  :   0.159040
  22  & 18 :  open  :   0.159040
  18  & 21 :  open  :   0.112327
  21  & 18 :  open  :   0.112327

Singlet state dipole moments:

  Root       Dx         Dy         Dz         |D|  (Debye)
------------------------------------------------------------
     1     1.3738    -0.2333     1.8666     2.3294
     2     0.7966    -0.1328     1.0231     1.3034
     3    -0.9349    -0.1759     0.5109     1.0798
     4     1.6685     0.3792     2.6066     3.1180
     5     1.1894     0.5326     2.0752     2.4505
     6    -1.8176    -0.0722    -0.6704     1.9386

Transition dipole moments between singlet states:

    Transition       Tx         Ty         Tz         |T| (a.u.)
------------------------------------------------------------------
     1 ->    2    -0.0323    -0.9005     0.0836     0.9049
     1 ->    3     0.3793    -0.3021     0.2019     0.5252
     1 ->    4    -1.5634     0.0068    -0.2867     1.5894
     1 ->    5    -0.5014     0.5948    -0.4069     0.8779
     1 ->    6    -0.0258    -0.1847     0.1330     0.2291
     2 ->    3     0.6730     0.0971     0.7303     0.9979
     2 ->    4    -0.1846     0.0084    -0.1901     0.2651
     2 ->    5    -0.3651    -0.6358     0.1109     0.7415
     2 ->    6    -0.1991    -0.4489    -0.0553     0.4942
     3 ->    4    -0.2077     0.0159     0.0224     0.2095
     3 ->    5    -0.2454    -0.0898     0.2132     0.3372
     3 ->    6    -0.1130     0.6129    -0.3159     0.6988
     4 ->    5    -0.2259    -0.2082     0.1086     0.3259
     4 ->    6     0.2653    -0.0037     0.1545     0.3071
     5 ->    6    -0.3398     0.0238    -0.4735     0.5833

Magnetic transition dipole moments and rotational strengths:

 Transition      Lx         Ly         Lz       R(len)     R(vel) (a.u.)
------------------------------------------------------------------------
 1 ->    2     0.0566     0.0501     1.1762    -0.0514     0.0054
 1 ->    3    -0.4348     0.5869     0.3941     0.2627    -0.0391
 1 ->    4    -0.0571     0.5058     0.2843    -0.0112    -0.0122
 1 ->    5    -0.1414     0.3614     0.1210    -0.2367     0.0763
 1 ->    6    -0.0076    -0.0447    -0.0502    -0.0018     0.0010

Electric transition quadrupole moments (Cartesian):

 Transition      Qxy        Qxz        Qyz        Qxx        Qyy        Qzz       norm (a.u.)
----------------------------------------------------------------------------------------------
 1 ->    2    -0.0327     0.6628    -0.1358    -0.2871     1.0783    -0.1018     1.3094
 1 ->    3    -0.1618    -0.8824    -0.7625    -0.7333     0.3595    -0.4404     1.4991
 1 ->    4    -1.3199     1.1246     0.1393     0.2736     0.0118    -0.1047     1.7642
 1 ->    5     0.1334     0.5645     0.2202     1.5390    -0.6529    -0.1595     1.7903
 1 ->    6    -0.0689    -0.1646    -0.0408    -0.5989     0.2869     0.0577     0.6913


Building Xtilde...

Building Z-vector RHS...

 Generating 2nd functional diffs
Solving CPSCF equations
Using DIIS solver

 Iter         Residual      
------  --------------------
    1      1.097298375630
    2      1.329047457678
    3      0.158194236845
    4      0.022080887663
    5      0.004776515245
    6      0.002497881104
    7      0.000511066266
    8      0.000254873732
    9      0.000072640181

CPSCF converged

Building X...

 Generating 2nd functional diffs
 Generating 2nd functional diffs
Building Xtilde...

Building Z-vector RHS...

 Generating 2nd functional diffs
Solving CPSCF equations
Using DIIS solver

 Iter         Residual      
------  --------------------
    1      1.370697891525
    2      1.788237948578
    3      0.167270020146
    4      0.022965059907
    5      0.004788118941
    6      0.002220701737
    7      0.000689804213
    8      0.000264078373
    9      0.000058312811

CPSCF converged

Building X...

 Generating 2nd functional diffs
 Generating 2nd functional diffs
Building Xtilde...

Building Z-vector RHS...

 Generating 2nd functional diffs
Solving CPSCF equations
Using DIIS solver

 Iter         Residual      
------  --------------------
    1      0.850141478452
    2      1.167695658911
    3      0.077756248761
    4      0.007213401468
    5      0.003889092468
    6      0.001060922073
    7      0.000376895084
    8      0.000136058913
    9      0.000032681629

CPSCF converged

Building X...

 Generating 2nd functional diffs
 Generating 2nd functional diffs
Lower state energy:      -231.8701209556
Upper state energy:      -231.8700960600
Energy difference:          0.0000248956
 Energy calculation finished, energy:  0.000000000E+00

Converting Cartesians to HDLC

Converting Cartesians to HDLC

Converting Cartesians to HDLC
 in dlf_makehessian...
Updating Hessian with the BFGS update, No    19
Testing convergence  in cycle   20
    Energy  0.0000E+00 Target: 1.0000E-04 converged?  yes
  Max step  1.4279E-01 Target: 4.0000E-03 converged?   no
  RMS step  3.7727E-02 Target: 2.6667E-03 converged?   no
  Max grad  1.7038E-02 Target: 1.0000E-03 converged?   no
  RMS grad  7.2106E-03 Target: 6.6667E-04 converged?   no

Converting HDLC to Cartesians
DFTD Energy:    -0.0140006 hartree
Setting up the DFT grid...
| time to set the grid = 0.00 s
DFT grid points: 34041 (2836 points/atom)

                      *** Start SCF Iterations ***

 Iter     DIIS Error       Energy change      Electrons        XC Energy           Energy        Time(s)
----------------------------------------------------------------------------------------------------------
Initial temperature is 5000.000000
| Skip purify step
|    1     0.0405111233    -231.6679381112    41.9978628537   -18.0452496179    -231.6679381112     0.16  
|    2     0.0794627494      +6.4801616176    41.9999723748   -17.3877835246    -225.1877764936     0.16  
|    3     0.0232771801      -0.1039010638    41.9999722517   -17.4609152304    -225.2916775574     0.15  
|    4     0.0159113873      -0.0057611140    41.9999728383   -17.4853312593    -225.2974386714     0.15  
|    5     0.0075488249      -0.0041809663    41.9999741104   -17.4996362043    -225.3016196377     0.15  
|    6     0.0014372477      -0.0011876165    41.9999746565   -17.5140860342    -225.3028072543     0.15  
|    7     0.0002663589      -0.0000367812    41.9999748816   -17.5155167598    -225.3028440355     0.14  
|    8     0.0001021906      -0.0000025117    41.9999749247   -17.5158412537    -225.3028465472     0.14  
|    9     0.0000369879      -0.0000001556    41.9999749417   -17.5159295931    -225.3028467027     0.16  
|   10     0.0000134621      -0.0000000241    41.9999749420   -17.5159145059    -225.3028467268     0.13  
|   11     0.0000033508      -0.0000000035    41.9999749426   -17.5159195430    -225.3028467303     0.13  
----------------------------------------------------------------------------------------------------------
FINAL ENERGY: -225.3028467303 a.u.
Fractional Occupation Entropy: 0.0000000000
Mermin Free Energy:            -225.3028467303
DISPERSION CONTRIBUTION TO ENERGY: -0.0140005742 a.u.
HOMO-LUMO GAP: 2.450 eV
CENTER OF MASS: {0.024894, -0.001697, -0.076217} ANGS
DIPOLE MOMENT: {1.908765, 0.512291, 2.932665} (|D| = 3.536432) DEBYE
Writing out molden info

Running Mulliken population analysis...


  Restricted hh-TDA Parameters
--------------------------------------------
Number of occupied orbitals:            22
Number of virtual orbitals:             74
Number of molecular orbitals:           96
Number of basis functions:             102
Multiplicity of target state:      singlet

 Generating 2nd functional diffs
Reference energy:             -231.2889590045
Number of electrons:            43.9999737495
XC energy:                     -18.5910601120

      Davidson Diagonalization Parameters
-----------------------------------------------
Number of roots to find:                    6
Number of guess vectors:                   18
Maximum subspace size:                     60
Number of vectors to save:                  6
Collapse vectors per root:                  2
Number of CSFs:                           253
Maximum Davidson iterations:              100
Residual convergence:                 1.0e-04
Orthogonality tolerance:              1.0e-12
Use incremental sigma vectors:             No

Davidson memory usage: 361.06 kB

Guess Vectors:
  22 & 22 : closed :    -0.834279
  22 & 20 :  open  :    -0.729580
  22 & 21 :  open  :    -0.717200
  22 & 19 :  open  :    -0.656589
  20 & 20 : closed :    -0.624881
  21 & 20 :  open  :    -0.612500
  21 & 21 : closed :    -0.600120
  22 & 18 :  open  :    -0.580472
  22 & 17 :  open  :    -0.566998
  20 & 19 :  open  :    -0.551889
  21 & 19 :  open  :    -0.539509
  22 & 16 :  open  :    -0.536796
  22 & 15 :  open  :    -0.519627
  22 & 14 :  open  :    -0.487649
  19 & 19 : closed :    -0.478898
  20 & 18 :  open  :    -0.475773
  21 & 18 :  open  :    -0.463393
  20 & 17 :  open  :    -0.462298

  Root           Eigenvalue       Energy Change        Residual
-------------------------------------------------------------------
Iteration:    0   Subspace Size:   18
Root: 1:        -0.68448344        -0.68448344         0.04051473  
Root: 2:        -0.57973161        -0.57973161         0.03386945  
Root: 3:        -0.57573668        -0.57573668         0.05306691  
Root: 4:        -0.48243990        -0.48243990         0.06330907  
Root: 5:        -0.47415481        -0.47415481         0.04779244  
Root: 6:        -0.47392737        -0.47392737         0.05780858  

Iteration:    1   Subspace Size:   24
Root: 1:        -0.68692405        -0.00244061         0.00599997  
Root: 2:        -0.58177851        -0.00204690         0.00815036  
Root: 3:        -0.58163429        -0.00589760         0.01277971  
Root: 4:        -0.49345330        -0.01101340         0.02351968  
Root: 5:        -0.48038768        -0.00623287         0.02010954  
Root: 6:        -0.47872234        -0.00479498         0.01974684  

Iteration:    2   Subspace Size:   30
Root: 1:        -0.68696016        -0.00003611         0.00098756  
Root: 2:        -0.58186139        -0.00008288         0.00219219  
Root: 3:        -0.58184259        -0.00020830         0.00174106  
Root: 4:        -0.49468805        -0.00123475         0.00820202  
Root: 5:        -0.48119811        -0.00081043         0.00892600  
Root: 6:        -0.47934827        -0.00062593         0.00780527  

Iteration:    3   Subspace Size:   36
Root: 1:        -0.68696092        -0.00000075         0.00016305  
Root: 2:        -0.58186653        -0.00000514         0.00046147  
Root: 3:        -0.58184552        -0.00000293         0.00033335  
Root: 4:        -0.49481670        -0.00012864         0.00215900  
Root: 5:        -0.48132660        -0.00012849         0.00224302  
Root: 6:        -0.47943671        -0.00008843         0.00214284  

Iteration:    4   Subspace Size:   42
Root: 1:        -0.68696094        -0.00000002         0.00002339  Converged
Root: 2:        -0.58186673        -0.00000020         0.00008122  Converged
Root: 3:        -0.58184560        -0.00000008         0.00005188  Converged
Root: 4:        -0.49482357        -0.00000688         0.00058216  
Root: 5:        -0.48133267        -0.00000608         0.00073288  
Root: 6:        -0.47944178        -0.00000507         0.00059482  

Iteration:    5   Subspace Size:   45
Root: 1:        -0.68696094        -0.00000000         0.00002281  Converged
Root: 2:        -0.58186673        -0.00000000         0.00007376  Converged
Root: 3:        -0.58184560        -0.00000000         0.00004971  Converged
Root: 4:        -0.49482396        -0.00000038         0.00011866  
Root: 5:        -0.48133317        -0.00000050         0.00021666  
Root: 6:        -0.47944209        -0.00000031         0.00017237  

Iteration:    6   Subspace Size:   48
Root: 1:        -0.68696094        -0.00000000         0.00002314  Converged
Root: 2:        -0.58186673        -0.00000000         0.00006564  Converged
Root: 3:        -0.58184560        -0.00000000         0.00004570  Converged
Root: 4:        -0.49482397        -0.00000001         0.00002795  Converged
Root: 5:        -0.48133320        -0.00000003         0.00003845  Converged
Root: 6:        -0.47944210        -0.00000002         0.00002447  Converged

Davidson converged in 6 iterations
48 sigma vectors were formed

  Root   Mult.   Total Energy (a.u.)   Ex. Energy (a.u.)     Ex. Energy (eV)     Ex. Energy (nm)        Osc. (a.u.)  
-------------------------------------------------------------------------------------------------------------------
     1  singlet       -231.97591994
     2  singlet       -231.87082574          0.10509420          2.85975826        433.54790669          0.06341859
     3  singlet       -231.87080460          0.10511534          2.86033345        433.46072296          0.01311778
     4  singlet       -231.78378297          0.19213697          5.22831199        237.14005770          0.28482819
     5  singlet       -231.77029221          0.20562773          5.59541442        221.58183707          0.11449531
     6  singlet       -231.76840111          0.20751883          5.64687385        219.56258261          0.03244234

Singlet  1: Largest CI coefficients:
  22  & 22 : closed :  -0.978397

Singlet  2: Largest CI coefficients:
  20  & 22 :  open  :   0.637002
  22  & 20 :  open  :   0.637002
  21  & 22 :  open  :  -0.264965
  22  & 21 :  open  :  -0.264965
  22  & 22 : closed :  -0.103206

Singlet  3: Largest CI coefficients:
  21  & 22 :  open  :  -0.601579
  22  & 21 :  open  :  -0.601579
  20  & 22 :  open  :  -0.248983
  22  & 20 :  open  :  -0.248983
  21  & 21 : closed :   0.172713
  19  & 22 :  open  :  -0.130272
  22  & 19 :  open  :  -0.130272
  20  & 21 :  open  :   0.126071
  21  & 20 :  open  :   0.126071

Singlet  4: Largest CI coefficients:
  19  & 22 :  open  :  -0.560383
  22  & 19 :  open  :  -0.560383
  20  & 20 : closed :  -0.487800
  20  & 21 :  open  :   0.140817
  21  & 20 :  open  :   0.140817

Singlet  5: Largest CI coefficients:
  20  & 21 :  open  :   0.466456
  21  & 20 :  open  :   0.466456
  20  & 20 : closed :  -0.442360
  19  & 22 :  open  :   0.331630
  22  & 19 :  open  :   0.331630
  18  & 22 :  open  :   0.193974
  22  & 18 :  open  :   0.193974
  19  & 19 : closed :   0.125629

Singlet  6: Largest CI coefficients:
  20  & 20 : closed :   0.571580
  20  & 21 :  open  :   0.448410
  21  & 20 :  open  :   0.448410
  18  & 22 :  open  :  -0.228870
  22  & 18 :  open  :  -0.228870
  21  & 21 : closed :  -0.194470
  19  & 22 :  open  :  -0.121441
  22  & 19 :  open  :  -0.121441
  20  & 22 :  open  :   0.104337
  22  & 20 :  open  :   0.104337

Singlet state dipole moments:

  Root       Dx         Dy         Dz         |D|  (Debye)
------------------------------------------------------------
     1     1.4232    -0.2110     1.9292     2.4066
     2     1.5602     0.0029     2.0158     2.5490
     3    -1.6550    -0.2900    -0.3741     1.7213
     4     1.7311     0.5336     2.5783     3.1511
     5     0.3268     0.3703     1.2404     1.3351
     6    -1.0885    -0.0585     0.3675     1.1504

Transition dipole moments between singlet states:

    Transition       Tx         Ty         Tz         |T| (a.u.)
------------------------------------------------------------------
     1 ->    2     0.0604    -0.9404     0.1312     0.9514
     1 ->    3    -0.3936     0.0396    -0.1753     0.4327
     1 ->    4     1.4723     0.0629     0.2281     1.4912
     1 ->    5    -0.6798     0.4928    -0.3608     0.9139
     1 ->    6     0.2029    -0.3547     0.2599     0.4843
     2 ->    3    -0.3914    -0.0804    -0.5726     0.6983
     2 ->    4     0.1705    -0.1001     0.1910     0.2749
     2 ->    5    -0.5015    -0.7050     0.0930     0.8702
     2 ->    6    -0.0790    -0.0438    -0.1761     0.1979
     3 ->    4    -0.1425     0.0027     0.0320     0.1461
     3 ->    5     0.1775    -0.2943    -0.0634     0.3495
     3 ->    6    -0.0079    -0.6477     0.3246     0.7245
     4 ->    5     0.0693     0.2008    -0.1982     0.2905
     4 ->    6    -0.3404    -0.0640    -0.1593     0.3813
     5 ->    6    -0.5786    -0.0451    -0.6996     0.9090

Magnetic transition dipole moments and rotational strengths:

 Transition      Lx         Ly         Lz       R(len)     R(vel) (a.u.)
------------------------------------------------------------------------
 1 ->    2    -0.0703     0.2162     1.2536     0.0431    -0.0125
 1 ->    3     0.4260    -0.5411    -0.0586     0.1788    -0.0227
 1 ->    4     0.0411    -0.4667    -0.2589     0.0279    -0.0234
 1 ->    5    -0.1399     0.3811     0.1208    -0.2393     0.0755
 1 ->    6     0.0448    -0.1704    -0.0876    -0.0468     0.0165

Electric transition quadrupole moments (Cartesian):

 Transition      Qxy        Qxz        Qyz        Qxx        Qyy        Qzz       norm (a.u.)
----------------------------------------------------------------------------------------------
 1 ->    2    -0.0748     0.4134    -0.3248    -0.4570     1.1225    -0.1986     1.3380
 1 ->    3     0.1138     1.0328     0.6847     0.5898    -0.0527     0.4243     1.4419
 1 ->    4     1.3374    -1.0233    -0.1017    -0.0552    -0.0827     0.1074     1.6933
 1 ->    5    -0.0817     0.5816     0.1959     1.2043    -0.4948    -0.1460     1.4491
 1 ->    6    -0.0436    -0.3563    -0.1091    -1.0173     0.4653     0.0963     1.1838


Building Xtilde...

Building Z-vector RHS...

 Generating 2nd functional diffs
Solving CPSCF equations
Using DIIS solver

 Iter         Residual      
------  --------------------
    1      0.745466209644
    2      0.778245050833
    3      0.120899592064
    4      0.015049540824
    5      0.004831717338
    6      0.002513415269
    7      0.000402016381
    8      0.000179003319
    9      0.000053378592

CPSCF converged

Building X...

 Generating 2nd functional diffs
 Generating 2nd functional diffs
Building Xtilde...

Building Z-vector RHS...

 Generating 2nd functional diffs
Solving CPSCF equations
Using DIIS solver

 Iter         Residual      
------  --------------------
    1      1.735398682452
    2      2.272574885177
    3      0.199831710636
    4      0.026785513328
    5      0.005573435273
    6      0.002354799462
    7      0.000791193229
    8      0.000284773752
    9      0.000069319655

CPSCF converged

Building X...

 Generating 2nd functional diffs
 Generating 2nd functional diffs
Building Xtilde...

Building Z-vector RHS...

 Generating 2nd functional diffs
Solving CPSCF equations
Using DIIS solver

 Iter         Residual      
------  --------------------
    1      0.636111718159
    2      0.855172933220
    3      0.060332589081
    4      0.007203203372
    5      0.002913775356
    6      0.000935335533
    7      0.000255911822
    8      0.000131392788
    9      0.000037210705

CPSCF converged

Building X...

 Generating 2nd functional diffs
 Generating 2nd functional diffs
Lower state energy:      -231.8708257387
Upper state energy:      -231.8708046007
Energy difference:          0.0000211380
 Energy calculation finished, energy:  0.000000000E+00

Converting Cartesians to HDLC

Converting Cartesians to HDLC

Converting Cartesians to HDLC
 in dlf_makehessian...
Updating Hessian with the BFGS update, No    20
Testing convergence  in cycle   21
    Energy  0.0000E+00 Target: 1.0000E-04 converged?  yes
  Max step  2.4252E-01 Target: 4.0000E-03 converged?   no
  RMS step  5.9906E-02 Target: 2.6667E-03 converged?   no
  Max grad  8.1934E-02 Target: 1.0000E-03 converged?   no
  RMS grad  2.5956E-02 Target: 6.6667E-04 converged?   no

Converting HDLC to Cartesians
DFTD Energy:    -0.0139981 hartree
Setting up the DFT grid...
| time to set the grid = 0.00 s
DFT grid points: 34031 (2835 points/atom)

                      *** Start SCF Iterations ***

 Iter     DIIS Error       Energy change      Electrons        XC Energy           Energy        Time(s)
----------------------------------------------------------------------------------------------------------
Initial temperature is 5000.000000
| Skip purify step
|    1     0.0397004337    -231.6582510279    41.9875657585   -18.0414270790    -231.6582510279     0.16  
|    2     0.0767966471      +6.4646308905    41.9999705466   -17.3883658767    -225.1936201373     0.16  
|    3     0.0213489826      -0.0979762666    41.9999700686   -17.4614987271    -225.2915964039     0.15  
|    4     0.0153498400      -0.0055768465    41.9999708972   -17.4852481296    -225.2971732504     0.15  
|    5     0.0069431352      -0.0038486979    41.9999723149   -17.4992383031    -225.3010219483     0.15  
|    6     0.0014507234      -0.0010457151    41.9999728719   -17.5128463215    -225.3020676635     0.15  
|    7     0.0002454612      -0.0000315773    41.9999731299   -17.5141246853    -225.3020992407     0.14  
|    8     0.0000966267      -0.0000020626    41.9999731603   -17.5143549452    -225.3021013034     0.14  
|    9     0.0000397077      -0.0000001442    41.9999731766   -17.5144240075    -225.3021014476     0.16  
|   10     0.0000134573      -0.0000000238    41.9999731750   -17.5144104703    -225.3021014714     0.13  
|   11     0.0000034415      -0.0000000032    41.9999731746   -17.5144145929    -225.3021014746     0.13  
----------------------------------------------------------------------------------------------------------
FINAL ENERGY: -225.3021014746 a.u.
Fractional Occupation Entropy: 0.0000000000
Mermin Free Energy:            -225.3021014746
DISPERSION CONTRIBUTION TO ENERGY: -0.0139980518 a.u.
HOMO-LUMO GAP: 2.409 eV
CENTER OF MASS: {0.022922, -0.001460, -0.080929} ANGS
DIPOLE MOMENT: {1.837584, 0.502176, 2.990229} (|D| = 3.545471) DEBYE
Writing out molden info

Running Mulliken population analysis...


  Restricted hh-TDA Parameters
--------------------------------------------
Number of occupied orbitals:            22
Number of virtual orbitals:             74
Number of molecular orbitals:           96
Number of basis functions:             102
Multiplicity of target state:      singlet

 Generating 2nd functional diffs
Reference energy:             -231.2873422511
Number of electrons:            43.9999718973
XC energy:                     -18.5894629164

      Davidson Diagonalization Parameters
-----------------------------------------------
Number of roots to find:                    6
Number of guess vectors:                   18
Maximum subspace size:                     60
Number of vectors to save:                  6
Collapse vectors per root:                  2
Number of CSFs:                           253
Maximum Davidson iterations:              100
Residual convergence:                 1.0e-04
Orthogonality tolerance:              1.0e-12
Use incremental sigma vectors:             No

Davidson memory usage: 361.06 kB

Guess Vectors:
  22 & 22 : closed :    -0.834166
  22 & 20 :  open  :    -0.731361
  22 & 21 :  open  :    -0.719917
  22 & 19 :  open  :    -0.654854
  20 & 20 : closed :    -0.628555
  21 & 20 :  open  :    -0.617111
  21 & 21 : closed :    -0.605667
  22 & 18 :  open  :    -0.581349
  22 & 17 :  open  :    -0.568000
  20 & 19 :  open  :    -0.552049
  21 & 19 :  open  :    -0.540605
  22 & 16 :  open  :    -0.539980
  22 & 15 :  open  :    -0.518424
  22 & 14 :  open  :    -0.487863
  20 & 18 :  open  :    -0.478543
  19 & 19 : closed :    -0.475543
  21 & 18 :  open  :    -0.467099
  20 & 17 :  open  :    -0.465195

  Root           Eigenvalue       Energy Change        Residual
-------------------------------------------------------------------
Iteration:    0   Subspace Size:   18
Root: 1:        -0.68406425        -0.68406425         0.04009191  
Root: 2:        -0.58219318        -0.58219318         0.03388051  
Root: 3:        -0.57827228        -0.57827228         0.05293958  
Root: 4:        -0.48145428        -0.48145428         0.06603075  
Root: 5:        -0.47824741        -0.47824741         0.05275461  
Root: 6:        -0.47599732        -0.47599732         0.05068767  

Iteration:    1   Subspace Size:   24
Root: 1:        -0.68643400        -0.00236975         0.00596698  
Root: 2:        -0.58424750        -0.00205433         0.00827161  
Root: 3:        -0.58413407        -0.00586179         0.01255288  
Root: 4:        -0.49378527        -0.01233099         0.02606128  
Root: 5:        -0.48317036        -0.00492295         0.02278938  
Root: 6:        -0.48066907        -0.00467174         0.01593472  

Iteration:    2   Subspace Size:   30
Root: 1:        -0.68646909        -0.00003509         0.00098886  
Root: 2:        -0.58435147        -0.00010396         0.00211916  
Root: 3:        -0.58431885        -0.00018478         0.00171756  
Root: 4:        -0.49525949        -0.00147422         0.00987031  
Root: 5:        -0.48406508        -0.00089472         0.00936615  
Root: 6:        -0.48113081        -0.00046174         0.00529081  

Iteration:    3   Subspace Size:   36
Root: 1:        -0.68646981        -0.00000073         0.00015973  
Root: 2:        -0.58435694        -0.00000547         0.00041849  
Root: 3:        -0.58432100        -0.00000215         0.00035396  
Root: 4:        -0.49545459        -0.00019510         0.00270061  
Root: 5:        -0.48420017        -0.00013510         0.00247656  
Root: 6:        -0.48117390        -0.00004309         0.00187309  

Iteration:    4   Subspace Size:   42
Root: 1:        -0.68646983        -0.00000002         0.00002344  Converged
Root: 2:        -0.58435712        -0.00000018         0.00007175  Converged
Root: 3:        -0.58432107        -0.00000007         0.00006469  Converged
Root: 4:        -0.49546608        -0.00001149         0.00073716  
Root: 5:        -0.48420768        -0.00000750         0.00087960  
Root: 6:        -0.48117837        -0.00000448         0.00038862  

Iteration:    5   Subspace Size:   45
Root: 1:        -0.68646983        -0.00000000         0.00002263  Converged
Root: 2:        -0.58435712        -0.00000000         0.00006841  Converged
Root: 3:        -0.58432107        -0.00000000         0.00005639  Converged
Root: 4:        -0.49546665        -0.00000057         0.00016301  
Root: 5:        -0.48420824        -0.00000056         0.00023842  
Root: 6:        -0.48117859        -0.00000021         0.00010098  

Iteration:    6   Subspace Size:   48
Root: 1:        -0.68646983        -0.00000000         0.00002311  Converged
Root: 2:        -0.58435712        -0.00000000         0.00006106  Converged
Root: 3:        -0.58432107        -0.00000000         0.00005252  Converged
Root: 4:        -0.49546667        -0.00000002         0.00003533  Converged
Root: 5:        -0.48420826        -0.00000003         0.00003126  Converged
Root: 6:        -0.48117860        -0.00000001         0.00002074  Converged

Davidson converged in 6 iterations
48 sigma vectors were formed

  Root   Mult.   Total Energy (a.u.)   Ex. Energy (a.u.)     Ex. Energy (eV)     Ex. Energy (nm)        Osc. (a.u.)  
-------------------------------------------------------------------------------------------------------------------
     1  singlet       -231.97381208
     2  singlet       -231.87169937          0.10211271          2.77862782        446.20664784          0.05599397
     3  singlet       -231.87166332          0.10214876          2.77960872        446.04918632          0.01838612
     4  singlet       -231.78280892          0.19100316          5.19745965        238.54773126          0.21792275
     5  singlet       -231.77155052          0.20226157          5.50381635        225.26954552          0.03056127
     6  singlet       -231.76852085          0.20529123          5.58625774        221.94504167          0.17493121

Singlet  1: Largest CI coefficients:
  22  & 22 : closed :   0.977638

Singlet  2: Largest CI coefficients:
  20  & 22 :  open  :   0.683937
  22  & 20 :  open  :   0.683937

Singlet  3: Largest CI coefficients:
  21  & 22 :  open  :  -0.658439
  22  & 21 :  open  :  -0.658439
  21  & 21 : closed :   0.194372
  22  & 22 : closed :  -0.130990
  19  & 22 :  open  :  -0.102532
  22  & 19 :  open  :  -0.102532
  19  & 21 :  open  :  -0.100199
  21  & 19 :  open  :  -0.100199

Singlet  4: Largest CI coefficients:
  20  & 20 : closed :   0.589838
  19  & 22 :  open  :   0.485908
  22  & 19 :  open  :   0.485908
  20  & 21 :  open  :  -0.204977
  21  & 20 :  open  :  -0.204977

Singlet  5: Largest CI coefficients:
  20  & 21 :  open  :   0.630938
  21  & 20 :  open  :   0.630938
  19  & 22 :  open  :   0.196521
  22  & 19 :  open  :   0.196521
  21  & 21 : closed :  -0.182812
  20  & 20 : closed :   0.146049
  18  & 21 :  open  :  -0.125191
  21  & 18 :  open  :  -0.125191

Singlet  6: Largest CI coefficients:
  20  & 20 : closed :   0.642794
  19  & 22 :  open  :  -0.407485
  22  & 19 :  open  :  -0.407485
  18  & 22 :  open  :  -0.276640
  22  & 18 :  open  :  -0.276640
  19  & 19 : closed :  -0.132890
  21  & 21 : closed :  -0.100638

Singlet state dipole moments:

  Root       Dx         Dy         Dz         |D|  (Debye)
------------------------------------------------------------
     1     1.4901    -0.2146     2.0176     2.5174
     2     1.7608     0.1145     2.7853     3.2972
     3    -1.7958    -0.3883    -0.9878     2.0860
     4     1.7367     0.7527     2.4686     3.1108
     5    -1.7065    -0.0073    -0.7845     1.8782
     6     0.8871     0.1488     2.6997     2.8457

Transition dipole moments between singlet states:

    Transition       Tx         Ty         Tz         |T| (a.u.)
------------------------------------------------------------------
     1 ->    2    -0.2103     0.8620    -0.1877     0.9069
     1 ->    3     0.3707     0.3432     0.1216     0.5196
     1 ->    4     1.2909     0.1580     0.1416     1.3082
     1 ->    5     0.4639    -0.0786     0.0726     0.4761
     1 ->    6    -0.8682     0.5694    -0.4475     1.1306
     2 ->    3     0.1946    -0.0148    -0.0421     0.1997
     2 ->    4    -0.1067     0.2097    -0.1938     0.3048
     2 ->    5    -0.4527    -0.2171    -0.1522     0.5246
     2 ->    6     0.3693     0.5404    -0.2463     0.6994
     3 ->    4     0.0841     0.1076    -0.0693     0.1531
     3 ->    5    -0.0558    -0.8121     0.1502     0.8278
     3 ->    6    -0.0368    -0.0445     0.1590     0.1691
     4 ->    5     0.2758    -0.0840     0.3473     0.4513
     4 ->    6     0.2415     0.1784    -0.0156     0.3007
     5 ->    6    -0.2996    -0.0449    -0.2119     0.3697

Magnetic transition dipole moments and rotational strengths:

 Transition      Lx         Ly         Lz       R(len)     R(vel) (a.u.)
------------------------------------------------------------------------
 1 ->    2     0.2374    -0.4185    -1.1877     0.1877    -0.0337
 1 ->    3    -0.3459     0.3889    -0.4588     0.0506    -0.0039
 1 ->    4     0.0165    -0.3971    -0.2251     0.0733    -0.0354
 1 ->    5     0.0612    -0.1851    -0.0414    -0.0399     0.0104
 1 ->    6    -0.1365     0.4508     0.1614    -0.3030     0.0981

Electric transition quadrupole moments (Cartesian):

 Transition      Qxy        Qxz        Qyz        Qxx        Qyy        Qzz       norm (a.u.)
----------------------------------------------------------------------------------------------
 1 ->    2     0.0956     0.0203     0.5481     0.6174    -1.0381     0.3497     1.3751
 1 ->    3    -0.0270    -1.1365    -0.4866    -0.3140    -0.3880    -0.3603     1.3813
 1 ->    4     1.3100    -0.8643    -0.0508     0.2148    -0.1769     0.1109     1.5986
 1 ->    5     0.2276    -0.2278    -0.0536    -0.0630    -0.0164     0.0592     0.3381
 1 ->    6    -0.2845     0.7645     0.2084     1.4311    -0.6292    -0.1885     1.7856


Building Xtilde...

Building Z-vector RHS...

 Generating 2nd functional diffs
Solving CPSCF equations
Using DIIS solver

 Iter         Residual      
------  --------------------
    1      0.518013575902
    2      0.450747306179
    3      0.066627786521
    4      0.010805949235
    5      0.002739801397
    6      0.001887222888
    7      0.000195354447
    8      0.000109543696
    9      0.000036886395

CPSCF converged

Building X...

 Generating 2nd functional diffs
 Generating 2nd functional diffs
Building Xtilde...

Building Z-vector RHS...

 Generating 2nd functional diffs
Solving CPSCF equations
Using DIIS solver

 Iter         Residual      
------  --------------------
    1      1.939792908572
    2      2.505662212816
    3      0.223845004725
    4      0.030040582468
    5      0.005928210520
    6      0.002553301775
    7      0.000876024553
    8      0.000329612957
    9      0.000082814037

CPSCF converged

Building X...

 Generating 2nd functional diffs
 Generating 2nd functional diffs
Building Xtilde...

Building Z-vector RHS...

 Generating 2nd functional diffs
Solving CPSCF equations
Using DIIS solver

 Iter         Residual      
------  --------------------
    1      0.250675721762
    2      0.258492325224
    3      0.019899651870
    4      0.003739161307
    5      0.002887737734
    6      0.000711972201
    7      0.000235130764
    8      0.000129305015
    9      0.000029185886

CPSCF converged

Building X...

 Generating 2nd functional diffs
 Generating 2nd functional diffs
Lower state energy:      -231.8716993701
Upper state energy:      -231.8716633229
Energy difference:          0.0000360472
 Energy calculation finished, energy:  0.000000000E+00

Converting Cartesians to HDLC

Converting Cartesians to HDLC

Converting Cartesians to HDLC
 in dlf_makehessian...
Updating Hessian with the BFGS update, No    21
Testing convergence  in cycle   22
    Energy  0.0000E+00 Target: 1.0000E-04 converged?  yes
  Max step  1.8003E+00 Target: 4.0000E-03 converged?   no
  RMS step  3.2355E-01 Target: 2.6667E-03 converged?   no
  Max grad  4.1651E-02 Target: 1.0000E-03 converged?   no
  RMS grad  1.8465E-02 Target: 6.6667E-04 converged?   no

Converting HDLC to Cartesians
DFTD Energy:    -0.0139906 hartree
Setting up the DFT grid...
| time to set the grid = 0.00 s
DFT grid points: 34022 (2835 points/atom)

                      *** Start SCF Iterations ***

 Iter     DIIS Error       Energy change      Electrons        XC Energy           Energy        Time(s)
----------------------------------------------------------------------------------------------------------
Initial temperature is 5000.000000
| Skip purify step
|    1     0.0403478933    -231.6504864984    41.9830428073   -18.0365297252    -231.6504864984     0.15  
|    2     0.0745216613      +6.4529604834    41.9999806396   -17.3856589378    -225.1975260150     0.16  
|    3     0.0208939907      -0.0938750128    41.9999789942   -17.4587961057    -225.2914010278     0.15  
|    4     0.0149129272      -0.0054881845    41.9999797155   -17.4815361768    -225.2968892123     0.15  
|    5     0.0074708692      -0.0036385308    41.9999809303   -17.4950834861    -225.3005277430     0.15  
|    6     0.0015994581      -0.0011004513    41.9999813787   -17.5089841780    -225.3016281943     0.14  
|    7     0.0002544644      -0.0000297288    41.9999816458   -17.5103083173    -225.3016579232     0.14  
|    8     0.0001033420      -0.0000021176    41.9999816616   -17.5105414734    -225.3016600408     0.14  
|    9     0.0000409268      -0.0000001437    41.9999816756   -17.5106061428    -225.3016601845     0.16  
|   10     0.0000147720      -0.0000000232    41.9999816725   -17.5105962942    -225.3016602077     0.13  
|   11     0.0000033378      -0.0000000036    41.9999816715   -17.5106018129    -225.3016602112     0.13  
----------------------------------------------------------------------------------------------------------
FINAL ENERGY: -225.3016602112 a.u.
Fractional Occupation Entropy: 0.0000000000
Mermin Free Energy:            -225.3016602112
DISPERSION CONTRIBUTION TO ENERGY: -0.0139905866 a.u.
HOMO-LUMO GAP: 2.374 eV
CENTER OF MASS: {0.020658, -0.001593, -0.085718} ANGS
DIPOLE MOMENT: {1.782972, 0.510737, 3.036808} (|D| = 3.558377) DEBYE
Writing out molden info

Running Mulliken population analysis...


  Restricted hh-TDA Parameters
--------------------------------------------
Number of occupied orbitals:            22
Number of virtual orbitals:             74
Number of molecular orbitals:           96
Number of basis functions:             102
Multiplicity of target state:      singlet

 Generating 2nd functional diffs
Reference energy:             -231.2861053441
Number of electrons:            43.9999807987
XC energy:                     -18.5854136344

      Davidson Diagonalization Parameters
-----------------------------------------------
Number of roots to find:                    6
Number of guess vectors:                   18
Maximum subspace size:                     60
Number of vectors to save:                  6
Collapse vectors per root:                  2
Number of CSFs:                           253
Maximum Davidson iterations:              100
Residual convergence:                 1.0e-04
Orthogonality tolerance:              1.0e-12
Use incremental sigma vectors:             No

Davidson memory usage: 361.06 kB

Guess Vectors:
  22 & 22 : closed :    -0.833622
  22 & 20 :  open  :    -0.732658
  22 & 21 :  open  :    -0.722005
  22 & 19 :  open  :    -0.653026
  20 & 20 : closed :    -0.631694
  21 & 20 :  open  :    -0.621041
  21 & 21 : closed :    -0.610388
  22 & 18 :  open  :    -0.582024
  22 & 17 :  open  :    -0.568354
  20 & 19 :  open  :    -0.552062
  21 & 19 :  open  :    -0.541410
  22 & 16 :  open  :    -0.540805
  22 & 15 :  open  :    -0.520032
  22 & 14 :  open  :    -0.486818
  20 & 18 :  open  :    -0.481060
  19 & 19 : closed :    -0.472431
  21 & 18 :  open  :    -0.470408
  20 & 17 :  open  :    -0.467390

  Root           Eigenvalue       Energy Change        Residual
-------------------------------------------------------------------
Iteration:    0   Subspace Size:   18
Root: 1:        -0.68313994        -0.68313994         0.03976735  
Root: 2:        -0.58423760        -0.58423760         0.03394634  
Root: 3:        -0.58032131        -0.58032131         0.05292697  
Root: 4:        -0.48261703        -0.48261703         0.05185925  
Root: 5:        -0.48117195        -0.48117195         0.06971518  
Root: 6:        -0.47634594        -0.47634594         0.04681626  

Iteration:    1   Subspace Size:   24
Root: 1:        -0.68545238        -0.00231244         0.00597363  
Root: 2:        -0.58630691        -0.00206931         0.00844088  
Root: 3:        -0.58617930        -0.00585799         0.01232637  
Root: 4:        -0.49476771        -0.01215068         0.02801206  
Root: 5:        -0.48661177        -0.00543983         0.02152462  
Root: 6:        -0.48043043        -0.00408449         0.01699899  

Iteration:    2   Subspace Size:   30
Root: 1:        -0.68548695        -0.00003457         0.00100037  
Root: 2:        -0.58639828        -0.00009137         0.00193065  
Root: 3:        -0.58637382        -0.00019452         0.00186959  
Root: 4:        -0.49643476        -0.00166705         0.01101681  
Root: 5:        -0.48737441        -0.00076264         0.00796836  
Root: 6:        -0.48097904        -0.00054861         0.00568804  

Iteration:    3   Subspace Size:   36
Root: 1:        -0.68548769        -0.00000074         0.00016146  
Root: 2:        -0.58640301        -0.00000473         0.00037004  
Root: 3:        -0.58637649        -0.00000267         0.00039570  
Root: 4:        -0.49668456        -0.00024980         0.00312980  
Root: 5:        -0.48747194        -0.00009753         0.00209263  
Root: 6:        -0.48102923        -0.00005020         0.00204492  

Iteration:    4   Subspace Size:   42
Root: 1:        -0.68548770        -0.00000002         0.00002381  Converged
Root: 2:        -0.58640314        -0.00000013         0.00005993  Converged
Root: 3:        -0.58637660        -0.00000010         0.00007515  Converged
Root: 4:        -0.49670019        -0.00001563         0.00083943  
Root: 5:        -0.48747683        -0.00000489         0.00072821  
Root: 6:        -0.48103456        -0.00000532         0.00041616  

Iteration:    5   Subspace Size:   45
Root: 1:        -0.68548770        -0.00000000         0.00002297  Converged
Root: 2:        -0.58640314        -0.00000000         0.00005888  Converged
Root: 3:        -0.58637660        -0.00000000         0.00006492  Converged
Root: 4:        -0.49670091        -0.00000072         0.00018843  
Root: 5:        -0.48747719        -0.00000036         0.00021304  
Root: 6:        -0.48103480        -0.00000025         0.00010618  

Iteration:    6   Subspace Size:   48
Root: 1:        -0.68548770        -0.00000000         0.00002340  Converged
Root: 2:        -0.58640314        -0.00000000         0.00005315  Converged
Root: 3:        -0.58637660        -0.00000000         0.00006095  Converged
Root: 4:        -0.49670093        -0.00000003         0.00003581  Converged
Root: 5:        -0.48747721        -0.00000002         0.00002610  Converged
Root: 6:        -0.48103481        -0.00000001         0.00002232  Converged

Davidson converged in 6 iterations
48 sigma vectors were formed

  Root   Mult.   Total Energy (a.u.)   Ex. Energy (a.u.)     Ex. Energy (eV)     Ex. Energy (nm)        Osc. (a.u.)  
-------------------------------------------------------------------------------------------------------------------
     1  singlet       -231.97159305
     2  singlet       -231.87250849          0.09908456          2.69622755        459.84331186          0.03826827
     3  singlet       -231.87248194          0.09911111          2.69694995        459.72013993          0.03415599
     4  singlet       -231.78280628          0.18878677          5.13714851        241.34832879          0.16385645
     5  singlet       -231.77358255          0.19801050          5.38813882        230.10583939          0.01940797
     6  singlet       -231.76714016          0.20445289          5.56344521        222.85511220          0.23177199

Singlet  1: Largest CI coefficients:
  22  & 22 : closed :   0.976679

Singlet  2: Largest CI coefficients:
  20  & 22 :  open  :  -0.612671
  22  & 20 :  open  :  -0.612671
  21  & 22 :  open  :  -0.274507
  22  & 21 :  open  :  -0.274507
  20  & 21 :  open  :   0.110410
  21  & 20 :  open  :   0.110410

Singlet  3: Largest CI coefficients:
  21  & 22 :  open  :  -0.598966
  22  & 21 :  open  :  -0.598966
  20  & 22 :  open  :   0.305337
  22  & 20 :  open  :   0.305337
  21  & 21 : closed :   0.182115
  22  & 22 : closed :  -0.151562

Singlet  4: Largest CI coefficients:
  20  & 20 : closed :   0.648458
  19  & 22 :  open  :   0.418298
  22  & 19 :  open  :   0.418298
  20  & 21 :  open  :  -0.258117
  21  & 20 :  open  :  -0.258117

Singlet  5: Largest CI coefficients:
  20  & 21 :  open  :   0.608457
  21  & 20 :  open  :   0.608457
  20  & 20 : closed :   0.295099
  21  & 21 : closed :  -0.198737
  19  & 22 :  open  :   0.152956
  22  & 19 :  open  :   0.152956
  18  & 21 :  open  :  -0.121820
  21  & 18 :  open  :  -0.121820

Singlet  6: Largest CI coefficients:
  20  & 20 : closed :   0.541476
  19  & 22 :  open  :  -0.494325
  22  & 19 :  open  :  -0.494325
  18  & 22 :  open  :  -0.245686
  22  & 18 :  open  :  -0.245686
  19  & 19 : closed :  -0.122823

Singlet state dipole moments:

  Root       Dx         Dy         Dz         |D|  (Debye)
------------------------------------------------------------
     1     1.5443    -0.2600     2.0994     2.6191
     2     0.7978     0.0606     2.3161     2.4504
     3    -0.7847    -0.3477    -0.3588     0.9302
     4     1.6513     0.9319     2.3290     3.0033
     5    -1.7340    -0.0083    -0.6949     1.8681
     6     0.9989     0.0840     2.9058     3.0738

Transition dipole moments between singlet states:

    Transition       Tx         Ty         Tz         |T| (a.u.)
------------------------------------------------------------------
     1 ->    2     0.3569    -0.6332     0.2260     0.7611
     1 ->    3     0.2821     0.6593     0.0518     0.7190
     1 ->    4     1.1166     0.2210     0.0792     1.1410
     1 ->    5     0.3814     0.0385    -0.0098     0.3834
     1 ->    6    -1.1030     0.5370    -0.4420     1.3040
     2 ->    3    -0.6361    -0.0640    -0.5265     0.8282
     2 ->    4     0.0492    -0.2037     0.1651     0.2668
     2 ->    5     0.3332    -0.2236     0.2666     0.4817
     2 ->    6    -0.4471    -0.4901     0.2117     0.6964
     3 ->    4     0.0858     0.2755    -0.1298     0.3164
     3 ->    5    -0.2216    -0.7704     0.0734     0.8050
     3 ->    6     0.1301     0.3123     0.0245     0.3392
     4 ->    5     0.3725    -0.0358     0.4159     0.5594
     4 ->    6     0.1555     0.1795    -0.0641     0.2460
     5 ->    6    -0.1570    -0.0040    -0.0155     0.1578

Magnetic transition dipole moments and rotational strengths:

 Transition      Lx         Ly         Lz       R(len)     R(vel) (a.u.)
------------------------------------------------------------------------
 1 ->    2    -0.3511     0.5329     0.9033     0.2585    -0.0385
 1 ->    3    -0.2026     0.1654    -0.9177    -0.0044    -0.0017
 1 ->    4    -0.0010    -0.3406    -0.2065     0.0928    -0.0392
 1 ->    5     0.0301    -0.1286    -0.0270    -0.0068    -0.0001
 1 ->    6    -0.1425     0.5159     0.1659    -0.3609     0.1144

Electric transition quadrupole moments (Cartesian):

 Transition      Qxy        Qxz        Qyz        Qxx        Qyy        Qzz       norm (a.u.)
----------------------------------------------------------------------------------------------
 1 ->    2    -0.0627    -0.4856    -0.6703    -0.6458     0.7867    -0.4892     1.4016
 1 ->    3     0.0498    -1.0619    -0.2200    -0.0088    -0.7573    -0.2309     1.3437
 1 ->    4     1.2456    -0.7400    -0.0159     0.3640    -0.2385     0.1165     1.5173
 1 ->    5     0.2643    -0.1364    -0.0083     0.2351    -0.1576     0.0483     0.4135
 1 ->    6    -0.5238     0.8498     0.1942     1.2679    -0.5623    -0.2220     1.7342


Building Xtilde...

Building Z-vector RHS...

 Generating 2nd functional diffs
Solving CPSCF equations
Using DIIS solver

 Iter         Residual      
------  --------------------
    1      0.646096948429
    2      0.696728647843
    3      0.111265830368
    4      0.012944241491
    5      0.004034014298
    6      0.001645147032
    7      0.000328178922
    8      0.000234854537
    9      0.000018848396

CPSCF converged

Building X...

 Generating 2nd functional diffs
 Generating 2nd functional diffs
Building Xtilde...

Building Z-vector RHS...

 Generating 2nd functional diffs
Solving CPSCF equations
Using DIIS solver

 Iter         Residual      
------  --------------------
    1      1.631246204156
    2      2.037159759703
    3      0.203653242427
    4      0.029095708696
    5      0.005196732469
    6      0.002480467688
    7      0.000724228520
    8      0.000356406755
    9      0.000086434795

CPSCF converged

Building X...

 Generating 2nd functional diffs
 Generating 2nd functional diffs
Building Xtilde...

Building Z-vector RHS...

 Generating 2nd functional diffs
Solving CPSCF equations
Using DIIS solver

 Iter         Residual      
------  --------------------
    1      0.664539065737
    2      0.858462798922
    3      0.074358256596
    4      0.005860437170
    5      0.003510705716
    6      0.000800206606
    7      0.000263396640
    8      0.000092766048

CPSCF converged

Building X...

 Generating 2nd functional diffs
 Generating 2nd functional diffs
Lower state energy:      -231.8725084889
Upper state energy:      -231.8724819413
Energy difference:          0.0000265475
 Energy calculation finished, energy:  0.000000000E+00

Converting Cartesians to HDLC

Converting Cartesians to HDLC

Converting Cartesians to HDLC
 in dlf_makehessian...
Updating Hessian with the BFGS update, No    22
Testing convergence  in cycle   23
    Energy  0.0000E+00 Target: 1.0000E-04 converged?  yes
  Max step  1.3450E+00 Target: 4.0000E-03 converged?   no
  RMS step  2.3957E-01 Target: 2.6667E-03 converged?   no
  Max grad  8.5754E-02 Target: 1.0000E-03 converged?   no
  RMS grad  4.1697E-02 Target: 6.6667E-04 converged?   no

Converting HDLC to Cartesians
DFTD Energy:    -0.0139793 hartree
Setting up the DFT grid...
| time to set the grid = 0.00 s
DFT grid points: 34022 (2835 points/atom)

                      *** Start SCF Iterations ***

 Iter     DIIS Error       Energy change      Electrons        XC Energy           Energy        Time(s)
----------------------------------------------------------------------------------------------------------
Initial temperature is 5000.000000
| Skip purify step
|    1     0.0432608405    -231.6483782688    41.9863465910   -18.0332574071    -231.6483782688     0.16  
|    2     0.0736618767      +6.4508177648    42.0000073789   -17.3817700884    -225.1975605040     0.16  
|    3     0.0215973667      -0.0933719350    42.0000039789   -17.4549724252    -225.2909324390     0.15  
|    4     0.0160547286      -0.0055200647    42.0000041417   -17.4771049202    -225.2964525037     0.15  
|    5     0.0079224775      -0.0036311778    42.0000048927   -17.4903535439    -225.3000836815     0.15  
|    6     0.0017817157      -0.0012482084    42.0000049737   -17.5050540529    -225.3013318899     0.15  
|    7     0.0002677410      -0.0000303471    42.0000052063   -17.5065064434    -225.3013622370     0.14  
|    8     0.0001239166      -0.0000024398    42.0000052028   -17.5067944221    -225.3013646768     0.13  
|    9     0.0000436500      -0.0000001624    42.0000052119   -17.5068657765    -225.3013648392     0.16  
|   10     0.0000176841      -0.0000000228    42.0000052081   -17.5068589583    -225.3013648620     0.13  
|   11     0.0000032180      -0.0000000038    42.0000052066   -17.5068671573    -225.3013648659     0.13  
----------------------------------------------------------------------------------------------------------
FINAL ENERGY: -225.3013648659 a.u.
Fractional Occupation Entropy: 0.0000000000
Mermin Free Energy:            -225.3013648659
DISPERSION CONTRIBUTION TO ENERGY: -0.0139793136 a.u.
HOMO-LUMO GAP: 2.352 eV
CENTER OF MASS: {0.018431, -0.002009, -0.089846} ANGS
DIPOLE MOMENT: {1.757742, 0.536540, 3.073478} (|D| = 3.581033) DEBYE
Writing out molden info

Running Mulliken population analysis...


  Restricted hh-TDA Parameters
--------------------------------------------
Number of occupied orbitals:            22
Number of virtual orbitals:             74
Number of molecular orbitals:           96
Number of basis functions:             102
Multiplicity of target state:      singlet

 Generating 2nd functional diffs
Reference energy:             -231.2851155671
Number of electrons:            44.0000054547
XC energy:                     -18.5814466078

      Davidson Diagonalization Parameters
-----------------------------------------------
Number of roots to find:                    6
Number of guess vectors:                   18
Maximum subspace size:                     60
Number of vectors to save:                  6
Collapse vectors per root:                  2
Number of CSFs:                           253
Maximum Davidson iterations:              100
Residual convergence:                 1.0e-04
Orthogonality tolerance:              1.0e-12
Use incremental sigma vectors:             No

Davidson memory usage: 361.06 kB

Guess Vectors:
  22 & 22 : closed :    -0.833478
  22 & 20 :  open  :    -0.733706
  22 & 21 :  open  :    -0.723665
  22 & 19 :  open  :    -0.651881
  20 & 20 : closed :    -0.633935
  21 & 20 :  open  :    -0.623893
  21 & 21 : closed :    -0.613852
  22 & 18 :  open  :    -0.582301
  22 & 17 :  open  :    -0.568757
  20 & 19 :  open  :    -0.552109
  21 & 19 :  open  :    -0.542068
  22 & 16 :  open  :    -0.540118
  22 & 15 :  open  :    -0.523334
  22 & 14 :  open  :    -0.485426
  20 & 18 :  open  :    -0.482530
  21 & 18 :  open  :    -0.472489
  19 & 19 : closed :    -0.470284
  20 & 17 :  open  :    -0.468986

  Root           Eigenvalue       Energy Change        Residual
-------------------------------------------------------------------
Iteration:    0   Subspace Size:   18
Root: 1:        -0.68255050        -0.68255050         0.03953704  
Root: 2:        -0.58594658        -0.58594658         0.03400001  
Root: 3:        -0.58198646        -0.58198646         0.05301894  
Root: 4:        -0.48487114        -0.48487114         0.04472228  
Root: 5:        -0.48279635        -0.48279635         0.07392024  
Root: 6:        -0.47607334        -0.47607334         0.04753196  

Iteration:    1   Subspace Size:   24
Root: 1:        -0.68481622        -0.00226572         0.00600198  
Root: 2:        -0.58802216        -0.00207558         0.00848972  
Root: 3:        -0.58787529        -0.00588883         0.01218679  
Root: 4:        -0.49585877        -0.01098763         0.02913816  
Root: 5:        -0.48913208        -0.00633572         0.02091097  
Root: 6:        -0.48014447        -0.00407113         0.01720018  

Iteration:    2   Subspace Size:   30
Root: 1:        -0.68485070        -0.00003449         0.00101514  
Root: 2:        -0.58809666        -0.00007450         0.00171361  
Root: 3:        -0.58808219        -0.00020690         0.00203017  
Root: 4:        -0.49766422        -0.00180546         0.01144057  
Root: 5:        -0.48983170        -0.00069962         0.00728324  
Root: 6:        -0.48070843        -0.00056397         0.00580772  

Iteration:    3   Subspace Size:   36
Root: 1:        -0.68485146        -0.00000075         0.00016548  
Root: 2:        -0.58809928        -0.00000262         0.00035175  
Root: 3:        -0.58808683        -0.00000464         0.00041133  
Root: 4:        -0.49792903        -0.00026481         0.00317803  
Root: 5:        -0.48991307        -0.00008137         0.00194720  
Root: 6:        -0.48076159        -0.00005315         0.00219777  

Iteration:    4   Subspace Size:   42
Root: 1:        -0.68485148        -0.00000002         0.00002433  Converged
Root: 2:        -0.58809935        -0.00000008         0.00005899  Converged
Root: 3:        -0.58808699        -0.00000015         0.00007356  Converged
Root: 4:        -0.49794465        -0.00001562         0.00086149  
Root: 5:        -0.48991712        -0.00000404         0.00070002  
Root: 6:        -0.48076775        -0.00000616         0.00049359  

Iteration:    5   Subspace Size:   45
Root: 1:        -0.68485148        -0.00000000         0.00002336  Converged
Root: 2:        -0.58809935        -0.00000000         0.00005416  Converged
Root: 3:        -0.58808699        -0.00000000         0.00006523  Converged
Root: 4:        -0.49794538        -0.00000073         0.00019817  
Root: 5:        -0.48991744        -0.00000032         0.00020654  
Root: 6:        -0.48076809        -0.00000034         0.00012249  

Iteration:    6   Subspace Size:   48
Root: 1:        -0.68485148        -0.00000000         0.00002364  Converged
Root: 2:        -0.58809935        -0.00000000         0.00005089  Converged
Root: 3:        -0.58808699        -0.00000000         0.00006200  Converged
Root: 4:        -0.49794541        -0.00000003         0.00003661  Converged
Root: 5:        -0.48991746        -0.00000002         0.00002829  Converged
Root: 6:        -0.48076810        -0.00000001         0.00002515  Converged

Davidson converged in 6 iterations
48 sigma vectors were formed

  Root   Mult.   Total Energy (a.u.)   Ex. Energy (a.u.)     Ex. Energy (eV)     Ex. Energy (nm)        Osc. (a.u.)  
-------------------------------------------------------------------------------------------------------------------
     1  singlet       -231.96996704
     2  singlet       -231.87321492          0.09675212          2.63275876        470.92890829          0.01765715
     3  singlet       -231.87320256          0.09676449          2.63309522        470.86873150          0.05332414
     4  singlet       -231.78306097          0.18690607          5.08597204        243.77684312          0.13617405
     5  singlet       -231.77503303          0.19493402          5.30442357        233.73740633          0.02068959
     6  singlet       -231.76588367          0.20408337          5.55339018        223.25861608          0.25325976

Singlet  1: Largest CI coefficients:
  22  & 22 : closed :  -0.975708
  21  & 22 :  open  :   0.100262
  22  & 21 :  open  :   0.100262

Singlet  2: Largest CI coefficients:
  21  & 22 :  open  :  -0.606017
  22  & 21 :  open  :  -0.606017
  20  & 22 :  open  :  -0.249770
  22  & 20 :  open  :  -0.249770
  21  & 21 : closed :   0.200465
  20  & 21 :  open  :   0.115535
  21  & 20 :  open  :   0.115535
  19  & 22 :  open  :  -0.113549
  22  & 19 :  open  :  -0.113549

Singlet  3: Largest CI coefficients:
  20  & 22 :  open  :   0.637008
  22  & 20 :  open  :   0.637008
  21  & 22 :  open  :  -0.258118
  22  & 21 :  open  :  -0.258118
  22  & 22 : closed :  -0.128468

Singlet  4: Largest CI coefficients:
  20  & 20 : closed :  -0.664540
  19  & 22 :  open  :  -0.381760
  22  & 19 :  open  :  -0.381760
  20  & 21 :  open  :   0.293814
  21  & 20 :  open  :   0.293814

Singlet  5: Largest CI coefficients:
  20  & 21 :  open  :  -0.592423
  21  & 20 :  open  :  -0.592423
  20  & 20 : closed :  -0.345403
  21  & 21 : closed :   0.201940
  19  & 22 :  open  :  -0.155735
  22  & 19 :  open  :  -0.155735
  18  & 21 :  open  :   0.118790
  21  & 18 :  open  :   0.118790

Singlet  6: Largest CI coefficients:
  19  & 22 :  open  :   0.524748
  22  & 19 :  open  :   0.524748
  20  & 20 : closed :  -0.502955
  18  & 22 :  open  :   0.225405
  22  & 18 :  open  :   0.225405
  19  & 19 : closed :   0.113394

Singlet state dipole moments:

  Root       Dx         Dy         Dz         |D|  (Debye)
------------------------------------------------------------
     1     1.5690    -0.3391     2.1580     2.6896
     2    -1.4836    -0.3096    -0.1385     1.5219
     3     1.5123    -0.0208     2.2334     2.6973
     4     1.5638     1.0677     2.2106     2.9107
     5    -1.6215     0.0692    -0.5522     1.7144
     6     1.0328     0.0446     2.9872     3.1610

Transition dipole moments between singlet states:

    Transition       Tx         Ty         Tz         |T| (a.u.)
------------------------------------------------------------------
     1 ->    2    -0.4750     0.0291    -0.2174     0.5232
     1 ->    3     0.0203    -0.9030     0.1038     0.9092
     1 ->    4     1.0147     0.2460     0.0515     1.0454
     1 ->    5     0.3910     0.0733    -0.0306     0.3990
     1 ->    6    -1.1932     0.5074    -0.4247     1.3643
     2 ->    3    -0.3686    -0.0921    -0.5815     0.6946
     2 ->    4    -0.0773    -0.0526    -0.0349     0.0998
     2 ->    5    -0.0892     0.6798    -0.2591     0.7330
     2 ->    6     0.2739     0.1431    -0.1474     0.3423
     3 ->    4    -0.0911    -0.3953     0.1996     0.4521
     3 ->    5     0.3753     0.3848     0.1455     0.5569
     3 ->    6    -0.3976    -0.5882     0.1118     0.7187
     4 ->    5     0.4191    -0.0177     0.4638     0.6253
     4 ->    6     0.1377     0.1909    -0.0698     0.2455
     5 ->    6    -0.1467     0.0189     0.0066     0.1481

Magnetic transition dipole moments and rotational strengths:

 Transition      Lx         Ly         Lz       R(len)     R(vel) (a.u.)
------------------------------------------------------------------------
 1 ->    2     0.3822    -0.4917    -0.0530     0.1844    -0.0209
 1 ->    3    -0.0897     0.2375     1.2945     0.0819    -0.0214
 1 ->    4    -0.0087    -0.3159    -0.2066     0.0971    -0.0390
 1 ->    5     0.0193    -0.1280    -0.0317     0.0009    -0.0028
 1 ->    6    -0.1358     0.5380     0.1572    -0.3683     0.1153

Electric transition quadrupole moments (Cartesian):

 Transition      Qxy        Qxz        Qyz        Qxx        Qyy        Qzz       norm (a.u.)
----------------------------------------------------------------------------------------------
 1 ->    2    -0.0251     1.0940     0.6235     0.4486    -0.0873     0.5537     1.4497
 1 ->    3    -0.0795     0.4824    -0.2656    -0.4152     1.0711    -0.1426     1.2843
 1 ->    4     1.1939    -0.6835    -0.0000     0.3997    -0.2667     0.1250     1.4626
 1 ->    5     0.3081    -0.1369     0.0050     0.3168    -0.2060     0.0589     0.5099
 1 ->    6    -0.6342     0.8787     0.1722     1.1636    -0.5154    -0.2426     1.6978


Building Xtilde...

Building Z-vector RHS...

 Generating 2nd functional diffs
Solving CPSCF equations
Using DIIS solver

 Iter         Residual      
------  --------------------
    1      1.608656004158
    2      2.022595909004
    3      0.206413225464
    4      0.025145253468
    5      0.005176127898
    6      0.002026972416
    7      0.000676566181
    8      0.000207126199
    9      0.000054627556

CPSCF converged

Building X...

 Generating 2nd functional diffs
 Generating 2nd functional diffs
Building Xtilde...

Building Z-vector RHS...

 Generating 2nd functional diffs
Solving CPSCF equations
Using DIIS solver

 Iter         Residual      
------  --------------------
    1      0.697349085508
    2      0.692456912984
    3      0.113452026900
    4      0.013948068693
    5      0.004412190698
    6      0.002348350587
    7      0.000320050453
    8      0.000172731886
    9      0.000043234594

CPSCF converged

Building X...

 Generating 2nd functional diffs
 Generating 2nd functional diffs
Building Xtilde...

Building Z-vector RHS...

 Generating 2nd functional diffs
Solving CPSCF equations
Using DIIS solver

 Iter         Residual      
------  --------------------
    1      0.624230637324
    2      0.799990048072
    3      0.063385317867
    4      0.006770505229
    5      0.002669737887
    6      0.001007043089
    7      0.000281725990
    8      0.000133365204
    9      0.000038138881

CPSCF converged

Building X...

 Generating 2nd functional diffs
 Generating 2nd functional diffs
Lower state energy:      -231.8732149204
Upper state energy:      -231.8732025555
Energy difference:          0.0000123649
 Energy calculation finished, energy:  0.000000000E+00

Converting Cartesians to HDLC

Converting Cartesians to HDLC

Converting Cartesians to HDLC
 in dlf_makehessian...
Updating Hessian with the BFGS update, No    23
Testing convergence  in cycle   24
    Energy  0.0000E+00 Target: 1.0000E-04 converged?  yes
  Max step  2.3906E+00 Target: 4.0000E-03 converged?   no
  RMS step  4.3490E-01 Target: 2.6667E-03 converged?   no
  Max grad  7.2032E-02 Target: 1.0000E-03 converged?   no
  RMS grad  3.2779E-02 Target: 6.6667E-04 converged?   no

Converting HDLC to Cartesians
DFTD Energy:    -0.0139666 hartree
Setting up the DFT grid...
| time to set the grid = 0.00 s
DFT grid points: 34024 (2835 points/atom)

                      *** Start SCF Iterations ***

 Iter     DIIS Error       Energy change      Electrons        XC Energy           Energy        Time(s)
----------------------------------------------------------------------------------------------------------
Initial temperature is 5000.000000
| Skip purify step
|    1     0.0462162627    -231.6504546362    41.9931838049   -18.0324060754    -231.6504546362     0.16  
|    2     0.0750037135      +6.4563799812    42.0000499023   -17.3791783508    -225.1940746550     0.16  
|    3     0.0229173056      -0.0960159849    42.0000440984   -17.4522889239    -225.2900906399     0.15  
|    4     0.0175920727      -0.0056382478    42.0000433103   -17.4745630811    -225.2957288876     0.15  
|    5     0.0082734350      -0.0038090494    42.0000434341   -17.4879012225    -225.2995379370     0.15  
|    6     0.0018770779      -0.0013400605    42.0000428383   -17.5030284744    -225.3008779975     0.15  
|    7     0.0002928678      -0.0000304004    42.0000429953   -17.5045050999    -225.3009083979     0.14  
|    8     0.0001393809      -0.0000027625    42.0000429666   -17.5048368180    -225.3009111605     0.14  
|    9     0.0000456675      -0.0000001865    42.0000429680   -17.5049174464    -225.3009113470     0.16  
|   10     0.0000199270      -0.0000000225    42.0000429647   -17.5049101726    -225.3009113696     0.13  
|   11     0.0000033024      -0.0000000045    42.0000429626   -17.5049212646    -225.3009113740     0.13  
----------------------------------------------------------------------------------------------------------
FINAL ENERGY: -225.3009113740 a.u.
Fractional Occupation Entropy: 0.0000000000
Mermin Free Energy:            -225.3009113740
DISPERSION CONTRIBUTION TO ENERGY: -0.0139665540 a.u.
HOMO-LUMO GAP: 2.339 eV
CENTER OF MASS: {0.016291, -0.002616, -0.093304} ANGS
DIPOLE MOMENT: {1.758152, 0.577226, 3.106452} (|D| = 3.615845) DEBYE
Writing out molden info

Running Mulliken population analysis...


  Restricted hh-TDA Parameters
--------------------------------------------
Number of occupied orbitals:            22
Number of virtual orbitals:             74
Number of molecular orbitals:           96
Number of basis functions:             102
Multiplicity of target state:      singlet

 Generating 2nd functional diffs
Reference energy:             -231.2839342746
Number of electrons:            44.0000450087
XC energy:                     -18.5793793784

      Davidson Diagonalization Parameters
-----------------------------------------------
Number of roots to find:                    6
Number of guess vectors:                   18
Maximum subspace size:                     60
Number of vectors to save:                  6
Collapse vectors per root:                  2
Number of CSFs:                           253
Maximum Davidson iterations:              100
Residual convergence:                 1.0e-04
Orthogonality tolerance:              1.0e-12
Use incremental sigma vectors:             No

Davidson memory usage: 361.06 kB

Guess Vectors:
  22 & 22 : closed :    -0.834201
  22 & 20 :  open  :    -0.734935
  22 & 21 :  open  :    -0.725491
  22 & 19 :  open  :    -0.651808
  20 & 20 : closed :    -0.635669
  21 & 20 :  open  :    -0.626225
  21 & 21 : closed :    -0.616780
  22 & 18 :  open  :    -0.582289
  22 & 17 :  open  :    -0.569594
  20 & 19 :  open  :    -0.552542
  21 & 19 :  open  :    -0.543098
  22 & 16 :  open  :    -0.535692
  22 & 15 :  open  :    -0.530881
  22 & 14 :  open  :    -0.484288
  20 & 18 :  open  :    -0.483023
  21 & 18 :  open  :    -0.473579
  20 & 17 :  open  :    -0.470328
  19 & 19 : closed :    -0.469415

  Root           Eigenvalue       Energy Change        Residual
-------------------------------------------------------------------
Iteration:    0   Subspace Size:   18
Root: 1:        -0.68272049        -0.68272049         0.03933325  
Root: 2:        -0.58781428        -0.58781428         0.03395446  
Root: 3:        -0.58375443        -0.58375443         0.05328100  
Root: 4:        -0.48690072        -0.48690072         0.04396174  
Root: 5:        -0.48411750        -0.48411750         0.07414585  
Root: 6:        -0.47632254        -0.47632254         0.04757110  

Iteration:    1   Subspace Size:   24
Root: 1:        -0.68493818        -0.00221770         0.00603071  
Root: 2:        -0.58987813        -0.00206385         0.00853946  
Root: 3:        -0.58971536        -0.00596094         0.01212445  
Root: 4:        -0.49697255        -0.01007182         0.02981896  
Root: 5:        -0.49114954        -0.00703204         0.02112657  
Root: 6:        -0.48037526        -0.00405272         0.01684658  

Iteration:    2   Subspace Size:   30
Root: 1:        -0.68497270        -0.00003452         0.00102138  
Root: 2:        -0.58995422        -0.00007609         0.00184191  
Root: 3:        -0.58991791        -0.00020255         0.00193082  
Root: 4:        -0.49885345        -0.00188090         0.01156641  
Root: 5:        -0.49186295        -0.00071341         0.00675262  
Root: 6:        -0.48091143        -0.00053617         0.00537905  

Iteration:    3   Subspace Size:   36
Root: 1:        -0.68497346        -0.00000075         0.00016719  
Root: 2:        -0.58995669        -0.00000247         0.00040264  
Root: 3:        -0.58992276        -0.00000485         0.00037714  
Root: 4:        -0.49912248        -0.00026903         0.00334533  
Root: 5:        -0.49193074        -0.00006778         0.00183444  
Root: 6:        -0.48095460        -0.00004317         0.00217527  

Iteration:    4   Subspace Size:   42
Root: 1:        -0.68497348        -0.00000002         0.00002369  Converged
Root: 2:        -0.58995679        -0.00000010         0.00006488  Converged
Root: 3:        -0.58992289        -0.00000013         0.00006135  Converged
Root: 4:        -0.49913815        -0.00001567         0.00085681  
Root: 5:        -0.49193420        -0.00000347         0.00064901  
Root: 6:        -0.48096092        -0.00000633         0.00066191  

Iteration:    5   Subspace Size:   45
Root: 1:        -0.68497348        -0.00000000         0.00002303  Converged
Root: 2:        -0.58995679        -0.00000000         0.00005314  Converged
Root: 3:        -0.58992289        -0.00000000         0.00006288  Converged
Root: 4:        -0.49913885        -0.00000070         0.00018603  
Root: 5:        -0.49193447        -0.00000027         0.00017904  
Root: 6:        -0.48096161        -0.00000069         0.00017259  

Iteration:    6   Subspace Size:   48
Root: 1:        -0.68497348        -0.00000000         0.00002331  Converged
Root: 2:        -0.58995679        -0.00000000         0.00005200  Converged
Root: 3:        -0.58992289        -0.00000000         0.00005586  Converged
Root: 4:        -0.49913887        -0.00000002         0.00003537  Converged
Root: 5:        -0.49193449        -0.00000002         0.00002164  Converged
Root: 6:        -0.48096165        -0.00000004         0.00004729  Converged

Davidson converged in 6 iterations
48 sigma vectors were formed

  Root   Mult.   Total Energy (a.u.)   Ex. Energy (a.u.)     Ex. Energy (eV)     Ex. Energy (nm)        Osc. (a.u.)  
-------------------------------------------------------------------------------------------------------------------
     1  singlet       -231.96890775
     2  singlet       -231.87389106          0.09501669          2.58553514        479.53020917          0.03125534
     3  singlet       -231.87385717          0.09505058          2.58645754        479.35919611          0.03830916
     4  singlet       -231.78307315          0.18583460          5.05681596        245.18238690          0.12301485
     5  singlet       -231.77586876          0.19303899          5.25285727        236.03196204          0.02638915
     6  singlet       -231.76489592          0.20401183          5.55144331        223.33691209          0.26022956

Singlet  1: Largest CI coefficients:
  22  & 22 : closed :   0.974700
  21  & 22 :  open  :  -0.102774
  22  & 21 :  open  :  -0.102774

Singlet  2: Largest CI coefficients:
  21  & 22 :  open  :  -0.608447
  22  & 21 :  open  :  -0.608447
  20  & 22 :  open  :   0.276933
  22  & 20 :  open  :   0.276933
  21  & 21 : closed :   0.199571
  22  & 22 : closed :  -0.163622

Singlet  3: Largest CI coefficients:
  20  & 22 :  open  :   0.625045
  22  & 20 :  open  :   0.625045
  21  & 22 :  open  :   0.250846
  22  & 21 :  open  :   0.250846
  20  & 21 :  open  :  -0.106389
  21  & 20 :  open  :  -0.106389

Singlet  4: Largest CI coefficients:
  20  & 20 : closed :   0.656476
  19  & 22 :  open  :   0.365496
  22  & 19 :  open  :   0.365496
  20  & 21 :  open  :  -0.323942
  21  & 20 :  open  :  -0.323942

Singlet  5: Largest CI coefficients:
  20  & 21 :  open  :  -0.578438
  21  & 20 :  open  :  -0.578438
  20  & 20 : closed :  -0.372566
  21  & 21 : closed :   0.201297
  19  & 22 :  open  :  -0.178083
  22  & 19 :  open  :  -0.178083
  18  & 21 :  open  :   0.116254
  21  & 18 :  open  :   0.116254
  18  & 22 :  open  :   0.100219
  22  & 18 :  open  :   0.100219

Singlet  6: Largest CI coefficients:
  19  & 22 :  open  :  -0.532688
  22  & 19 :  open  :  -0.532688
  20  & 20 : closed :   0.504565
  18  & 22 :  open  :  -0.207427
  22  & 18 :  open  :  -0.207427
  19  & 19 : closed :  -0.107982

Singlet state dipole moments:

  Root       Dx         Dy         Dz         |D|  (Debye)
------------------------------------------------------------
     1     1.5657    -0.4438     2.1936     2.7314
     2    -0.9054    -0.4495    -0.3797     1.0798
     3     0.9127     0.0549     2.5886     2.7453
     4     1.4890     1.1909     2.0908     2.8296
     5    -1.4739     0.1760    -0.4116     1.5404
     6     1.0828     0.0457     3.0367     3.2242

Transition dipole moments between singlet states:

    Transition       Tx         Ty         Tz         |T| (a.u.)
------------------------------------------------------------------
     1 ->    2     0.3311     0.6126     0.0923     0.7024
     1 ->    3    -0.3532     0.6529    -0.2313     0.7775
     1 ->    4     0.9634     0.2507     0.0440     0.9965
     1 ->    5    -0.4439    -0.0842     0.0310     0.4528
     1 ->    6    -1.2273     0.4873    -0.4119     1.3832
     2 ->    3     0.5862     0.0617     0.4686     0.7530
     2 ->    4     0.1412     0.3520    -0.1192     0.3976
     2 ->    5     0.2006     0.7327    -0.0695     0.7628
     2 ->    6     0.0665     0.3229     0.0247     0.3306
     3 ->    4     0.0458     0.2410    -0.1464     0.2857
     3 ->    5     0.3226    -0.2202     0.2993     0.4921
     3 ->    6     0.4665     0.5461    -0.1885     0.7425
     4 ->    5    -0.4600     0.0108    -0.5083     0.6856
     4 ->    6     0.1509     0.2216    -0.0621     0.2752
     5 ->    6     0.1608    -0.0426     0.0147     0.1669

Magnetic transition dipole moments and rotational strengths:

 Transition      Lx         Ly         Lz       R(len)     R(vel) (a.u.)
------------------------------------------------------------------------
 1 ->    2    -0.1927     0.1686    -0.8882     0.0425    -0.0079
 1 ->    3     0.3297    -0.5097    -0.9463     0.2304    -0.0358
 1 ->    4    -0.0125    -0.3106    -0.2166     0.0994    -0.0391
 1 ->    5    -0.0145     0.1491     0.0424     0.0048    -0.0048
 1 ->    6    -0.1227     0.5458     0.1456    -0.3566     0.1109

Electric transition quadrupole moments (Cartesian):

 Transition      Qxy        Qxz        Qyz        Qxx        Qyy        Qzz       norm (a.u.)
----------------------------------------------------------------------------------------------
 1 ->    2     0.0943    -1.1331    -0.2468    -0.0089    -0.6858    -0.3121     1.3862
 1 ->    3     0.0205     0.4407     0.5976     0.5849    -0.8031     0.5021     1.3383
 1 ->    4     1.1581    -0.6717     0.0053     0.3753    -0.2743     0.1334     1.4234
 1 ->    5    -0.3686     0.1740    -0.0070    -0.3317     0.2255    -0.0772     0.5771
 1 ->    6    -0.6707     0.9020     0.1542     1.1234    -0.4905    -0.2495     1.6888


Building Xtilde...

Building Z-vector RHS...

 Generating 2nd functional diffs
Solving CPSCF equations
Using DIIS solver

 Iter         Residual      
------  --------------------
    1      1.650357502834
    2      2.052812941960
    3      0.215590502216
    4      0.028436010938
    5      0.005261019568
    6      0.002364896617
    7      0.000698628334
    8      0.000329891237
    9      0.000086039043

CPSCF converged

Building X...

 Generating 2nd functional diffs
 Generating 2nd functional diffs
Building Xtilde...

Building Z-vector RHS...

 Generating 2nd functional diffs
Solving CPSCF equations
Using DIIS solver

 Iter         Residual      
------  --------------------
    1      0.605103414541
    2      0.639646459343
    3      0.113294861143
    4      0.011349509923
    5      0.003912283299
    6      0.001508853623
    7      0.000216972268
    8      0.000156608962
    9      0.000016987982

CPSCF converged

Building X...

 Generating 2nd functional diffs
 Generating 2nd functional diffs
Building Xtilde...

Building Z-vector RHS...

 Generating 2nd functional diffs
Solving CPSCF equations
Using DIIS solver

 Iter         Residual      
------  --------------------
    1      0.607604518561
    2      0.769923070318
    3      0.071540486567
    4      0.005556610416
    5      0.003178709362
    6      0.000775369931
    7      0.000270297412
    8      0.000087559753

CPSCF converged

Building X...

 Generating 2nd functional diffs
 Generating 2nd functional diffs
Lower state energy:      -231.8738910644
Upper state energy:      -231.8738571669
Energy difference:          0.0000338975
 Energy calculation finished, energy:  0.000000000E+00

Converting Cartesians to HDLC

Converting Cartesians to HDLC

Converting Cartesians to HDLC
 in dlf_makehessian...
Updating Hessian with the BFGS update, No    24
Testing convergence  in cycle   25
    Energy  0.0000E+00 Target: 1.0000E-04 converged?  yes
  Max step  1.2239E+00 Target: 4.0000E-03 converged?   no
  RMS step  2.7126E-01 Target: 2.6667E-03 converged?   no
  Max grad  7.7517E-02 Target: 1.0000E-03 converged?   no
  RMS grad  3.5384E-02 Target: 6.6667E-04 converged?   no

Converting HDLC to Cartesians
DFTD Energy:    -0.0139565 hartree
Setting up the DFT grid...
| time to set the grid = 0.00 s
DFT grid points: 34027 (2835 points/atom)

                      *** Start SCF Iterations ***

 Iter     DIIS Error       Energy change      Electrons        XC Energy           Energy        Time(s)
----------------------------------------------------------------------------------------------------------
Initial temperature is 5000.000000
| Skip purify step
|    1     0.0479278022    -231.6545051472    42.0012957777   -18.0342573682    -231.6545051472     0.16  
|    2     0.0791176589      +6.4670369556    42.0000940644   -17.3786345705    -225.1874681915     0.16  
|    3     0.0237503603      -0.1014660692    42.0000856939   -17.4513955094    -225.2889342607     0.15  
|    4     0.0186864883      -0.0058377186    42.0000838205   -17.4742637459    -225.2947719792     0.15  
|    5     0.0087390208      -0.0041484573    42.0000832841   -17.4879981184    -225.2989204365     0.15  
|    6     0.0019367416      -0.0014097546    42.0000819318   -17.5033678187    -225.3003301911     0.15  
|    7     0.0003387472      -0.0000311460    42.0000820085   -17.5048254400    -225.3003613372     0.14  
|    8     0.0001503154      -0.0000031631    42.0000819559   -17.5052094353    -225.3003645003     0.14  
|    9     0.0000471049      -0.0000002003    42.0000819498   -17.5053049677    -225.3003647005     0.16  
|   10     0.0000212187      -0.0000000226    42.0000819480   -17.5052940993    -225.3003647231     0.13  
|   11     0.0000038150      -0.0000000051    42.0000819453   -17.5053088341    -225.3003647282     0.13  
----------------------------------------------------------------------------------------------------------
FINAL ENERGY: -225.3003647282 a.u.
Fractional Occupation Entropy: 0.0000000000
Mermin Free Energy:            -225.3003647282
DISPERSION CONTRIBUTION TO ENERGY: -0.0139564805 a.u.
HOMO-LUMO GAP: 2.329 eV
CENTER OF MASS: {0.014508, -0.003093, -0.095972} ANGS
DIPOLE MOMENT: {1.778199, 0.619520, 3.139134} (|D| = 3.660595) DEBYE
Writing out molden info

Running Mulliken population analysis...


  Restricted hh-TDA Parameters
--------------------------------------------
Number of occupied orbitals:            22
Number of virtual orbitals:             74
Number of molecular orbitals:           96
Number of basis functions:             102
Multiplicity of target state:      singlet

 Generating 2nd functional diffs
Reference energy:             -231.2827182218
Number of electrons:            44.0000858477
XC energy:                     -18.5797906641

      Davidson Diagonalization Parameters
-----------------------------------------------
Number of roots to find:                    6
Number of guess vectors:                   18
Maximum subspace size:                     60
Number of vectors to save:                  6
Collapse vectors per root:                  2
Number of CSFs:                           253
Maximum Davidson iterations:              100
Residual convergence:                 1.0e-04
Orthogonality tolerance:              1.0e-12
Use incremental sigma vectors:             No

Davidson memory usage: 361.06 kB

Guess Vectors:
  22 & 22 : closed :    -0.835487
  22 & 20 :  open  :    -0.736234
  22 & 21 :  open  :    -0.727297
  22 & 19 :  open  :    -0.652612
  20 & 20 : closed :    -0.636981
  21 & 20 :  open  :    -0.628044
  21 & 21 : closed :    -0.619108
  22 & 18 :  open  :    -0.581969
  22 & 17 :  open  :    -0.570522
  20 & 19 :  open  :    -0.553359
  21 & 19 :  open  :    -0.544422
  22 & 15 :  open  :    -0.535650
  22 & 16 :  open  :    -0.533974
  22 & 14 :  open  :    -0.483590
  20 & 18 :  open  :    -0.482716
  21 & 18 :  open  :    -0.473779
  20 & 17 :  open  :    -0.471269
  19 & 19 : closed :    -0.469737

  Root           Eigenvalue       Energy Change        Residual
-------------------------------------------------------------------
Iteration:    0   Subspace Size:   18
Root: 1:        -0.68347708        -0.68347708         0.03910587  
Root: 2:        -0.58963022        -0.58963022         0.03375077  
Root: 3:        -0.58542320        -0.58542320         0.05365040  
Root: 4:        -0.48849845        -0.48849845         0.04416491  
Root: 5:        -0.48517561        -0.48517561         0.07416465  
Root: 6:        -0.47698634        -0.47698634         0.04720641  

Iteration:    1   Subspace Size:   24
Root: 1:        -0.68564232        -0.00216524         0.00603195  
Root: 2:        -0.59166159        -0.00203137         0.00850355  
Root: 3:        -0.59147720        -0.00605401         0.01217933  
Root: 4:        -0.49799562        -0.00949717         0.03007287  
Root: 5:        -0.49274202        -0.00756641         0.02170051  
Root: 6:        -0.48091940        -0.00393306         0.01747380  

Iteration:    2   Subspace Size:   30
Root: 1:        -0.68567654        -0.00003421         0.00102265  
Root: 2:        -0.59173881        -0.00007722         0.00183167  
Root: 3:        -0.59167658        -0.00019937         0.00195086  
Root: 4:        -0.49988774        -0.00189212         0.01169035  
Root: 5:        -0.49349501        -0.00075299         0.00644048  
Root: 6:        -0.48148627        -0.00056687         0.00535823  

Iteration:    3   Subspace Size:   36
Root: 1:        -0.68567728        -0.00000074         0.00016402  
Root: 2:        -0.59174126        -0.00000245         0.00040688  
Root: 3:        -0.59168144        -0.00000486         0.00039281  
Root: 4:        -0.50016279        -0.00027505         0.00355344  
Root: 5:        -0.49355466        -0.00005965         0.00163643  
Root: 6:        -0.48152809        -0.00004182         0.00190240  

Iteration:    4   Subspace Size:   42
Root: 1:        -0.68567730        -0.00000002         0.00002336  Converged
Root: 2:        -0.59174136        -0.00000010         0.00007043  Converged
Root: 3:        -0.59168157        -0.00000014         0.00006618  Converged
Root: 4:        -0.50018052        -0.00001773         0.00090682  
Root: 5:        -0.49355725        -0.00000259         0.00047731  
Root: 6:        -0.48153271        -0.00000462         0.00061145  

Iteration:    5   Subspace Size:   45
Root: 1:        -0.68567730        -0.00000000         0.00002285  Converged
Root: 2:        -0.59174136        -0.00000000         0.00005286  Converged
Root: 3:        -0.59168158        -0.00000000         0.00006448  Converged
Root: 4:        -0.50018127        -0.00000076         0.00019802  
Root: 5:        -0.49355737        -0.00000012         0.00012518  
Root: 6:        -0.48153329        -0.00000057         0.00019282  

Iteration:    6   Subspace Size:   48
Root: 1:        -0.68567730        -0.00000000         0.00002314  Converged
Root: 2:        -0.59174136        -0.00000000         0.00005172  Converged
Root: 3:        -0.59168158        -0.00000000         0.00005765  Converged
Root: 4:        -0.50018130        -0.00000003         0.00003973  Converged
Root: 5:        -0.49355738        -0.00000001         0.00001880  Converged
Root: 6:        -0.48153333        -0.00000004         0.00004931  Converged

Davidson converged in 6 iterations
48 sigma vectors were formed

  Root   Mult.   Total Energy (a.u.)   Ex. Energy (a.u.)     Ex. Energy (eV)     Ex. Energy (nm)        Osc. (a.u.)
[truncated: 1,596,172 more chars]
