# Supplementary material for: Finding Excited-State Minimum Energy Crossing Points on a Budget: Non-Self-Consistent Tight-Binding Methods
Source: J Phys Chem Lett. 2023 May 5;14(19):4440–8. doi: 10.1021/acs.jpclett.3c00494 (PMC10201533; doi:10.1021/acs.jpclett.3c00494)
Supplement: Supplementary file 1 — jz3c00494_si_001.zip [file jz3c00494_si_001.zip › SI/s2s1_benchmark/azulene/hhtda.xyz]

12
-2.2535298799096972e+02 frame 130   xyz file generated by TeraChem
     C     0.1301918221   -1.2338364546    0.3386333475
     C    -0.9350086510   -0.2924077886    0.4311648846
     C    -1.2891058951    0.4776544457   -0.7574043749
     C    -0.1622373281    1.1391263137   -0.0850067162
     C     1.1570554713    0.6771229365   -0.3145690498
     C     1.2945123749   -0.6947937397   -0.1688067681
     H     2.2013929766   -1.2538018012   -0.3750000430
     H     0.0098386583   -2.2632160109    0.6610459335
     H    -1.6773006164   -0.3781074888    1.2210658035
     H    -2.2405865849    1.0057391976   -0.7290504554
     H    -0.3312955738    2.1441537840    0.2917120493
     H     1.9687201231    1.3600642013   -0.5446147718
