# Supplementary material for: Finding Excited-State Minimum Energy Crossing Points on a Budget: Non-Self-Consistent Tight-Binding Methods
Source: J Phys Chem Lett. 2023 May 5;14(19):4440–8. doi: 10.1021/acs.jpclett.3c00494 (PMC10201533; doi:10.1021/acs.jpclett.3c00494)
Supplement: Supplementary file 1 — jz3c00494_si_001.zip [file jz3c00494_si_001.zip › SI/s2s1_benchmark/azulene/input.toml]

#This is a CREST input file
input = 'struc.xyz'
#runtype='singlepoint'
runtype='ancopt'

#parallelization
threads = 9

#calculation data
[calculation]
type = -1  # specify  energy & gradient from[calculation.level] to be used
eprint = true
elog="energies.log" 
maxcycle = 1000

#calculation level
# [[calculation.level]]
# method = "gfn0*"
# uhf = 0
# chrg = 0
# dir = 's0'
# config = [2,0]
# #refresh = false 
# print = true
# etemp = 1000.0
 
[[calculation.level]]
method = "gfn0*"
uhf = 0
chrg = 0
dir = 's1'
config = [1,1,0,0]
#refresh = true
print = true
etemp = 1500.0

[[calculation.level]]
method = "gfn0*"
uhf = 0
chrg = 0
dir = 's2'
#config = [1,2,1,0]     # HOMO-1 -> LUMO
config = [0,2,0,0]    # HOMO -> LUMO x 2
#config = [1,2,0,1]    # HOMO-1 -> LUMO+1
#config = [2,1,0,1,0]  # HOMO -> LUMO+1
# refresh = false
print = true    
etemp = 1500.0

[[calculation.constraints]]
gapdiff2 = [10.0, 0.005, 0.25]  #bias parameter to minimize the gap, [10, 0.005, 0.25] is ok for     most molecules
