# Supplementary material for: Finding Excited-State Minimum Energy Crossing Points on a Budget: Non-Self-Consistent Tight-Binding Methods
Source: J Phys Chem Lett. 2023 May 5;14(19):4440–8. doi: 10.1021/acs.jpclett.3c00494 (PMC10201533; doi:10.1021/acs.jpclett.3c00494)
Supplement: Supplementary file 1 — jz3c00494_si_001.zip [file jz3c00494_si_001.zip › SI/s2s1_benchmark/cytosine/casci-tc.out]

| Startfile from command line: tc.inp


|       ***********************************************************
|       *                    TeraChem v1.9-2022.08-dev            *
|       *  Git Version: 5e84fd4dc456f19b8b743ac9d407259fd194ada5  *
|       *                   Development Version                   *
|       *           Chemistry at the Speed of Graphics!           *
|       ***********************************************************
|       * This program may only be used in connection with        *
|       * a valid license from PetaChem, LLC. Use of this program *
|       * or results thereof indicates acceptance of all terms    *
|       * and conditions stated in the license and that a valid   *
|       * license agreement between the user and PetaChem, LLC    *
|       * exists. PetaChem, LLC does not warrant the correctness  *
|       * of results or their suitability for any purpose.        *
|       * Please email bugs, suggestions, and comments to         *
|       *                  help@petachem.com                      *
|       *                                                         *
|       ***********************************************************


|       ***********************************************************
|       *  Compiled by pisteinbach  Do 25. Aug 16:33:30 CEST 2022  *
|       *  Supported architectures: sm_75 sm_80                   *
|       *  Build cuda_11.6.r11.6/compiler.31057947_0              *
|       ***********************************************************


| Job started   Tue Feb 14 02:20:32 2023
| On jtc-hpz107 (available memory: 22648 MB)

| ######################################### RUNTIME INFO ##########################################
| terachem  tc.inp 

|  NVRM version: NVIDIA UNIX x86_64 Kernel Module  520.61.05  Thu Sep 29 05:30:25 UTC 2022
|  GCC version:  gcc version 9.4.0 (Ubuntu 9.4.0-1ubuntu1~20.04.1) 

|  	linux-vdso.so.1 (0x00007fffad778000)
|  	libmpi.so.12 => /mnt/group-bin/terachem-3c-dev/lib/libmpi.so.12 (0x00007f3e8c747000)
|  	libgpubox.so.1 => /mnt/group-bin/terachem-3c-dev/lib/libgpubox.so.1 (0x00007f3e8c72c000)
|  	libtensorbox.so.1 => /mnt/group-bin/terachem-3c-dev/lib/libtensorbox.so.1 (0x00007f3e8c70b000)
|  	libiobox.so.1 => /mnt/group-bin/terachem-3c-dev/lib/libiobox.so.1 (0x00007f3e8c6f5000)
|  	libintbox.so.1 => /mnt/group-bin/terachem-3c-dev/lib/libintbox.so.1 (0x00007f3e6e6d3000)
|  	libsqmbox.so.1 => /mnt/group-bin/terachem-3c-dev/lib/libsqmbox.so.1 (0x00007f3e6e372000)
|  	libgridbox.so.1 => /mnt/group-bin/terachem-3c-dev/lib/libgridbox.so.1 (0x00007f3e6e18d000)
|  	libdftbox.so.1 => /mnt/group-bin/terachem-3c-dev/lib/libdftbox.so.1 (0x00007f3e6e0ab000)
|  	libcibox.so.1 => /mnt/group-bin/terachem-3c-dev/lib/libcibox.so.1 (0x00007f3e6dd65000)
|  	libccbox.so.1 => /mnt/group-bin/terachem-3c-dev/lib/libccbox.so.1 (0x00007f3e6da61000)
|  	libsimbox.so.1 => /mnt/group-bin/terachem-3c-dev/lib/libsimbox.so.1 (0x00007f3e6da42000)
|  	liboptbox.so.1 => /mnt/group-bin/terachem-3c-dev/lib/liboptbox.so.1 (0x00007f3e6da02000)
|  	libnvToolsExt.so.1 => /usr/local/cuda-11.6/targets/x86_64-linux/lib/libnvToolsExt.so.1 (0x00007f3e6d7f8000)
|  	libssl.so.1.1 => /lib/x86_64-linux-gnu/libssl.so.1.1 (0x00007f3e6d754000)
|  	libcrypto.so.1.1 => /lib/x86_64-linux-gnu/libcrypto.so.1.1 (0x00007f3e6d47e000)
|  	libcuda.so.1 => /lib/x86_64-linux-gnu/libcuda.so.1 (0x00007f3e6bb0a000)
|  	libcudart.so.11.0 => /usr/local/cuda-11.6/targets/x86_64-linux/lib/libcudart.so.11.0 (0x00007f3e6b866000)
|  	libcublas.so.11 => /usr/local/cuda-11.6/targets/x86_64-linux/lib/libcublas.so.11 (0x00007f3e620e6000)
|  	libcufft.so.10 => /usr/local/cuda-11.6/targets/x86_64-linux/lib/libcufft.so.10 (0x00007f3e59659000)
|  	libcusparse.so.11 => /usr/local/cuda-11.6/targets/x86_64-linux/lib/libcusparse.so.11 (0x00007f3e4a210000)
|  	libcusolver.so.11 => /usr/local/cuda-11.6/targets/x86_64-linux/lib/libcusolver.so.11 (0x00007f3e39e27000)
|  	libstdc++.so.6 => /lib/x86_64-linux-gnu/libstdc++.so.6 (0x00007f3e39c45000)
|  	libm.so.6 => /lib/x86_64-linux-gnu/libm.so.6 (0x00007f3e39af6000)
|  	libiomp5.so => /mnt/group-bin/terachem-3c-dev/lib/libiomp5.so (0x00007f3e396bb000)
|  	libcilkrts.so.5 => /mnt/group-bin/terachem-3c-dev/lib/libcilkrts.so.5 (0x00007f3e3947e000)
|  	libgcc_s.so.1 => /lib/x86_64-linux-gnu/libgcc_s.so.1 (0x00007f3e39463000)
|  	libpthread.so.0 => /lib/x86_64-linux-gnu/libpthread.so.0 (0x00007f3e39440000)
|  	libc.so.6 => /lib/x86_64-linux-gnu/libc.so.6 (0x00007f3e3924e000)
|  	/lib64/ld-linux-x86-64.so.2 (0x00007f3e8df91000)
|  	libdl.so.2 => /lib/x86_64-linux-gnu/libdl.so.2 (0x00007f3e39248000)
|  	librt.so.1 => /lib/x86_64-linux-gnu/librt.so.1 (0x00007f3e3923c000)
|  	libcublasLt.so.11 => /usr/local/cuda-11.6/targets/x86_64-linux/lib/libcublasLt.so.11 (0x00007f3e241d6000)
| #################################################################################################

-----------------------------------
Processed Input file:
              coordinates coord.xyz
                   method rhf
                    basis def2-sv_p
           max_l_in_basis 2
           sphericalbasis yes
                    guess c0
                   purify no
                     xtol 1e-6
                 convthre 5e-5
                  threall 1e-14
                precision mixed
                 spinmult 1
                   charge 0
                     dftd d3
                   closed 27
                   active 3
                      fon yes
               fon_method constant
          fon_temperature 5000
                    casci yes
              cassinglets 4
             dciguessvecs 10
              dcisubspace 10
            castargetmult 1
                castarget 0
               dcimaxiter 40
                 cphfiter 40
              casnumalpha 2
               casnumbeta 2
                     gpus 1
                      run conical
                nacstate1 1
                nacstate2 2
-----------------------------------
Jobname: coord
Scratch directory: ./scr.coord
Scratch data will not be generated
| Random number seed: 1330991304

XYZ coordinates coord.xyz
Molden File Output: ./scr.coord/coord.molden
Using basis set: def2-sv_p
dmrgstart not found
Spin multiplicity: 1
DIIS will use up to 10 vectors.
Condition number limit for the DIIS overlap matrix is            0
WF convergence threshold: 5.00e-05
Using DIIS algorithm to converge WF
Maximum number of SCF iterations: 100
Incremental fock with rebuild every 8 iterations
Will switch to conventional Fock if diffuse functions are detected
X-matrix tolerance: 1.00e-06
PRECISION: MIXED
Single/Double precision threshold: 1.00e-05
TeraChem will select linear algebra engine
Using fractional orbital occupations
27 occupied orbitals will have integer occupation
3 occupied orbitals will have fractional occupation
kT is set to 5000.000 a.u.
Density matrix purification turned off
DFT Functional requested: hf
Method: Hartree-Fock  with dispersion correction
Wavefunction: RESTRICTED

 DFT-D code reimplemented following the
 code by S.Grimme, University Bonn 
 based on DFTD3 V3.2 Rev 0         
 
Please cite DFT-D3 work done with this code as:
S. Grimme, J. Antony, S. Ehrlich and H. Krieg,
J. Chem. Phys. 132 (2010), 154104
If used with BJ-damping cite also
S. Grimme, S. Ehrlich and L. Goerigk,
J. Comput. Chem. 32 (2011), 1456-1465
For DFT-D2 the reference is
S. Grimme, J. Comput. Chem., 27 (2006), 1787-1799
Ignoring all functions in basis set file with angular momentum > 2 
Initial guess will be loaded from c0

********************************************
******* RUNNING GEOMETRY OPTMIZATION *******
********************************************

Geometry optimization parameters:
Max number of optimization cycles: 1000
Convergence threshold (Max grad component): 4.50e-04
Convergence threshold (energy change): 1.00e-06
Maximum of RMSD change allowed between steps is 0.500000
using BFGS method
Optimization checkpoint file will be dumped every 10 cycles
Hessian updated: BFGS method
Initial Hessian is diagonal with a single one point finite difference
Atomic displacement in finite-difference Hessian (Bohr) 0.003000
Each step will be scaled by 1.00
Maximum step size in internal coordinates 0.50
Minimization SCF guess will be regenerated every 10 steps
Job started from scratch
SCF:   Initial guess is taken from previous step
Starting TensorBox...
| TeraChem will select linear algebra engine
| Using cuSolver for matrix diagonalization

| using 1 out of 1 CUDA devices
|   Device 0: NVIDIA GeForce RTX 3070,  7982MB, CC 8.6 -- CPU THREAD 0
| -------------------------------------------------------------------
| CPU Memory Available: 3976.75 MegaWords 
| GPU Memory Available: 741.79 MegaWords 
| Maximum recommended basis set size: 10200 basis functions
|  (limited by GPU memory)
| -------------------------------------------------------------------
| Initialize GPUBox with 128 MW of memory


Basis set:       def2-sv_p
Total atoms:     13
Total charge:    0
Total electrons: 58 (29-alpha, 29-beta)
Number electrons modeled by ECPs: 0
Total orbitals: 130 (Cartesian), 122 (spherical) 
Total AO shells: 58 (34 S-shells; 16 P-shells; 8 D-shells; 0 F-shells; 0 G-shells)
Spin multiplicity: 1
Nuclear repulsion energy (QM atoms): 357.401601051226 a.u.


No optimization coordinates found in the configuration file
Determining the type of coordinates based on the number of individual fragments...
Analyzing structure...
Found 13 atoms, 15 bonds
Building HDLC residues...
Found 1 HDLC residues
done.
Optimization will be performed in DLC coordinates

-------------------------------------------------------
0 additional frames found in coord.xyz
-------------------------------------------------------
***********************************************************************
**                                                                   **
**                              DL-FIND                              **
**                       Geometry Optimisation                       **
**               written by Johannes Kaestner, in 2006               **
**               Copyright:  STFC Daresbury Laboratory               **
**                           Revision:  406 $                        **
**                                                                   **
***********************************************************************
Residue member list:
    0 :     1    1    1    1    1    1    1    1    1    1
   10 :     1    1    1

Generating new HDLC for    1 residues

Located a new residue for HDLC
   Residue number is    1
   Number of atoms it contains    13
   Atoms:      1     2     3     4     5     6     7     8     9    10
   Atoms:     11    12    13
   Generating HDLC for residue    1
       Dot-product about     2 is   0.99999998
       System near planar - making improper
       Dot-product about     3 is   0.99913159
       System near planar - making improper
       Dot-product about     4 is   0.99707932
       System near planar - making improper
       Dot-product about     5 is   0.99946780
       System near planar - making improper
       Dot-product about     6 is   0.99973263
       System near planar - making improper
       Dot-product about     7 is   0.62377767

     The system has    33 degrees of freedom, and    33 non-zero eigenvalues

 call dlf_formstep_init...
 allocate hessian of size:           35
 allocate evals and evecs
 needhessian =  T

DL-FIND Report:
===============
Conical intersection algorithm: Lagrange-Newton
Lagrange-Newton threshold t1 ...................  1.000E-04
Lagrange-Newton threshold t2 ...................  1.000E+00
Lower electronic state .........................          1
Upper electronic state .........................          2
Optimisation algorithm: Lagrange-Newton
Initial Hessian by diagonal one-point finite difference
Hessian update mechanism: BFGS
Maximum Number of Hessian updates before recalc.         50
Finite difference for Hessian calculation ......  3.000E-03
No eigenmodes are considered soft
Minimum step size for Hessian update ...........  1.000E-05
 
Step length: simple scaled
Maximum step length ............................  5.000E-01
Scaling step by ................................  1.000E+00
 
Coordinate system: Delocalised internal coordinates (DLC)
 
Number of atoms ................................         13
Number of input geometries .....................          2
Variables to be optimised ......................         35
Restart information is written every ...........         10 steps
This run has not been restarted.
Maximum number of steps ........................       1000
Maximum number of energy evaluations ...........     100000
 
DFTD Energy:    -0.0990040 hartree

                      *** Start SCF Iterations ***

 Iter     DIIS Error       Energy change         Energy        Time(s)
------------------------------------------------------------------------
Initial temperature is 5000.000000
| Skip purify step
|    1     0.0843075439    -392.2819795702    -392.2819795702     0.09  
|    2     0.1789836532      +0.7241303377    -391.5578492325     0.08  
|    3     0.0487103292      -0.3338233434    -391.8916725758     0.08  
|    4     0.0144911291      -0.0316877158    -391.9233602916     0.07  
|    5     0.0083613923      -0.0038755459    -391.9272358376     0.06  
|    6     0.0029077469      -0.0010627430    -391.9282985806     0.06  
|    7     0.0013807254      -0.0001697787    -391.9284683593     0.05  
|    8     0.0006205915      -0.0000301286    -391.9284984879     0.05  
|    9     0.0002722457      -0.0000107933    -391.9285092812     0.08  
|   10     0.0000919858      -0.0000027035    -391.9285119847     0.04  
|   11     0.0000590204      -0.0000012614    -391.9285132460     0.04  
|   12     0.0000561058      -0.0000009577    -391.9285142038     0.04  
|   13     0.0000391263      -0.0000006017    -391.9285148055     0.04  
------------------------------------------------------------------------
FINAL ENERGY: -391.9285148055 a.u.
Fractional Occupation Entropy: 0.0000000000
Mermin Free Energy:            -391.9285148055
DISPERSION CONTRIBUTION TO ENERGY: -0.0990039788 a.u.
HOMO-LUMO GAP: 5.410 eV
CENTER OF MASS: {0.021175, -0.013031, -0.031139} ANGS
DIPOLE MOMENT: {4.617762, -2.702432, 0.975072} (|D| = 5.438532) DEBYE

  Active Space Parameters
--------------------------------------------
Number of closed orbitals:              27
Number of active orbitals:               3
Number of virtual orbitals:             92
Number of molecular orbitals:          122
Number of basis functions:             130
Number of active electrons:              4
Number of alpha electrons:               2
Number of beta electrons:                2

  Orbital      Energy        Occupation
-----------------------------------------
     26       -0.466781        1.000000
     27       -0.440052        1.000000
     28       -0.319088        0.666667
     29       -0.265909        0.666667
     30       -0.067086        0.666667
     31        0.155996        0.000000
     32        0.183244        0.000000

  CAS Parameters
--------------------------------------------
Number of determinants:                  9
Number of singlet CSFs:                  6
Number of doublet CSFs:                  0
Number of triplet CSFs:                  3
Number of quartet CSFs:                  0
Number of quintet CSFs:                  0
Number of sextet CSFs:                   0
Number of septet CSFs:                   0
Number of singlet states:                4
Number of doublet states:                0
Number of triplet states:                0
Number of quartet states:                0
Number of quintet states:                0
Number of sextet states:                 0
Number of septet states:                 0
Using the hard-coded solver

Singlet state  1 energy:       -392.36215956475036

        0.97329731607594  X28 X29
       -0.13491507611960  X28 B29 A30
       -0.13491507611960  X28 A29 B30
       -0.09454951271106  X28 X30
       -0.08220502087123  X29 X30

Singlet state  2 energy:       -392.15987864780834

       -0.59313053294792  X28 B29 A30
       -0.59313053294792  X28 A29 B30
        0.32264193641746  B28 X29 A30
        0.32264193641746  A28 X29 B30
       -0.17801944596463  X28 X29
        0.16457897031200  B28 A29 X30
        0.16457897031200  A28 B29 X30
       -0.04380537442556  X28 X30
        0.02035668419436  X29 X30

Singlet state  3 energy:       -392.10012520391138

        0.58272454422299  B28 X29 A30
        0.58272454422299  A28 X29 B30
        0.32348488617605  X28 B29 A30
        0.32348488617605  X28 A29 B30
       -0.28304252372426  X28 X30
        0.16818035305807  X29 X30
        0.05585162619477  X28 X29

Singlet state  4 energy:       -391.93425596020552

       -0.87781262591733  X28 X30
        0.30336590259374  X29 X30
       -0.19923956428094  B28 X29 A30
       -0.19923956428094  A28 X29 B30
       -0.12987199487062  B28 A29 X30
       -0.12987199487062  A28 B29 X30
       -0.09490940834686  X28 B29 A30
       -0.09490940834686  X28 A29 B30
       -0.07919755858008  X28 X29

  Root   Mult.   Total Energy (a.u.)   Ex. Energy (a.u.)     Ex. Energy (eV)     Ex. Energy (nm)
-------------------------------------------------------------------------------------------------
     1  singlet       -392.36215956
     2  singlet       -392.15987865          0.20228092          5.50434290        225.24799600
     3  singlet       -392.10012520          0.26203436          7.13031657        173.88319236
     4  singlet       -391.93425596          0.42790360         11.64384759        106.48045655

Singlet state dipole moments:

  Root       Dx         Dy         Dz         |D|  (Debye)
------------------------------------------------------------
     1     4.9406    -6.4074     1.0470     8.1584
     2     3.4742    -3.9686     1.0215     5.3725
     3     5.0421    -4.9158     0.9525     7.1060
     4     0.8828    -4.4087     1.2346     4.6627

Singlet state electronic transitions:

 Transition      Tx        Ty        Tz       |T|    Osc. (a.u.) 
-----------------------------------------------------------------
   1 ->  2    -0.5570    1.4083    0.0975    1.5176    0.3106
   1 ->  3    -1.8167   -0.7832    0.1270    1.9824    0.6865
   1 ->  4     0.1385   -0.0587   -0.0171    0.1514    0.0065
   2 ->  3     0.4328    0.6280   -0.0533    0.7646    0.0233
   2 ->  4    -1.3352   -1.3745    0.0663    1.9174    0.5530
   3 ->  4    -0.5702    1.2847    0.0884    1.4083    0.2193

Singlet state velocity transition dipole moments:

 Transition      Px        Py        Pz       |P|    Osc. (a.u.) 
-----------------------------------------------------------------
   1 ->  2     0.0677   -0.1913   -0.0131    0.2034    0.1363
   1 ->  3     0.3636    0.1423   -0.0229    0.3912    0.3893
   1 ->  4    -0.0926   -0.0045    0.0071    0.0930    0.0135
   2 ->  3    -0.0443   -0.0184    0.0030    0.0480    0.0257
   2 ->  4     0.1814    0.1905   -0.0068    0.2631    0.2045
   3 ->  4     0.0467   -0.1002   -0.0078    0.1108    0.0494

Singlet state magnetic transition dipole moments and rotational strengths:

 Transition      Lx        Ly        Lz        |L|    R(vel) (a.u.)
--------------------------------------------------------------------
   1 ->  2    -0.0316    0.0602   -0.7035    0.7067   -0.0221
   1 ->  3    -0.0164    0.0997    1.0160    1.0210   -0.0572
   1 ->  4     0.0084   -0.0314   -0.1286    0.1327   -0.0036
   2 ->  3    -0.0062   -0.0138   -0.1266    0.1275    0.0026
   2 ->  4     0.0155    0.0288    0.9948    0.9954    0.0067
   3 ->  4    -0.0160    0.0358   -0.3554    0.3576   -0.0095

Singlet state electric quadrupole moments (Cartesian):
Operator origin (a.u.):     0.040016,    -0.024624,    -0.058844 

 Root     Qxy        Qxz        Qyz        Qxx        Qyy        Qzz       R^2
--------------------------------------------------------------------------------------------
    1     7.1300     3.0032     0.3983   -34.3040   -31.2917   -35.8245   -101.4201
    2     6.2131     2.5155     0.3564   -30.4322   -31.7841   -36.0832   -98.2995
    3     7.2382     2.5185     0.2374   -30.5250   -33.2836   -36.1131   -99.9217
    4     2.4562     2.6452     0.4035   -29.2302   -33.1017   -36.2863   -98.6182

Singlet state electric transition quadrupole moments (Cartesian):

 Transition     Qxy        Qxz        Qyz        Qxx        Qyy        Qzz       norm (a.u.)
--------------------------------------------------------------------------------------------
   1 ->  2    -1.9581     0.1981     0.1328    -1.0185    -1.8830    -0.2428     2.9212
   1 ->  3    -0.2489     0.4955     0.2255    -4.3063     2.0214    -0.0722     4.7952
   1 ->  4    -0.5498    -0.0888    -0.0357     1.1535    -0.1680     0.0145     1.2924
   2 ->  3     2.3965    -0.3085    -0.0800     0.8378    -0.2065    -0.0715     2.5680
   2 ->  4    -0.3449     0.3257     0.1330    -2.4868     2.5170     0.0646     3.5730
   3 ->  4    -2.7642     0.1366     0.1196     0.0188    -1.7379    -0.2165     3.2774

Building Xtilde...

Building Z-vector RHS...

Solving CPSCF equations
Using DIIS solver

 Iter         Residual      
------  --------------------
    1      0.197465268129
    2      0.132513420258
    3      0.033645549873
    4      0.014981357548
    5      0.005776124750
    6      0.003750176244
    7      0.002393658973
    8      0.001888204925
    9      0.001320124130
   10      0.000776397263
   11      0.000435446941
   12      0.000216616614
   13      0.000076246928

CPSCF converged

Building X...

Building Xtilde...

Building Z-vector RHS...

Solving CPSCF equations
Using DIIS solver

 Iter         Residual      
------  --------------------
    1      0.253411848075
    2      0.203174528324
    3      0.041200274603
    4      0.020478357283
    5      0.008953171471
    6      0.006749726954
    7      0.005131913639
    8      0.003889989247
    9      0.002352763194
   10      0.000985867534
   11      0.000430059538
   12      0.000231464538
   13      0.000081323523

CPSCF converged

Building X...

Building Xtilde...

Building Z-vector RHS...

Solving CPSCF equations
Using DIIS solver

 Iter         Residual      
------  --------------------
    1      0.245250291756
    2      0.167438169649
    3      0.048516115453
    4      0.022403184653
    5      0.012764795693
    6      0.010727951445
    7      0.008127712545
    8      0.004386393847
    9      0.002255134381
   10      0.001433707567
   11      0.000630650064
   12      0.000220962187
   13      0.000070227851

CPSCF converged

Building X...

Lower state energy:      -392.1598786478
Upper state energy:      -392.1001252039
Energy difference:          0.0597534439
 Energy calculation finished, energy:  0.000000000E+00

Converting Cartesians to HDLC

Converting Cartesians to HDLC

Converting Cartesians to HDLC
 in dlf_makehessian...
Testing convergence  in cycle    1
  Max grad  5.9753E-02 Target: 4.5000E-04 converged?   no
  RMS grad  1.8675E-02 Target: 3.0000E-04 converged?   no
Finite-difference calculation for a diagonal Hessian
Delta :   3.00E-03

Converting HDLC to Cartesians
DFTD Energy:    -0.0989444 hartree

                      *** Start SCF Iterations ***

 Iter     DIIS Error       Energy change         Energy        Time(s)
------------------------------------------------------------------------
Initial temperature is 5000.000000
| Skip purify step
|    1     0.0343133812    -392.3451107643    -392.3451107643     0.07  
|    2     0.1055435867      +0.5984206456    -391.7466901187     0.07  
|    3     0.0340933308      -0.1655648785    -391.9122549973     0.07  
|    4     0.0136255626      -0.0118604473    -391.9241154446     0.06  
|    5     0.0081179627      -0.0033570890    -391.9274725336     0.06  
|    6     0.0051174596      -0.0016718212    -391.9291443547     0.06  
|    7     0.0020205307      -0.0005077869    -391.9296521416     0.06  
|    8     0.0005798457      -0.0000617202    -391.9297138618     0.05  
|    9     0.0002149646      -0.0000130822    -391.9297269440     0.08  
|   10     0.0000970536      -0.0000026083    -391.9297295523     0.04  
|   11     0.0000652843      -0.0000008303    -391.9297303826     0.04  
|   12     0.0000363554      -0.0000004691    -391.9297308517     0.04  
------------------------------------------------------------------------
FINAL ENERGY: -391.9297308517 a.u.
Fractional Occupation Entropy: 0.0000000000
Mermin Free Energy:            -391.9297308517
DISPERSION CONTRIBUTION TO ENERGY: -0.0989443980 a.u.
HOMO-LUMO GAP: 5.403 eV
CENTER OF MASS: {0.022111, -0.013085, -0.031265} ANGS
DIPOLE MOMENT: {4.625556, -2.693421, 0.984094} (|D| = 5.442309) DEBYE

  Active Space Parameters
--------------------------------------------
Number of closed orbitals:              27
Number of active orbitals:               3
Number of virtual orbitals:             92
Number of molecular orbitals:          122
Number of basis functions:             130
Number of active electrons:              4
Number of alpha electrons:               2
Number of beta electrons:                2

  Orbital      Energy        Occupation
-----------------------------------------
     26       -0.467033        1.000000
     27       -0.440577        1.000000
     28       -0.318878        0.666667
     29       -0.265471        0.666667
     30       -0.066914        0.666667
     31        0.156032        0.000000
     32        0.183294        0.000000

  CAS Parameters
--------------------------------------------
Number of determinants:                  9
Number of singlet CSFs:                  6
Number of doublet CSFs:                  0
Number of triplet CSFs:                  3
Number of quartet CSFs:                  0
Number of quintet CSFs:                  0
Number of sextet CSFs:                   0
Number of septet CSFs:                   0
Number of singlet states:                4
Number of doublet states:                0
Number of triplet states:                0
Number of quartet states:                0
Number of quintet states:                0
Number of sextet states:                 0
Number of septet states:                 0
Using the hard-coded solver

Singlet state  1 energy:       -392.36288486134765

        0.97312696452142  X28 X29
        0.13571392093576  X28 B29 A30
        0.13571392093576  X28 A29 B30
       -0.09443160211300  X28 X30
       -0.08176587344448  X29 X30

Singlet state  2 energy:       -392.16112452985226

        0.58985467406023  X28 B29 A30
        0.58985467406023  X28 A29 B30
        0.32899481109613  B28 X29 A30
        0.32899481109613  A28 X29 B30
       -0.17783117922177  X28 X29
       -0.16431628592951  B28 A29 X30
       -0.16431628592951  A28 B29 X30
       -0.04107780247780  X28 X30

Singlet state  3 energy:       -392.10134433496978

        0.57934049854158  B28 X29 A30
        0.57934049854158  A28 X29 B30
       -0.32927570817192  X28 B29 A30
       -0.32927570817192  X28 A29 B30
       -0.28306896950285  X28 X30
        0.16797078440308  X29 X30
        0.05827153546325  X28 X29

Singlet state  4 energy:       -391.93613134297397

        0.87980598693110  X28 X30
       -0.30366889485793  X29 X30
        0.19799777013080  B28 X29 A30
        0.19799777013080  A28 X29 B30
       -0.12257590651892  B28 A29 X30
       -0.12257590651892  A28 B29 X30
       -0.09695998880774  X28 B29 A30
       -0.09695998880774  X28 A29 B30
        0.08042517718578  X28 X29

  Root   Mult.   Total Energy (a.u.)   Ex. Energy (a.u.)     Ex. Energy (eV)     Ex. Energy (nm)
-------------------------------------------------------------------------------------------------
     1  singlet       -392.36288486
     2  singlet       -392.16112453          0.20176033          5.49017705        225.82918472
     3  singlet       -392.10134433          0.26154053          7.11687865        174.21151437
     4  singlet       -391.93613134          0.42675352         11.61255215        106.76741774

Singlet state dipole moments:

  Root       Dx         Dy         Dz         |D|  (Debye)
------------------------------------------------------------
     1     4.9427    -6.4245     1.0481     8.1733
     2     3.4493    -3.9262     1.0292     5.3265
     3     5.0447    -4.9556     0.9606     7.1365
     4     0.9033    -4.4338     1.2402     4.6918

Singlet state electronic transitions:

 Transition      Tx        Ty        Tz       |T|    Osc. (a.u.) 
-----------------------------------------------------------------
   1 ->  2    -0.5601    1.4034    0.0991    1.5143    0.3084
   1 ->  3    -1.8149   -0.7919    0.1263    1.9842    0.6865
   1 ->  4    -0.1400    0.0586    0.0174    0.1528    0.0066
   2 ->  3     0.4244    0.6370   -0.0513    0.7672    0.0235
   2 ->  4     1.3363    1.3752   -0.0651    1.9187    0.5522
   3 ->  4     0.5529   -1.2952   -0.0882    1.4110    0.2193

Singlet state velocity transition dipole moments:

 Transition      Px        Py        Pz       |P|    Osc. (a.u.) 
-----------------------------------------------------------------
   1 ->  2     0.0677   -0.1901   -0.0131    0.2022    0.1352
   1 ->  3     0.3626    0.1438   -0.0226    0.3907    0.3891
   1 ->  4     0.0920    0.0049   -0.0070    0.0924    0.0133
   2 ->  3    -0.0434   -0.0185    0.0029    0.0472    0.0249
   2 ->  4    -0.1808   -0.1900    0.0067    0.2624    0.2040
   3 ->  4    -0.0448    0.1003    0.0077    0.1101    0.0489

Singlet state magnetic transition dipole moments and rotational strengths:

 Transition      Lx        Ly        Lz        |L|    R(vel) (a.u.)
--------------------------------------------------------------------
   1 ->  2    -0.0356    0.0604   -0.7010    0.7045   -0.0235
   1 ->  3    -0.0199    0.0986    1.0204    1.0253   -0.0617
   1 ->  4    -0.0098    0.0311    0.1291    0.1332   -0.0039
   2 ->  3    -0.0070   -0.0140   -0.1230    0.1240    0.0035
   2 ->  4    -0.0165   -0.0287   -0.9909    0.9915    0.0081
   3 ->  4     0.0180   -0.0356    0.3598    0.3620   -0.0098

Singlet state electric quadrupole moments (Cartesian):
Operator origin (a.u.):     0.041784,    -0.024728,    -0.059082 

 Root     Qxy        Qxz        Qyz        Qxx        Qyy        Qzz       R^2
--------------------------------------------------------------------------------------------
    1     6.8370     2.8670     0.3717   -33.3390   -32.3387   -35.8155   -101.4932
    2     5.9148     2.3798     0.3353   -29.4617   -32.8549   -36.0825   -98.3992
    3     6.9003     2.3935     0.2162   -29.6284   -34.3185   -36.1037   -100.0505
    4     2.1209     2.5143     0.3805   -28.3178   -34.1627   -36.2773   -98.7577

Singlet state electric transition quadrupole moments (Cartesian):

 Transition     Qxy        Qxz        Qyz        Qxx        Qyy        Qzz       norm (a.u.)
--------------------------------------------------------------------------------------------
   1 ->  2    -1.9738     0.2000     0.1391    -1.0281    -1.8795    -0.2434     2.9333
   1 ->  3    -0.2366     0.4925     0.2296    -4.2879     2.0540    -0.0707     4.7918
   1 ->  4     0.5497     0.0892     0.0379    -1.1502     0.1764    -0.0147     1.2907
   2 ->  3     2.3940    -0.3067    -0.0751     0.8564    -0.2110    -0.0771     2.5719
   2 ->  4     0.3351    -0.3231    -0.1324     2.4820    -2.5312    -0.0657     3.5785
   3 ->  4     2.7694    -0.1315    -0.1212    -0.0553     1.7689     0.2169     3.2986

Building Xtilde...

Building Z-vector RHS...

Solving CPSCF equations
Using DIIS solver

 Iter         Residual      
------  --------------------
    1      0.194035249361
    2      0.129644371329
    3      0.033383919073
    4      0.015070498707
    5      0.005654478836
    6      0.003666171323
    7      0.002501442568
    8      0.001971394623
    9      0.001354780773
   10      0.000765739177
   11      0.000417760863
   12      0.000204564720
   13      0.000067140178

CPSCF converged

Building X...

Building Xtilde...

Building Z-vector RHS...

Solving CPSCF equations
Using DIIS solver

 Iter         Residual      
------  --------------------
    1      0.252938683627
    2      0.203514442248
    3      0.040221218524
    4      0.020466470440
    5      0.008645356498
    6      0.006531359208
    7      0.004891913786
    8      0.003674349539
    9      0.002212959530
   10      0.000946637043
   11      0.000424105009
   12      0.000228370143
   13      0.000080675180

CPSCF converged

Building X...

Building Xtilde...

Building Z-vector RHS...

Solving CPSCF equations
Using DIIS solver

 Iter         Residual      
------  --------------------
    1      0.244975189315
    2      0.167954269519
    3      0.047924044887
    4      0.022514398571
    5      0.013071084798
    6      0.010899811573
    7      0.008168745030
    8      0.004262775294
    9      0.002204412045
   10      0.001395658921
   11      0.000611224012
   12      0.000210382549
   13      0.000067062225

CPSCF converged

Building X...

Lower state energy:      -392.1611245299
Upper state energy:      -392.1013443350
Energy difference:          0.0597801949
 Energy calculation finished, energy:  0.000000000E+00

Converting Cartesians to HDLC

Converting Cartesians to HDLC

Converting Cartesians to HDLC
 in dlf_makehessian...
Finite-difference diagonal Hessian: 2nd point
Energy difference to 1st point:          0.00E+00 H
Abs. Gradient difference to 1st point:   8.47E-03
Testing convergence  in cycle    1
  Max grad  5.9780E-02 Target: 4.5000E-04 converged?   no
  RMS grad  1.7687E-02 Target: 3.0000E-04 converged?   no

Converting HDLC to Cartesians
DFTD Energy:    -0.0986741 hartree

                      *** Start SCF Iterations ***

 Iter     DIIS Error       Energy change         Energy        Time(s)
------------------------------------------------------------------------
Initial temperature is 5000.000000
| Skip purify step
|    1     0.2088313469    -392.3876634532    -392.3876634532     0.07  
|    2     0.1222017308      +0.6987747230    -391.6888887302     0.07  
|    3     0.0705471890      -0.1554771058    -391.8443658360     0.07  
|    4     0.0203055543      -0.0408995569    -391.8852653929     0.07  
|    5     0.0081804244      -0.0031298377    -391.8883952306     0.06  
|    6     0.0028675670      -0.0013747400    -391.8897699706     0.06  
|    7     0.0015594727      -0.0003415653    -391.8901115359     0.05  
|    8     0.0007191006      -0.0000796205    -391.8901911563     0.05  
|    9     0.0003550420      -0.0000299953    -391.8902211517     0.08  
|   10     0.0002849560      -0.0000119094    -391.8902330610     0.05  
|   11     0.0002549940      -0.0000060157    -391.8902390767     0.05  
|   12     0.0002031682      -0.0000054862    -391.8902445629     0.05  
|   13     0.0000951621      -0.0000048388    -391.8902494017     0.05  
|   14     0.0000539704      -0.0000021141    -391.8902515158     0.04  
|   15     0.0000147957      -0.0000008487    -391.8902523645     0.04  
------------------------------------------------------------------------
FINAL ENERGY: -391.8902523645 a.u.
Fractional Occupation Entropy: 0.0000000000
Mermin Free Energy:            -391.8902523645
DISPERSION CONTRIBUTION TO ENERGY: -0.0986741454 a.u.
HOMO-LUMO GAP: 5.783 eV
CENTER OF MASS: {0.022635, -0.009292, -0.028983} ANGS
DIPOLE MOMENT: {3.219615, -2.020863, 1.150610} (|D| = 3.971613) DEBYE

  Active Space Parameters
--------------------------------------------
Number of closed orbitals:              27
Number of active orbitals:               3
Number of virtual orbitals:             92
Number of molecular orbitals:          122
Number of basis functions:             130
Number of active electrons:              4
Number of alpha electrons:               2
Number of beta electrons:                2

  Orbital      Energy        Occupation
-----------------------------------------
     26       -0.488095        1.000000
     27       -0.433173        1.000000
     28       -0.316384        0.666667
     29       -0.262170        0.666667
     30       -0.049637        0.666667
     31        0.163802        0.000000
     32        0.181913        0.000000

  CAS Parameters
--------------------------------------------
Number of determinants:                  9
Number of singlet CSFs:                  6
Number of doublet CSFs:                  0
Number of triplet CSFs:                  3
Number of quartet CSFs:                  0
Number of quintet CSFs:                  0
Number of sextet CSFs:                   0
Number of septet CSFs:                   0
Number of singlet states:                4
Number of doublet states:                0
Number of triplet states:                0
Number of quartet states:                0
Number of quintet states:                0
Number of sextet states:                 0
Number of septet states:                 0
Using the hard-coded solver

Singlet state  1 energy:       -392.35024747980634

       -0.98035686421203  X28 X29
        0.11283588486616  X28 B29 A30
        0.11283588486616  X28 A29 B30
        0.10301494374897  X28 X30
        0.03414174046393  X29 X30
        0.02869568418891  B28 X29 A30
        0.02869568418891  A28 X29 B30

Singlet state  2 energy:       -392.12464892073376

        0.66557424164875  B28 X29 A30
        0.66557424164875  A28 X29 B30
        0.19061120875408  X28 B29 A30
        0.19061120875408  X28 A29 B30
        0.13041630422872  B28 A29 X30
        0.13041630422872  A28 B29 X30
        0.08286257237818  X28 X29
        0.02174600395056  X29 X30

Singlet state  3 energy:       -392.08890649337303

       -0.65680691831816  X28 B29 A30
       -0.65680691831816  X28 A29 B30
        0.21393787596658  X28 X30
        0.18930721166874  B28 X29 A30
        0.18930721166874  A28 X29 B30
       -0.11963436364571  X28 X29
       -0.05227914552229  X29 X30
        0.03687816782785  B28 A29 X30
        0.03687816782785  A28 B29 X30

Singlet state  4 energy:       -391.91691155310059

        0.61769578027004  B28 A29 X30
        0.61769578027004  A28 B29 X30
        0.39494164816194  X28 X30
       -0.18252283740872  X29 X30
       -0.13822461191109  B28 X29 A30
       -0.13822461191109  A28 X29 B30
        0.06292499571604  X28 B29 A30
        0.06292499571604  X28 A29 B30
        0.03845981795192  X28 X29

  Root   Mult.   Total Energy (a.u.)   Ex. Energy (a.u.)     Ex. Energy (eV)     Ex. Energy (nm)
-------------------------------------------------------------------------------------------------
     1  singlet       -392.35024748
     2  singlet       -392.12464892          0.22559856          6.13884812        201.96658772
     3  singlet       -392.08890649          0.26134099          7.11144889        174.34452893
     4  singlet       -391.91691155          0.43333593         11.79166857        105.14561190

Singlet state dipole moments:

  Root       Dx         Dy         Dz         |D|  (Debye)
------------------------------------------------------------
     1     3.5221    -6.0335     1.0376     7.0629
     2     3.3394    -0.7790     1.0970     3.6002
     3     2.5724    -6.3022     1.1065     6.8963
     4     3.5557     0.7541     1.2524     3.8445

Singlet state electronic transitions:

 Transition      Tx        Ty        Tz       |T|    Osc. (a.u.) 
-----------------------------------------------------------------
   1 ->  2    -0.6427    0.6091    0.1636    0.9004    0.1219
   1 ->  3    -1.3511   -1.2125    0.0471    1.8160    0.5746
   1 ->  4     0.1366   -0.0428   -0.0307    0.1464    0.0062
   2 ->  3     0.3448    0.3863   -0.0258    0.5184    0.0064
   2 ->  4    -1.0617   -1.0494    0.0218    1.4930    0.3087
   3 ->  4    -0.4865    0.6422    0.1369    0.8172    0.0766

Singlet state velocity transition dipole moments:

 Transition      Px        Py        Pz       |P|    Osc. (a.u.) 
-----------------------------------------------------------------
   1 ->  2     0.1084   -0.0856   -0.0201    0.1396    0.0576
   1 ->  3     0.2821    0.2269   -0.0097    0.3621    0.3345
   1 ->  4    -0.0549    0.0015    0.0058    0.0552    0.0047
   2 ->  3    -0.0201   -0.0060   -0.0017    0.0211    0.0083
   2 ->  4     0.1615    0.1594   -0.0014    0.2269    0.1653
   3 ->  4     0.0805   -0.0597   -0.0158    0.1015    0.0399

Singlet state magnetic transition dipole moments and rotational strengths:

 Transition      Lx        Ly        Lz        |L|    R(vel) (a.u.)
--------------------------------------------------------------------
   1 ->  2    -0.3094    0.1789   -0.1939    0.4066   -0.1993
   1 ->  3    -0.0423    0.0540    1.2851    1.2870   -0.0463
   1 ->  4     0.0810   -0.0520   -0.0708    0.1195   -0.0114
   2 ->  3    -0.0192   -0.0109   -0.0712    0.0745    0.0161
   2 ->  4     0.0410    0.0031    0.8609    0.8619    0.0283
   3 ->  4    -0.2378    0.1301   -0.1361    0.3033   -0.1439

Singlet state electric quadrupole moments (Cartesian):
Operator origin (a.u.):     0.042773,    -0.017560,    -0.054771 

 Root     Qxy        Qxz        Qyz        Qxx        Qyy        Qzz       R^2
--------------------------------------------------------------------------------------------
    1    -5.0119     2.9361     0.7489   -23.1828   -39.2886   -35.6371   -98.1085
    2    -2.9573     2.3244     0.8123   -19.5351   -39.8564   -36.8301   -96.2216
    3    -7.2466     2.8371     0.6736   -21.2797   -40.8345   -35.8953   -98.0095
    4    -6.6422     2.3064     0.8645   -17.7312   -43.1163   -36.9956   -97.8432

Singlet state electric transition quadrupole moments (Cartesian):

 Transition     Qxy        Qxz        Qyz        Qxx        Qyy        Qzz       norm (a.u.)
--------------------------------------------------------------------------------------------
   1 ->  2    -1.3261     0.3669     0.5067    -2.4917    -0.5779    -0.1660     2.9530
   1 ->  3     1.0889     0.2090     0.1471    -2.4713     3.1453    -0.0262     4.1536
   1 ->  4    -0.1175    -0.0951    -0.1004     0.7429    -0.1447     0.0155     0.7785
   2 ->  3     1.4509    -0.1380    -0.0852     0.9382    -0.1631    -0.1883     1.7532
   2 ->  4     0.1725     0.0917     0.0356    -1.1415     2.0807    -0.0312     2.3818
   3 ->  4    -1.5225     0.2751     0.4236    -1.7760    -0.8123    -0.1547     2.5319

Building Xtilde...

Building Z-vector RHS...

Solving CPSCF equations
Using DIIS solver

 Iter         Residual      
------  --------------------
    1      0.285165273421
    2      0.164881441393
    3      0.132793363789
    4      0.106558571837
    5      0.092436584734
    6      0.045661725122
    7      0.019272166841
    8      0.006265345272
    9      0.001715576434
   10      0.000914253541
   11      0.000305186351
   12      0.000114463591
   13      0.000068956129

CPSCF converged

Building X...

Building Xtilde...

Building Z-vector RHS...

Solving CPSCF equations
Using DIIS solver

 Iter         Residual      
------  --------------------
    1      0.392937446926
    2      0.357931305355
    3      0.046794049908
    4      0.050426006630
    5      0.021232893371
    6      0.018105654023
    7      0.012802312989
    8      0.007808411981
    9      0.005011165529
   10      0.001931351878
   11      0.000936040347
   12      0.000255197860
   13      0.000077104564

CPSCF converged

Building X...

Building Xtilde...

Building Z-vector RHS...

Solving CPSCF equations
Using DIIS solver

 Iter         Residual      
------  --------------------
    1      0.143109102220
    2      0.106265640583
    3      0.036400186285
    4      0.021462528823
    5      0.020567756361
    6      0.013652720385
    7      0.013127142039
    8      0.004702355934
    9      0.002779659613
   10      0.001046422325
   11      0.000453749210
   12      0.000202831721
   13      0.000075237482

CPSCF converged

Building X...

Lower state energy:      -392.1246489207
Upper state energy:      -392.0889064934
Energy difference:          0.0357424274
 Energy calculation finished, energy:  0.000000000E+00

Converting Cartesians to HDLC

Converting Cartesians to HDLC

Converting Cartesians to HDLC
 in dlf_makehessian...
Updating Hessian with the BFGS update, No     1
Testing convergence  in cycle    2
    Energy  0.0000E+00 Target: 1.0000E-06 converged?  yes
  Max step  2.9603E+00 Target: 1.8000E-03 converged?   no
  RMS step  5.5068E-01 Target: 1.2000E-03 converged?   no
  Max grad  4.3355E-01 Target: 4.5000E-04 converged?   no
  RMS grad  1.7797E-01 Target: 3.0000E-04 converged?   no

Converting HDLC to Cartesians
DFTD Energy:    -0.0979373 hartree

                      *** Start SCF Iterations ***

 Iter     DIIS Error       Energy change         Energy        Time(s)
------------------------------------------------------------------------
Initial temperature is 5000.000000
| Skip purify step
|    1     0.1844528299    -392.2212468228    -392.2212468228     0.07  
|    2     0.0572774956      +0.4261815578    -391.7950652650     0.07  
|    3     0.0173041300      -0.0688384990    -391.8639037639     0.07  
|    4     0.0048206968      -0.0055051030    -391.8694088669     0.06  
|    5     0.0038243820      -0.0008295920    -391.8702384589     0.06  
|    6     0.0012111647      -0.0002165982    -391.8704550571     0.05  
|    7     0.0004035931      -0.0000604659    -391.8705155229     0.05  
|    8     0.0003123989      -0.0000192024    -391.8705347253     0.05  
|    9     0.0001721085      -0.0000063555    -391.8705410808     0.08  
|   10     0.0000682815      -0.0000028988    -391.8705439797     0.05  
|   11     0.0000292213      -0.0000009312    -391.8705449109     0.04  
------------------------------------------------------------------------
FINAL ENERGY: -391.8705449109 a.u.
Fractional Occupation Entropy: 0.0000000000
Mermin Free Energy:            -391.8705449109
DISPERSION CONTRIBUTION TO ENERGY: -0.0979373200 a.u.
HOMO-LUMO GAP: 5.722 eV
CENTER OF MASS: {0.031443, -0.008296, -0.024582} ANGS
DIPOLE MOMENT: {3.945289, -1.828613, 1.009203} (|D| = 4.464037) DEBYE

  Active Space Parameters
--------------------------------------------
Number of closed orbitals:              27
Number of active orbitals:               3
Number of virtual orbitals:             92
Number of molecular orbitals:          122
Number of basis functions:             130
Number of active electrons:              4
Number of alpha electrons:               2
Number of beta electrons:                2

  Orbital      Energy        Occupation
-----------------------------------------
     26       -0.483709        1.000000
     27       -0.446864        1.000000
     28       -0.326827        0.666667
     29       -0.257546        0.666667
     30       -0.047255        0.666667
     31        0.155159        0.000000
     32        0.174103        0.000000

  CAS Parameters
--------------------------------------------
Number of determinants:                  9
Number of singlet CSFs:                  6
Number of doublet CSFs:                  0
Number of triplet CSFs:                  3
Number of quartet CSFs:                  0
Number of quintet CSFs:                  0
Number of sextet CSFs:                   0
Number of septet CSFs:                   0
Number of singlet states:                4
Number of doublet states:                0
Number of triplet states:                0
Number of quartet states:                0
Number of quintet states:                0
Number of sextet states:                 0
Number of septet states:                 0
Using the hard-coded solver

Singlet state  1 energy:       -392.32951395074980

        0.98002224635046  X28 X29
        0.11880619205059  X28 B29 A30
        0.11880619205059  X28 A29 B30
       -0.10233178758533  X28 X30
       -0.02921203032049  X29 X30

Singlet state  2 energy:       -392.09580174649011

       -0.69258363188995  B28 X29 A30
       -0.69258363188995  A28 X29 B30
        0.12963512965305  B28 A29 X30
        0.12963512965305  A28 B29 X30
       -0.05730332967677  X28 B29 A30
       -0.05730332967677  X28 A29 B30

Singlet state  3 energy:       -392.07286971671539

        0.68324281310660  X28 B29 A30
        0.68324281310660  X28 A29 B30
        0.19136151242167  X28 X30
       -0.14698197367111  X28 X29
       -0.05637220590162  B28 X29 A30
       -0.05637220590162  A28 X29 B30
       -0.04198051361768  X29 X30

Singlet state  4 energy:       -391.88605576538248

       -0.68574216174427  B28 A29 X30
       -0.68574216174427  A28 B29 X30
       -0.15215514051259  X28 X30
       -0.13092205580054  B28 X29 A30
       -0.13092205580054  A28 X29 B30
        0.04169544629002  X29 X30

  Root   Mult.   Total Energy (a.u.)   Ex. Energy (a.u.)     Ex. Energy (eV)     Ex. Energy (nm)
-------------------------------------------------------------------------------------------------
     1  singlet       -392.32951395
     2  singlet       -392.09580175          0.23371220          6.35963160        194.95503589
     3  singlet       -392.07286972          0.25664423          6.98364378        177.53514448
     4  singlet       -391.88605577          0.44345819         12.06710920        102.74558611

Singlet state dipole moments:

  Root       Dx         Dy         Dz         |D|  (Debye)
------------------------------------------------------------
     1     3.0502    -6.6158     0.9993     7.3533
     2     4.7955    -0.3011     0.8658     4.8824
     3     1.5091    -6.8715     1.1633     7.1308
     4     5.3437     2.0856     1.0512     5.8319

Singlet state electronic transitions:

 Transition      Tx        Ty        Tz       |T|    Osc. (a.u.) 
-----------------------------------------------------------------
   1 ->  2     0.8223   -0.2956   -0.1656    0.8893    0.1232
   1 ->  3     1.2159    1.2369   -0.0190    1.7345    0.5148
   1 ->  4     0.1297   -0.0224   -0.0338    0.1359    0.0055
   2 ->  3     0.3931    0.0004   -0.0288    0.3942    0.0024
   2 ->  4     0.9889    0.9019   -0.0218    1.3386    0.2505
   3 ->  4     0.6563   -0.3342   -0.1359    0.7489    0.0699

Singlet state velocity transition dipole moments:

 Transition      Px        Py        Pz       |P|    Osc. (a.u.) 
-----------------------------------------------------------------
   1 ->  2    -0.1455    0.0532    0.0241    0.1567    0.0701
   1 ->  3    -0.2596   -0.2231    0.0056    0.3423    0.3043
   1 ->  4    -0.0457    0.0117    0.0067    0.0476    0.0034
   2 ->  3    -0.0116   -0.0015   -0.0010    0.0117    0.0040
   2 ->  4    -0.1573   -0.1452    0.0021    0.2141    0.1457
   3 ->  4    -0.1022    0.0455    0.0187    0.1134    0.0459

Singlet state magnetic transition dipole moments and rotational strengths:

 Transition      Lx        Ly        Lz        |L|    R(vel) (a.u.)
--------------------------------------------------------------------
   1 ->  2     0.2423   -0.2092   -0.0129    0.3204   -0.1998
   1 ->  3    -0.0094   -0.0176   -1.3100    1.3102   -0.0041
   1 ->  4     0.0691   -0.0599   -0.0268    0.0953   -0.0091
   2 ->  3     0.0116   -0.0089   -0.0411    0.0436   -0.0035
   2 ->  4    -0.0196    0.0006   -0.8354    0.8357    0.0057
   3 ->  4     0.1814   -0.1566    0.0305    0.2416   -0.1343

Singlet state electric quadrupole moments (Cartesian):
Operator origin (a.u.):     0.059418,    -0.015677,    -0.046454 

 Root     Qxy        Qxz        Qyz        Qxx        Qyy        Qzz       R^2
--------------------------------------------------------------------------------------------
    1    -4.7573     5.5123     0.3293   -14.0959   -53.0786   -36.1045   -103.2790
    2    -0.9847     4.3753     0.2034    -6.7094   -54.7751   -37.2568   -98.7413
    3    -7.2751     5.4057     0.2884   -12.0772   -54.7667   -36.3927   -103.2367
    4    -4.8683     4.2868     0.2080    -4.0355   -58.9161   -37.4951   -100.4468

Singlet state electric transition quadrupole moments (Cartesian):

 Transition     Qxy        Qxz        Qyz        Qxx        Qyy        Qzz       norm (a.u.)
--------------------------------------------------------------------------------------------
   1 ->  2     1.3150    -0.4769    -0.4881     3.0087     0.0915     0.0918     3.3562
   1 ->  3    -1.5343    -0.1098    -0.0728     1.8988    -3.4259     0.0173     4.2088
   1 ->  4     0.0741    -0.1206    -0.1021     0.8017    -0.0376     0.0075     0.8214
   2 ->  3     1.0360    -0.0672    -0.0929     0.4455    -0.2029    -0.0267     1.1519
   2 ->  4    -0.3907    -0.0161    -0.0132     0.5730    -1.9412     0.0866     2.0633
   3 ->  4     1.3962    -0.3769    -0.4006     2.2891     0.2840     0.0715     2.7528

Building Xtilde...

Building Z-vector RHS...

Solving CPSCF equations
Using DIIS solver

 Iter         Residual      
------  --------------------
    1      0.229608844523
    2      0.182215313247
    3      0.044444175924
    4      0.038749496277
    5      0.022453717634
    6      0.025599468386
    7      0.011956976737
    8      0.005954433381
    9      0.001344185367
   10      0.000724208177
   11      0.000252961274
   12      0.000124070087
   13      0.000075730680

CPSCF converged

Building X...

Building Xtilde...

Building Z-vector RHS...

Solving CPSCF equations
Using DIIS solver

 Iter         Residual      
------  --------------------
    1      0.441091278398
    2      0.383084396441
    3      0.044917276256
    4      0.033102611178
    5      0.012755655199
    6      0.007668683900
    7      0.004079746992
    8      0.002319730923
    9      0.000754730041
   10      0.000443919240
   11      0.000269820328
   12      0.000174441135
   13      0.000117930350
   14      0.000053091124

CPSCF converged

Building X...

Building Xtilde...

Building Z-vector RHS...

Solving CPSCF equations
Using DIIS solver

 Iter         Residual      
------  --------------------
    1      0.080175996154
    2      0.067652189399
    3      0.023673303713
    4      0.011113177608
    5      0.005393009760
    6      0.002218279293
    7      0.001219662718
    8      0.000418035346
    9      0.000247028642
   10      0.000104289014
   11      0.000112547729
   12      0.000064156439

CPSCF converged

Building X...

Lower state energy:      -392.0958017465
Upper state energy:      -392.0728697167
Energy difference:          0.0229320298
 Energy calculation finished, energy:  0.000000000E+00

Converting Cartesians to HDLC

Converting Cartesians to HDLC

Converting Cartesians to HDLC
 in dlf_makehessian...
Updating Hessian with the BFGS update, No     2
Testing convergence  in cycle    3
    Energy  0.0000E+00 Target: 1.0000E-06 converged?  yes
  Max step  8.5268E+00 Target: 1.8000E-03 converged?   no
  RMS step  1.4464E+00 Target: 1.2000E-03 converged?   no
  Max grad  2.1819E-01 Target: 4.5000E-04 converged?   no
  RMS grad  6.9187E-02 Target: 3.0000E-04 converged?   no

Converting HDLC to Cartesians
DFTD Energy:    -0.0976662 hartree

                      *** Start SCF Iterations ***

 Iter     DIIS Error       Energy change         Energy        Time(s)
------------------------------------------------------------------------
Initial temperature is 5000.000000
| Skip purify step
|    1     0.0710007263    -392.2979908479    -392.2979908479     0.07  
|    2     0.0904622148      +0.5260152632    -391.7719755847     0.07  
|    3     0.0144548469      -0.0938980207    -391.8658736054     0.07  
|    4     0.0046602050      -0.0039887911    -391.8698623965     0.06  
|    5     0.0021815058      -0.0011173782    -391.8709797747     0.06  
|    6     0.0014918826      -0.0003725867    -391.8713523614     0.05  
|    7     0.0009550540      -0.0001722927    -391.8715246541     0.05  
|    8     0.0005954262      -0.0001411883    -391.8716658424     0.05  
|    9     0.0006831635      -0.0000743689    -391.8717402114     0.08  
|   10     0.0003320378      -0.0000371784    -391.8717773897     0.05  
|   11     0.0002358843      -0.0000153211    -391.8717927109     0.05  
|   12     0.0001070343      -0.0000078940    -391.8718006049     0.05  
|   13     0.0000623295      -0.0000027312    -391.8718033361     0.05  
|   14     0.0000214081      -0.0000007345    -391.8718040706     0.04  
------------------------------------------------------------------------
FINAL ENERGY: -391.8718040706 a.u.
Fractional Occupation Entropy: 0.0000000000
Mermin Free Energy:            -391.8718040706
DISPERSION CONTRIBUTION TO ENERGY: -0.0976662133 a.u.
HOMO-LUMO GAP: 5.636 eV
CENTER OF MASS: {0.007545, -0.000740, -0.019636} ANGS
DIPOLE MOMENT: {3.883599, -2.160174, 0.966043} (|D| = 4.547739) DEBYE

  Active Space Parameters
--------------------------------------------
Number of closed orbitals:              27
Number of active orbitals:               3
Number of virtual orbitals:             92
Number of molecular orbitals:          122
Number of basis functions:             130
Number of active electrons:              4
Number of alpha electrons:               2
Number of beta electrons:                2

  Orbital      Energy        Occupation
-----------------------------------------
     26       -0.490800        1.000000
     27       -0.443073        1.000000
     28       -0.327334        0.666667
     29       -0.254534        0.666667
     30       -0.047421        0.666667
     31        0.155224        0.000000
     32        0.175596        0.000000

  CAS Parameters
--------------------------------------------
Number of determinants:                  9
Number of singlet CSFs:                  6
Number of doublet CSFs:                  0
Number of triplet CSFs:                  3
Number of quartet CSFs:                  0
Number of quintet CSFs:                  0
Number of sextet CSFs:                   0
Number of septet CSFs:                   0
Number of singlet states:                4
Number of doublet states:                0
Number of triplet states:                0
Number of quartet states:                0
Number of quintet states:                0
Number of sextet states:                 0
Number of septet states:                 0
Using the hard-coded solver

Singlet state  1 energy:       -392.33326947684060

       -0.98321613109674  X28 X29
        0.10532618976489  X28 B29 A30
        0.10532618976489  X28 A29 B30
        0.09787122686650  X28 X30
        0.03873081813238  X29 X30

Singlet state  2 energy:       -392.08535157384790

        0.65368489375562  B28 X29 A30
        0.65368489375562  A28 X29 B30
        0.21522738964495  X28 B29 A30
        0.21522738964495  X28 A29 B30
        0.14451676485503  B28 A29 X30
        0.14451676485503  A28 B29 X30
       -0.09681490032817  X28 X30
        0.03325213048849  X28 X29
        0.02230338738312  X29 X30

Singlet state  3 energy:       -392.08431993533583

       -0.64974620094253  X28 B29 A30
       -0.64974620094253  X28 A29 B30
        0.21844796599641  B28 X29 A30
        0.21844796599641  A28 X29 B30
        0.18672125941246  X28 X30
       -0.12406668143386  X28 X29
        0.06037409928934  B28 A29 X30
        0.06037409928934  A28 B29 X30
       -0.05170384064061  X29 X30

Singlet state  4 energy:       -391.88061119977192

       -0.67010454746473  B28 A29 X30
       -0.67010454746473  A28 B29 X30
        0.22027169629982  X28 X30
        0.15745134946144  B28 X29 A30
        0.15745134946144  A28 X29 B30
       -0.04689984312415  X29 X30
        0.02601306422707  X28 X29
        0.02170300731903  X28 B29 A30
        0.02170300731903  X28 A29 B30

  Root   Mult.   Total Energy (a.u.)   Ex. Energy (a.u.)     Ex. Energy (eV)     Ex. Energy (nm)
-------------------------------------------------------------------------------------------------
     1  singlet       -392.33326948
     2  singlet       -392.08535157          0.24791790          6.74618827        183.78411006
     3  singlet       -392.08431994          0.24894954          6.77426057        183.02251490
     4  singlet       -391.88061120          0.45265828         12.31745639        100.65732469

Singlet state dipole moments:

  Root       Dx         Dy         Dz         |D|  (Debye)
------------------------------------------------------------
     1     3.0861    -6.0248     0.8932     6.8279
     2     4.8569    -1.6383     0.8097     5.1893
     3     1.6237    -5.7279     1.1033     6.0550
     4     4.7968     1.4415     1.0648     5.1207

Singlet state electronic transitions:

 Transition      Tx        Ty        Tz       |T|    Osc. (a.u.) 
-----------------------------------------------------------------
   1 ->  2     1.3568    0.1565   -0.1763    1.3771    0.3135
   1 ->  3    -0.6636   -1.4028   -0.0458    1.5525    0.4000
   1 ->  4     0.1878   -0.0559   -0.0389    0.1997    0.0120
   2 ->  3     0.0967    0.7886   -0.0206    0.7948    0.0004
   2 ->  4     1.1390    0.7091   -0.0927    1.3449    0.2469
   3 ->  4    -0.3110    0.9042    0.1238    0.9641    0.1262

Singlet state velocity transition dipole moments:

 Transition      Px        Py        Pz       |P|    Osc. (a.u.) 
-----------------------------------------------------------------
   1 ->  2    -0.2575   -0.0237    0.0278    0.2600    0.1818
   1 ->  3     0.1427    0.2487    0.0047    0.2868    0.2203
   1 ->  4    -0.0638    0.0173    0.0086    0.0667    0.0066
   2 ->  3     0.0130   -0.0035    0.0006    0.0135    0.1177
   2 ->  4    -0.1749   -0.1138    0.0107    0.2089    0.1421
   3 ->  4     0.0523   -0.1305   -0.0185    0.1418    0.0658

Singlet state magnetic transition dipole moments and rotational strengths:

 Transition      Lx        Ly        Lz        |L|    R(vel) (a.u.)
--------------------------------------------------------------------
   1 ->  2     0.2309   -0.1950   -0.4088    0.5084   -0.2670
   1 ->  3     0.1077   -0.0588    1.1636    1.1701    0.0251
   1 ->  4     0.0798   -0.0634   -0.0139    0.1028   -0.0139
   2 ->  3    -0.0104    0.0009    0.0437    0.0450   -0.1093
   2 ->  4     0.0596   -0.0643   -0.6626    0.6684   -0.0499
   3 ->  4    -0.1854    0.1419   -0.4770    0.5311   -0.0952

Singlet state electric quadrupole moments (Cartesian):
Operator origin (a.u.):     0.014258,    -0.001399,    -0.037107 

 Root     Qxy        Qxz        Qyz        Qxx        Qyy        Qzz       R^2
--------------------------------------------------------------------------------------------
    1    -1.5740     6.6986     0.5815   -27.7861   -45.2234   -36.2717   -109.2812
    2     1.3464     5.7290     0.4943   -21.0829   -46.8013   -37.2033   -105.0875
    3    -4.0085     6.5136     0.5818   -25.2055   -46.8845   -36.6051   -108.6951
    4    -2.3762     5.6143     0.5899   -18.2632   -50.5842   -37.4907   -106.3381

Singlet state electric transition quadrupole moments (Cartesian):

 Transition     Qxy        Qxz        Qyz        Qxx        Qyy        Qzz       norm (a.u.)
--------------------------------------------------------------------------------------------
   1 ->  2     0.8872    -0.5480    -0.4685     4.0533    -1.4560     0.1170     4.4575
   1 ->  3     1.6067    -0.0765    -0.1316    -0.6369     3.0335     0.0538     3.4950
   1 ->  4     0.0706    -0.1453    -0.1128     1.0360    -0.1577     0.0180     1.0665
   2 ->  3     1.3026    -0.2986     0.0609     1.4309     0.3677    -0.2508     2.0088
   2 ->  4     0.6747    -0.2139    -0.1702     1.6679    -1.4942     0.0964     2.3566
   3 ->  4    -1.5361     0.3657     0.3633    -2.0206    -1.0679    -0.0717     2.8024

Building Xtilde...

Building Z-vector RHS...

Solving CPSCF equations
Using DIIS solver

 Iter         Residual      
------  --------------------
    1      0.174547882863
    2      0.134263573542
    3      0.047252452706
    4      0.041684764527
    5      0.028072940890
    6      0.030486256953
    7      0.017030388124
    8      0.008360978846
    9      0.002486961353
   10      0.001149808337
   11      0.000432326455
   12      0.000181263683
   13      0.000110552924
   14      0.000042195452

CPSCF converged

Building X...

Building Xtilde...

Building Z-vector RHS...

Solving CPSCF equations
Using DIIS solver

 Iter         Residual      
------  --------------------
    1      0.314720707385
    2      0.268946040082
    3      0.043341103634
    4      0.030552806435
    5      0.014816254936
    6      0.008225739696
    7      0.005323925547
    8      0.002405676466
    9      0.001494590017
   10      0.001148762961
   11      0.000822921570
   12      0.000449781350
   13      0.000214141035
   14      0.000054778353

CPSCF converged

Building X...

Building Xtilde...

Building Z-vector RHS...

Solving CPSCF equations
Using DIIS solver

 Iter         Residual      
------  --------------------
    1      0.202942177848
    2      0.157892785513
    3      0.031526454079
    4      0.027523546619
    5      0.015495608164
    6      0.017280755208
    7      0.008813498475
    8      0.005156584651
    9      0.001571133217
   10      0.000857702593
   11      0.000433733165
   12      0.000165911805
   13      0.000106124162
   14      0.000045329940

CPSCF converged

Building X...

Lower state energy:      -392.0853515738
Upper state energy:      -392.0843199353
Energy difference:          0.0010316385
 Energy calculation finished, energy:  0.000000000E+00

Converting Cartesians to HDLC

Converting Cartesians to HDLC

Converting Cartesians to HDLC
 in dlf_makehessian...
Updating Hessian with the BFGS update, No     3
Testing convergence  in cycle    4
    Energy  0.0000E+00 Target: 1.0000E-06 converged?  yes
  Max step  1.0418E+00 Target: 1.8000E-03 converged?   no
  RMS step  1.8099E-01 Target: 1.2000E-03 converged?   no
  Max grad  2.1537E-01 Target: 4.5000E-04 converged?   no
  RMS grad  8.0439E-02 Target: 3.0000E-04 converged?   no

Converting HDLC to Cartesians
DFTD Energy:    -0.0977398 hartree

                      *** Start SCF Iterations ***

 Iter     DIIS Error       Energy change         Energy        Time(s)
------------------------------------------------------------------------
Initial temperature is 5000.000000
| Skip purify step
|    1     0.0919399661    -392.2954946936    -392.2954946936     0.07  
|    2     0.0762705005      +0.4701434212    -391.8253512724     0.07  
|    3     0.0128870677      -0.0674849540    -391.8928362264     0.07  
|    4     0.0062971583      -0.0026876074    -391.8955238338     0.06  
|    5     0.0021546346      -0.0008145169    -391.8963383507     0.06  
|    6     0.0012787125      -0.0001753310    -391.8965136817     0.05  
|    7     0.0003437371      -0.0000534630    -391.8965671447     0.05  
|    8     0.0002199675      -0.0000196179    -391.8965867626     0.05  
|    9     0.0001197273      -0.0000051190    -391.8965918816     0.08  
|   10     0.0000621982      -0.0000020102    -391.8965938918     0.05  
|   11     0.0000150873      -0.0000003561    -391.8965942480     0.04  
------------------------------------------------------------------------
FINAL ENERGY: -391.8965942480 a.u.
Fractional Occupation Entropy: 0.0000000000
Mermin Free Energy:            -391.8965942480
DISPERSION CONTRIBUTION TO ENERGY: -0.0977398498 a.u.
HOMO-LUMO GAP: 5.481 eV
CENTER OF MASS: {0.015442, -0.004141, -0.016819} ANGS
DIPOLE MOMENT: {4.402199, -2.409055, 0.819902} (|D| = 5.084795) DEBYE

  Active Space Parameters
--------------------------------------------
Number of closed orbitals:              27
Number of active orbitals:               3
Number of virtual orbitals:             92
Number of molecular orbitals:          122
Number of basis functions:             130
Number of active electrons:              4
Number of alpha electrons:               2
Number of beta electrons:                2

  Orbital      Energy        Occupation
-----------------------------------------
     26       -0.483164        1.000000
     27       -0.451051        1.000000
     28       -0.325003        0.666667
     29       -0.259419        0.666667
     30       -0.057989        0.666667
     31        0.153703        0.000000
     32        0.176875        0.000000

  CAS Parameters
--------------------------------------------
Number of determinants:                  9
Number of singlet CSFs:                  6
Number of doublet CSFs:                  0
Number of triplet CSFs:                  3
Number of quartet CSFs:                  0
Number of quintet CSFs:                  0
Number of sextet CSFs:                   0
Number of septet CSFs:                   0
Number of singlet states:                4
Number of doublet states:                0
Number of triplet states:                0
Number of quartet states:                0
Number of quintet states:                0
Number of sextet states:                 0
Number of septet states:                 0
Using the hard-coded solver

Singlet state  1 energy:       -392.33700266845494

       -0.97871878925179  X28 X29
       -0.12200092720014  X28 B29 A30
       -0.12200092720014  X28 A29 B30
        0.09672542393397  X28 X30
        0.05163641674914  X29 X30

Singlet state  2 energy:       -392.10990857280632

       -0.64814082409749  B28 X29 A30
       -0.64814082409749  A28 X29 B30
       -0.21455020292906  X28 B29 A30
       -0.21455020292906  X28 A29 B30
        0.18099053756985  B28 A29 X30
        0.18099053756985  A28 B29 X30
        0.03818264009645  X28 X29
       -0.02093719482280  X29 X30

Singlet state  3 energy:       -392.09849846591794

        0.64399545718448  X28 B29 A30
        0.64399545718448  X28 A29 B30
        0.21951130049295  X28 X30
       -0.21464589452733  B28 X29 A30
       -0.21464589452733  A28 X29 B30
       -0.14907085694963  X28 X29
       -0.08895700591773  X29 X30

Singlet state  4 energy:       -391.88885084326540

       -0.93355331616827  X28 X30
       -0.15402192153081  B28 A29 X30
       -0.15402192153081  A28 B29 X30
        0.13392190324767  X29 X30
        0.11935864344446  X28 B29 A30
        0.11935864344446  X28 A29 B30
       -0.11802875910788  X28 X29
       -0.10167070760870  B28 X29 A30
       -0.10167070760870  A28 X29 B30

  Root   Mult.   Total Energy (a.u.)   Ex. Energy (a.u.)     Ex. Energy (eV)     Ex. Energy (nm)
-------------------------------------------------------------------------------------------------
     1  singlet       -392.33700267
     2  singlet       -392.10990857          0.22709410          6.17954373        200.63652928
     3  singlet       -392.09849847          0.23850420          6.49002849        191.03802233
     4  singlet       -391.88885084          0.44815183         12.19482961        101.66949817

Singlet state dipole moments:

  Root       Dx         Dy         Dz         |D|  (Debye)
------------------------------------------------------------
     1     3.2496    -6.6183     0.8024     7.4166
     2     4.4433    -1.8249     0.6784     4.8511
     3     2.6477    -6.5904     1.0015     7.1726
     4    -1.2280    -6.2231     1.4529     6.5073

Singlet state electronic transitions:

 Transition      Tx        Ty        Tz       |T|    Osc. (a.u.) 
-----------------------------------------------------------------
   1 ->  2    -1.0206    0.7172    0.1715    1.2591    0.2400
   1 ->  3    -1.2840   -1.3391    0.0708    1.8566    0.5481
   1 ->  4    -0.0334    0.0317    0.0003    0.0461    0.0006
   2 ->  3     0.6785    0.3448   -0.0605    0.7635    0.0044
   2 ->  4     0.9317    0.6609   -0.0649    1.1441    0.1929
   3 ->  4    -0.4947   -1.6837   -0.0461    1.7555    0.4307

Singlet state velocity transition dipole moments:

 Transition      Px        Py        Pz       |P|    Osc. (a.u.) 
-----------------------------------------------------------------
   1 ->  2     0.1661   -0.1280   -0.0257    0.2113    0.1310
   1 ->  3     0.2510    0.2216   -0.0131    0.3351    0.3139
   1 ->  4     0.0500    0.0004   -0.0053    0.0503    0.0038
   2 ->  3    -0.0214   -0.0013    0.0016    0.0215    0.0270
   2 ->  4    -0.1030   -0.0990    0.0044    0.1429    0.0616
   3 ->  4     0.0721    0.1892    0.0041    0.2025    0.1305

Singlet state magnetic transition dipole moments and rotational strengths:

 Transition      Lx        Ly        Lz        |L|    R(vel) (a.u.)
--------------------------------------------------------------------
   1 ->  2    -0.1257    0.1540   -0.2672    0.3330   -0.1485
   1 ->  3    -0.0082    0.0527    1.2058    1.2070   -0.0258
   1 ->  4    -0.0206    0.0293    0.0713    0.0798   -0.0031
   2 ->  3    -0.0012   -0.0061   -0.0552    0.0555   -0.0048
   2 ->  4    -0.0069   -0.0139   -0.5406    0.5408   -0.0014
   3 ->  4     0.0541   -0.0402    0.8364    0.8391   -0.0012

Singlet state electric quadrupole moments (Cartesian):
Operator origin (a.u.):     0.029181,    -0.007825,    -0.031784 

 Root     Qxy        Qxz        Qyz        Qxx        Qyy        Qzz       R^2
--------------------------------------------------------------------------------------------
    1     6.2552     7.9098    -0.1389   -18.8876   -49.4812   -36.6207   -104.9896
    2     8.6774     6.7415    -0.2656   -11.0632   -51.2815   -37.2755   -99.6202
    3     4.3674     7.6897    -0.2345   -15.8126   -51.4763   -36.8777   -104.1666
    4     0.8218     7.7276    -0.0724   -14.5567   -52.0797   -37.1551   -103.7915

Singlet state electric transition quadrupole moments (Cartesian):

 Transition     Qxy        Qxz        Qyz        Qxx        Qyy        Qzz       norm (a.u.)
--------------------------------------------------------------------------------------------
   1 ->  2    -1.8615     0.5467     0.3275    -3.2507    -0.3645    -0.1619     3.8207
   1 ->  3     0.7175     0.2818     0.1315    -3.0084     3.2866     0.0360     4.5239
   1 ->  4     0.5047     0.0978     0.0490    -1.0579     0.4681     0.0230     1.2671
   2 ->  3     2.1510    -0.2672    -0.0938     1.2391    -0.3524    -0.1086     2.5256
   2 ->  4     0.6627    -0.1623    -0.0943     1.2502    -1.4860    -0.0048     2.0605
   3 ->  4     2.2542    -0.0472    -0.0728    -1.2014     3.4417     0.1397     4.2891

Building Xtilde...

Building Z-vector RHS...

Solving CPSCF equations
Using DIIS solver

 Iter         Residual      
------  --------------------
    1      0.218744391375
    2      0.136359233851
    3      0.051101548587
    4      0.026915204084
    5      0.012878993763
    6      0.010620595058
    7      0.006540804921
    8      0.003815780681
    9      0.001428874734
   10      0.000554309163
   11      0.000213623658
   12      0.000065282634

CPSCF converged

Building X...

Building Xtilde...

Building Z-vector RHS...

Solving CPSCF equations
Using DIIS solver

 Iter         Residual      
------  --------------------
    1      0.369516006225
    2      0.315361733974
    3      0.038978721993
    4      0.029667467446
    5      0.009426398306
    6      0.004749662517
    7      0.003389315175
    8      0.001661343478
    9      0.000885378363
   10      0.000508471722
   11      0.000284135593
   12      0.000133888308
   13      0.000071501944

CPSCF converged

Building X...

Building Xtilde...

Building Z-vector RHS...

Solving CPSCF equations
Using DIIS solver

 Iter         Residual      
------  --------------------
    1      0.163977864651
    2      0.127180911449
    3      0.042207200594
    4      0.023497638129
    5      0.007523019024
    6      0.004185760886
    7      0.002985634649
    8      0.001674020652
    9      0.000955126794
   10      0.000460013881
   11      0.000210341347
   12      0.000110263696
   13      0.000053048149

CPSCF converged

Building X...

Lower state energy:      -392.1099085728
Upper state energy:      -392.0984984659
Energy difference:          0.0114101069
 Energy calculation finished, energy:  0.000000000E+00

Converting Cartesians to HDLC

Converting Cartesians to HDLC

Converting Cartesians to HDLC
 in dlf_makehessian...
Updating Hessian with the BFGS update, No     4
Testing convergence  in cycle    5
    Energy  0.0000E+00 Target: 1.0000E-06 converged?  yes
  Max step  1.0946E+01 Target: 1.8000E-03 converged?   no
  RMS step  1.9030E+00 Target: 1.2000E-03 converged?   no
  Max grad  1.5495E-01 Target: 4.5000E-04 converged?   no
  RMS grad  5.9798E-02 Target: 3.0000E-04 converged?   no

Converting HDLC to Cartesians
DFTD Energy:    -0.0983783 hartree

                      *** Start SCF Iterations ***

 Iter     DIIS Error       Energy change         Energy        Time(s)
------------------------------------------------------------------------
Initial temperature is 5000.000000
| Skip purify step
|    1     0.2102313879    -392.4353442191    -392.4353442191     0.07  
|    2     0.0833398948      +0.6617023298    -391.7736418893     0.07  
|    3     0.0156287621      -0.1093084375    -391.8829503268     0.07  
|    4     0.0045245292      -0.0039046078    -391.8868549346     0.06  
|    5     0.0033421911      -0.0009681007    -391.8878230353     0.06  
|    6     0.0019000684      -0.0004488411    -391.8882718764     0.05  
|    7     0.0011736141      -0.0002806289    -391.8885525053     0.05  
|    8     0.0010659808      -0.0002474953    -391.8888000006     0.05  
|    9     0.0008297782      -0.0001937560    -391.8889937567     0.08  
|   10     0.0006564285      -0.0001526978    -391.8891464545     0.05  
|   11     0.0003111945      -0.0000998814    -391.8892463359     0.05  
|   12     0.0001219429      -0.0000366855    -391.8892830214     0.05  
|   13     0.0000488615      -0.0000077627    -391.8892907840     0.05  
------------------------------------------------------------------------
FINAL ENERGY: -391.8892907840 a.u.
Fractional Occupation Entropy: 0.0000000000
Mermin Free Energy:            -391.8892907840
DISPERSION CONTRIBUTION TO ENERGY: -0.0983783434 a.u.
HOMO-LUMO GAP: 5.716 eV
CENTER OF MASS: {0.000392, -0.004634, -0.019670} ANGS
DIPOLE MOMENT: {3.337691, -2.115462, 1.022705} (|D| = 4.081824) DEBYE

  Active Space Parameters
--------------------------------------------
Number of closed orbitals:              27
Number of active orbitals:               3
Number of virtual orbitals:             92
Number of molecular orbitals:          122
Number of basis functions:             130
Number of active electrons:              4
Number of alpha electrons:               2
Number of beta electrons:                2

  Orbital      Energy        Occupation
-----------------------------------------
     26       -0.490964        1.000000
     27       -0.434413        1.000000
     28       -0.318311        0.666667
     29       -0.260143        0.666667
     30       -0.050100        0.666667
     31        0.161199        0.000000
     32        0.183395        0.000000

  CAS Parameters
--------------------------------------------
Number of determinants:                  9
Number of singlet CSFs:                  6
Number of doublet CSFs:                  0
Number of triplet CSFs:                  3
Number of quartet CSFs:                  0
Number of quintet CSFs:                  0
Number of sextet CSFs:                   0
Number of septet CSFs:                   0
Number of singlet states:                4
Number of doublet states:                0
Number of triplet states:                0
Number of quartet states:                0
Number of quintet states:                0
Number of sextet states:                 0
Number of septet states:                 0
Using the hard-coded solver

Singlet state  1 energy:       -392.34864705786515

       -0.98016540732996  X28 X29
        0.11339979495109  X28 B29 A30
        0.11339979495109  X28 A29 B30
        0.10273260955795  X28 X30
        0.03882890481585  X29 X30
        0.02726860146024  B28 X29 A30
        0.02726860146024  A28 X29 B30

Singlet state  2 energy:       -392.11535737856167

        0.67966877023406  B28 X29 A30
        0.67966877023406  A28 X29 B30
        0.14528483411277  B28 A29 X30
        0.14528483411277  A28 B29 X30
        0.11932953613187  X28 B29 A30
        0.11932953613187  X28 A29 B30
        0.06724114655190  X28 X29
        0.02974449918119  X29 X30

Singlet state  3 energy:       -392.09312270085366

       -0.67202508572788  X28 B29 A30
       -0.67202508572788  X28 A29 B30
        0.21523867611661  X28 X30
       -0.12859278159247  X28 X29
        0.11860698250161  B28 X29 A30
        0.11860698250161  A28 X29 B30
       -0.06021055929765  X29 X30
        0.03271263581205  B28 A29 X30
        0.03271263581205  A28 B29 X30

Singlet state  4 energy:       -391.90648632140199

       -0.62472032007515  B28 A29 X30
       -0.62472032007515  A28 B29 X30
       -0.38128643165914  X28 X30
        0.14472379848097  X29 X30
        0.14465865252916  B28 X29 A30
        0.14465865252916  A28 X29 B30
       -0.06816542509651  X28 B29 A30
       -0.06816542509651  X28 A29 B30
       -0.04449068100197  X28 X29

  Root   Mult.   Total Energy (a.u.)   Ex. Energy (a.u.)     Ex. Energy (eV)     Ex. Energy (nm)
-------------------------------------------------------------------------------------------------
     1  singlet       -392.34864706
     2  singlet       -392.11535738          0.23328968          6.34813411        195.30813067
     3  singlet       -392.09312270          0.25552436          6.95317038        178.31322111
     4  singlet       -391.90648632          0.44216074         12.03180382        103.04707635

Singlet state dipole moments:

  Root       Dx         Dy         Dz         |D|  (Debye)
------------------------------------------------------------
     1     3.2498    -5.8535     0.8553     6.7495
     2     3.4592    -1.0540     0.9121     3.7295
     3     2.5048    -6.2547     1.0233     6.8149
     4     3.5706     0.5199     1.1716     3.7937

Singlet state electronic transitions:

 Transition      Tx        Ty        Tz       |T|    Osc. (a.u.) 
-----------------------------------------------------------------
   1 ->  2    -0.8234    0.5991    0.1772    1.0336    0.1661
   1 ->  3    -1.2444   -1.3368    0.0454    1.8269    0.5685
   1 ->  4    -0.1555    0.0666    0.0303    0.1719    0.0087
   2 ->  3     0.3595    0.2293   -0.0331    0.4277    0.0027
   2 ->  4     1.0219    1.0480   -0.0504    1.4647    0.2987
   3 ->  4     0.4550   -0.8386   -0.1438    0.9649    0.1158

Singlet state velocity transition dipole moments:

 Transition      Px        Py        Pz       |P|    Osc. (a.u.) 
-----------------------------------------------------------------
   1 ->  2     0.1429   -0.0915   -0.0233    0.1713    0.0839
   1 ->  3     0.2551    0.2443   -0.0096    0.3534    0.3258
   1 ->  4     0.0603   -0.0078   -0.0070    0.0612    0.0056
   2 ->  3    -0.0187    0.0009   -0.0015    0.0188    0.0106
   2 ->  4    -0.1533   -0.1604    0.0032    0.2219    0.1572
   3 ->  4    -0.0763    0.0910    0.0173    0.1200    0.0515

Singlet state magnetic transition dipole moments and rotational strengths:

 Transition      Lx        Ly        Lz        |L|    R(vel) (a.u.)
--------------------------------------------------------------------
   1 ->  2    -0.2920    0.1864   -0.1511    0.3780   -0.2370
   1 ->  3    -0.0123    0.0384    1.2325    1.2331   -0.0218
   1 ->  4    -0.0795    0.0543    0.0556    0.1111   -0.0127
   2 ->  3    -0.0242    0.0032   -0.0757    0.0796    0.0257
   2 ->  4    -0.0289   -0.0055   -0.8125    0.8131    0.0129
   3 ->  4     0.2293   -0.1384    0.2593    0.3728   -0.1372

Singlet state electric quadrupole moments (Cartesian):
Operator origin (a.u.):     0.000742,    -0.008758,    -0.037170 

 Root     Qxy        Qxz        Qyz        Qxx        Qyy        Qzz       R^2
--------------------------------------------------------------------------------------------
    1     3.6878     6.4184     0.4838   -34.4989   -34.8136   -36.0975   -105.4100
    2     5.7844     5.7088     0.5386   -29.9312   -35.4304   -37.1876   -102.5492
    3     1.3985     6.3200     0.4009   -32.3662   -36.5302   -36.3058   -105.2023
    4     2.0107     5.7488     0.5991   -28.1437   -38.8380   -37.3117   -104.2934

Singlet state electric transition quadrupole moments (Cartesian):

 Transition     Qxy        Qxz        Qyz        Qxx        Qyy        Qzz       norm (a.u.)
--------------------------------------------------------------------------------------------
   1 ->  2    -1.2539     0.4476     0.4857    -2.9054    -0.1881    -0.1893     3.2436
   1 ->  3     0.9153     0.1949     0.0916    -2.5088     3.2455     0.0207     4.2086
   1 ->  4     0.1376     0.1104     0.0985    -0.8533     0.2079    -0.0264     0.9016
   2 ->  3     1.2299    -0.1325    -0.0874     0.9611    -0.2380    -0.1336     1.5925
   2 ->  4     0.1717    -0.1203    -0.0496     1.3306    -1.9543     0.0083     2.3741
   3 ->  4     1.5679    -0.3196    -0.3964     1.7584     0.9747     0.1693     2.6054

Building Xtilde...

Building Z-vector RHS...

Solving CPSCF equations
Using DIIS solver

 Iter         Residual      
------  --------------------
    1      0.268509028329
    2      0.156012451197
    3      0.120331980768
    4      0.097266422662
    5      0.088207443341
    6      0.047213139708
    7      0.018829017814
    8      0.006140036579
    9      0.001676233329
   10      0.000820816627
   11      0.000280356350
   12      0.000127167014
   13      0.000071732646

CPSCF converged

Building X...

Building Xtilde...

Building Z-vector RHS...

Solving CPSCF equations
Using DIIS solver

 Iter         Residual      
------  --------------------
    1      0.369583453980
    2      0.322971069611
    3      0.046345881248
    4      0.053141951955
    5      0.022795987268
    6      0.019510333458
    7      0.013507083220
    8      0.008643171681
    9      0.005270747922
   10      0.002814674429
   11      0.000926987812
   12      0.000333123152
   13      0.000161775111
   14      0.000057875492

CPSCF converged

Building X...

Building Xtilde...

Building Z-vector RHS...

Solving CPSCF equations
Using DIIS solver

 Iter         Residual      
------  --------------------
    1      0.114651232552
    2      0.085751783459
    3      0.026182517302
    4      0.011347496363
    5      0.012106827467
    6      0.007863920142
    7      0.007285936273
    8      0.004239695612
    9      0.002448823721
   10      0.001046177038
   11      0.000401840173
   12      0.000201290607
   13      0.000077641769

CPSCF converged

Building X...

Lower state energy:      -392.1153573786
Upper state energy:      -392.0931227009
Energy difference:          0.0222346777
 Energy calculation finished, energy:  0.000000000E+00

Converting Cartesians to HDLC

Converting Cartesians to HDLC

Converting Cartesians to HDLC
 in dlf_makehessian...
Updating Hessian with the BFGS update, No     5
Testing convergence  in cycle    6
    Energy  0.0000E+00 Target: 1.0000E-06 converged?  yes
  Max step  5.5743E+00 Target: 1.8000E-03 converged?   no
  RMS step  1.0228E+00 Target: 1.2000E-03 converged?   no
  Max grad  1.1264E-01 Target: 4.5000E-04 converged?   no
  RMS grad  3.9733E-02 Target: 3.0000E-04 converged?   no

Converting HDLC to Cartesians
DFTD Energy:    -0.0987734 hartree

                      *** Start SCF Iterations ***

 Iter     DIIS Error       Energy change         Energy        Time(s)
------------------------------------------------------------------------
Initial temperature is 5000.000000
| Skip purify step
|    1     0.1290302422    -392.2820176720    -392.2820176720     0.08  
|    2     0.0637157784      +0.4404613601    -391.8415563119     0.07  
|    3     0.0203773572      -0.0626358806    -391.9041921925     0.07  
|    4     0.0045632124      -0.0060891937    -391.9102813862     0.06  
|    5     0.0023609587      -0.0007284594    -391.9110098455     0.06  
|    6     0.0008893660      -0.0001616609    -391.9111715065     0.05  
|    7     0.0004245999      -0.0000319800    -391.9112034865     0.05  
|    8     0.0002333584      -0.0000148161    -391.9112183026     0.05  
|    9     0.0001036326      -0.0000051857    -391.9112234883     0.08  
|   10     0.0000812768      -0.0000029004    -391.9112263886     0.04  
|   11     0.0000476667      -0.0000014241    -391.9112278127     0.04  
------------------------------------------------------------------------
FINAL ENERGY: -391.9112278127 a.u.
Fractional Occupation Entropy: 0.0000000000
Mermin Free Energy:            -391.9112278127
DISPERSION CONTRIBUTION TO ENERGY: -0.0987733903 a.u.
HOMO-LUMO GAP: 5.471 eV
CENTER OF MASS: {0.026582, -0.014718, -0.017271} ANGS
DIPOLE MOMENT: {4.413150, -2.078055, 0.819422} (|D| = 4.946277) DEBYE

  Active Space Parameters
--------------------------------------------
Number of closed orbitals:              27
Number of active orbitals:               3
Number of virtual orbitals:             92
Number of molecular orbitals:          122
Number of basis functions:             130
Number of active electrons:              4
Number of alpha electrons:               2
Number of beta electrons:                2

  Orbital      Energy        Occupation
-----------------------------------------
     26       -0.476244        1.000000
     27       -0.448683        1.000000
     28       -0.321023        0.666667
     29       -0.263505        0.666667
     30       -0.062460        0.666667
     31        0.155771        0.000000
     32        0.184850        0.000000

  CAS Parameters
--------------------------------------------
Number of determinants:                  9
Number of singlet CSFs:                  6
Number of doublet CSFs:                  0
Number of triplet CSFs:                  3
Number of quartet CSFs:                  0
Number of quintet CSFs:                  0
Number of sextet CSFs:                   0
Number of septet CSFs:                   0
Number of singlet states:                4
Number of doublet states:                0
Number of triplet states:                0
Number of quartet states:                0
Number of quintet states:                0
Number of sextet states:                 0
Number of septet states:                 0
Using the hard-coded solver

Singlet state  1 energy:       -392.34106288646029

       -0.96700412749925  X28 X29
        0.16011722616667  X28 B29 A30
        0.16011722616667  X28 A29 B30
        0.10600810040074  X28 X30
        0.04782820915307  X29 X30

Singlet state  2 energy:       -392.13734710774236

        0.66369327276755  B28 X29 A30
        0.66369327276755  A28 X29 B30
        0.17306029531408  X28 B29 A30
        0.17306029531408  X28 A29 B30
        0.16034067995143  B28 A29 X30
        0.16034067995143  A28 B29 X30
        0.05861269861772  X28 X30
        0.05405435727544  X28 X29
       -0.03670365735907  X29 X30

Singlet state  3 energy:       -392.09859310561075

       -0.65105713819855  X28 B29 A30
       -0.65105713819855  X28 A29 B30
        0.20203510028798  X28 X30
       -0.20014450766305  X28 X29
        0.17569323482227  B28 X29 A30
        0.17569323482227  A28 X29 B30
       -0.08287005678711  X29 X30
       -0.03721241774501  B28 A29 X30
       -0.03721241774501  A28 B29 X30

Singlet state  4 energy:       -391.91122579164823

       -0.95413753537725  X28 X30
        0.15891819452584  X29 X30
       -0.13458670937260  X28 X29
       -0.10957972865736  X28 B29 A30
       -0.10957972865736  X28 A29 B30
        0.09271412865059  B28 X29 A30
        0.09271412865059  A28 X29 B30
       -0.05022815706860  B28 A29 X30
       -0.05022815706860  A28 B29 X30

  Root   Mult.   Total Energy (a.u.)   Ex. Energy (a.u.)     Ex. Energy (eV)     Ex. Energy (nm)
-------------------------------------------------------------------------------------------------
     1  singlet       -392.34106289
     2  singlet       -392.13734711          0.20371578          5.54338747        223.66147314
     3  singlet       -392.09859311          0.24246978          6.59793735        187.91360726
     4  singlet       -391.91122579          0.42983709         11.69646053        106.00148689

Singlet state dipole moments:

  Root       Dx         Dy         Dz         |D|  (Debye)
------------------------------------------------------------
     1     3.0221    -6.9780     0.7930     7.6455
     2     4.7710    -1.7862     0.6515     5.1359
     3     1.9540    -6.8900     1.0022     7.2315
     4    -0.6655    -5.2972     1.3952     5.5181

Singlet state electronic transitions:

 Transition      Tx        Ty        Tz       |T|    Osc. (a.u.) 
-----------------------------------------------------------------
   1 ->  2    -1.0343    0.6196    0.1711    1.2178    0.2014
   1 ->  3    -1.1957   -1.3876    0.0515    1.8324    0.5428
   1 ->  4     0.0741    0.0461   -0.0093    0.0878    0.0022
   2 ->  3     0.6009    0.1783   -0.0453    0.6284    0.0102
   2 ->  4     0.8245    0.3867   -0.0691    0.9133    0.1257
   3 ->  4    -0.9180   -1.8497   -0.0132    2.0650    0.5327

Singlet state velocity transition dipole moments:

 Transition      Px        Py        Pz       |P|    Osc. (a.u.) 
-----------------------------------------------------------------
   1 ->  2     0.1599   -0.0961   -0.0232    0.1880    0.1156
   1 ->  3     0.2473    0.2319   -0.0106    0.3392    0.3163
   1 ->  4     0.0295   -0.0099   -0.0037    0.0313    0.0015
   2 ->  3    -0.0329   -0.0070    0.0018    0.0337    0.0196
   2 ->  4    -0.0991   -0.0642    0.0054    0.1182    0.0412
   3 ->  4     0.1157    0.1897    0.0006    0.2222    0.1757

Singlet state magnetic transition dipole moments and rotational strengths:

 Transition      Lx        Ly        Lz        |L|    R(vel) (a.u.)
--------------------------------------------------------------------
   1 ->  2    -0.1329    0.1500   -0.0379    0.2040   -0.1708
   1 ->  3     0.0107    0.0286    1.2738    1.2742   -0.0174
   1 ->  4    -0.0198    0.0234    0.0205    0.0369   -0.0021
   2 ->  3    -0.0194   -0.0072   -0.1123    0.1142    0.0125
   2 ->  4    -0.0089   -0.0206   -0.4273    0.4279   -0.0004
   3 ->  4     0.0565   -0.0317    0.8848    0.8872    0.0058

Singlet state electric quadrupole moments (Cartesian):
Operator origin (a.u.):     0.050233,    -0.027813,    -0.032638 

 Root     Qxy        Qxz        Qyz        Qxx        Qyy        Qzz       R^2
--------------------------------------------------------------------------------------------
    1     8.3948     7.8754    -0.6950   -12.9650   -45.5406   -36.5324   -95.0380
    2    11.6136     6.7006    -0.8529    -5.3032   -47.4323   -37.2138   -89.9493
    3     6.3156     7.6737    -0.7802   -10.2277   -47.0862   -36.7441   -94.0580
    4     3.0128     7.6427    -0.6542    -8.6398   -48.5262   -37.0150   -94.1810

Singlet state electric transition quadrupole moments (Cartesian):

 Transition     Qxy        Qxz        Qyz        Qxx        Qyy        Qzz       norm (a.u.)
--------------------------------------------------------------------------------------------
   1 ->  2    -1.4959     0.5020     0.3236    -3.1210    -0.3607    -0.1703     3.5347
   1 ->  3     1.1312     0.1925     0.0991    -2.4252     3.2863     0.0934     4.2447
   1 ->  4     0.6226     0.0784     0.0363    -0.8759     0.3027     0.0249     1.1201
   2 ->  3     1.6145    -0.1735    -0.1107     1.0240    -0.6153    -0.0884     2.0209
   2 ->  4     0.8567    -0.1707    -0.1142     1.2179    -1.0164    -0.0148     1.8145
   3 ->  4     2.0501     0.0085    -0.0251    -1.4833     3.9080     0.1712     4.6589

Building Xtilde...

Building Z-vector RHS...

Solving CPSCF equations
Using DIIS solver

 Iter         Residual      
------  --------------------
    1      0.232242501994
    2      0.142664859016
    3      0.050590353050
    4      0.028464905514
    5      0.014305657454
    6      0.013844180378
    7      0.007500758855
    8      0.003771816956
    9      0.001228161681
   10      0.000483029145
   11      0.000164492446
   12      0.000060756096

CPSCF converged

Building X...

Building Xtilde...

Building Z-vector RHS...

Solving CPSCF equations
Using DIIS solver

 Iter         Residual      
------  --------------------
    1      0.418510588205
    2      0.354798689507
    3      0.040873865898
    4      0.023214044163
    5      0.007779840000
    6      0.004277795152
    7      0.003304452397
    8      0.001792966178
    9      0.001104634494
   10      0.000499018274
   11      0.000268822384
   12      0.000110532993
   13      0.000050601507

CPSCF converged

Building X...

Building Xtilde...

Building Z-vector RHS...

Solving CPSCF equations
Using DIIS solver

 Iter         Residual      
------  --------------------
    1      0.139150409198
    2      0.104124785099
    3      0.033914474893
    4      0.018718776032
    5      0.006420545326
    6      0.004354490409
    7      0.002576272426
    8      0.001688471496
    9      0.000824350024
   10      0.000370776143
   11      0.000164157049
   12      0.000079220749

CPSCF converged

Building X...

Lower state energy:      -392.1373471077
Upper state energy:      -392.0985931056
Energy difference:          0.0387540021
 Energy calculation finished, energy:  0.000000000E+00

Converting Cartesians to HDLC

Converting Cartesians to HDLC

Converting Cartesians to HDLC
 in dlf_makehessian...
Updating Hessian with the BFGS update, No     6
Testing convergence  in cycle    7
    Energy  0.0000E+00 Target: 1.0000E-06 converged?  yes
  Max step  8.1455E-01 Target: 1.8000E-03 converged?   no
  RMS step  1.9053E-01 Target: 1.2000E-03 converged?   no
  Max grad  5.4863E-02 Target: 4.5000E-04 converged?   no
  RMS grad  2.0035E-02 Target: 3.0000E-04 converged?   no

Converting HDLC to Cartesians
DFTD Energy:    -0.0984883 hartree

                      *** Start SCF Iterations ***

 Iter     DIIS Error       Energy change         Energy        Time(s)
------------------------------------------------------------------------
Initial temperature is 5000.000000
| Skip purify step
|    1     0.2466116135    -392.3761375732    -392.3761375732     0.07  
|    2     0.0782339229      +0.6498417062    -391.7262958669     0.07  
|    3     0.0338778353      -0.1212064273    -391.8475022942     0.07  
|    4     0.0090370380      -0.0228928710    -391.8703951652     0.07  
|    5     0.0036515986      -0.0019277462    -391.8723229114     0.06  
|    6     0.0030191852      -0.0010459980    -391.8733689095     0.06  
|    7     0.0011096944      -0.0004517932    -391.8738207026     0.05  
|    8     0.0009465114      -0.0003323904    -391.8741530931     0.05  
|    9     0.0005056175      -0.0001968306    -391.8743499236     0.08  
|   10     0.0002951379      -0.0001182597    -391.8744681833     0.05  
|   11     0.0001125808      -0.0000425214    -391.8745107047     0.05  
|   12     0.0000535724      -0.0000076224    -391.8745183271     0.05  
|   13     0.0000274577      -0.0000019944    -391.8745203215     0.05  
------------------------------------------------------------------------
FINAL ENERGY: -391.8745203215 a.u.
Fractional Occupation Entropy: 0.0000000000
Mermin Free Energy:            -391.8745203215
DISPERSION CONTRIBUTION TO ENERGY: -0.0984882990 a.u.
HOMO-LUMO GAP: 5.880 eV
CENTER OF MASS: {-0.003920, -0.008265, -0.024740} ANGS
DIPOLE MOMENT: {2.258258, -1.869617, 1.108187} (|D| = 3.134210) DEBYE

  Active Space Parameters
--------------------------------------------
Number of closed orbitals:              27
Number of active orbitals:               3
Number of virtual orbitals:             92
Number of molecular orbitals:          122
Number of basis functions:             130
Number of active electrons:              4
Number of alpha electrons:               2
Number of beta electrons:                2

  Orbital      Energy        Occupation
-----------------------------------------
     26       -0.499565        1.000000
     27       -0.430750        1.000000
     28       -0.301846        0.666667
     29       -0.263169        0.666667
     30       -0.047078        0.666667
     31        0.165553        0.000000
     32        0.180201        0.000000

  CAS Parameters
--------------------------------------------
Number of determinants:                  9
Number of singlet CSFs:                  6
Number of doublet CSFs:                  0
Number of triplet CSFs:                  3
Number of quartet CSFs:                  0
Number of quintet CSFs:                  0
Number of sextet CSFs:                   0
Number of septet CSFs:                   0
Number of singlet states:                4
Number of doublet states:                0
Number of triplet states:                0
Number of quartet states:                0
Number of quintet states:                0
Number of sextet states:                 0
Number of septet states:                 0
Using the hard-coded solver

Singlet state  1 energy:       -392.33006864094341

        0.98121872845091  X28 X29
       -0.10985120309282  X28 B29 A30
       -0.10985120309282  X28 A29 B30
       -0.10848691124877  X28 X30
       -0.02377421431708  B28 X29 A30
       -0.02377421431708  A28 X29 B30

Singlet state  2 energy:       -392.14077201558962

       -0.70081251082721  B28 X29 A30
       -0.70081251082721  A28 X29 B30
       -0.08617792473838  B28 A29 X30
       -0.08617792473838  A28 B29 X30
       -0.03800619952926  X28 X29
       -0.02143976644355  X29 X30
       -0.02116251665726  X28 B29 A30
       -0.02116251665726  X28 A29 B30

Singlet state  3 energy:       -392.06219899998348

       -0.68669085361968  X28 B29 A30
       -0.68669085361968  X28 A29 B30
        0.19011773831267  X28 X30
       -0.13196167239578  X28 X29
        0.03168681819943  B28 A29 X30
        0.03168681819943  A28 B29 X30
        0.02185876347705  B28 X29 A30
        0.02185876347705  A28 X29 B30

Singlet state  4 energy:       -391.93063702809940

       -0.69918876557881  B28 A29 X30
       -0.69918876557881  A28 B29 X30
        0.08629637804600  B28 X29 A30
        0.08629637804600  A28 X29 B30
       -0.05029060635706  X28 X30
        0.04621362476648  X29 X30
       -0.03632928541689  X28 B29 A30
       -0.03632928541689  X28 A29 B30

  Root   Mult.   Total Energy (a.u.)   Ex. Energy (a.u.)     Ex. Energy (eV)     Ex. Energy (nm)
-------------------------------------------------------------------------------------------------
     1  singlet       -392.33006864
     2  singlet       -392.14077202          0.18929663          5.15102241        240.69827492
     3  singlet       -392.06219900          0.26786964          7.28910259        170.09531579
     4  singlet       -391.93063703          0.39943161         10.86908540        114.07051847

Singlet state dipole moments:

  Root       Dx         Dy         Dz         |D|  (Debye)
------------------------------------------------------------
     1     3.9194    -5.7137     0.8887     6.9855
     2     1.7268    -0.0560     1.0952     2.0456
     3     2.8950    -6.3471     1.0144     7.0495
     4     2.6466     1.1631     1.1786     3.1219

Singlet state electronic transitions:

 Transition      Tx        Ty        Tz       |T|    Osc. (a.u.) 
-----------------------------------------------------------------
   1 ->  2    -0.3160    0.1642    0.0941    0.3684    0.0171
   1 ->  3     1.3183    1.2690   -0.0298    1.8300    0.5981
   1 ->  4     0.0563   -0.0010   -0.0147    0.0582    0.0009
   2 ->  3    -0.1095   -0.0663    0.0121    0.1286    0.0009
   2 ->  4    -1.1044   -1.0236    0.0358    1.5062    0.3178
   3 ->  4     0.2413   -0.2116   -0.0758    0.3298    0.0095

Singlet state velocity transition dipole moments:

 Transition      Px        Py        Pz       |P|    Osc. (a.u.) 
-----------------------------------------------------------------
   1 ->  2     0.0441   -0.0154   -0.0051    0.0470    0.0078
   1 ->  3    -0.2783   -0.2447    0.0071    0.3707    0.3420
   1 ->  4    -0.0180   -0.0040    0.0006    0.0185    0.0006
   2 ->  3     0.0064   -0.0005    0.0039    0.0075    0.0005
   2 ->  4     0.1779    0.1557   -0.0039    0.2365    0.1774
   3 ->  4    -0.0305    0.0119    0.0050    0.0331    0.0055

Singlet state magnetic transition dipole moments and rotational strengths:

 Transition      Lx        Ly        Lz        |L|    R(vel) (a.u.)
--------------------------------------------------------------------
   1 ->  2    -0.4110    0.1576   -0.0022    0.4402   -0.1085
   1 ->  3    -0.0055   -0.0282   -1.2658    1.2661   -0.0023
   1 ->  4     0.0772   -0.0309   -0.0381    0.0915   -0.0032
   2 ->  3     0.0342   -0.0109    0.0106    0.0375    0.0034
   2 ->  4     0.0104    0.0156    0.8071    0.8073    0.0053
   3 ->  4     0.3177   -0.1211    0.0074    0.3401   -0.0842

Singlet state electric quadrupole moments (Cartesian):
Operator origin (a.u.):    -0.007407,    -0.015619,    -0.046752 

 Root     Qxy        Qxz        Qyz        Qxx        Qyy        Qzz       R^2
--------------------------------------------------------------------------------------------
    1    -0.5640     4.9373     0.9034   -46.6423   -26.6729   -35.6680   -108.9831
    2     0.0692     4.8941     0.9343   -47.2178   -26.4882   -37.3561   -111.0621
    3    -3.0240     4.8984     0.8719   -45.2937   -28.0286   -35.8538   -109.1761
    4    -2.8644     4.7766     0.8792   -44.6816   -29.6277   -37.5266   -111.8359

Singlet state electric transition quadrupole moments (Cartesian):

 Transition     Qxy        Qxz        Qyz        Qxx        Qyy        Qzz       norm (a.u.)
--------------------------------------------------------------------------------------------
   1 ->  2    -0.4886     0.1510     0.4690    -1.3942     0.0294    -0.0740     1.5594
   1 ->  3    -1.0950    -0.1565    -0.0734     2.3323    -3.3101    -0.0025     4.1982
   1 ->  4    -0.0297    -0.0333    -0.0646     0.2483    -0.0888     0.0075     0.2752
   2 ->  3    -0.3633    -0.0029     0.1268    -0.3925     0.0343     0.0436     0.5524
   2 ->  4     0.2778     0.1137     0.0700    -1.5589     2.2437    -0.0331     2.7497
   3 ->  4     0.4889    -0.1077    -0.3865     1.0846     0.0891     0.0888     1.2618

Building Xtilde...

Building Z-vector RHS...

Solving CPSCF equations
Using DIIS solver

 Iter         Residual      
------  --------------------
    1      0.235112185755
    2      0.238944856542
    3      0.065667058225
    4      0.061431045280
    5      0.034947179081
    6      0.024665759419
    7      0.009404066065
    8      0.003187254845
    9      0.001328784142
   10      0.000543848348
   11      0.000182718242
   12      0.000118483992
   13      0.000053864891

CPSCF converged

Building X...

Building Xtilde...

Building Z-vector RHS...

Solving CPSCF equations
Using DIIS solver

 Iter         Residual      
------  --------------------
    1      0.509021621870
    2      0.533271459080
    3      0.051248552068
    4      0.046391561161
    5      0.019689584446
    6      0.012890654072
    7      0.008349635209
    8      0.003841099110
    9      0.002398379145
   10      0.001204794482
   11      0.000599776492
   12      0.000195418151
   13      0.000069144825

CPSCF converged

Building X...

Building Xtilde...

Building Z-vector RHS...

Solving CPSCF equations
Using DIIS solver

 Iter         Residual      
------  --------------------
    1      0.080288900582
    2      0.043171195521
    3      0.033314236382
    4      0.016148252380
    5      0.013088908252
    6      0.007156344782
    7      0.003789130574
    8      0.001227696305
    9      0.000490842560
   10      0.000219728853
   11      0.000123813082
   12      0.000062985806

CPSCF converged

Building X...

Lower state energy:      -392.1407720156
Upper state energy:      -392.0621990000
Energy difference:          0.0785730156
 Energy calculation finished, energy:  0.000000000E+00

Converting Cartesians to HDLC

Converting Cartesians to HDLC

Converting Cartesians to HDLC
 in dlf_makehessian...
Updating Hessian with the BFGS update, No     7
Testing convergence  in cycle    8
    Energy  0.0000E+00 Target: 1.0000E-06 converged?  yes
  Max step  6.0200E-01 Target: 1.8000E-03 converged?   no
  RMS step  1.5332E-01 Target: 1.2000E-03 converged?   no
  Max grad  1.5419E-01 Target: 4.5000E-04 converged?   no
  RMS grad  5.7121E-02 Target: 3.0000E-04 converged?   no

Converting HDLC to Cartesians
DFTD Energy:    -0.0980002 hartree

                      *** Start SCF Iterations ***

 Iter     DIIS Error       Energy change         Energy        Time(s)
------------------------------------------------------------------------
Initial temperature is 5000.000000
| Skip purify step
|    1     0.2096393647    -392.1470654239    -392.1470654239     0.08  
|    2     0.0583850485      +0.3315849802    -391.8154804437     0.07  
|    3     0.0288190064      -0.0588624799    -391.8743429237     0.07  
|    4     0.0071340708      -0.0200061208    -391.8943490445     0.07  
|    5     0.0045043123      -0.0014707506    -391.8958197951     0.06  
|    6     0.0015975239      -0.0005265746    -391.8963463697     0.06  
|    7     0.0010877146      -0.0001877227    -391.8965340924     0.05  
|    8     0.0004980477      -0.0001001957    -391.8966342881     0.05  
|    9     0.0002294485      -0.0000432064    -391.8966774945     0.08  
|   10     0.0001274117      -0.0000164872    -391.8966939817     0.05  
|   11     0.0000605815      -0.0000041741    -391.8966981558     0.05  
|   12     0.0000332483      -0.0000005255    -391.8966986814     0.04  
------------------------------------------------------------------------
FINAL ENERGY: -391.8966986814 a.u.
Fractional Occupation Entropy: 0.0000000000
Mermin Free Energy:            -391.8966986814
DISPERSION CONTRIBUTION TO ENERGY: -0.0980002090 a.u.
HOMO-LUMO GAP: 5.255 eV
CENTER OF MASS: {0.020142, -0.018485, -0.010199} ANGS
DIPOLE MOMENT: {4.561330, -1.927727, 0.672712} (|D| = 4.997440) DEBYE

  Active Space Parameters
--------------------------------------------
Number of closed orbitals:              27
Number of active orbitals:               3
Number of virtual orbitals:             92
Number of molecular orbitals:          122
Number of basis functions:             130
Number of active electrons:              4
Number of alpha electrons:               2
Number of beta electrons:                2

  Orbital      Energy        Occupation
-----------------------------------------
     26       -0.478857        1.000000
     27       -0.456450        1.000000
     28       -0.330631        0.666667
     29       -0.254664        0.666667
     30       -0.061549        0.666667
     31        0.150857        0.000000
     32        0.176972        0.000000

  CAS Parameters
--------------------------------------------
Number of determinants:                  9
Number of singlet CSFs:                  6
Number of doublet CSFs:                  0
Number of triplet CSFs:                  3
Number of quartet CSFs:                  0
Number of quintet CSFs:                  0
Number of sextet CSFs:                   0
Number of septet CSFs:                   0
Number of singlet states:                4
Number of doublet states:                0
Number of triplet states:                0
Number of quartet states:                0
Number of quintet states:                0
Number of sextet states:                 0
Number of septet states:                 0
Using the hard-coded solver

Singlet state  1 energy:       -392.32310782542510

        0.96269875054906  X28 X29
       -0.17200158549336  X28 B29 A30
       -0.17200158549336  X28 A29 B30
       -0.10771302626705  X28 X30
       -0.04001466965126  X29 X30
        0.02041341858208  B28 X29 A30
        0.02041341858208  A28 X29 B30

Singlet state  2 energy:       -392.11752592532554

       -0.68190295000865  B28 X29 A30
       -0.68190295000865  A28 X29 B30
       -0.15454190042785  B28 A29 X30
       -0.15454190042785  A28 B29 X30
       -0.09825143465895  X28 B29 A30
       -0.09825143465895  X28 A29 B30
       -0.04234104965889  X28 X30
        0.03238452538809  X29 X30

Singlet state  3 energy:       -392.09071015556344

       -0.66532980285584  X28 B29 A30
       -0.66532980285584  X28 A29 B30
       -0.22272194049542  X28 X29
        0.19779118970845  X28 X30
        0.09732495032556  B28 X29 A30
        0.09732495032556  A28 X29 B30
       -0.06898339733541  X29 X30
       -0.03348946356407  B28 A29 X30
       -0.03348946356407  A28 B29 X30

Singlet state  4 energy:       -391.91080876784167

       -0.94595616840364  X28 X30
       -0.14680569318016  X28 X29
        0.14229844631592  B28 A29 X30
        0.14229844631592  A28 B29 X30
       -0.12582368584261  X28 B29 A30
       -0.12582368584261  X28 A29 B30
        0.10366978491465  X29 X30

  Root   Mult.   Total Energy (a.u.)   Ex. Energy (a.u.)     Ex. Energy (eV)     Ex. Energy (nm)
-------------------------------------------------------------------------------------------------
     1  singlet       -392.32310783
     2  singlet       -392.11752593          0.20558190          5.59416720        221.63123868
     3  singlet       -392.09071016          0.23239767          6.32386131        196.05777974
     4  singlet       -391.91080877          0.41229906         11.21922633        110.51049070

Singlet state dipole moments:

  Root       Dx         Dy         Dz         |D|  (Debye)
------------------------------------------------------------
     1     2.6854    -6.9241     0.6092     7.4516
     2     4.9786    -1.4394     0.4577     5.2026
     3     1.4233    -7.1223     0.9590     7.3261
     4     0.4631    -6.8008     1.2933     6.9381

Singlet state electronic transitions:

 Transition      Tx        Ty        Tz       |T|    Osc. (a.u.) 
-----------------------------------------------------------------
   1 ->  2    -1.0849    0.4294    0.1726    1.1795    0.1907
   1 ->  3     1.1266    1.4215   -0.0506    1.8146    0.5101
   1 ->  4    -0.1701   -0.0457    0.0407    0.1808    0.0090
   2 ->  3    -0.6134    0.0076    0.0462    0.6152    0.0068
   2 ->  4    -0.4710    0.0545    0.0503    0.4768    0.0313
   3 ->  4    -1.4535   -1.8892    0.0650    2.3845    0.6819

Singlet state velocity transition dipole moments:

 Transition      Px        Py        Pz       |P|    Osc. (a.u.) 
-----------------------------------------------------------------
   1 ->  2     0.1641   -0.0782   -0.0239    0.1834    0.1090
   1 ->  3    -0.2250   -0.2312    0.0106    0.3228    0.2989
   1 ->  4     0.0006    0.0024    0.0001    0.0025    0.0000
   2 ->  3     0.0157    0.0042   -0.0011    0.0163    0.0066
   2 ->  4     0.0293   -0.0032   -0.0033    0.0297    0.0028
   3 ->  4     0.1711    0.1765   -0.0080    0.2459    0.2241

Singlet state magnetic transition dipole moments and rotational strengths:

 Transition      Lx        Ly        Lz        |L|    R(vel) (a.u.)
--------------------------------------------------------------------
   1 ->  2    -0.1379    0.1485   -0.0390    0.2064   -0.1620
   1 ->  3    -0.0303   -0.0096   -1.2404    1.2409   -0.0176
   1 ->  4     0.0015   -0.0011    0.0101    0.0103   -0.0000
   2 ->  3     0.0045    0.0016    0.0415    0.0418    0.0011
   2 ->  4    -0.0111    0.0165    0.0346    0.0399   -0.0024
   3 ->  4     0.0234    0.0070    0.9458    0.9461   -0.0130

Singlet state electric quadrupole moments (Cartesian):
Operator origin (a.u.):     0.038063,    -0.034932,    -0.019273 

 Root     Qxy        Qxz        Qyz        Qxx        Qyy        Qzz       R^2
--------------------------------------------------------------------------------------------
    1    -0.2803    11.9444    -0.0585   -16.0744   -45.8159   -37.3608   -99.2511
    2     3.1012    10.5371    -0.2428    -6.7991   -48.0451   -38.1149   -92.9591
    3    -2.5436    11.7725    -0.1006   -13.6494   -47.3361   -37.5590   -98.5445
    4    -4.9586    11.5806    -0.1431   -10.9518   -49.2651   -37.7736   -97.9905

Singlet state electric transition quadrupole moments (Cartesian):

 Transition     Qxy        Qxz        Qyz        Qxx        Qyy        Qzz       norm (a.u.)
--------------------------------------------------------------------------------------------
   1 ->  2    -1.4786     0.5653     0.3178    -3.5077     0.1575    -0.1349     3.8670
   1 ->  3    -1.2391    -0.1324    -0.0542     2.1388    -3.5064    -0.1050     4.2937
   1 ->  4    -0.7078    -0.0243    -0.0049     0.5203    -0.3801    -0.0449     0.9586
   2 ->  3    -1.3964     0.1243     0.1066    -0.6391     0.3095     0.0438     1.5757
   2 ->  4    -0.8600     0.1533     0.1016    -0.9091     0.2111    -0.0009     1.2824
   3 ->  4     1.5605     0.1620     0.0602    -2.6826     4.5328     0.1424     5.4979

Building Xtilde...

Building Z-vector RHS...

Solving CPSCF equations
Using DIIS solver

 Iter         Residual      
------  --------------------
    1      0.239273580101
    2      0.155045325263
    3      0.053553442561
    4      0.027100852387
    5      0.009786733459
    6      0.006572910992
    7      0.003790398298
    8      0.002690670959
    9      0.001274280759
   10      0.000558760637
   11      0.000207631907
   12      0.000079099363

CPSCF converged

Building X...

Building Xtilde...

Building Z-vector RHS...

Solving CPSCF equations
Using DIIS solver

 Iter         Residual      
------  --------------------
    1      0.446295935963
    2      0.386887045840
    3      0.045414957194
    4      0.026507368342
    5      0.007823104551
    6      0.004187413112
    7      0.002100510646
    8      0.001131401752
    9      0.000674675239
   10      0.000372302270
   11      0.000201487210
   12      0.000079044660

CPSCF converged

Building X...

Building Xtilde...

Building Z-vector RHS...

Solving CPSCF equations
Using DIIS solver

 Iter         Residual      
------  --------------------
    1      0.103590127424
    2      0.088527716083
    3      0.031369620151
    4      0.016683670181
    5      0.006195133408
    6      0.003220147689
    7      0.001704808346
    8      0.001374701654
    9      0.000605984183
   10      0.000291745885
   11      0.000137570091
   12      0.000065610361

CPSCF converged

Building X...

Lower state energy:      -392.1175259253
Upper state energy:      -392.0907101556
Energy difference:          0.0268157698
 Energy calculation finished, energy:  0.000000000E+00

Converting Cartesians to HDLC

Converting Cartesians to HDLC

Converting Cartesians to HDLC
 in dlf_makehessian...
Updating Hessian with the BFGS update, No     8
Testing convergence  in cycle    9
    Energy  0.0000E+00 Target: 1.0000E-06 converged?  yes
  Max step  1.0812E+01 Target: 1.8000E-03 converged?   no
  RMS step  1.8322E+00 Target: 1.2000E-03 converged?   no
  Max grad  2.3084E-01 Target: 4.5000E-04 converged?   no
  RMS grad  8.2877E-02 Target: 3.0000E-04 converged?   no

Converting HDLC to Cartesians
DFTD Energy:    -0.0983753 hartree

                      *** Start SCF Iterations ***

 Iter     DIIS Error       Energy change         Energy        Time(s)
------------------------------------------------------------------------
Initial temperature is 5000.000000
| Skip purify step
|    1     0.1579911037    -392.3726660538    -392.3726660538     0.07  
|    2     0.0935776509      +0.6245921659    -391.7480738878     0.07  
|    3     0.0188408489      -0.1387906464    -391.8868645342     0.07  
|    4     0.0052235548      -0.0054943733    -391.8923589075     0.06  
|    5     0.0047064724      -0.0013459929    -391.8937049004     0.06  
|    6     0.0022026585      -0.0007246228    -391.8944295232     0.06  
|    7     0.0017342909      -0.0004814637    -391.8949109869     0.05  
|    8     0.0015590433      -0.0004394476    -391.8953504345     0.05  
|    9     0.0011574192      -0.0003675039    -391.8957179383     0.08  
|   10     0.0006878701      -0.0003012083    -391.8960191467     0.06  
|   11     0.0004240617      -0.0001061670    -391.8961253137     0.05  
|   12     0.0001372886      -0.0000638322    -391.8961891459     0.05  
|   13     0.0000982265      -0.0000031675    -391.8961923134     0.05  
|   14     0.0000331241      -0.0000019373    -391.8961942507     0.05  
------------------------------------------------------------------------
FINAL ENERGY: -391.8961942507 a.u.
Fractional Occupation Entropy: 0.0000000000
Mermin Free Energy:            -391.8961942507
DISPERSION CONTRIBUTION TO ENERGY: -0.0983753066 a.u.
HOMO-LUMO GAP: 5.698 eV
CENTER OF MASS: {-0.002034, -0.009090, -0.017549} ANGS
DIPOLE MOMENT: {3.160844, -2.092599, 1.006732} (|D| = 3.922169) DEBYE

  Active Space Parameters
--------------------------------------------
Number of closed orbitals:              27
Number of active orbitals:               3
Number of virtual orbitals:             92
Number of molecular orbitals:          122
Number of basis functions:             130
Number of active electrons:              4
Number of alpha electrons:               2
Number of beta electrons:                2

  Orbital      Energy        Occupation
-----------------------------------------
     26       -0.493583        1.000000
     27       -0.434423        1.000000
     28       -0.317141        0.666667
     29       -0.262827        0.666667
     30       -0.053439        0.666667
     31        0.159308        0.000000
     32        0.180809        0.000000

  CAS Parameters
--------------------------------------------
Number of determinants:                  9
Number of singlet CSFs:                  6
Number of doublet CSFs:                  0
Number of triplet CSFs:                  3
Number of quartet CSFs:                  0
Number of quintet CSFs:                  0
Number of sextet CSFs:                   0
Number of septet CSFs:                   0
Number of singlet states:                4
Number of doublet states:                0
Number of triplet states:                0
Number of quartet states:                0
Number of quintet states:                0
Number of sextet states:                 0
Number of septet states:                 0
Using the hard-coded solver

Singlet state  1 energy:       -392.35117482216020

        0.97577376102380  X28 X29
       -0.12760133661084  X28 B29 A30
       -0.12760133661084  X28 A29 B30
       -0.10678672887586  X28 X30
       -0.03834946648006  B28 X29 A30
       -0.03834946648006  A28 X29 B30
       -0.03073264363779  X29 X30

Singlet state  2 energy:       -392.13470841950391

        0.69176420157789  B28 X29 A30
        0.69176420157789  A28 X29 B30
        0.12364687818748  B28 A29 X30
        0.12364687818748  A28 B29 X30
        0.06991068108375  X28 X29
        0.05375966432583  X28 B29 A30
        0.05375966432583  X28 A29 B30
        0.04079389745385  X29 X30

Singlet state  3 energy:       -392.09353057583075

       -0.67889248946689  X28 B29 A30
       -0.67889248946689  X28 A29 B30
        0.20821076795040  X28 X30
       -0.15177067668853  X28 X29
        0.05516140471568  B28 X29 A30
        0.05516140471568  A28 X29 B30
       -0.04896127327448  X29 X30
        0.04087264290968  B28 A29 X30
        0.04087264290968  A28 B29 X30

Singlet state  4 energy:       -391.92474503799968

       -0.65904785440557  B28 A29 X30
       -0.65904785440557  A28 B29 X30
       -0.26832714316910  X28 X30
        0.13624465810334  X29 X30
        0.12049427562709  B28 X29 A30
        0.12049427562709  A28 X29 B30
       -0.07173471842867  X28 B29 A30
       -0.07173471842867  X28 A29 B30
       -0.03768697400917  X28 X29

  Root   Mult.   Total Energy (a.u.)   Ex. Energy (a.u.)     Ex. Energy (eV)     Ex. Energy (nm)
-------------------------------------------------------------------------------------------------
     1  singlet       -392.35117482
     2  singlet       -392.13470842          0.21646640          5.89034954        210.48703453
     3  singlet       -392.09353058          0.25764425          7.01085549        176.84606514
     4  singlet       -391.92474504          0.42642978         11.60374290        106.84847274

Singlet state dipole moments:

  Root       Dx         Dy         Dz         |D|  (Debye)
------------------------------------------------------------
     1     3.5788    -6.0778     0.7628     7.0943
     2     3.1269    -0.9471     0.8828     3.3843
     3     2.6053    -6.5015     0.9837     7.0728
     4     3.8021     0.8760     1.1151     4.0579

Singlet state electronic transitions:

 Transition      Tx        Ty        Tz       |T|    Osc. (a.u.) 
-----------------------------------------------------------------
   1 ->  2     0.7376   -0.4832   -0.1715    0.8983    0.1165
   1 ->  3     1.2255    1.3449   -0.0397    1.8200    0.5689
   1 ->  4     0.1107   -0.0495   -0.0256    0.1240    0.0044
   2 ->  3     0.2972    0.0843   -0.0295    0.3103    0.0026
   2 ->  4     1.0908    0.9907   -0.0694    1.4751    0.3046
   3 ->  4     0.3292   -0.7838   -0.1336    0.8606    0.0833

Singlet state velocity transition dipole moments:

 Transition      Px        Py        Pz       |P|    Osc. (a.u.) 
-----------------------------------------------------------------
   1 ->  2    -0.1196    0.0628    0.0208    0.1367    0.0575
   1 ->  3    -0.2550   -0.2479    0.0092    0.3557    0.3274
   1 ->  4    -0.0454    0.0042    0.0055    0.0459    0.0033
   2 ->  3    -0.0165    0.0007   -0.0023    0.0167    0.0045
   2 ->  4    -0.1665   -0.1527    0.0053    0.2260    0.1622
   3 ->  4    -0.0546    0.0751    0.0154    0.0941    0.0350

Singlet state magnetic transition dipole moments and rotational strengths:

 Transition      Lx        Ly        Lz        |L|    R(vel) (a.u.)
--------------------------------------------------------------------
   1 ->  2     0.3458   -0.1757    0.0437    0.3903   -0.2378
   1 ->  3    -0.0140   -0.0221   -1.2375    1.2378   -0.0093
   1 ->  4     0.0838   -0.0453   -0.0592    0.1122   -0.0101
   2 ->  3    -0.0346    0.0076   -0.0784    0.0860    0.0184
   2 ->  4    -0.0153   -0.0140   -0.7968    0.7971    0.0023
   3 ->  4     0.2739   -0.1322    0.2030    0.3657   -0.1289

Singlet state electric quadrupole moments (Cartesian):
Operator origin (a.u.):    -0.003845,    -0.017177,    -0.033162 

 Root     Qxy        Qxz        Qyz        Qxx        Qyy        Qzz       R^2
--------------------------------------------------------------------------------------------
    1     3.5365     8.5239     0.5218   -42.9823   -31.1383   -36.3449   -110.4655
    2     5.2785     8.0104     0.5492   -39.7797   -31.4235   -37.6316   -108.8348
    3     1.0302     8.4560     0.4703   -41.1304   -32.5911   -36.5237   -110.2452
    4     1.7820     7.9714     0.6004   -37.4165   -34.9161   -37.7750   -110.1075

Singlet state electric transition quadrupole moments (Cartesian):

 Transition     Qxy        Qxz        Qyz        Qxx        Qyy        Qzz       norm (a.u.)
--------------------------------------------------------------------------------------------
   1 ->  2     0.9192    -0.3899    -0.5003     2.6139     0.0121     0.2060     2.8500
   1 ->  3    -1.0553    -0.1496    -0.0393     2.2576    -3.2990    -0.0446     4.1376
   1 ->  4    -0.1625    -0.0848    -0.0863     0.6636    -0.1715     0.0294     0.7153
   2 ->  3     0.8043    -0.0814    -0.1155     0.7151    -0.2251    -0.0833     1.1117
   2 ->  4     0.1471    -0.1374    -0.0773     1.4963    -2.0288     0.0051     2.5301
   3 ->  4     1.1704    -0.2702    -0.4116     1.5081     0.8690     0.1947     2.1632

Building Xtilde...

Building Z-vector RHS...

Solving CPSCF equations
Using DIIS solver

 Iter         Residual      
------  --------------------
    1      0.302840847572
    2      0.166286530681
    3      0.145458144512
    4      0.115182464619
    5      0.096480573208
    6      0.042420789328
    7      0.016910923740
    8      0.006081163941
    9      0.002224388606
   10      0.001220545548
   11      0.000490581022
   12      0.000240251679
   13      0.000116874577
   14      0.000058167367

CPSCF converged

Building X...

Building Xtilde...

Building Z-vector RHS...

Solving CPSCF equations
Using DIIS solver

 Iter         Residual      
------  --------------------
    1      0.415998128855
    2      0.406569312244
    3      0.051462295384
    4      0.060993554570
    5      0.030297224242
    6      0.025240411640
    7      0.016898780494
    8      0.009674117123
    9      0.005836703418
   10      0.002435006749
   11      0.001043018499
   12      0.000286045648
   13      0.000138131301
   14      0.000050039570

CPSCF converged

Building X...

Building Xtilde...

Building Z-vector RHS...

Solving CPSCF equations
Using DIIS solver

 Iter         Residual      
------  --------------------
    1      0.104768478707
    2      0.073678003762
    3      0.033207054155
    4      0.017116939337
    5      0.014124612603
    6      0.010275449695
    7      0.008066167278
    8      0.004250507764
    9      0.001874366554
   10      0.000753201562
   11      0.000346745694
   12      0.000188904831
   13      0.000058548693

CPSCF converged

Building X...

Lower state energy:      -392.1347084195
Upper state energy:      -392.0935305758
Energy difference:          0.0411778437
 Energy calculation finished, energy:  0.000000000E+00

Converting Cartesians to HDLC

Converting Cartesians to HDLC

Converting Cartesians to HDLC
 in dlf_makehessian...
Updating Hessian with the BFGS update, No     9
Testing convergence  in cycle   10
    Energy  0.0000E+00 Target: 1.0000E-06 converged?  yes
  Max step  6.0155E+00 Target: 1.8000E-03 converged?   no
  RMS step  1.0210E+00 Target: 1.2000E-03 converged?   no
  Max grad  1.5156E-01 Target: 4.5000E-04 converged?   no
  RMS grad  5.7527E-02 Target: 3.0000E-04 converged?   no

Converting HDLC to Cartesians
DFTD Energy:    -0.0989473 hartree

                      *** Start SCF Iterations ***

 Iter     DIIS Error       Energy change         Energy        Time(s)
------------------------------------------------------------------------
Initial temperature is 5000.000000
| Skip purify step
|    1     0.1126121777    -392.3070948579    -392.3070948579     0.08  
|    2     0.0586953972      +0.4896126674    -391.8174821905     0.07  
|    3     0.0152262935      -0.0873216658    -391.9048038563     0.07  
|    4     0.0067469381      -0.0053909263    -391.9101947826     0.06  
|    5     0.0038449178      -0.0013578116    -391.9115525942     0.06  
|    6     0.0014009251      -0.0003423400    -391.9118949342     0.05  
|    7     0.0007358974      -0.0000868461    -391.9119817804     0.05  
|    8     0.0003815413      -0.0000296048    -391.9120113852     0.05  
|    9     0.0002077512      -0.0000119345    -391.9120233197     0.08  
|   10     0.0001216193      -0.0000073246    -391.9120306443     0.05  
|   11     0.0000731012      -0.0000035532    -391.9120341975     0.05  
|   12     0.0000326658      -0.0000010947    -391.9120352922     0.04  
------------------------------------------------------------------------
FINAL ENERGY: -391.9120352922 a.u.
Fractional Occupation Entropy: 0.0000000000
Mermin Free Energy:            -391.9120352922
DISPERSION CONTRIBUTION TO ENERGY: -0.0989473363 a.u.
HOMO-LUMO GAP: 5.379 eV
CENTER OF MASS: {0.027003, -0.022599, -0.012928} ANGS
DIPOLE MOMENT: {4.309603, -1.842567, 0.764029} (|D| = 4.748839) DEBYE

  Active Space Parameters
--------------------------------------------
Number of closed orbitals:              27
Number of active orbitals:               3
Number of virtual orbitals:             92
Number of molecular orbitals:          122
Number of basis functions:             130
Number of active electrons:              4
Number of alpha electrons:               2
Number of beta electrons:                2

  Orbital      Energy        Occupation
-----------------------------------------
     26       -0.476112        1.000000
     27       -0.449885        1.000000
     28       -0.325119        0.666667
     29       -0.259915        0.666667
     30       -0.062236        0.666667
     31        0.153850        0.000000
     32        0.182580        0.000000

  CAS Parameters
--------------------------------------------
Number of determinants:                  9
Number of singlet CSFs:                  6
Number of doublet CSFs:                  0
Number of triplet CSFs:                  3
Number of quartet CSFs:                  0
Number of quintet CSFs:                  0
Number of sextet CSFs:                   0
Number of septet CSFs:                   0
Number of singlet states:                4
Number of doublet states:                0
Number of triplet states:                0
Number of quartet states:                0
Number of quintet states:                0
Number of sextet states:                 0
Number of septet states:                 0
Using the hard-coded solver

Singlet state  1 energy:       -392.34225912878117

        0.95907958943334  X28 X29
       -0.18121149041841  X28 B29 A30
       -0.18121149041841  X28 A29 B30
       -0.11329321785722  X28 X30
       -0.03997643752120  X29 X30

Singlet state  2 energy:       -392.13928478634637

       -0.67847017282634  B28 X29 A30
       -0.67847017282634  A28 X29 B30
       -0.14849441399795  B28 A29 X30
       -0.14849441399795  A28 B29 X30
       -0.12213249962759  X28 B29 A30
       -0.12213249962759  X28 A29 B30
       -0.05680326775274  X28 X29
       -0.04270457825341  X28 X30

Singlet state  3 energy:       -392.09891090078889

        0.66047832438222  X28 B29 A30
        0.66047832438222  X28 A29 B30
        0.22846913207798  X28 X29
       -0.19589036781946  X28 X30
       -0.12567245986141  B28 X29 A30
       -0.12567245986141  A28 X29 B30
        0.06775644511551  X29 X30

Singlet state  4 energy:       -391.92395518435131

       -0.95363007421100  X28 X30
       -0.14704347491422  X28 X29
        0.13563915125620  X29 X30
       -0.10557934484161  X28 B29 A30
       -0.10557934484161  X28 A29 B30
       -0.09065233805459  B28 A29 X30
       -0.09065233805459  A28 B29 X30
        0.07694228287515  B28 X29 A30
        0.07694228287515  A28 X29 B30

  Root   Mult.   Total Energy (a.u.)   Ex. Energy (a.u.)     Ex. Energy (eV)     Ex. Energy (nm)
-------------------------------------------------------------------------------------------------
     1  singlet       -392.34225913
     2  singlet       -392.13928479          0.20297434          5.52321196        224.47847656
     3  singlet       -392.09891090          0.24334823          6.62184110        187.23526999
     4  singlet       -391.92395518          0.41830394         11.38262759        108.92407728

Singlet state dipole moments:

  Root       Dx         Dy         Dz         |D|  (Debye)
------------------------------------------------------------
     1     2.8036    -6.8977     0.6737     7.4762
     2     4.6694    -1.5079     0.5631     4.9390
     3     1.4945    -7.0658     0.9686     7.2868
     4    -0.3243    -4.9112     1.3965     5.1162

Singlet state electronic transitions:

 Transition      Tx        Ty        Tz       |T|    Osc. (a.u.) 
-----------------------------------------------------------------
   1 ->  2    -0.9435    0.5612    0.1769    1.1120    0.1673
   1 ->  3    -1.1746   -1.3618    0.0521    1.7992    0.5252
   1 ->  4    -0.1281   -0.0646    0.0216    0.1451    0.0059
   2 ->  3     0.5385    0.1140   -0.0391    0.5518    0.0082
   2 ->  4    -0.6964   -0.3255    0.0646    0.7714    0.0854
   3 ->  4     1.1027    1.8578   -0.0051    2.1604    0.5444

Singlet state velocity transition dipole moments:

 Transition      Px        Py        Pz       |P|    Osc. (a.u.) 
-----------------------------------------------------------------
   1 ->  2     0.1463   -0.0828   -0.0236    0.1698    0.0947
   1 ->  3     0.2458    0.2289   -0.0112    0.3361    0.3095
   1 ->  4    -0.0163    0.0157    0.0031    0.0229    0.0008
   2 ->  3    -0.0299   -0.0066    0.0014    0.0307    0.0155
   2 ->  4     0.0868    0.0532   -0.0051    0.1020    0.0322
   3 ->  4    -0.1258   -0.1799    0.0006    0.2196    0.1837

Singlet state magnetic transition dipole moments and rotational strengths:

 Transition      Lx        Ly        Lz        |L|    R(vel) (a.u.)
--------------------------------------------------------------------
   1 ->  2    -0.1810    0.1482    0.0015    0.2339   -0.1911
   1 ->  3     0.0263    0.0112    1.2537    1.2540   -0.0204
   1 ->  4     0.0253   -0.0206    0.0212    0.0389   -0.0016
   2 ->  3    -0.0290   -0.0041   -0.1157    0.1193    0.0182
   2 ->  4     0.0112    0.0153    0.3699    0.3704   -0.0005
   3 ->  4    -0.0760    0.0363   -0.8599    0.8640    0.0142

Singlet state electric quadrupole moments (Cartesian):
Operator origin (a.u.):     0.051028,    -0.042706,    -0.024430 

 Root     Qxy        Qxz        Qyz        Qxx        Qyy        Qzz       R^2
--------------------------------------------------------------------------------------------
    1     2.4371    11.6029    -0.4066   -19.0772   -40.8485   -37.1327   -97.0584
    2     5.8811    10.3888    -0.5656   -11.3796   -42.5234   -37.9523   -91.8553
    3     0.2682    11.4312    -0.4670   -16.8769   -41.9333   -37.3114   -96.1216
    4    -3.0604    11.3774    -0.3204   -15.1660   -43.8876   -37.5923   -96.6459

Singlet state electric transition quadrupole moments (Cartesian):

 Transition     Qxy        Qxz        Qyz        Qxx        Qyy        Qzz       norm (a.u.)
--------------------------------------------------------------------------------------------
   1 ->  2    -1.2029     0.4785     0.3497    -2.9354    -0.3098    -0.1808     3.2471
   1 ->  3     1.3897     0.1285     0.0494    -2.0891     3.3799     0.1020     4.2129
   1 ->  4    -0.6792    -0.0747    -0.0305     0.7772    -0.2212    -0.0235     1.0589
   2 ->  3     1.2893    -0.1414    -0.1181     0.9078    -0.5367    -0.0937     1.6784
   2 ->  4    -0.6572     0.1286     0.0973    -0.9766     0.8854     0.0249     1.4820
   3 ->  4    -2.1041     0.0247     0.0701     1.3916    -4.1712    -0.1742     4.8784

Building Xtilde...

Building Z-vector RHS...

Solving CPSCF equations
Using DIIS solver

 Iter         Residual      
------  --------------------
    1      0.231514782954
    2      0.147888184932
    3      0.046578659384
    4      0.027152655964
    5      0.020794106861
    6      0.013166750771
    7      0.010889349651
    8      0.003111719660
    9      0.001455339135
   10      0.000513785611
   11      0.000189356041
   12      0.000077054967

CPSCF converged

Building X...

Building Xtilde...

Building Z-vector RHS...

Solving CPSCF equations
Using DIIS solver

 Iter         Residual      
------  --------------------
    1      0.446910115877
    2      0.378536070344
    3      0.042633066129
    4      0.022811417522
    5      0.007182677244
    6      0.005332684177
    7      0.002894478367
    8      0.002276878822
    9      0.001288139185
   10      0.000747069231
   11      0.000348086492
   12      0.000137209563
   13      0.000053977879

CPSCF converged

Building X...

Building Xtilde...

Building Z-vector RHS...

Solving CPSCF equations
Using DIIS solver

 Iter         Residual      
------  --------------------
    1      0.114940824918
    2      0.085356102010
    3      0.028120969743
    4      0.015962658301
    5      0.007550138481
    6      0.006597250428
    7      0.003739074287
    8      0.002800111555
    9      0.001109764839
   10      0.000484869983
   11      0.000189601928
   12      0.000085581774

CPSCF converged

Building X...

Lower state energy:      -392.1392847863
Upper state energy:      -392.0989109008
Energy difference:          0.0403738856
 Energy calculation finished, energy:  0.000000000E+00

Converting Cartesians to HDLC

Converting Cartesians to HDLC

Converting Cartesians to HDLC
 in dlf_makehessian...
Updating Hessian with the BFGS update, No    10
Testing convergence  in cycle   11
    Energy  0.0000E+00 Target: 1.0000E-06 converged?  yes
  Max step  5.1946E+00 Target: 1.8000E-03 converged?   no
  RMS step  8.8131E-01 Target: 1.2000E-03 converged?   no
  Max grad  4.0374E-02 Target: 4.5000E-04 converged?   no
  RMS grad  1.8395E-02 Target: 3.0000E-04 converged?   no
Scaling step back by    0.87941

Converting HDLC to Cartesians
DFTD Energy:    -0.0986281 hartree

                      *** Start SCF Iterations ***

 Iter     DIIS Error       Energy change         Energy        Time(s)
------------------------------------------------------------------------
Initial temperature is 5000.000000
| Skip purify step
|    1     0.2448294663    -392.2966224357    -392.2966224357     0.07  
|    2     0.0956949664      +0.7224662064    -391.5741562293     0.08  
|    3     0.0750649642      -0.1558194750    -391.7299757043     0.07  
|    4     0.0146176378      -0.1122257713    -391.8422014755     0.07  
|    5     0.0091790622      -0.0045586494    -391.8467601249     0.06  
|    6     0.0023152458      -0.0018230404    -391.8485831653     0.06  
|    7     0.0006152122      -0.0001602614    -391.8487434267     0.05  
|    8     0.0003963679      -0.0000241821    -391.8487676088     0.05  
|    9     0.0002526758      -0.0000047645    -391.8487723733     0.08  
|   10     0.0001346075      -0.0000019264    -391.8487742998     0.04  
|   11     0.0000477908      -0.0000009191    -391.8487752189     0.04  
------------------------------------------------------------------------
FINAL ENERGY: -391.8487752189 a.u.
Fractional Occupation Entropy: 0.0000000000
Mermin Free Energy:            -391.8487752189
DISPERSION CONTRIBUTION TO ENERGY: -0.0986280952 a.u.
HOMO-LUMO GAP: 6.121 eV
CENTER OF MASS: {-0.016741, -0.006619, -0.031840} ANGS
DIPOLE MOMENT: {2.128666, -1.861634, 1.094099} (|D| = 3.032153) DEBYE

  Active Space Parameters
--------------------------------------------
Number of closed orbitals:              27
Number of active orbitals:               3
Number of virtual orbitals:             92
Number of molecular orbitals:          122
Number of basis functions:             130
Number of active electrons:              4
Number of alpha electrons:               2
Number of beta electrons:                2

  Orbital      Energy        Occupation
-----------------------------------------
     26       -0.501146        1.000000
     27       -0.426372        1.000000
     28       -0.268496        0.666667
     29       -0.262192        0.666667
     30       -0.037259        0.666667
     31        0.168285        0.000000
     32        0.176924        0.000000

  CAS Parameters
--------------------------------------------
Number of determinants:                  9
Number of singlet CSFs:                  6
Number of doublet CSFs:                  0
Number of triplet CSFs:                  3
Number of quartet CSFs:                  0
Number of quintet CSFs:                  0
Number of sextet CSFs:                   0
Number of septet CSFs:                   0
Number of singlet states:                4
Number of doublet states:                0
Number of triplet states:                0
Number of quartet states:                0
Number of quintet states:                0
Number of sextet states:                 0
Number of septet states:                 0
Using the hard-coded solver

Singlet state  1 energy:       -392.29632474491922

       -0.98696697963689  X28 X29
        0.08283249424690  X28 X30
        0.08136178507887  X28 B29 A30
        0.08136178507887  X28 A29 B30
       -0.03700541744771  B28 A29 X30
       -0.03700541744771  A28 B29 X30
       -0.03309297583001  B28 X29 A30
       -0.03309297583001  A28 X29 B30
        0.02943445126552  X29 X30

Singlet state  2 energy:       -392.13905475470943

        0.62010756401869  B28 X29 A30
        0.62010756401869  A28 X29 B30
        0.33050466536699  X28 B29 A30
        0.33050466536699  X28 A29 B30
       -0.06479988153223  X29 X30
        0.05716685482579  X28 X30
        0.04926257082942  B28 A29 X30
        0.04926257082942  A28 B29 X30

Singlet state  3 energy:       -392.02111245415131

       -0.60816226633599  X28 B29 A30
       -0.60816226633599  X28 A29 B30
        0.32462213794680  B28 X29 A30
        0.32462213794680  A28 X29 B30
        0.16312265984182  X28 X30
       -0.10202481833669  X28 X29
       -0.07833830364816  B28 A29 X30
       -0.07833830364816  A28 B29 X30

Singlet state  4 energy:       -391.92351258937765

        0.57596060893561  X28 X30
       -0.52864784562844  X29 X30
        0.43372071939933  B28 A29 X30
        0.43372071939933  A28 B29 X30
       -0.07512722501913  B28 X29 A30
       -0.07512722501913  A28 X29 B30
       -0.02534248199895  X28 B29 A30
       -0.02534248199895  X28 A29 B30

  Root   Mult.   Total Energy (a.u.)   Ex. Energy (a.u.)     Ex. Energy (eV)     Ex. Energy (nm)
-------------------------------------------------------------------------------------------------
     1  singlet       -392.29632474
     2  singlet       -392.13905475          0.15726999          4.27953347        289.71433844
     3  singlet       -392.02111245          0.27521229          7.48890622        165.55718149
     4  singlet       -391.92351259          0.37281216         10.14473323        122.21535831

Singlet state dipole moments:

  Root       Dx         Dy         Dz         |D|  (Debye)
------------------------------------------------------------
     1     4.4842    -4.8776     1.0124     6.7026
     2     1.6598     0.1986     1.1528     2.0306
     3     3.4244    -5.7496     0.9999     6.7665
     4     1.9883     0.6192     1.1152     2.3623

Singlet state electronic transitions:

 Transition      Tx        Ty        Tz       |T|    Osc. (a.u.) 
-----------------------------------------------------------------
   1 ->  2    -0.0530    0.0019    0.0267    0.0594    0.0004
   1 ->  3    -1.3452   -1.2538    0.0260    1.8391    0.6206
   1 ->  4     0.0173    0.0058   -0.0060    0.0192    0.0001
   2 ->  3     0.0074    0.1026    0.0086    0.1032    0.0008
   2 ->  4    -1.1176   -1.0374    0.0172    1.5250    0.3342
   3 ->  4    -0.0941   -0.0346    0.0192    0.1021    0.0007

Singlet state velocity transition dipole moments:

 Transition      Px        Py        Pz       |P|    Osc. (a.u.) 
-----------------------------------------------------------------
   1 ->  2     0.0066    0.0032    0.0065    0.0098    0.0004
   1 ->  3     0.2876    0.2499   -0.0060    0.3810    0.3517
   1 ->  4    -0.0052   -0.0048   -0.0017    0.0072    0.0001
   2 ->  3    -0.0016   -0.0062   -0.0039    0.0075    0.0003
   2 ->  4     0.1840    0.1602   -0.0043    0.2441    0.1842
   3 ->  4     0.0120    0.0071    0.0033    0.0144    0.0014

Singlet state magnetic transition dipole moments and rotational strengths:

 Transition      Lx        Ly        Lz        |L|    R(vel) (a.u.)
--------------------------------------------------------------------
   1 ->  2    -0.4484    0.0877   -0.0041    0.4569   -0.0170
   1 ->  3    -0.0209    0.0405    1.2279    1.2288   -0.0118
   1 ->  4     0.0735   -0.0158   -0.0123    0.0762   -0.0008
   2 ->  3    -0.0423    0.0018    0.0204    0.0470   -0.0002
   2 ->  4     0.0208    0.0194    0.7876    0.7881    0.0167
   3 ->  4    -0.3463    0.0666    0.0367    0.3546   -0.0366

Singlet state electric quadrupole moments (Cartesian):
Operator origin (a.u.):    -0.031635,    -0.012508,    -0.060170 

 Root     Qxy        Qxz        Qyz        Qxx        Qyy        Qzz       R^2
--------------------------------------------------------------------------------------------
    1     1.4646     1.6601     1.0442   -66.3394   -14.4567   -35.2450   -116.0410
    2     1.3339     1.7156     1.1212   -69.1849   -14.0640   -36.9641   -120.2130
    3    -1.2839     1.6203     1.0299   -65.4488   -15.4664   -35.4114   -116.3266
    4    -1.6717     1.5926     1.0916   -67.3474   -16.2267   -37.1145   -120.6886

Singlet state electric transition quadrupole moments (Cartesian):

 Transition     Qxy        Qxz        Qyz        Qxx        Qyy        Qzz       norm (a.u.)
--------------------------------------------------------------------------------------------
   1 ->  2    -0.2123    -0.0659     0.3778    -0.4770     0.0629     0.0287     0.6515
   1 ->  3     0.9516     0.1882     0.1181    -2.5869     3.0469    -0.0174     4.1148
   1 ->  4     0.0038    -0.0032    -0.0407     0.0933    -0.0493    -0.0046     0.1133
   2 ->  3     0.1597     0.0710    -0.1310    -0.0169     0.0633    -0.0468     0.2328
   2 ->  4     0.2733     0.1424     0.0653    -1.8261     2.1907    -0.0451     2.8697
   3 ->  4    -0.1766    -0.0627     0.3238    -0.4648     0.1211     0.0109     0.6089

Building Xtilde...

Building Z-vector RHS...

Solving CPSCF equations
Using DIIS solver

 Iter         Residual      
------  --------------------
    1      0.271570863952
    2      0.292233435594
    3      0.030286970842
    4      0.015253089264
    5      0.006131243060
    6      0.004122507629
    7      0.002284806582
    8      0.000862490414
    9      0.000350811597
   10      0.000114145177
   11      0.000050317170

CPSCF converged

Building X...

Building Xtilde...

Building Z-vector RHS...

Solving CPSCF equations
Using DIIS solver

 Iter         Residual      
------  --------------------
    1      0.529922436347
    2      0.517170559748
    3      0.054208870132
    4      0.045556569657
    5      0.017200506626
    6      0.008376494025
    7      0.004564800160
    8      0.001416750662
    9      0.000451421215
   10      0.000181287858
   11      0.000057530371

CPSCF converged

Building X...

Building Xtilde...

Building Z-vector RHS...

Solving CPSCF equations
Using DIIS solver

 Iter         Residual      
------  --------------------
    1      0.057463015028
    2      0.038309915402
    3      0.027472922739
    4      0.014279506839
    5      0.007836218084
    6      0.003010534874
    7      0.001198189977
    8      0.000378387236
    9      0.000133954360
   10      0.000037758712

CPSCF converged

Building X...

Lower state energy:      -392.1390547547
Upper state energy:      -392.0211124542
Energy difference:          0.1179423006
 Energy calculation finished, energy:  0.000000000E+00

Converting Cartesians to HDLC

Converting Cartesians to HDLC

Converting Cartesians to HDLC
 in dlf_makehessian...
Updating Hessian with the BFGS update, No    11
Testing convergence  in cycle   12
    Energy  0.0000E+00 Target: 1.0000E-06 converged?  yes
  Max step  9.8487E-01 Target: 1.8000E-03 converged?   no
  RMS step  2.3688E-01 Target: 1.2000E-03 converged?   no
  Max grad  1.5912E-01 Target: 4.5000E-04 converged?   no
  RMS grad  5.5904E-02 Target: 3.0000E-04 converged?   no

Converting HDLC to Cartesians
DFTD Energy:    -0.0973362 hartree

                      *** Start SCF Iterations ***

 Iter     DIIS Error       Energy change         Energy        Time(s)
------------------------------------------------------------------------
Initial temperature is 5000.000000
| Skip purify step
|    1     0.3379218882    -392.1414933644    -392.1414933644     0.07  
|    2     0.0674857007      +0.3837781888    -391.7577151756     0.08  
|    3     0.0542797862      -0.0502275165    -391.8079426921     0.07  
|    4     0.0096292940      -0.0604745609    -391.8684172530     0.07  
|    5     0.0087239583      -0.0023534982    -391.8707707513     0.06  
|    6     0.0025339967      -0.0013279982    -391.8720987494     0.06  
|    7     0.0025126661      -0.0007183147    -391.8728170641     0.06  
|    8     0.0014371626      -0.0006256887    -391.8734427528     0.06  
|    9     0.0009947878      -0.0004212624    -391.8738640152     0.08  
|   10     0.0005568167      -0.0002381534    -391.8741021687     0.06  
|   11     0.0003120441      -0.0000757439    -391.8741779126     0.05  
|   12     0.0001412640      -0.0000301209    -391.8742080335     0.05  
|   13     0.0000695050      -0.0000039505    -391.8742119841     0.05  
|   14     0.0000360939      -0.0000007600    -391.8742127440     0.04  
------------------------------------------------------------------------
FINAL ENERGY: -391.8742127440 a.u.
Fractional Occupation Entropy: 0.0000000000
Mermin Free Energy:            -391.8742127440
DISPERSION CONTRIBUTION TO ENERGY: -0.0973362084 a.u.
HOMO-LUMO GAP: 5.443 eV
CENTER OF MASS: {0.013707, -0.006308, -0.019315} ANGS
DIPOLE MOMENT: {4.236164, -2.700225, 0.843247} (|D| = 5.093855) DEBYE

  Active Space Parameters
--------------------------------------------
Number of closed orbitals:              27
Number of active orbitals:               3
Number of virtual orbitals:             92
Number of molecular orbitals:          122
Number of basis functions:             130
Number of active electrons:              4
Number of alpha electrons:               2
Number of beta electrons:                2

  Orbital      Energy        Occupation
-----------------------------------------
     26       -0.479081        1.000000
     27       -0.450272        1.000000
     28       -0.334084        0.666667
     29       -0.246138        0.666667
     30       -0.046128        0.666667
     31        0.152378        0.000000
     32        0.173999        0.000000

  CAS Parameters
--------------------------------------------
Number of determinants:                  9
Number of singlet CSFs:                  6
Number of doublet CSFs:                  0
Number of triplet CSFs:                  3
Number of quartet CSFs:                  0
Number of quintet CSFs:                  0
Number of sextet CSFs:                   0
Number of septet CSFs:                   0
Number of singlet states:                4
Number of doublet states:                0
Number of triplet states:                0
Number of quartet states:                0
Number of quintet states:                0
Number of sextet states:                 0
Number of septet states:                 0
Using the hard-coded solver

Singlet state  1 energy:       -392.33334868933832

       -0.98853412622850  X28 X29
        0.08586635564458  X28 X30
        0.07772881841027  X28 B29 A30
        0.07772881841027  X28 A29 B30
        0.05359219536751  X29 X30

Singlet state  2 energy:       -392.10877610873717

        0.67740259146015  X28 B29 A30
        0.67740259146015  X28 A29 B30
       -0.18504072954408  X28 X30
       -0.09800832446837  B28 X29 A30
       -0.09800832446837  A28 X29 B30
        0.09021817160838  X28 X29
       -0.08926066167120  B28 A29 X30
       -0.08926066167120  A28 B29 X30
        0.06874498755121  X29 X30

Singlet state  3 energy:       -392.06449127551156

        0.66913219112658  B28 X29 A30
        0.66913219112658  A28 X29 B30
        0.17205936718647  B28 A29 X30
        0.17205936718647  A28 B29 X30
       -0.14262633349473  X28 X30
        0.09406220872405  X28 B29 A30
        0.09406220872405  X28 A29 B30
        0.08066756046299  X29 X30
        0.02775689798529  X28 X29

Singlet state  4 energy:       -391.86990961414756

        0.93119557768034  X28 X30
       -0.15303286669526  B28 A29 X30
       -0.15303286669526  A28 B29 X30
        0.12615913208629  B28 X29 A30
        0.12615913208629  A28 X29 B30
        0.12489088764587  X28 B29 A30
        0.12489088764587  X28 A29 B30
       -0.11784073517567  X29 X30
        0.09551188309532  X28 X29

  Root   Mult.   Total Energy (a.u.)   Ex. Energy (a.u.)     Ex. Energy (eV)     Ex. Energy (nm)
-------------------------------------------------------------------------------------------------
     1  singlet       -392.33334869
     2  singlet       -392.10877611          0.22457258          6.11092983        202.88928883
     3  singlet       -392.06449128          0.26885741          7.31598125        169.47039147
     4  singlet       -391.86990961          0.46343908         12.61081678         98.31577355

Singlet state dipole moments:

  Root       Dx         Dy         Dz         |D|  (Debye)
------------------------------------------------------------
     1     3.5079    -5.4326     0.7830     6.5139
     2     2.1300    -5.7986     1.0701     6.2695
     3     5.0315    -2.0030     0.6785     5.4578
     4    -1.1892    -7.7398     1.5136     7.9755

Singlet state electronic transitions:

 Transition      Tx        Ty        Tz       |T|    Osc. (a.u.) 
-----------------------------------------------------------------
   1 ->  2     0.5051    1.5323    0.0032    1.6134    0.3897
   1 ->  3     1.7245    0.1328   -0.2091    1.7422    0.5440
   1 ->  4     0.2052   -0.0055   -0.0150    0.2058    0.0131
   2 ->  3     0.2870   -0.5702    0.0075    0.6384    0.0120
   2 ->  4    -0.5390   -1.7059   -0.0100    1.7890    0.5097
   3 ->  4     0.8023    0.0018   -0.0970    0.8081    0.0847

Singlet state velocity transition dipole moments:

 Transition      Px        Py        Pz       |P|    Osc. (a.u.) 
-----------------------------------------------------------------
   1 ->  2    -0.1005   -0.2545    0.0009    0.2736    0.2222
   1 ->  3    -0.3319   -0.0115    0.0363    0.3340    0.2767
   1 ->  4    -0.0785   -0.0194    0.0079    0.0813    0.0095
   2 ->  3     0.0065    0.0093   -0.0010    0.0114    0.0020
   2 ->  4     0.0631    0.2283    0.0019    0.2369    0.1566
   3 ->  4    -0.0627   -0.0179    0.0066    0.0655    0.0147

Singlet state magnetic transition dipole moments and rotational strengths:

 Transition      Lx        Ly        Lz        |L|    R(vel) (a.u.)
--------------------------------------------------------------------
   1 ->  2    -0.0509    0.0078   -1.1927    1.1938    0.0090
   1 ->  3     0.1040   -0.1613   -0.0736    0.2055   -0.1314
   1 ->  4     0.0196   -0.0345   -0.0908    0.0991   -0.0034
   2 ->  3    -0.0119    0.0028   -0.0708    0.0718    0.0004
   2 ->  4     0.0477   -0.0195    1.0086    1.0099    0.0018
   3 ->  4     0.0218   -0.0279   -0.0221    0.0417   -0.0052

Singlet state electric quadrupole moments (Cartesian):
Operator origin (a.u.):     0.025903,    -0.011920,    -0.036501 

 Root     Qxy        Qxz        Qyz        Qxx        Qyy        Qzz       R^2
--------------------------------------------------------------------------------------------
    1   -10.7705     8.3810     1.2447   -19.6464   -43.5001   -36.6686   -99.8151
    2   -13.7652     8.2501     1.2544   -16.9340   -45.0418   -36.9098   -98.8856
    3    -8.6940     7.2656     1.1117   -12.3757   -44.6857   -37.2805   -94.3419
    4   -16.3513     8.3814     1.3637   -16.6798   -44.6765   -37.1543   -98.5105

Singlet state electric transition quadrupole moments (Cartesian):

 Transition     Qxy        Qxz        Qyz        Qxx        Qyy        Qzz       norm (a.u.)
--------------------------------------------------------------------------------------------
   1 ->  2    -1.4359    -0.0424     0.0760     1.3366    -2.7584    -0.0851     3.3871
   1 ->  3     1.8699    -0.6961    -0.3581     4.6173    -1.5092     0.1269     5.2652
   1 ->  4    -0.3005    -0.1184    -0.0564     1.1483    -0.5824    -0.0080     1.3287
   2 ->  3    -0.3584     0.2295    -0.0248    -1.4053    -0.1484     0.1375     1.4824
   2 ->  4     1.7794     0.0674    -0.0825    -1.7469     3.1933     0.1149     4.0546
   3 ->  4     1.8651    -0.2186    -0.1274     0.7261     0.1128     0.0750     2.0219

Building Xtilde...

Building Z-vector RHS...

Solving CPSCF equations
Using DIIS solver

 Iter         Residual      
------  --------------------
    1      0.277421096195
    2      0.228042474975
    3      0.048156117491
    4      0.037426845955
    5      0.014443471603
    6      0.008398000153
    7      0.006235464631
    8      0.002826179985
    9      0.001768879473
   10      0.001148336898
   11      0.000610117239
   12      0.000360304604
   13      0.000250591329
   14      0.000079793515

CPSCF converged

Building X...

Building Xtilde...

Building Z-vector RHS...

Solving CPSCF equations
Using DIIS solver

 Iter         Residual      
------  --------------------
    1      0.250911630354
    2      0.173221275940
    3      0.068845745326
    4      0.032244210867
    5      0.014643945541
    6      0.011562418372
    7      0.008451830940
    8      0.004556977462
    9      0.002599952463
   10      0.000945897653
   11      0.000531930962
   12      0.000280113036
   13      0.000110166091
   14      0.000064280133

CPSCF converged

Building X...

Building Xtilde...

Building Z-vector RHS...

Solving CPSCF equations
Using DIIS solver

 Iter         Residual      
------  --------------------
    1      0.162450927346
    2      0.125016606125
    3      0.030259574058
    4      0.023112374125
    5      0.008549601406
    6      0.004587939072
    7      0.002956980059
    8      0.001453388503
    9      0.000735730101
   10      0.000477054071
   11      0.000311187340
   12      0.000180100901
   13      0.000076413196

CPSCF converged

Building X...

Lower state energy:      -392.1087761087
Upper state energy:      -392.0644912755
Energy difference:          0.0442848332
 Energy calculation finished, energy:  0.000000000E+00

Converting Cartesians to HDLC

Converting Cartesians to HDLC

Converting Cartesians to HDLC
 in dlf_makehessian...
Updating Hessian with the BFGS update, No    12
Testing convergence  in cycle   13
    Energy  0.0000E+00 Target: 1.0000E-06 converged?  yes
  Max step  5.3241E+00 Target: 1.8000E-03 converged?   no
  RMS step  9.2604E-01 Target: 1.2000E-03 converged?   no
  Max grad  2.3766E-01 Target: 4.5000E-04 converged?   no
  RMS grad  8.8600E-02 Target: 3.0000E-04 converged?   no

Converting HDLC to Cartesians
DFTD Energy:    -0.0979180 hartree

                      *** Start SCF Iterations ***

 Iter     DIIS Error       Energy change         Energy        Time(s)
------------------------------------------------------------------------
Initial temperature is 5000.000000
| Skip purify step
|    1     0.1726040140    -392.3867337776    -392.3867337776     0.07  
|    2     0.0872500405      +0.5808820031    -391.8058517745     0.07  
|    3     0.0205971592      -0.0834393142    -391.8892910887     0.07  
|    4     0.0047662177      -0.0062465317    -391.8955376205     0.06  
|    5     0.0033390490      -0.0010115345    -391.8965491550     0.06  
|    6     0.0014110415      -0.0004044850    -391.8969536400     0.05  
|    7     0.0009742615      -0.0001892675    -391.8971429076     0.05  
|    8     0.0008195231      -0.0001448853    -391.8972877928     0.05  
|    9     0.0007047003      -0.0001259489    -391.8974137417     0.08  
|   10     0.0003718808      -0.0001195254    -391.8975332671     0.05  
|   11     0.0002042483      -0.0000365535    -391.8975698206     0.05  
|   12     0.0000600979      -0.0000099957    -391.8975798163     0.05  
|   13     0.0000266515      -0.0000010700    -391.8975808863     0.04  
------------------------------------------------------------------------
FINAL ENERGY: -391.8975808863 a.u.
Fractional Occupation Entropy: 0.0000000000
Mermin Free Energy:            -391.8975808863
DISPERSION CONTRIBUTION TO ENERGY: -0.0979180290 a.u.
HOMO-LUMO GAP: 5.720 eV
CENTER OF MASS: {0.003007, -0.007434, -0.018272} ANGS
DIPOLE MOMENT: {3.363527, -2.175556, 0.997545} (|D| = 4.128130) DEBYE

  Active Space Parameters
--------------------------------------------
Number of closed orbitals:              27
Number of active orbitals:               3
Number of virtual orbitals:             92
Number of molecular orbitals:          122
Number of basis functions:             130
Number of active electrons:              4
Number of alpha electrons:               2
Number of beta electrons:                2

  Orbital      Energy        Occupation
-----------------------------------------
     26       -0.491969        1.000000
     27       -0.435548        1.000000
     28       -0.319549        0.666667
     29       -0.260579        0.666667
     30       -0.050363        0.666667
     31        0.158368        0.000000
     32        0.180621        0.000000

  CAS Parameters
--------------------------------------------
Number of determinants:                  9
Number of singlet CSFs:                  6
Number of doublet CSFs:                  0
Number of triplet CSFs:                  3
Number of quartet CSFs:                  0
Number of quintet CSFs:                  0
Number of sextet CSFs:                   0
Number of septet CSFs:                   0
Number of singlet states:                4
Number of doublet states:                0
Number of triplet states:                0
Number of quartet states:                0
Number of quintet states:                0
Number of sextet states:                 0
Number of septet states:                 0
Using the hard-coded solver

Singlet state  1 energy:       -392.35661128365524

       -0.97894072313838  X28 X29
       -0.11944553555685  X28 B29 A30
       -0.11944553555685  X28 A29 B30
        0.10217065635052  X28 X30
        0.03697754969411  X29 X30
       -0.02574649993958  B28 X29 A30
       -0.02574649993958  A28 X29 B30

Singlet state  2 energy:       -392.12480172653733

       -0.68084744053275  B28 X29 A30
       -0.68084744053275  A28 X29 B30
        0.14221194515316  B28 A29 X30
        0.14221194515316  A28 B29 X30
       -0.11710508438708  X28 B29 A30
       -0.11710508438708  X28 A29 B30
        0.06622363255484  X28 X29
        0.02499619214304  X29 X30

Singlet state  3 energy:       -392.10135387721243

        0.67200125886081  X28 B29 A30
        0.67200125886081  X28 A29 B30
        0.21330512960847  X28 X30
       -0.13764391315201  X28 X29
       -0.11755477852106  B28 X29 A30
       -0.11755477852106  A28 X29 B30
       -0.05851563608969  X29 X30
        0.02570369098637  B28 A29 X30
        0.02570369098637  A28 B29 X30

Singlet state  4 energy:       -391.91298946296479

       -0.62373176442464  B28 A29 X30
       -0.62373176442464  A28 B29 X30
       -0.38999797380073  X28 X30
       -0.14144654040877  B28 X29 A30
       -0.14144654040877  A28 X29 B30
        0.14107615321058  X29 X30
        0.06245906938836  X28 B29 A30
        0.06245906938836  X28 A29 B30
       -0.04582524672205  X28 X29

  Root   Mult.   Total Energy (a.u.)   Ex. Energy (a.u.)     Ex. Energy (eV)     Ex. Energy (nm)
-------------------------------------------------------------------------------------------------
     1  singlet       -392.35661128
     2  singlet       -392.12480173          0.23180956          6.30785795        196.55518839
     3  singlet       -392.10135388          0.25525741          6.94590628        178.49970273
     4  singlet       -391.91298946          0.44362182         12.07156194        102.70768714

Singlet state dipole moments:

  Root       Dx         Dy         Dz         |D|  (Debye)
------------------------------------------------------------
     1     3.0843    -5.8481     0.7872     6.6583
     2     3.4573    -1.1641     0.8693     3.7501
     3     2.4386    -6.3392     1.0086     6.8666
     4     3.5441     0.5066     1.1799     3.7696

Singlet state electronic transitions:

 Transition      Tx        Ty        Tz       |T|    Osc. (a.u.) 
-----------------------------------------------------------------
   1 ->  2    -0.8365    0.5703    0.1800    1.0283    0.1634
   1 ->  3    -1.2120   -1.3701    0.0572    1.8301    0.5700
   1 ->  4    -0.1481    0.0701    0.0285    0.1663    0.0082
   2 ->  3     0.3850    0.2167   -0.0381    0.4434    0.0031
   2 ->  4     0.9806    1.0620   -0.0650    1.4469    0.2956
   3 ->  4     0.4500   -0.8275   -0.1423    0.9526    0.1140

Singlet state velocity transition dipole moments:

 Transition      Px        Py        Pz       |P|    Osc. (a.u.) 
-----------------------------------------------------------------
   1 ->  2     0.1440   -0.0879   -0.0240    0.1704    0.0835
   1 ->  3     0.2478    0.2511   -0.0117    0.3530    0.3255
   1 ->  4     0.0575   -0.0092   -0.0073    0.0587    0.0052
   2 ->  3    -0.0197   -0.0004   -0.0014    0.0197    0.0111
   2 ->  4    -0.1484   -0.1637    0.0046    0.2210    0.1538
   3 ->  4    -0.0754    0.0914    0.0175    0.1197    0.0507

Singlet state magnetic transition dipole moments and rotational strengths:

 Transition      Lx        Ly        Lz        |L|    R(vel) (a.u.)
--------------------------------------------------------------------
   1 ->  2    -0.2791    0.1777   -0.1434    0.3606   -0.2259
   1 ->  3     0.0013    0.0366    1.2374    1.2379   -0.0195
   1 ->  4    -0.0735    0.0514    0.0437    0.0997   -0.0113
   2 ->  3    -0.0411    0.0045   -0.0757    0.0863    0.0391
   2 ->  4    -0.0408   -0.0053   -0.8087    0.8098    0.0151
   3 ->  4     0.2274   -0.1320    0.2630    0.3718   -0.1306

Singlet state electric quadrupole moments (Cartesian):
Operator origin (a.u.):     0.005683,    -0.014049,    -0.034529 

 Root     Qxy        Qxz        Qyz        Qxx        Qyy        Qzz       R^2
--------------------------------------------------------------------------------------------
    1     4.8200     9.1183     0.1515   -36.8643   -37.4390   -36.5740   -110.8773
    2     6.9291     8.3898     0.1848   -32.2099   -37.9228   -37.6634   -107.7962
    3     2.3932     9.0345     0.0864   -34.8313   -38.8197   -36.7604   -110.4114
    4     2.8245     8.4623     0.3028   -30.5750   -41.1259   -37.7744   -109.4752

Singlet state electric transition quadrupole moments (Cartesian):

 Transition     Qxy        Qxz        Qyz        Qxx        Qyy        Qzz       norm (a.u.)
--------------------------------------------------------------------------------------------
   1 ->  2    -1.2696     0.4615     0.4688    -2.8423    -0.1962    -0.1912     3.1935
   1 ->  3     1.0224     0.1981     0.0601    -2.4825     3.2197     0.0385     4.1975
   1 ->  4     0.1470     0.1128     0.0891    -0.8263     0.1627    -0.0292     0.8674
   2 ->  3     1.2464    -0.1350    -0.1051     0.9747    -0.2300    -0.1425     1.6143
   2 ->  4     0.1456    -0.1228    -0.0353     1.3014    -1.9769    -0.0106     2.3747
   3 ->  4     1.6243    -0.3294    -0.3898     1.6933     1.0104     0.1627     2.6103

Building Xtilde...

Building Z-vector RHS...

Solving CPSCF equations
Using DIIS solver

 Iter         Residual      
------  --------------------
    1      0.270872788976
    2      0.158564382133
    3      0.116622879038
    4      0.092725933972
    5      0.081193007605
    6      0.042757532012
    7      0.017130636737
    8      0.005380610240
    9      0.001859148436
   10      0.000864688144
   11      0.000388709919
   12      0.000189844786
   13      0.000098672444

CPSCF converged

Building X...

Building Xtilde...

Building Z-vector RHS...

Solving CPSCF equations
Using DIIS solver

 Iter         Residual      
------  --------------------
    1      0.369138889751
    2      0.323585196120
    3      0.047157077345
    4      0.052656719025
    5      0.021057215091
    6      0.017189683617
    7      0.011725263738
    8      0.007842375787
    9      0.004907107004
   10      0.002845528792
   11      0.000949938934
   12      0.000390893442
   13      0.000168781318
   14      0.000066627857

CPSCF converged

Building X...

Building Xtilde...

Building Z-vector RHS...

Solving CPSCF equations
Using DIIS solver

 Iter         Residual      
------  --------------------
    1      0.111904051519
    2      0.084184997989
    3      0.029595885647
    4      0.015736648855
    5      0.017559760848
    6      0.012405740364
    7      0.009832667824
    8      0.004845192896
    9      0.002233027490
   10      0.000863073701
   11      0.000350649522
   12      0.000174223401
   13      0.000077584399

CPSCF converged

Building X...

Lower state energy:      -392.1248017265
Upper state energy:      -392.1013538772
Energy difference:          0.0234478493
 Energy calculation finished, energy:  0.000000000E+00

Converting Cartesians to HDLC

Converting Cartesians to HDLC

Converting Cartesians to HDLC
 in dlf_makehessian...
Updating Hessian with the BFGS update, No    13
Testing convergence  in cycle   14
    Energy  0.0000E+00 Target: 1.0000E-06 converged?  yes
  Max step  5.9550E+00 Target: 1.8000E-03 converged?   no
  RMS step  1.0171E+00 Target: 1.2000E-03 converged?   no
  Max grad  3.3130E-02 Target: 4.5000E-04 converged?   no
  RMS grad  1.4849E-02 Target: 3.0000E-04 converged?   no

Converting HDLC to Cartesians
DFTD Energy:    -0.0984633 hartree

                      *** Start SCF Iterations ***

 Iter     DIIS Error       Energy change         Energy        Time(s)
------------------------------------------------------------------------
Initial temperature is 5000.000000
| Skip purify step
|    1     0.0777557414    -392.3250496110    -392.3250496110     0.07  
|    2     0.0552640005      +0.5012601631    -391.8237894479     0.07  
|    3     0.0169170861      -0.0755660720    -391.8993555199     0.07  
|    4     0.0041713677      -0.0030457047    -391.9024012246     0.06  
|    5     0.0023999191      -0.0009753750    -391.9033765995     0.06  
|    6     0.0009600609      -0.0001638203    -391.9035404198     0.05  
|    7     0.0005735197      -0.0000528331    -391.9035932530     0.05  
|    8     0.0002285254      -0.0000182289    -391.9036114818     0.05  
|    9     0.0001091717      -0.0000055091    -391.9036169909     0.08  
|   10     0.0000676122      -0.0000024338    -391.9036194247     0.05  
|   11     0.0000303020      -0.0000007462    -391.9036201709     0.04  
------------------------------------------------------------------------
FINAL ENERGY: -391.9036201709 a.u.
Fractional Occupation Entropy: 0.0000000000
Mermin Free Energy:            -391.9036201709
DISPERSION CONTRIBUTION TO ENERGY: -0.0984633097 a.u.
HOMO-LUMO GAP: 5.523 eV
CENTER OF MASS: {0.024745, -0.015272, -0.014061} ANGS
DIPOLE MOMENT: {4.100900, -2.008610, 0.807373} (|D| = 4.637213) DEBYE

  Active Space Parameters
--------------------------------------------
Number of closed orbitals:              27
Number of active orbitals:               3
Number of virtual orbitals:             92
Number of molecular orbitals:          122
Number of basis functions:             130
Number of active electrons:              4
Number of alpha electrons:               2
Number of beta electrons:                2

  Orbital      Energy        Occupation
-----------------------------------------
     26       -0.483348        1.000000
     27       -0.449333        1.000000
     28       -0.325238        0.666667
     29       -0.258088        0.666667
     30       -0.055121        0.666667
     31        0.153998        0.000000
     32        0.180190        0.000000

  CAS Parameters
--------------------------------------------
Number of determinants:                  9
Number of singlet CSFs:                  6
Number of doublet CSFs:                  0
Number of triplet CSFs:                  3
Number of quartet CSFs:                  0
Number of quintet CSFs:                  0
Number of sextet CSFs:                   0
Number of septet CSFs:                   0
Number of singlet states:                4
Number of doublet states:                0
Number of triplet states:                0
Number of quartet states:                0
Number of quintet states:                0
Number of sextet states:                 0
Number of septet states:                 0
Using the hard-coded solver

Singlet state  1 energy:       -392.34686393229850

        0.97225964191558  X28 X29
       -0.14574479739276  X28 B29 A30
       -0.14574479739276  X28 A29 B30
       -0.10290026246838  X28 X30
       -0.04021892515321  X29 X30

Singlet state  2 energy:       -392.12592914396896

        0.68102356521325  B28 X29 A30
        0.68102356521325  A28 X29 B30
        0.15484181744596  B28 A29 X30
        0.15484181744596  A28 B29 X30
        0.10436189711941  X28 B29 A30
        0.10436189711941  X28 A29 B30
        0.03577543916142  X28 X30
        0.03252870656609  X28 X29

Singlet state  3 energy:       -392.10188214511385

        0.67002562467870  X28 B29 A30
        0.67002562467870  X28 A29 B30
       -0.20278072082167  X28 X30
        0.18269503460948  X28 X29
       -0.10563904218872  B28 X29 A30
       -0.10563904218872  A28 X29 B30
        0.06643382564042  X29 X30
        0.02122687543671  B28 A29 X30
        0.02122687543671  A28 B29 X30

Singlet state  4 energy:       -391.90519825132850

        0.86111521381142  X28 X30
        0.30705508966155  B28 A29 X30
        0.30705508966155  A28 B29 X30
       -0.11980744599936  X29 X30
        0.11626500737203  X28 X29
       -0.11110753776552  B28 X29 A30
       -0.11110753776552  A28 X29 B30
        0.09314984276862  X28 B29 A30
        0.09314984276862  X28 A29 B30

  Root   Mult.   Total Energy (a.u.)   Ex. Energy (a.u.)     Ex. Energy (eV)     Ex. Energy (nm)
-------------------------------------------------------------------------------------------------
     1  singlet       -392.34686393
     2  singlet       -392.12592914          0.22093479          6.01194048        206.22995371
     3  singlet       -392.10188215          0.24498179          6.66629250        185.98676944
     4  singlet       -391.90519825          0.44166568         12.01833268        103.16258005

Singlet state dipole moments:

  Root       Dx         Dy         Dz         |D|  (Debye)
------------------------------------------------------------
     1     2.6384    -6.4685     0.6690     7.0179
     2     4.5374    -1.2798     0.6132     4.7542
     3     1.6830    -6.7800     0.9984     7.0568
     4    -0.2354    -3.6083     1.4678     3.9026

Singlet state electronic transitions:

 Transition      Tx        Ty        Tz       |T|    Osc. (a.u.) 
-----------------------------------------------------------------
   1 ->  2     1.0217   -0.4883   -0.1834    1.1472    0.1938
   1 ->  3    -1.1387   -1.3970    0.0635    1.8035    0.5312
   1 ->  4    -0.0278    0.0721   -0.0020    0.0773    0.0018
   2 ->  3    -0.5212   -0.0906    0.0419    0.5307    0.0045
   2 ->  4    -0.8159   -0.5949    0.0790    1.0128    0.1510
   3 ->  4    -0.5077   -1.6279   -0.0425    1.7058    0.3815

Singlet state velocity transition dipole moments:

 Transition      Px        Py        Pz       |P|    Osc. (a.u.) 
-----------------------------------------------------------------
   1 ->  2    -0.1687    0.0840    0.0262    0.1902    0.1092
   1 ->  3     0.2322    0.2413   -0.0129    0.3352    0.3057
   1 ->  4     0.0429   -0.0127   -0.0060    0.0452    0.0031
   2 ->  3     0.0227    0.0026   -0.0008    0.0229    0.0145
   2 ->  4     0.1074    0.0968   -0.0060    0.1447    0.0633
   3 ->  4     0.0577    0.1829    0.0053    0.1918    0.1247

Singlet state magnetic transition dipole moments and rotational strengths:

 Transition      Lx        Ly        Lz        |L|    R(vel) (a.u.)
--------------------------------------------------------------------
   1 ->  2     0.1766   -0.1621    0.0548    0.2459   -0.1899
   1 ->  3     0.0378    0.0194    1.2638    1.2645   -0.0115
   1 ->  4    -0.0360    0.0355    0.0201    0.0544   -0.0048
   2 ->  3     0.0236   -0.0000    0.0703    0.0741    0.0200
   2 ->  4     0.0245    0.0102    0.5420    0.5426    0.0018
   3 ->  4     0.1165   -0.0694    0.7823    0.7940   -0.0092

Singlet state electric quadrupole moments (Cartesian):
Operator origin (a.u.):     0.046761,    -0.028859,    -0.026570 

 Root     Qxy        Qxz        Qyz        Qxx        Qyy        Qzz       R^2
--------------------------------------------------------------------------------------------
    1     3.1146    12.0888    -0.3441   -15.7378   -44.9205   -37.2715   -97.9299
    2     6.2965    10.8916    -0.4758    -7.9452   -46.4856   -38.1360   -92.5668
    3     0.7142    11.9584    -0.3891   -13.4948   -46.2509   -37.4778   -97.2235
    4    -2.0726    11.8170    -0.1468   -11.3259   -48.0416   -37.9104   -97.2779

Singlet state electric transition quadrupole moments (Cartesian):

 Transition     Qxy        Qxz        Qyz        Qxx        Qyy        Qzz       norm (a.u.)
--------------------------------------------------------------------------------------------
   1 ->  2     1.4501    -0.5355    -0.3671     3.1716     0.0984     0.1622     3.5524
   1 ->  3     1.2828     0.1562     0.0255    -2.2084     3.3003     0.0743     4.1767
   1 ->  4     0.4718     0.1086     0.0517    -0.9635     0.2620     0.0111     1.1109
   2 ->  3    -1.3171     0.1294     0.1105    -0.8159     0.3814     0.0840     1.6068
   2 ->  4    -0.5774     0.1147     0.0684    -0.9336     1.2415     0.0129     1.6626
   3 ->  4     2.3057    -0.1494    -0.1850    -0.4140     3.3083     0.1476     4.0634

Building Xtilde...

Building Z-vector RHS...

Solving CPSCF equations
Using DIIS solver

 Iter         Residual      
------  --------------------
    1      0.224522714445
    2      0.150372734869
    3      0.045219853442
    4      0.032632765421
    5      0.016947002967
    6      0.018460870019
    7      0.009960845094
    8      0.004591743664
    9      0.001467496791
   10      0.000616117687
   11      0.000226866102
   12      0.000092356779

CPSCF converged

Building X...

Building Xtilde...

Building Z-vector RHS...

Solving CPSCF equations
Using DIIS solver

 Iter         Residual      
------  --------------------
    1      0.409006640319
    2      0.345297920939
    3      0.040754987458
    4      0.023743243919
    5      0.008013171789
    6      0.004801176253
    7      0.003111972710
    8      0.001587226609
    9      0.000741311463
   10      0.000692682512
   11      0.000287276687
   12      0.000153916296
   13      0.000082844284

CPSCF converged

Building X...

Building Xtilde...

Building Z-vector RHS...

Solving CPSCF equations
Using DIIS solver

 Iter         Residual      
------  --------------------
    1      0.105794160403
    2      0.081868508714
    3      0.028281932593
    4      0.015641944730
    5      0.006765523125
    6      0.005351340403
    7      0.003136562613
    8      0.002477997257
    9      0.001080808830
   10      0.000416675104
   11      0.000183384093
   12      0.000083741214

CPSCF converged

Building X...

Lower state energy:      -392.1259291440
Upper state energy:      -392.1018821451
Energy difference:          0.0240469989
 Energy calculation finished, energy:  0.000000000E+00

Converting Cartesians to HDLC

Converting Cartesians to HDLC

Converting Cartesians to HDLC
 in dlf_makehessian...
Updating Hessian with the BFGS update, No    14
Testing convergence  in cycle   15
    Energy  0.0000E+00 Target: 1.0000E-06 converged?  yes
  Max step  5.3856E-01 Target: 1.8000E-03 converged?   no
  RMS step  1.1087E-01 Target: 1.2000E-03 converged?   no
  Max grad  1.8512E-01 Target: 4.5000E-04 converged?   no
  RMS grad  6.7503E-02 Target: 3.0000E-04 converged?   no

Converting HDLC to Cartesians
DFTD Energy:    -0.0975558 hartree

                      *** Start SCF Iterations ***

 Iter     DIIS Error       Energy change         Energy        Time(s)
------------------------------------------------------------------------
Initial temperature is 5000.000000
| Skip purify step
|    1     0.2353359659    -392.3057668441    -392.3057668441     0.07  
|    2     0.0790150332      +0.5662530382    -391.7395138059     0.07  
|    3     0.0327498755      -0.0935653102    -391.8330791161     0.07  
|    4     0.0057553266      -0.0223886650    -391.8554677811     0.06  
|    5     0.0037039805      -0.0016275489    -391.8570953300     0.06  
|    6     0.0015318675      -0.0007251297    -391.8578204597     0.06  
|    7     0.0008090997      -0.0002573820    -391.8580778417     0.05  
|    8     0.0005434639      -0.0001507625    -391.8582286042     0.05  
|    9     0.0003197663      -0.0000975480    -391.8583261522     0.08  
|   10     0.0001318615      -0.0000345166    -391.8583606688     0.05  
|   11     0.0000531566      -0.0000075331    -391.8583682019     0.05  
|   12     0.0000382549      -0.0000008748    -391.8583690767     0.04  
------------------------------------------------------------------------
FINAL ENERGY: -391.8583690767 a.u.
Fractional Occupation Entropy: 0.0000000000
Mermin Free Energy:            -391.8583690767
DISPERSION CONTRIBUTION TO ENERGY: -0.0975557715 a.u.
HOMO-LUMO GAP: 6.063 eV
CENTER OF MASS: {-0.021244, -0.003116, -0.029121} ANGS
DIPOLE MOMENT: {1.912674, -1.996849, 1.104205} (|D| = 2.977415) DEBYE

  Active Space Parameters
--------------------------------------------
Number of closed orbitals:              27
Number of active orbitals:               3
Number of virtual orbitals:             92
Number of molecular orbitals:          122
Number of basis functions:             130
Number of active electrons:              4
Number of alpha electrons:               2
Number of beta electrons:                2

  Orbital      Energy        Occupation
-----------------------------------------
     26       -0.501082        1.000000
     27       -0.423747        1.000000
     28       -0.274111        0.666667
     29       -0.263580        0.666667
     30       -0.040762        0.666667
     31        0.166758        0.000000
     32        0.177621        0.000000

  CAS Parameters
--------------------------------------------
Number of determinants:                  9
Number of singlet CSFs:                  6
Number of doublet CSFs:                  0
Number of triplet CSFs:                  3
Number of quartet CSFs:                  0
Number of quintet CSFs:                  0
Number of sextet CSFs:                   0
Number of septet CSFs:                   0
Number of singlet states:                4
Number of doublet states:                0
Number of triplet states:                0
Number of quartet states:                0
Number of quintet states:                0
Number of sextet states:                 0
Number of septet states:                 0
Using the hard-coded solver

Singlet state  1 energy:       -392.30540278793808

        0.98636143964492  X28 X29
       -0.09977877169881  X28 X30
       -0.09023788703948  X28 B29 A30
       -0.09023788703948  X28 A29 B30

Singlet state  2 energy:       -392.14393971933799

       -0.68717442850377  B28 X29 A30
       -0.68717442850377  A28 X29 B30
       -0.14584567112284  X28 B29 A30
       -0.14584567112284  X28 A29 B30
       -0.07636787998739  B28 A29 X30
       -0.07636787998739  A28 B29 X30
        0.02452428040725  X29 X30
       -0.02110858360979  X28 X30

Singlet state  3 energy:       -392.03356468111366

        0.67386999276747  X28 B29 A30
        0.67386999276747  X28 A29 B30
       -0.19665432440367  X28 X30
       -0.14333942838364  B28 X29 A30
       -0.14333942838364  A28 X29 B30
        0.10452432526965  X28 X29
        0.02031124074557  B28 A29 X30
        0.02031124074557  A28 B29 X30

Singlet state  4 energy:       -391.93003330972203

       -0.65715423881997  B28 A29 X30
       -0.65715423881997  A28 B29 X30
       -0.26266391563758  X28 X30
        0.23197079468913  X29 X30
        0.08204004865596  B28 X29 A30
        0.08204004865596  A28 X29 B30

  Root   Mult.   Total Energy (a.u.)   Ex. Energy (a.u.)     Ex. Energy (eV)     Ex. Energy (nm)
-------------------------------------------------------------------------------------------------
     1  singlet       -392.30540279
     2  singlet       -392.14393972          0.16146307          4.39363292        282.19066790
     3  singlet       -392.03356468          0.27183811          7.39709002        167.61215601
     4  singlet       -391.93003331          0.37536948         10.21432151        121.38272772

Singlet state dipole moments:

  Root       Dx         Dy         Dz         |D|  (Debye)
------------------------------------------------------------
     1     4.0920    -5.0293     0.9698     6.5559
     2     1.2583     0.0354     1.1546     1.7081
     3     3.2906    -5.9128     0.9924     6.8391
     4     1.8566     0.5590     1.1515     2.2551

Singlet state electronic transitions:

 Transition      Tx        Ty        Tz       |T|    Osc. (a.u.) 
-----------------------------------------------------------------
   1 ->  2    -0.1120    0.0337    0.0451    0.1253    0.0017
   1 ->  3    -1.3134   -1.3130    0.0270    1.8574    0.6252
   1 ->  4     0.0300    0.0093   -0.0073    0.0323    0.0003
   2 ->  3     0.0230    0.0930   -0.0025    0.0959    0.0007
   2 ->  4    -1.0764   -1.0887    0.0204    1.5311    0.3343
   3 ->  4    -0.1395    0.0123    0.0367    0.1447    0.0014

Singlet state velocity transition dipole moments:

 Transition      Px        Py        Pz       |P|    Osc. (a.u.) 
-----------------------------------------------------------------
   1 ->  2     0.0136   -0.0001    0.0031    0.0140    0.0008
   1 ->  3     0.2759    0.2590   -0.0063    0.3785    0.3513
   1 ->  4    -0.0084   -0.0058   -0.0010    0.0102    0.0002
   2 ->  3    -0.0024   -0.0041   -0.0040    0.0062    0.0002
   2 ->  4     0.1764    0.1664   -0.0040    0.2425    0.1833
   3 ->  4     0.0157    0.0046    0.0008    0.0164    0.0017

Singlet state magnetic transition dipole moments and rotational strengths:

 Transition      Lx        Ly        Lz        |L|    R(vel) (a.u.)
--------------------------------------------------------------------
   1 ->  2    -0.4326    0.1148   -0.0110    0.4477   -0.0368
   1 ->  3    -0.0160    0.0381    1.2297    1.2304   -0.0086
   1 ->  4     0.0680   -0.0210   -0.0194    0.0738   -0.0011
   2 ->  3    -0.0681    0.0029    0.0214    0.0715    0.0006
   2 ->  4     0.0181    0.0177    0.7884    0.7888    0.0139
   3 ->  4    -0.3438    0.0870    0.0273    0.3557   -0.0482

Singlet state electric quadrupole moments (Cartesian):
Operator origin (a.u.):    -0.040145,    -0.005889,    -0.055031 

 Root     Qxy        Qxz        Qyz        Qxx        Qyy        Qzz       R^2
--------------------------------------------------------------------------------------------
    1     6.3172     3.3121     0.5057   -69.2809   -20.7481   -35.5457   -125.5747
    2     6.3465     3.3747     0.5653   -71.7901   -20.2444   -37.2399   -129.2744
    3     3.6073     3.2616     0.4798   -68.2340   -21.7204   -35.6816   -125.6359
    4     3.3813     3.2399     0.5143   -69.7327   -22.4454   -37.3686   -129.5467

Singlet state electric transition quadrupole moments (Cartesian):

 Transition     Qxy        Qxz        Qyz        Qxx        Qyy        Qzz       norm (a.u.)
--------------------------------------------------------------------------------------------
   1 ->  2    -0.2744     0.0161     0.3965    -0.6816     0.0491     0.0065     0.8365
   1 ->  3     0.9161     0.2030     0.1136    -2.6574     3.1112     0.0054     4.1993
   1 ->  4    -0.0019    -0.0170    -0.0438     0.1272    -0.0634    -0.0015     0.1497
   2 ->  3     0.2033     0.0630    -0.1394     0.0917     0.0512    -0.0482     0.2795
   2 ->  4     0.2377     0.1455     0.0696    -1.8569     2.2480    -0.0203     2.9299
   3 ->  4    -0.2423     0.0005     0.3406    -0.6432     0.0971    -0.0150     0.7734

Building Xtilde...

Building Z-vector RHS...

Solving CPSCF equations
Using DIIS solver

 Iter         Residual      
------  --------------------
    1      0.268893352764
    2      0.287916074318
    3      0.035747146745
    4      0.023496309033
    5      0.011421390891
    6      0.008030873629
    7      0.003971153987
    8      0.001357212915
    9      0.000602049040
   10      0.000209107788
   11      0.000084502961

CPSCF converged

Building X...

Building Xtilde...

Building Z-vector RHS...

Solving CPSCF equations
Using DIIS solver

 Iter         Residual      
------  --------------------
    1      0.545973038274
    2      0.534786520258
    3      0.055435864957
    4      0.046099862349
    5      0.016616175590
    6      0.008363508586
    7      0.004788943314
    8      0.001642367289
    9      0.000620241767
   10      0.000355595393
   11      0.000192925829
   12      0.000114073364
   13      0.000058049871

CPSCF converged

Building X...

Building Xtilde...

Building Z-vector RHS...

Solving CPSCF equations
Using DIIS solver

 Iter         Residual      
------  --------------------
    1      0.061819352306
    2      0.037382944803
    3      0.029127183268
    4      0.015755023366
    5      0.009794102091
    6      0.004180268103
    7      0.001846534490
    8      0.000513935926
    9      0.000192793330
   10      0.000067290997

CPSCF converged

Building X...

Lower state energy:      -392.1439397193
Upper state energy:      -392.0335646811
Energy difference:          0.1103750382
 Energy calculation finished, energy:  0.000000000E+00

Converting Cartesians to HDLC

Converting Cartesians to HDLC

Converting Cartesians to HDLC
 in dlf_makehessian...
Updating Hessian with the BFGS update, No    15
Testing convergence  in cycle   16
    Energy  0.0000E+00 Target: 1.0000E-06 converged?  yes
  Max step  4.6141E+00 Target: 1.8000E-03 converged?   no
  RMS step  7.9479E-01 Target: 1.2000E-03 converged?   no
  Max grad  1.4802E-01 Target: 4.5000E-04 converged?   no
  RMS grad  5.4587E-02 Target: 3.0000E-04 converged?   no

Converting HDLC to Cartesians
DFTD Energy:    -0.0976325 hartree

                      *** Start SCF Iterations ***

 Iter     DIIS Error       Energy change         Energy        Time(s)
------------------------------------------------------------------------
Initial temperature is 5000.000000
| Skip purify step
|    1     0.3639266924    -392.2265763804    -392.2265763804     0.08  
|    2     0.0642257559      +0.4229753337    -391.8036010466     0.08  
|    3     0.0327798356      -0.0499791086    -391.8535801552     0.07  
|    4     0.0079908964      -0.0333093993    -391.8868895545     0.07  
|    5     0.0051636057      -0.0020284038    -391.8889179583     0.06  
|    6     0.0020228960      -0.0008870369    -391.8898049952     0.06  
|    7     0.0010458860      -0.0003384361    -391.8901434314     0.06  
|    8     0.0007155542      -0.0002444287    -391.8903878601     0.06  
|    9     0.0004583528      -0.0001031690    -391.8904910291     0.08  
|   10     0.0002483372      -0.0000401013    -391.8905311304     0.05  
|   11     0.0001469967      -0.0000110466    -391.8905421770     0.05  
|   12     0.0000791912      -0.0000026720    -391.8905448490     0.05  
|   13     0.0000421173      -0.0000005664    -391.8905454154     0.04  
------------------------------------------------------------------------
FINAL ENERGY: -391.8905454154 a.u.
Fractional Occupation Entropy: 0.0000000000
Mermin Free Energy:            -391.8905454154
DISPERSION CONTRIBUTION TO ENERGY: -0.0976325451 a.u.
HOMO-LUMO GAP: 5.372 eV
CENTER OF MASS: {0.022920, -0.009867, -0.018015} ANGS
DIPOLE MOMENT: {4.131102, -2.762453, 0.798047} (|D| = 5.033292) DEBYE

  Active Space Parameters
--------------------------------------------
Number of closed orbitals:              27
Number of active orbitals:               3
Number of virtual orbitals:             92
Number of molecular orbitals:          122
Number of basis functions:             130
Number of active electrons:              4
Number of alpha electrons:               2
Number of beta electrons:                2

  Orbital      Energy        Occupation
-----------------------------------------
     26       -0.480016        1.000000
     27       -0.452773        1.000000
     28       -0.329110        0.666667
     29       -0.249637        0.666667
     30       -0.052225        0.666667
     31        0.154037        0.000000
     32        0.178703        0.000000

  CAS Parameters
--------------------------------------------
Number of determinants:                  9
Number of singlet CSFs:                  6
Number of doublet CSFs:                  0
Number of triplet CSFs:                  3
Number of quartet CSFs:                  0
Number of quintet CSFs:                  0
Number of sextet CSFs:                   0
Number of septet CSFs:                   0
Number of singlet states:                4
Number of doublet states:                0
Number of triplet states:                0
Number of quartet states:                0
Number of quintet states:                0
Number of sextet states:                 0
Number of septet states:                 0
Using the hard-coded solver

Singlet state  1 energy:       -392.33870319183200

       -0.98705620653904  X28 X29
        0.08578814806548  X28 B29 A30
        0.08578814806548  X28 A29 B30
        0.08577106705049  X28 X30
        0.05818428489927  X29 X30

Singlet state  2 energy:       -392.12364229969876

       -0.65516356728729  X28 B29 A30
       -0.65516356728729  X28 A29 B30
        0.19364390732156  B28 X29 A30
        0.19364390732156  A28 X29 B30
        0.14832206593887  X28 X30
        0.12390605228635  B28 A29 X30
        0.12390605228635  A28 B29 X30
       -0.09980124238500  X28 X29
       -0.06213156766825  X29 X30

Singlet state  3 energy:       -392.07947873235406

       -0.64560275850621  B28 X29 A30
       -0.64560275850621  A28 X29 B30
        0.20063560865596  X28 X30
       -0.18775230391668  X28 B29 A30
       -0.18775230391668  X28 A29 B30
       -0.14508743406786  B28 A29 X30
       -0.14508743406786  A28 B29 X30
       -0.11161590316172  X29 X30
       -0.03284534697859  X28 X29

Singlet state  4 energy:       -391.89049725904829

        0.94133560876740  X28 X30
       -0.16366552210004  X29 X30
        0.13497255623435  X28 B29 A30
        0.13497255623435  X28 A29 B30
        0.13173188516291  B28 X29 A30
        0.13173188516291  A28 X29 B30
        0.09619479961564  X28 X29
       -0.05790366162481  B28 A29 X30
       -0.05790366162481  A28 B29 X30

  Root   Mult.   Total Energy (a.u.)   Ex. Energy (a.u.)     Ex. Energy (eV)     Ex. Energy (nm)
-------------------------------------------------------------------------------------------------
     1  singlet       -392.33870319
     2  singlet       -392.12364230          0.21506089          5.85210366        211.86265303
     3  singlet       -392.07947873          0.25922446          7.05385527        175.76802460
     4  singlet       -391.89049726          0.44820593         12.19630196        101.65722459

Singlet state dipole moments:

  Root       Dx         Dy         Dz         |D|  (Debye)
------------------------------------------------------------
     1     3.7296    -5.7501     0.6424     6.8838
     2     2.0536    -5.1316     0.9865     5.6146
     3     5.0530    -2.9435     0.6454     5.8833
     4    -0.6509    -7.9588     1.4975     8.1246

Singlet state electronic transitions:

 Transition      Tx        Ty        Tz       |T|    Osc. (a.u.) 
-----------------------------------------------------------------
   1 ->  2    -0.1450   -1.5217   -0.0209    1.5287    0.3351
   1 ->  3    -1.8436   -0.3956    0.2143    1.8977    0.6223
   1 ->  4     0.2195    0.0066   -0.0113    0.2199    0.0144
   2 ->  3     0.2110   -0.7640    0.0219    0.7929    0.0185
   2 ->  4     0.8148    1.7336   -0.0509    1.9162    0.5707
   3 ->  4    -0.7499    0.4496    0.1060    0.8807    0.0977

Singlet state velocity transition dipole moments:

 Transition      Px        Py        Pz       |P|    Osc. (a.u.) 
-----------------------------------------------------------------
   1 ->  2     0.0405    0.2455    0.0015    0.2488    0.1919
   1 ->  3     0.3464    0.0641   -0.0362    0.3541    0.3225
   1 ->  4    -0.0786   -0.0234    0.0080    0.0824    0.0101
   2 ->  3     0.0059    0.0136   -0.0010    0.0149    0.0033
   2 ->  4    -0.0949   -0.2274    0.0053    0.2465    0.1737
   3 ->  4     0.0488   -0.0294   -0.0064    0.0573    0.0116

Singlet state magnetic transition dipole moments and rotational strengths:

 Transition      Lx        Ly        Lz        |L|    R(vel) (a.u.)
--------------------------------------------------------------------
   1 ->  2     0.0694   -0.0250    1.1633    1.1656   -0.0074
   1 ->  3    -0.0409    0.1345    0.3293    0.3580   -0.0674
   1 ->  4     0.0068   -0.0290   -0.1116    0.1155   -0.0017
   2 ->  3    -0.0035    0.0015   -0.0720    0.0721    0.0016
   2 ->  4    -0.0499   -0.0018   -0.9933    0.9945   -0.0006
   3 ->  4    -0.0215    0.0263   -0.2118    0.2145   -0.0025

Singlet state electric quadrupole moments (Cartesian):
Operator origin (a.u.):     0.043313,    -0.018645,    -0.034043 

 Root     Qxy        Qxz        Qyz        Qxx        Qyy        Qzz       R^2
--------------------------------------------------------------------------------------------
    1    -6.9079    10.1094     0.8692   -11.3916   -43.6858   -36.9836   -92.0609
    2    -9.7709     9.8663     0.9157    -8.0127   -45.0205   -37.2769   -90.3101
    3    -5.5415     9.1910     0.7134    -5.1557   -44.9545   -37.4905   -87.6007
    4   -12.4421    10.0925     0.9881    -8.3313   -44.5358   -37.4187   -90.2858

Singlet state electric transition quadrupole moments (Cartesian):

 Transition     Qxy        Qxz        Qyz        Qxx        Qyy        Qzz       norm (a.u.)
--------------------------------------------------------------------------------------------
   1 ->  2     1.7346    -0.0459    -0.1336    -0.6803     2.3637     0.1464     3.0166
   1 ->  3    -1.6428     0.6683     0.2690    -4.5496     1.9262    -0.1209     5.2576
   1 ->  4    -0.3284    -0.1098    -0.0363     1.0911    -0.5570    -0.0043     1.2735
   2 ->  3    -0.9780     0.3348     0.0064    -1.8286    -0.1850     0.1702     2.1156
   2 ->  4    -1.1282    -0.2134     0.0381     2.4515    -3.1291    -0.1312     4.1399
   3 ->  4    -2.3635     0.2041     0.1575    -0.3450    -0.7443    -0.1167     2.5178

Building Xtilde...

Building Z-vector RHS...

Solving CPSCF equations
Using DIIS solver

 Iter         Residual      
------  --------------------
    1      0.217062103771
    2      0.173020625754
    3      0.044697202369
    4      0.028544360500
    5      0.010321093219
    6      0.005827667853
    7      0.004066185123
    8      0.002046509058
    9      0.001115665815
   10      0.000611586303
   11      0.000316144334
   12      0.000177920708
   13      0.000112087914
   14      0.000035446543

CPSCF converged

Building X...

Building Xtilde...

Building Z-vector RHS...

Solving CPSCF equations
Using DIIS solver

 Iter         Residual      
------  --------------------
    1      0.234470375092
    2      0.160493068637
    3      0.066607577573
    4      0.025447832813
    5      0.010343063553
    6      0.006128797002
    7      0.004284073961
    8      0.002495891399
    9      0.001542756180
   10      0.000571399117
   11      0.000322440347
   12      0.000182326414
   13      0.000087149965

CPSCF converged

Building X...

Building Xtilde...

Building Z-vector RHS...

Solving CPSCF equations
Using DIIS solver

 Iter         Residual      
------  --------------------
    1      0.210115907345
    2      0.156928890701
    3      0.032385780296
    4      0.026568793941
    5      0.009613896430
    6      0.005456381344
    7      0.003009783791
    8      0.001541310172
    9      0.000747257609
   10      0.000522635107
   11      0.000266623909
   12      0.000104525521
   13      0.000064240997

CPSCF converged

Building X...

Lower state energy:      -392.1236422997
Upper state energy:      -392.0794787324
Energy difference:          0.0441635673
 Energy calculation finished, energy:  0.000000000E+00

Converting Cartesians to HDLC

Converting Cartesians to HDLC

Converting Cartesians to HDLC
 in dlf_makehessian...
Updating Hessian with the BFGS update, No    16
Testing convergence  in cycle   17
    Energy  0.0000E+00 Target: 1.0000E-06 converged?  yes
  Max step  2.1192E+00 Target: 1.8000E-03 converged?   no
  RMS step  3.9729E-01 Target: 1.2000E-03 converged?   no
  Max grad  8.8869E-02 Target: 4.5000E-04 converged?   no
  RMS grad  4.1905E-02 Target: 3.0000E-04 converged?   no

Converting HDLC to Cartesians
DFTD Energy:    -0.0979023 hartree

                      *** Start SCF Iterations ***

 Iter     DIIS Error       Energy change         Energy        Time(s)
------------------------------------------------------------------------
Initial temperature is 5000.000000
| Skip purify step
|    1     0.1638070069    -392.3736195541    -392.3736195541     0.07  
|    2     0.0964060126      +0.5780385270    -391.7955810272     0.07  
|    3     0.0310278778      -0.0969677127    -391.8925487399     0.07  
|    4     0.0052836412      -0.0087738756    -391.9013226155     0.06  
|    5     0.0039907458      -0.0009565696    -391.9022791851     0.06  
|    6     0.0013747986      -0.0004159695    -391.9026951546     0.05  
|    7     0.0010309418      -0.0001879262    -391.9028830808     0.05  
|    8     0.0006808918      -0.0001216786    -391.9030047594     0.05  
|    9     0.0007314730      -0.0001081829    -391.9031129423     0.08  
|   10     0.0004488284      -0.0000869119    -391.9031998542     0.05  
|   11     0.0002671899      -0.0000517680    -391.9032516221     0.05  
|   12     0.0000681004      -0.0000113888    -391.9032630109     0.05  
|   13     0.0000239148      -0.0000015438    -391.9032645547     0.05  
------------------------------------------------------------------------
FINAL ENERGY: -391.9032645547 a.u.
Fractional Occupation Entropy: 0.0000000000
Mermin Free Energy:            -391.9032645547
DISPERSION CONTRIBUTION TO ENERGY: -0.0979023417 a.u.
HOMO-LUMO GAP: 5.738 eV
CENTER OF MASS: {0.009900, -0.009747, -0.019046} ANGS
DIPOLE MOMENT: {3.245191, -2.141385, 1.015389} (|D| = 4.018433) DEBYE

  Active Space Parameters
--------------------------------------------
Number of closed orbitals:              27
Number of active orbitals:               3
Number of virtual orbitals:             92
Number of molecular orbitals:          122
Number of basis functions:             130
Number of active electrons:              4
Number of alpha electrons:               2
Number of beta electrons:                2

  Orbital      Energy        Occupation
-----------------------------------------
     26       -0.491340        1.000000
     27       -0.435123        1.000000
     28       -0.316602        0.666667
     29       -0.262801        0.666667
     30       -0.051928        0.666667
     31        0.158219        0.000000
     32        0.181145        0.000000

  CAS Parameters
--------------------------------------------
Number of determinants:                  9
Number of singlet CSFs:                  6
Number of doublet CSFs:                  0
Number of triplet CSFs:                  3
Number of quartet CSFs:                  0
Number of quintet CSFs:                  0
Number of sextet CSFs:                   0
Number of septet CSFs:                   0
Number of singlet states:                4
Number of doublet states:                0
Number of triplet states:                0
Number of quartet states:                0
Number of quintet states:                0
Number of sextet states:                 0
Number of septet states:                 0
Using the hard-coded solver

Singlet state  1 energy:       -392.35926477090965

       -0.97663137521133  X28 X29
        0.12671813235578  X28 B29 A30
        0.12671813235578  X28 A29 B30
        0.10391599808199  X28 X30
        0.03504769378595  X29 X30
        0.03192048336910  B28 X29 A30
        0.03192048336910  A28 X29 B30

Singlet state  2 energy:       -392.13671171922135

        0.68498502950583  B28 X29 A30
        0.68498502950582  A28 X29 B30
        0.13516197197183  B28 A29 X30
        0.13516197197183  A28 B29 X30
        0.09742037281952  X28 B29 A30
        0.09742037281952  X28 A29 B30
        0.07256222500625  X28 X29
        0.02721411620660  X29 X30

Singlet state  3 energy:       -392.10169268618813

       -0.67424946165076  X28 B29 A30
       -0.67424946165076  X28 A29 B30
        0.21229304448980  X28 X30
       -0.14781918592901  X28 X29
        0.09883839510462  B28 X29 A30
        0.09883839510461  A28 X29 B30
       -0.05624608442778  X29 X30
        0.02402914639220  B28 A29 X30
        0.02402914639220  A28 B29 X30

Singlet state  4 energy:       -391.92375561210150

       -0.63294715181837  B28 A29 X30
       -0.63294715181837  A28 B29 X30
       -0.35711185277395  X28 X30
        0.16016600954073  X29 X30
        0.13476119847823  B28 X29 A30
        0.13476119847823  A28 X29 B30
       -0.06105621968496  X28 B29 A30
       -0.06105621968496  X28 A29 B30
       -0.04238979654549  X28 X29

  Root   Mult.   Total Energy (a.u.)   Ex. Energy (a.u.)     Ex. Energy (eV)     Ex. Energy (nm)
-------------------------------------------------------------------------------------------------
     1  singlet       -392.35926477
     2  singlet       -392.13671172          0.22255305          6.05597566        204.73038147
     3  singlet       -392.10169269          0.25757208          7.00889187        176.89561048
     4  singlet       -391.92375561          0.43550916         11.85080521        104.62092530

Singlet state dipole moments:

  Root       Dx         Dy         Dz         |D|  (Debye)
------------------------------------------------------------
     1     3.1327    -5.9633     0.7724     6.7802
     2     3.3841    -1.1127     0.8775     3.6688
     3     2.3368    -6.4494     1.0161     6.9346
     4     3.7313     0.7580     1.1671     3.9824

Singlet state electronic transitions:

 Transition      Tx        Ty        Tz       |T|    Osc. (a.u.) 
-----------------------------------------------------------------
   1 ->  2    -0.8137    0.5385    0.1780    0.9919    0.1460
   1 ->  3    -1.2022   -1.3638    0.0580    1.8189    0.5681
   1 ->  4    -0.1292    0.0698    0.0266    0.1492    0.0065
   2 ->  3     0.3509    0.1588   -0.0355    0.3868    0.0035
   2 ->  4     1.0266    1.0218   -0.0781    1.4506    0.2987
   3 ->  4     0.4054   -0.8082   -0.1369    0.9145    0.0992

Singlet state velocity transition dipole moments:

 Transition      Px        Py        Pz       |P|    Osc. (a.u.) 
-----------------------------------------------------------------
   1 ->  2     0.1365   -0.0764   -0.0229    0.1580    0.0748
   1 ->  3     0.2491    0.2520   -0.0123    0.3545    0.3253
   1 ->  4     0.0517   -0.0093   -0.0067    0.0529    0.0043
   2 ->  3    -0.0222   -0.0020   -0.0015    0.0224    0.0095
   2 ->  4    -0.1578   -0.1597    0.0063    0.2246    0.1579
   3 ->  4    -0.0673    0.0853    0.0166    0.1099    0.0452

Singlet state magnetic transition dipole moments and rotational strengths:

 Transition      Lx        Ly        Lz        |L|    R(vel) (a.u.)
--------------------------------------------------------------------
   1 ->  2    -0.2883    0.1731   -0.0757    0.3447   -0.2284
   1 ->  3     0.0194    0.0278    1.2564    1.2569   -0.0139
   1 ->  4    -0.0724    0.0488    0.0474    0.0994   -0.0104
   2 ->  3    -0.0536    0.0023   -0.0920    0.1065    0.0378
   2 ->  4    -0.0411   -0.0104   -0.8151    0.8162    0.0142
   3 ->  4     0.2411   -0.1285    0.2285    0.3562   -0.1315

Singlet state electric quadrupole moments (Cartesian):
Operator origin (a.u.):     0.018709,    -0.018418,    -0.035992 

 Root     Qxy        Qxz        Qyz        Qxx        Qyy        Qzz       R^2
--------------------------------------------------------------------------------------------
    1     5.3009    10.2364    -0.2251   -36.0475   -38.6322   -36.7457   -111.4254
    2     7.4702     9.5741    -0.2218   -31.8566   -39.0610   -37.8969   -108.8145
    3     2.7498    10.1655    -0.2697   -34.2267   -39.8093   -36.9223   -110.9584
    4     3.4182     9.6062    -0.0922   -30.0719   -42.2438   -38.0243   -110.3401

Singlet state electric transition quadrupole moments (Cartesian):

 Transition     Qxy        Qxz        Qyz        Qxx        Qyy        Qzz       norm (a.u.)
--------------------------------------------------------------------------------------------
   1 ->  2    -1.1269     0.4397     0.4621    -2.7106    -0.1962    -0.2048     3.0174
   1 ->  3     1.1781     0.1778     0.0306    -2.3041     3.2105     0.0448     4.1278
   1 ->  4     0.1580     0.1047     0.0803    -0.7352     0.1053    -0.0325     0.7714
   2 ->  3     1.0447    -0.1027    -0.1205     0.8608    -0.2824    -0.1255     1.3975
   2 ->  4     0.1193    -0.1367    -0.0499     1.3877    -2.0050    -0.0079     2.4457
   3 ->  4     1.4804    -0.3122    -0.3905     1.6271     1.0032     0.1705     2.4748

Building Xtilde...

Building Z-vector RHS...

Solving CPSCF equations
Using DIIS solver

 Iter         Residual      
------  --------------------
    1      0.293883263942
    2      0.168677590578
    3      0.130862838648
    4      0.104322462160
    5      0.082423383344
    6      0.039250770707
    7      0.014767785236
    8      0.004847684229
    9      0.001812596161
   10      0.000911069032
   11      0.000423571976
   12      0.000195890610
   13      0.000103973735
   14      0.000045517723

CPSCF converged

Building X...

Building Xtilde...

Building Z-vector RHS...

Solving CPSCF equations
Using DIIS solver

 Iter         Residual      
------  --------------------
    1      0.390207715438
    2      0.353335994391
    3      0.049276911840
    4      0.054370763304
    5      0.023015716105
    6      0.018768144679
    7      0.012553436024
    8      0.007853679725
    9      0.004704334167
   10      0.002441504767
   11      0.000857493046
   12      0.000335922690
   13      0.000158721393
   14      0.000060175455

CPSCF converged

Building X...

Building Xtilde...

Building Z-vector RHS...

Solving CPSCF equations
Using DIIS solver

 Iter         Residual      
------  --------------------
    1      0.109502562495
    2      0.078722217756
    3      0.033169129845
    4      0.018085938047
    5      0.019221857971
    6      0.013448646554
    7      0.009739208716
    8      0.004292713664
    9      0.001745807526
   10      0.000658590993
   11      0.000295543804
   12      0.000157746510
   13      0.000051620636

CPSCF converged

Building X...

Lower state energy:      -392.1367117192
Upper state energy:      -392.1016926862
Energy difference:          0.0350190330
 Energy calculation finished, energy:  0.000000000E+00

Converting Cartesians to HDLC

Converting Cartesians to HDLC

Converting Cartesians to HDLC
 in dlf_makehessian...
Updating Hessian with the BFGS update, No    17
Testing convergence  in cycle   18
    Energy  0.0000E+00 Target: 1.0000E-06 converged?  yes
  Max step  1.0290E+00 Target: 1.8000E-03 converged?   no
  RMS step  1.9543E-01 Target: 1.2000E-03 converged?   no
  Max grad  4.9446E-02 Target: 4.5000E-04 converged?   no
  RMS grad  1.8682E-02 Target: 3.0000E-04 converged?   no

Converting HDLC to Cartesians
DFTD Energy:    -0.0987817 hartree

                      *** Start SCF Iterations ***

 Iter     DIIS Error       Energy change         Energy        Time(s)
------------------------------------------------------------------------
Initial temperature is 5000.000000
| Skip purify step
|    1     0.0792206084    -392.3151348729    -392.3151348729     0.08  
|    2     0.0577120157      +0.4951051901    -391.8200296828     0.07  
|    3     0.0154484281      -0.0832635652    -391.9032932479     0.07  
|    4     0.0053868624      -0.0032692645    -391.9065625124     0.06  
|    5     0.0031012212      -0.0010681920    -391.9076307044     0.06  
|    6     0.0011600732      -0.0002441703    -391.9078748746     0.05  
|    7     0.0006306124      -0.0000741833    -391.9079490579     0.05  
|    8     0.0002633761      -0.0000229063    -391.9079719642     0.05  
|    9     0.0001213168      -0.0000074867    -391.9079794509     0.08  
|   10     0.0000669868      -0.0000036234    -391.9079830743     0.05  
|   11     0.0000395556      -0.0000012290    -391.9079843033     0.04  
------------------------------------------------------------------------
FINAL ENERGY: -391.9079843033 a.u.
Fractional Occupation Entropy: 0.0000000000
Mermin Free Energy:            -391.9079843033
DISPERSION CONTRIBUTION TO ENERGY: -0.0987816717 a.u.
HOMO-LUMO GAP: 5.457 eV
CENTER OF MASS: {0.032390, -0.019436, -0.010594} ANGS
DIPOLE MOMENT: {4.065524, -2.003009, 0.734467} (|D| = 4.591294) DEBYE

  Active Space Parameters
--------------------------------------------
Number of closed orbitals:              27
Number of active orbitals:               3
Number of virtual orbitals:             92
Number of molecular orbitals:          122
Number of basis functions:             130
Number of active electrons:              4
Number of alpha electrons:               2
Number of beta electrons:                2

  Orbital      Energy        Occupation
-----------------------------------------
     26       -0.481067        1.000000
     27       -0.451842        1.000000
     28       -0.323315        0.666667
     29       -0.260099        0.666667
     30       -0.059552        0.666667
     31        0.152642        0.000000
     32        0.180435        0.000000

  CAS Parameters
--------------------------------------------
Number of determinants:                  9
Number of singlet CSFs:                  6
Number of doublet CSFs:                  0
Number of triplet CSFs:                  3
Number of quartet CSFs:                  0
Number of quintet CSFs:                  0
Number of sextet CSFs:                   0
Number of septet CSFs:                   0
Number of singlet states:                4
Number of doublet states:                0
Number of triplet states:                0
Number of quartet states:                0
Number of quintet states:                0
Number of sextet states:                 0
Number of septet states:                 0
Using the hard-coded solver

Singlet state  1 energy:       -392.34311626322278

        0.96811153091416  X28 X29
       -0.15830427925623  X28 B29 A30
       -0.15830427925623  X28 A29 B30
       -0.10506134167661  X28 X30
       -0.03944984741444  X29 X30

Singlet state  2 energy:       -392.13347326371718

        0.68279194723819  B28 X29 A30
        0.68279194723819  A28 X29 B30
        0.14929278337964  B28 A29 X30
        0.14929278337964  A28 B29 X30
        0.09834225469528  X28 B29 A30
        0.09834225469528  X28 A29 B30
        0.04075840076250  X28 X30
        0.04044637642582  X28 X29

Singlet state  3 energy:       -392.10116391088332

        0.66868822631593  X28 B29 A30
        0.66868822631593  X28 A29 B30
        0.19947713745030  X28 X29
       -0.19897643286109  X28 X30
       -0.10140661642218  B28 X29 A30
       -0.10140661642218  A28 X29 B30
        0.06505875539876  X29 X30
        0.02765969460243  B28 A29 X30
        0.02765969460243  A28 B29 X30

Singlet state  4 energy:       -391.91122800782318

       -0.91973851110465  X28 X30
       -0.20293571412088  B28 A29 X30
       -0.20293571412088  A28 B29 X30
        0.13203462194577  X29 X30
       -0.12894838483485  X28 X29
       -0.10165991753921  X28 B29 A30
       -0.10165991753921  X28 A29 B30
        0.09215464732572  B28 X29 A30
        0.09215464732572  A28 X29 B30

  Root   Mult.   Total Energy (a.u.)   Ex. Energy (a.u.)     Ex. Energy (eV)     Ex. Energy (nm)
-------------------------------------------------------------------------------------------------
     1  singlet       -392.34311626
     2  singlet       -392.13347326          0.20964300          5.70467532        217.33790910
     3  singlet       -392.10116391          0.24195235          6.58385740        188.31547092
     4  singlet       -391.91122801          0.43188826         11.75227544        105.49805557

Singlet state dipole moments:

  Root       Dx         Dy         Dz         |D|  (Debye)
------------------------------------------------------------
     1     2.5360    -6.6585     0.5358     7.1452
     2     4.6404    -1.4476     0.5166     4.8884
     3     1.4524    -6.9062     0.9400     7.1196
     4    -0.6692    -4.5348     1.4885     4.8195

Singlet state electronic transitions:

 Transition      Tx        Ty        Tz       |T|    Osc. (a.u.) 
-----------------------------------------------------------------
   1 ->  2     1.0032   -0.5131   -0.1855    1.1420    0.1823
   1 ->  3    -1.0958   -1.4055    0.0773    1.7839    0.5133
   1 ->  4    -0.0444   -0.0720    0.0200    0.0869    0.0022
   2 ->  3    -0.5273   -0.0618    0.0412    0.5325    0.0061
   2 ->  4     0.7412    0.4283   -0.0864    0.8604    0.1097
   3 ->  4     0.7663    1.7741   -0.0066    1.9325    0.4729

Singlet state velocity transition dipole moments:

 Transition      Px        Py        Pz       |P|    Osc. (a.u.) 
-----------------------------------------------------------------
   1 ->  2    -0.1596    0.0818    0.0258    0.1812    0.1044
   1 ->  3     0.2250    0.2387   -0.0156    0.3284    0.2971
   1 ->  4    -0.0296    0.0135    0.0046    0.0329    0.0017
   2 ->  3     0.0261    0.0046   -0.0012    0.0265    0.0145
   2 ->  4    -0.0929   -0.0709    0.0070    0.1171    0.0412
   3 ->  4    -0.0909   -0.1891    0.0004    0.2098    0.1545

Singlet state magnetic transition dipole moments and rotational strengths:

 Transition      Lx        Ly        Lz        |L|    R(vel) (a.u.)
--------------------------------------------------------------------
   1 ->  2     0.1742   -0.1527    0.0063    0.2317   -0.1914
   1 ->  3     0.0618    0.0114    1.2535    1.2550   -0.0119
   1 ->  4     0.0292   -0.0268   -0.0058    0.0401   -0.0029
   2 ->  3     0.0344   -0.0022    0.0954    0.1014    0.0238
   2 ->  4    -0.0276   -0.0114   -0.4370    0.4380    0.0014
   3 ->  4    -0.1163    0.0526   -0.8444    0.8540    0.0015

Singlet state electric quadrupole moments (Cartesian):
Operator origin (a.u.):     0.061208,    -0.036729,    -0.020019 

 Root     Qxy        Qxz        Qyz        Qxx        Qyy        Qzz       R^2
--------------------------------------------------------------------------------------------
    1     4.4504    15.2785    -1.0318   -12.0092   -45.1223   -37.9837   -95.1152
    2     7.7302    14.0651    -1.1991    -4.0497   -46.7358   -38.8673   -89.6528
    3     2.0296    15.1301    -1.0568    -9.7937   -46.2569   -38.1939   -94.2444
    4    -1.1533    15.0590    -0.8281    -8.0240   -47.8542   -38.5497   -94.4279

Singlet state electric transition quadrupole moments (Cartesian):

 Transition     Qxy        Qxz        Qyz        Qxx        Qyy        Qzz       norm (a.u.)
--------------------------------------------------------------------------------------------
   1 ->  2     1.2897    -0.5092    -0.3329     2.9529     0.1355     0.1830     3.2871
   1 ->  3     1.3943     0.1401    -0.0147    -2.0624     3.2961     0.0891     4.1340
   1 ->  4    -0.5939    -0.0886    -0.0286     0.8293    -0.2160    -0.0179     1.0470
   2 ->  3    -1.2309     0.1111     0.1228    -0.7562     0.4466     0.0920     1.5239
   2 ->  4     0.6651    -0.1238    -0.0801     0.9290    -1.0075    -0.0193     1.5305
   3 ->  4    -2.2374     0.0730     0.1666     0.9666    -3.7169    -0.1610     4.4514

Building Xtilde...

Building Z-vector RHS...

Solving CPSCF equations
Using DIIS solver

 Iter         Residual      
------  --------------------
    1      0.224308333179
    2      0.148746823790
    3      0.044462069805
    4      0.027130608851
    5      0.014350951922
    6      0.015130800945
    7      0.007663593639
    8      0.003803266503
    9      0.001144770909
   10      0.000509331086
   11      0.000172559164
   12      0.000071004800

CPSCF converged

Building X...

Building Xtilde...

Building Z-vector RHS...

Solving CPSCF equations
Using DIIS solver

 Iter         Residual      
------  --------------------
    1      0.425946294014
    2      0.359961820550
    3      0.041856694190
    4      0.022707870199
    5      0.007685188529
    6      0.005152374527
    7      0.003033608507
    8      0.002153706975
    9      0.000936069479
   10      0.000658313607
   11      0.000300657337
   12      0.000137422105
   13      0.000058646747

CPSCF converged

Building X...

Building Xtilde...

Building Z-vector RHS...

Solving CPSCF equations
Using DIIS solver

 Iter         Residual      
------  --------------------
    1      0.107689790339
    2      0.082957519113
    3      0.028306867046
    4      0.016518725381
    5      0.007420220901
    6      0.005712701886
    7      0.003074666756
    8      0.002452665942
    9      0.000909776263
   10      0.000373944630
   11      0.000154383016
   12      0.000070079854

CPSCF converged

Building X...

Lower state energy:      -392.1334732637
Upper state energy:      -392.1011639109
Energy difference:          0.0323093528
 Energy calculation finished, energy:  0.000000000E+00

Converting Cartesians to HDLC

Converting Cartesians to HDLC

Converting Cartesians to HDLC
 in dlf_makehessian...
Updating Hessian with the BFGS update, No    18
Testing convergence  in cycle   19
    Energy  0.0000E+00 Target: 1.0000E-06 converged?  yes
  Max step  1.3211E+00 Target: 1.8000E-03 converged?   no
  RMS step  2.3531E-01 Target: 1.2000E-03 converged?   no
  Max grad  1.7956E-01 Target: 4.5000E-04 converged?   no
  RMS grad  6.6686E-02 Target: 3.0000E-04 converged?   no
Scaling step back by    0.98817

Converting HDLC to Cartesians
DFTD Energy:    -0.0974720 hartree

                      *** Start SCF Iterations ***

 Iter     DIIS Error       Energy change         Energy        Time(s)
------------------------------------------------------------------------
Initial temperature is 5000.000000
| Skip purify step
|    1     0.2241868424    -392.2840417531    -392.2840417531     0.07  
|    2     0.0823132011      +0.5457792393    -391.7382625138     0.07  
|    3     0.0346110113      -0.1065023184    -391.8447648322     0.07  
|    4     0.0058304453      -0.0235543180    -391.8683191502     0.06  
|    5     0.0042100093      -0.0019642803    -391.8702834305     0.06  
|    6     0.0012687485      -0.0009349664    -391.8712183969     0.06  
|    7     0.0009539127      -0.0004098608    -391.8716282577     0.05  
|    8     0.0006702521      -0.0002229264    -391.8718511841     0.05  
|    9     0.0003160039      -0.0001701911    -391.8720213753     0.08  
|   10     0.0001708805      -0.0000434664    -391.8720648417     0.05  
|   11     0.0000936572      -0.0000106082    -391.8720754499     0.05  
|   12     0.0000454003      -0.0000014578    -391.8720769077     0.04  
------------------------------------------------------------------------
FINAL ENERGY: -391.8720769077 a.u.
Fractional Occupation Entropy: 0.0000000000
Mermin Free Energy:            -391.8720769077
DISPERSION CONTRIBUTION TO ENERGY: -0.0974720242 a.u.
HOMO-LUMO GAP: 6.020 eV
CENTER OF MASS: {-0.014052, -0.005051, -0.030757} ANGS
DIPOLE MOMENT: {2.070256, -2.050618, 1.133163} (|D| = 3.126508) DEBYE

  Active Space Parameters
--------------------------------------------
Number of closed orbitals:              27
Number of active orbitals:               3
Number of virtual orbitals:             92
Number of molecular orbitals:          122
Number of basis functions:             130
Number of active electrons:              4
Number of alpha electrons:               2
Number of beta electrons:                2

  Orbital      Energy        Occupation
-----------------------------------------
     26       -0.500784        1.000000
     27       -0.424623        1.000000
     28       -0.277057        0.666667
     29       -0.265580        0.666667
     30       -0.044342        0.666667
     31        0.165402        0.000000
     32        0.177171        0.000000

  CAS Parameters
--------------------------------------------
Number of determinants:                  9
Number of singlet CSFs:                  6
Number of doublet CSFs:                  0
Number of triplet CSFs:                  3
Number of quartet CSFs:                  0
Number of quintet CSFs:                  0
Number of sextet CSFs:                   0
Number of septet CSFs:                   0
Number of singlet states:                4
Number of doublet states:                0
Number of triplet states:                0
Number of quartet states:                0
Number of quintet states:                0
Number of sextet states:                 0
Number of septet states:                 0
Using the hard-coded solver

Singlet state  1 energy:       -392.31585569052407

        0.98455542306110  X28 X29
       -0.10134328680619  X28 X30
       -0.09912657999705  X28 B29 A30
       -0.09912657999705  X28 A29 B30

Singlet state  2 energy:       -392.15934381831715

       -0.68904376707045  B28 X29 A30
       -0.68904376707045  A28 X29 B30
       -0.13547532056695  X28 B29 A30
       -0.13547532056695  X28 A29 B30
       -0.07876905532652  B28 A29 X30
       -0.07876905532652  A28 B29 X30
        0.02217250657751  X29 X30
       -0.02067057047534  X28 X29
       -0.02005563440823  X28 X30

Singlet state  3 energy:       -392.04512691839420

        0.67424162924503  X28 B29 A30
        0.67424162924503  X28 A29 B30
       -0.20266346731765  X28 X30
       -0.13304789029623  B28 X29 A30
       -0.13304789029623  A28 X29 B30
        0.11570654953240  X28 X29

Singlet state  4 energy:       -391.94476692662687

       -0.66224603322017  B28 A29 X30
       -0.66224603322017  A28 B29 X30
       -0.24710306274627  X28 X30
        0.21813593150586  X29 X30
        0.08406371814284  B28 X29 A30
        0.08406371814284  A28 X29 B30

  Root   Mult.   Total Energy (a.u.)   Ex. Energy (a.u.)     Ex. Energy (eV)     Ex. Energy (nm)
-------------------------------------------------------------------------------------------------
     1  singlet       -392.31585569
     2  singlet       -392.15934382          0.15651187          4.25890403        291.11766748
     3  singlet       -392.04512692          0.27072877          7.36690350        168.29896140
     4  singlet       -391.94476693          0.37108876         10.09783737        122.78294468

Singlet state dipole moments:

  Root       Dx         Dy         Dz         |D|  (Debye)
------------------------------------------------------------
     1     4.2683    -5.2516     0.9843     6.8386
     2     1.4223    -0.1078     1.1825     1.8528
     3     3.3492    -6.0541     1.0178     6.9933
     4     2.0696     0.6381     1.1834     2.4680

Singlet state electronic transitions:

 Transition      Tx        Ty        Tz       |T|    Osc. (a.u.) 
-----------------------------------------------------------------
   1 ->  2    -0.1218    0.0385    0.0517    0.1378    0.0020
   1 ->  3    -1.3172   -1.3043    0.0308    1.8539    0.6204
   1 ->  4     0.0310    0.0097   -0.0083    0.0336    0.0003
   2 ->  3     0.0280    0.0864   -0.0050    0.0910    0.0006
   2 ->  4    -1.0867   -1.0742    0.0244    1.5282    0.3341
   3 ->  4    -0.1379    0.0281    0.0424    0.1470    0.0014

Singlet state velocity transition dipole moments:

 Transition      Px        Py        Pz       |P|    Osc. (a.u.) 
-----------------------------------------------------------------
   1 ->  2     0.0146   -0.0002    0.0015    0.0147    0.0009
   1 ->  3     0.2771    0.2566   -0.0072    0.3777    0.3514
   1 ->  4    -0.0089   -0.0059   -0.0008    0.0107    0.0002
   2 ->  3    -0.0030   -0.0043   -0.0040    0.0066    0.0003
   2 ->  4     0.1769    0.1645   -0.0044    0.2416    0.1814
   3 ->  4     0.0154    0.0035   -0.0003    0.0158    0.0017

Singlet state magnetic transition dipole moments and rotational strengths:

 Transition      Lx        Ly        Lz        |L|    R(vel) (a.u.)
--------------------------------------------------------------------
   1 ->  2    -0.4363    0.1076   -0.0025    0.4493   -0.0408
   1 ->  3    -0.0090    0.0366    1.2448    1.2454   -0.0075
   1 ->  4     0.0712   -0.0213   -0.0221    0.0775   -0.0013
   2 ->  3    -0.0752   -0.0014    0.0178    0.0772    0.0014
   2 ->  4     0.0209    0.0181    0.7960    0.7965    0.0146
   3 ->  4    -0.3504    0.0805    0.0286    0.3607   -0.0509

Singlet state electric quadrupole moments (Cartesian):
Operator origin (a.u.):    -0.026554,    -0.009544,    -0.058122 

 Root     Qxy        Qxz        Qyz        Qxx        Qyy        Qzz       R^2
--------------------------------------------------------------------------------------------
    1     5.6671     3.7922     0.2853   -66.6632   -23.4932   -35.6186   -125.7750
    2     5.7222     3.8672     0.3431   -69.2984   -23.0449   -37.3052   -129.6484
    3     2.8837     3.7482     0.2803   -65.7120   -24.3672   -35.7546   -125.8339
    4     2.6221     3.7300     0.3103   -67.2593   -25.2920   -37.4364   -129.9877

Singlet state electric transition quadrupole moments (Cartesian):

 Transition     Qxy        Qxz        Qyz        Qxx        Qyy        Qzz       norm (a.u.)
--------------------------------------------------------------------------------------------
   1 ->  2    -0.2869     0.0236     0.4020    -0.7087     0.0333     0.0030     0.8648
   1 ->  3     0.9997     0.2045     0.1084    -2.5663     3.1174     0.0132     4.1662
   1 ->  4    -0.0042    -0.0176    -0.0465     0.1368    -0.0620    -0.0022     0.1582
   2 ->  3     0.2027     0.0565    -0.1446     0.0902     0.0413    -0.0461     0.2778
   2 ->  4     0.2529     0.1463     0.0725    -1.7864     2.2490    -0.0154     2.8879
   3 ->  4    -0.2594     0.0065     0.3464    -0.6441     0.0614    -0.0174     0.7786

Building Xtilde...

Building Z-vector RHS...

Solving CPSCF equations
Using DIIS solver

 Iter         Residual      
------  --------------------
    1      0.262757640431
    2      0.278255547740
    3      0.036910481273
    4      0.025297163435
    5      0.012988584445
    6      0.009175665366
    7      0.004534427945
    8      0.001471645306
    9      0.000651959028
   10      0.000215937526
   11      0.000092686128

CPSCF converged

Building X...

Building Xtilde...

Building Z-vector RHS...

Solving CPSCF equations
Using DIIS solver

 Iter         Residual      
------  --------------------
    1      0.558882659953
    2      0.542949137930
    3      0.055404186089
    4      0.044787956743
    5      0.016153582779
    6      0.007728462924
    7      0.004739733804
    8      0.001638272737
    9      0.000733351656
   10      0.000454894499
   11      0.000256409059
   12      0.000138990856
   13      0.000070563418

CPSCF converged

Building X...

Building Xtilde...

Building Z-vector RHS...

Solving CPSCF equations
Using DIIS solver

 Iter         Residual      
------  --------------------
    1      0.063260173261
    2      0.038347183216
    3      0.030982164740
    4      0.016973027735
    5      0.010249521784
    6      0.004486624341
    7      0.001947057901
    8      0.000538941411
    9      0.000205797694
   10      0.000068178462

CPSCF converged

Building X...

Lower state energy:      -392.1593438183
Upper state energy:      -392.0451269184
Energy difference:          0.1142168999
 Energy calculation finished, energy:  0.000000000E+00

Converting Cartesians to HDLC

Converting Cartesians to HDLC

Converting Cartesians to HDLC
 in dlf_makehessian...
Updating Hessian with the BFGS update, No    19
Testing convergence  in cycle   20
    Energy  0.0000E+00 Target: 1.0000E-06 converged?  yes
  Max step  4.2009E+00 Target: 1.8000E-03 converged?   no
  RMS step  7.3125E-01 Target: 1.2000E-03 converged?   no
  Max grad  1.2486E-01 Target: 4.5000E-04 converged?   no
  RMS grad  4.8408E-02 Target: 3.0000E-04 converged?   no

Converting HDLC to Cartesians
DFTD Energy:    -0.0978076 hartree

                      *** Start SCF Iterations ***

 Iter     DIIS Error       Energy change         Energy        Time(s)
------------------------------------------------------------------------
Initial temperature is 5000.000000
| Skip purify step
|    1     0.3725254222    -392.2070523003    -392.2070523003     0.08  
|    2     0.0649429947      +0.4071681164    -391.7998841839     0.08  
|    3     0.0339673781      -0.0544923071    -391.8543764910     0.07  
|    4     0.0085588137      -0.0356796588    -391.8900561498     0.07  
|    5     0.0049196339      -0.0022111552    -391.8922673050     0.06  
|    6     0.0021723000      -0.0009606841    -391.8932279891     0.06  
|    7     0.0009710048      -0.0003411231    -391.8935691122     0.06  
|    8     0.0006834017      -0.0002223511    -391.8937914633     0.06  
|    9     0.0003727995      -0.0000848281    -391.8938762914     0.08  
|   10     0.0002043935      -0.0000314939    -391.8939077853     0.05  
|   11     0.0001324315      -0.0000074012    -391.8939151865     0.05  
|   12     0.0000760243      -0.0000018783    -391.8939170647     0.04  
|   13     0.0000434250      -0.0000004800    -391.8939175448     0.04  
------------------------------------------------------------------------
FINAL ENERGY: -391.8939175448 a.u.
Fractional Occupation Entropy: 0.0000000000
Mermin Free Energy:            -391.8939175448
DISPERSION CONTRIBUTION TO ENERGY: -0.0978075851 a.u.
HOMO-LUMO GAP: 5.290 eV
CENTER OF MASS: {0.028090, -0.012703, -0.015030} ANGS
DIPOLE MOMENT: {4.039432, -2.848961, 0.741520} (|D| = 4.998344) DEBYE

  Active Space Parameters
--------------------------------------------
Number of closed orbitals:              27
Number of active orbitals:               3
Number of virtual orbitals:             92
Number of molecular orbitals:          122
Number of basis functions:             130
Number of active electrons:              4
Number of alpha electrons:               2
Number of beta electrons:                2

  Orbital      Energy        Occupation
-----------------------------------------
     26       -0.478862        1.000000
     27       -0.454408        1.000000
     28       -0.327558        0.666667
     29       -0.250616        0.666667
     30       -0.056214        0.666667
     31        0.152641        0.000000
     32        0.179290        0.000000

  CAS Parameters
--------------------------------------------
Number of determinants:                  9
Number of singlet CSFs:                  6
Number of doublet CSFs:                  0
Number of triplet CSFs:                  3
Number of quartet CSFs:                  0
Number of quintet CSFs:                  0
Number of sextet CSFs:                   0
Number of septet CSFs:                   0
Number of singlet states:                4
Number of doublet states:                0
Number of triplet states:                0
Number of quartet states:                0
Number of quintet states:                0
Number of sextet states:                 0
Number of septet states:                 0
Using the hard-coded solver

Singlet state  1 energy:       -392.33504841716348

        0.98669472064784  X28 X29
       -0.08733180836864  X28 B29 A30
       -0.08733180836864  X28 A29 B30
       -0.08547947357811  X28 X30
       -0.05999725689037  X29 X30

Singlet state  2 energy:       -392.12962475653535

        0.64421738481011  X28 B29 A30
        0.64421738481011  X28 A29 B30
        0.22843140995856  B28 X29 A30
        0.22843140995856  A28 X29 B30
        0.13371527467756  B28 A29 X30
        0.13371527467756  A28 B29 X30
       -0.12629043776266  X28 X30
        0.10372496762726  X28 X29
        0.05602152409379  X29 X30

Singlet state  3 energy:       -392.07846331948326

        0.63277324632780  B28 X29 A30
        0.63277324632780  A28 X29 B30
        0.22817608699550  X28 X30
       -0.22052390233779  X28 B29 A30
       -0.22052390233779  X28 A29 B30
       -0.12865711610779  X29 X30
        0.12742394755650  B28 A29 X30
        0.12742394755650  A28 B29 X30
       -0.02904736537919  X28 X29

Singlet state  4 energy:       -391.89847214549718

        0.93532398825834  X28 X30
       -0.19180090923218  X29 X30
       -0.14220832422607  B28 X29 A30
       -0.14220832422607  A28 X29 B30
        0.13837801401501  X28 B29 A30
        0.13837801401501  X28 A29 B30
        0.09310362448670  X28 X29
        0.02202043176008  B28 A29 X30
        0.02202043176008  A28 B29 X30

  Root   Mult.   Total Energy (a.u.)   Ex. Energy (a.u.)     Ex. Energy (eV)     Ex. Energy (nm)
-------------------------------------------------------------------------------------------------
     1  singlet       -392.33504842
     2  singlet       -392.12962476          0.20542366          5.58986129        221.80196298
     3  singlet       -392.07846332          0.25658510          6.98203460        177.57606183
     4  singlet       -391.89847215          0.43657627         11.87984283        104.36520289

Singlet state dipole moments:

  Root       Dx         Dy         Dz         |D|  (Debye)
------------------------------------------------------------
     1     3.9759    -5.8661     0.4573     7.1013
     2     1.9790    -4.7667     0.8951     5.2383
     3     5.1348    -3.4277     0.5846     6.2014
     4    -0.3657    -7.8542     1.4931     8.0032

Singlet state electronic transitions:

 Transition      Tx        Ty        Tz       |T|    Osc. (a.u.) 
-----------------------------------------------------------------
   1 ->  2     0.0378   -1.5023   -0.0236    1.5030    0.3094
   1 ->  3     1.8717    0.5053   -0.2322    1.9526    0.6522
   1 ->  4    -0.2366   -0.0165    0.0112    0.2374    0.0164
   2 ->  3    -0.2237    0.7977   -0.0208    0.8287    0.0234
   2 ->  4    -0.8833   -1.7171    0.0857    1.9329    0.5757
   3 ->  4    -0.7850    0.6125    0.1146    1.0023    0.1205

Singlet state velocity transition dipole moments:

 Transition      Px        Py        Pz       |P|    Osc. (a.u.) 
-----------------------------------------------------------------
   1 ->  2     0.0127    0.2331    0.0015    0.2335    0.1769
   1 ->  3    -0.3482   -0.0869    0.0389    0.3610    0.3385
   1 ->  4     0.0816    0.0265   -0.0091    0.0863    0.0114
   2 ->  3    -0.0020   -0.0174    0.0009    0.0176    0.0040
   2 ->  4     0.1015    0.2234   -0.0094    0.2455    0.1739
   3 ->  4     0.0469   -0.0427   -0.0064    0.0638    0.0151

Singlet state magnetic transition dipole moments and rotational strengths:

 Transition      Lx        Ly        Lz        |L|    R(vel) (a.u.)
--------------------------------------------------------------------
   1 ->  2     0.0855   -0.0269    1.1235    1.1271   -0.0168
   1 ->  3     0.0120   -0.1178   -0.4106    0.4273   -0.0386
   1 ->  4    -0.0009    0.0268    0.1191    0.1221   -0.0010
   2 ->  3     0.0022    0.0003    0.0779    0.0779    0.0011
   2 ->  4     0.0645    0.0085    0.9583    0.9605   -0.0025
   3 ->  4    -0.0265    0.0240   -0.2932    0.2954   -0.0021

Singlet state electric quadrupole moments (Cartesian):
Operator origin (a.u.):     0.053083,    -0.024005,    -0.028403 

 Root     Qxy        Qxz        Qyz        Qxx        Qyy        Qzz       R^2
--------------------------------------------------------------------------------------------
    1    -6.6159    12.8701     0.7643    -9.6297   -42.8405   -37.5286   -89.9988
    2    -9.4895    12.5772     0.8553    -5.9002   -44.0904   -37.8663   -87.8569
    3    -5.7621    12.0670     0.6352    -3.8813   -44.0957   -38.0204   -85.9973
    4   -12.1296    12.8283     0.9227    -6.3398   -43.5445   -37.9929   -87.8772

Singlet state electric transition quadrupole moments (Cartesian):

 Transition     Qxy        Qxz        Qyz        Qxx        Qyy        Qzz       norm (a.u.)
--------------------------------------------------------------------------------------------
   1 ->  2     1.8576    -0.0714    -0.1762    -0.4971     2.1671     0.1730     2.9086
   1 ->  3     1.5072    -0.6462    -0.2128     4.4229    -2.1154     0.1232     5.1756
   1 ->  4     0.3324     0.1091     0.0219    -1.0841     0.5648     0.0018     1.2717
   2 ->  3     1.1085    -0.3569    -0.0247     1.9302     0.1770    -0.1773     2.2683
   2 ->  4     0.8634     0.2696    -0.0574    -2.7085     3.0483     0.1346     4.1794
   3 ->  4    -2.5613     0.1861     0.1871    -0.1172    -0.9287    -0.1447     2.7435

Building Xtilde...

Building Z-vector RHS...

Solving CPSCF equations
Using DIIS solver

 Iter         Residual      
------  --------------------
    1      0.185740277120
    2      0.143770919184
    3      0.044810773896
    4      0.025713827177
    5      0.009444786338
    6      0.005352464527
    7      0.003541112215
    8      0.002023316587
    9      0.000933693676
   10      0.000514624939
   11      0.000270608607
   12      0.000159763410
   13      0.000091407464

CPSCF converged

Building X...

Building Xtilde...

Building Z-vector RHS...

Solving CPSCF equations
Using DIIS solver

 Iter         Residual      
------  --------------------
    1      0.220649386819
    2      0.157897127278
    3      0.061453110841
    4      0.022992486530
    5      0.009968174333
    6      0.005346509986
    7      0.003512019970
    8      0.001986081040
    9      0.001217051147
   10      0.000519944005
   11      0.000283635124
   12      0.000165222013
   13      0.000075701549

CPSCF converged

Building X...

Building Xtilde...

Building Z-vector RHS...

Solving CPSCF equations
Using DIIS solver

 Iter         Residual      
------  --------------------
    1      0.224956513518
    2      0.167836803063
    3      0.035245922121
    4      0.029297574516
    5      0.010756283631
    6      0.006454204892
    7      0.003321744511
    8      0.001905339528
    9      0.000971378129
   10      0.000620118612
   11      0.000295555751
   12      0.000096515398

CPSCF converged

Building X...

Lower state energy:      -392.1296247565
Upper state energy:      -392.0784633195
Energy difference:          0.0511614371
 Energy calculation finished, energy:  0.000000000E+00

Converting Cartesians to HDLC

Converting Cartesians to HDLC

Converting Cartesians to HDLC
 in dlf_makehessian...
Updating Hessian with the BFGS update, No    20
Testing convergence  in cycle   21
    Energy  0.0000E+00 Target: 1.0000E-06 converged?  yes
  Max step  2.6949E+00 Target: 1.8000E-03 converged?   no
  RMS step  4.9598E-01 Target: 1.2000E-03 converged?   no
  Max grad  1.1071E-01 Target: 4.5000E-04 converged?   no
  RMS grad  5.3339E-02 Target: 3.0000E-04 converged?   no

Converting HDLC to Cartesians
DFTD Energy:    -0.0980112 hartree

                      *** Start SCF Iterations ***

 Iter     DIIS Error       Energy change         Energy        Time(s)
------------------------------------------------------------------------
Initial temperature is 5000.000000
| Skip purify step
|    1     0.1787892959    -392.3798916351    -392.3798916351     0.07  
|    2     0.1215898971      +0.6123337491    -391.7675578860     0.07  
|    3     0.0577837299      -0.1218003171    -391.8893582031     0.07  
|    4     0.0066275060      -0.0169294180    -391.9062876211     0.06  
|    5     0.0052419554      -0.0013205104    -391.9076081315     0.06  
|    6     0.0015713912      -0.0005297984    -391.9081379299     0.06  
|    7     0.0008630481      -0.0001584414    -391.9082963713     0.05  
|    8     0.0004387744      -0.0000880354    -391.9083844067     0.05  
|    9     0.0004454398      -0.0000554965    -391.9084399032     0.08  
|   10     0.0002759808      -0.0000373160    -391.9084772192     0.05  
|   11     0.0002592371      -0.0000316067    -391.9085088259     0.05  
|   12     0.0000740256      -0.0000101191    -391.9085189450     0.05  
|   13     0.0000333366      -0.0000014092    -391.9085203541     0.04  
------------------------------------------------------------------------
FINAL ENERGY: -391.9085203541 a.u.
Fractional Occupation Entropy: 0.0000000000
Mermin Free Energy:            -391.9085203541
DISPERSION CONTRIBUTION TO ENERGY: -0.0980112380 a.u.
HOMO-LUMO GAP: 5.702 eV
CENTER OF MASS: {0.015372, -0.012597, -0.018306} ANGS
DIPOLE MOMENT: {3.233451, -2.136795, 1.000571} (|D| = 4.002779) DEBYE

  Active Space Parameters
--------------------------------------------
Number of closed orbitals:              27
Number of active orbitals:               3
Number of virtual orbitals:             92
Number of molecular orbitals:          122
Number of basis functions:             130
Number of active electrons:              4
Number of alpha electrons:               2
Number of beta electrons:                2

  Orbital      Energy        Occupation
-----------------------------------------
     26       -0.489487        1.000000
     27       -0.436020        1.000000
     28       -0.315809        0.666667
     29       -0.263992        0.666667
     30       -0.054434        0.666667
     31        0.157404        0.000000
     32        0.181965        0.000000

  CAS Parameters
--------------------------------------------
Number of determinants:                  9
Number of singlet CSFs:                  6
Number of doublet CSFs:                  0
Number of triplet CSFs:                  3
Number of quartet CSFs:                  0
Number of quintet CSFs:                  0
Number of sextet CSFs:                   0
Number of septet CSFs:                   0
Number of singlet states:                4
Number of doublet states:                0
Number of triplet states:                0
Number of quartet states:                0
Number of quintet states:                0
Number of sextet states:                 0
Number of septet states:                 0
Using the hard-coded solver

Singlet state  1 energy:       -392.36059996928503

       -0.97402375076263  X28 X29
        0.13467082726394  X28 B29 A30
        0.13467082726394  X28 A29 B30
        0.10534216768740  X28 X30
        0.03626232113496  B28 X29 A30
        0.03626232113496  A28 X29 B30
        0.03544263042221  X29 X30

Singlet state  2 energy:       -392.14416574382022

        0.68544830218956  B28 X29 A30
        0.68544830218956  A28 X29 B30
        0.13439403857604  B28 A29 X30
        0.13439403857604  A28 B29 X30
        0.09198379379478  X28 B29 A30
        0.09198379379478  X28 A29 B30
        0.07972864958850  X28 X29
        0.02772188877674  X29 X30

Singlet state  3 energy:       -392.10370474546232

       -0.67324431601361  X28 B29 A30
       -0.67324431601361  X28 A29 B30
        0.21571142525809  X28 X30
       -0.15773642297356  X28 X29
        0.09450663067967  B28 X29 A30
        0.09450663067967  A28 X29 B30
       -0.05721783627949  X29 X30
        0.02162286426449  B28 A29 X30
        0.02162286426449  A28 B29 X30

Singlet state  4 energy:       -391.93103247191760

       -0.62705719034759  B28 A29 X30
       -0.62705719034759  A28 B29 X30
       -0.36881763619402  X28 X30
        0.17865980659572  X29 X30
        0.13367889990950  B28 X29 A30
        0.13367889990950  A28 X29 B30
       -0.06277080291178  X28 B29 A30
       -0.06277080291178  X28 A29 B30
       -0.04508149118862  X28 X29

  Root   Mult.   Total Energy (a.u.)   Ex. Energy (a.u.)     Ex. Energy (eV)     Ex. Energy (nm)
-------------------------------------------------------------------------------------------------
     1  singlet       -392.36059997
     2  singlet       -392.14416574          0.21643423          5.88947395        210.51832755
     3  singlet       -392.10370475          0.25689522          6.99047356        177.36169047
     4  singlet       -391.93103247          0.42956750         11.68912441        106.06801364

Singlet state dipole moments:

  Root       Dx         Dy         Dz         |D|  (Debye)
------------------------------------------------------------
     1     3.1570    -6.0544     0.7236     6.8663
     2     3.4457    -1.2060     0.8448     3.7471
     3     2.2578    -6.4924     1.0032     6.9466
     4     3.7437     0.8154     1.1532     4.0013

Singlet state electronic transitions:

 Transition      Tx        Ty        Tz       |T|    Osc. (a.u.) 
-----------------------------------------------------------------
   1 ->  2    -0.8173    0.5511    0.1814    1.0023    0.1450
   1 ->  3    -1.1841   -1.3645    0.0651    1.8078    0.5597
   1 ->  4    -0.1174    0.0753    0.0254    0.1418    0.0058
   2 ->  3     0.3437    0.1358   -0.0334    0.3711    0.0037
   2 ->  4     1.0454    0.9897   -0.0930    1.4425    0.2957
   3 ->  4     0.3651   -0.8557   -0.1336    0.9399    0.1017

Singlet state velocity transition dipole moments:

 Transition      Px        Py        Pz       |P|    Osc. (a.u.) 
-----------------------------------------------------------------
   1 ->  2     0.1347   -0.0743   -0.0233    0.1556    0.0746
   1 ->  3     0.2464    0.2508   -0.0137    0.3519    0.3213
   1 ->  4     0.0498   -0.0108   -0.0069    0.0514    0.0041
   2 ->  3    -0.0251   -0.0033   -0.0011    0.0254    0.0106
   2 ->  4    -0.1600   -0.1558    0.0078    0.2235    0.1562
   3 ->  4    -0.0608    0.0883    0.0163    0.1084    0.0454

Singlet state magnetic transition dipole moments and rotational strengths:

 Transition      Lx        Ly        Lz        |L|    R(vel) (a.u.)
--------------------------------------------------------------------
   1 ->  2    -0.2929    0.1642   -0.0453    0.3388   -0.2338
   1 ->  3     0.0339    0.0223    1.2553    1.2560   -0.0125
   1 ->  4    -0.0731    0.0465    0.0475    0.0988   -0.0104
   2 ->  3    -0.0620    0.0009   -0.1083    0.1248    0.0414
   2 ->  4    -0.0456   -0.0124   -0.8121    0.8135    0.0134
   3 ->  4     0.2495   -0.1211    0.2327    0.3620   -0.1278

Singlet state electric quadrupole moments (Cartesian):
Operator origin (a.u.):     0.029048,    -0.023805,    -0.034594 

 Root     Qxy        Qxz        Qyz        Qxx        Qyy        Qzz       R^2
--------------------------------------------------------------------------------------------
    1     5.0382    11.9110    -0.5512   -35.0610   -38.7152   -37.0387   -110.8148
    2     7.2531    11.2688    -0.5743   -30.9684   -39.1301   -38.1898   -108.2883
    3     2.4313    11.8447    -0.5796   -33.3285   -39.7649   -37.2152   -110.3086
    4     3.0916    11.3072    -0.4073   -29.2713   -42.2885   -38.3256   -109.8855

Singlet state electric transition quadrupole moments (Cartesian):

 Transition     Qxy        Qxz        Qyz        Qxx        Qyy        Qzz       norm (a.u.)
--------------------------------------------------------------------------------------------
   1 ->  2    -1.0472     0.4294     0.4506    -2.6410    -0.2202    -0.2227     2.9253
   1 ->  3     1.2650     0.1680     0.0021    -2.1945     3.2081     0.0538     4.0914
   1 ->  4     0.1863     0.1024     0.0739    -0.7171     0.0743    -0.0362     0.7561
   2 ->  3     0.9521    -0.0902    -0.1261     0.7961    -0.3242    -0.1245     1.2981
   2 ->  4     0.1349    -0.1452    -0.0523     1.4036    -2.0020    -0.0106     2.4537
   3 ->  4     1.4546    -0.3009    -0.3874     1.5319     1.1141     0.1811     2.4448

Building Xtilde...

Building Z-vector RHS...

Solving CPSCF equations
Using DIIS solver

 Iter         Residual      
------  --------------------
    1      0.307318422012
    2      0.175674895587
    3      0.139395617394
    4      0.111598072166
    5      0.081555413907
    6      0.037484551855
    7      0.013460533655
    8      0.004463828442
    9      0.001701275800
   10      0.000848803405
   11      0.000398551795
   12      0.000177786705
   13      0.000089176050

CPSCF converged

Building X...

Building Xtilde...

Building Z-vector RHS...

Solving CPSCF equations
Using DIIS solver

 Iter         Residual      
------  --------------------
    1      0.399317715849
    2      0.364317114055
    3      0.049880770610
    4      0.054180080991
    5      0.023266473294
    6      0.019054357277
    7      0.012631245764
    8      0.007610915688
    9      0.004441447508
   10      0.002084549372
   11      0.000768969760
   12      0.000235200750
   13      0.000121468225
   14      0.000049201996

CPSCF converged

Building X...

Building Xtilde...

Building Z-vector RHS...

Solving CPSCF equations
Using DIIS solver

 Iter         Residual      
------  --------------------
    1      0.111995258154
    2      0.077579430634
    3      0.037035714193
    4      0.020465712102
    5      0.021988380287
    6      0.015018321225
    7      0.010274760814
    8      0.004070961356
    9      0.001547164811
   10      0.000574066775
   11      0.000254487746
   12      0.000130932209
   13      0.000040762332

CPSCF converged

Building X...

Lower state energy:      -392.1441657438
Upper state energy:      -392.1037047455
Energy difference:          0.0404609984
 Energy calculation finished, energy:  0.000000000E+00

Converting Cartesians to HDLC

Converting Cartesians to HDLC

Converting Cartesians to HDLC
 in dlf_makehessian...
Updating Hessian with the BFGS update, No    21
Testing convergence  in cycle   22
    Energy  0.0000E+00 Target: 1.0000E-06 converged?  yes
  Max step  2.0149E+00 Target: 1.8000E-03 converged?   no
  RMS step  3.5642E-01 Target: 1.2000E-03 converged?   no
  Max grad  1.1521E-01 Target: 4.5000E-04 converged?   no
  RMS grad  4.0765E-02 Target: 3.0000E-04 converged?   no

Converting HDLC to Cartesians
DFTD Energy:    -0.0987539 hartree

                      *** Start SCF Iterations ***

 Iter     DIIS Error       Energy change         Energy        Time(s)
------------------------------------------------------------------------
Initial temperature is 5000.000000
| Skip purify step
|    1     0.0833875511    -392.2958522163    -392.2958522163     0.08  
|    2     0.0577606574      +0.4835996086    -391.8122526077     0.07  
|    3     0.0167987717      -0.0911621016    -391.9034147092     0.07  
|    4     0.0060286008      -0.0035370650    -391.9069517742     0.06  
|    5     0.0039515609      -0.0013840832    -391.9083358574     0.06  
|    6     0.0013288314      -0.0003229608    -391.9086588182     0.05  
|    7     0.0005998132      -0.0000867698    -391.9087455880     0.05  
|    8     0.0002551838      -0.0000255545    -391.9087711425     0.05  
|    9     0.0001234822      -0.0000084369    -391.9087795794     0.08  
|   10     0.0000670717      -0.0000041155    -391.9087836950     0.05  
|   11     0.0000408115      -0.0000013493    -391.9087850443     0.05  
------------------------------------------------------------------------
FINAL ENERGY: -391.9087850443 a.u.
Fractional Occupation Entropy: 0.0000000000
Mermin Free Energy:            -391.9087850443
DISPERSION CONTRIBUTION TO ENERGY: -0.0987538609 a.u.
HOMO-LUMO GAP: 5.409 eV
CENTER OF MASS: {0.032480, -0.020939, -0.007280} ANGS
DIPOLE MOMENT: {3.951931, -2.071965, 0.684378} (|D| = 4.514329) DEBYE

  Active Space Parameters
--------------------------------------------
Number of closed orbitals:              27
Number of active orbitals:               3
Number of virtual orbitals:             92
Number of molecular orbitals:          122
Number of basis functions:             130
Number of active electrons:              4
Number of alpha electrons:               2
Number of beta electrons:                2

  Orbital      Energy        Occupation
-----------------------------------------
     26       -0.480446        1.000000
     27       -0.452546        1.000000
     28       -0.324011        0.666667
     29       -0.260328        0.666667
     30       -0.061535        0.666667
     31        0.150248        0.000000
     32        0.179082        0.000000

  CAS Parameters
--------------------------------------------
Number of determinants:                  9
Number of singlet CSFs:                  6
Number of doublet CSFs:                  0
Number of triplet CSFs:                  3
Number of quartet CSFs:                  0
Number of quintet CSFs:                  0
Number of sextet CSFs:                   0
Number of septet CSFs:                   0
Number of singlet states:                4
Number of doublet states:                0
Number of triplet states:                0
Number of quartet states:                0
Number of quintet states:                0
Number of sextet states:                 0
Number of septet states:                 0
Using the hard-coded solver

Singlet state  1 energy:       -392.34369068091337

        0.96908653191317  X28 X29
       -0.15489705315639  X28 B29 A30
       -0.15489705315639  X28 A29 B30
       -0.10559442717322  X28 X30
       -0.03908189743817  X29 X30

Singlet state  2 energy:       -392.13221958060484

        0.68558816905032  B28 X29 A30
        0.68558816905032  A28 X29 B30
        0.14857168943544  B28 A29 X30
        0.14857168943544  A28 B29 X30
        0.07826968136562  X28 B29 A30
        0.07826968136562  X28 A29 B30
        0.04254181911665  X28 X29
        0.03936200842574  X28 X30

Singlet state  3 energy:       -392.10332053174318

        0.67162335527522  X28 B29 A30
        0.67162335527522  X28 A29 B30
       -0.20387956719304  X28 X30
        0.19387171405054  X28 X29
       -0.08188033846206  B28 X29 A30
       -0.08188033846206  A28 X29 B30
        0.06261670789745  X29 X30
        0.02609009494765  B28 A29 X30
        0.02609009494765  A28 B29 X30

Singlet state  4 energy:       -391.91362926922159

        0.82590944198829  X28 X30
        0.34997520289608  B28 A29 X30
        0.34997520289608  A28 B29 X30
       -0.13513182003061  X29 X30
        0.11455433504395  X28 X29
       -0.11442280475508  B28 X29 A30
       -0.11442280475508  A28 X29 B30
        0.08757810055058  X28 B29 A30
        0.08757810055058  X28 A29 B30

  Root   Mult.   Total Energy (a.u.)   Ex. Energy (a.u.)     Ex. Energy (eV)     Ex. Energy (nm)
-------------------------------------------------------------------------------------------------
     1  singlet       -392.34369068
     2  singlet       -392.13221958          0.21147110          5.75442047        215.45909159
     3  singlet       -392.10332053          0.24037015          6.54080347        189.55503139
     4  singlet       -391.91362927          0.43006141         11.70256450        105.94619729

Singlet state dipole moments:

  Root       Dx         Dy         Dz         |D|  (Debye)
------------------------------------------------------------
     1     2.5433    -6.5591     0.4053     7.0466
     2     4.6867    -1.5126     0.4393     4.9443
     3     1.4058    -6.8323     0.8830     7.0311
     4     0.0031    -2.7018     1.4045     3.0451

Singlet state electronic transitions:

 Transition      Tx        Ty        Tz       |T|    Osc. (a.u.) 
-----------------------------------------------------------------
   1 ->  2     1.0015   -0.5183   -0.1946    1.1443    0.1846
   1 ->  3    -1.0445   -1.4195    0.0878    1.7645    0.4989
   1 ->  4     0.0008    0.0847   -0.0125    0.0856    0.0021
   2 ->  3    -0.4935   -0.0279    0.0363    0.4956    0.0047
   2 ->  4    -0.8204   -0.5747    0.1099    1.0077    0.1480
   3 ->  4    -0.4158   -1.6363   -0.0230    1.6884    0.3605

Singlet state velocity transition dipole moments:

 Transition      Px        Py        Pz       |P|    Osc. (a.u.) 
-----------------------------------------------------------------
   1 ->  2    -0.1609    0.0811    0.0276    0.1822    0.1047
   1 ->  3     0.2138    0.2398   -0.0173    0.3217    0.2871
   1 ->  4     0.0390   -0.0184   -0.0065    0.0436    0.0029
   2 ->  3     0.0255    0.0043   -0.0014    0.0259    0.0154
   2 ->  4     0.1079    0.0947   -0.0092    0.1439    0.0631
   3 ->  4     0.0456    0.1786    0.0040    0.1843    0.1194

Singlet state magnetic transition dipole moments and rotational strengths:

 Transition      Lx        Ly        Lz        |L|    R(vel) (a.u.)
--------------------------------------------------------------------
   1 ->  2     0.1907   -0.1484   -0.0026    0.2417   -0.2023
   1 ->  3     0.0812    0.0073    1.2284    1.2311   -0.0090
   1 ->  4    -0.0418    0.0341    0.0075    0.0545   -0.0054
   2 ->  3     0.0389   -0.0044    0.1013    0.1086    0.0287
   2 ->  4     0.0411    0.0090    0.5470    0.5486    0.0011
   3 ->  4     0.1570   -0.0741    0.7241    0.7447   -0.0166

Singlet state electric quadrupole moments (Cartesian):
Operator origin (a.u.):     0.061379,    -0.039569,    -0.013757 

 Root     Qxy        Qxz        Qyz        Qxx        Qyy        Qzz       R^2
--------------------------------------------------------------------------------------------
    1     3.8165    18.3107    -1.3119   -14.8540   -44.0926   -38.6960   -97.6426
    2     7.0410    17.1221    -1.4802    -6.9170   -45.5814   -39.6316   -92.1300
    3     1.2786    18.1747    -1.3088   -12.7066   -45.1561   -38.9201   -96.7828
    4    -1.1936    17.9423    -1.0239    -9.9024   -47.2363   -39.4372   -96.5758

Singlet state electric transition quadrupole moments (Cartesian):

 Transition     Qxy        Qxz        Qyz        Qxx        Qyy        Qzz       norm (a.u.)
--------------------------------------------------------------------------------------------
   1 ->  2     1.1698    -0.4968    -0.3273     2.8568     0.0700     0.2033     3.1512
   1 ->  3     1.4412     0.1282    -0.0607    -1.9621     3.3028     0.0855     4.1064
   1 ->  4     0.5170     0.1105     0.0330    -0.9158     0.1692     0.0040     1.0714
   2 ->  3    -1.0749     0.0815     0.1213    -0.6037     0.4290     0.0947     1.3169
   2 ->  4    -0.5742     0.1115     0.0579    -0.8898     1.2649     0.0132     1.6545
   3 ->  4     2.2556    -0.1685    -0.2524    -0.2130     3.2223     0.1662     3.9543

Building Xtilde...

Building Z-vector RHS...

Solving CPSCF equations
Using DIIS solver

 Iter         Residual      
------  --------------------
    1      0.221455003648
    2      0.149376712650
    3      0.045693414641
    4      0.026592503090
    5      0.017578911026
    6      0.009753477506
    7      0.008783393463
    8      0.002103766805
    9      0.001285004504
   10      0.000321960912
   11      0.000183886470
   12      0.000072323969

CPSCF converged

Building X...

Building Xtilde...

Building Z-vector RHS...

Solving CPSCF equations
Using DIIS solver

 Iter         Residual      
------  --------------------
    1      0.418030101313
    2      0.353127385653
    3      0.043024094193
    4      0.025867458764
    5      0.009032297241
    6      0.007093305653
    7      0.003731874898
    8      0.002568484066
    9      0.001223316525
   10      0.000768681001
   11      0.000367555135
   12      0.000163445888
   13      0.000065890520

CPSCF converged

Building X...

Building Xtilde...

Building Z-vector RHS...

Solving CPSCF equations
Using DIIS solver

 Iter         Residual      
------  --------------------
    1      0.104882140298
    2      0.080388675977
    3      0.028216795239
    4      0.017287720204
    5      0.008521639558
    6      0.005945869820
    7      0.003091071443
    8      0.002619786333
    9      0.000914321366
   10      0.000428531213
   11      0.000164194882
   12      0.000074323495

CPSCF converged

Building X...

Lower state energy:      -392.1322195806
Upper state energy:      -392.1033205317
Energy difference:          0.0288990489
 Energy calculation finished, energy:  0.000000000E+00

Converting Cartesians to HDLC

Converting Cartesians to HDLC

Converting Cartesians to HDLC
 in dlf_makehessian...
Updating Hessian with the BFGS update, No    22
Testing convergence  in cycle   23
    Energy  0.0000E+00 Target: 1.0000E-06 converged?  yes
  Max step  3.4348E+00 Target: 1.8000E-03 converged?   no
  RMS step  5.8676E-01 Target: 1.2000E-03 converged?   no
  Max grad  1.7852E-01 Target: 4.5000E-04 converged?   no
  RMS grad  6.5172E-02 Target: 3.0000E-04 converged?   no
Scaling step back by    0.73052

Converting HDLC to Cartesians
DFTD Energy:    -0.0975025 hartree

                      *** Start SCF Iterations ***

 Iter     DIIS Error       Energy change         Energy        Time(s)
------------------------------------------------------------------------
Initial temperature is 5000.000000
| Skip purify step
|    1     0.2021052257    -392.3037353946    -392.3037353946     0.07  
|    2     0.0809602229      +0.5524480434    -391.7512873511     0.07  
|    3     0.0309161172      -0.1131848504    -391.8644722016     0.07  
|    4     0.0046817151      -0.0186979272    -391.8831701288     0.06  
|    5     0.0053763252      -0.0023749272    -391.8855450560     0.06  
|    6     0.0023195667      -0.0013169517    -391.8868620077     0.06  
|    7     0.0017603174      -0.0007551217    -391.8876171294     0.05  
|    8     0.0010324321      -0.0006123706    -391.8882295000     0.05  
|    9     0.0006894279      -0.0004285845    -391.8886580846     0.08  
|   10     0.0003475765      -0.0002083266    -391.8888664112     0.05  
|   11     0.0001419547      -0.0000588522    -391.8889252634     0.05  
|   12     0.0000524406      -0.0000122144    -391.8889374778     0.05  
|   13     0.0000320103      -0.0000015307    -391.8889390085     0.04  
------------------------------------------------------------------------
FINAL ENERGY: -391.8889390085 a.u.
Fractional Occupation Entropy: 0.0000000000
Mermin Free Energy:            -391.8889390085
DISPERSION CONTRIBUTION TO ENERGY: -0.0975025150 a.u.
HOMO-LUMO GAP: 5.937 eV
CENTER OF MASS: {-0.006516, -0.006906, -0.029484} ANGS
DIPOLE MOMENT: {2.257278, -2.182519, 1.137583} (|D| = 3.339579) DEBYE

  Active Space Parameters
--------------------------------------------
Number of closed orbitals:              27
Number of active orbitals:               3
Number of virtual orbitals:             92
Number of molecular orbitals:          122
Number of basis functions:             130
Number of active electrons:              4
Number of alpha electrons:               2
Number of beta electrons:                2

  Orbital      Energy        Occupation
-----------------------------------------
     26       -0.500050        1.000000
     27       -0.426169        1.000000
     28       -0.286168        0.666667
     29       -0.268136        0.666667
     30       -0.049967        0.666667
     31        0.163544        0.000000
     32        0.177365        0.000000

  CAS Parameters
--------------------------------------------
Number of determinants:                  9
Number of singlet CSFs:                  6
Number of doublet CSFs:                  0
Number of triplet CSFs:                  3
Number of quartet CSFs:                  0
Number of quintet CSFs:                  0
Number of sextet CSFs:                   0
Number of septet CSFs:                   0
Number of singlet states:                4
Number of doublet states:                0
Number of triplet states:                0
Number of quartet states:                0
Number of quintet states:                0
Number of sextet states:                 0
Number of septet states:                 0
Using the hard-coded solver

Singlet state  1 energy:       -392.33070335511161

       -0.98242504917432  X28 X29
        0.10809375434974  X28 B29 A30
        0.10809375434974  X28 A29 B30
        0.10481597744733  X28 X30

Singlet state  2 energy:       -392.17365545983864

        0.69929838673718  B28 X29 A30
        0.69929838673718  A28 X29 B30
        0.08431139027370  B28 A29 X30
        0.08431139027370  A28 B29 X30
        0.05863139988376  X28 B29 A30
        0.05863139988376  X28 A29 B30
        0.02931956899055  X28 X29

Singlet state  3 energy:       -392.06395337696864

        0.68279508621708  X28 B29 A30
        0.68279508621708  X28 A29 B30
       -0.20999256934571  X28 X30
        0.12679710446842  X28 X29
       -0.05811978779659  B28 X29 A30
       -0.05811978779659  A28 X29 B30
        0.02060211128913  X29 X30

Singlet state  4 energy:       -391.95975024275884

       -0.69407055393110  B28 A29 X30
       -0.69407055393110  A28 B29 X30
       -0.10690124849754  X28 X30
        0.09741933272908  X29 X30
        0.08576007124546  B28 X29 A30
        0.08576007124546  A28 X29 B30
       -0.02102048174348  X28 B29 A30
       -0.02102048174348  X28 A29 B30

  Root   Mult.   Total Energy (a.u.)   Ex. Energy (a.u.)     Ex. Energy (eV)     Ex. Energy (nm)
-------------------------------------------------------------------------------------------------
     1  singlet       -392.33070336
     2  singlet       -392.17365546          0.15704790          4.27348996        290.12404840
     3  singlet       -392.06395338          0.26674998          7.25863502        170.80927799
     4  singlet       -391.95975024          0.37095311         10.09414610        122.82784442

Singlet state dipole moments:

  Root       Dx         Dy         Dz         |D|  (Debye)
------------------------------------------------------------
     1     4.4179    -5.6085     0.9278     7.1995
     2     1.6265    -0.3566     1.1621     2.0306
     3     3.4129    -6.2845     1.0194     7.2237
     4     2.3443     0.6858     1.2026     2.7226

Singlet state electronic transitions:

 Transition      Tx        Ty        Tz       |T|    Osc. (a.u.) 
-----------------------------------------------------------------
   1 ->  2    -0.1822    0.0807    0.0720    0.2119    0.0047
   1 ->  3     1.3035    1.3156   -0.0399    1.8524    0.6102
   1 ->  4    -0.0377   -0.0070    0.0112    0.0400    0.0004
   2 ->  3    -0.0518   -0.0661    0.0113    0.0847    0.0005
   2 ->  4     1.0865    1.0715   -0.0381    1.5264    0.3323
   3 ->  4    -0.1672    0.0913    0.0596    0.1996    0.0028

Singlet state velocity transition dipole moments:

 Transition      Px        Py        Pz       |P|    Osc. (a.u.) 
-----------------------------------------------------------------
   1 ->  2     0.0217   -0.0042   -0.0026    0.0223    0.0021
   1 ->  3    -0.2723   -0.2551    0.0090    0.3732    0.3481
   1 ->  4     0.0110    0.0052   -0.0001    0.0122    0.0003
   2 ->  3     0.0050    0.0028    0.0039    0.0069    0.0003
   2 ->  4    -0.1740   -0.1635    0.0053    0.2388    0.1778
   3 ->  4     0.0177   -0.0012   -0.0033    0.0181    0.0021

Singlet state magnetic transition dipole moments and rotational strengths:

 Transition      Lx        Ly        Lz        |L|    R(vel) (a.u.)
--------------------------------------------------------------------
   1 ->  2    -0.4397    0.1063    0.0105    0.4525   -0.0638
   1 ->  3    -0.0080   -0.0327   -1.2532    1.2536   -0.0027
   1 ->  4    -0.0744    0.0224    0.0286    0.0828   -0.0019
   2 ->  3     0.0819    0.0033   -0.0043    0.0821    0.0037
   2 ->  4    -0.0230   -0.0188   -0.8005    0.8010    0.0132
   3 ->  4    -0.3570    0.0791    0.0235    0.3664   -0.0623

Singlet state electric quadrupole moments (Cartesian):
Operator origin (a.u.):    -0.012313,    -0.013051,    -0.055717 

 Root     Qxy        Qxz        Qyz        Qxx        Qyy        Qzz       R^2
--------------------------------------------------------------------------------------------
    1     4.8450     5.4930     0.0870   -60.6986   -27.0170   -35.8248   -123.5404
    2     4.9369     5.5950     0.1268   -63.2128   -26.5237   -37.4949   -127.2314
    3     2.0161     5.4600     0.0993   -59.6822   -27.9023   -35.9648   -123.5492
    4     1.7540     5.4632     0.1115   -61.0343   -28.9399   -37.6362   -127.6105

Singlet state electric transition quadrupole moments (Cartesian):

 Transition     Qxy        Qxz        Qyz        Qxx        Qyy        Qzz       norm (a.u.)
--------------------------------------------------------------------------------------------
   1 ->  2    -0.3259     0.0658     0.4238    -0.8942     0.0227    -0.0292     1.0445
   1 ->  3    -1.0369    -0.2057    -0.0808     2.4825    -3.1521    -0.0271     4.1501
   1 ->  4     0.0118     0.0229     0.0519    -0.1654     0.0617    -0.0014     0.1858
   2 ->  3    -0.2176    -0.0395     0.1493    -0.1768    -0.0095     0.0411     0.3228
   2 ->  4    -0.2221    -0.1488    -0.0706     1.7153    -2.2527     0.0052     2.8449
   3 ->  4    -0.3134     0.0403     0.3641    -0.7643     0.0058    -0.0439     0.9047

Building Xtilde...

Building Z-vector RHS...

Solving CPSCF equations
Using DIIS solver

 Iter         Residual      
------  --------------------
    1      0.249246370922
    2      0.261652496601
    3      0.045129090142
    4      0.034940165926
    5      0.020530828346
    6      0.014401793066
    7      0.006799496484
    8      0.002123587221
    9      0.000956436298
   10      0.000313121203
   11      0.000127411287
   12      0.000054754357

CPSCF converged

Building X...

Building Xtilde...

Building Z-vector RHS...

Solving CPSCF equations
Using DIIS solver

 Iter         Residual      
------  --------------------
    1      0.567787008283
    2      0.551397278644
    3      0.055184475345
    4      0.043999952191
    5      0.016329681172
    6      0.008234542529
    7      0.005545034166
    8      0.002479148837
    9      0.001512333034
   10      0.000997972174
   11      0.000467818524
   12      0.000192572041
   13      0.000087417094

CPSCF converged

Building X...

Building Xtilde...

Building Z-vector RHS...

Solving CPSCF equations
Using DIIS solver

 Iter         Residual      
------  --------------------
    1      0.070648648176
    2      0.040859150871
    3      0.036936155805
    4      0.020264452185
    5      0.013963807647
    6      0.005968545399
    7      0.002448354726
    8      0.000837123368
    9      0.000276230557
   10      0.000110073789
   11      0.000047582815

CPSCF converged

Building X...

Lower state energy:      -392.1736554598
Upper state energy:      -392.0639533770
Energy difference:          0.1097020829
 Energy calculation finished, energy:  0.000000000E+00

Converting Cartesians to HDLC

Converting Cartesians to HDLC

Converting Cartesians to HDLC
 in dlf_makehessian...
Updating Hessian with the BFGS update, No    23
Testing convergence  in cycle   24
    Energy  0.0000E+00 Target: 1.0000E-06 converged?  yes
  Max step  3.0740E+00 Target: 1.8000E-03 converged?   no
  RMS step  5.4770E-01 Target: 1.2000E-03 converged?   no
  Max grad  1.0970E-01 Target: 4.5000E-04 converged?   no
  RMS grad  4.1036E-02 Target: 3.0000E-04 converged?   no
Scaling step back by    0.99458

Converting HDLC to Cartesians
DFTD Energy:    -0.0983340 hartree

                      *** Start SCF Iterations ***

 Iter     DIIS Error       Energy change         Energy        Time(s)
------------------------------------------------------------------------
Initial temperature is 5000.000000
| Skip purify step
|    1     0.3049587390    -392.1691884617    -392.1691884617     0.08  
|    2     0.0637921141      +0.3793474939    -391.7898409677     0.08  
|    3     0.0329524376      -0.0676754895    -391.8575164572     0.07  
|    4     0.0087719495      -0.0379676872    -391.8954841444     0.07  
|    5     0.0055391917      -0.0021293111    -391.8976134556     0.06  
|    6     0.0020559099      -0.0009807613    -391.8985942168     0.06  
|    7     0.0009153812      -0.0003650424    -391.8989592592     0.06  
|    8     0.0007454267      -0.0002295475    -391.8991888068     0.06  
|    9     0.0003825121      -0.0000848834    -391.8992736902     0.08  
|   10     0.0002188359      -0.0000363067    -391.8993099969     0.05  
|   11     0.0001265182      -0.0000081723    -391.8993181692     0.05  
|   12     0.0000712884      -0.0000014440    -391.8993196132     0.04  
|   13     0.0000407814      -0.0000002614    -391.8993198746     0.04  
------------------------------------------------------------------------
FINAL ENERGY: -391.8993198746 a.u.
Fractional Occupation Entropy: 0.0000000000
Mermin Free Energy:            -391.8993198746
DISPERSION CONTRIBUTION TO ENERGY: -0.0983339542 a.u.
HOMO-LUMO GAP: 5.199 eV
CENTER OF MASS: {0.035049, -0.019908, -0.006744} ANGS
DIPOLE MOMENT: {4.030803, -2.687275, 0.592511} (|D| = 4.880563) DEBYE

  Active Space Parameters
--------------------------------------------
Number of closed orbitals:              27
Number of active orbitals:               3
Number of virtual orbitals:             92
Number of molecular orbitals:          122
Number of basis functions:             130
Number of active electrons:              4
Number of alpha electrons:               2
Number of beta electrons:                2

  Orbital      Energy        Occupation
-----------------------------------------
     26       -0.477475        1.000000
     27       -0.456976        1.000000
     28       -0.328689        0.666667
     29       -0.252900        0.666667
     30       -0.061829        0.666667
     31        0.147275        0.000000
     32        0.177842        0.000000

  CAS Parameters
--------------------------------------------
Number of determinants:                  9
Number of singlet CSFs:                  6
Number of doublet CSFs:                  0
Number of triplet CSFs:                  3
Number of quartet CSFs:                  0
Number of quintet CSFs:                  0
Number of sextet CSFs:                   0
Number of septet CSFs:                   0
Number of singlet states:                4
Number of doublet states:                0
Number of triplet states:                0
Number of quartet states:                0
Number of quintet states:                0
Number of sextet states:                 0
Number of septet states:                 0
Using the hard-coded solver

Singlet state  1 energy:       -392.33235873353550

        0.98252873633990  X28 X29
       -0.10804399135859  X28 B29 A30
       -0.10804399135859  X28 A29 B30
       -0.09001622532152  X28 X30
       -0.05470511266329  X29 X30

Singlet state  2 energy:       -392.12911735082434

       -0.61914890668703  X28 B29 A30
       -0.61914890668703  X28 A29 B30
        0.28758318003909  B28 X29 A30
        0.28758318003909  A28 X29 B30
        0.14137557760017  B28 A29 X30
        0.14137557760017  A28 B29 X30
       -0.12419073056738  X28 X29
        0.10511820508330  X28 X30
       -0.03812885169202  X29 X30

Singlet state  3 energy:       -392.08772640393096

        0.61415660056819  B28 X29 A30
        0.61415660056819  A28 X29 B30
        0.28021589558412  X28 B29 A30
        0.28021589558412  X28 A29 B30
       -0.22429267819849  X28 X30
        0.12203418339688  X29 X30
        0.10126806173463  B28 A29 X30
        0.10126806173463  A28 B29 X30
        0.05358596472253  X28 X29

Singlet state  4 energy:       -391.90891889400598

        0.94341834093468  X28 X30
       -0.17713214680890  X29 X30
        0.13651953745971  X28 B29 A30
        0.13651953745971  X28 A29 B30
        0.11773195274944  B28 X29 A30
        0.11773195274944  A28 X29 B30
        0.10791540944177  X28 X29
        0.03117296382373  B28 A29 X30
        0.03117296382373  A28 B29 X30

  Root   Mult.   Total Energy (a.u.)   Ex. Energy (a.u.)     Ex. Energy (eV)     Ex. Energy (nm)
-------------------------------------------------------------------------------------------------
     1  singlet       -392.33235873
     2  singlet       -392.12911735          0.20324138          5.53047850        224.18353271
     3  singlet       -392.08772640          0.24463233          6.65678328        186.25245177
     4  singlet       -391.90891889          0.42343984         11.52238238        107.60293887

Singlet state dipole moments:

  Root       Dx         Dy         Dz         |D|  (Debye)
------------------------------------------------------------
     1     3.6158    -6.1357     0.1386     7.1232
     2     1.5583    -4.4933     0.7310     4.8117
     3     5.3625    -3.8420     0.4045     6.6091
     4    -0.5358    -7.6912     1.5348     7.8611

Singlet state electronic transitions:

 Transition      Tx        Ty        Tz       |T|    Osc. (a.u.) 
-----------------------------------------------------------------
   1 ->  2    -0.1503    1.4584    0.0345    1.4666    0.2914
   1 ->  3    -1.7748   -0.5949    0.2595    1.8897    0.5824
   1 ->  4    -0.1278    0.0075   -0.0107    0.1285    0.0047
   2 ->  3     0.0222    0.8639   -0.0391    0.8651    0.0207
   2 ->  4     1.0770    1.6357   -0.1362    1.9632    0.5658
   3 ->  4     0.4692   -0.9208   -0.0816    1.0367    0.1281

Singlet state velocity transition dipole moments:

 Transition      Px        Py        Pz       |P|    Osc. (a.u.) 
-----------------------------------------------------------------
   1 ->  2     0.0026   -0.2236   -0.0026    0.2236    0.1640
   1 ->  3     0.3193    0.0992   -0.0427    0.3370    0.3096
   1 ->  4     0.0590    0.0177   -0.0079    0.0621    0.0061
   2 ->  3    -0.0059   -0.0199    0.0017    0.0208    0.0070
   2 ->  4    -0.1182   -0.2018    0.0149    0.2343    0.1662
   3 ->  4    -0.0122    0.0738    0.0029    0.0749    0.0209

Singlet state magnetic transition dipole moments and rotational strengths:

 Transition      Lx        Ly        Lz        |L|    R(vel) (a.u.)
--------------------------------------------------------------------
   1 ->  2    -0.1280    0.0381   -1.0471    1.0556   -0.0300
   1 ->  3    -0.0002    0.1017    0.5563    0.5655   -0.0562
   1 ->  4    -0.0005    0.0189    0.0962    0.0980   -0.0011
   2 ->  3    -0.0062    0.0023    0.0427    0.0432    0.0015
   2 ->  4    -0.0913   -0.0094   -0.8870    0.8918   -0.0022
   3 ->  4     0.0462   -0.0162    0.4086    0.4115   -0.0031

Singlet state electric quadrupole moments (Cartesian):
Operator origin (a.u.):     0.066233,    -0.037621,    -0.012744 

 Root     Qxy        Qxz        Qyz        Qxx        Qyy        Qzz       R^2
--------------------------------------------------------------------------------------------
    1    -4.6004    18.8015     0.1354    -8.0699   -41.8409   -38.9701   -88.8809
    2    -7.1733    18.4080     0.2697    -3.8820   -43.0048   -39.3826   -86.2694
    3    -3.6149    18.0319     0.0160    -2.1835   -43.2867   -39.5474   -85.0176
    4   -10.2050    18.7532     0.3477    -4.5975   -42.6865   -39.5271   -86.8112

Singlet state electric transition quadrupole moments (Cartesian):

 Transition     Qxy        Qxz        Qyz        Qxx        Qyy        Qzz       norm (a.u.)
--------------------------------------------------------------------------------------------
   1 ->  2    -1.9958     0.1477     0.2461     0.0251    -2.0760    -0.1931     2.9006
   1 ->  3    -0.9957     0.6051     0.1387    -4.2273     2.3119    -0.1156     4.9604
   1 ->  4     0.4927     0.0818    -0.0021    -0.9170     0.4725     0.0186     1.1463
   2 ->  3     1.5959    -0.4430    -0.0529     2.3692     0.0406    -0.2015     2.8984
   2 ->  4    -0.6755    -0.2790     0.0983     2.7297    -3.1441    -0.1225     4.2303
   3 ->  4     2.4604    -0.1117    -0.2248    -0.3592     1.5097     0.1407     2.9231

Building Xtilde...

Building Z-vector RHS...

Solving CPSCF equations
Using DIIS solver

 Iter         Residual      
------  --------------------
    1      0.172200634316
    2      0.146045550559
    3      0.043993255961
    4      0.022434240578
    5      0.009536616668
    6      0.004703200097
    7      0.003016202385
    8      0.001195442429
    9      0.000906495839
   10      0.000313468126
   11      0.000174074452
   12      0.000116820963
   13      0.000079234648

CPSCF converged

Building X...

Building Xtilde...

Building Z-vector RHS...

Solving CPSCF equations
Using DIIS solver

 Iter         Residual      
------  --------------------
    1      0.225994802302
    2      0.177621445118
    3      0.061148268226
    4      0.028262136467
    5      0.011079352812
    6      0.005744079432
    7      0.003715473785
    8      0.001940445016
    9      0.001105212319
   10      0.000430792970
   11      0.000228818919
   12      0.000135128312
   13      0.000068113347

CPSCF converged

Building X...

Building Xtilde...

Building Z-vector RHS...

Solving CPSCF equations
Using DIIS solver

 Iter         Residual      
------  --------------------
    1      0.241625278238
    2      0.183548825218
    3      0.034721952110
    4      0.029378354147
    5      0.011407964597
    6      0.007171809270
    7      0.003820572639
    8      0.002124136346
    9      0.000823127571
   10      0.000635639168
   11      0.000301511441
   12      0.000124933408
   13      0.000074184153

CPSCF converged

Building X...

Lower state energy:      -392.1291173508
Upper state energy:      -392.0877264039
Energy difference:          0.0413909469
 Energy calculation finished, energy:  0.000000000E+00

Converting Cartesians to HDLC

Converting Cartesians to HDLC

Converting Cartesians to HDLC
 in dlf_makehessian...
Updating Hessian with the BFGS update, No    24
Testing convergence  in cycle   25
    Energy  0.0000E+00 Target: 1.0000E-06 converged?  yes
  Max step  1.8708E+00 Target: 1.8000E-03 converged?   no
  RMS step  3.7924E-01 Target: 1.2000E-03 converged?   no
  Max grad  1.2920E-01 Target: 4.5000E-04 converged?   no
  RMS grad  4.4825E-02 Target: 3.0000E-04 converged?   no

Converting HDLC to Cartesians
DFTD Energy:    -0.0981644 hartree

                      *** Start SCF Iterations ***

 Iter     DIIS Error       Energy change         Energy        Time(s)
------------------------------------------------------------------------
Initial temperature is 5000.000000
| Skip purify step
|    1     0.1863261413    -392.3819759062    -392.3819759062     0.07  
|    2     0.1131115244      +0.6140011303    -391.7679747759     0.07  
|    3     0.0432126632      -0.1290184632    -391.8969932391     0.07  
|    4     0.0055299274      -0.0120174776    -391.9090107166     0.06  
|    5     0.0044575900      -0.0012450594    -391.9102557761     0.06  
|    6     0.0014950346      -0.0005163866    -391.9107721627     0.06  
|    7     0.0010288164      -0.0002124884    -391.9109846510     0.05  
|    8     0.0005610330      -0.0001251648    -391.9111098158     0.05  
|    9     0.0008133358      -0.0001121596    -391.9112219754     0.08  
|   10     0.0005454015      -0.0000784108    -391.9113003862     0.05  
|   11     0.0002985626      -0.0000722107    -391.9113725969     0.05  
|   12     0.0000815228      -0.0000185137    -391.9113911105     0.05  
|   13     0.0000309943      -0.0000027083    -391.9113938188     0.05  
------------------------------------------------------------------------
FINAL ENERGY: -391.9113938188 a.u.
Fractional Occupation Entropy: 0.0000000000
Mermin Free Energy:            -391.9113938188
DISPERSION CONTRIBUTION TO ENERGY: -0.0981643770 a.u.
HOMO-LUMO GAP: 5.692 eV
CENTER OF MASS: {0.017401, -0.014738, -0.017397} ANGS
DIPOLE MOMENT: {3.103852, -2.226243, 0.992874} (|D| = 3.946625) DEBYE

  Active Space Parameters
--------------------------------------------
Number of closed orbitals:              27
Number of active orbitals:               3
Number of virtual orbitals:             92
Number of molecular orbitals:          122
Number of basis functions:             130
Number of active electrons:              4
Number of alpha electrons:               2
Number of beta electrons:                2

  Orbital      Energy        Occupation
-----------------------------------------
     26       -0.488140        1.000000
     27       -0.435719        1.000000
     28       -0.315112        0.666667
     29       -0.266057        0.666667
     30       -0.056861        0.666667
     31        0.156742        0.000000
     32        0.182476        0.000000

  CAS Parameters
--------------------------------------------
Number of determinants:                  9
Number of singlet CSFs:                  6
Number of doublet CSFs:                  0
Number of triplet CSFs:                  3
Number of quartet CSFs:                  0
Number of quintet CSFs:                  0
Number of sextet CSFs:                   0
Number of septet CSFs:                   0
Number of singlet states:                4
Number of doublet states:                0
Number of triplet states:                0
Number of quartet states:                0
Number of quintet states:                0
Number of sextet states:                 0
Number of septet states:                 0
Using the hard-coded solver

Singlet state  1 energy:       -392.36169252723494

       -0.97394972365003  X28 X29
        0.13299644520032  X28 B29 A30
        0.13299644520032  X28 A29 B30
        0.10457008191981  X28 X30
        0.04417978975277  B28 X29 A30
        0.04417978975277  A28 X29 B30
        0.03426045186666  X29 X30

Singlet state  2 energy:       -392.15091658691500

        0.68797563549954  B28 X29 A30
        0.68797563549954  A28 X29 B30
        0.12936130934494  B28 A29 X30
        0.12936130934494  A28 B29 X30
        0.08603746921688  X28 X29
        0.07491999208084  X28 B29 A30
        0.07491999208084  X28 A29 B30
        0.03492504726513  X29 X30

Singlet state  3 energy:       -392.10612947665106

       -0.67462503136845  X28 B29 A30
       -0.67462503136845  X28 A29 B30
        0.22159940919771  X28 X30
       -0.15504065648154  X28 X29
        0.07831774798855  B28 X29 A30
        0.07831774798855  A28 X29 B30
       -0.05442519954932  X29 X30
        0.02635136749055  B28 A29 X30
        0.02635136749055  A28 B29 X30

Singlet state  4 energy:       -391.93943456177834

       -0.64785412099744  B28 A29 X30
       -0.64785412099744  A28 B29 X30
       -0.29455856856612  X28 X30
        0.17914752868055  X29 X30
        0.12795466803650  B28 X29 A30
        0.12795466803650  A28 X29 B30
       -0.06191158951676  X28 B29 A30
       -0.06191158951676  X28 A29 B30
       -0.03606389451451  X28 X29

  Root   Mult.   Total Energy (a.u.)   Ex. Energy (a.u.)     Ex. Energy (eV)     Ex. Energy (nm)
-------------------------------------------------------------------------------------------------
     1  singlet       -392.36169253
     2  singlet       -392.15091659          0.21077594          5.73550421        216.16969708
     3  singlet       -392.10612948          0.25556305          6.95422328        178.28622356
     4  singlet       -391.93943456          0.42225797         11.49022196        107.90411288

Singlet state dipole moments:

  Root       Dx         Dy         Dz         |D|  (Debye)
------------------------------------------------------------
     1     3.3548    -6.0498     0.6534     6.9485
     2     3.4171    -1.2685     0.8180     3.7356
     3     2.3389    -6.4610     0.9743     6.9400
     4     3.8543     0.8739     1.1115     4.1055

Singlet state electronic transitions:

 Transition      Tx        Ty        Tz       |T|    Osc. (a.u.) 
-----------------------------------------------------------------
   1 ->  2    -0.7993    0.5415    0.1855    0.9831    0.1358
   1 ->  3    -1.1504   -1.3719    0.0716    1.7918    0.5470
   1 ->  4    -0.1075    0.0722    0.0258    0.1321    0.0049
   2 ->  3     0.3203    0.1051   -0.0309    0.3385    0.0034
   2 ->  4     1.0642    0.9977   -0.1072    1.4627    0.3016
   3 ->  4     0.4326   -0.7692   -0.1395    0.8935    0.0887

Singlet state velocity transition dipole moments:

 Transition      Px        Py        Pz       |P|    Osc. (a.u.) 
-----------------------------------------------------------------
   1 ->  2     0.1294   -0.0686   -0.0239    0.1484    0.0697
   1 ->  3     0.2397    0.2514   -0.0149    0.3476    0.3153
   1 ->  4     0.0458   -0.0099   -0.0068    0.0474    0.0035
   2 ->  3    -0.0254   -0.0042   -0.0011    0.0257    0.0098
   2 ->  4    -0.1600   -0.1559    0.0093    0.2236    0.1576
   3 ->  4    -0.0664    0.0763    0.0173    0.1026    0.0421

Singlet state magnetic transition dipole moments and rotational strengths:

 Transition      Lx        Ly        Lz        |L|    R(vel) (a.u.)
--------------------------------------------------------------------
   1 ->  2    -0.3226    0.1536   -0.0289    0.3585   -0.2448
   1 ->  3     0.0459    0.0191    1.2429    1.2438   -0.0105
   1 ->  4    -0.0776    0.0421    0.0459    0.0995   -0.0102
   2 ->  3    -0.0696    0.0011   -0.1133    0.1330    0.0422
   2 ->  4    -0.0479   -0.0143   -0.8104    0.8119    0.0113
   3 ->  4     0.2775   -0.1154    0.1798    0.3502   -0.1447

Singlet state electric quadrupole moments (Cartesian):
Operator origin (a.u.):     0.032883,    -0.027851,    -0.032875 

 Root     Qxy        Qxz        Qyz        Qxx        Qyy        Qzz       R^2
--------------------------------------------------------------------------------------------
    1     3.9779    13.4301    -0.6451   -36.2359   -37.0529   -37.2839   -110.5726
    2     5.9692    12.8948    -0.6785   -32.8302   -37.2488   -38.4913   -108.5702
    3     1.2458    13.3807    -0.6514   -34.5873   -38.0263   -37.4683   -110.0819
    4     2.0856    12.8863    -0.5119   -30.8321   -40.3504   -38.6739   -109.8565

Singlet state electric transition quadrupole moments (Cartesian):

 Transition     Qxy        Qxz        Qyz        Qxx        Qyy        Qzz       norm (a.u.)
--------------------------------------------------------------------------------------------
   1 ->  2    -0.9563     0.4077     0.4611    -2.5344    -0.1787    -0.2401     2.7939
   1 ->  3     1.2858     0.1634    -0.0313    -2.1311     3.1938     0.0556     4.0530
   1 ->  4     0.1617     0.0931     0.0699    -0.6471     0.0526    -0.0409     0.6804
   2 ->  3     0.8228    -0.0703    -0.1324     0.6651    -0.2971    -0.1192     1.1154
   2 ->  4     0.1098    -0.1582    -0.0494     1.4717    -2.0511    -0.0053     2.5323
   3 ->  4     1.2900    -0.2960    -0.4086     1.6060     0.8786     0.1906     2.3035

Building Xtilde...

Building Z-vector RHS...

Solving CPSCF equations
Using DIIS solver

 Iter         Residual      
------  --------------------
    1      0.329293259843
    2      0.182801782592
    3      0.159545514255
    4      0.129524687610
    5      0.088315143410
    6      0.036849917152
    7      0.012622789660
    8      0.004597637505
    9      0.001896434921
   10      0.001000384546
   11      0.000468978262
   12      0.000206460777
   13      0.000098170998

CPSCF converged

Building X...

Building Xtilde...

Building Z-vector RHS...

Solving CPSCF equations
Using DIIS solver

 Iter         Residual      
------  --------------------
    1      0.406592773571
    2      0.383256812365
    3      0.051984506380
    4      0.057384331706
    5      0.026755822795
    6      0.021930156144
    7      0.014401134407
    8      0.008595770040
    9      0.005084688835
   10      0.002136786024
   11      0.000874870245
   12      0.000286820432
   13      0.000157551185
   14      0.000049539247

CPSCF converged

Building X...

Building Xtilde...

Building Z-vector RHS...

Solving CPSCF equations
Using DIIS solver

 Iter         Residual      
------  --------------------
    1      0.116769073903
    2      0.077038573614
    3      0.044779422125
    4      0.025844608336
    5      0.025763424856
    6      0.017321129814
    7      0.011226859326
    8      0.004051567048
    9      0.001495105115
   10      0.000526223620
   11      0.000230453073
   12      0.000109317626
   13      0.000034255264

CPSCF converged

Building X...

Lower state energy:      -392.1509165869
Upper state energy:      -392.1061294767
Energy difference:          0.0447871103
 Energy calculation finished, energy:  0.000000000E+00

Converting Cartesians to HDLC

Converting Cartesians to HDLC

Converting Cartesians to HDLC
 in dlf_makehessian...
Updating Hessian with the BFGS update, No    25
Testing convergence  in cycle   26
    Energy  0.0000E+00 Target: 1.0000E-06 converged?  yes
  Max step  1.7370E+00 Target: 1.8000E-03 converged?   no
  RMS step  3.1786E-01 Target: 1.2000E-03 converged?   no
  Max grad  9.9187E-02 Target: 4.5000E-04 converged?   no
  RMS grad  3.7312E-02 Target: 3.0000E-04 converged?   no

Converting HDLC to Cartesians
DFTD Energy:    -0.0989743 hartree

                      *** Start SCF Iterations ***

 Iter     DIIS Error       Energy change         Energy        Time(s)
------------------------------------------------------------------------
Initial temperature is 5000.000000
| Skip purify step
|    1     0.0792937800    -392.2911073387    -392.2911073387     0.08  
|    2     0.0538129214      +0.4847446467    -391.8063626920     0.07  
|    3     0.0171659699      -0.0984300376    -391.9047927295     0.07  
|    4     0.0078045997      -0.0042338159    -391.9090265454     0.06  
|    5     0.0046837659      -0.0019631402    -391.9109896857     0.06  
|    6     0.0013945391      -0.0003938008    -391.9113834865     0.06  
|    7     0.0005714098      -0.0000987042    -391.9114821907     0.05  
|    8     0.0002906473      -0.0000282090    -391.9115103997     0.05  
|    9     0.0001568334      -0.0000099137    -391.9115203135     0.08  
|   10     0.0000952447      -0.0000053588    -391.9115256723     0.05  
|   11     0.0000565599      -0.0000020034    -391.9115276757     0.05  
|   12     0.0000350404      -0.0000005800    -391.9115282556     0.04  
------------------------------------------------------------------------
FINAL ENERGY: -391.9115282556 a.u.
Fractional Occupation Entropy: 0.0000000000
Mermin Free Energy:            -391.9115282556
DISPERSION CONTRIBUTION TO ENERGY: -0.0989743391 a.u.
HOMO-LUMO GAP: 5.374 eV
CENTER OF MASS: {0.034285, -0.024539, -0.003997} ANGS
DIPOLE MOMENT: {3.734538, -2.150350, 0.639979} (|D| = 4.356645) DEBYE

  Active Space Parameters
--------------------------------------------
Number of closed orbitals:              27
Number of active orbitals:               3
Number of virtual orbitals:             92
Number of molecular orbitals:          122
Number of basis functions:             130
Number of active electrons:              4
Number of alpha electrons:               2
Number of beta electrons:                2

  Orbital      Energy        Occupation
-----------------------------------------
     26       -0.478801        1.000000
     27       -0.451604        1.000000
     28       -0.324346        0.666667
     29       -0.261724        0.666667
     30       -0.064229        0.666667
     31        0.148020        0.000000
     32        0.179140        0.000000

  CAS Parameters
--------------------------------------------
Number of determinants:                  9
Number of singlet CSFs:                  6
Number of doublet CSFs:                  0
Number of triplet CSFs:                  3
Number of quartet CSFs:                  0
Number of quintet CSFs:                  0
Number of sextet CSFs:                   0
Number of septet CSFs:                   0
Number of singlet states:                4
Number of doublet states:                0
Number of triplet states:                0
Number of quartet states:                0
Number of quintet states:                0
Number of sextet states:                 0
Number of septet states:                 0
Using the hard-coded solver

Singlet state  1 energy:       -392.34707367107887

        0.96969863008092  X28 X29
       -0.15160437068198  X28 B29 A30
       -0.15160437068198  X28 A29 B30
       -0.10613282448711  X28 X30
       -0.03893842050476  X29 X30
       -0.02034102311150  B28 X29 A30
       -0.02034102311150  A28 X29 B30

Singlet state  2 energy:       -392.13389686623964

       -0.68708333260216  B28 X29 A30
       -0.68708333260216  A28 X29 B30
       -0.14623294788834  B28 A29 X30
       -0.14623294788834  A28 B29 X30
       -0.06608429605987  X28 B29 A30
       -0.06608429605987  X28 A29 B30
       -0.05545598082423  X28 X29
       -0.03529856781626  X28 X30

Singlet state  3 energy:       -392.10763862618626

       -0.67305272141216  X28 B29 A30
       -0.67305272141216  X28 A29 B30
        0.21098870160752  X28 X30
       -0.18709068208548  X28 X29
        0.07101725952564  B28 X29 A30
        0.07101725952564  A28 X29 B30
       -0.05986343032333  X29 X30
       -0.02012933529697  B28 A29 X30
       -0.02012933529697  A28 B29 X30

Singlet state  4 energy:       -391.92060207059404

        0.58632215055745  X28 X30
        0.54058106253718  B28 A29 X30
        0.54058106253718  A28 B29 X30
       -0.14337991593881  X29 X30
       -0.13903490841319  B28 X29 A30
       -0.13903490841319  A28 X29 B30
        0.07848563218562  X28 X29
        0.05653034206921  X28 B29 A30
        0.05653034206921  X28 A29 B30

  Root   Mult.   Total Energy (a.u.)   Ex. Energy (a.u.)     Ex. Energy (eV)     Ex. Energy (nm)
-------------------------------------------------------------------------------------------------
     1  singlet       -392.34707367
     2  singlet       -392.13389687          0.21317680          5.80083504        213.73512566
     3  singlet       -392.10763863          0.23943504          6.51535799        190.29533121
     4  singlet       -391.92060207          0.42647160         11.60488078        106.83799605

Singlet state dipole moments:

  Root       Dx         Dy         Dz         |D|  (Debye)
------------------------------------------------------------
     1     2.6338    -6.4037     0.2554     6.9289
     2     4.6295    -1.6185     0.3598     4.9175
     3     1.4263    -6.6977     0.8048     6.8950
     4     2.2369     0.2438     1.0985     2.5040

Singlet state electronic transitions:

 Transition      Tx        Ty        Tz       |T|    Osc. (a.u.) 
-----------------------------------------------------------------
   1 ->  2    -0.9732    0.5462    0.2100    1.1356    0.1833
   1 ->  3     0.9922    1.4258   -0.0999    1.7399    0.4832
   1 ->  4    -0.0614    0.1049    0.0081    0.1218    0.0042
   2 ->  3    -0.4542   -0.0266    0.0313    0.4560    0.0036
   2 ->  4     0.9180    0.7974   -0.1452    1.2246    0.2132
   3 ->  4    -0.1536    1.2475    0.0896    1.2601    0.1980

Singlet state velocity transition dipole moments:

 Transition      Px        Py        Pz       |P|    Osc. (a.u.) 
-----------------------------------------------------------------
   1 ->  2     0.1586   -0.0809   -0.0303    0.1806    0.1021
   1 ->  3    -0.2035   -0.2402    0.0193    0.3154    0.2770
   1 ->  4     0.0479   -0.0255   -0.0090    0.0550    0.0047
   2 ->  3     0.0268    0.0052   -0.0018    0.0274    0.0190
   2 ->  4    -0.1272   -0.1288    0.0125    0.1814    0.1029
   3 ->  4     0.0276   -0.1412   -0.0134    0.1445    0.0744

Singlet state magnetic transition dipole moments and rotational strengths:

 Transition      Lx        Ly        Lz        |L|    R(vel) (a.u.)
--------------------------------------------------------------------
   1 ->  2    -0.2216    0.1409    0.0034    0.2626   -0.2189
   1 ->  3    -0.0989   -0.0061   -1.2000    1.2041   -0.0067
   1 ->  4    -0.0615    0.0411    0.0019    0.0740   -0.0094
   2 ->  3     0.0509   -0.0060    0.1146    0.1255    0.0429
   2 ->  4    -0.0618   -0.0075   -0.6927    0.6955    0.0008
   3 ->  4    -0.2086    0.0976   -0.4616    0.5159   -0.0713

Singlet state electric quadrupole moments (Cartesian):
Operator origin (a.u.):     0.064789,    -0.046371,    -0.007553 

 Root     Qxy        Qxz        Qyz        Qxx        Qyy        Qzz       R^2
--------------------------------------------------------------------------------------------
    1     2.6784    21.4896    -1.6028   -18.5063   -40.7907   -39.4545   -98.7515
    2     5.7247    20.4040    -1.7687   -11.1093   -41.9583   -40.4577   -93.5253
    3     0.0247    21.3813    -1.5759   -16.4943   -41.6838   -39.7014   -97.8795
    4    -0.5812    20.7997    -1.3030   -11.4137   -44.7433   -40.5362   -96.6932

Singlet state electric transition quadrupole moments (Cartesian):

 Transition     Qxy        Qxz        Qyz        Qxx        Qyy        Qzz       norm (a.u.)
--------------------------------------------------------------------------------------------
   1 ->  2    -1.0233     0.4689     0.3362    -2.6489    -0.0814    -0.2382     2.9087
   1 ->  3    -1.4845    -0.1205     0.1154     1.8724    -3.2648    -0.0819     4.0501
   1 ->  4     0.3347     0.1283     0.0453    -0.9227     0.0515    -0.0256     0.9926
   2 ->  3    -0.9301     0.0602     0.1221    -0.4987     0.4191     0.1111     1.1491
   2 ->  4     0.3533    -0.1049    -0.0130     0.9068    -1.6772     0.0031     1.9420
   3 ->  4    -1.9775     0.2942     0.3396    -0.9417    -2.0735    -0.1722     3.0542

Building Xtilde...

Building Z-vector RHS...

Solving CPSCF equations
Using DIIS solver

 Iter         Residual      
------  --------------------
    1      0.230033917527
    2      0.157910640848
    3      0.060297792539
    4      0.039262396025
    5      0.036076198986
    6      0.022938669066
    7      0.012493389073
    8      0.004313911253
    9      0.001415876286
   10      0.000608249571
   11      0.000185869351
   12      0.000093976430

CPSCF converged

Building X...

Building Xtilde...

Building Z-vector RHS...

Solving CPSCF equations
Using DIIS solver

 Iter         Residual      
------  --------------------
    1      0.406272918371
    2      0.343222733866
    3      0.044681761788
    4      0.034526883853
    5      0.011640944539
    6      0.009573012525
    7      0.005415667138
    8      0.003398340135
    9      0.001784042081
   10      0.001059836099
   11      0.000509488371
   12      0.000217016080
   13      0.000078490523

CPSCF converged

Building X...

Building Xtilde...

Building Z-vector RHS...

Solving CPSCF equations
Using DIIS solver

 Iter         Residual      
------  --------------------
    1      0.106531231116
    2      0.078867947841
    3      0.031258708266
    4      0.018646198387
    5      0.013949132275
    6      0.007106492037
    7      0.006033109867
    8      0.002315261045
    9      0.001448581738
   10      0.000428292976
   11      0.000197599872
   12      0.000087299574

CPSCF converged

Building X...

Lower state energy:      -392.1338968662
Upper state energy:      -392.1076386262
Energy difference:          0.0262582401
 Energy calculation finished, energy:  0.000000000E+00

Converting Cartesians to HDLC

Converting Cartesians to HDLC

Converting Cartesians to HDLC
 in dlf_makehessian...
Updating Hessian with the BFGS update, No    26
Testing convergence  in cycle   27
    Energy  0.0000E+00 Target: 1.0000E-06 converged?  yes
  Max step  2.7950E+00 Target: 1.8000E-03 converged?   no
  RMS step  4.8178E-01 Target: 1.2000E-03 converged?   no
  Max grad  1.5761E-01 Target: 4.5000E-04 converged?   no
  RMS grad  5.6655E-02 Target: 3.0000E-04 converged?   no
Scaling step back by    0.36308

Converting HDLC to Cartesians
DFTD Energy:    -0.0976240 hartree

                      *** Start SCF Iterations ***

 Iter     DIIS Error       Energy change         Energy        Time(s)
------------------------------------------------------------------------
Initial temperature is 5000.000000
| Skip purify step
|    1     0.1702148162    -392.2983481530    -392.2983481530     0.07  
|    2     0.0757315343      +0.5294591769    -391.7688889761     0.07  
|    3     0.0276693289      -0.1094982767    -391.8783872528     0.07  
|    4     0.0047746964      -0.0148800900    -391.8932673429     0.06  
|    5     0.0042502588      -0.0022142302    -391.8954815731     0.06  
|    6     0.0020277904      -0.0012661881    -391.8967477612     0.06  
|    7     0.0019821392      -0.0007650809    -391.8975128421     0.05  
|    8     0.0010802197      -0.0005887244    -391.8981015665     0.05  
|    9     0.0009368311      -0.0005586477    -391.8986602142     0.08  
|   10     0.0004632592      -0.0003179987    -391.8989782129     0.05  
|   11     0.0002323872      -0.0001212077    -391.8990994207     0.05  
|   12     0.0000823226      -0.0000368755    -391.8991362961     0.05  
|   13     0.0000483022      -0.0000053938    -391.8991416899     0.05  
------------------------------------------------------------------------
FINAL ENERGY: -391.8991416899 a.u.
Fractional Occupation Entropy: 0.0000000000
Mermin Free Energy:            -391.8991416899
DISPERSION CONTRIBUTION TO ENERGY: -0.0976239776 a.u.
HOMO-LUMO GAP: 5.896 eV
CENTER OF MASS: {-0.002246, -0.008038, -0.027851} ANGS
DIPOLE MOMENT: {2.399439, -2.381716, 1.121506} (|D| = 3.561973) DEBYE

  Active Space Parameters
--------------------------------------------
Number of closed orbitals:              27
Number of active orbitals:               3
Number of virtual orbitals:             92
Number of molecular orbitals:          122
Number of basis functions:             130
Number of active electrons:              4
Number of alpha electrons:               2
Number of beta electrons:                2

  Orbital      Energy        Occupation
-----------------------------------------
     26       -0.496204        1.000000
     27       -0.426824        1.000000
     28       -0.293160        0.666667
     29       -0.270395        0.666667
     30       -0.053718        0.666667
     31        0.162030        0.000000
     32        0.176994        0.000000

  CAS Parameters
--------------------------------------------
Number of determinants:                  9
Number of singlet CSFs:                  6
Number of doublet CSFs:                  0
Number of triplet CSFs:                  3
Number of quartet CSFs:                  0
Number of quintet CSFs:                  0
Number of sextet CSFs:                   0
Number of septet CSFs:                   0
Number of singlet states:                4
Number of doublet states:                0
Number of triplet states:                0
Number of quartet states:                0
Number of quintet states:                0
Number of sextet states:                 0
Number of septet states:                 0
Using the hard-coded solver

Singlet state  1 energy:       -392.34079019755450

        0.98298379485676  X28 X29
       -0.10479834831820  X28 B29 A30
       -0.10479834831820  X28 A29 B30
       -0.10319815242793  X28 X30
       -0.02212536054874  B28 X29 A30
       -0.02212536054874  A28 X29 B30

Singlet state  2 energy:       -392.18106867061522

       -0.70057218347790  B28 X29 A30
       -0.70057218347790  A28 X29 B30
       -0.08604419934333  B28 A29 X30
       -0.08604419934333  A28 B29 X30
       -0.03773772193310  X28 X29
       -0.03159107941396  X28 B29 A30
       -0.03159107941396  X28 A29 B30

Singlet state  3 energy:       -392.07912905254392

       -0.68382115301543  X28 B29 A30
       -0.68382115301543  X28 A29 B30
        0.21533677448961  X28 X30
       -0.12209507379622  X28 X29
        0.03206288103645  B28 X29 A30
        0.03206288103645  A28 X29 B30
        0.02252738510170  B28 A29 X30
        0.02252738510170  A28 B29 X30
       -0.02071485082362  X29 X30

Singlet state  4 energy:       -391.96845799811223

       -0.69856664572331  B28 A29 X30
       -0.69856664572331  A28 B29 X30
        0.08650092443693  B28 X29 A30
        0.08650092443693  A28 X29 B30
        0.06389260204145  X29 X30
       -0.05752013592104  X28 X30
       -0.02855705704062  X28 B29 A30
       -0.02855705704061  X28 A29 B30

  Root   Mult.   Total Energy (a.u.)   Ex. Energy (a.u.)     Ex. Energy (eV)     Ex. Energy (nm)
-------------------------------------------------------------------------------------------------
     1  singlet       -392.34079020
     2  singlet       -392.18106867          0.15972153          4.34624316        285.26756564
     3  singlet       -392.07912905          0.26166115          7.12016085        174.13120763
     4  singlet       -391.96845800          0.37233220         10.13167297        122.37290043

Singlet state dipole moments:

  Root       Dx         Dy         Dz         |D|  (Debye)
------------------------------------------------------------
     1     4.6469    -5.7660     0.8536     7.4545
     2     1.9229    -0.5790     1.1202     2.2994
     3     3.5507    -6.3725     0.9952     7.3625
     4     2.4306     0.4791     1.2010     2.7532

Singlet state electronic transitions:

 Transition      Tx        Ty        Tz       |T|    Osc. (a.u.) 
-----------------------------------------------------------------
   1 ->  2    -0.2395    0.1255    0.0879    0.2843    0.0086
   1 ->  3     1.2678    1.3386   -0.0484    1.8443    0.5934
   1 ->  4     0.0414    0.0011   -0.0132    0.0434    0.0005
   2 ->  3    -0.0741   -0.0554    0.0150    0.0937    0.0006
   2 ->  4    -1.0762   -1.0868    0.0511    1.5303    0.3320
   3 ->  4     0.2088   -0.1352   -0.0729    0.2592    0.0050

Singlet state velocity transition dipole moments:

 Transition      Px        Py        Pz       |P|    Osc. (a.u.) 
-----------------------------------------------------------------
   1 ->  2     0.0293   -0.0087   -0.0062    0.0312    0.0041
   1 ->  3    -0.2617   -0.2556    0.0104    0.3659    0.3412
   1 ->  4    -0.0125   -0.0040    0.0009    0.0131    0.0003
   2 ->  3     0.0069    0.0021    0.0038    0.0082    0.0004
   2 ->  4     0.1684    0.1641   -0.0062    0.2352    0.1734
   3 ->  4    -0.0219    0.0050    0.0061    0.0233    0.0033

Singlet state magnetic transition dipole moments and rotational strengths:

 Transition      Lx        Ly        Lz        |L|    R(vel) (a.u.)
--------------------------------------------------------------------
   1 ->  2    -0.4486    0.0963    0.0149    0.4591   -0.0882
   1 ->  3    -0.0204   -0.0308   -1.2465    1.2470    0.0009
   1 ->  4     0.0755   -0.0205   -0.0309    0.0841   -0.0024
   2 ->  3     0.0866    0.0044    0.0094    0.0872    0.0063
   2 ->  4     0.0265    0.0197    0.7997    0.8004    0.0130
   3 ->  4     0.3669   -0.0711   -0.0187    0.3742   -0.0769

Singlet state electric quadrupole moments (Cartesian):
Operator origin (a.u.):    -0.004244,    -0.015190,    -0.052631 

 Root     Qxy        Qxz        Qyz        Qxx        Qyy        Qzz       R^2
--------------------------------------------------------------------------------------------
    1     3.4218     6.8604     0.0548   -56.5106   -28.6243   -36.0034   -121.1382
    2     3.4146     6.9927     0.0920   -59.0457   -27.9557   -37.6544   -124.6558
    3     0.4869     6.8361     0.0799   -55.4053   -29.5451   -36.1551   -121.1055
    4     0.1852     6.8745     0.1009   -56.8603   -30.3146   -37.8096   -124.9844

Singlet state electric transition quadrupole moments (Cartesian):

 Transition     Qxy        Qxz        Qyz        Qxx        Qyy        Qzz       norm (a.u.)
--------------------------------------------------------------------------------------------
   1 ->  2    -0.3670     0.0915     0.4424    -1.0596     0.0295    -0.0597     1.2108
   1 ->  3    -1.0075    -0.2123    -0.0531     2.4627    -3.1309    -0.0314     4.1147
   1 ->  4    -0.0145    -0.0254    -0.0537     0.1861    -0.0575     0.0059     0.2042
   2 ->  3    -0.2370    -0.0290     0.1537    -0.2264     0.0141     0.0414     0.3658
   2 ->  4     0.1749     0.1586     0.0655    -1.7223     2.2433    -0.0027     2.8388
   3 ->  4     0.3630    -0.0617    -0.3825     0.8916     0.0009     0.0653     1.0397

Building Xtilde...

Building Z-vector RHS...

Solving CPSCF equations
Using DIIS solver

 Iter         Residual      
------  --------------------
    1      0.241441925220
    2      0.253694005037
    3      0.055021506299
    4      0.045694182266
    5      0.029587707005
    6      0.020524228469
    7      0.009553973972
    8      0.003067945196
    9      0.001395539264
   10      0.000476361850
   11      0.000178594249
   12      0.000076920334

CPSCF converged

Building X...

Building Xtilde...

Building Z-vector RHS...

Solving CPSCF equations
Using DIIS solver

 Iter         Residual      
------  --------------------
    1      0.563623973647
    2      0.544350750205
    3      0.056500980816
    4      0.045363202345
    5      0.018030880987
    6      0.010320579259
    7      0.007376980470
    8      0.004031830783
    9      0.002553768621
   10      0.001633310584
   11      0.000630324337
   12      0.000269678850
   13      0.000086209051

CPSCF converged

Building X...

Building Xtilde...

Building Z-vector RHS...

Solving CPSCF equations
Using DIIS solver

 Iter         Residual      
------  --------------------
    1      0.079955212084
    2      0.046120821144
    3      0.043378178440
    4      0.025750270322
    5      0.019295676903
    6      0.008131502323
    7      0.003410374602
    8      0.001110706986
    9      0.000371630808
   10      0.000152222427
   11      0.000073248464

CPSCF converged

Building X...

Lower state energy:      -392.1810686706
Upper state energy:      -392.0791290525
Energy difference:          0.1019396181
 Energy calculation finished, energy:  0.000000000E+00

Converting Cartesians to HDLC

Converting Cartesians to HDLC

Converting Cartesians to HDLC
 in dlf_makehessian...
Updating Hessian with the BFGS update, No    27
Testing convergence  in cycle   28
    Energy  0.0000E+00 Target: 1.0000E-06 converged?  yes
  Max step  1.3681E+00 Target: 1.8000E-03 converged?   no
  RMS step  2.8917E-01 Target: 1.2000E-03 converged?   no
  Max grad  1.0194E-01 Target: 4.5000E-04 converged?   no
  RMS grad  4.0267E-02 Target: 3.0000E-04 converged?   no
Scaling step back by    0.86910

Converting HDLC to Cartesians
DFTD Energy:    -0.0989743 hartree

                      *** Start SCF Iterations ***

 Iter     DIIS Error       Energy change         Energy        Time(s)
------------------------------------------------------------------------
Initial temperature is 5000.000000
| Skip purify step
|    1     0.1964366836    -392.1823883915    -392.1823883915     0.08  
|    2     0.0512060940      +0.4083331869    -391.7740552046     0.07  
|    3     0.0331662547      -0.0917590038    -391.8658142084     0.07  
|    4     0.0078975875      -0.0383860723    -391.9042002807     0.07  
|    5     0.0053353864      -0.0023523040    -391.9065525847     0.06  
|    6     0.0019640986      -0.0010017006    -391.9075542853     0.06  
|    7     0.0011346779      -0.0004190214    -391.9079733067     0.06  
|    8     0.0008922395      -0.0002854800    -391.9082587867     0.06  
|    9     0.0004886062      -0.0001379614    -391.9083967481     0.08  
|   10     0.0002850399      -0.0000820536    -391.9084788017     0.05  
|   11     0.0000975655      -0.0000218130    -391.9085006148     0.05  
|   12     0.0000532766      -0.0000026348    -391.9085032495     0.04  
|   13     0.0000255428      -0.0000005140    -391.9085037636     0.04  
------------------------------------------------------------------------
FINAL ENERGY: -391.9085037636 a.u.
Fractional Occupation Entropy: 0.0000000000
Mermin Free Energy:            -391.9085037636
DISPERSION CONTRIBUTION TO ENERGY: -0.0989742932 a.u.
HOMO-LUMO GAP: 5.233 eV
CENTER OF MASS: {0.033635, -0.023834, -0.001487} ANGS
DIPOLE MOMENT: {3.865389, -2.600103, 0.544303} (|D| = 4.690207) DEBYE

  Active Space Parameters
--------------------------------------------
Number of closed orbitals:              27
Number of active orbitals:               3
Number of virtual orbitals:             92
Number of molecular orbitals:          122
Number of basis functions:             130
Number of active electrons:              4
Number of alpha electrons:               2
Number of beta electrons:                2

  Orbital      Energy        Occupation
-----------------------------------------
     26       -0.473411        1.000000
     27       -0.453482        1.000000
     28       -0.330636        0.666667
     29       -0.255680        0.666667
     30       -0.063360        0.666667
     31        0.143931        0.000000
     32        0.177229        0.000000

  CAS Parameters
--------------------------------------------
Number of determinants:                  9
Number of singlet CSFs:                  6
Number of doublet CSFs:                  0
Number of triplet CSFs:                  3
Number of quartet CSFs:                  0
Number of quintet CSFs:                  0
Number of sextet CSFs:                   0
Number of septet CSFs:                   0
Number of singlet states:                4
Number of doublet states:                0
Number of triplet states:                0
Number of quartet states:                0
Number of quintet states:                0
Number of sextet states:                 0
Number of septet states:                 0
Using the hard-coded solver

Singlet state  1 energy:       -392.34664136146927

       -0.98092065108200  X28 X29
       -0.11376312246959  X28 B29 A30
       -0.11376312246959  X28 A29 B30
        0.09549053454391  X28 X30
        0.05127796080000  X29 X30

Singlet state  2 energy:       -392.13180430801810

       -0.62305108086417  X28 B29 A30
       -0.62305108086417  X28 A29 B30
       -0.27604022627841  B28 X29 A30
       -0.27604022627841  A28 X29 B30
        0.13927547156492  X28 X29
        0.13154641728760  B28 A29 X30
        0.13154641728760  A28 B29 X30
       -0.12372867927106  X28 X30
        0.04362253275670  X29 X30

Singlet state  3 energy:       -392.10266081906735

        0.62268648533602  B28 X29 A30
        0.62268648533602  A28 X29 B30
       -0.27237186737065  X28 B29 A30
       -0.27237186737065  X28 A29 B30
       -0.20285204798686  X28 X30
       -0.11328632263590  B28 A29 X30
       -0.11328632263590  A28 B29 X30
        0.08914271347842  X29 X30
        0.03724587437962  X28 X29

Singlet state  4 energy:       -391.91750779878004

       -0.94442537554759  X28 X30
        0.16536627983710  X29 X30
        0.12625896828803  X28 B29 A30
        0.12625896828803  X28 A29 B30
       -0.11893372994885  B28 X29 A30
       -0.11893372994885  A28 X29 B30
       -0.11020491694706  X28 X29
       -0.06479375513859  B28 A29 X30
       -0.06479375513859  A28 B29 X30

  Root   Mult.   Total Energy (a.u.)   Ex. Energy (a.u.)     Ex. Energy (eV)     Ex. Energy (nm)
-------------------------------------------------------------------------------------------------
     1  singlet       -392.34664136
     2  singlet       -392.13180431          0.21483705          5.84601270        212.08339268
     3  singlet       -392.10266082          0.24398054          6.63904725        186.75001999
     4  singlet       -391.91750780          0.42913356         11.67731645        106.17526833

Singlet state dipole moments:

  Root       Dx         Dy         Dz         |D|  (Debye)
------------------------------------------------------------
     1     3.2379    -5.8871     0.0075     6.7188
     2     1.5906    -4.8517     0.6291     5.1444
     3     5.2113    -3.4191     0.3225     6.2411
     4    -1.1094    -6.8900     1.5597     7.1509

Singlet state electronic transitions:

 Transition      Tx        Ty        Tz       |T|    Osc. (a.u.) 
-----------------------------------------------------------------
   1 ->  2    -0.0190    1.5176    0.0299    1.5180    0.3300
   1 ->  3     1.6511    0.4395   -0.2840    1.7320    0.4880
   1 ->  4    -0.0727    0.0440   -0.0168    0.0866    0.0021
   2 ->  3    -0.1554   -0.8161    0.0496    0.8322    0.0135
   2 ->  4     0.9058    1.7057   -0.1194    1.9350    0.5349
   3 ->  4    -0.5020    0.7387    0.0990    0.8986    0.0997

Singlet state velocity transition dipole moments:

 Transition      Px        Py        Pz       |P|    Osc. (a.u.) 
-----------------------------------------------------------------
   1 ->  2    -0.0166   -0.2380   -0.0024    0.2386    0.1766
   1 ->  3    -0.2998   -0.0743    0.0470    0.3124    0.2667
   1 ->  4     0.0560    0.0075   -0.0089    0.0572    0.0051
   2 ->  3     0.0172    0.0168   -0.0031    0.0242    0.0134
   2 ->  4    -0.1023   -0.2073    0.0125    0.2315    0.1667
   3 ->  4     0.0304   -0.0618   -0.0065    0.0692    0.0172

Singlet state magnetic transition dipole moments and rotational strengths:

 Transition      Lx        Ly        Lz        |L|    R(vel) (a.u.)
--------------------------------------------------------------------
   1 ->  2    -0.1718    0.0368   -1.0269    1.0418   -0.0159
   1 ->  3     0.0492   -0.0973   -0.5236    0.5349   -0.1316
   1 ->  4    -0.0136    0.0192    0.0700    0.0738   -0.0029
   2 ->  3     0.0280   -0.0036    0.0258    0.0383    0.0117
   2 ->  4    -0.1329    0.0041   -0.9176    0.9271    0.0059
   3 ->  4    -0.0477    0.0195   -0.2668    0.2718   -0.0049

Singlet state electric quadrupole moments (Cartesian):
Operator origin (a.u.):     0.063561,    -0.045040,    -0.002811 

 Root     Qxy        Qxz        Qyz        Qxx        Qyy        Qzz       R^2
--------------------------------------------------------------------------------------------
    1    -3.1254    23.1817    -0.5262   -18.2228   -37.9585   -39.9672   -96.1485
    2    -5.4895    22.8647    -0.3885   -14.6727   -38.6968   -40.3631   -93.7326
    3    -1.7287    22.4173    -0.6293   -12.2876   -39.2389   -40.6998   -92.2263
    4    -8.8704    23.2064    -0.2439   -15.1938   -38.5309   -40.6197   -94.3443

Singlet state electric transition quadrupole moments (Cartesian):

 Transition     Qxy        Qxz        Qyz        Qxx        Qyy        Qzz       norm (a.u.)
--------------------------------------------------------------------------------------------
   1 ->  2    -1.9330     0.1353     0.3103     0.1621    -2.3218    -0.2021     3.0511
   1 ->  3     0.6978    -0.5696    -0.1489     3.9234    -2.0444     0.1692     4.5205
   1 ->  4     0.5668     0.0742    -0.0024    -0.8507     0.3427     0.0168     1.0808
   2 ->  3    -1.7891     0.4359     0.0458    -2.2789    -0.0699     0.2068     2.9384
   2 ->  4    -1.1464    -0.1716     0.2032     2.1549    -3.2373    -0.1404     4.0655
   3 ->  4    -2.3278     0.1587     0.2528    -0.0921    -1.1887    -0.1115     2.6347

Building Xtilde...

Building Z-vector RHS...

Solving CPSCF equations
Using DIIS solver

 Iter         Residual      
------  --------------------
    1      0.199478615188
    2      0.168226459328
    3      0.043764282585
    4      0.020753362988
    5      0.013428004734
    6      0.007793761197
    7      0.006495716370
    8      0.002456093416
    9      0.001843778544
   10      0.000729501445
   11      0.000415816033
   12      0.000226842730
   13      0.000113078995
   14      0.000048127763

CPSCF converged

Building X...

Building Xtilde...

Building Z-vector RHS...

Solving CPSCF equations
Using DIIS solver

 Iter         Residual      
------  --------------------
    1      0.183767287684
    2      0.154560653210
    3      0.055884782621
    4      0.039569194009
    5      0.020929290378
    6      0.015025912824
    7      0.008970423086
    8      0.003348780128
    9      0.001953850951
   10      0.000723701528
   11      0.000491631408
   12      0.000276937900
   13      0.000087490077

CPSCF converged

Building X...

Building Xtilde...

Building Z-vector RHS...

Solving CPSCF equations
Using DIIS solver

 Iter         Residual      
------  --------------------
    1      0.229406692037
    2      0.172825011594
    3      0.032230929177
    4      0.026683614475
    5      0.011906604241
    6      0.007713677480
    7      0.005046347823
    8      0.002416518435
    9      0.001176504348
   10      0.000687626532
   11      0.000370207235
   12      0.000142553356
   13      0.000080452778

CPSCF converged

Building X...

Lower state energy:      -392.1318043080
Upper state energy:      -392.1026608191
Energy difference:          0.0291434890
 Energy calculation finished, energy:  0.000000000E+00

Converting Cartesians to HDLC

Converting Cartesians to HDLC

Converting Cartesians to HDLC
 in dlf_makehessian...
Updating Hessian with the BFGS update, No    28
Testing convergence  in cycle   29
    Energy  0.0000E+00 Target: 1.0000E-06 converged?  yes
  Max step  3.4990E+00 Target: 1.8000E-03 converged?   no
  RMS step  6.2419E-01 Target: 1.2000E-03 converged?   no
  Max grad  1.8929E-01 Target: 4.5000E-04 converged?   no
  RMS grad  6.7774E-02 Target: 3.0000E-04 converged?   no

Converting HDLC to Cartesians
DFTD Energy:    -0.0981573 hartree

                      *** Start SCF Iterations ***

 Iter     DIIS Error       Energy change         Energy        Time(s)
------------------------------------------------------------------------
Initial temperature is 5000.000000
| Skip purify step
|    1     0.1463731721    -392.3731572744    -392.3731572744     0.07  
|    2     0.0870892075      +0.5750526762    -391.7981045982     0.07  
|    3     0.0202417943      -0.1032842751    -391.9013888733     0.07  
|    4     0.0049783072      -0.0058408612    -391.9072297345     0.06  
|    5     0.0038494587      -0.0012074766    -391.9084372111     0.06  
|    6     0.0016181302      -0.0005192746    -391.9089564858     0.05  
|    7     0.0013057490      -0.0003057308    -391.9092622166     0.05  
|    8     0.0008997369      -0.0002043290    -391.9094665456     0.05  
|    9     0.0009583128      -0.0002168698    -391.9096834154     0.08  
|   10     0.0005518339      -0.0001710161    -391.9098544315     0.05  
|   11     0.0003075294      -0.0000955626    -391.9099499941     0.05  
|   12     0.0000930646      -0.0000335153    -391.9099835094     0.05  
|   13     0.0000290781      -0.0000058189    -391.9099893283     0.05  
------------------------------------------------------------------------
FINAL ENERGY: -391.9099893283 a.u.
Fractional Occupation Entropy: 0.0000000000
Mermin Free Energy:            -391.9099893283
DISPERSION CONTRIBUTION TO ENERGY: -0.0981573044 a.u.
HOMO-LUMO GAP: 5.723 eV
CENTER OF MASS: {0.015436, -0.015118, -0.015738} ANGS
DIPOLE MOMENT: {2.783967, -2.449640, 0.988771} (|D| = 3.837821) DEBYE

  Active Space Parameters
--------------------------------------------
Number of closed orbitals:              27
Number of active orbitals:               3
Number of virtual orbitals:             92
Number of molecular orbitals:          122
Number of basis functions:             130
Number of active electrons:              4
Number of alpha electrons:               2
Number of beta electrons:                2

  Orbital      Energy        Occupation
-----------------------------------------
     26       -0.487649        1.000000
     27       -0.433704        1.000000
     28       -0.314047        0.666667
     29       -0.268981        0.666667
     30       -0.058655        0.666667
     31        0.155453        0.000000
     32        0.181622        0.000000

  CAS Parameters
--------------------------------------------
Number of determinants:                  9
Number of singlet CSFs:                  6
Number of doublet CSFs:                  0
Number of triplet CSFs:                  3
Number of quartet CSFs:                  0
Number of quintet CSFs:                  0
Number of sextet CSFs:                   0
Number of septet CSFs:                   0
Number of singlet states:                4
Number of doublet states:                0
Number of triplet states:                0
Number of quartet states:                0
Number of quintet states:                0
Number of sextet states:                 0
Number of septet states:                 0
Using the hard-coded solver

Singlet state  1 energy:       -392.36069081828850

        0.97830465973399  X28 X29
        0.11453860129966  X28 B29 A30
        0.11453860129966  X28 A29 B30
       -0.10029462904923  X28 X30
        0.05329795396281  B28 X29 A30
        0.05329795396281  A28 X29 B30
       -0.02966343452722  X29 X30

Singlet state  2 energy:       -392.15700725666187

       -0.69396433876599  B28 X29 A30
       -0.69396433876599  A28 X29 B30
        0.11603717332683  B28 A29 X30
        0.11603717332683  A28 B29 X30
        0.08228838447811  X28 X29
        0.04929870258178  X29 X30

Singlet state  3 energy:       -392.10824897867758

       -0.68011332867760  X28 B29 A30
       -0.68011332867760  X28 A29 B30
       -0.22626363254968  X28 X30
        0.13456008320093  X28 X29
        0.04394807169906  X29 X30
       -0.03658015236414  B28 A29 X30
       -0.03658015236414  A28 B29 X30
        0.02216331207752  B28 X29 A30
        0.02216331207752  A28 X29 B30

Singlet state  4 energy:       -391.94965984356423

       -0.68617445134915  B28 A29 X30
       -0.68617445134915  A28 B29 X30
        0.12547553826328  X29 X30
       -0.11226714410577  B28 X29 A30
       -0.11226714410577  A28 X29 B30
       -0.10680654244637  X28 X30
        0.05356100310543  X28 B29 A30
        0.05356100310543  X28 A29 B30

  Root   Mult.   Total Energy (a.u.)   Ex. Energy (a.u.)     Ex. Energy (eV)     Ex. Energy (nm)
-------------------------------------------------------------------------------------------------
     1  singlet       -392.36069082
     2  singlet       -392.15700726          0.20368356          5.54251080        223.69685018
     3  singlet       -392.10824898          0.25244184          6.86929083        180.49056860
     4  singlet       -391.94965984          0.41103097         11.18472004        110.85142963

Singlet state dipole moments:

  Root       Dx         Dy         Dz         |D|  (Debye)
------------------------------------------------------------
     1     3.7476    -5.8735     0.5332     6.9876
     2     3.2341    -1.2090     0.7882     3.5415
     3     2.5671    -6.3618     0.9204     6.9217
     4     3.6377     0.6094     1.0803     3.8433

Singlet state electronic transitions:

 Transition      Tx        Ty        Tz       |T|    Osc. (a.u.) 
-----------------------------------------------------------------
   1 ->  2     0.7488   -0.4532   -0.1850    0.8946    0.1087
   1 ->  3    -1.0801   -1.3988    0.0753    1.7689    0.5266
   1 ->  4     0.0887   -0.0627   -0.0256    0.1116    0.0034
   2 ->  3    -0.2723   -0.0256    0.0285    0.2750    0.0025
   2 ->  4     1.0638    1.0485   -0.1225    1.4987    0.3105
   3 ->  4    -0.5342    0.5363    0.1459    0.7709    0.0628

Singlet state velocity transition dipole moments:

 Transition      Px        Py        Pz       |P|    Osc. (a.u.) 
-----------------------------------------------------------------
   1 ->  2    -0.1185    0.0529    0.0241    0.1320    0.0570
   1 ->  3     0.2233    0.2558   -0.0154    0.3399    0.3051
   1 ->  4    -0.0350    0.0081    0.0059    0.0364    0.0021
   2 ->  3     0.0210    0.0031    0.0019    0.0214    0.0062
   2 ->  4    -0.1546   -0.1583    0.0107    0.2215    0.1578
   3 ->  4     0.0728   -0.0510   -0.0185    0.0908    0.0347

Singlet state magnetic transition dipole moments and rotational strengths:

 Transition      Lx        Ly        Lz        |L|    R(vel) (a.u.)
--------------------------------------------------------------------
   1 ->  2     0.3793   -0.1379    0.0029    0.4036   -0.2561
   1 ->  3     0.0686    0.0161    1.2179    1.2200    0.0025
   1 ->  4     0.0812   -0.0332   -0.0319    0.0934   -0.0080
   2 ->  3     0.0773   -0.0035    0.0991    0.1257    0.0369
   2 ->  4    -0.0417   -0.0181   -0.7958    0.7971    0.0038
   3 ->  4    -0.3239    0.1057   -0.0898    0.3524   -0.1722

Singlet state electric quadrupole moments (Cartesian):
Operator origin (a.u.):     0.029170,    -0.028568,    -0.029740 

 Root     Qxy        Qxz        Qyz        Qxx        Qyy        Qzz       R^2
--------------------------------------------------------------------------------------------
    1     2.2170    15.2496    -0.5168   -39.5741   -34.9733   -37.5545   -112.1019
    2     3.6286    14.9574    -0.5508   -37.7516   -34.6810   -38.9108   -111.3435
    3    -0.7629    15.2445    -0.4765   -38.0665   -35.8939   -37.7536   -111.7140
    4     0.1554    14.9147    -0.4066   -35.4896   -37.4347   -39.1506   -112.0750

Singlet state electric transition quadrupole moments (Cartesian):

 Transition     Qxy        Qxz        Qyz        Qxx        Qyy        Qzz       norm (a.u.)
--------------------------------------------------------------------------------------------
   1 ->  2     0.8216    -0.3668    -0.4917     2.3649    -0.0130     0.2434     2.5891
   1 ->  3     1.2567     0.1623    -0.0863    -2.0893     3.1607     0.0485     3.9964
   1 ->  4    -0.0694    -0.0733    -0.0663     0.4865    -0.0322     0.0432     0.5042
   2 ->  3    -0.5618     0.0342     0.1430    -0.4741     0.2163     0.0814     0.7845
   2 ->  4     0.0247    -0.1815    -0.0415     1.6299    -2.1542     0.0133     2.7079
   3 ->  4    -0.9687     0.2789     0.4403    -1.7307    -0.3327    -0.1829     2.0855

Building Xtilde...

Building Z-vector RHS...

Solving CPSCF equations
Using DIIS solver

 Iter         Residual      
------  --------------------
    1      0.334739293431
    2      0.180914743735
    3      0.168195247763
    4      0.127565268971
    5      0.097807323485
    6      0.036640859979
    7      0.014398043738
    8      0.005535472574
    9      0.002573919773
   10      0.001363809002
   11      0.000613143996
   12      0.000293562553
   13      0.000122307371
   14      0.000055213261

CPSCF converged

Building X...

Building Xtilde...

Building Z-vector RHS...

Solving CPSCF equations
Using DIIS solver

 Iter         Residual      
------  --------------------
    1      0.417062074109
    2      0.416952240179
    3      0.055277858236
    4      0.063283741110
    5      0.032678692120
    6      0.026619882837
    7      0.017443270326
    8      0.010821374905
    9      0.006668815174
   10      0.002512505158
   11      0.001120622558
   12      0.000390604837
   13      0.000203824829
   14      0.000061823091

CPSCF converged

Building X...

Building Xtilde...

Building Z-vector RHS...

Solving CPSCF equations
Using DIIS solver

 Iter         Residual      
------  --------------------
    1      0.121171187445
    2      0.077586364535
    3      0.051595825085
    4      0.030731167479
    5      0.026329557133
    6      0.017902075661
    7      0.011620889963
    8      0.003932175032
    9      0.001469381106
   10      0.000473792597
   11      0.000212634961
   12      0.000076284944

CPSCF converged

Building X...

Lower state energy:      -392.1570072567
Upper state energy:      -392.1082489787
Energy difference:          0.0487582780
 Energy calculation finished, energy:  0.000000000E+00

Converting Cartesians to HDLC

Converting Cartesians to HDLC

Converting Cartesians to HDLC
 in dlf_makehessian...
Updating Hessian with the BFGS update, No    29
Testing convergence  in cycle   30
    Energy  0.0000E+00 Target: 1.0000E-06 converged?  yes
  Max step  3.6853E+00 Target: 1.8000E-03 converged?   no
  RMS step  6.3417E-01 Target: 1.2000E-03 converged?   no
  Max grad  9.5800E-02 Target: 4.5000E-04 converged?   no
  RMS grad  4.0015E-02 Target: 3.0000E-04 converged?   no

Converting HDLC to Cartesians
DFTD Energy:    -0.0991819 hartree

                      *** Start SCF Iterations ***

 Iter     DIIS Error       Energy change         Energy        Time(s)
------------------------------------------------------------------------
Initial temperature is 5000.000000
| Skip purify step
|    1     0.0698089720    -392.3026545484    -392.3026545484     0.07  
|    2     0.0644140408      +0.4984130195    -391.8042415289     0.07  
|    3     0.0162099148      -0.1002433863    -391.9044849152     0.07  
|    4     0.0083644989      -0.0056121263    -391.9100970416     0.06  
|    5     0.0032834796      -0.0021667903    -391.9122638318     0.06  
|    6     0.0013574510      -0.0004059610    -391.9126697928     0.06  
|    7     0.0005126899      -0.0001119176    -391.9127817104     0.05  
|    8     0.0003398663      -0.0000324190    -391.9128141294     0.05  
|    9     0.0002152962      -0.0000126318    -391.9128267612     0.08  
|   10     0.0001454201      -0.0000082265    -391.9128349876     0.05  
|   11     0.0000919758      -0.0000038499    -391.9128388376     0.05  
|   12     0.0000522032      -0.0000016295    -391.9128404670     0.04  
|   13     0.0000314482      -0.0000004693    -391.9128409363     0.04  
------------------------------------------------------------------------
FINAL ENERGY: -391.9128409363 a.u.
Fractional Occupation Entropy: 0.0000000000
Mermin Free Energy:            -391.9128409363
DISPERSION CONTRIBUTION TO ENERGY: -0.0991819359 a.u.
HOMO-LUMO GAP: 5.366 eV
CENTER OF MASS: {0.035836, -0.027485, -0.001170} ANGS
DIPOLE MOMENT: {3.348314, -2.308880, 0.624448} (|D| = 4.114860) DEBYE

  Active Space Parameters
--------------------------------------------
Number of closed orbitals:              27
Number of active orbitals:               3
Number of virtual orbitals:             92
Number of molecular orbitals:          122
Number of basis functions:             130
Number of active electrons:              4
Number of alpha electrons:               2
Number of beta electrons:                2

  Orbital      Energy        Occupation
-----------------------------------------
     26       -0.477413        1.000000
     27       -0.448022        1.000000
     28       -0.324953        0.666667
     29       -0.263656        0.666667
     30       -0.066455        0.666667
     31        0.146025        0.000000
     32        0.180187        0.000000

  CAS Parameters
--------------------------------------------
Number of determinants:                  9
Number of singlet CSFs:                  6
Number of doublet CSFs:                  0
Number of triplet CSFs:                  3
Number of quartet CSFs:                  0
Number of quintet CSFs:                  0
Number of sextet CSFs:                   0
Number of septet CSFs:                   0
Number of singlet states:                4
Number of doublet states:                0
Number of triplet states:                0
Number of quartet states:                0
Number of quintet states:                0
Number of sextet states:                 0
Number of septet states:                 0
Using the hard-coded solver

Singlet state  1 energy:       -392.35176882353232

        0.97253058944281  X28 X29
       -0.13979153070584  X28 B29 A30
       -0.13979153070584  X28 A29 B30
       -0.10313978241343  X28 X30
       -0.03897127819252  X29 X30
       -0.03738555420761  B28 X29 A30
       -0.03738555420761  A28 X29 B30

Singlet state  2 energy:       -392.13469173294811

       -0.68862322490915  B28 X29 A30
       -0.68862322490915  A28 X29 B30
       -0.14194279921631  B28 A29 X30
       -0.14194279921631  A28 B29 X30
       -0.07315098433562  X28 X29
       -0.05090082006567  X28 B29 A30
       -0.05090082006567  X28 A29 B30
       -0.02293339916932  X28 X30

Singlet state  3 energy:       -392.11472621081811

       -0.67528623592499  X28 B29 A30
       -0.67528623592499  X28 A29 B30
        0.22305588989433  X28 X30
       -0.16845298667423  X28 X29
        0.05733685484544  B28 X29 A30
        0.05733685484544  A28 X29 B30
       -0.05619511848410  X29 X30

Singlet state  4 energy:       -391.92919095911418

        0.64666099399894  B28 A29 X30
        0.64666099399894  A28 B29 X30
        0.31378020259038  X28 X30
       -0.14658185828770  X29 X30
       -0.14138192583351  B28 X29 A30
       -0.14138192583351  A28 X29 B30
        0.03778066007370  X28 X29
        0.03398370773980  X28 B29 A30
        0.03398370773980  X28 A29 B30

  Root   Mult.   Total Energy (a.u.)   Ex. Energy (a.u.)     Ex. Energy (eV)     Ex. Energy (nm)
-------------------------------------------------------------------------------------------------
     1  singlet       -392.35176882
     2  singlet       -392.13469173          0.21707709          5.90696720        209.89488595
     3  singlet       -392.11472621          0.23704261          6.45025661        192.21595075
     4  singlet       -391.92919096          0.42257786         11.49892685        107.82242755

Singlet state dipole moments:

  Root       Dx         Dy         Dz         |D|  (Debye)
------------------------------------------------------------
     1     2.8681    -6.0672     0.0819     6.7115
     2     4.3961    -1.6962     0.2957     4.7212
     3     1.6221    -6.4565     0.7056     6.6944
     4     3.8414     1.1858     0.8462     4.1083

Singlet state electronic transitions:

 Transition      Tx        Ty        Tz       |T|    Osc. (a.u.) 
-----------------------------------------------------------------
   1 ->  2    -0.9512    0.5636    0.2339    1.1301    0.1848
   1 ->  3     0.9223    1.4363   -0.1126    1.7106    0.4624
   1 ->  4    -0.0990    0.1214    0.0276    0.1590    0.0071
   2 ->  3    -0.4123   -0.0351    0.0293    0.4149    0.0023
   2 ->  4     0.9461    0.9472   -0.1776    1.3505    0.2499
   3 ->  4    -0.5923    0.8134    0.1558    1.0182    0.1282

Singlet state velocity transition dipole moments:

 Transition      Px        Py        Pz       |P|    Osc. (a.u.) 
-----------------------------------------------------------------
   1 ->  2     0.1586   -0.0790   -0.0346    0.1805    0.1001
   1 ->  3    -0.1881   -0.2424    0.0212    0.3075    0.2660
   1 ->  4     0.0487   -0.0269   -0.0105    0.0566    0.0050
   2 ->  3     0.0268    0.0070   -0.0019    0.0278    0.0258
   2 ->  4    -0.1291   -0.1464    0.0150    0.1958    0.1243
   3 ->  4     0.0841   -0.0958   -0.0228    0.1295    0.0603

Singlet state magnetic transition dipole moments and rotational strengths:

 Transition      Lx        Ly        Lz        |L|    R(vel) (a.u.)
--------------------------------------------------------------------
   1 ->  2    -0.2713    0.1290   -0.0203    0.3011   -0.2419
   1 ->  3    -0.1134   -0.0093   -1.1663    1.1718   -0.0050
   1 ->  4    -0.0768    0.0384   -0.0100    0.0865   -0.0110
   2 ->  3     0.0687   -0.0077    0.1193    0.1379    0.0782
   2 ->  4    -0.0756   -0.0093   -0.7433    0.7472   -0.0002
   3 ->  4    -0.2554    0.1013   -0.2258    0.3556   -0.1403

Singlet state electric quadrupole moments (Cartesian):
Operator origin (a.u.):     0.067720,    -0.051938,    -0.002212 

 Root     Qxy        Qxz        Qyz        Qxx        Qyy        Qzz       R^2
--------------------------------------------------------------------------------------------
    1     0.8246    24.4071    -1.7185   -22.9358   -36.5793   -40.1132   -99.6283
    2     3.3793    23.5631    -1.8595   -16.9103   -37.1496   -41.2138   -95.2737
    3    -2.0299    24.3717    -1.6614   -21.1643   -37.2577   -40.4005   -98.8224
    4    -1.2026    23.6683    -1.4565   -15.3023   -40.2391   -41.5090   -97.0505

Singlet state electric transition quadrupole moments (Cartesian):

 Transition     Qxy        Qxz        Qyz        Qxx        Qyy        Qzz       norm (a.u.)
--------------------------------------------------------------------------------------------
   1 ->  2    -0.9520     0.4415     0.3812    -2.4365    -0.0616    -0.2820     2.6957
   1 ->  3    -1.4871    -0.1269     0.1853     1.8477    -3.1703    -0.0724     3.9664
   1 ->  4     0.1439     0.1177     0.0591    -0.7630    -0.0369    -0.0550     0.7903
   2 ->  3    -0.8012     0.0360     0.1247    -0.3584     0.3457     0.1328     0.9614
   2 ->  4     0.1574    -0.1365     0.0355     1.0870    -1.9513     0.0318     2.2438
   3 ->  4    -1.5168     0.3463     0.3928    -1.6328    -0.9210    -0.1750     2.4739

Building Xtilde...

Building Z-vector RHS...

Solving CPSCF equations
Using DIIS solver

 Iter         Residual      
------  --------------------
    1      0.280990536058
    2      0.190582216726
    3      0.110160299614
    4      0.080795958879
    5      0.063262209456
    6      0.035505421565
    7      0.014766617104
    8      0.006534071872
    9      0.001786151691
   10      0.000800027907
   11      0.000289006040
   12      0.000191068287
   13      0.000095117233

CPSCF converged

Building X...

Building Xtilde...

Building Z-vector RHS...

Solving CPSCF equations
Using DIIS solver

 Iter         Residual      
------  --------------------
    1      0.381603551787
    2      0.327999631141
    3      0.049018635672
    4      0.047949188008
    5      0.017798129418
    6      0.014379474763
    7      0.008843633977
    8      0.005490207270
    9      0.003185839580
   10      0.001872233733
   11      0.000772480619
   12      0.000315526293
   13      0.000102858213
   14      0.000053252824

CPSCF converged

Building X...

Building Xtilde...

Building Z-vector RHS...

Solving CPSCF equations
Using DIIS solver

 Iter         Residual      
------  --------------------
    1      0.112823214637
    2      0.079658309861
    3      0.042996444288
    4      0.024523556646
    5      0.026252846063
    6      0.016246389004
    7      0.011270215222
    8      0.004555751689
    9      0.001783639735
   10      0.000568556145
   11      0.000261992633
   12      0.000118351555
   13      0.000040654289

CPSCF converged

Building X...

Lower state energy:      -392.1346917329
Upper state energy:      -392.1147262108
Energy difference:          0.0199655221
 Energy calculation finished, energy:  0.000000000E+00

Converting Cartesians to HDLC

Converting Cartesians to HDLC

Converting Cartesians to HDLC
 in dlf_makehessian...
Updating Hessian with the BFGS update, No    30
Testing convergence  in cycle   31
    Energy  0.0000E+00 Target: 1.0000E-06 converged?  yes
  Max step  2.7313E+00 Target: 1.8000E-03 converged?   no
  RMS step  4.7319E-01 Target: 1.2000E-03 converged?   no
  Max grad  5.7454E-02 Target: 4.5000E-04 converged?   no
  RMS grad  2.0347E-02 Target: 3.0000E-04 converged?   no
Scaling step back by    0.91665

Converting HDLC to Cartesians
DFTD Energy:    -0.0971089 hartree

                      *** Start SCF Iterations ***

 Iter     DIIS Error       Energy change         Energy        Time(s)
------------------------------------------------------------------------
Initial temperature is 5000.000000
| Skip purify step
|    1     0.1670337589    -392.2261101558    -392.2261101558     0.07  
|    2     0.0632780760      +0.4480206501    -391.7780895057     0.07  
|    3     0.0356997712      -0.0808601823    -391.8589496880     0.07  
|    4     0.0076564417      -0.0233060472    -391.8822557351     0.06  
|    5     0.0037253216      -0.0020305170    -391.8842862521     0.06  
|    6     0.0027415210      -0.0011062879    -391.8853925400     0.06  
|    7     0.0010766196      -0.0004707733    -391.8858633133     0.05  
|    8     0.0008341368      -0.0003709921    -391.8862343054     0.05  
|    9     0.0006488626      -0.0002477309    -391.8864820363     0.08  
|   10     0.0004480751      -0.0002456736    -391.8867277098     0.05  
|   11     0.0002609863      -0.0001705806    -391.8868982904     0.05  
|   12     0.0001486662      -0.0000604559    -391.8869587464     0.05  
|   13     0.0000602229      -0.0000233298    -391.8869820761     0.05  
|   14     0.0000367792      -0.0000022332    -391.8869843094     0.04  
------------------------------------------------------------------------
FINAL ENERGY: -391.8869843094 a.u.
Fractional Occupation Entropy: 0.0000000000
Mermin Free Energy:            -391.8869843094
DISPERSION CONTRIBUTION TO ENERGY: -0.0971088994 a.u.
HOMO-LUMO GAP: 5.995 eV
CENTER OF MASS: {-0.009265, 0.000238, -0.021982} ANGS
DIPOLE MOMENT: {2.187075, -3.282298, 1.048638} (|D| = 4.081228) DEBYE

  Active Space Parameters
--------------------------------------------
Number of closed orbitals:              27
Number of active orbitals:               3
Number of virtual orbitals:             92
Number of molecular orbitals:          122
Number of basis functions:             130
Number of active electrons:              4
Number of alpha electrons:               2
Number of beta electrons:                2

  Orbital      Energy        Occupation
-----------------------------------------
     26       -0.490578        1.000000
     27       -0.423212        1.000000
     28       -0.299480        0.666667
     29       -0.274030        0.666667
     30       -0.053702        0.666667
     31        0.159174        0.000000
     32        0.169920        0.000000

  CAS Parameters
--------------------------------------------
Number of determinants:                  9
Number of singlet CSFs:                  6
Number of doublet CSFs:                  0
Number of triplet CSFs:                  3
Number of quartet CSFs:                  0
Number of quintet CSFs:                  0
Number of sextet CSFs:                   0
Number of septet CSFs:                   0
Number of singlet states:                4
Number of doublet states:                0
Number of triplet states:                0
Number of quartet states:                0
Number of quintet states:                0
Number of sextet states:                 0
Number of septet states:                 0
Using the hard-coded solver

Singlet state  1 energy:       -392.33670502060625

        0.99468416529585  X28 X29
       -0.08931190443535  X28 X30
        0.03116956447858  X28 B29 A30
        0.03116956447858  X28 A29 B30

Singlet state  2 energy:       -392.15991106652780

       -0.70177949896613  B28 X29 A30
       -0.70177949896613  A28 X29 B30
        0.07571410736626  B28 A29 X30
        0.07571410736626  A28 B29 X30
        0.03593037812235  X28 B29 A30
        0.03593037812235  X28 A29 B30
        0.02036976708039  X28 X29

Singlet state  3 energy:       -392.09421723066339

       -0.68993883490572  X28 B29 A30
       -0.68993883490572  X28 A29 B30
       -0.20846471736330  X28 X30
       -0.03537513167875  B28 X29 A30
       -0.03537513167875  A28 X29 B30
        0.02565608743754  X28 X29
       -0.02399239328890  B28 A29 X30
       -0.02399239328890  A28 B29 X30

Singlet state  4 energy:       -391.95546601738761

       -0.69911689788758  B28 A29 X30
       -0.69911689788758  A28 B29 X30
        0.08771760686164  X28 X30
       -0.07618225492542  B28 X29 A30
       -0.07618225492542  A28 X29 B30
       -0.05231090239407  X29 X30

  Root   Mult.   Total Energy (a.u.)   Ex. Energy (a.u.)     Ex. Energy (eV)     Ex. Energy (nm)
-------------------------------------------------------------------------------------------------
     1  singlet       -392.33670502
     2  singlet       -392.15991107          0.17679395          4.81080747        257.72018850
     3  singlet       -392.09421723          0.24248779          6.59842740        187.89965128
     4  singlet       -391.95546602          0.38123900         10.37403939        119.51392902

Singlet state dipole moments:

  Root       Dx         Dy         Dz         |D|  (Debye)
------------------------------------------------------------
     1     5.0655    -5.0986     0.6468     7.2162
     2     2.4336    -0.7211     1.0008     2.7284
     3     3.8196    -6.1669     0.8657     7.3054
     4     1.3787    -1.5653     1.2061     2.4095

Singlet state electronic transitions:

 Transition      Tx        Ty        Tz       |T|    Osc. (a.u.) 
-----------------------------------------------------------------
   1 ->  2     0.1833   -0.0532   -0.0774    0.2060    0.0050
   1 ->  3    -1.0728   -1.4386    0.0649    1.7958    0.5213
   1 ->  4     0.0130   -0.0082   -0.0083    0.0175    0.0001
   2 ->  3    -0.0770   -0.0218    0.0101    0.0807    0.0003
   2 ->  4     0.9281    1.2082   -0.0646    1.5249    0.3169
   3 ->  4    -0.1853    0.0119    0.0625    0.1959    0.0035

Singlet state velocity transition dipole moments:

 Transition      Px        Py        Pz       |P|    Osc. (a.u.) 
-----------------------------------------------------------------
   1 ->  2    -0.0244    0.0042    0.0082    0.0261    0.0026
   1 ->  3     0.2045    0.2608   -0.0115    0.3316    0.3023
   1 ->  4    -0.0036    0.0006    0.0006    0.0037    0.0000
   2 ->  3     0.0028   -0.0013    0.0043    0.0053    0.0003
   2 ->  4    -0.1354   -0.1720    0.0075    0.2190    0.1564
   3 ->  4     0.0193    0.0011   -0.0079    0.0209    0.0021

Singlet state magnetic transition dipole moments and rotational strengths:

 Transition      Lx        Ly        Lz        |L|    R(vel) (a.u.)
--------------------------------------------------------------------
   1 ->  2     0.4925   -0.0726   -0.0325    0.4989   -0.0713
   1 ->  3     0.0455    0.0383    1.1128    1.1144    0.0266
   1 ->  4     0.0540   -0.0094   -0.0045    0.0550   -0.0005
   2 ->  3     0.0874   -0.0010   -0.0028    0.0875    0.0035
   2 ->  4    -0.0285   -0.0262   -0.7346    0.7356    0.0141
   3 ->  4    -0.3913    0.0534    0.0399    0.3969   -0.0564

Singlet state electric quadrupole moments (Cartesian):
Operator origin (a.u.):    -0.017508,     0.000449,    -0.041540 

 Root     Qxy        Qxz        Qyz        Qxx        Qyy        Qzz       R^2
--------------------------------------------------------------------------------------------
    1     2.3501     9.9386     0.1319   -54.8390   -32.6852   -36.4561   -123.9803
    2     1.7023    10.1862     0.2355   -58.0803   -31.0114   -38.1125   -127.2042
    3    -0.7857     9.9170     0.2056   -53.5184   -33.5769   -36.6254   -123.7207
    4    -1.3039    10.1627     0.3043   -56.7016   -31.9880   -38.2740   -126.9636

Singlet state electric transition quadrupole moments (Cartesian):

 Transition     Qxy        Qxz        Qyz        Qxx        Qyy        Qzz       norm (a.u.)
--------------------------------------------------------------------------------------------
   1 ->  2     0.2571    -0.0588    -0.4663     0.8907    -0.1498     0.0211     1.0504
   1 ->  3     0.6822     0.2735    -0.0043    -2.7121     2.9052    -0.0214     4.0418
   1 ->  4     0.0159    -0.0164    -0.0329     0.0696    -0.0168     0.0060     0.0823
   2 ->  3    -0.1553    -0.0589     0.1630    -0.2571     0.0096     0.0172     0.3473
   2 ->  4    -0.1907    -0.2183    -0.0244     2.0777    -2.2509     0.0352     3.0772
   3 ->  4    -0.2264     0.0287     0.4044    -0.8176     0.1765    -0.0148     0.9568

Building Xtilde...

Building Z-vector RHS...

Solving CPSCF equations
Using DIIS solver

 Iter         Residual      
------  --------------------
    1      0.295933338803
    2      0.327159265487
    3      0.052263154957
    4      0.040434016979
    5      0.028950666550
    6      0.022383502400
    7      0.013441122949
    8      0.005492161186
    9      0.002472794991
   10      0.000819390644
   11      0.000306572430
   12      0.000118381413
   13      0.000053600833

CPSCF converged

Building X...

Building Xtilde...

Building Z-vector RHS...

Solving CPSCF equations
Using DIIS solver

 Iter         Residual      
------  --------------------
    1      0.508959071669
    2      0.476038609958
    3      0.059703730606
    4      0.049642193621
    5      0.019909881985
    6      0.012348275051
    7      0.007794099760
    8      0.005047935803
    9      0.003664886119
   10      0.002544275086
   11      0.001179510031
   12      0.000596312177
   13      0.000203140276
   14      0.000074114907

CPSCF converged

Building X...

Building Xtilde...

Building Z-vector RHS...

Solving CPSCF equations
Using DIIS solver

 Iter         Residual      
------  --------------------
    1      0.076781070784
    2      0.048153606475
    3      0.044606355705
    4      0.031471242906
    5      0.024683886239
    6      0.011447384622
    7      0.005356613432
    8      0.001613737502
    9      0.000650514625
   10      0.000290163619
   11      0.000101899765
   12      0.000047028407

CPSCF converged

Building X...

Lower state energy:      -392.1599110665
Upper state energy:      -392.0942172307
Energy difference:          0.0656938359
 Energy calculation finished, energy:  0.000000000E+00

Converting Cartesians to HDLC

Converting Cartesians to HDLC

Converting Cartesians to HDLC
 in dlf_makehessian...
Updating Hessian with the BFGS update, No    31
Testing convergence  in cycle   32
    Energy  0.0000E+00 Target: 1.0000E-06 converged?  yes
  Max step  8.0528E-01 Target: 1.8000E-03 converged?   no
  RMS step  2.4843E-01 Target: 1.2000E-03 converged?   no
  Max grad  9.5573E-02 Target: 4.5000E-04 converged?   no
  RMS grad  4.4849E-02 Target: 3.0000E-04 converged?   no

Converting HDLC to Cartesians
DFTD Energy:    -0.0980008 hartree

                      *** Start SCF Iterations ***

 Iter     DIIS Error       Energy change         Energy        Time(s)
------------------------------------------------------------------------
Initial temperature is 5000.000000
| Skip purify step
|    1     0.1822007688    -392.2719939331    -392.2719939331     0.07  
|    2     0.0586864888      +0.4479192028    -391.8240747303     0.07  
|    3     0.0248347905      -0.0536659248    -391.8777406552     0.07  
|    4     0.0099498332      -0.0131779798    -391.8909186349     0.06  
|    5     0.0044851451      -0.0024445734    -391.8933632083     0.06  
|    6     0.0019008015      -0.0010137592    -391.8943769675     0.06  
|    7     0.0016022188      -0.0005724447    -391.8949494122     0.05  
|    8     0.0013757368      -0.0004314068    -391.8953808190     0.05  
|    9     0.0011256655      -0.0003405941    -391.8957214131     0.08  
|   10     0.0006454938      -0.0003868948    -391.8961083079     0.06  
|   11     0.0004030754      -0.0001215948    -391.8962299027     0.05  
|   12     0.0001987111      -0.0000441771    -391.8962740798     0.05  
|   13     0.0000881071      -0.0000104892    -391.8962845689     0.05  
|   14     0.0000360296      -0.0000015215    -391.8962860904     0.04  
------------------------------------------------------------------------
FINAL ENERGY: -391.8962860904 a.u.
Fractional Occupation Entropy: 0.0000000000
Mermin Free Energy:            -391.8962860904
DISPERSION CONTRIBUTION TO ENERGY: -0.0980007551 a.u.
HOMO-LUMO GAP: 5.390 eV
CENTER OF MASS: {0.015309, -0.005766, -0.009794} ANGS
DIPOLE MOMENT: {3.614746, -3.510167, 0.704342} (|D| = 5.087609) DEBYE

  Active Space Parameters
--------------------------------------------
Number of closed orbitals:              27
Number of active orbitals:               3
Number of virtual orbitals:             92
Number of molecular orbitals:          122
Number of basis functions:             130
Number of active electrons:              4
Number of alpha electrons:               2
Number of beta electrons:                2

  Orbital      Energy        Occupation
-----------------------------------------
     26       -0.473981        1.000000
     27       -0.443015        1.000000
     28       -0.325659        0.666667
     29       -0.255304        0.666667
     30       -0.057242        0.666667
     31        0.153499        0.000000
     32        0.175972        0.000000

  CAS Parameters
--------------------------------------------
Number of determinants:                  9
Number of singlet CSFs:                  6
Number of doublet CSFs:                  0
Number of triplet CSFs:                  3
Number of quartet CSFs:                  0
Number of quintet CSFs:                  0
Number of sextet CSFs:                   0
Number of septet CSFs:                   0
Number of singlet states:                4
Number of doublet states:                0
Number of triplet states:                0
Number of quartet states:                0
Number of quintet states:                0
Number of sextet states:                 0
Number of septet states:                 0
Using the hard-coded solver

Singlet state  1 energy:       -392.34591768501673

        0.99157050400570  X28 X29
       -0.08027998503876  X28 X30
       -0.07453399955556  X29 X30
       -0.03625672333421  B28 X29 A30
       -0.03625672333421  A28 X29 B30
       -0.03266159679659  X28 B29 A30
       -0.03266159679659  X28 A29 B30

Singlet state  2 energy:       -392.14329860583007

       -0.67720117957827  X28 B29 A30
       -0.67720117957827  X28 A29 B30
        0.15232344536988  X28 X30
       -0.12460916202651  B28 A29 X30
       -0.12460916202651  A28 B29 X30
       -0.09807884397351  B28 X29 A30
       -0.09807884397351  A28 X29 B30
       -0.08531166709901  X29 X30
       -0.04497562018235  X28 X29

Singlet state  3 energy:       -392.07032620787106

        0.65166816179079  B28 X29 A30
        0.65166816179079  A28 X29 B30
        0.23786507334819  X28 X30
        0.17382471123296  B28 A29 X30
        0.17382471123296  A28 B29 X30
       -0.11572615007951  X29 X30
       -0.09401098640197  X28 B29 A30
       -0.09401098640197  X28 A29 B30
        0.05078077673959  X28 X29

Singlet state  4 energy:       -391.88846266092662

        0.79750158877584  X28 X30
        0.28794694635889  B28 A29 X30
        0.28794694635889  A28 B29 X30
       -0.26811451633245  X29 X30
       -0.23487295296897  B28 X29 A30
       -0.23487295296897  A28 X29 B30
        0.08658644098763  X28 B29 A30
        0.08658644098763  X28 A29 B30
        0.03088531363729  X28 X29

  Root   Mult.   Total Energy (a.u.)   Ex. Energy (a.u.)     Ex. Energy (eV)     Ex. Energy (nm)
-------------------------------------------------------------------------------------------------
     1  singlet       -392.34591769
     2  singlet       -392.14329861          0.20261908          5.51354476        224.87206710
     3  singlet       -392.07032621          0.27559148          7.49922441        165.32939132
     4  singlet       -391.88846266          0.45745502         12.44798249         99.60185979

Singlet state dipole moments:

  Root       Dx         Dy         Dz         |D|  (Debye)
------------------------------------------------------------
     1     4.2371    -4.6714     0.2735     6.3127
     2     2.8490    -5.3568     0.7321     6.1114
     3     4.6695    -2.9382     0.5073     5.5403
     4     0.7349    -4.7998     1.2218     5.0071

Singlet state electronic transitions:

 Transition      Tx        Ty        Tz       |T|    Osc. (a.u.) 
-----------------------------------------------------------------
   1 ->  2     0.0521    1.6391   -0.0227    1.6401    0.3634
   1 ->  3     1.9740    0.1523   -0.2984    2.0022    0.7365
   1 ->  4    -0.4121    0.0167    0.0578    0.4165    0.0529
   2 ->  3     0.2483   -0.4769    0.0121    0.5378    0.0141
   2 ->  4    -0.3543    1.5598    0.0368    1.6000    0.4349
   3 ->  4    -1.5729   -0.4275    0.2516    1.6493    0.3298

Singlet state velocity transition dipole moments:

 Transition      Px        Py        Pz       |P|    Osc. (a.u.) 
-----------------------------------------------------------------
   1 ->  2    -0.0222   -0.2470    0.0036    0.2481    0.2024
   1 ->  3    -0.3872   -0.0291    0.0531    0.3919    0.3715
   1 ->  4     0.1401    0.0165   -0.0192    0.1423    0.0295
   2 ->  3     0.0109    0.0164   -0.0022    0.0198    0.0036
   2 ->  4     0.0609   -0.2368   -0.0071    0.2446    0.1566
   3 ->  4     0.1521    0.0551   -0.0212    0.1631    0.0975

Singlet state magnetic transition dipole moments and rotational strengths:

 Transition      Lx        Ly        Lz        |L|    R(vel) (a.u.)
--------------------------------------------------------------------
   1 ->  2    -0.0970   -0.0121   -1.0314    1.0360    0.0071
   1 ->  3     0.0154   -0.1038   -0.0293    0.1089   -0.0163
   1 ->  4    -0.0031    0.0376    0.0346    0.0512   -0.0011
   2 ->  3     0.0090   -0.0017   -0.0208    0.0227    0.0016
   2 ->  4    -0.1021    0.0155   -0.9175    0.9233   -0.0130
   3 ->  4     0.0125    0.0401    0.1635    0.1688    0.0036

Singlet state electric quadrupole moments (Cartesian):
Operator origin (a.u.):     0.028930,    -0.010896,    -0.018509 

 Root     Qxy        Qxz        Qyz        Qxx        Qyy        Qzz       R^2
--------------------------------------------------------------------------------------------
    1    -2.7115    17.8934     0.5861   -27.5165   -39.2689   -38.4018   -105.1872
    2    -5.5182    17.7521     0.7306   -24.9608   -39.7352   -38.6519   -103.3480
    3    -1.9715    17.1691     0.5427   -22.8166   -39.5931   -38.9100   -101.3196
    4    -7.0375    17.6037     0.8498   -23.3001   -39.5430   -39.0214   -101.8645

Singlet state electric transition quadrupole moments (Cartesian):

 Transition     Qxy        Qxz        Qyz        Qxx        Qyy        Qzz       norm (a.u.)
--------------------------------------------------------------------------------------------
   1 ->  2    -1.5024    -0.1224     0.2299     1.6945    -2.2865    -0.1341     3.2315
   1 ->  3     2.0200    -0.6467    -0.2404     4.1224    -1.6263     0.2607     4.9258
   1 ->  4    -0.0445     0.1547     0.0381    -1.2430     0.4819    -0.0608     1.3447
   2 ->  3    -0.5549     0.1964     0.0393    -0.9647    -0.3758     0.0811     1.1943
   2 ->  4    -1.8982    -0.0135     0.2668     1.0149    -1.8805    -0.1836     2.8766
   3 ->  4    -2.6301     0.4485     0.2025    -2.1362     1.0797    -0.1747     3.5943

Building Xtilde...

Building Z-vector RHS...

Solving CPSCF equations
Using DIIS solver

 Iter         Residual      
------  --------------------
    1      0.204779657517
    2      0.138273763933
    3      0.048109767759
    4      0.030492350807
    5      0.013834384593
    6      0.010900821141
    7      0.006431310527
    8      0.003875748983
    9      0.003040289161
   10      0.001333240221
   11      0.000567246463
   12      0.000394795981
   13      0.000144385367
   14      0.000077005905

CPSCF converged

Building X...

Building Xtilde...

Building Z-vector RHS...

Solving CPSCF equations
Using DIIS solver

 Iter         Residual      
------  --------------------
    1      0.198821648146
    2      0.146243550023
    3      0.052950409937
    4      0.027251442239
    5      0.015230462155
    6      0.011700929928
    7      0.008904207574
    8      0.004410442577
    9      0.002505526849
   10      0.000725892860
   11      0.000401947094
   12      0.000229823586
   13      0.000093565015

CPSCF converged

Building X...

Building Xtilde...

Building Z-vector RHS...

Solving CPSCF equations
Using DIIS solver

 Iter         Residual      
------  --------------------
    1      0.151382178169
    2      0.090042301586
    3      0.035249927689
    4      0.022029953753
    5      0.007664340366
    6      0.004608076396
    7      0.002133093314
    8      0.001116771710
    9      0.000558618371
   10      0.000333613370
   11      0.000210061820
   12      0.000153258155
   13      0.000106870061
   14      0.000055572362

CPSCF converged

Building X...

Lower state energy:      -392.1432986058
Upper state energy:      -392.0703262079
Energy difference:          0.0729723980
 Energy calculation finished, energy:  0.000000000E+00

Converting Cartesians to HDLC

Converting Cartesians to HDLC

Converting Cartesians to HDLC
 in dlf_makehessian...
Updating Hessian with the BFGS update, No    32
Testing convergence  in cycle   33
    Energy  0.0000E+00 Target: 1.0000E-06 converged?  yes
  Max step  2.2047E+00 Target: 1.8000E-03 converged?   no
  RMS step  4.1478E-01 Target: 1.2000E-03 converged?   no
  Max grad  8.1066E-02 Target: 4.5000E-04 converged?   no
  RMS grad  3.2097E-02 Target: 3.0000E-04 converged?   no

Converting HDLC to Cartesians
DFTD Energy:    -0.0985161 hartree

                      *** Start SCF Iterations ***

 Iter     DIIS Error       Energy change         Energy        Time(s)
------------------------------------------------------------------------
Initial temperature is 5000.000000
| Skip purify step
|    1     0.1764966595    -392.3582181246    -392.3582181246     0.07  
|    2     0.1055305979      +0.5569436316    -391.8012744930     0.07  
|    3     0.0947071825      -0.0567268723    -391.8580013653     0.07  
|    4     0.0078507215      -0.0391218240    -391.8971231893     0.07  
|    5     0.0046404798      -0.0020434449    -391.8991666341     0.06  
|    6     0.0014534864      -0.0007591196    -391.8999257537     0.06  
|    7     0.0009433799      -0.0002676123    -391.9001933660     0.05  
|    8     0.0005967008      -0.0001244971    -391.9003178631     0.05  
|    9     0.0003877761      -0.0000597691    -391.9003776322     0.08  
|   10     0.0001636514      -0.0000157675    -391.9003933997     0.05  
|   11     0.0002001230      -0.0000112718    -391.9004046715     0.05  
|   12     0.0000543002      -0.0000034156    -391.9004080871     0.05  
|   13     0.0000215822      -0.0000008120    -391.9004088991     0.04  
------------------------------------------------------------------------
FINAL ENERGY: -391.9004088991 a.u.
Fractional Occupation Entropy: 0.0000000000
Mermin Free Energy:            -391.9004088991
DISPERSION CONTRIBUTION TO ENERGY: -0.0985160640 a.u.
HOMO-LUMO GAP: 5.470 eV
CENTER OF MASS: {0.033899, -0.028484, -0.003932} ANGS
DIPOLE MOMENT: {2.416277, -1.940086, 0.742268} (|D| = 3.186423) DEBYE

  Active Space Parameters
--------------------------------------------
Number of closed orbitals:              27
Number of active orbitals:               3
Number of virtual orbitals:             92
Number of molecular orbitals:          122
Number of basis functions:             130
Number of active electrons:              4
Number of alpha electrons:               2
Number of beta electrons:                2

  Orbital      Energy        Occupation
-----------------------------------------
     26       -0.490558        1.000000
     27       -0.443374        1.000000
     28       -0.313144        0.666667
     29       -0.265303        0.666667
     30       -0.064283        0.666667
     31        0.149518        0.000000
     32        0.184851        0.000000

  CAS Parameters
--------------------------------------------
Number of determinants:                  9
Number of singlet CSFs:                  6
Number of doublet CSFs:                  0
Number of triplet CSFs:                  3
Number of quartet CSFs:                  0
Number of quintet CSFs:                  0
Number of sextet CSFs:                   0
Number of septet CSFs:                   0
Number of singlet states:                4
Number of doublet states:                0
Number of triplet states:                0
Number of quartet states:                0
Number of quintet states:                0
Number of sextet states:                 0
Number of septet states:                 0
Using the hard-coded solver

Singlet state  1 energy:       -392.33964241034755

        0.96752165775851  X28 X29
       -0.14937864439551  X28 B29 A30
       -0.14937864439551  X28 A29 B30
       -0.10780233969413  X28 X30
       -0.05603222266289  B28 X29 A30
       -0.05603222266289  A28 X29 B30
       -0.02588008224899  X29 X30

Singlet state  2 energy:       -392.15127595195190

       -0.67727728013084  B28 X29 A30
       -0.67727728013084  A28 X29 B30
        0.16838738341510  X28 B29 A30
        0.16838738341510  X28 A29 B30
       -0.10377158045696  B28 A29 X30
       -0.10377158045696  A28 B29 X30
       -0.05766564990598  X29 X30
       -0.03192621761243  X28 X29

Singlet state  3 energy:       -392.08562787819380

        0.65368136110067  X28 B29 A30
        0.65368136110067  X28 A29 B30
       -0.23022070848424  X28 X30
        0.19467380849967  X28 X29
        0.16057791070877  B28 X29 A30
        0.16057791070877  A28 X29 B30
        0.03646736469966  X29 X30
       -0.02829744215539  B28 A29 X30
       -0.02829744215539  A28 B29 X30

Singlet state  4 energy:       -391.94589998863870

       -0.68595598391459  B28 A29 X30
       -0.68595598391459  A28 B29 X30
        0.19308628903814  X28 X30
        0.10111046082694  B28 X29 A30
        0.10111046082694  A28 X29 B30
       -0.02007383612270  X29 X30

  Root   Mult.   Total Energy (a.u.)   Ex. Energy (a.u.)     Ex. Energy (eV)     Ex. Energy (nm)
-------------------------------------------------------------------------------------------------
     1  singlet       -392.33964241
     2  singlet       -392.15127595          0.18836646          5.12571128        241.88686010
     3  singlet       -392.08562788          0.25401453          6.91208596        179.37308855
     4  singlet       -391.94589999          0.39374242         10.71427466        115.71872538

Singlet state dipole moments:

  Root       Dx         Dy         Dz         |D|  (Debye)
------------------------------------------------------------
     1     2.5273    -5.9553     0.2145     6.4729
     2     2.9149    -0.9821     0.4456     3.1080
     3     1.2536    -6.3148     0.7990     6.4874
     4     4.0384     1.5373     0.7775     4.3905

Singlet state electronic transitions:

 Transition      Tx        Ty        Tz       |T|    Osc. (a.u.) 
-----------------------------------------------------------------
   1 ->  2    -0.6713    0.2387    0.1849    0.7361    0.0680
   1 ->  3    -0.9462   -1.4061    0.0622    1.6959    0.4870
   1 ->  4     0.0721   -0.0773   -0.0314    0.1103    0.0032
   2 ->  3     0.0853   -0.2952    0.0019    0.3073    0.0041
   2 ->  4    -1.0150   -0.9390    0.1698    1.3931    0.2657
   3 ->  4    -0.3564    0.3859    0.1173    0.5382    0.0270

Singlet state velocity transition dipole moments:

 Transition      Px        Py        Pz       |P|    Osc. (a.u.) 
-----------------------------------------------------------------
   1 ->  2     0.1045   -0.0223   -0.0243    0.1096    0.0425
   1 ->  3     0.2009    0.2544   -0.0147    0.3245    0.2764
   1 ->  4    -0.0185    0.0211    0.0050    0.0285    0.0014
   2 ->  3    -0.0193    0.0092   -0.0018    0.0215    0.0047
   2 ->  4     0.1504    0.1417   -0.0154    0.2072    0.1394
   3 ->  4     0.0456   -0.0433   -0.0168    0.0651    0.0202

Singlet state magnetic transition dipole moments and rotational strengths:

 Transition      Lx        Ly        Lz        |L|    R(vel) (a.u.)
--------------------------------------------------------------------
   1 ->  2    -0.3388    0.1597    0.2234    0.4361   -0.2356
   1 ->  3     0.1855   -0.0344    1.1707    1.1858    0.0446
   1 ->  4     0.0811   -0.0401   -0.0091    0.0909   -0.0061
   2 ->  3    -0.0857    0.0123   -0.1015    0.1334    0.0297
   2 ->  4     0.0218    0.0243    0.7639    0.7646   -0.0244
   3 ->  4    -0.3054    0.1267   -0.0146    0.3310   -0.1371

Singlet state electric quadrupole moments (Cartesian):
Operator origin (a.u.):     0.064059,    -0.053827,    -0.007431 

 Root     Qxy        Qxz        Qyz        Qxx        Qyy        Qzz       R^2
--------------------------------------------------------------------------------------------
    1     2.3906    23.8057    -2.4626   -27.4649   -38.3585   -39.8485   -105.6718
    2     4.7203    23.3547    -2.7593   -23.9934   -38.6003   -41.3299   -103.9236
    3    -0.3675    23.8134    -2.3746   -26.4036   -38.8291   -40.0762   -105.3089
    4     1.1789    23.3097    -2.5874   -21.7114   -41.8235   -41.6544   -105.1893

Singlet state electric transition quadrupole moments (Cartesian):

 Transition     Qxy        Qxz        Qyz        Qxx        Qyy        Qzz       norm (a.u.)
--------------------------------------------------------------------------------------------
   1 ->  2    -0.1378     0.3131     0.3900    -1.8073     0.2560    -0.2249     1.9109
   1 ->  3     1.7261     0.0278    -0.2496    -1.3110     3.4005     0.0988     4.0416
   1 ->  4     0.0363    -0.0726    -0.0670     0.3299     0.1193     0.0501     0.3697
   2 ->  3    -0.4078     0.0540    -0.0902     0.0292    -0.2908     0.0854     0.5197
   2 ->  4     0.3019     0.1435     0.0006    -1.3050     2.2427    -0.0481     2.6166
   3 ->  4    -0.3666     0.2333     0.3618    -1.2940    -0.2881    -0.1271     1.4468

Building Xtilde...

Building Z-vector RHS...

Solving CPSCF equations
Using DIIS solver

 Iter         Residual      
------  --------------------
    1      0.338510814541
    2      0.191989982353
    3      0.145390717226
    4      0.102735715223
    5      0.048254406113
    6      0.018223420917
    7      0.006658261241
    8      0.002861390268
    9      0.001348441410
   10      0.000743492745
   11      0.000342494903
   12      0.000150741116
   13      0.000058654432

CPSCF converged

Building X...

Building Xtilde...

Building Z-vector RHS...

Solving CPSCF equations
Using DIIS solver

 Iter         Residual      
------  --------------------
    1      0.421681408803
    2      0.425004750485
    3      0.055642795114
    4      0.059168401067
    5      0.025081170515
    6      0.017574786525
    7      0.008248053523
    8      0.004236237057
    9      0.002285206836
   10      0.001161089964
   11      0.000427804341
   12      0.000154644633
   13      0.000066503356

CPSCF converged

Building X...

Building Xtilde...

Building Z-vector RHS...

Solving CPSCF equations
Using DIIS solver

 Iter         Residual      
------  --------------------
    1      0.121900230832
    2      0.095386284190
    3      0.031352822122
    4      0.017669504234
    5      0.006209900499
    6      0.002984454886
    7      0.001737542687
    8      0.001179891876
    9      0.000737788218
   10      0.000332453334
   11      0.000166137236
   12      0.000082862340

CPSCF converged

Building X...

Lower state energy:      -392.1512759520
Upper state energy:      -392.0856278782
Energy difference:          0.0656480738
 Energy calculation finished, energy:  0.000000000E+00

Converting Cartesians to HDLC

Converting Cartesians to HDLC

Converting Cartesians to HDLC
 in dlf_makehessian...
Updating Hessian with the BFGS update, No    33
Testing convergence  in cycle   34
    Energy  0.0000E+00 Target: 1.0000E-06 converged?  yes
  Max step  2.3470E+00 Target: 1.8000E-03 converged?   no
  RMS step  4.1312E-01 Target: 1.2000E-03 converged?   no
  Max grad  8.8716E-02 Target: 4.5000E-04 converged?   no
  RMS grad  3.5100E-02 Target: 3.0000E-04 converged?   no

Converting HDLC to Cartesians
DFTD Energy:    -0.0999055 hartree

                      *** Start SCF Iterations ***

 Iter     DIIS Error       Energy change         Energy        Time(s)
------------------------------------------------------------------------
Initial temperature is 5000.000000
| Skip purify step
|    1     0.1510739773    -392.2731306967    -392.2731306967     0.08  
|    2     0.0664040006      +0.4671773139    -391.8059533828     0.07  
|    3     0.0170807798      -0.0934709004    -391.8994242832     0.07  
|    4     0.0056885314      -0.0110615584    -391.9104858416     0.07  
|    5     0.0040997719      -0.0014555782    -391.9119414198     0.06  
|    6     0.0017685558      -0.0005596332    -391.9125010530     0.06  
|    7     0.0007515801      -0.0002204297    -391.9127214827     0.06  
|    8     0.0004242424      -0.0000965294    -391.9128180122     0.05  
|    9     0.0002431270      -0.0000269770    -391.9128449892     0.08  
|   10     0.0001267864      -0.0000128817    -391.9128578709     0.05  
|   11     0.0000945015      -0.0000035952    -391.9128614661     0.05  
|   12     0.0000463164      -0.0000011152    -391.9128625814     0.04  
------------------------------------------------------------------------
FINAL ENERGY: -391.9128625814 a.u.
Fractional Occupation Entropy: 0.0000000000
Mermin Free Energy:            -391.9128625814
DISPERSION CONTRIBUTION TO ENERGY: -0.0999055481 a.u.
HOMO-LUMO GAP: 5.085 eV
CENTER OF MASS: {0.055394, -0.032670, 0.007633} ANGS
DIPOLE MOMENT: {3.391041, -2.576245, 0.359978} (|D| = 4.273849) DEBYE

  Active Space Parameters
--------------------------------------------
Number of closed orbitals:              27
Number of active orbitals:               3
Number of virtual orbitals:             92
Number of molecular orbitals:          122
Number of basis functions:             130
Number of active electrons:              4
Number of alpha electrons:               2
Number of beta electrons:                2

  Orbital      Energy        Occupation
-----------------------------------------
     26       -0.468881        1.000000
     27       -0.455495        1.000000
     28       -0.329294        0.666667
     29       -0.261693        0.666667
     30       -0.074815        0.666667
     31        0.139282        0.000000
     32        0.178469        0.000000

  CAS Parameters
--------------------------------------------
Number of determinants:                  9
Number of singlet CSFs:                  6
Number of doublet CSFs:                  0
Number of triplet CSFs:                  3
Number of quartet CSFs:                  0
Number of quintet CSFs:                  0
Number of sextet CSFs:                   0
Number of septet CSFs:                   0
Number of singlet states:                4
Number of doublet states:                0
Number of triplet states:                0
Number of quartet states:                0
Number of quintet states:                0
Number of sextet states:                 0
Number of septet states:                 0
Using the hard-coded solver

Singlet state  1 energy:       -392.33787299948665

       -0.97382137028054  X28 X29
       -0.13726308816763  X28 B29 A30
       -0.13726308816763  X28 A29 B30
        0.10021552742633  X28 X30
        0.04453577861622  X29 X30
       -0.03116144380049  B28 X29 A30
       -0.03116144380049  A28 X29 B30

Singlet state  2 energy:       -392.13229674196521

       -0.52253683670686  X28 B29 A30
       -0.52253683670686  X28 A29 B30
       -0.43449376948944  B28 X29 A30
       -0.43449376948944  A28 X29 B30
        0.16864153531958  X28 X29
        0.14246703558750  B28 A29 X30
        0.14246703558750  A28 B29 X30
       -0.08232361406967  X28 X30
        0.02302128996955  X29 X30

Singlet state  3 energy:       -392.11126292478127

       -0.53283299257320  B28 X29 A30
       -0.53283299257320  A28 X29 B30
        0.43078747257329  X28 B29 A30
        0.43078747257329  X28 A29 B30
        0.20929539130659  X28 X30
       -0.06995274139360  X29 X30
       -0.06859140556050  X28 X29
        0.06172350942459  B28 A29 X30
        0.06172350942459  A28 B29 X30

Singlet state  4 energy:       -391.92777074272215

        0.94942061930775  X28 X30
       -0.16659884725982  X29 X30
       -0.12336059813505  X28 B29 A30
       -0.12336059813505  X28 A29 B30
        0.11905503877437  X28 X29
        0.09704842352372  B28 X29 A30
        0.09704842352372  A28 X29 B30
        0.06082245517104  B28 A29 X30
        0.06082245517104  A28 B29 X30

  Root   Mult.   Total Energy (a.u.)   Ex. Energy (a.u.)     Ex. Energy (eV)     Ex. Energy (nm)
-------------------------------------------------------------------------------------------------
     1  singlet       -392.33787300
     2  singlet       -392.13229674          0.20557626          5.59401366        221.63732193
     3  singlet       -392.11126292          0.22661007          6.16637285        201.06507281
     4  singlet       -391.92777074          0.41010226         11.15944835        111.10246388

Singlet state dipole moments:

  Root       Dx         Dy         Dz         |D|  (Debye)
------------------------------------------------------------
     1     2.7706    -6.0390    -0.3434     6.6531
     2     1.8682    -4.0948     0.3037     4.5111
     3     4.4380    -4.5574     0.1167     6.3624
     4    -1.4978    -6.3854     1.4792     6.7234

Singlet state electronic transitions:

 Transition      Tx        Ty        Tz       |T|    Osc. (a.u.) 
-----------------------------------------------------------------
   1 ->  2    -0.3919    1.4079    0.1160    1.4660    0.2945
   1 ->  3    -1.3771   -0.7527    0.3046    1.5987    0.3861
   1 ->  4    -0.0556   -0.0655    0.0444    0.0968    0.0026
   2 ->  3     0.6333    0.8387   -0.0817    1.0541    0.0156
   2 ->  4    -0.9014   -1.4528    0.1611    1.7173    0.4021
   3 ->  4    -0.1367    1.2073    0.0404    1.2157    0.1808

Singlet state velocity transition dipole moments:

 Transition      Px        Py        Pz       |P|    Osc. (a.u.) 
-----------------------------------------------------------------
   1 ->  2     0.0439   -0.2060   -0.0141    0.2111    0.1445
   1 ->  3     0.2491    0.1266   -0.0500    0.2839    0.2371
   1 ->  4    -0.0340    0.0003    0.0072    0.0348    0.0020
   2 ->  3    -0.0263   -0.0219    0.0046    0.0345    0.0378
   2 ->  4     0.0989    0.1679   -0.0168    0.1956    0.1247
   3 ->  4    -0.0027   -0.1133   -0.0020    0.1134    0.0467

Singlet state magnetic transition dipole moments and rotational strengths:

 Transition      Lx        Ly        Lz        |L|    R(vel) (a.u.)
--------------------------------------------------------------------
   1 ->  2    -0.2387    0.0571   -0.7693    0.8075   -0.0555
   1 ->  3    -0.0024    0.0748    0.7999    0.8034   -0.1373
   1 ->  4     0.0191   -0.0137   -0.0392    0.0457   -0.0023
   2 ->  3    -0.0757    0.0081   -0.1030    0.1281    0.0634
   2 ->  4     0.1667   -0.0026    0.7760    0.7937    0.0146
   3 ->  4    -0.1023    0.0176   -0.4582    0.4698   -0.0045

Singlet state electric quadrupole moments (Cartesian):
Operator origin (a.u.):     0.104679,    -0.061737,     0.014425 

 Root     Qxy        Qxz        Qyz        Qxx        Qyy        Qzz       R^2
--------------------------------------------------------------------------------------------
    1     0.5176    30.0539    -3.0756    -9.9298   -37.1495   -42.1594   -89.2387
    2    -0.4900    29.5683    -2.9835    -5.5672   -37.2887   -42.7650   -85.6209
    3     0.8354    29.6363    -3.1979    -5.5924   -38.0546   -42.9794   -86.6264
    4    -5.5263    30.1314    -2.7188    -7.2236   -37.0963   -43.0152   -87.3350

Singlet state electric transition quadrupole moments (Cartesian):

 Transition     Qxy        Qxz        Qyz        Qxx        Qyy        Qzz       norm (a.u.)
--------------------------------------------------------------------------------------------
   1 ->  2    -1.9541     0.2019     0.4140    -0.4051    -1.8858    -0.2984     2.8000
   1 ->  3     0.2579     0.4288    -0.0129    -3.0348     2.3294    -0.1664     3.8619
   1 ->  4    -0.7165    -0.0344     0.0226     0.5571    -0.0965    -0.0399     0.9145
   2 ->  3     2.6499    -0.4319    -0.1403     2.5262    -0.2258    -0.3250     3.7103
   2 ->  4     0.7706     0.1800    -0.2172    -1.8572     2.8546     0.1281     3.5054
   3 ->  4    -2.4109     0.0543     0.3803     0.5521    -2.0561    -0.1330     3.2419

Building Xtilde...

Building Z-vector RHS...

Solving CPSCF equations
Using DIIS solver

 Iter         Residual      
------  --------------------
    1      0.166180754249
    2      0.128166375425
    3      0.036277914727
    4      0.025156113646
    5      0.009543949413
    6      0.008062539643
    7      0.004181158367
    8      0.002762119307
    9      0.001470399416
   10      0.000530175428
   11      0.000235613117
   12      0.000116243628
   13      0.000058420540

CPSCF converged

Building X...

Building Xtilde...

Building Z-vector RHS...

Solving CPSCF equations
Using DIIS solver

 Iter         Residual      
------  --------------------
    1      0.244902757025
    2      0.195786352274
    3      0.062509467881
    4      0.044475964655
    5      0.029014166322
    6      0.015673511735
    7      0.009878362348
    8      0.003717983339
    9      0.001983290192
   10      0.001251051783
   11      0.000598288077
   12      0.000248977998
   13      0.000102791326
   14      0.000037675364

CPSCF converged

Building X...

Building Xtilde...

Building Z-vector RHS...

Solving CPSCF equations
Using DIIS solver

 Iter         Residual      
------  --------------------
    1      0.239577900687
    2      0.196143562191
    3      0.045154610735
    4      0.032114152017
    5      0.020426516034
    6      0.011606890228
    7      0.008513134172
    8      0.002551407013
    9      0.001477941374
   10      0.000569716876
   11      0.000405183654
   12      0.000195079185
   13      0.000104843956
   14      0.000043942855

CPSCF converged

Building X...

Lower state energy:      -392.1322967420
Upper state energy:      -392.1112629248
Energy difference:          0.0210338172
 Energy calculation finished, energy:  0.000000000E+00

Converting Cartesians to HDLC

Converting Cartesians to HDLC

Converting Cartesians to HDLC
 in dlf_makehessian...
Updating Hessian with the BFGS update, No    34
Testing convergence  in cycle   35
    Energy  0.0000E+00 Target: 1.0000E-06 converged?  yes
  Max step  5.6041E-01 Target: 1.8000E-03 converged?   no
  RMS step  1.3467E-01 Target: 1.2000E-03 converged?   no
  Max grad  1.3452E-01 Target: 4.5000E-04 converged?   no
  RMS grad  5.3772E-02 Target: 3.0000E-04 converged?   no

Converting HDLC to Cartesians
DFTD Energy:    -0.0982627 hartree

                      *** Start SCF Iterations ***

 Iter     DIIS Error       Energy change         Energy        Time(s)
------------------------------------------------------------------------
Initial temperature is 5000.000000
| Skip purify step
|    1     0.1494217210    -392.3244964882    -392.3244964882     0.07  
|    2     0.0745595030      +0.5414991955    -391.7829972927     0.07  
|    3     0.0275022237      -0.1136236057    -391.8966208984     0.07  
|    4     0.0049382722      -0.0118472327    -391.9084681311     0.06  
|    5     0.0033953379      -0.0016384127    -391.9101065438     0.06  
|    6     0.0018913762      -0.0008454729    -391.9109520166     0.06  
|    7     0.0011427423      -0.0003376198    -391.9112896365     0.05  
|    8     0.0010103361      -0.0003566996    -391.9116463361     0.05  
|    9     0.0007002872      -0.0002866431    -391.9119329792     0.08  
|   10     0.0003763645      -0.0002750603    -391.9122080395     0.05  
|   11     0.0002062506      -0.0001295465    -391.9123375860     0.05  
|   12     0.0001209212      -0.0000332114    -391.9123707973     0.05  
|   13     0.0001192855      -0.0000108509    -391.9123816482     0.05  
|   14     0.0000443911      +0.0000001600    -391.9123814882     0.04  
------------------------------------------------------------------------
FINAL ENERGY: -391.9123814882 a.u.
Fractional Occupation Entropy: 0.0000000000
Mermin Free Energy:            -391.9123814882
DISPERSION CONTRIBUTION TO ENERGY: -0.0982627360 a.u.
HOMO-LUMO GAP: 5.739 eV
CENTER OF MASS: {0.019802, -0.017025, -0.015903} ANGS
DIPOLE MOMENT: {2.359837, -2.728351, 0.963669} (|D| = 3.733817) DEBYE

  Active Space Parameters
--------------------------------------------
Number of closed orbitals:              27
Number of active orbitals:               3
Number of virtual orbitals:             92
Number of molecular orbitals:          122
Number of basis functions:             130
Number of active electrons:              4
Number of alpha electrons:               2
Number of beta electrons:                2

  Orbital      Energy        Occupation
-----------------------------------------
     26       -0.484397        1.000000
     27       -0.429033        1.000000
     28       -0.305275        0.666667
     29       -0.275448        0.666667
     30       -0.064553        0.666667
     31        0.155108        0.000000
     32        0.179067        0.000000

  CAS Parameters
--------------------------------------------
Number of determinants:                  9
Number of singlet CSFs:                  6
Number of doublet CSFs:                  0
Number of triplet CSFs:                  3
Number of quartet CSFs:                  0
Number of quintet CSFs:                  0
Number of sextet CSFs:                   0
Number of septet CSFs:                   0
Number of singlet states:                4
Number of doublet states:                0
Number of triplet states:                0
[truncated: 446,641 more chars]
