# Supplementary material for: Finding Excited-State Minimum Energy Crossing Points on a Budget: Non-Self-Consistent Tight-Binding Methods
Source: J Phys Chem Lett. 2023 May 5;14(19):4440–8. doi: 10.1021/acs.jpclett.3c00494 (PMC10201533; doi:10.1021/acs.jpclett.3c00494)
Supplement: Supplementary file 1 — jz3c00494_si_001.zip [file jz3c00494_si_001.zip › SI/s2s1_benchmark/cytosine/casci.xyz]

13
-3.9180638678820503e+02 frame 75   xyz file generated by TeraChem
     O    -2.4690344522    0.9184134994    0.3308649121
     C    -1.2590777004    0.4467876746    0.1647221403
     N    -1.2424355719   -0.9358569948    0.1183052506
     C    -0.1131147474   -1.6723351147   -0.0015749660
     C     1.0356509569   -1.0639849097    0.0023818285
     C     1.4491098085    0.2028349771   -0.2068206112
     N     2.6599689531    0.7770800441   -0.2978033083
     N    -0.1437238855    0.9455501518   -0.0357602379
     H    -2.1026058476   -1.4309670137   -0.1901680885
     H    -0.1194437384   -2.6868291225   -0.1734855430
     H     1.9356523373   -1.7582868871    0.1132855907
     H     3.1431308972    0.7180546485    0.6337331511
     H     2.5785255742    1.7768298203   -0.4511882370
