# Supplementary material for: Finding Excited-State Minimum Energy Crossing Points on a Budget: Non-Self-Consistent Tight-Binding Methods
Source: J Phys Chem Lett. 2023 May 5;14(19):4440–8. doi: 10.1021/acs.jpclett.3c00494 (PMC10201533; doi:10.1021/acs.jpclett.3c00494)
Supplement: Supplementary file 1 — jz3c00494_si_001.zip [file jz3c00494_si_001.zip › SI/s2s1_benchmark/cytosine/crestopt.xyz]

  13
 Etot=  -23.2257444002 g norm=  0.00048069
 O         -2.1856799524        1.0207072257        0.0601807289
 C         -1.1456956682        0.4479999359        0.0169182086
 N         -1.2132746926       -0.9218982279       -0.0013843879
 C         -0.0735842078       -1.7504974117       -0.0268276870
 C          1.1738404884       -1.1826946612       -0.0557825921
 C          1.2255469839        0.1774155811       -0.0788991687
 N          2.4072530927        0.9216262532       -0.1952374268
 N          0.0943335503        0.9556390436       -0.0170610645
 H         -2.1237951590       -1.3311792135        0.0401206690
 H         -0.2963337050       -2.8018536819        0.0452569620
 H          2.0682011635       -1.7855539953       -0.0899243397
 H          3.1846616869        0.5811217007        0.3540285034
 H          2.2371290031        1.9064582244       -0.0448965238
