# Supplementary material for: Finding Excited-State Minimum Energy Crossing Points on a Budget: Non-Self-Consistent Tight-Binding Methods
Source: J Phys Chem Lett. 2023 May 5;14(19):4440–8. doi: 10.1021/acs.jpclett.3c00494 (PMC10201533; doi:10.1021/acs.jpclett.3c00494)
Supplement: Supplementary file 1 — jz3c00494_si_001.zip [file jz3c00494_si_001.zip › SI/s2s1_benchmark/cytosine/hhtda-tc.out]

| Startfile from command line: tc.inp


|       ***********************************************************
|       *                    TeraChem v1.9-2022.08-dev            *
|       *  Git Version: 5e84fd4dc456f19b8b743ac9d407259fd194ada5  *
|       *                   Development Version                   *
|       *           Chemistry at the Speed of Graphics!           *
|       ***********************************************************
|       * This program may only be used in connection with        *
|       * a valid license from PetaChem, LLC. Use of this program *
|       * or results thereof indicates acceptance of all terms    *
|       * and conditions stated in the license and that a valid   *
|       * license agreement between the user and PetaChem, LLC    *
|       * exists. PetaChem, LLC does not warrant the correctness  *
|       * of results or their suitability for any purpose.        *
|       * Please email bugs, suggestions, and comments to         *
|       *                  help@petachem.com                      *
|       *                                                         *
|       ***********************************************************


|       ***********************************************************
|       *  Compiled by pisteinbach  Do 25. Aug 16:33:30 CEST 2022  *
|       *  Supported architectures: sm_75 sm_80                   *
|       *  Build cuda_11.6.r11.6/compiler.31057947_0              *
|       ***********************************************************


| Job started   Sat Jan 21 01:36:47 2023
| On jtc-hpz107 (available memory: 27019 MB)

| ######################################### RUNTIME INFO ##########################################
| terachem  tc.inp 

|  NVRM version: NVIDIA UNIX x86_64 Kernel Module  520.61.05  Thu Sep 29 05:30:25 UTC 2022
|  GCC version:  gcc version 9.4.0 (Ubuntu 9.4.0-1ubuntu1~20.04.1) 

|  	linux-vdso.so.1 (0x00007ffe361bf000)
|  	libmpi.so.12 => /mnt/group-bin/terachem-3c-dev/lib/libmpi.so.12 (0x00007feb714f5000)
|  	libgpubox.so.1 => /mnt/group-bin/terachem-3c-dev/lib/libgpubox.so.1 (0x00007feb714da000)
|  	libtensorbox.so.1 => /mnt/group-bin/terachem-3c-dev/lib/libtensorbox.so.1 (0x00007feb714b9000)
|  	libiobox.so.1 => /mnt/group-bin/terachem-3c-dev/lib/libiobox.so.1 (0x00007feb714a3000)
|  	libintbox.so.1 => /mnt/group-bin/terachem-3c-dev/lib/libintbox.so.1 (0x00007feb53481000)
|  	libsqmbox.so.1 => /mnt/group-bin/terachem-3c-dev/lib/libsqmbox.so.1 (0x00007feb53120000)
|  	libgridbox.so.1 => /mnt/group-bin/terachem-3c-dev/lib/libgridbox.so.1 (0x00007feb52f3b000)
|  	libdftbox.so.1 => /mnt/group-bin/terachem-3c-dev/lib/libdftbox.so.1 (0x00007feb52e59000)
|  	libcibox.so.1 => /mnt/group-bin/terachem-3c-dev/lib/libcibox.so.1 (0x00007feb52b13000)
|  	libccbox.so.1 => /mnt/group-bin/terachem-3c-dev/lib/libccbox.so.1 (0x00007feb5280f000)
|  	libsimbox.so.1 => /mnt/group-bin/terachem-3c-dev/lib/libsimbox.so.1 (0x00007feb527f0000)
|  	liboptbox.so.1 => /mnt/group-bin/terachem-3c-dev/lib/liboptbox.so.1 (0x00007feb527b0000)
|  	libnvToolsExt.so.1 => /usr/local/cuda-11.6/targets/x86_64-linux/lib/libnvToolsExt.so.1 (0x00007feb525a6000)
|  	libssl.so.1.1 => /lib/x86_64-linux-gnu/libssl.so.1.1 (0x00007feb52502000)
|  	libcrypto.so.1.1 => /lib/x86_64-linux-gnu/libcrypto.so.1.1 (0x00007feb5222c000)
|  	libcuda.so.1 => /lib/x86_64-linux-gnu/libcuda.so.1 (0x00007feb508b8000)
|  	libcudart.so.11.0 => /usr/local/cuda-11.6/targets/x86_64-linux/lib/libcudart.so.11.0 (0x00007feb50614000)
|  	libcublas.so.11 => /usr/local/cuda-11.6/targets/x86_64-linux/lib/libcublas.so.11 (0x00007feb46e94000)
|  	libcufft.so.10 => /usr/local/cuda-11.6/targets/x86_64-linux/lib/libcufft.so.10 (0x00007feb3e407000)
|  	libcusparse.so.11 => /usr/local/cuda-11.6/targets/x86_64-linux/lib/libcusparse.so.11 (0x00007feb2efbe000)
|  	libcusolver.so.11 => /usr/local/cuda-11.6/targets/x86_64-linux/lib/libcusolver.so.11 (0x00007feb1ebd5000)
|  	libstdc++.so.6 => /lib/x86_64-linux-gnu/libstdc++.so.6 (0x00007feb1e9f3000)
|  	libm.so.6 => /lib/x86_64-linux-gnu/libm.so.6 (0x00007feb1e8a4000)
|  	libiomp5.so => /mnt/group-bin/terachem-3c-dev/lib/libiomp5.so (0x00007feb1e469000)
|  	libcilkrts.so.5 => /mnt/group-bin/terachem-3c-dev/lib/libcilkrts.so.5 (0x00007feb1e22c000)
|  	libgcc_s.so.1 => /lib/x86_64-linux-gnu/libgcc_s.so.1 (0x00007feb1e211000)
|  	libpthread.so.0 => /lib/x86_64-linux-gnu/libpthread.so.0 (0x00007feb1e1ee000)
|  	libc.so.6 => /lib/x86_64-linux-gnu/libc.so.6 (0x00007feb1dffc000)
|  	/lib64/ld-linux-x86-64.so.2 (0x00007feb72d3f000)
|  	libdl.so.2 => /lib/x86_64-linux-gnu/libdl.so.2 (0x00007feb1dff6000)
|  	librt.so.1 => /lib/x86_64-linux-gnu/librt.so.1 (0x00007feb1dfea000)
|  	libcublasLt.so.11 => /usr/local/cuda-11.6/targets/x86_64-linux/lib/libcublasLt.so.11 (0x00007feb08f84000)
| #################################################################################################

-----------------------------------
Processed Input file:
              coordinates coord.xyz
                    basis def2-sv_p
           sphericalbasis yes
                    guess c0
                   method bhandhlyp
                   charge 0
                 spinmult 1
                     dftd d3
                precision mixed
                    maxit 100
                  threall 1e-14
                 convthre 1.0e-5
                     xtol 1.0e-6
                  dftgrid 1
                      fon yes
               fon_method constant
          fon_temperature 5000
                   closed 0
                    hhtda yes
            hhtdasinglets 6
            hhtdatriplets 0
             cisnumstates 6
              cissubspace 18
             cisguessvecs 18
                   cismax 60
             cisalgorithm davidson
           cistransdipole yes
               cismaxiter 100
               cisconvtol 1e-4
                cistarget 1
               genscrdata true
          min_tolerance_e 1e-4
            min_tolerance 1e-3
                nacstate1 1
                nacstate2 2
                      run conical
                   purify no
                     gpus 1
-----------------------------------
Jobname: coord
Scratch directory: ./scr.coord
Scratch data will be generated
| Random number seed: 317209440

XYZ coordinates coord.xyz
Molden File Output: ./scr.coord/coord.molden
Using basis set: def2-sv_p
dmrgstart not found
Spin multiplicity: 1
DIIS will use up to 10 vectors.
Condition number limit for the DIIS overlap matrix is            0
WF convergence threshold: 1.00e-05
Using DIIS algorithm to converge WF
Maximum number of SCF iterations: 100
Incremental fock with rebuild every 8 iterations
Will switch to conventional Fock if diffuse functions are detected
X-matrix tolerance: 1.00e-06
PRECISION: MIXED
Single/Double precision threshold: 1.00e-05
TeraChem will select linear algebra engine
Using fractional orbital occupations
0 occupied orbitals will have integer occupation
0 occupied orbitals will have fractional occupation
kT is set to 5000.000 a.u.
Density matrix purification turned off
DFT Functional requested: bhandhlyp
Method: BHandHLYP  with dispersion correction
  Becke 1988 exchange functional:       0.50 
  Hartree-Fock exact exchange:          0.50 
  Lee-Yang-Parr correlation functional: 1.0 
Wavefunction: RESTRICTED

 DFT-D code reimplemented following the
 code by S.Grimme, University Bonn 
 based on DFTD3 V3.2 Rev 0         
 
Please cite DFT-D3 work done with this code as:
S. Grimme, J. Antony, S. Ehrlich and H. Krieg,
J. Chem. Phys. 132 (2010), 154104
If used with BJ-damping cite also
S. Grimme, S. Ehrlich and L. Goerigk,
J. Comput. Chem. 32 (2011), 1456-1465
For DFT-D2 the reference is
S. Grimme, J. Comput. Chem., 27 (2006), 1787-1799
DFT grid type: 1
Using a single DFT grid.
Initial guess will be loaded from c0

********************************************
******* RUNNING GEOMETRY OPTMIZATION *******
********************************************

Geometry optimization parameters:
Max number of optimization cycles: 1000
Convergence threshold (Max grad component): 1.00e-03
Convergence threshold (energy change): 1.00e-04
Maximum of RMSD change allowed between steps is 0.500000
using BFGS method
Optimization checkpoint file will be dumped every 10 cycles
Hessian updated: BFGS method
Initial Hessian is diagonal with a single one point finite difference
Atomic displacement in finite-difference Hessian (Bohr) 0.003000
Each step will be scaled by 1.00
Maximum step size in internal coordinates 0.50
Minimization SCF guess will be regenerated every 10 steps
Job started from scratch
SCF:   Initial guess is taken from previous step
CIS:   Initial guess is taken from previous step
Z-vec: Initial guess is taken from previous step
Starting TensorBox...
| TeraChem will select linear algebra engine
| Using cuSolver for matrix diagonalization

| using 1 out of 1 CUDA devices
|   Device 0: NVIDIA GeForce RTX 3070,  7982MB, CC 8.6 -- CPU THREAD 0
| -------------------------------------------------------------------
| CPU Memory Available: 3976.75 MegaWords 
| GPU Memory Available: 741.79 MegaWords 
| Maximum recommended basis set size: 10200 basis functions
|  (limited by GPU memory)
| -------------------------------------------------------------------
| Initialize GPUBox with 128 MW of memory


Basis set:       def2-sv_p
Total atoms:     13
Total charge:    0
Total electrons: 58 (29-alpha, 29-beta)
Number electrons modeled by ECPs: 0
Total orbitals: 130 (Cartesian), 122 (spherical) 
Total AO shells: 58 (34 S-shells; 16 P-shells; 8 D-shells; 0 F-shells; 0 G-shells)
Spin multiplicity: 1
Nuclear repulsion energy (QM atoms): 357.401601051226 a.u.


No optimization coordinates found in the configuration file
Determining the type of coordinates based on the number of individual fragments...
Analyzing structure...
Found 13 atoms, 15 bonds
Building HDLC residues...
Found 1 HDLC residues
done.
Optimization will be performed in DLC coordinates

-------------------------------------------------------
0 additional frames found in coord.xyz
-------------------------------------------------------
***********************************************************************
**                                                                   **
**                              DL-FIND                              **
**                       Geometry Optimisation                       **
**               written by Johannes Kaestner, in 2006               **
**               Copyright:  STFC Daresbury Laboratory               **
**                           Revision:  406 $                        **
**                                                                   **
***********************************************************************
Residue member list:
    0 :     1    1    1    1    1    1    1    1    1    1
   10 :     1    1    1

Generating new HDLC for    1 residues

Located a new residue for HDLC
   Residue number is    1
   Number of atoms it contains    13
   Atoms:      1     2     3     4     5     6     7     8     9    10
   Atoms:     11    12    13
   Generating HDLC for residue    1
       Dot-product about     2 is   0.99999998
       System near planar - making improper
       Dot-product about     3 is   0.99913159
       System near planar - making improper
       Dot-product about     4 is   0.99707932
       System near planar - making improper
       Dot-product about     5 is   0.99946780
       System near planar - making improper
       Dot-product about     6 is   0.99973263
       System near planar - making improper
       Dot-product about     7 is   0.62377767

     The system has    33 degrees of freedom, and    33 non-zero eigenvalues

 call dlf_formstep_init...
 allocate hessian of size:           35
 allocate evals and evecs
 needhessian =  T

DL-FIND Report:
===============
Conical intersection algorithm: Lagrange-Newton
Lagrange-Newton threshold t1 ...................  1.000E-04
Lagrange-Newton threshold t2 ...................  1.000E+00
Lower electronic state .........................          1
Upper electronic state .........................          2
Optimisation algorithm: Lagrange-Newton
Initial Hessian by diagonal one-point finite difference
Hessian update mechanism: BFGS
Maximum Number of Hessian updates before recalc.         50
Finite difference for Hessian calculation ......  3.000E-03
No eigenmodes are considered soft
Minimum step size for Hessian update ...........  1.000E-05
 
Step length: simple scaled
Maximum step length ............................  5.000E-01
Scaling step by ................................  1.000E+00
 
Coordinate system: Delocalised internal coordinates (DLC)
 
Number of atoms ................................         13
Number of input geometries .....................          2
Variables to be optimised ......................         35
Restart information is written every ...........         10 steps
This run has not been restarted.
Maximum number of steps ........................       1000
Maximum number of energy evaluations ...........     100000
 
DFTD Energy:    -0.0162578 hartree
Setting up the DFT grid...
| time to set the grid = 0.00 s
DFT grid points: 37216 (2862 points/atom)

                      *** Start SCF Iterations ***

 Iter     DIIS Error       Energy change      Electrons        XC Energy           Energy        Time(s)
----------------------------------------------------------------------------------------------------------
Initial temperature is 5000.000000
| Skip purify step
|    1     0.0630235038    -394.3219603085    57.9998456897   -27.5507649085    -394.3219603085     0.22  
|    2     0.1502387480      +8.1161339594    57.9998381261   -26.7194384657    -386.2058263491     0.20  
|    3     0.0390507364      -0.2527393436    57.9998733218   -26.8545676565    -386.4585656926     0.19  
|    4     0.0256502240      -0.0173886223    57.9998748617   -26.8944868585    -386.4759543150     0.19  
|    5     0.0113713538      -0.0100515065    57.9998785506   -26.9246165508    -386.4860058215     0.18  
|    6     0.0035047479      -0.0019765672    57.9998783588   -26.9377406437    -386.4879823887     0.18  
|    7     0.0010085053      -0.0003277969    57.9998787257   -26.9453008472    -386.4883101856     0.18  
|    8     0.0001891721      -0.0000130852    57.9998784354   -26.9468531783    -386.4883232708     0.17  
|    9     0.0001507120      -0.0000024761    57.9998783189   -26.9468529724    -386.4883257469     0.20  
|   10     0.0000685597      -0.0000008245    57.9998782263   -26.9467536348    -386.4883265714     0.16  
|   11     0.0000331110      -0.0000001349    57.9998781891   -26.9467648123    -386.4883267063     0.16  
|   12     0.0000055419      -0.0000000266    57.9998781740   -26.9467090047    -386.4883267329     0.16  
----------------------------------------------------------------------------------------------------------
FINAL ENERGY: -386.4883267329 a.u.
Fractional Occupation Entropy: 0.0000000000
Mermin Free Energy:            -386.4883267329
DISPERSION CONTRIBUTION TO ENERGY: -0.0162578347 a.u.
HOMO-LUMO GAP: 4.991 eV
CENTER OF MASS: {0.021175, -0.013031, -0.031139} ANGS
DIPOLE MOMENT: {2.993671, -2.216953, 1.132906} (|D| = 3.893639) DEBYE
Writing out molden info

Running Mulliken population analysis...


  Restricted hh-TDA Parameters
--------------------------------------------
Number of occupied orbitals:            30
Number of virtual orbitals:             92
Number of molecular orbitals:          122
Number of basis functions:             130
Multiplicity of target state:      singlet

 Generating 2nd functional diffs
Reference energy:             -393.9612149634
Number of electrons:            59.9998739732
XC energy:                     -28.1421158843

      Davidson Diagonalization Parameters
-----------------------------------------------
Number of roots to find:                    6
Number of guess vectors:                   18
Maximum subspace size:                     60
Number of vectors to save:                  6
Collapse vectors per root:                  2
Number of CSFs:                           465
Maximum Davidson iterations:              100
Residual convergence:                 1.0e-04
Orthogonality tolerance:              1.0e-12
Use incremental sigma vectors:             No

Davidson memory usage: 566.28 kB

Guess Vectors:
  30 &  30 : closed :    -0.836249
  30 &  29 :  open  :    -0.661183
  30 &  28 :  open  :    -0.646201
  30 &  27 :  open  :    -0.633131
  30 &  26 :  open  :    -0.599084
  30 &  25 :  open  :    -0.554622
  30 &  24 :  open  :    -0.496098
  29 &  29 : closed :    -0.486118
  29 &  28 :  open  :    -0.471135
  29 &  27 :  open  :    -0.458066
  28 &  28 : closed :    -0.456152
  30 &  22 :  open  :    -0.450770
  30 &  23 :  open  :    -0.445003
  28 &  27 :  open  :    -0.443083
  30 &  21 :  open  :    -0.430881
  27 &  27 : closed :    -0.430014
  29 &  26 :  open  :    -0.424019
  28 &  26 :  open  :    -0.409036

  Root           Eigenvalue       Energy Change        Residual
-------------------------------------------------------------------
Iteration:    0   Subspace Size:   18
Root: 1:        -0.68744999        -0.68744999         0.04147833  
Root: 2:        -0.52790495        -0.52790495         0.04480707  
Root: 3:        -0.52358074        -0.52358074         0.04153615  
Root: 4:        -0.50127453        -0.50127453         0.03520583  
Root: 5:        -0.46912878        -0.46912878         0.05066887  
Root: 6:        -0.39130973        -0.39130973         0.05718812  

Iteration:    1   Subspace Size:   24
Root: 1:        -0.68962141        -0.00217142         0.00402990  
Root: 2:        -0.53136916        -0.00346421         0.01029144  
Root: 3:        -0.52672306        -0.00314231         0.00650450  
Root: 4:        -0.50366954        -0.00239501         0.00980272  
Root: 5:        -0.47352012        -0.00439133         0.01176457  
Root: 6:        -0.40174549        -0.01043577         0.03478328  

Iteration:    2   Subspace Size:   30
Root: 1:        -0.68963838        -0.00001698         0.00064467  
Root: 2:        -0.53153834        -0.00016918         0.00187410  
Root: 3:        -0.52677790        -0.00005484         0.00164983  
Root: 4:        -0.50383252        -0.00016298         0.00235506  
Root: 5:        -0.47380603        -0.00028592         0.00258433  
Root: 6:        -0.40288455        -0.00113906         0.02569323  

Iteration:    3   Subspace Size:   36
Root: 1:        -0.68963868        -0.00000030         0.00008918  Converged
Root: 2:        -0.53154254        -0.00000420         0.00038449  
Root: 3:        -0.52678124        -0.00000333         0.00034932  
Root: 4:        -0.50383993        -0.00000741         0.00059854  
Root: 5:        -0.47381402        -0.00000798         0.00068716  
Root: 6:        -0.40317508        -0.00029052         0.02686490  

Iteration:    4   Subspace Size:   41
Root: 1:        -0.68963868        -0.00000000         0.00008395  Converged
Root: 2:        -0.53154271        -0.00000016         0.00006230  Converged
Root: 3:        -0.52678137        -0.00000013         0.00007293  Converged
Root: 4:        -0.50384040        -0.00000047         0.00010324  
Root: 5:        -0.47381446        -0.00000045         0.00013876  
Root: 6:        -0.40469181        -0.00151674         0.00869594  

Iteration:    5   Subspace Size:   44
Root: 1:        -0.68963868        -0.00000000         0.00008097  Converged
Root: 2:        -0.53154271        -0.00000000         0.00006007  Converged
Root: 3:        -0.52678137        -0.00000000         0.00006260  Converged
Root: 4:        -0.50384040        -0.00000001         0.00002048  Converged
Root: 5:        -0.47381448        -0.00000001         0.00002191  Converged
Root: 6:        -0.40479087        -0.00009906         0.00290767  

Iteration:    6   Subspace Size:   45
Root: 1:        -0.68963868        -0.00000000         0.00008065  Converged
Root: 2:        -0.53154271        -0.00000000         0.00006002  Converged
Root: 3:        -0.52678137        -0.00000000         0.00005976  Converged
Root: 4:        -0.50384040        -0.00000000         0.00001939  Converged
Root: 5:        -0.47381448        -0.00000000         0.00002091  Converged
Root: 6:        -0.40480049        -0.00000962         0.00083894  

Iteration:    7   Subspace Size:   46
Root: 1:        -0.68963868        -0.00000000         0.00008044  Converged
Root: 2:        -0.53154271        -0.00000000         0.00005976  Converged
Root: 3:        -0.52678137        -0.00000000         0.00005927  Converged
Root: 4:        -0.50384040        -0.00000000         0.00001911  Converged
Root: 5:        -0.47381448        -0.00000000         0.00002088  Converged
Root: 6:        -0.40480122        -0.00000073         0.00027644  

Iteration:    8   Subspace Size:   47
Root: 1:        -0.68963868        -0.00000000         0.00007911  Converged
Root: 2:        -0.53154271        -0.00000000         0.00005962  Converged
Root: 3:        -0.52678137        -0.00000000         0.00005909  Converged
Root: 4:        -0.50384040        -0.00000000         0.00001952  Converged
Root: 5:        -0.47381448        -0.00000000         0.00002088  Converged
Root: 6:        -0.40480128        -0.00000006         0.00007537  Converged

Davidson converged in 8 iterations
47 sigma vectors were formed

  Root   Mult.   Total Energy (a.u.)   Ex. Energy (a.u.)     Ex. Energy (eV)     Ex. Energy (nm)        Osc. (a.u.)  
-------------------------------------------------------------------------------------------------------------------
     1  singlet       -394.65085364
     2  singlet       -394.49275767          0.15809597          4.30200964        288.20070413          0.00175840
     3  singlet       -394.48799633          0.16285731          4.43157221        279.77479493          0.18438992
     4  singlet       -394.46505537          0.18579828          5.05582753        245.23032102          0.00576426
     5  singlet       -394.43502944          0.21582420          5.87287445        211.11335119          0.56142912
     6  singlet       -394.36601624          0.28483740          7.75081871        159.96274105          0.38077383

Singlet  1: Largest CI coefficients:
  30  &  30 : closed :  -0.968384
  29  &  30 :  open  :   0.104056
  30  &  29 :  open  :   0.104056

Singlet  2: Largest CI coefficients:
  28  &  30 :  open  :   0.594232
  30  &  28 :  open  :   0.594232
  27  &  30 :  open  :  -0.343569
  30  &  27 :  open  :  -0.343569
  26  &  30 :  open  :   0.126070
  30  &  26 :  open  :   0.126070

Singlet  3: Largest CI coefficients:
  29  &  30 :  open  :   0.606141
  30  &  29 :  open  :   0.606141
  27  &  30 :  open  :  -0.224264
  30  &  27 :  open  :  -0.224264
  25  &  30 :  open  :   0.205843
  30  &  25 :  open  :   0.205843
  30  &  30 : closed :   0.139340
  24  &  30 :  open  :   0.127399
  30  &  24 :  open  :   0.127399

Singlet  4: Largest CI coefficients:
  26  &  30 :  open  :   0.684253
  30  &  26 :  open  :   0.684253
  27  &  30 :  open  :   0.128630
  30  &  27 :  open  :   0.128630

Singlet  5: Largest CI coefficients:
  27  &  30 :  open  :  -0.529630
  30  &  27 :  open  :  -0.529630
  28  &  30 :  open  :  -0.336915
  30  &  28 :  open  :  -0.336915
  29  &  30 :  open  :  -0.209620
  30  &  29 :  open  :  -0.209620
  29  &  29 : closed :   0.169681
  25  &  30 :  open  :  -0.113044
  30  &  25 :  open  :  -0.113044
  30  &  30 : closed :   0.104871

Singlet  6: Largest CI coefficients:
  25  &  30 :  open  :   0.602768
  30  &  25 :  open  :   0.602768
  29  &  30 :  open  :  -0.217046
  30  &  29 :  open  :  -0.217046
  25  &  29 :  open  :  -0.161177
  29  &  25 :  open  :  -0.161177
  30  &  30 : closed :  -0.142046
  21  &  30 :  open  :  -0.119215
  30  &  21 :  open  :  -0.119215
  27  &  27 : closed :  -0.110625

Singlet state dipole moments:

  Root       Dx         Dy         Dz         |D|  (Debye)
------------------------------------------------------------
     1     5.1923    -6.6345     0.9176     8.4746
     2     3.4379    -1.3941     1.1287     3.8777
     3     0.5800    -3.6070     1.0867     3.8116
     4    -3.2102    -0.8785     1.3049     3.5750
     5     7.3832    -4.4019     0.5886     8.6160
     6     3.6820    -6.2916     0.9683     7.3538

Transition dipole moments between singlet states:

    Transition       Tx         Ty         Tz         |T| (a.u.)
------------------------------------------------------------------
     1 ->    2     0.0596    -0.0615    -0.0966     0.1292
     1 ->    3    -0.0315     1.3025     0.0282     1.3032
     1 ->    4     0.0897     0.1315     0.1456     0.2157
     1 ->    5    -1.9564    -0.2235     0.1562     1.9753
     1 ->    6    -0.2187    -1.3984     0.0438     1.4161
     2 ->    3     0.1199     0.0536    -0.0817     0.1547
     2 ->    4    -1.1471    -0.0690     0.0322     1.1496
     2 ->    5    -0.2970    -0.0588    -0.0419     0.3056
     2 ->    6    -0.0044    -0.0839     0.0176     0.0858
     3 ->    4    -0.0704    -0.1151     0.0263     0.1374
     3 ->    5     0.7079     0.5146    -0.0628     0.8775
     3 ->    6    -1.2174     0.6619     0.0335     1.3861
     4 ->    5    -0.3417     0.1278     0.0681     0.3712
     4 ->    6    -0.2127     0.0424     0.0023     0.2169
     5 ->    6     1.0103     0.0849    -0.0813     1.0171

Magnetic transition dipole moments and rotational strengths:

 Transition      Lx         Ly         Lz       R(len)     R(vel) (a.u.)
------------------------------------------------------------------------
 1 ->    2     0.4230    -0.0874     0.0140    -0.0293     0.0100
 1 ->    3     0.0598     0.0290    -0.7725    -0.0141    -0.0019
 1 ->    4    -0.5126    -0.2071    -0.0729     0.0838    -0.0296
 1 ->    5    -0.0048     0.1071     0.6508    -0.0870     0.0372
 1 ->    6    -0.0296     0.0889     0.1561     0.1109    -0.0656

Electric transition quadrupole moments (Cartesian):

 Transition      Qxy        Qxz        Qyz        Qxx        Qyy        Qzz       norm (a.u.)
----------------------------------------------------------------------------------------------
 1 ->    2     0.2119    -0.1046    -0.5153     0.3752     0.0398    -0.0253     0.6815
 1 ->    3    -1.9344     0.0741     0.0037    -0.4267    -1.2162    -0.1143     2.3285
 1 ->    4    -0.1185    -0.1053     0.3004     0.3604    -0.0994    -0.0041     0.5051
 1 ->    5    -0.4525     0.5554     0.1824    -4.2120     0.5538    -0.1750     4.3157
 1 ->    6    -1.0550     0.3100     0.1953    -2.3988     3.5618     0.2952     4.4469


Building Xtilde...

Building Z-vector RHS...

 Generating 2nd functional diffs
Solving CPSCF equations
Using DIIS solver

 Iter         Residual      
------  --------------------
    1      2.032596358071
    2      2.729248149721
    3      0.208295823729
    4      0.031952631352
    5      0.006056687826
    6      0.005048612121
    7      0.001867982652
    8      0.000638544670
    9      0.000341611510
   10      0.000059801222

CPSCF converged

Building X...

 Generating 2nd functional diffs
 Generating 2nd functional diffs
Building Xtilde...

Building Z-vector RHS...

 Generating 2nd functional diffs
Solving CPSCF equations
Using DIIS solver

 Iter         Residual      
------  --------------------
    1      0.840061698853
    2      0.833854882085
    3      0.113226630144
    4      0.017756904096
    5      0.003246814813
    6      0.001435032880
    7      0.000469625090
    8      0.000134424876
    9      0.000057184929

CPSCF converged

Building X...

 Generating 2nd functional diffs
 Generating 2nd functional diffs
Building Xtilde...

Building Z-vector RHS...

 Generating 2nd functional diffs
Solving CPSCF equations
Using DIIS solver

 Iter         Residual      
------  --------------------
    1      0.261150846852
    2      0.363048521110
    3      0.018721605017
    4      0.004867860477
    5      0.001838682354
    6      0.000670129377
    7      0.000277676829
    8      0.000101492668
    9      0.000057613964

CPSCF converged

Building X...

 Generating 2nd functional diffs
 Generating 2nd functional diffs
Lower state energy:      -394.4927576699
Upper state energy:      -394.4879963321
Energy difference:          0.0047613379
 Energy calculation finished, energy:  0.000000000E+00

Converting Cartesians to HDLC

Converting Cartesians to HDLC

Converting Cartesians to HDLC
 in dlf_makehessian...
Testing convergence  in cycle    1
  Max grad  2.9895E-02 Target: 1.0000E-03 converged?   no
  RMS grad  1.1420E-02 Target: 6.6667E-04 converged?   no
Finite-difference calculation for a diagonal Hessian
Delta :   3.00E-03

Converting HDLC to Cartesians
DFTD Energy:    -0.0162526 hartree
Setting up the DFT grid...
| time to set the grid = 0.00 s
DFT grid points: 37217 (2862 points/atom)

                      *** Start SCF Iterations ***

 Iter     DIIS Error       Energy change      Electrons        XC Energy           Energy        Time(s)
----------------------------------------------------------------------------------------------------------
Initial temperature is 5000.000000
| Skip purify step
|    1     0.0639774760    -394.3181968356    57.9956724271   -27.5477403011    -394.3181968356     0.20  
|    2     0.1484266524      +8.1094579547    57.9998406493   -26.7177105417    -386.2087388809     0.20  
|    3     0.0382365439      -0.2515540398    57.9998749024   -26.8527794446    -386.4602929207     0.19  
|    4     0.0251645411      -0.0171255087    57.9998763188   -26.8925998245    -386.4774184294     0.19  
|    5     0.0109888463      -0.0099554077    57.9998798691   -26.9228230032    -386.4873738371     0.18  
|    6     0.0034146434      -0.0019047556    57.9998795947   -26.9358153218    -386.4892785926     0.18  
|    7     0.0009978437      -0.0003080011    57.9998799152   -26.9431050540    -386.4895865937     0.18  
|    8     0.0001970220      -0.0000127183    57.9998796103   -26.9445870631    -386.4895993120     0.17  
|    9     0.0001562658      -0.0000025722    57.9998794875   -26.9445751744    -386.4896018842     0.20  
|   10     0.0000698752      -0.0000008750    57.9998793913   -26.9444700372    -386.4896027592     0.16  
|   11     0.0000328803      -0.0000001395    57.9998793535   -26.9444805768    -386.4896028987     0.16  
|   12     0.0000054514      -0.0000000268    57.9998793382   -26.9444251675    -386.4896029255     0.16  
----------------------------------------------------------------------------------------------------------
FINAL ENERGY: -386.4896029255 a.u.
Fractional Occupation Entropy: 0.0000000000
Mermin Free Energy:            -386.4896029255
DISPERSION CONTRIBUTION TO ENERGY: -0.0162526241 a.u.
HOMO-LUMO GAP: 4.976 eV
CENTER OF MASS: {0.020566, -0.013297, -0.031519} ANGS
DIPOLE MOMENT: {3.048732, -2.226544, 1.134088} (|D| = 3.941881) DEBYE
Writing out molden info

Running Mulliken population analysis...


  Restricted hh-TDA Parameters
--------------------------------------------
Number of occupied orbitals:            30
Number of virtual orbitals:             92
Number of molecular orbitals:          122
Number of basis functions:             130
Multiplicity of target state:      singlet

 Generating 2nd functional diffs
Reference energy:             -393.9626401031
Number of electrons:            59.9998751775
XC energy:                     -28.1397286993

      Davidson Diagonalization Parameters
-----------------------------------------------
Number of roots to find:                    6
Number of guess vectors:                   18
Maximum subspace size:                     60
Number of vectors to save:                  6
Collapse vectors per root:                  2
Number of CSFs:                           465
Maximum Davidson iterations:              100
Residual convergence:                 1.0e-04
Orthogonality tolerance:              1.0e-12
Use incremental sigma vectors:             No

Davidson memory usage: 566.28 kB

Guess Vectors:
  30 &  30 : closed :    -0.834958
  30 &  29 :  open  :    -0.660396
  30 &  28 :  open  :    -0.647294
  30 &  27 :  open  :    -0.630240
  30 &  26 :  open  :    -0.598686
  30 &  25 :  open  :    -0.553873
  30 &  24 :  open  :    -0.494940
  29 &  29 : closed :    -0.485833
  29 &  28 :  open  :    -0.472731
  28 &  28 : closed :    -0.459629
  29 &  27 :  open  :    -0.455678
  30 &  22 :  open  :    -0.450504
  30 &  23 :  open  :    -0.442823
  28 &  27 :  open  :    -0.442576
  30 &  21 :  open  :    -0.431414
  27 &  27 : closed :    -0.425522
  29 &  26 :  open  :    -0.424123
  28 &  26 :  open  :    -0.411021

  Root           Eigenvalue       Energy Change        Residual
-------------------------------------------------------------------
Iteration:    0   Subspace Size:   18
Root: 1:        -0.68632613        -0.68632613         0.04154267  
Root: 2:        -0.52712524        -0.52712524         0.04485412  
Root: 3:        -0.52309604        -0.52309604         0.04154523  
Root: 4:        -0.50124676        -0.50124676         0.03508582  
Root: 5:        -0.46792211        -0.46792211         0.05083071  
Root: 6:        -0.39068487        -0.39068487         0.05712723  

Iteration:    1   Subspace Size:   24
Root: 1:        -0.68850691        -0.00218078         0.00400933  
Root: 2:        -0.53059763        -0.00347238         0.01031059  
Root: 3:        -0.52623997        -0.00314393         0.00650296  
Root: 4:        -0.50363068        -0.00238391         0.00976172  
Root: 5:        -0.47234909        -0.00442699         0.01170597  
Root: 6:        -0.40102438        -0.01033951         0.03510381  

Iteration:    2   Subspace Size:   30
Root: 1:        -0.68852371        -0.00001680         0.00064243  
Root: 2:        -0.53076778        -0.00017015         0.00187872  
Root: 3:        -0.52629449        -0.00005451         0.00168587  
Root: 4:        -0.50379250        -0.00016182         0.00233610  
Root: 5:        -0.47263102        -0.00028193         0.00261687  
Root: 6:        -0.40244503        -0.00142065         0.02405883  

Iteration:    3   Subspace Size:   36
Root: 1:        -0.68852400        -0.00000030         0.00008920  Converged
Root: 2:        -0.53077206        -0.00000429         0.00038257  
Root: 3:        -0.52629800        -0.00000351         0.00035983  
Root: 4:        -0.50379977        -0.00000728         0.00059447  
Root: 5:        -0.47263944        -0.00000842         0.00069674  
Root: 6:        -0.40263273        -0.00018771         0.02583847  

Iteration:    4   Subspace Size:   41
Root: 1:        -0.68852400        -0.00000000         0.00008362  Converged
Root: 2:        -0.53077223        -0.00000016         0.00006221  Converged
Root: 3:        -0.52629814        -0.00000014         0.00007563  Converged
Root: 4:        -0.50380023        -0.00000046         0.00010082  
Root: 5:        -0.47263988        -0.00000045         0.00014038  
Root: 6:        -0.40404419        -0.00141146         0.00927598  

Iteration:    5   Subspace Size:   44
Root: 1:        -0.68852400        -0.00000000         0.00007952  Converged
Root: 2:        -0.53077223        -0.00000000         0.00006013  Converged
Root: 3:        -0.52629814        -0.00000000         0.00006377  Converged
Root: 4:        -0.50380024        -0.00000001         0.00001949  Converged
Root: 5:        -0.47263990        -0.00000001         0.00002346  Converged
Root: 6:        -0.40416095        -0.00011676         0.00295620  

Iteration:    6   Subspace Size:   45
Root: 1:        -0.68852400        -0.00000000         0.00007965  Converged
Root: 2:        -0.53077223        -0.00000000         0.00006013  Converged
Root: 3:        -0.52629814        -0.00000000         0.00006216  Converged
Root: 4:        -0.50380024        -0.00000000         0.00001872  Converged
Root: 5:        -0.47263990        -0.00000000         0.00002222  Converged
Root: 6:        -0.40417073        -0.00000978         0.00085716  

Iteration:    7   Subspace Size:   46
Root: 1:        -0.68852400        -0.00000000         0.00007970  Converged
Root: 2:        -0.53077223        -0.00000000         0.00006005  Converged
Root: 3:        -0.52629814        -0.00000000         0.00006202  Converged
Root: 4:        -0.50380024        -0.00000000         0.00001845  Converged
Root: 5:        -0.47263990        -0.00000000         0.00002203  Converged
Root: 6:        -0.40417151        -0.00000078         0.00026951  

Iteration:    8   Subspace Size:   47
Root: 1:        -0.68852400        -0.00000000         0.00007890  Converged
Root: 2:        -0.53077223        -0.00000000         0.00006007  Converged
Root: 3:        -0.52629814        -0.00000000         0.00006210  Converged
Root: 4:        -0.50380024        -0.00000000         0.00001861  Converged
Root: 5:        -0.47263990        -0.00000000         0.00002201  Converged
Root: 6:        -0.40417157        -0.00000006         0.00007714  Converged

Davidson converged in 8 iterations
47 sigma vectors were formed

  Root   Mult.   Total Energy (a.u.)   Ex. Energy (a.u.)     Ex. Energy (eV)     Ex. Energy (nm)        Osc. (a.u.)  
-------------------------------------------------------------------------------------------------------------------
     1  singlet       -394.65116411
     2  singlet       -394.49341233          0.15775178          4.29264351        288.82953022          0.00172976
     3  singlet       -394.48893824          0.16222586          4.41438962        280.86379206          0.18422119
     4  singlet       -394.46644034          0.18472376          5.02658848        246.65679568          0.00551296
     5  singlet       -394.43528000          0.21588411          5.87450449        211.05477213          0.56431475
     6  singlet       -394.36681167          0.28435244          7.73762217        160.23555818          0.38111886

Singlet  1: Largest CI coefficients:
  30  &  30 : closed :   0.968251
  29  &  30 :  open  :  -0.104401
  30  &  29 :  open  :  -0.104401

Singlet  2: Largest CI coefficients:
  28  &  30 :  open  :   0.613140
  30  &  28 :  open  :   0.613140
  27  &  30 :  open  :  -0.309756
  30  &  27 :  open  :  -0.309756
  26  &  30 :  open  :   0.123008
  30  &  26 :  open  :   0.123008

Singlet  3: Largest CI coefficients:
  29  &  30 :  open  :   0.606393
  30  &  29 :  open  :   0.606393
  27  &  30 :  open  :  -0.228913
  30  &  27 :  open  :  -0.228913
  25  &  30 :  open  :   0.206501
  30  &  25 :  open  :   0.206501
  30  &  30 : closed :   0.139777
  24  &  30 :  open  :   0.125034
  30  &  24 :  open  :   0.125034

Singlet  4: Largest CI coefficients:
  26  &  30 :  open  :  -0.685262
  30  &  26 :  open  :  -0.685262
  27  &  30 :  open  :  -0.121672
  30  &  27 :  open  :  -0.121672

Singlet  5: Largest CI coefficients:
  27  &  30 :  open  :  -0.548105
  30  &  27 :  open  :  -0.548105
  28  &  30 :  open  :  -0.306448
  30  &  28 :  open  :  -0.306448
  29  &  30 :  open  :  -0.210015
  30  &  29 :  open  :  -0.210015
  29  &  29 : closed :   0.170674
  25  &  30 :  open  :  -0.111520
  30  &  25 :  open  :  -0.111520
  27  &  27 : closed :  -0.107715
  30  &  30 : closed :   0.104658

Singlet  6: Largest CI coefficients:
  25  &  30 :  open  :  -0.602453
  30  &  25 :  open  :  -0.602453
  29  &  30 :  open  :   0.216648
  30  &  29 :  open  :   0.216648
  25  &  29 :  open  :   0.161009
  29  &  25 :  open  :   0.161009
  30  &  30 : closed :   0.142446
  21  &  30 :  open  :   0.121744
  30  &  21 :  open  :   0.121744
  27  &  27 : closed :   0.116762

Singlet state dipole moments:

  Root       Dx         Dy         Dz         |D|  (Debye)
------------------------------------------------------------
     1     5.2314    -6.6395     0.9236     8.5032
     2     3.5226    -1.4101     1.1307     3.9592
     3     0.5596    -3.6015     1.0941     3.8054
     4    -3.2577    -0.8737     1.3118     3.6190
     5     7.4476    -4.4087     0.5923     8.6749
     6     3.6440    -6.3037     0.9802     7.3468

Transition dipole moments between singlet states:

    Transition       Tx         Ty         Tz         |T| (a.u.)
------------------------------------------------------------------
     1 ->    2    -0.0564     0.0629     0.0965     0.1282
     1 ->    3     0.0369    -1.3043    -0.0268     1.3051
     1 ->    4     0.0836     0.1314     0.1432     0.2116
     1 ->    5     1.9608     0.2273    -0.1565     1.9801
     1 ->    6    -0.2239    -1.3994     0.0441     1.4179
     2 ->    3     0.1266     0.0544    -0.0814     0.1600
     2 ->    4     1.1280     0.0667    -0.0316     1.1304
     2 ->    5    -0.2847    -0.0609    -0.0436     0.2944
     2 ->    6    -0.0058     0.0853    -0.0175     0.0873
     3 ->    4     0.0649     0.1135    -0.0247     0.1331
     3 ->    5     0.6907     0.5131    -0.0612     0.8626
     3 ->    6     1.2414    -0.6713    -0.0352     1.4117
     4 ->    5     0.3297    -0.1244    -0.0667     0.3586
     4 ->    6    -0.2052     0.0439     0.0018     0.2099
     5 ->    6    -0.9833    -0.0712     0.0788     0.9891

Magnetic transition dipole moments and rotational strengths:

 Transition      Lx         Ly         Lz       R(len)     R(vel) (a.u.)
------------------------------------------------------------------------
 1 ->    2    -0.4252     0.0828    -0.0166    -0.0276     0.0097
 1 ->    3    -0.0592    -0.0281     0.7718    -0.0138    -0.0019
 1 ->    4    -0.5078    -0.2027    -0.0711     0.0793    -0.0279
 1 ->    5     0.0042    -0.1080    -0.6461    -0.0848     0.0360
 1 ->    6    -0.0292     0.0855     0.1514     0.1064    -0.0630

Electric transition quadrupole moments (Cartesian):

 Transition      Qxy        Qxz        Qyz        Qxx        Qyy        Qzz       norm (a.u.)
----------------------------------------------------------------------------------------------
 1 ->    2    -0.2124     0.1007     0.5144    -0.3597    -0.0426     0.0258     0.6721
 1 ->    3     1.9488    -0.0702    -0.0055     0.3785     1.2240     0.1158     2.3362
 1 ->    4    -0.1217    -0.1029     0.2941     0.3545    -0.0995    -0.0051     0.4975
 1 ->    5     0.4633    -0.5566    -0.1819     4.2239    -0.5612     0.1752     4.3295
 1 ->    6    -1.0392     0.3019     0.1895    -2.3297     3.5904     0.2926     4.4284


Building Xtilde...

Building Z-vector RHS...

 Generating 2nd functional diffs
Solving CPSCF equations
Using DIIS solver

 Iter         Residual      
------  --------------------
    1      2.055352310077
    2      2.766518878103
    3      0.209570431825
    4      0.032207077422
    5      0.006201407609
    6      0.005159679408
    7      0.001907105874
    8      0.000648540339
    9      0.000347839858
   10      0.000060779432

CPSCF converged

Building X...

 Generating 2nd functional diffs
 Generating 2nd functional diffs
Building Xtilde...

Building Z-vector RHS...

 Generating 2nd functional diffs
Solving CPSCF equations
Using DIIS solver

 Iter         Residual      
------  --------------------
    1      0.847429951184
    2      0.849349483004
    3      0.116972717394
    4      0.017760779236
    5      0.003274986569
    6      0.001481050420
    7      0.000487221976
    8      0.000154080700
    9      0.000056511081

CPSCF converged

Building X...

 Generating 2nd functional diffs
 Generating 2nd functional diffs
Building Xtilde...

Building Z-vector RHS...

 Generating 2nd functional diffs
Solving CPSCF equations
Using DIIS solver

 Iter         Residual      
------  --------------------
    1      0.267356964450
    2      0.372666966233
    3      0.018939104097
    4      0.004889859895
    5      0.001856093777
    6      0.000675066972
    7      0.000281316376
    8      0.000103682123
    9      0.000058770720

CPSCF converged

Building X...

 Generating 2nd functional diffs
 Generating 2nd functional diffs
Lower state energy:      -394.4934123310
Upper state energy:      -394.4889382429
Energy difference:          0.0044740881
 Energy calculation finished, energy:  0.000000000E+00

Converting Cartesians to HDLC

Converting Cartesians to HDLC

Converting Cartesians to HDLC
 in dlf_makehessian...
Finite-difference diagonal Hessian: 2nd point
Energy difference to 1st point:          0.00E+00 H
Abs. Gradient difference to 1st point:   9.36E-03
Testing convergence  in cycle    1
  Max grad  2.7743E-02 Target: 1.0000E-03 converged?   no
  RMS grad  1.0095E-02 Target: 6.6667E-04 converged?   no

Converting HDLC to Cartesians
DFTD Energy:    -0.0162419 hartree
Setting up the DFT grid...
| time to set the grid = 0.00 s
DFT grid points: 37221 (2863 points/atom)

                      *** Start SCF Iterations ***

 Iter     DIIS Error       Energy change      Electrons        XC Energy           Energy        Time(s)
----------------------------------------------------------------------------------------------------------
Initial temperature is 5000.000000
| Skip purify step
|    1     0.0628434707    -394.3129221416    57.9833382994   -27.5382653205    -394.3129221416     0.20  
|    2     0.1350518040      +8.0939851704    57.9998486979   -26.7127063057    -386.2189369712     0.19  
|    3     0.0347954610      -0.2470493808    57.9998780005   -26.8492240523    -386.4659863520     0.19  
|    4     0.0206515089      -0.0161561018    57.9998791297   -26.8903268971    -386.4821424538     0.19  
|    5     0.0079276595      -0.0092116091    57.9998819038   -26.9215220829    -386.4913540629     0.19  
|    6     0.0025241615      -0.0012231877    57.9998810454   -26.9316770333    -386.4925772506     0.18  
|    7     0.0008944415      -0.0001860599    57.9998811257   -26.9367722244    -386.4927633105     0.18  
|    8     0.0002193824      -0.0000122383    57.9998807254   -26.9378310322    -386.4927755488     0.17  
|    9     0.0001787808      -0.0000035482    57.9998805615   -26.9377303288    -386.4927790970     0.20  
|   10     0.0000765610      -0.0000012332    57.9998804383   -26.9376170022    -386.4927803302     0.17  
|   11     0.0000282545      -0.0000001490    57.9998803975   -26.9376474876    -386.4927804793     0.16  
|   12     0.0000050248      -0.0000000238    57.9998803839   -26.9376045171    -386.4927805031     0.16  
----------------------------------------------------------------------------------------------------------
FINAL ENERGY: -386.4927805031 a.u.
Fractional Occupation Entropy: 0.0000000000
Mermin Free Energy:            -386.4927805031
DISPERSION CONTRIBUTION TO ENERGY: -0.0162418777 a.u.
HOMO-LUMO GAP: 4.935 eV
CENTER OF MASS: {0.018892, -0.012005, -0.029752} ANGS
DIPOLE MOMENT: {3.238200, -2.318266, 1.093676} (|D| = 4.129942) DEBYE
Writing out molden info

Running Mulliken population analysis...


  Restricted hh-TDA Parameters
--------------------------------------------
Number of occupied orbitals:            30
Number of virtual orbitals:             92
Number of molecular orbitals:          122
Number of basis functions:             130
Multiplicity of target state:      singlet

 Generating 2nd functional diffs
Reference energy:             -393.9662555262
Number of electrons:            59.9998762590
XC energy:                     -28.1325999089

      Davidson Diagonalization Parameters
-----------------------------------------------
Number of roots to find:                    6
Number of guess vectors:                   18
Maximum subspace size:                     60
Number of vectors to save:                  6
Collapse vectors per root:                  2
Number of CSFs:                           465
Maximum Davidson iterations:              100
Residual convergence:                 1.0e-04
Orthogonality tolerance:              1.0e-12
Use incremental sigma vectors:             No

Davidson memory usage: 566.28 kB

Guess Vectors:
  30 &  30 : closed :    -0.832952
  30 &  29 :  open  :    -0.659257
  30 &  28 :  open  :    -0.643848
  30 &  27 :  open  :    -0.627350
  30 &  26 :  open  :    -0.599914
  30 &  25 :  open  :    -0.552877
  30 &  24 :  open  :    -0.492929
  29 &  29 : closed :    -0.485561
  29 &  28 :  open  :    -0.470152
  28 &  28 : closed :    -0.454743
  29 &  27 :  open  :    -0.453654
  30 &  22 :  open  :    -0.449455
  30 &  23 :  open  :    -0.441757
  28 &  27 :  open  :    -0.438245
  30 &  21 :  open  :    -0.430004
  29 &  26 :  open  :    -0.426218
  27 &  27 : closed :    -0.421747
  30 &  20 :  open  :    -0.412227

  Root           Eigenvalue       Energy Change        Residual
-------------------------------------------------------------------
Iteration:    0   Subspace Size:   18
Root: 1:        -0.68434333        -0.68434333         0.04199472  
Root: 2:        -0.52385062        -0.52385062         0.04105472  
Root: 3:        -0.52367821        -0.52367821         0.04446046  
Root: 4:        -0.50425945        -0.50425945         0.03380967  
Root: 5:        -0.46498252        -0.46498252         0.05067810  
Root: 6:        -0.39044529        -0.39044529         0.05562671  

Iteration:    1   Subspace Size:   24
Root: 1:        -0.68657224        -0.00222891         0.00404102  
Root: 2:        -0.52707328        -0.00322266         0.00952800  
Root: 3:        -0.52688895        -0.00321073         0.00624603  
Root: 4:        -0.50648315        -0.00222371         0.00893017  
Root: 5:        -0.46931421        -0.00433169         0.01139703  
Root: 6:        -0.39995616        -0.00951087         0.03570591  

Iteration:    2   Subspace Size:   30
Root: 1:        -0.68658973        -0.00001750         0.00065147  
Root: 2:        -0.52721600        -0.00014272         0.00180299  
Root: 3:        -0.52694114        -0.00005220         0.00151220  
Root: 4:        -0.50661917        -0.00013602         0.00207673  
Root: 5:        -0.46958353        -0.00026932         0.00250571  
Root: 6:        -0.40160240        -0.00164624         0.02370130  

Iteration:    3   Subspace Size:   36
Root: 1:        -0.68659005        -0.00000032         0.00008645  Converged
Root: 2:        -0.52721998        -0.00000398         0.00042980  
Root: 3:        -0.52694393        -0.00000279         0.00035997  
Root: 4:        -0.50662501        -0.00000583         0.00054794  
Root: 5:        -0.46959133        -0.00000780         0.00068572  
Root: 6:        -0.40269183        -0.00108943         0.01609762  

Iteration:    4   Subspace Size:   41
Root: 1:        -0.68659005        -0.00000000         0.00008120  Converged
Root: 2:        -0.52722019        -0.00000021         0.00007752  Converged
Root: 3:        -0.52694406        -0.00000013         0.00007637  Converged
Root: 4:        -0.50662537        -0.00000036         0.00010297  
Root: 5:        -0.46959179        -0.00000046         0.00014664  
Root: 6:        -0.40316528        -0.00047345         0.00944187  

Iteration:    5   Subspace Size:   44
Root: 1:        -0.68659005        -0.00000000         0.00007845  Converged
Root: 2:        -0.52722019        -0.00000000         0.00006194  Converged
Root: 3:        -0.52694406        -0.00000000         0.00005295  Converged
Root: 4:        -0.50662538        -0.00000001         0.00001958  Converged
Root: 5:        -0.46959180        -0.00000001         0.00002776  Converged
Root: 6:        -0.40327200        -0.00010672         0.00285906  

Iteration:    6   Subspace Size:   45
Root: 1:        -0.68659005        -0.00000000         0.00007824  Converged
Root: 2:        -0.52722019        -0.00000000         0.00006194  Converged
Root: 3:        -0.52694406        -0.00000000         0.00005279  Converged
Root: 4:        -0.50662538        -0.00000000         0.00001935  Converged
Root: 5:        -0.46959180        -0.00000000         0.00002622  Converged
Root: 6:        -0.40328022        -0.00000822         0.00071494  

Iteration:    7   Subspace Size:   46
Root: 1:        -0.68659005        -0.00000000         0.00007525  Converged
Root: 2:        -0.52722020        -0.00000000         0.00006126  Converged
Root: 3:        -0.52694406        -0.00000000         0.00005286  Converged
Root: 4:        -0.50662538        -0.00000000         0.00001915  Converged
Root: 5:        -0.46959180        -0.00000000         0.00002597  Converged
Root: 6:        -0.40328063        -0.00000041         0.00023628  

Iteration:    8   Subspace Size:   47
Root: 1:        -0.68659005        -0.00000000         0.00007498  Converged
Root: 2:        -0.52722020        -0.00000000         0.00006155  Converged
Root: 3:        -0.52694406        -0.00000000         0.00005324  Converged
Root: 4:        -0.50662538        -0.00000000         0.00001952  Converged
Root: 5:        -0.46959180        -0.00000000         0.00002523  Converged
Root: 6:        -0.40328067        -0.00000004         0.00006865  Converged

Davidson converged in 8 iterations
47 sigma vectors were formed

  Root   Mult.   Total Energy (a.u.)   Ex. Energy (a.u.)     Ex. Energy (eV)     Ex. Energy (nm)        Osc. (a.u.)  
-------------------------------------------------------------------------------------------------------------------
     1  singlet       -394.65284558
     2  singlet       -394.49347572          0.15936986          4.33667378        285.89704240          0.00254809
     3  singlet       -394.49319958          0.15964600          4.34418787        285.40252972          0.17777168
     4  singlet       -394.47288091          0.17996467          4.89708712        253.17952849          0.00510369
     5  singlet       -394.43584733          0.21699825          5.90482183        209.97114621          0.57858878
     6  singlet       -394.36953620          0.28330938          7.70923921        160.82549433          0.38348131

Singlet  1: Largest CI coefficients:
  30  &  30 : closed :   0.968255
  29  &  30 :  open  :  -0.105271
  30  &  29 :  open  :  -0.105271

Singlet  2: Largest CI coefficients:
  28  &  30 :  open  :  -0.614131
  30  &  28 :  open  :  -0.614131
  27  &  30 :  open  :   0.303131
  30  &  27 :  open  :   0.303131
  26  &  30 :  open  :   0.126382
  30  &  26 :  open  :   0.126382

Singlet  3: Largest CI coefficients:
  29  &  30 :  open  :  -0.604296
  30  &  29 :  open  :  -0.604296
  27  &  30 :  open  :   0.245454
  30  &  27 :  open  :   0.245454
  25  &  30 :  open  :  -0.205407
  30  &  25 :  open  :  -0.205407
  30  &  30 : closed :  -0.140807
  24  &  30 :  open  :  -0.114022
  30  &  24 :  open  :  -0.114022

Singlet  4: Largest CI coefficients:
  26  &  30 :  open  :  -0.686100
  30  &  26 :  open  :  -0.686100
  27  &  30 :  open  :   0.117880
  30  &  27 :  open  :   0.117880

Singlet  5: Largest CI coefficients:
  27  &  30 :  open  :   0.545699
  30  &  27 :  open  :   0.545699
  28  &  30 :  open  :   0.306802
  30  &  28 :  open  :   0.306802
  29  &  30 :  open  :   0.217210
  30  &  29 :  open  :   0.217210
  29  &  29 : closed :  -0.172143
  25  &  30 :  open  :   0.112122
  30  &  25 :  open  :   0.112122
  27  &  27 : closed :   0.109662

Singlet  6: Largest CI coefficients:
  25  &  30 :  open  :  -0.602723
  30  &  25 :  open  :  -0.602723
  29  &  30 :  open  :   0.214950
  30  &  29 :  open  :   0.214950
  25  &  29 :  open  :   0.155751
  29  &  25 :  open  :   0.155751
  30  &  30 : closed :   0.143555
  21  &  30 :  open  :   0.131014
  30  &  21 :  open  :   0.131014
  27  &  27 : closed :   0.108613

Singlet state dipole moments:

  Root       Dx         Dy         Dz         |D|  (Debye)
------------------------------------------------------------
     1     5.3911    -6.7429     0.8885     8.6787
     2     3.7226    -1.5060     1.1084     4.1658
     3     0.4631    -3.5397     1.0611     3.7242
     4    -3.3835    -0.8818     1.2890     3.7266
     5     7.7239    -4.5211     0.5503     8.9667
     6     3.3584    -6.2920     0.9876     7.2002

Transition dipole moments between singlet states:

    Transition       Tx         Ty         Tz         |T| (a.u.)
------------------------------------------------------------------
     1 ->    2     0.0509    -0.1079    -0.0988     0.1549
     1 ->    3    -0.0637     1.2906     0.0266     1.2924
     1 ->    4    -0.0596    -0.1420    -0.1372     0.2063
     1 ->    5    -1.9764    -0.2625     0.1566     1.9999
     1 ->    6    -0.2410    -1.4039     0.0354     1.4249
     2 ->    3     0.1907     0.0804    -0.0794     0.2217
     2 ->    4     1.0812     0.0490    -0.0279     1.0827
     2 ->    5    -0.2685    -0.0813    -0.0471     0.2844
     2 ->    6     0.0819    -0.1095     0.0189     0.1381
     3 ->    4     0.0667     0.1160    -0.0209     0.1354
     3 ->    5     0.6258     0.5086    -0.0597     0.8086
     3 ->    6    -1.3624     0.7212     0.0420     1.5420
     4 ->    5     0.2735    -0.1161    -0.0603     0.3032
     4 ->    6     0.1877    -0.0568     0.0014     0.1961
     5 ->    6     0.8730    -0.0176    -0.0641     0.8756

Magnetic transition dipole moments and rotational strengths:

 Transition      Lx         Ly         Lz       R(len)     R(vel) (a.u.)
------------------------------------------------------------------------
 1 ->    2     0.4319    -0.0667     0.0457    -0.0247     0.0108
 1 ->    3     0.0776     0.0276    -0.7657    -0.0103    -0.0039
 1 ->    4     0.4816     0.1835     0.0714     0.0646    -0.0227
 1 ->    5    -0.0013     0.1139     0.6461    -0.0738     0.0315
 1 ->    6    -0.0295     0.0718     0.1184     0.0895    -0.0530

Electric transition quadrupole moments (Cartesian):

 Transition      Qxy        Qxz        Qyz        Qxx        Qyy        Qzz       norm (a.u.)
----------------------------------------------------------------------------------------------
 1 ->    2     0.2679    -0.0874    -0.5135     0.3403     0.0769    -0.0207     0.6821
 1 ->    3    -1.9630     0.0601    -0.0091    -0.2336    -1.2195    -0.1241     2.3268
 1 ->    4     0.1453     0.0863    -0.2737    -0.3140     0.1060     0.0087     0.4619
 1 ->    5    -0.5035     0.5707     0.1910    -4.3065     0.6556    -0.1704     4.4295
 1 ->    6    -0.9147     0.2499     0.1719    -1.9750     3.6199     0.2828     4.2442


Building Xtilde...

Building Z-vector RHS...

 Generating 2nd functional diffs
Solving CPSCF equations
Using DIIS solver

 Iter         Residual      
------  --------------------
    1      2.078498361454
    2      2.814324629892
    3      0.213292061731
    4      0.032978882741
    5      0.006709809131
    6      0.005592721815
    7      0.002082050263
    8      0.000703903670
    9      0.000380255582
   10      0.000066442342

CPSCF converged

Building X...

 Generating 2nd functional diffs
 Generating 2nd functional diffs
Building Xtilde...

Building Z-vector RHS...

 Generating 2nd functional diffs
Solving CPSCF equations
Using DIIS solver

 Iter         Residual      
------  --------------------
    1      0.884976159169
    2      0.916462315919
    3      0.126947066939
    4      0.018164427944
    5      0.003597372311
    6      0.001725131194
    7      0.000572592898
    8      0.000178800926
    9      0.000064945540

CPSCF converged

Building X...

 Generating 2nd functional diffs
 Generating 2nd functional diffs
Building Xtilde...

Building Z-vector RHS...

 Generating 2nd functional diffs
Solving CPSCF equations
Using DIIS solver

 Iter         Residual      
------  --------------------
    1      0.361595831793
    2      0.509485385799
    3      0.024713234658
    4      0.005087498550
    5      0.002281231395
    6      0.000727636434
    7      0.000339361890
    8      0.000135706744
    9      0.000071710987

CPSCF converged

Building X...

 Generating 2nd functional diffs
 Generating 2nd functional diffs
Lower state energy:      -394.4934757213
Upper state energy:      -394.4931995835
Energy difference:          0.0002761378
 Energy calculation finished, energy:  0.000000000E+00

Converting Cartesians to HDLC

Converting Cartesians to HDLC

Converting Cartesians to HDLC
 in dlf_makehessian...
Updating Hessian with the BFGS update, No     1
Testing convergence  in cycle    2
    Energy  0.0000E+00 Target: 1.0000E-04 converged?  yes
  Max step  1.4732E+00 Target: 4.0000E-03 converged?   no
  RMS step  2.5233E-01 Target: 2.6667E-03 converged?   no
  Max grad  1.5903E-02 Target: 1.0000E-03 converged?   no
  RMS grad  7.2922E-03 Target: 6.6667E-04 converged?   no

Converting HDLC to Cartesians
DFTD Energy:    -0.0162355 hartree
Setting up the DFT grid...
| time to set the grid = 0.00 s
DFT grid points: 37217 (2862 points/atom)

                      *** Start SCF Iterations ***

 Iter     DIIS Error       Energy change      Electrons        XC Energy           Energy        Time(s)
----------------------------------------------------------------------------------------------------------
Initial temperature is 5000.000000
| Skip purify step
|    1     0.0569530143    -394.3222755950    57.9947283790   -27.5380411714    -394.3222755950     0.20  
|    2     0.1330579951      +8.1135621469    57.9998288461   -26.7076784351    -386.2087134480     0.20  
|    3     0.0366726784      -0.2553935710    57.9998563100   -26.8438434592    -386.4641070190     0.20  
|    4     0.0224403028      -0.0170627010    57.9998578342   -26.8844261012    -386.4811697200     0.19  
|    5     0.0093974501      -0.0099890912    57.9998601898   -26.9153595360    -386.4911588113     0.19  
|    6     0.0031862369      -0.0016656611    57.9998593582   -26.9275409564    -386.4928244724     0.18  
|    7     0.0010486854      -0.0002774919    57.9998595365   -26.9341253541    -386.4931019643     0.18  
|    8     0.0002210425      -0.0000140037    57.9998591368   -26.9355435583    -386.4931159680     0.17  
|    9     0.0001925301      -0.0000033989    57.9998589859   -26.9354823388    -386.4931193669     0.20  
|   10     0.0000851118      -0.0000012200    57.9998588647   -26.9353672796    -386.4931205869     0.17  
|   11     0.0000361792      -0.0000001738    57.9998588199   -26.9353863637    -386.4931207606     0.16  
|   12     0.0000060637      -0.0000000303    57.9998588029   -26.9353308355    -386.4931207909     0.16  
----------------------------------------------------------------------------------------------------------
FINAL ENERGY: -386.4931207909 a.u.
Fractional Occupation Entropy: 0.0000000000
Mermin Free Energy:            -386.4931207909
DISPERSION CONTRIBUTION TO ENERGY: -0.0162355110 a.u.
HOMO-LUMO GAP: 4.917 eV
CENTER OF MASS: {0.019625, -0.011437, -0.029849} ANGS
DIPOLE MOMENT: {3.304811, -2.319827, 1.086558} (|D| = 4.181385) DEBYE
Writing out molden info

Running Mulliken population analysis...


  Restricted hh-TDA Parameters
--------------------------------------------
Number of occupied orbitals:            30
Number of virtual orbitals:             92
Number of molecular orbitals:          122
Number of basis functions:             130
Multiplicity of target state:      singlet

 Generating 2nd functional diffs
Reference energy:             -393.9665223363
Number of electrons:            59.9998539339
XC energy:                     -28.1302240190

      Davidson Diagonalization Parameters
-----------------------------------------------
Number of roots to find:                    6
Number of guess vectors:                   18
Maximum subspace size:                     60
Number of vectors to save:                  6
Collapse vectors per root:                  2
Number of CSFs:                           465
Maximum Davidson iterations:              100
Residual convergence:                 1.0e-04
Orthogonality tolerance:              1.0e-12
Use incremental sigma vectors:             No

Davidson memory usage: 566.28 kB

Guess Vectors:
  30 &  30 : closed :    -0.832979
  30 &  29 :  open  :    -0.659635
  30 &  28 :  open  :    -0.648459
  30 &  27 :  open  :    -0.623644
  30 &  26 :  open  :    -0.600646
  30 &  25 :  open  :    -0.552622
  30 &  24 :  open  :    -0.492046
  29 &  29 : closed :    -0.486291
  29 &  28 :  open  :    -0.475115
  28 &  28 : closed :    -0.463938
  29 &  27 :  open  :    -0.450300
  30 &  22 :  open  :    -0.448797
  30 &  23 :  open  :    -0.441207
  28 &  27 :  open  :    -0.439124
  30 &  21 :  open  :    -0.427562
  29 &  26 :  open  :    -0.427302
  30 &  20 :  open  :    -0.417943
  28 &  26 :  open  :    -0.416126

  Root           Eigenvalue       Energy Change        Residual
-------------------------------------------------------------------
Iteration:    0   Subspace Size:   18
Root: 1:        -0.68390884        -0.68390884         0.04650057  
Root: 2:        -0.52471661        -0.52471661         0.04095606  
Root: 3:        -0.52427341        -0.52427341         0.04512997  
Root: 4:        -0.50585233        -0.50585233         0.03361556  
Root: 5:        -0.46054170        -0.46054170         0.06218375  
Root: 6:        -0.38846960        -0.38846960         0.05865806  

Iteration:    1   Subspace Size:   24
Root: 1:        -0.68685635        -0.00294750         0.00489602  
Root: 2:        -0.52775612        -0.00303952         0.00642130  
Root: 3:        -0.52772356        -0.00345015         0.00950024  
Root: 4:        -0.50806769        -0.00221536         0.00923142  
Root: 5:        -0.46807198        -0.00753028         0.02416716  
Root: 6:        -0.39817367        -0.00970407         0.04521800  

Iteration:    2   Subspace Size:   30
Root: 1:        -0.68688340        -0.00002705         0.00067899  
Root: 2:        -0.52787380        -0.00011767         0.00174896  
Root: 3:        -0.52780463        -0.00008107         0.00158239  
Root: 4:        -0.50821053        -0.00014284         0.00230229  
Root: 5:        -0.46912103        -0.00104905         0.00420455  
Root: 6:        -0.40208715        -0.00391348         0.02181759  

Iteration:    3   Subspace Size:   36
Root: 1:        -0.68688379        -0.00000039         0.00009014  Converged
Root: 2:        -0.52787763        -0.00000383         0.00036043  
Root: 3:        -0.52780780        -0.00000317         0.00033610  
Root: 4:        -0.50821816        -0.00000763         0.00057691  
Root: 5:        -0.46914338        -0.00002235         0.00110958  
Root: 6:        -0.40312189        -0.00103474         0.01201363  

Iteration:    4   Subspace Size:   41
Root: 1:        -0.68688379        -0.00000000         0.00008141  Converged
Root: 2:        -0.52787777        -0.00000015         0.00006046  Converged
Root: 3:        -0.52780791        -0.00000011         0.00007633  Converged
Root: 4:        -0.50821857        -0.00000041         0.00011717  
Root: 5:        -0.46914447        -0.00000110         0.00026318  
Root: 6:        -0.40334356        -0.00022167         0.00302436  

Iteration:    5   Subspace Size:   44
Root: 1:        -0.68688379        -0.00000000         0.00008200  Converged
Root: 2:        -0.52787777        -0.00000000         0.00005422  Converged
Root: 3:        -0.52780791        -0.00000000         0.00004989  Converged
Root: 4:        -0.50821858        -0.00000001         0.00001970  Converged
Root: 5:        -0.46914452        -0.00000005         0.00005627  Converged
Root: 6:        -0.40335556        -0.00001199         0.00110121  

Iteration:    6   Subspace Size:   45
Root: 1:        -0.68688379        -0.00000000         0.00008147  Converged
Root: 2:        -0.52787777        -0.00000000         0.00005428  Converged
Root: 3:        -0.52780791        -0.00000000         0.00005022  Converged
Root: 4:        -0.50821858        -0.00000000         0.00001967  Converged
Root: 5:        -0.46914452        -0.00000000         0.00005615  Converged
Root: 6:        -0.40335687        -0.00000132         0.00037637  

Iteration:    7   Subspace Size:   46
Root: 1:        -0.68688379        -0.00000000         0.00008235  Converged
Root: 2:        -0.52787777        -0.00000000         0.00005447  Converged
Root: 3:        -0.52780791        -0.00000000         0.00004983  Converged
Root: 4:        -0.50821858        -0.00000000         0.00001964  Converged
Root: 5:        -0.46914453        -0.00000000         0.00005303  Converged
Root: 6:        -0.40335700        -0.00000013         0.00013573  

Iteration:    8   Subspace Size:   47
Root: 1:        -0.68688379        -0.00000000         0.00008206  Converged
Root: 2:        -0.52787777        -0.00000000         0.00005331  Converged
Root: 3:        -0.52780791        -0.00000000         0.00005017  Converged
Root: 4:        -0.50821858        -0.00000000         0.00001875  Converged
Root: 5:        -0.46914453        -0.00000000         0.00005255  Converged
Root: 6:        -0.40335701        -0.00000001         0.00003945  Converged

Davidson converged in 8 iterations
47 sigma vectors were formed

  Root   Mult.   Total Energy (a.u.)   Ex. Energy (a.u.)     Ex. Energy (eV)     Ex. Energy (nm)        Osc. (a.u.)  
-------------------------------------------------------------------------------------------------------------------
     1  singlet       -394.65340612
     2  singlet       -394.49440011          0.15900602          4.32677311        286.55124165          0.00127139
     3  singlet       -394.49433025          0.15907587          4.32867407        286.42540104          0.18054737
     4  singlet       -394.47474092          0.17866520          4.86172677        255.02095572          0.00485013
     5  singlet       -394.43566686          0.21773926          5.92498583        209.25656932          0.58777685
     6  singlet       -394.36987935          0.28352677          7.71515477        160.70218208          0.37597508

Singlet  1: Largest CI coefficients:
  30  &  30 : closed :  -0.967965
  29  &  30 :  open  :   0.106806
  30  &  29 :  open  :   0.106806

Singlet  2: Largest CI coefficients:
  28  &  30 :  open  :   0.643584
  30  &  28 :  open  :   0.643584
  27  &  30 :  open  :  -0.255002
  30  &  27 :  open  :  -0.255002

Singlet  3: Largest CI coefficients:
  29  &  30 :  open  :  -0.605054
  30  &  29 :  open  :  -0.605054
  27  &  30 :  open  :   0.232664
  30  &  27 :  open  :   0.232664
  25  &  30 :  open  :  -0.203499
  30  &  25 :  open  :  -0.203499
  30  &  30 : closed :  -0.144820
  24  &  30 :  open  :  -0.111139
  30  &  24 :  open  :  -0.111139

Singlet  4: Largest CI coefficients:
  26  &  30 :  open  :   0.690763
  30  &  26 :  open  :   0.690763

Singlet  5: Largest CI coefficients:
  27  &  30 :  open  :   0.576564
  30  &  27 :  open  :   0.576564
  28  &  30 :  open  :   0.237268
  30  &  28 :  open  :   0.237268
  29  &  30 :  open  :   0.226285
  30  &  29 :  open  :   0.226285
  29  &  29 : closed :  -0.173658
  27  &  27 : closed :   0.126893
  25  &  30 :  open  :   0.109170
  30  &  25 :  open  :   0.109170

Singlet  6: Largest CI coefficients:
  25  &  30 :  open  :  -0.603073
  30  &  25 :  open  :  -0.603073
  29  &  30 :  open  :   0.210885
  30  &  29 :  open  :   0.210885
  25  &  29 :  open  :   0.154674
  29  &  25 :  open  :   0.154674
  30  &  30 : closed :   0.144108
  21  &  30 :  open  :   0.127269
  30  &  21 :  open  :   0.127269
  27  &  27 : closed :   0.114626

Singlet state dipole moments:

  Root       Dx         Dy         Dz         |D|  (Debye)
------------------------------------------------------------
     1     5.4043    -6.7760     0.8854     8.7123
     2     4.1279    -1.5189     1.0447     4.5209
     3     0.3830    -3.5400     1.1048     3.7281
     4    -3.6950    -0.8598     1.2976     4.0095
     5     7.7907    -4.5743     0.5476     9.0510
     6     3.1415    -6.2677     1.0036     7.0824

Transition dipole moments between singlet states:

    Transition       Tx         Ty         Tz         |T| (a.u.)
------------------------------------------------------------------
     1 ->    2     0.0378     0.0232    -0.1001     0.1095
     1 ->    3     0.0901    -1.3012    -0.0361     1.3048
     1 ->    4    -0.0491    -0.1474    -0.1288     0.2018
     1 ->    5     1.9846     0.2945    -0.1542     2.0123
     1 ->    6     0.2378     1.3898    -0.0332     1.4104
     2 ->    3    -0.0447     0.0010     0.0796     0.0913
     2 ->    4     0.8969     0.0655    -0.0252     0.8996
     2 ->    5     0.1723     0.0331     0.0575     0.1846
     2 ->    6     0.0462     0.0341    -0.0243     0.0624
     3 ->    4     0.0610    -0.1099     0.0117     0.1262
     3 ->    5     0.6177     0.5210    -0.0529     0.8098
     3 ->    6    -1.4094     0.7570     0.0434     1.6004
     4 ->    5    -0.2637     0.1111     0.0554     0.2914
     4 ->    6    -0.1793     0.0595    -0.0019     0.1889
     5 ->    6     0.8062    -0.0613    -0.0559     0.8105

Magnetic transition dipole moments and rotational strengths:

 Transition      Lx         Ly         Lz       R(len)     R(vel) (a.u.)
------------------------------------------------------------------------
 1 ->    2     0.4605    -0.0474    -0.0319    -0.0195     0.0045
 1 ->    3    -0.0306    -0.0328     0.7592    -0.0125     0.0022
 1 ->    4     0.4498     0.1743     0.0706     0.0569    -0.0204
 1 ->    5    -0.0002    -0.1153    -0.6530    -0.0664     0.0284
 1 ->    6     0.0298    -0.0629    -0.0964     0.0772    -0.0459

Electric transition quadrupole moments (Cartesian):

 Transition      Qxy        Qxz        Qyz        Qxx        Qyy        Qzz       norm (a.u.)
----------------------------------------------------------------------------------------------
 1 ->    2     0.0586    -0.0701    -0.5179     0.2877    -0.0482    -0.0312     0.6022
 1 ->    3     2.0261    -0.0641    -0.0473     0.2021     1.2556     0.1273     2.3969
 1 ->    4     0.1549     0.0850    -0.2372    -0.3238     0.1117     0.0146     0.4528
 1 ->    5     0.5086    -0.5698    -0.1904     4.3146    -0.7018     0.1670     4.4447
 1 ->    6     0.8676    -0.2191    -0.1624     1.7614    -3.6599    -0.2788     4.1716


Building Xtilde...

Building Z-vector RHS...

 Generating 2nd functional diffs
Solving CPSCF equations
Using DIIS solver

 Iter         Residual      
------  --------------------
    1      2.265186418003
    2      3.089436815059
    3      0.224238163296
    4      0.035328732572
    5      0.007663858088
    6      0.006179289624
    7      0.002302517022
    8      0.000756667028
    9      0.000413061622
   10      0.000070839884

CPSCF converged

Building X...

 Generating 2nd functional diffs
 Generating 2nd functional diffs
Building Xtilde...

Building Z-vector RHS...

 Generating 2nd functional diffs
Solving CPSCF equations
Using DIIS solver

 Iter         Residual      
------  --------------------
    1      0.919449409041
    2      0.987268082519
    3      0.138803900448
    4      0.018478584619
    5      0.003785049602
    6      0.001855689058
    7      0.000607950182
    8      0.000188741476
    9      0.000064491732

CPSCF converged

Building X...

 Generating 2nd functional diffs
 Generating 2nd functional diffs
Building Xtilde...

Building Z-vector RHS...

 Generating 2nd functional diffs
Solving CPSCF equations
Using DIIS solver

 Iter         Residual      
------  --------------------
    1      0.110173293630
    2      0.150721491757
    3      0.009432943122
    4      0.005017366686
    5      0.001433880230
    6      0.000592864315
    7      0.000198887778
    8      0.000054954051

CPSCF converged

Building X...

 Generating 2nd functional diffs
 Generating 2nd functional diffs
Lower state energy:      -394.4944001087
Upper state energy:      -394.4943302497
Energy difference:          0.0000698591
 Energy calculation finished, energy:  0.000000000E+00

Converting Cartesians to HDLC

Converting Cartesians to HDLC

Converting Cartesians to HDLC
 in dlf_makehessian...
Updating Hessian with the BFGS update, No     2
Testing convergence  in cycle    3
    Energy  0.0000E+00 Target: 1.0000E-04 converged?  yes
  Max step  2.2698E+00 Target: 4.0000E-03 converged?   no
  RMS step  3.9006E-01 Target: 2.6667E-03 converged?   no
  Max grad  2.5392E-02 Target: 1.0000E-03 converged?   no
  RMS grad  7.6867E-03 Target: 6.6667E-04 converged?   no

Converting HDLC to Cartesians
DFTD Energy:    -0.0162292 hartree
Setting up the DFT grid...
| time to set the grid = 0.00 s
DFT grid points: 37223 (2863 points/atom)

                      *** Start SCF Iterations ***

 Iter     DIIS Error       Energy change      Electrons        XC Energy           Energy        Time(s)
----------------------------------------------------------------------------------------------------------
Initial temperature is 5000.000000
| Skip purify step
|    1     0.0592379119    -394.3265921810    57.9950092965   -27.5378487887    -394.3265921810     0.20  
|    2     0.1242923326      +8.1217999643    57.9997922153   -26.7069441565    -386.2047922168     0.20  
|    3     0.0361886042      -0.2587217889    57.9998160275   -26.8445278982    -386.4635140056     0.19  
|    4     0.0230559753      -0.0170360042    57.9998180298   -26.8871456326    -386.4805500098     0.18  
|    5     0.0088425447      -0.0097418235    57.9998200025   -26.9185826071    -386.4902918333     0.18  
|    6     0.0027922773      -0.0012688457    57.9998189090   -26.9290087776    -386.4915606791     0.18  
|    7     0.0009752655      -0.0002152459    57.9998190100   -26.9343666270    -386.4917759249     0.18  
|    8     0.0002495508      -0.0000144903    57.9998185645   -26.9355549363    -386.4917904153     0.17  
|    9     0.0002170269      -0.0000041626    57.9998183795   -26.9354115118    -386.4917945779     0.20  
|   10     0.0000910100      -0.0000014913    57.9998182309   -26.9352918426    -386.4917960692     0.17  
|   11     0.0000337620      -0.0000001782    57.9998181836   -26.9353246864    -386.4917962473     0.16  
|   12     0.0000060658      -0.0000000279    57.9998181664   -26.9352763968    -386.4917962753     0.16  
----------------------------------------------------------------------------------------------------------
FINAL ENERGY: -386.4917962753 a.u.
Fractional Occupation Entropy: 0.0000000000
Mermin Free Energy:            -386.4917962753
DISPERSION CONTRIBUTION TO ENERGY: -0.0162291677 a.u.
HOMO-LUMO GAP: 4.881 eV
CENTER OF MASS: {0.021262, -0.011138, -0.030371} ANGS
DIPOLE MOMENT: {3.405696, -2.305580, 1.076753} (|D| = 4.251336) DEBYE
Writing out molden info

Running Mulliken population analysis...


  Restricted hh-TDA Parameters
--------------------------------------------
Number of occupied orbitals:            30
Number of virtual orbitals:             92
Number of molecular orbitals:          122
Number of basis functions:             130
Multiplicity of target state:      singlet

 Generating 2nd functional diffs
Reference energy:             -393.9646135200
Number of electrons:            59.9998118963
XC energy:                     -28.1301682202

      Davidson Diagonalization Parameters
-----------------------------------------------
Number of roots to find:                    6
Number of guess vectors:                   18
Maximum subspace size:                     60
Number of vectors to save:                  6
Collapse vectors per root:                  2
Number of CSFs:                           465
Maximum Davidson iterations:              100
Residual convergence:                 1.0e-04
Orthogonality tolerance:              1.0e-12
Use incremental sigma vectors:             No

Davidson memory usage: 566.28 kB

Guess Vectors:
  30 &  30 : closed :    -0.833667
  30 &  29 :  open  :    -0.661705
  30 &  28 :  open  :    -0.656182
  30 &  27 :  open  :    -0.620011
  30 &  26 :  open  :    -0.603283
  30 &  25 :  open  :    -0.552786
  30 &  24 :  open  :    -0.490613
  29 &  29 : closed :    -0.489742
  29 &  28 :  open  :    -0.484219
  28 &  28 : closed :    -0.478696
  29 &  27 :  open  :    -0.448049
  30 &  22 :  open  :    -0.448014
  28 &  27 :  open  :    -0.442526
  30 &  23 :  open  :    -0.441581
  30 &  20 :  open  :    -0.433224
  29 &  26 :  open  :    -0.431320
  28 &  26 :  open  :    -0.425797
  30 &  21 :  open  :    -0.418452

  Root           Eigenvalue       Energy Change        Residual
-------------------------------------------------------------------
Iteration:    0   Subspace Size:   18
Root: 1:        -0.68497299        -0.68497299         0.04747556  
Root: 2:        -0.52748454        -0.52748454         0.04116156  
Root: 3:        -0.52744998        -0.52744998         0.04419567  
Root: 4:        -0.50948767        -0.50948767         0.03402420  
Root: 5:        -0.45898250        -0.45898250         0.06692552  
Root: 6:        -0.38951563        -0.38951563         0.05806489  

Iteration:    1   Subspace Size:   24
Root: 1:        -0.68807540        -0.00310242         0.00500582  
Root: 2:        -0.53076746        -0.00328292         0.00894584  
Root: 3:        -0.53049501        -0.00304503         0.00634958  
Root: 4:        -0.51175821        -0.00227054         0.00962487  
Root: 5:        -0.46823212        -0.00924962         0.02288318  
Root: 6:        -0.39295030        -0.00343467         0.04944494  

Iteration:    2   Subspace Size:   30
Root: 1:        -0.68810491        -0.00002950         0.00074859  
Root: 2:        -0.53089232        -0.00012486         0.00162653  
Root: 3:        -0.53054556        -0.00005055         0.00177208  
Root: 4:        -0.51191298        -0.00015477         0.00243373  
Root: 5:        -0.46918608        -0.00095396         0.00403001  
Root: 6:        -0.40023343        -0.00728313         0.03754804  

Iteration:    3   Subspace Size:   36
Root: 1:        -0.68810543        -0.00000052         0.00008773  Converged
Root: 2:        -0.53089566        -0.00000334         0.00032082  
Root: 3:        -0.53054961        -0.00000405         0.00030178  
Root: 4:        -0.51192163        -0.00000865         0.00048727  
Root: 5:        -0.46920793        -0.00002185         0.00099709  
Root: 6:        -0.40297946        -0.00274603         0.02410044  

Iteration:    4   Subspace Size:   41
Root: 1:        -0.68810543        -0.00000000         0.00007956  Converged
Root: 2:        -0.53089578        -0.00000012         0.00005386  Converged
Root: 3:        -0.53054970        -0.00000009         0.00006149  Converged
Root: 4:        -0.51192188        -0.00000026         0.00008757  Converged
Root: 5:        -0.46920880        -0.00000087         0.00021373  
Root: 6:        -0.40387396        -0.00089450         0.01453578  

Iteration:    5   Subspace Size:   43
Root: 1:        -0.68810543        -0.00000000         0.00007919  Converged
Root: 2:        -0.53089578        -0.00000000         0.00005029  Converged
Root: 3:        -0.53054970        -0.00000000         0.00005856  Converged
Root: 4:        -0.51192188        -0.00000000         0.00008673  Converged
Root: 5:        -0.46920884        -0.00000004         0.00004949  Converged
Root: 6:        -0.40413249        -0.00025853         0.00742186  

Iteration:    6   Subspace Size:   44
Root: 1:        -0.68810543        -0.00000000         0.00007917  Converged
Root: 2:        -0.53089578        -0.00000000         0.00005018  Converged
Root: 3:        -0.53054970        -0.00000000         0.00005797  Converged
Root: 4:        -0.51192188        -0.00000000         0.00008729  Converged
Root: 5:        -0.46920884        -0.00000000         0.00004879  Converged
Root: 6:        -0.40420704        -0.00007455         0.00197160  

Iteration:    7   Subspace Size:   45
Root: 1:        -0.68810543        -0.00000000         0.00007961  Converged
Root: 2:        -0.53089578        -0.00000000         0.00005007  Converged
Root: 3:        -0.53054970        -0.00000000         0.00005608  Converged
Root: 4:        -0.51192189        -0.00000000         0.00008558  Converged
Root: 5:        -0.46920884        -0.00000000         0.00004842  Converged
Root: 6:        -0.40421113        -0.00000409         0.00067975  

Iteration:    8   Subspace Size:   46
Root: 1:        -0.68810543        -0.00000000         0.00007899  Converged
Root: 2:        -0.53089578        -0.00000000         0.00004824  Converged
Root: 3:        -0.53054970        -0.00000000         0.00005581  Converged
Root: 4:        -0.51192189        -0.00000000         0.00008294  Converged
Root: 5:        -0.46920884        -0.00000000         0.00004748  Converged
Root: 6:        -0.40421149        -0.00000036         0.00018796  

Iteration:    9   Subspace Size:   47
Root: 1:        -0.68810543        -0.00000000         0.00007829  Converged
Root: 2:        -0.53089578        -0.00000000         0.00004800  Converged
Root: 3:        -0.53054970        -0.00000000         0.00005604  Converged
Root: 4:        -0.51192189        -0.00000000         0.00008354  Converged
Root: 5:        -0.46920884        -0.00000000         0.00004746  Converged
Root: 6:        -0.40421151        -0.00000002         0.00004977  Converged

Davidson converged in 9 iterations
47 sigma vectors were formed

  Root   Mult.   Total Energy (a.u.)   Ex. Energy (a.u.)     Ex. Energy (eV)     Ex. Energy (nm)        Osc. (a.u.)  
-------------------------------------------------------------------------------------------------------------------
     1  singlet       -394.65271895
     2  singlet       -394.49550930          0.15720966          4.27789171        289.82552406          0.00136118
     3  singlet       -394.49516322          0.15755574          4.28730899        289.18890864          0.18296471
     4  singlet       -394.47653541          0.17618355          4.79419746        258.61308741          0.00438756
     5  singlet       -394.43382236          0.21889660          5.95647844        208.15020491          0.60499839
     6  singlet       -394.36882503          0.28389392          7.72514533        160.49435370          0.35863905

Singlet  1: Largest CI coefficients:
  30  &  30 : closed :  -0.967109
  29  &  30 :  open  :   0.110924
  30  &  29 :  open  :   0.110924

Singlet  2: Largest CI coefficients:
  28  &  30 :  open  :   0.684475
  30  &  28 :  open  :   0.684475
  27  &  30 :  open  :  -0.136875
  30  &  27 :  open  :  -0.136875

Singlet  3: Largest CI coefficients:
  29  &  30 :  open  :   0.602729
  30  &  29 :  open  :   0.602729
  27  &  30 :  open  :  -0.258379
  30  &  27 :  open  :  -0.258379
  25  &  30 :  open  :   0.198462
  30  &  25 :  open  :   0.198462
  30  &  30 : closed :   0.152583
  24  &  30 :  open  :  -0.102513
  30  &  24 :  open  :  -0.102513

Singlet  4: Largest CI coefficients:
  26  &  30 :  open  :   0.697123
  30  &  26 :  open  :   0.697123

Singlet  5: Largest CI coefficients:
  27  &  30 :  open  :  -0.605652
  30  &  27 :  open  :  -0.605652
  29  &  30 :  open  :  -0.238919
  30  &  29 :  open  :  -0.238919
  29  &  29 : closed :   0.179629
  27  &  27 : closed :  -0.148196
  28  &  30 :  open  :  -0.128315
  30  &  28 :  open  :  -0.128315
  25  &  30 :  open  :  -0.105156
  30  &  25 :  open  :  -0.105156

Singlet  6: Largest CI coefficients:
  25  &  30 :  open  :   0.603776
  30  &  25 :  open  :   0.603776
  29  &  30 :  open  :  -0.202624
  30  &  29 :  open  :  -0.202624
  25  &  29 :  open  :  -0.153041
  29  &  25 :  open  :  -0.153041
  30  &  30 : closed :  -0.144865
  20  &  30 :  open  :   0.131723
  30  &  20 :  open  :   0.131723
  27  &  27 : closed :  -0.115763

Singlet state dipole moments:

  Root       Dx         Dy         Dz         |D|  (Debye)
------------------------------------------------------------
     1     5.4100    -6.8107     0.8852     8.7428
     2     4.6169    -1.5521     1.0112     4.9746
     3     0.3953    -3.4993     1.1047     3.6908
     4    -4.1270    -0.8340     1.3123     4.4102
     5     7.8427    -4.6672     0.5542     9.1432
     6     2.8020    -6.1787     1.0275     6.8617

Transition dipole moments between singlet states:

    Transition       Tx         Ty         Tz         |T| (a.u.)
------------------------------------------------------------------
     1 ->    2     0.0277    -0.0024    -0.1105     0.1140
     1 ->    3    -0.1284     1.3131     0.0326     1.3198
     1 ->    4    -0.0297    -0.1550    -0.1116     0.1933
     1 ->    5    -1.9997    -0.3537     0.1483     2.0361
     1 ->    6    -0.2278    -1.3572     0.0312     1.3766
     2 ->    3     0.0353     0.0159    -0.0791     0.0880
     2 ->    4     0.4333     0.0910    -0.0115     0.4429
     2 ->    5    -0.1202    -0.0493    -0.0654     0.1455
     2 ->    6    -0.0086    -0.0445     0.0263     0.0524
     3 ->    4    -0.0755     0.1079     0.0008     0.1317
     3 ->    5     0.5649     0.5293    -0.0508     0.7758
     3 ->    6    -1.4711     0.7963     0.0497     1.6736
     4 ->    5     0.2445    -0.0985    -0.0441     0.2673
     4 ->    6     0.1636    -0.0602     0.0013     0.1743
     5 ->    6     0.6965    -0.1301    -0.0423     0.7098

Magnetic transition dipole moments and rotational strengths:

 Transition      Lx         Ly         Lz       R(len)     R(vel) (a.u.)
------------------------------------------------------------------------
 1 ->    2     0.5087    -0.0152    -0.0190    -0.0162     0.0044
 1 ->    3     0.0314     0.0289    -0.7457    -0.0097     0.0016
 1 ->    4     0.3761     0.1581     0.0682     0.0433    -0.0164
 1 ->    5     0.0021     0.1158     0.6709    -0.0543     0.0233
 1 ->    6    -0.0309     0.0477     0.0552     0.0560    -0.0337

Electric transition quadrupole moments (Cartesian):

 Transition      Qxy        Qxz        Qyz        Qxx        Qyy        Qzz       norm (a.u.)
----------------------------------------------------------------------------------------------
 1 ->    2     0.0762    -0.0471    -0.5280     0.2250    -0.0265    -0.0224     0.5819
 1 ->    3    -2.1037     0.0563     0.0472    -0.1271    -1.3186    -0.1388     2.4910
 1 ->    4     0.1699     0.0834    -0.1578    -0.3447     0.1201     0.0261     0.4412
 1 ->    5    -0.5113     0.5614     0.1873    -4.3098     0.7838    -0.1601     4.4526
 1 ->    6    -0.7939     0.1682     0.1466    -1.4157     3.7107     0.2736     4.0656


Building Xtilde...

Building Z-vector RHS...

 Generating 2nd functional diffs
Solving CPSCF equations
Using DIIS solver

 Iter         Residual      
------  --------------------
    1      2.475936811919
    2      3.390164377020
    3      0.237540235826
    4      0.038386252329
    5      0.008924703301
    6      0.006916441836
    7      0.002543375448
    8      0.000815397567
    9      0.000447982200
   10      0.000076583255

CPSCF converged

Building X...

 Generating 2nd functional diffs
 Generating 2nd functional diffs
Building Xtilde...

Building Z-vector RHS...

 Generating 2nd functional diffs
Solving CPSCF equations
Using DIIS solver

 Iter         Residual      
------  --------------------
    1      0.941820628253
    2      1.031593999621
    3      0.145544734027
    4      0.018808808316
    5      0.003949245333
    6      0.001903613938
    7      0.000637256684
    8      0.000177031697
    9      0.000076481334

CPSCF converged

Building X...

 Generating 2nd functional diffs
 Generating 2nd functional diffs
Building Xtilde...

Building Z-vector RHS...

 Generating 2nd functional diffs
Solving CPSCF equations
Using DIIS solver

 Iter         Residual      
------  --------------------
    1      0.102237728654
    2      0.141421794662
    3      0.009410333473
    4      0.004861873490
    5      0.001470439486
    6      0.000638268160
    7      0.000188688181
    8      0.000053280541

CPSCF converged

Building X...

 Generating 2nd functional diffs
 Generating 2nd functional diffs
Lower state energy:      -394.4955092959
Upper state energy:      -394.4951632173
Energy difference:          0.0003460786
 Energy calculation finished, energy:  0.000000000E+00

Converting Cartesians to HDLC

Converting Cartesians to HDLC

Converting Cartesians to HDLC
 in dlf_makehessian...
Updating Hessian with the BFGS update, No     3
Testing convergence  in cycle    4
    Energy  0.0000E+00 Target: 1.0000E-04 converged?  yes
  Max step  1.0725E+00 Target: 4.0000E-03 converged?   no
  RMS step  1.8621E-01 Target: 2.6667E-03 converged?   no
  Max grad  8.7127E-03 Target: 1.0000E-03 converged?   no
  RMS grad  2.8370E-03 Target: 6.6667E-04 converged?   no

Converting HDLC to Cartesians
DFTD Energy:    -0.0162303 hartree
Setting up the DFT grid...
| time to set the grid = 0.00 s
DFT grid points: 37222 (2863 points/atom)

                      *** Start SCF Iterations ***

 Iter     DIIS Error       Energy change      Electrons        XC Energy           Energy        Time(s)
----------------------------------------------------------------------------------------------------------
Initial temperature is 5000.000000
| Skip purify step
|    1     0.0581426789    -394.3276586205    58.0006630845   -27.5398761542    -394.3276586205     0.20  
|    2     0.1249258475      +8.1224990939    57.9997860577   -26.7087789589    -386.2051595265     0.20  
|    3     0.0369750967      -0.2565164298    57.9998088208   -26.8443523583    -386.4616759563     0.19  
|    4     0.0247580603      -0.0171033733    57.9998111065   -26.8846030450    -386.4787793296     0.19  
|    5     0.0100165605      -0.0102836007    57.9998128339   -26.9153033124    -386.4890629303     0.19  
|    6     0.0035402590      -0.0018585606    57.9998120564   -26.9283920945    -386.4909214909     0.18  
|    7     0.0011522114      -0.0003324007    57.9998122300   -26.9356227360    -386.4912538917     0.18  
|    8     0.0002097704      -0.0000151526    57.9998118464   -26.9372900605    -386.4912690443     0.17  
|    9     0.0001860023      -0.0000030404    57.9998117014   -26.9372654204    -386.4912720847     0.20  
|   10     0.0000911248      -0.0000010402    57.9998115825   -26.9371777933    -386.4912731249     0.17  
|   11     0.0000410867      -0.0000001742    57.9998115363   -26.9371919935    -386.4912732991     0.16  
|   12     0.0000071471      -0.0000000326    57.9998115166   -26.9371305555    -386.4912733317     0.16  
----------------------------------------------------------------------------------------------------------
FINAL ENERGY: -386.4912733317 a.u.
Fractional Occupation Entropy: 0.0000000000
Mermin Free Energy:            -386.4912733317
DISPERSION CONTRIBUTION TO ENERGY: -0.0162302765 a.u.
HOMO-LUMO GAP: 4.865 eV
CENTER OF MASS: {0.021361, -0.011525, -0.030515} ANGS
DIPOLE MOMENT: {3.439903, -2.309229, 1.071600} (|D| = 4.279462) DEBYE
Writing out molden info

Running Mulliken population analysis...


  Restricted hh-TDA Parameters
--------------------------------------------
Number of occupied orbitals:            30
Number of virtual orbitals:             92
Number of molecular orbitals:          122
Number of basis functions:             130
Multiplicity of target state:      singlet

 Generating 2nd functional diffs
Reference energy:             -393.9637153835
Number of electrons:            59.9998050173
XC energy:                     -28.1321063206

      Davidson Diagonalization Parameters
-----------------------------------------------
Number of roots to find:                    6
Number of guess vectors:                   18
Maximum subspace size:                     60
Number of vectors to save:                  6
Collapse vectors per root:                  2
Number of CSFs:                           465
Maximum Davidson iterations:              100
Residual convergence:                 1.0e-04
Orthogonality tolerance:              1.0e-12
Use incremental sigma vectors:             No

Davidson memory usage: 566.28 kB

Guess Vectors:
  30 &  30 : closed :    -0.833562
  30 &  29 :  open  :    -0.662671
  30 &  28 :  open  :    -0.657790
  30 &  27 :  open  :    -0.619539
  30 &  26 :  open  :    -0.604695
  30 &  25 :  open  :    -0.553018
  29 &  29 : closed :    -0.491780
  30 &  24 :  open  :    -0.490019
  29 &  28 :  open  :    -0.486898
  28 &  28 : closed :    -0.482017
  29 &  27 :  open  :    -0.448648
  30 &  22 :  open  :    -0.448534
  28 &  27 :  open  :    -0.443767
  30 &  23 :  open  :    -0.441704
  30 &  20 :  open  :    -0.436042
  29 &  26 :  open  :    -0.433803
  28 &  26 :  open  :    -0.428922
  30 &  21 :  open  :    -0.416790

  Root           Eigenvalue       Energy Change        Residual
-------------------------------------------------------------------
Iteration:    0   Subspace Size:   18
Root: 1:        -0.68497477        -0.68497477         0.04765424  
Root: 2:        -0.52874146        -0.52874146         0.04076758  
Root: 3:        -0.52843257        -0.52843257         0.04402695  
Root: 4:        -0.51106261        -0.51106261         0.03420689  
Root: 5:        -0.45864090        -0.45864090         0.06793646  
Root: 6:        -0.38999202        -0.38999202         0.05786875  

Iteration:    1   Subspace Size:   24
Root: 1:        -0.68810627        -0.00313150         0.00512541  
Root: 2:        -0.53172381        -0.00298235         0.00614493  
Root: 3:        -0.53168878        -0.00325621         0.00877798  
Root: 4:        -0.51334370        -0.00228109         0.00985713  
Root: 5:        -0.46827723        -0.00963633         0.02270343  
Root: 6:        -0.39751463        -0.00752261         0.04742965  

Iteration:    2   Subspace Size:   30
Root: 1:        -0.68813780        -0.00003153         0.00077645  
Root: 2:        -0.53181015        -0.00008634         0.00158367  
Root: 3:        -0.53176953        -0.00008075         0.00163996  
Root: 4:        -0.51350814        -0.00016444         0.00239349  
Root: 5:        -0.46921841        -0.00094118         0.00411038  
Root: 6:        -0.40055662        -0.00304199         0.03820657  

Iteration:    3   Subspace Size:   36
Root: 1:        -0.68813838        -0.00000058         0.00008629  Converged
Root: 2:        -0.53181332        -0.00000318         0.00030845  
Root: 3:        -0.53177300        -0.00000347         0.00028631  
Root: 4:        -0.51351648        -0.00000834         0.00048307  
Root: 5:        -0.46924075        -0.00002234         0.00100898  
Root: 6:        -0.40187112        -0.00131450         0.03460753  

Iteration:    4   Subspace Size:   41
Root: 1:        -0.68813838        -0.00000000         0.00008000  Converged
Root: 2:        -0.53181343        -0.00000011         0.00005224  Converged
Root: 3:        -0.53177307        -0.00000007         0.00006055  Converged
Root: 4:        -0.51351673        -0.00000025         0.00008648  Converged
Root: 5:        -0.46924159        -0.00000084         0.00022596  
Root: 6:        -0.40417529        -0.00230417         0.01477777  

Iteration:    5   Subspace Size:   43
Root: 1:        -0.68813838        -0.00000000         0.00007983  Converged
Root: 2:        -0.53181343        -0.00000000         0.00004827  Converged
Root: 3:        -0.53177307        -0.00000000         0.00005473  Converged
Root: 4:        -0.51351673        -0.00000000         0.00008421  Converged
Root: 5:        -0.46924163        -0.00000004         0.00005111  Converged
Root: 6:        -0.40452888        -0.00035359         0.00825771  

Iteration:    6   Subspace Size:   44
Root: 1:        -0.68813838        -0.00000000         0.00007986  Converged
Root: 2:        -0.53181343        -0.00000000         0.00004827  Converged
Root: 3:        -0.53177307        -0.00000000         0.00005465  Converged
Root: 4:        -0.51351673        -0.00000000         0.00008467  Converged
Root: 5:        -0.46924163        -0.00000000         0.00005052  Converged
Root: 6:        -0.40461961        -0.00009073         0.00171880  

Iteration:    7   Subspace Size:   45
Root: 1:        -0.68813838        -0.00000000         0.00008036  Converged
Root: 2:        -0.53181343        -0.00000000         0.00004823  Converged
Root: 3:        -0.53177307        -0.00000000         0.00005393  Converged
Root: 4:        -0.51351673        -0.00000000         0.00008340  Converged
Root: 5:        -0.46924163        -0.00000000         0.00005052  Converged
Root: 6:        -0.40462284        -0.00000322         0.00058559  

Iteration:    8   Subspace Size:   46
Root: 1:        -0.68813838        -0.00000000         0.00007970  Converged
Root: 2:        -0.53181343        -0.00000000         0.00004662  Converged
Root: 3:        -0.53177307        -0.00000000         0.00005400  Converged
Root: 4:        -0.51351673        -0.00000000         0.00008180  Converged
Root: 5:        -0.46924163        -0.00000000         0.00005061  Converged
Root: 6:        -0.40462313        -0.00000029         0.00016367  

Iteration:    9   Subspace Size:   47
Root: 1:        -0.68813838        -0.00000000         0.00007856  Converged
Root: 2:        -0.53181343        -0.00000000         0.00004625  Converged
Root: 3:        -0.53177307        -0.00000000         0.00005428  Converged
Root: 4:        -0.51351673        -0.00000000         0.00008210  Converged
Root: 5:        -0.46924163        -0.00000000         0.00005019  Converged
Root: 6:        -0.40462315        -0.00000002         0.00004423  Converged

Davidson converged in 9 iterations
47 sigma vectors were formed

  Root   Mult.   Total Energy (a.u.)   Ex. Energy (a.u.)     Ex. Energy (eV)     Ex. Energy (nm)        Osc. (a.u.)  
-------------------------------------------------------------------------------------------------------------------
     1  singlet       -394.65185376
     2  singlet       -394.49552882          0.15632495          4.25381754        291.46577063          0.00145178
     3  singlet       -394.49548846          0.15636531          4.25491573        291.39054323          0.18133336
     4  singlet       -394.47723211          0.17462165          4.75169613        260.92624054          0.00423784
     5  singlet       -394.43295701          0.21889675          5.95648277        208.15005349          0.60805153
     6  singlet       -394.36833854          0.28351523          7.71484061        160.70872612          0.35640904

Singlet  1: Largest CI coefficients:
  30  &  30 : closed :   0.966678
  29  &  30 :  open  :   0.112816
  30  &  29 :  open  :   0.112816

Singlet  2: Largest CI coefficients:
  28  &  30 :  open  :   0.688878
  30  &  28 :  open  :   0.688878
  27  &  30 :  open  :  -0.118261
  30  &  27 :  open  :  -0.118261

Singlet  3: Largest CI coefficients:
  29  &  30 :  open  :  -0.603547
  30  &  29 :  open  :  -0.603547
  27  &  30 :  open  :  -0.256779
  30  &  27 :  open  :  -0.256779
  25  &  30 :  open  :   0.197727
  30  &  25 :  open  :   0.197727
  30  &  30 : closed :   0.154985
  24  &  30 :  open  :   0.100015
  30  &  24 :  open  :   0.100015

Singlet  4: Largest CI coefficients:
  26  &  30 :  open  :  -0.698066
  30  &  26 :  open  :  -0.698066

Singlet  5: Largest CI coefficients:
  27  &  30 :  open  :   0.609703
  30  &  27 :  open  :   0.609703
  29  &  30 :  open  :  -0.237507
  30  &  29 :  open  :  -0.237507
  29  &  29 : closed :  -0.183536
  27  &  27 : closed :   0.152840
  25  &  30 :  open  :   0.106891
  30  &  25 :  open  :   0.106891
  28  &  30 :  open  :   0.106200
  30  &  28 :  open  :   0.106200

Singlet  6: Largest CI coefficients:
  25  &  30 :  open  :  -0.603820
  30  &  25 :  open  :  -0.603820
  29  &  30 :  open  :  -0.201493
  30  &  29 :  open  :  -0.201493
  25  &  29 :  open  :  -0.152227
  29  &  25 :  open  :  -0.152227
  30  &  30 : closed :   0.144999
  20  &  30 :  open  :   0.143795
  30  &  20 :  open  :   0.143795
  27  &  27 : closed :   0.117450

Singlet state dipole moments:

  Root       Dx         Dy         Dz         |D|  (Debye)
------------------------------------------------------------
     1     5.4357    -6.8159     0.8850     8.7628
     2     4.7115    -1.5460     0.9921     5.0569
     3     0.4096    -3.4798     1.1122     3.6761
     4    -4.1683    -0.8493     1.3115     4.4515
     5     7.8389    -4.6971     0.5589     9.1555
     6     2.7748    -6.1485     1.0290     6.8237

Transition dipole moments between singlet states:

    Transition       Tx         Ty         Tz         |T| (a.u.)
------------------------------------------------------------------
     1 ->    2    -0.0208    -0.0203     0.1144     0.1180
     1 ->    3     0.1403    -1.3110    -0.0338     1.3189
     1 ->    4    -0.0228    -0.1568    -0.1063     0.1908
     1 ->    5    -2.0030    -0.3651     0.1461     2.0412
     1 ->    6    -0.2316    -1.3532     0.0319     1.3732
     2 ->    3    -0.0093     0.0032    -0.0776     0.0782
     2 ->    4    -0.2700    -0.1037     0.0060     0.2893
     2 ->    5     0.0897     0.0409     0.0691     0.1204
     2 ->    6     0.0350     0.0286    -0.0281     0.0532
     3 ->    4     0.0870    -0.1042    -0.0049     0.1358
     3 ->    5    -0.5685    -0.5230     0.0489     0.7740
     3 ->    6     1.4808    -0.8010    -0.0504     1.6843
     4 ->    5     0.2338    -0.0931    -0.0395     0.2547
     4 ->    6     0.1614    -0.0599     0.0003     0.1721
     5 ->    6     0.6812    -0.1441    -0.0398     0.6974

Magnetic transition dipole moments and rotational strengths:

 Transition      Lx         Ly         Lz       R(len)     R(vel) (a.u.)
------------------------------------------------------------------------
 1 ->    2    -0.5270     0.0029     0.0329    -0.0147     0.0032
 1 ->    3    -0.0190    -0.0284     0.7405    -0.0095     0.0026
 1 ->    4     0.3478     0.1553     0.0679     0.0395    -0.0153
 1 ->    5     0.0025     0.1153     0.6792    -0.0521     0.0221
 1 ->    6    -0.0313     0.0447     0.0480     0.0517    -0.0311

Electric transition quadrupole moments (Cartesian):

 Transition      Qxy        Qxz        Qyz        Qxx        Qyy        Qzz       norm (a.u.)
----------------------------------------------------------------------------------------------
 1 ->    2    -0.0292     0.0367     0.5309    -0.1973     0.0515     0.0226     0.5711
 1 ->    3     2.1123    -0.0571    -0.0600     0.1464     1.3225     0.1409     2.5018
 1 ->    4     0.1746     0.0819    -0.1310    -0.3458     0.1215     0.0294     0.4354
 1 ->    5    -0.5064     0.5565     0.1858    -4.3070     0.7962    -0.1584     4.4508
 1 ->    6    -0.7709     0.1592     0.1424    -1.3599     3.7089     0.2726     4.0397


Building Xtilde...

Building Z-vector RHS...

 Generating 2nd functional diffs
Solving CPSCF equations
Using DIIS solver

 Iter         Residual      
------  --------------------
    1      2.514367159662
    2      3.437090906272
    3      0.240026316416
    4      0.038836737271
    5      0.009092267765
    6      0.006998371977
    7      0.002550797042
    8      0.000814183735
    9      0.000445304879
   10      0.000076706005

CPSCF converged

Building X...

 Generating 2nd functional diffs
 Generating 2nd functional diffs
Building Xtilde...

Building Z-vector RHS...

 Generating 2nd functional diffs
Solving CPSCF equations
Using DIIS solver

 Iter         Residual      
------  --------------------
    1      0.949379127797
    2      1.044440574234
    3      0.146321590078
    4      0.018869179014
    5      0.004002498220
    6      0.001907344922
    7      0.000637966911
    8      0.000176483144
    9      0.000077480512

CPSCF converged

Building X...

 Generating 2nd functional diffs
 Generating 2nd functional diffs
Building Xtilde...

Building Z-vector RHS...

 Generating 2nd functional diffs
Solving CPSCF equations
Using DIIS solver

 Iter         Residual      
------  --------------------
    1      0.038375585665
    2      0.043428230911
    3      0.007384854040
    4      0.004002982488
    5      0.001350502974
    6      0.000430164836
    7      0.000178630466
    8      0.000052387939

CPSCF converged

Building X...

 Generating 2nd functional diffs
 Generating 2nd functional diffs
Lower state energy:      -394.4955288163
Upper state energy:      -394.4954884584
Energy difference:          0.0000403579
 Energy calculation finished, energy:  0.000000000E+00

Converting Cartesians to HDLC

Converting Cartesians to HDLC

Converting Cartesians to HDLC
 in dlf_makehessian...
Updating Hessian with the BFGS update, No     4
Testing convergence  in cycle    5
    Energy  0.0000E+00 Target: 1.0000E-04 converged?  yes
  Max step  3.3796E-01 Target: 4.0000E-03 converged?   no
  RMS step  5.7456E-02 Target: 2.6667E-03 converged?   no
  Max grad  5.3115E-03 Target: 1.0000E-03 converged?   no
  RMS grad  1.9889E-03 Target: 6.6667E-04 converged?   no

Converting HDLC to Cartesians
DFTD Energy:    -0.0162302 hartree
Setting up the DFT grid...
| time to set the grid = 0.00 s
DFT grid points: 37218 (2862 points/atom)

                      *** Start SCF Iterations ***

 Iter     DIIS Error       Energy change      Electrons        XC Energy           Energy        Time(s)
----------------------------------------------------------------------------------------------------------
Initial temperature is 5000.000000
| Skip purify step
|    1     0.0573072630    -394.3274686280    58.0013121139   -27.5426117711    -394.3274686280     0.20  
|    2     0.1257931878      +8.1213905128    57.9997817231   -26.7113625739    -386.2060781152     0.20  
|    3     0.0367386184      -0.2551281760    57.9998031933   -26.8472741962    -386.4612062912     0.19  
|    4     0.0245616225      -0.0170398561    57.9998058991   -26.8875829935    -386.4782461473     0.19  
|    5     0.0101972061      -0.0102031925    57.9998074361   -26.9183752565    -386.4884493397     0.19  
|    6     0.0034886649      -0.0018008751    57.9998068014   -26.9313112747    -386.4902502149     0.18  
|    7     0.0011372033      -0.0003175885    57.9998069441   -26.9383874987    -386.4905678033     0.18  
|    8     0.0002029649      -0.0000140230    57.9998065798   -26.9400049614    -386.4905818263     0.17  
|    9     0.0001677936      -0.0000027420    57.9998064406   -26.9399838830    -386.4905845683     0.20  
|   10     0.0000866089      -0.0000009003    57.9998063266   -26.9399044473    -386.4905854686     0.17  
|   11     0.0000378393      -0.0000001542    57.9998062825   -26.9399211430    -386.4905856228     0.16  
|   12     0.0000069998      -0.0000000293    57.9998062633   -26.9398646872    -386.4905856522     0.16  
----------------------------------------------------------------------------------------------------------
FINAL ENERGY: -386.4905856522 a.u.
Fractional Occupation Entropy: 0.0000000000
Mermin Free Energy:            -386.4905856522
DISPERSION CONTRIBUTION TO ENERGY: -0.0162302174 a.u.
HOMO-LUMO GAP: 4.845 eV
CENTER OF MASS: {0.020886, -0.012051, -0.030664} ANGS
DIPOLE MOMENT: {3.485542, -2.323202, 1.062565} (|D| = 4.321495) DEBYE
Writing out molden info

Running Mulliken population analysis...


  Restricted hh-TDA Parameters
--------------------------------------------
Number of occupied orbitals:            30
Number of virtual orbitals:             92
Number of molecular orbitals:          122
Number of basis functions:             130
Multiplicity of target state:      singlet

 Generating 2nd functional diffs
Reference energy:             -393.9624762658
Number of electrons:            59.9997995828
XC energy:                     -28.1349639970

      Davidson Diagonalization Parameters
-----------------------------------------------
Number of roots to find:                    6
Number of guess vectors:                   18
Maximum subspace size:                     60
Number of vectors to save:                  6
Collapse vectors per root:                  2
Number of CSFs:                           465
Maximum Davidson iterations:              100
Residual convergence:                 1.0e-04
Orthogonality tolerance:              1.0e-12
Use incremental sigma vectors:             No

Davidson memory usage: 566.28 kB

Guess Vectors:
  30 &  30 : closed :    -0.833090
  30 &  29 :  open  :    -0.663933
  30 &  28 :  open  :    -0.659951
  30 &  27 :  open  :    -0.619077
  30 &  26 :  open  :    -0.606280
  30 &  25 :  open  :    -0.553311
  29 &  29 : closed :    -0.494776
  29 &  28 :  open  :    -0.490794
  30 &  24 :  open  :    -0.489022
  28 &  28 : closed :    -0.486812
  29 &  27 :  open  :    -0.449920
  30 &  22 :  open  :    -0.449916
  28 &  27 :  open  :    -0.445938
  30 &  23 :  open  :    -0.441552
  30 &  20 :  open  :    -0.437239
  29 &  26 :  open  :    -0.437123
  28 &  26 :  open  :    -0.433141
  30 &  21 :  open  :    -0.415975

  Root           Eigenvalue       Energy Change        Residual
-------------------------------------------------------------------
Iteration:    0   Subspace Size:   18
Root: 1:        -0.68460840        -0.68460840         0.04788710  
Root: 2:        -0.53021948        -0.53021948         0.04043692  
Root: 3:        -0.52996436        -0.52996436         0.04348836  
Root: 4:        -0.51279298        -0.51279298         0.03439123  
Root: 5:        -0.45819208        -0.45819208         0.06916509  
Root: 6:        -0.39058661        -0.39058661         0.05776571  

Iteration:    1   Subspace Size:   24
Root: 1:        -0.68778423        -0.00317583         0.00527682  
Root: 2:        -0.53315242        -0.00293295         0.00675925  
Root: 3:        -0.53313741        -0.00317305         0.00791849  
Root: 4:        -0.51508354        -0.00229056         0.00998542  
Root: 5:        -0.46831596        -0.01012387         0.02263200  
Root: 6:        -0.39919790        -0.00861129         0.04695959  

Iteration:    2   Subspace Size:   30
Root: 1:        -0.68781826        -0.00003403         0.00080028  
Root: 2:        -0.53325484        -0.00010241         0.00153948  
Root: 3:        -0.53319187        -0.00005446         0.00147747  
Root: 4:        -0.51525246        -0.00016892         0.00243519  
Root: 5:        -0.46925285        -0.00093689         0.00422766  
Root: 6:        -0.40077091        -0.00157301         0.04009956  

Iteration:    3   Subspace Size:   36
Root: 1:        -0.68781890        -0.00000063         0.00008611  Converged
Root: 2:        -0.53325786        -0.00000302         0.00029463  
Root: 3:        -0.53319471        -0.00000284         0.00027622  
Root: 4:        -0.51526116        -0.00000870         0.00053924  
Root: 5:        -0.46927632        -0.00002348         0.00100587  
Root: 6:        -0.40158169        -0.00081078         0.04123560  

Iteration:    4   Subspace Size:   41
Root: 1:        -0.68781890        -0.00000000         0.00007899  Converged
Root: 2:        -0.53325796        -0.00000010         0.00005093  Converged
Root: 3:        -0.53319477        -0.00000007         0.00006285  Converged
Root: 4:        -0.51526147        -0.00000032         0.00010522  
Root: 5:        -0.46927714        -0.00000081         0.00023710  
Root: 6:        -0.40388022        -0.00229853         0.02345010  

Iteration:    5   Subspace Size:   44
Root: 1:        -0.68781890        -0.00000000         0.00007841  Converged
Root: 2:        -0.53325796        -0.00000000         0.00004654  Converged
Root: 3:        -0.53319478        -0.00000000         0.00003729  Converged
Root: 4:        -0.51526148        -0.00000001         0.00001607  Converged
Root: 5:        -0.46927718        -0.00000004         0.00005245  Converged
Root: 6:        -0.40499841        -0.00111819         0.01216804  

Iteration:    6   Subspace Size:   45
Root: 1:        -0.68781890        -0.00000000         0.00007758  Converged
Root: 2:        -0.53325796        -0.00000000         0.00004593  Converged
Root: 3:        -0.53319478        -0.00000000         0.00003725  Converged
Root: 4:        -0.51526148        -0.00000000         0.00001603  Converged
Root: 5:        -0.46927718        -0.00000000         0.00005247  Converged
Root: 6:        -0.40509673        -0.00009832         0.00985703  

Iteration:    7   Subspace Size:   46
Root: 1:        -0.68781890        -0.00000000         0.00007739  Converged
Root: 2:        -0.53325796        -0.00000000         0.00004542  Converged
Root: 3:        -0.53319478        -0.00000000         0.00003725  Converged
Root: 4:        -0.51526148        -0.00000000         0.00001603  Converged
Root: 5:        -0.46927718        -0.00000000         0.00005245  Converged
Root: 6:        -0.40522441        -0.00012768         0.00215290  

Iteration:    8   Subspace Size:   47
Root: 1:        -0.68781890        -0.00000000         0.00007698  Converged
Root: 2:        -0.53325796        -0.00000000         0.00004476  Converged
Root: 3:        -0.53319478        -0.00000000         0.00003723  Converged
Root: 4:        -0.51526148        -0.00000000         0.00001599  Converged
Root: 5:        -0.46927718        -0.00000000         0.00005116  Converged
Root: 6:        -0.40522942        -0.00000502         0.00055802  

Iteration:    9   Subspace Size:   48
Root: 1:        -0.68781890        -0.00000000         0.00007555  Converged
Root: 2:        -0.53325796        -0.00000000         0.00004394  Converged
Root: 3:        -0.53319478        -0.00000000         0.00003716  Converged
Root: 4:        -0.51526148        -0.00000000         0.00001596  Converged
Root: 5:        -0.46927718        -0.00000000         0.00005125  Converged
Root: 6:        -0.40522969        -0.00000027         0.00018338  

Iteration:   10   Subspace Size:   49
Root: 1:        -0.68781890        -0.00000000         0.00007615  Converged
Root: 2:        -0.53325796        -0.00000000         0.00004327  Converged
Root: 3:        -0.53319478        -0.00000000         0.00003708  Converged
Root: 4:        -0.51526148        -0.00000000         0.00001600  Converged
Root: 5:        -0.46927718        -0.00000000         0.00005113  Converged
Root: 6:        -0.40522972        -0.00000003         0.00004736  Converged

Davidson converged in 10 iterations
49 sigma vectors were formed

  Root   Mult.   Total Energy (a.u.)   Ex. Energy (a.u.)     Ex. Energy (eV)     Ex. Energy (nm)        Osc. (a.u.)  
-------------------------------------------------------------------------------------------------------------------
     1  singlet       -394.65029516
     2  singlet       -394.49573422          0.15456094          4.20581651        294.79227256          0.00155310
     3  singlet       -394.49567104          0.15462412          4.20753571        294.67182050          0.17820237
     4  singlet       -394.47773775          0.17255742          4.69552541        264.04759798          0.00402083
     5  singlet       -394.43175345          0.21854172          5.94682173        208.48820807          0.60784921
     6  singlet       -394.36770599          0.28258918          7.68964149        161.23537205          0.35686184

Singlet  1: Largest CI coefficients:
  30  &  30 : closed :   0.966016
  29  &  30 :  open  :   0.115896
  30  &  29 :  open  :   0.115896

Singlet  2: Largest CI coefficients:
  28  &  30 :  open  :  -0.693965
  30  &  28 :  open  :  -0.693965

Singlet  3: Largest CI coefficients:
  29  &  30 :  open  :  -0.606038
  30  &  29 :  open  :  -0.606038
  27  &  30 :  open  :  -0.253322
  30  &  27 :  open  :  -0.253322
  25  &  30 :  open  :   0.198349
  30  &  25 :  open  :   0.198349
  30  &  30 : closed :   0.158107

Singlet  4: Largest CI coefficients:
  26  &  30 :  open  :   0.698765
  30  &  26 :  open  :   0.698765

Singlet  5: Largest CI coefficients:
  27  &  30 :  open  :  -0.615162
  30  &  27 :  open  :  -0.615162
  29  &  30 :  open  :   0.229834
  30  &  29 :  open  :   0.229834
  29  &  29 : closed :   0.189588
  27  &  27 : closed :  -0.158832
  25  &  30 :  open  :  -0.111847
  30  &  25 :  open  :  -0.111847

Singlet  6: Largest CI coefficients:
  25  &  30 :  open  :   0.603491
  30  &  25 :  open  :   0.603491
  29  &  30 :  open  :   0.201845
  30  &  29 :  open  :   0.201845
  25  &  29 :  open  :   0.150713
  29  &  25 :  open  :   0.150713
  20  &  30 :  open  :  -0.150169
  30  &  20 :  open  :  -0.150169
  30  &  30 : closed :  -0.144753
  27  &  27 : closed :  -0.123799

Singlet state dipole moments:

  Root       Dx         Dy         Dz         |D|  (Debye)
------------------------------------------------------------
     1     5.4920    -6.8244     0.8850     8.8044
     2     4.7933    -1.5384     0.9808     5.1288
     3     0.4544    -3.4548     1.1060     3.6558
     4    -4.1485    -0.8827     1.3052     4.4376
     5     7.8167    -4.7379     0.5663     9.1580
     6     2.8105    -6.1125     1.0260     6.8055

Transition dipole moments between singlet states:

    Transition       Tx         Ty         Tz         |T| (a.u.)
------------------------------------------------------------------
     1 ->    2     0.0167     0.0066    -0.1214     0.1228
     1 ->    3     0.1551    -1.3052    -0.0316     1.3148
     1 ->    4     0.0142     0.1576     0.0996     0.1870
     1 ->    5     2.0037     0.3703    -0.1423     2.0426
     1 ->    6     0.2464     1.3536    -0.0345     1.3763
     2 ->    3     0.0126    -0.0110     0.0768     0.0786
     2 ->    4    -0.0665    -0.1143    -0.0011     0.1323
     2 ->    5     0.0703     0.0457     0.0718     0.1104
     2 ->    6     0.0229     0.0339    -0.0281     0.0497
     3 ->    4    -0.0864     0.1013     0.0094     0.1335
     3 ->    5     0.5958     0.5016    -0.0496     0.7804
     3 ->    6    -1.4871     0.7999     0.0512     1.6894
     4 ->    5     0.2187    -0.0853    -0.0334     0.2371
     4 ->    6     0.1611    -0.0589    -0.0015     0.1715
     5 ->    6     0.6856    -0.1530    -0.0390     0.7035

Magnetic transition dipole moments and rotational strengths:

 Transition      Lx         Ly         Lz       R(len)     R(vel) (a.u.)
------------------------------------------------------------------------
 1 ->    2     0.5512     0.0121    -0.0271    -0.0126     0.0030
 1 ->    3    -0.0195    -0.0275     0.7317    -0.0098     0.0027
 1 ->    4    -0.3087    -0.1541    -0.0674     0.0354    -0.0140
 1 ->    5    -0.0029    -0.1137    -0.6927    -0.0507     0.0212
 1 ->    6     0.0317    -0.0425    -0.0473     0.0481    -0.0289

Electric transition quadrupole moments (Cartesian):

 Transition      Qxy        Qxz        Qyz        Qxx        Qyy        Qzz       norm (a.u.)
----------------------------------------------------------------------------------------------
 1 ->    2     0.0363    -0.0252    -0.5373     0.1648    -0.0411    -0.0178     0.5655
 1 ->    3     2.1087    -0.0591    -0.0595     0.1991     1.3216     0.1431     2.5021
 1 ->    4    -0.1786    -0.0796     0.0966     0.3438    -0.1213    -0.0329     0.4261
 1 ->    5     0.4879    -0.5477    -0.1827     4.3048    -0.7894     0.1569     4.4441
 1 ->    6     0.7471    -0.1552    -0.1378     1.3454    -3.6967    -0.2711     4.0188


Building Xtilde...

Building Z-vector RHS...

 Generating 2nd functional diffs
Solving CPSCF equations
Using DIIS solver

 Iter         Residual      
------  --------------------
    1      2.536670445353
    2      3.456561955318
    3      0.241212630821
    4      0.038974152406
    5      0.009110769702
    6      0.006995754834
    7      0.002519854008
    8      0.000800007554
    9      0.000434083543
   10      0.000076152828

CPSCF converged

Building X...

 Generating 2nd functional diffs
 Generating 2nd functional diffs
Building Xtilde...

Building Z-vector RHS...

 Generating 2nd functional diffs
Solving CPSCF equations
Using DIIS solver

 Iter         Residual      
------  --------------------
    1      0.954682425008
    2      1.050216911938
    3      0.145591315060
    4      0.018840353924
    5      0.004056656971
    6      0.001890115559
    7      0.000635037558
    8      0.000173344443
    9      0.000078246257

CPSCF converged

Building X...

 Generating 2nd functional diffs
 Generating 2nd functional diffs
Building Xtilde...

Building Z-vector RHS...

 Generating 2nd functional diffs
Solving CPSCF equations
Using DIIS solver

 Iter         Residual      
------  --------------------
    1      0.037827621161
    2      0.042397943661
    3      0.007551920345
    4      0.004018059816
    5      0.001291540740
    6      0.000366173034
    7      0.000165930843
    8      0.000054456117

CPSCF converged

Building X...

 Generating 2nd functional diffs
 Generating 2nd functional diffs
Lower state energy:      -394.4957342218
Upper state energy:      -394.4956710424
Energy difference:          0.0000631794
 Energy calculation finished, energy:  0.000000000E+00

Converting Cartesians to HDLC

Converting Cartesians to HDLC

Converting Cartesians to HDLC
 in dlf_makehessian...
Updating Hessian with the BFGS update, No     5
Testing convergence  in cycle    6
    Energy  0.0000E+00 Target: 1.0000E-04 converged?  yes
  Max step  9.1189E-02 Target: 4.0000E-03 converged?   no
  RMS step  1.6863E-02 Target: 2.6667E-03 converged?   no
  Max grad  4.2199E-03 Target: 1.0000E-03 converged?   no
  RMS grad  1.4649E-03 Target: 6.6667E-04 converged?   no

Converting HDLC to Cartesians
DFTD Energy:    -0.0162299 hartree
Setting up the DFT grid...
| time to set the grid = 0.00 s
DFT grid points: 37219 (2863 points/atom)

                      *** Start SCF Iterations ***

 Iter     DIIS Error       Energy change      Electrons        XC Energy           Energy        Time(s)
----------------------------------------------------------------------------------------------------------
Initial temperature is 5000.000000
| Skip purify step
|    1     0.0559403661    -394.3237337316    58.0009907895   -27.5439259218    -394.3237337316     0.20  
|    2     0.1264936529      +8.1182893591    57.9997826490   -26.7121345487    -386.2054443725     0.20  
|    3     0.0373689063      -0.2556247325    57.9998038792   -26.8482411112    -386.4610691050     0.19  
|    4     0.0242218255      -0.0170635348    57.9998066972   -26.8883942168    -386.4781326398     0.19  
|    5     0.0105255455      -0.0101993813    57.9998081386   -26.9190212494    -386.4883320211     0.18  
|    6     0.0035964660      -0.0018547625    57.9998075680   -26.9321586098    -386.4901867836     0.18  
|    7     0.0011601201      -0.0003296605    57.9998077082   -26.9394061542    -386.4905164441     0.18  
|    8     0.0001988957      -0.0000140697    57.9998073554   -26.9410763002    -386.4905305138     0.17  
|    9     0.0001557445      -0.0000025465    57.9998072242   -26.9410754673    -386.4905330603     0.20  
|   10     0.0000846927      -0.0000008096    57.9998071168   -26.9410021568    -386.4905338699     0.16  
|   11     0.0000370992      -0.0000001474    57.9998070736   -26.9410163511    -386.4905340173     0.16  
|   12     0.0000070308      -0.0000000285    57.9998070544   -26.9409599306    -386.4905340458     0.16  
----------------------------------------------------------------------------------------------------------
FINAL ENERGY: -386.4905340458 a.u.
Fractional Occupation Entropy: 0.0000000000
Mermin Free Energy:            -386.4905340458
DISPERSION CONTRIBUTION TO ENERGY: -0.0162299443 a.u.
HOMO-LUMO GAP: 4.840 eV
CENTER OF MASS: {0.020483, -0.012150, -0.030594} ANGS
DIPOLE MOMENT: {3.503332, -2.335953, 1.055869} (|D| = 4.341068) DEBYE
Writing out molden info

Running Mulliken population analysis...


  Restricted hh-TDA Parameters
--------------------------------------------
Number of occupied orbitals:            30
Number of virtual orbitals:             92
Number of molecular orbitals:          122
Number of basis functions:             130
Multiplicity of target state:      singlet

 Generating 2nd functional diffs
Reference energy:             -393.9622436857
Number of electrons:            59.9998004015
XC energy:                     -28.1361085421

      Davidson Diagonalization Parameters
-----------------------------------------------
Number of roots to find:                    6
Number of guess vectors:                   18
Maximum subspace size:                     60
Number of vectors to save:                  6
Collapse vectors per root:                  2
Number of CSFs:                           465
Maximum Davidson iterations:              100
Residual convergence:                 1.0e-04
Orthogonality tolerance:              1.0e-12
Use incremental sigma vectors:             No

Davidson memory usage: 566.28 kB

Guess Vectors:
  30 &  30 : closed :    -0.832728
  30 &  29 :  open  :    -0.664278
  30 &  28 :  open  :    -0.660355
  30 &  27 :  open  :    -0.618972
  30 &  26 :  open  :    -0.606672
  30 &  25 :  open  :    -0.553440
  29 &  29 : closed :    -0.495829
  29 &  28 :  open  :    -0.491906
  30 &  24 :  open  :    -0.488663
  28 &  28 : closed :    -0.487983
  30 &  22 :  open  :    -0.450963
  29 &  27 :  open  :    -0.450523
  28 &  27 :  open  :    -0.446600
  30 &  23 :  open  :    -0.441133
  29 &  26 :  open  :    -0.438222
  30 &  20 :  open  :    -0.437222
  28 &  26 :  open  :    -0.434299
  30 &  21 :  open  :    -0.415368

  Root           Eigenvalue       Energy Change        Residual
-------------------------------------------------------------------
Iteration:    0   Subspace Size:   18
Root: 1:        -0.68423564        -0.68423564         0.04795987  
Root: 2:        -0.53057102        -0.53057102         0.04024813  
Root: 3:        -0.53025247        -0.53025247         0.04334777  
Root: 4:        -0.51326890        -0.51326890         0.03431952  
Root: 5:        -0.45809595        -0.45809595         0.06945637  
Root: 6:        -0.39073828        -0.39073828         0.05779847  

Iteration:    1   Subspace Size:   24
Root: 1:        -0.68742875        -0.00319312         0.00533496  
Root: 2:        -0.53347364        -0.00290263         0.00587382  
Root: 3:        -0.53340847        -0.00315600         0.00849703  
Root: 4:        -0.51554716        -0.00227826         0.00997210  
Root: 5:        -0.46834862        -0.01025267         0.02265964  
Root: 6:        -0.39950290        -0.00876461         0.04679696  

Iteration:    2   Subspace Size:   30
Root: 1:        -0.68746373        -0.00003498         0.00080636  
Root: 2:        -0.53351937        -0.00004573         0.00149754  
Root: 3:        -0.53351734        -0.00010887         0.00145804  
Root: 4:        -0.51571526        -0.00016810         0.00244979  
Root: 5:        -0.46928692        -0.00093830         0.00426489  
Root: 6:        -0.40092888        -0.00142598         0.04040623  

Iteration:    3   Subspace Size:   36
Root: 1:        -0.68746438        -0.00000065         0.00008633  Converged
Root: 2:        -0.53352230        -0.00000293         0.00029028  
Root: 3:        -0.53352005        -0.00000271         0.00027295  
Root: 4:        -0.51572410        -0.00000884         0.00054827  
Root: 5:        -0.46931071        -0.00002379         0.00101066  
Root: 6:        -0.40168443        -0.00075555         0.04194482  

Iteration:    4   Subspace Size:   41
Root: 1:        -0.68746438        -0.00000000         0.00007864  Converged
Root: 2:        -0.53352239        -0.00000010         0.00005047  Converged
Root: 3:        -0.53352011        -0.00000006         0.00006215  Converged
Root: 4:        -0.51572442        -0.00000033         0.00010904  
Root: 5:        -0.46931154        -0.00000083         0.00024218  
Root: 6:        -0.40387356        -0.00218913         0.02565565  

Iteration:    5   Subspace Size:   44
Root: 1:        -0.68746438        -0.00000000         0.00007773  Converged
Root: 2:        -0.53352239        -0.00000000         0.00004609  Converged
Root: 3:        -0.53352012        -0.00000000         0.00003569  Converged
Root: 4:        -0.51572443        -0.00000001         0.00001648  Converged
Root: 5:        -0.46931158        -0.00000004         0.00005358  Converged
Root: 6:        -0.40505247        -0.00117891         0.01522338  

Iteration:    6   Subspace Size:   45
Root: 1:        -0.68746438        -0.00000000         0.00007650  Converged
Root: 2:        -0.53352239        -0.00000000         0.00004562  Converged
Root: 3:        -0.53352012        -0.00000000         0.00003570  Converged
Root: 4:        -0.51572443        -0.00000000         0.00001638  Converged
Root: 5:        -0.46931158        -0.00000000         0.00005353  Converged
Root: 6:        -0.40523718        -0.00018471         0.01199783  

Iteration:    7   Subspace Size:   46
Root: 1:        -0.68746438        -0.00000000         0.00007608  Converged
Root: 2:        -0.53352239        -0.00000000         0.00004472  Converged
Root: 3:        -0.53352012        -0.00000000         0.00003573  Converged
Root: 4:        -0.51572443        -0.00000000         0.00001637  Converged
Root: 5:        -0.46931158        -0.00000000         0.00005353  Converged
Root: 6:        -0.40541936        -0.00018218         0.00327358  

Iteration:    8   Subspace Size:   47
Root: 1:        -0.68746438        -0.00000000         0.00007512  Converged
Root: 2:        -0.53352239        -0.00000000         0.00004336  Converged
Root: 3:        -0.53352012        -0.00000000         0.00003564  Converged
Root: 4:        -0.51572443        -0.00000000         0.00001632  Converged
Root: 5:        -0.46931158        -0.00000000         0.00005263  Converged
Root: 6:        -0.40543288        -0.00001352         0.00075739  

Iteration:    9   Subspace Size:   48
Root: 1:        -0.68746438        -0.00000000         0.00007541  Converged
Root: 2:        -0.53352239        -0.00000000         0.00004339  Converged
Root: 3:        -0.53352012        -0.00000000         0.00003551  Converged
Root: 4:        -0.51572443        -0.00000000         0.00001641  Converged
Root: 5:        -0.46931158        -0.00000000         0.00005274  Converged
Root: 6:        -0.40543340        -0.00000051         0.00023197  

Iteration:   10   Subspace Size:   49
Root: 1:        -0.68746438        -0.00000000         0.00007473  Converged
Root: 2:        -0.53352239        -0.00000000         0.00004320  Converged
Root: 3:        -0.53352012        -0.00000000         0.00003551  Converged
Root: 4:        -0.51572443        -0.00000000         0.00001641  Converged
Root: 5:        -0.46931158        -0.00000000         0.00005257  Converged
Root: 6:        -0.40543344        -0.00000004         0.00006333  Converged

Davidson converged in 10 iterations
49 sigma vectors were formed

  Root   Mult.   Total Energy (a.u.)   Ex. Energy (a.u.)     Ex. Energy (eV)     Ex. Energy (nm)        Osc. (a.u.)  
-------------------------------------------------------------------------------------------------------------------
     1  singlet       -394.64970806
     2  singlet       -394.49576608          0.15394199          4.18897388        295.97754519          0.00162213
     3  singlet       -394.49576380          0.15394426          4.18903583        295.97316826          0.17607342
     4  singlet       -394.47796812          0.17173995          4.67328098        265.30444317          0.00394424
     5  singlet       -394.43155527          0.21815280          5.93623864        208.85989956          0.60414363
     6  singlet       -394.36767713          0.28203094          7.67445098        161.55451523          0.36047291

Singlet  1: Largest CI coefficients:
  30  &  30 : closed :  -0.965776
  29  &  30 :  open  :  -0.117148
  30  &  29 :  open  :  -0.117148

Singlet  2: Largest CI coefficients:
  28  &  30 :  open  :   0.694379
  30  &  28 :  open  :   0.694379

Singlet  3: Largest CI coefficients:
  29  &  30 :  open  :   0.607714
  30  &  29 :  open  :   0.607714
  27  &  30 :  open  :   0.248182
  30  &  27 :  open  :   0.248182
  25  &  30 :  open  :   0.199704
  30  &  25 :  open  :   0.199704
  30  &  30 : closed :  -0.158732

Singlet  4: Largest CI coefficients:
  26  &  30 :  open  :  -0.698899
  30  &  26 :  open  :  -0.698899

Singlet  5: Largest CI coefficients:
  27  &  30 :  open  :  -0.617116
  30  &  27 :  open  :  -0.617116
  29  &  30 :  open  :   0.223721
  30  &  29 :  open  :   0.223721
  29  &  29 : closed :   0.191589
  27  &  27 : closed :  -0.160576
  25  &  30 :  open  :   0.115441
  30  &  25 :  open  :   0.115441

Singlet  6: Largest CI coefficients:
  25  &  30 :  open  :  -0.603051
  30  &  25 :  open  :  -0.603051
  29  &  30 :  open  :   0.203361
  30  &  29 :  open  :   0.203361
  20  &  30 :  open  :  -0.150680
  30  &  20 :  open  :  -0.150680
  25  &  29 :  open  :  -0.149781
  29  &  25 :  open  :  -0.149781
  30  &  30 : closed :  -0.144550
  27  &  27 : closed :  -0.128349

Singlet state dipole moments:

  Root       Dx         Dy         Dz         |D|  (Debye)
------------------------------------------------------------
     1     5.5272    -6.8367     0.8841     8.8358
     2     4.8207    -1.5410     0.9732     5.1538
     3     0.4774    -3.4476     1.1036     3.6513
     4    -4.1209    -0.9008     1.2984     4.4135
     5     7.8054    -4.7543     0.5673     9.1569
     6     2.8685    -6.1089     1.0207     6.8256

Transition dipole moments between singlet states:

    Transition       Tx         Ty         Tz         |T| (a.u.)
------------------------------------------------------------------
     1 ->    2     0.0146     0.0139    -0.1241     0.1257
     1 ->    3     0.1590    -1.2997    -0.0317     1.3098
     1 ->    4     0.0120     0.1571     0.0982     0.1856
     1 ->    5    -2.0003    -0.3648     0.1405     2.0381
     1 ->    6    -0.2588    -1.3597     0.0362     1.3846
     2 ->    3     0.0271    -0.0063     0.0762     0.0812
     2 ->    4    -0.0212    -0.1156    -0.0027     0.1175
     2 ->    5    -0.0609    -0.0418    -0.0729     0.1038
     2 ->    6    -0.0328    -0.0286     0.0281     0.0518
     3 ->    4    -0.0861     0.0992     0.0102     0.1317
     3 ->    5    -0.6227    -0.4882     0.0498     0.7928
     3 ->    6     1.4856    -0.7976    -0.0506     1.6869
     4 ->    5    -0.2126     0.0828     0.0315     0.2304
     4 ->    6    -0.1629     0.0589     0.0020     0.1732
     5 ->    6     0.7010    -0.1519    -0.0401     0.7184

Magnetic transition dipole moments and rotational strengths:

 Transition      Lx         Ly         Lz       R(len)     R(vel) (a.u.)
------------------------------------------------------------------------
 1 ->    2     0.5596     0.0163    -0.0319    -0.0123     0.0027
 1 ->    3    -0.0150    -0.0275     0.7271    -0.0103     0.0032
 1 ->    4    -0.2969    -0.1558    -0.0675     0.0347    -0.0138
 1 ->    5     0.0031     0.1128     0.6989    -0.0509     0.0211
 1 ->    6    -0.0316     0.0430     0.0537     0.0483    -0.0289

Electric transition quadrupole moments (Cartesian):

 Transition      Qxy        Qxz        Qyz        Qxx        Qyy        Qzz       norm (a.u.)
----------------------------------------------------------------------------------------------
 1 ->    2     0.0200    -0.0217    -0.5407     0.1545    -0.0495    -0.0178     0.5656
 1 ->    3     2.0972    -0.0618    -0.0641     0.2394     1.3137     0.1425     2.4919
 1 ->    4    -0.1784    -0.0783     0.0882     0.3393    -0.1203    -0.0334     0.4201
 1 ->    5    -0.4753     0.5434     0.1812    -4.3025     0.7715    -0.1570     4.4368
 1 ->    6    -0.7368     0.1581     0.1357    -1.3729     3.6891     0.2702     4.0191


Building Xtilde...

Building Z-vector RHS...

 Generating 2nd functional diffs
Solving CPSCF equations
Using DIIS solver

 Iter         Residual      
------  --------------------
    1      2.540130970695
    2      3.456344177293
    3      0.241089178775
    4      0.038847900720
    5      0.009054662938
    6      0.006955771806
    7      0.002497189541
    8      0.000792601046
    9      0.000428440447
   10      0.000075776369

CPSCF converged

Building X...

 Generating 2nd functional diffs
 Generating 2nd functional diffs
Building Xtilde...

Building Z-vector RHS...

 Generating 2nd functional diffs
Solving CPSCF equations
Using DIIS solver

 Iter         Residual      
------  --------------------
    1      0.956673237152
    2      1.051576675942
    3      0.144758475371
    4      0.018803537609
    5      0.004081932666
    6      0.001880148073
    7      0.000631153315
    8      0.000172894131
    9      0.000077732114

CPSCF converged

Building X...

 Generating 2nd functional diffs
 Generating 2nd functional diffs
Building Xtilde...

Building Z-vector RHS...

 Generating 2nd functional diffs
Solving CPSCF equations
Using DIIS solver

 Iter         Residual      
------  --------------------
    1      0.030936926625
    2      0.027513067356
    3      0.005975276760
    4      0.003259003269
    5      0.001477644020
    6      0.000377893830
    7      0.000169710237
    8      0.000054127726

CPSCF converged

Building X...

 Generating 2nd functional diffs
 Generating 2nd functional diffs
Lower state energy:      -394.4957660780
Upper state energy:      -394.4957638014
Energy difference:          0.0000022765
 Energy calculation finished, energy:  0.000000000E+00

Converting Cartesians to HDLC

Converting Cartesians to HDLC

Converting Cartesians to HDLC
 in dlf_makehessian...
Updating Hessian with the BFGS update, No     6
Testing convergence  in cycle    7
    Energy  0.0000E+00 Target: 1.0000E-04 converged?  yes
  Max step  7.8933E-02 Target: 4.0000E-03 converged?   no
  RMS step  1.3971E-02 Target: 2.6667E-03 converged?   no
  Max grad  2.4803E-03 Target: 1.0000E-03 converged?   no
  RMS grad  1.0470E-03 Target: 6.6667E-04 converged?   no

Converting HDLC to Cartesians
DFTD Energy:    -0.0162287 hartree
Setting up the DFT grid...
| time to set the grid = 0.00 s
DFT grid points: 37217 (2862 points/atom)

                      *** Start SCF Iterations ***

 Iter     DIIS Error       Energy change      Electrons        XC Energy           Energy        Time(s)
----------------------------------------------------------------------------------------------------------
Initial temperature is 5000.000000
| Skip purify step
|    1     0.0545182696    -394.3226228199    58.0009664160   -27.5447017852    -394.3226228199     0.20  
|    2     0.1254605302      +8.1175078381    57.9997847975   -26.7124919223    -386.2051149818     0.20  
|    3     0.0380157019      -0.2559681379    57.9998061145   -26.8488296505    -386.4610831197     0.19  
|    4     0.0236392221      -0.0171115322    57.9998089532   -26.8890351416    -386.4781946520     0.19  
|    5     0.0106625256      -0.0101863695    57.9998103229   -26.9197072802    -386.4883810214     0.18  
|    6     0.0035880682      -0.0018419656    57.9998097593   -26.9328083781    -386.4902229870     0.18  
|    7     0.0011605852      -0.0003238316    57.9998098871   -26.9399984749    -386.4905468186     0.18  
|    8     0.0001959468      -0.0000137765    57.9998095303   -26.9416470277    -386.4905605951     0.17  
|    9     0.0001493700      -0.0000024907    57.9998094028   -26.9416536315    -386.4905630858     0.20  
|   10     0.0000837576      -0.0000007825    57.9998092964   -26.9415822137    -386.4905638683     0.16  
|   11     0.0000357666      -0.0000001429    57.9998092538   -26.9415966559    -386.4905640112     0.16  
|   12     0.0000068549      -0.0000000279    57.9998092350   -26.9415415429    -386.4905640391     0.16  
----------------------------------------------------------------------------------------------------------
FINAL ENERGY: -386.4905640391 a.u.
Fractional Occupation Entropy: 0.0000000000
Mermin Free Energy:            -386.4905640391
DISPERSION CONTRIBUTION TO ENERGY: -0.0162286652 a.u.
HOMO-LUMO GAP: 4.838 eV
CENTER OF MASS: {0.020079, -0.011977, -0.030374} ANGS
DIPOLE MOMENT: {3.520685, -2.347076, 1.045825} (|D| = 4.358639) DEBYE
Writing out molden info

Running Mulliken population analysis...


  Restricted hh-TDA Parameters
--------------------------------------------
Number of occupied orbitals:            30
Number of virtual orbitals:             92
Number of molecular orbitals:          122
Number of basis functions:             130
Multiplicity of target state:      singlet

 Generating 2nd functional diffs
Reference energy:             -393.9621824969
Number of electrons:            59.9998026568
XC energy:                     -28.1367162130

      Davidson Diagonalization Parameters
-----------------------------------------------
Number of roots to find:                    6
Number of guess vectors:                   18
Maximum subspace size:                     60
Number of vectors to save:                  6
Collapse vectors per root:                  2
Number of CSFs:                           465
Maximum Davidson iterations:              100
Residual convergence:                 1.0e-04
Orthogonality tolerance:              1.0e-12
Use incremental sigma vectors:             No

Davidson memory usage: 566.28 kB

Guess Vectors:
  30 &  30 : closed :    -0.832489
  30 &  29 :  open  :    -0.664466
  30 &  28 :  open  :    -0.660513
  30 &  27 :  open  :    -0.619008
  30 &  26 :  open  :    -0.606792
  30 &  25 :  open  :    -0.553590
  29 &  29 : closed :    -0.496444
  29 &  28 :  open  :    -0.492491
  28 &  28 : closed :    -0.488538
  30 &  24 :  open  :    -0.488442
  30 &  22 :  open  :    -0.452046
  29 &  27 :  open  :    -0.450985
  28 &  27 :  open  :    -0.447032
  30 &  23 :  open  :    -0.440593
  29 &  26 :  open  :    -0.438769
  30 &  20 :  open  :    -0.437130
  28 &  26 :  open  :    -0.434816
  30 &  21 :  open  :    -0.414768

  Root           Eigenvalue       Energy Change        Residual
-------------------------------------------------------------------
Iteration:    0   Subspace Size:   18
Root: 1:        -0.68396166        -0.68396166         0.04799541  
Root: 2:        -0.53071081        -0.53071081         0.04009666  
Root: 3:        -0.53037769        -0.53037769         0.04328688  
Root: 4:        -0.51350314        -0.51350314         0.03417339  
Root: 5:        -0.45819221        -0.45819221         0.06954035  
Root: 6:        -0.39087133        -0.39087133         0.05780091  

Iteration:    1   Subspace Size:   24
Root: 1:        -0.68716532        -0.00320366         0.00536876  
Root: 2:        -0.53359215        -0.00288135         0.00584225  
Root: 3:        -0.53352505        -0.00314736         0.00846965  
Root: 4:        -0.51576211        -0.00225897         0.00993168  
Root: 5:        -0.46849342        -0.01030121         0.02268214  
Root: 6:        -0.39971320        -0.00884187         0.04666004  

Iteration:    2   Subspace Size:   30
Root: 1:        -0.68720085        -0.00003553         0.00080965  
Root: 2:        -0.53363588        -0.00004372         0.00135158  
Root: 3:        -0.53363502        -0.00010997         0.00156975  
Root: 4:        -0.51592866        -0.00016655         0.00244520  
Root: 5:        -0.46943218        -0.00093875         0.00426709  
Root: 6:        -0.40115219        -0.00143899         0.04029550  

Iteration:    3   Subspace Size:   36
Root: 1:        -0.68720151        -0.00000066         0.00008643  Converged
Root: 2:        -0.53363822        -0.00000234         0.00024743  
Root: 3:        -0.53363821        -0.00000319         0.00031032  
Root: 4:        -0.51593748        -0.00000883         0.00054717  
Root: 5:        -0.46945593        -0.00002375         0.00101169  
Root: 6:        -0.40182311        -0.00067092         0.04197519  

Iteration:    4   Subspace Size:   41
Root: 1:        -0.68720151        -0.00000000         0.00007844  Converged
Root: 2:        -0.53363831        -0.00000009         0.00005840  Converged
Root: 3:        -0.53363827        -0.00000006         0.00005381  Converged
Root: 4:        -0.51593780        -0.00000032         0.00010876  
Root: 5:        -0.46945676        -0.00000083         0.00024313  
Root: 6:        -0.40410524        -0.00228213         0.02498443  

Iteration:    5   Subspace Size:   44
Root: 1:        -0.68720151        -0.00000000         0.00007742  Converged
Root: 2:        -0.53363831        -0.00000000         0.00004588  Converged
Root: 3:        -0.53363827        -0.00000000         0.00003537  Converged
Root: 4:        -0.51593781        -0.00000001         0.00001655  Converged
Root: 5:        -0.46945680        -0.00000004         0.00005371  Converged
Root: 6:        -0.40524575        -0.00114051         0.01503973  

Iteration:    6   Subspace Size:   45
Root: 1:        -0.68720151        -0.00000000         0.00007466  Converged
Root: 2:        -0.53363831        -0.00000000         0.00004594  Converged
Root: 3:        -0.53363827        -0.00000000         0.00003558  Converged
Root: 4:        -0.51593781        -0.00000000         0.00001657  Converged
Root: 5:        -0.46945680        -0.00000000         0.00005379  Converged
Root: 6:        -0.40526479        -0.00001904         0.01506888  

Iteration:    7   Subspace Size:   46
Root: 1:        -0.68720151        -0.00000000         0.00007441  Converged
Root: 2:        -0.53363831        -0.00000000         0.00004553  Converged
Root: 3:        -0.53363827        -0.00000000         0.00003542  Converged
Root: 4:        -0.51593781        -0.00000000         0.00001647  Converged
Root: 5:        -0.46945680        -0.00000000         0.00005379  Converged
Root: 6:        -0.40555890        -0.00029410         0.00603341  

Iteration:    8   Subspace Size:   47
Root: 1:        -0.68720151        -0.00000000         0.00007414  Converged
Root: 2:        -0.53363831        -0.00000000         0.00004492  Converged
Root: 3:        -0.53363827        -0.00000000         0.00003534  Converged
Root: 4:        -0.51593781        -0.00000000         0.00001649  Converged
Root: 5:        -0.46945680        -0.00000000         0.00005364  Converged
Root: 6:        -0.40559589        -0.00003699         0.00236988  

Iteration:    9   Subspace Size:   48
Root: 1:        -0.68720151        -0.00000000         0.00007335  Converged
Root: 2:        -0.53363831        -0.00000000         0.00004279  Converged
Root: 3:        -0.53363827        -0.00000000         0.00003548  Converged
Root: 4:        -0.51593781        -0.00000000         0.00001638  Converged
Root: 5:        -0.46945680        -0.00000000         0.00005296  Converged
Root: 6:        -0.40560201        -0.00000612         0.00058274  

Iteration:   10   Subspace Size:   49
Root: 1:        -0.68720151        -0.00000000         0.00007338  Converged
Root: 2:        -0.53363831        -0.00000000         0.00004287  Converged
Root: 3:        -0.53363827        -0.00000000         0.00003519  Converged
Root: 4:        -0.51593781        -0.00000000         0.00001651  Converged
Root: 5:        -0.46945680        -0.00000000         0.00005305  Converged
Root: 6:        -0.40560228        -0.00000027         0.00014653  

Iteration:   11   Subspace Size:   50
Root: 1:        -0.68720151        -0.00000000         0.00007323  Converged
Root: 2:        -0.53363831        -0.00000000         0.00004256  Converged
Root: 3:        -0.53363827        -0.00000000         0.00003511  Converged
Root: 4:        -0.51593781        -0.00000000         0.00001620  Converged
Root: 5:        -0.46945680        -0.00000000         0.00005239  Converged
Root: 6:        -0.40560230        -0.00000001         0.00003924  Converged

Davidson converged in 11 iterations
50 sigma vectors were formed

  Root   Mult.   Total Energy (a.u.)   Ex. Energy (a.u.)     Ex. Energy (eV)     Ex. Energy (nm)        Osc. (a.u.)  
-------------------------------------------------------------------------------------------------------------------
     1  singlet       -394.64938401
     2  singlet       -394.49582081          0.15356320          4.17866646        296.70762645          0.03162241
     3  singlet       -394.49582077          0.15356324          4.17866754        296.70754944          0.14432638
     4  singlet       -394.47812031          0.17126370          4.66032160        266.04219910          0.00387045
     5  singlet       -394.43163930          0.21774471          5.92513399        209.25133664          0.59934355
     6  singlet       -394.36778479          0.28159921          7.66270322        161.80219589          0.36481865

Singlet  1: Largest CI coefficients:
  30  &  30 : closed :   0.965611
  29  &  30 :  open  :   0.118149
  30  &  29 :  open  :   0.118149

Singlet  2: Largest CI coefficients:
  28  &  30 :  open  :   0.640873
  30  &  28 :  open  :   0.640873
  29  &  30 :  open  :   0.259281
  30  &  29 :  open  :   0.259281

Singlet  3: Largest CI coefficients:
  29  &  30 :  open  :  -0.551011
  30  &  29 :  open  :  -0.551011
  28  &  30 :  open  :   0.268501
  30  &  28 :  open  :   0.268501
  27  &  30 :  open  :  -0.256899
  30  &  27 :  open  :  -0.256899
  25  &  30 :  open  :  -0.182977
  30  &  25 :  open  :  -0.182977
  30  &  30 : closed :   0.145231

Singlet  4: Largest CI coefficients:
  26  &  30 :  open  :   0.699044
  30  &  26 :  open  :   0.699044

Singlet  5: Largest CI coefficients:
  27  &  30 :  open  :   0.618415
  30  &  27 :  open  :   0.618415
  29  &  30 :  open  :  -0.218431
  30  &  29 :  open  :  -0.218431
  29  &  29 : closed :  -0.192402
  27  &  27 : closed :   0.161417
  25  &  30 :  open  :  -0.118694
  30  &  25 :  open  :  -0.118694

Singlet  6: Largest CI coefficients:
  25  &  30 :  open  :   0.602525
  30  &  25 :  open  :   0.602525
  29  &  30 :  open  :  -0.205090
  30  &  29 :  open  :  -0.205090
  20  &  30 :  open  :   0.150546
  30  &  20 :  open  :   0.150546
  25  &  29 :  open  :   0.148922
  29  &  25 :  open  :   0.148922
  30  &  30 : closed :   0.144478
  27  &  27 : closed :   0.132226

Singlet state dipole moments:

  Root       Dx         Dy         Dz         |D|  (Debye)
------------------------------------------------------------
     1     5.5602    -6.8575     0.8823     8.8724
     2     4.1270    -1.9013     1.1393     4.6845
     3     1.2194    -3.0947     0.9245     3.4524
     4    -4.0984    -0.9141     1.2878     4.3921
     5     7.8025    -4.7701     0.5650     9.1626
     6     2.9256    -6.1118     1.0133     6.8512

Transition dipole moments between singlet states:

    Transition       Tx         Ty         Tz         |T| (a.u.)
------------------------------------------------------------------
     1 ->    2    -0.0808     0.5349     0.1276     0.5558
     1 ->    3     0.1395    -1.1788     0.0251     1.1873
     1 ->    4     0.0111     0.1557     0.0976     0.1841
     1 ->    5    -1.9953    -0.3582     0.1388     2.0319
     1 ->    6    -0.2710    -1.3669     0.0379     1.3940
     2 ->    3     0.6375     0.2892    -0.0682     0.7033
     2 ->    4     0.0401     0.0623    -0.0013     0.0741
     2 ->    5     0.3277     0.2380     0.0450     0.4075
     2 ->    6    -0.5971     0.3624    -0.0042     0.6985
     3 ->    4    -0.0753     0.1370     0.0107     0.1567
     3 ->    5    -0.5639    -0.4149     0.0768     0.7043
     3 ->    6     1.3589    -0.7101    -0.0567     1.5343
     4 ->    5    -0.2074     0.0811     0.0304     0.2248
     4 ->    6    -0.1641     0.0591     0.0022     0.1744
     5 ->    6     0.7169    -0.1508    -0.0412     0.7337

Magnetic transition dipole moments and rotational strengths:

 Transition      Lx         Ly         Lz       R(len)     R(vel) (a.u.)
------------------------------------------------------------------------
 1 ->    2    -0.5060    -0.0045    -0.2763    -0.0033     0.0153
 1 ->    3    -0.2521    -0.0327     0.6688    -0.0201    -0.0092
 1 ->    4    -0.2899    -0.1578    -0.0675     0.0344    -0.0137
 1 ->    5     0.0033     0.1118     0.7045    -0.0511     0.0211
 1 ->    6    -0.0311     0.0435     0.0612     0.0487    -0.0290

Electric transition quadrupole moments (Cartesian):

 Transition      Qxy        Qxz        Qyz        Qxx        Qyy        Qzz       norm (a.u.)
----------------------------------------------------------------------------------------------
 1 ->    2    -0.8979     0.0457     0.5211    -0.2528    -0.5077    -0.0440     1.1847
 1 ->    3     1.8820    -0.0500     0.1709     0.1858     1.2059     0.1358     2.2540
 1 ->    4    -0.1765    -0.0769     0.0847     0.3325    -0.1187    -0.0331     0.4123
 1 ->    5    -0.4631     0.5389     0.1801    -4.2981     0.7518    -0.1571     4.4273
 1 ->    6    -0.7259     0.1608     0.1322    -1.4010     3.6863     0.2692     4.0242


Building Xtilde...

Building Z-vector RHS...

 Generating 2nd functional diffs
Solving CPSCF equations
Using DIIS solver

 Iter         Residual      
------  --------------------
    1      2.060393675168
    2      2.751845975430
    3      0.213546269846
    4      0.034834828255
    5      0.007363610065
    6      0.006058415145
    7      0.002133206778
    8      0.000727780177
    9      0.000392695991
   10      0.000072674661

CPSCF converged

Building X...

 Generating 2nd functional diffs
 Generating 2nd functional diffs
Building Xtilde...

Building Z-vector RHS...

 Generating 2nd functional diffs
Solving CPSCF equations
Using DIIS solver

 Iter         Residual      
------  --------------------
    1      0.840646042285
    2      0.793632847435
    3      0.066514017808
    4      0.009806166274
    5      0.005520009090
    6      0.001840175850
    7      0.000553063936
    8      0.000340069180
    9      0.000166372885
   10      0.000074434210

CPSCF converged

Building X...

 Generating 2nd functional diffs
 Generating 2nd functional diffs
Building Xtilde...

Building Z-vector RHS...

 Generating 2nd functional diffs
Solving CPSCF equations
Using DIIS solver

 Iter         Residual      
------  --------------------
    1      1.103098530975
    2      1.558140126006
    3      0.073740443902
    4      0.009645941940
    5      0.004391198491
    6      0.001710193017
    7      0.000849160380
    8      0.000337601301
    9      0.000114450895
   10      0.000033744719

CPSCF converged

Building X...

 Generating 2nd functional diffs
 Generating 2nd functional diffs
Lower state energy:      -394.4958208110
Upper state energy:      -394.4958207712
Energy difference:          0.0000000399
 Energy calculation finished, energy:  0.000000000E+00

Converting Cartesians to HDLC

Converting Cartesians to HDLC

Converting Cartesians to HDLC
Conical intersection seam found: using extrapolatable functions.
Energy gap between states:        0.0000000399
Below threshold of:               0.0000001594
 in dlf_makehessian...
Updating Hessian with the BFGS update, No     7
Testing convergence  in cycle    8
    Energy  0.0000E+00 Target: 1.0000E-04 converged?  yes
  Max step  1.6956E-02 Target: 4.0000E-03 converged?   no
  RMS step  4.1750E-03 Target: 2.6667E-03 converged?   no
  Max grad  2.3779E-03 Target: 1.0000E-03 converged?   no
  RMS grad  9.5687E-04 Target: 6.6667E-04 converged?   no

Converting HDLC to Cartesians
DFTD Energy:    -0.0162268 hartree
Setting up the DFT grid...
| time to set the grid = 0.00 s
DFT grid points: 37215 (2862 points/atom)

                      *** Start SCF Iterations ***

 Iter     DIIS Error       Energy change      Electrons        XC Energy           Energy        Time(s)
----------------------------------------------------------------------------------------------------------
Initial temperature is 5000.000000
| Skip purify step
|    1     0.0534923540    -394.3221023207    58.0009375206   -27.5452145166    -394.3221023207     0.19  
|    2     0.1265273182      +8.1184092585    57.9997883632   -26.7124984900    -386.2036930622     0.20  
|    3     0.0385465673      -0.2572135842    57.9998101107   -26.8490050621    -386.4609066464     0.19  
|    4     0.0231608889      -0.0172298965    57.9998128991   -26.8893459114    -386.4781365429     0.18  
|    5     0.0107562187      -0.0102201253    57.9998142121   -26.9200787264    -386.4883566682     0.18  
|    6     0.0035815486      -0.0018355460    57.9998136248   -26.9331614378    -386.4901922142     0.18  
|    7     0.0011659444      -0.0003195139    57.9998137405   -26.9402985122    -386.4905117281     0.18  
|    8     0.0001947816      -0.0000136679    57.9998133705   -26.9419266465    -386.4905253960     0.17  
|    9     0.0001475511      -0.0000025086    57.9998132456   -26.9419388367    -386.4905279045     0.20  
|   10     0.0000844485      -0.0000007881    57.9998131388   -26.9418678086    -386.4905286926     0.16  
|   11     0.0000352368      -0.0000001424    57.9998130959   -26.9418823664    -386.4905288350     0.16  
|   12     0.0000067148      -0.0000000281    57.9998130773   -26.9418274233    -386.4905288631     0.16  
----------------------------------------------------------------------------------------------------------
FINAL ENERGY: -386.4905288631 a.u.
Fractional Occupation Entropy: 0.0000000000
Mermin Free Energy:            -386.4905288631
DISPERSION CONTRIBUTION TO ENERGY: -0.0162268350 a.u.
HOMO-LUMO GAP: 4.840 eV
CENTER OF MASS: {0.019705, -0.011620, -0.030019} ANGS
DIPOLE MOMENT: {3.541211, -2.351476, 1.031662} (|D| = 4.374236) DEBYE
Writing out molden info

Running Mulliken population analysis...


  Restricted hh-TDA Parameters
--------------------------------------------
Number of occupied orbitals:            30
Number of virtual orbitals:             92
Number of molecular orbitals:          122
Number of basis functions:             130
Multiplicity of target state:      singlet

 Generating 2nd functional diffs
Reference energy:             -393.9620887609
Number of electrons:            59.9998066318
XC energy:                     -28.1370148512

      Davidson Diagonalization Parameters
-----------------------------------------------
Number of roots to find:                    6
Number of guess vectors:                   18
Maximum subspace size:                     60
Number of vectors to save:                  6
Collapse vectors per root:                  2
Number of CSFs:                           465
Maximum Davidson iterations:              100
Residual convergence:                 1.0e-04
Orthogonality tolerance:              1.0e-12
Use incremental sigma vectors:             No

Davidson memory usage: 566.28 kB

Guess Vectors:
  30 &  30 : closed :    -0.832507
  30 &  29 :  open  :    -0.664660
  30 &  28 :  open  :    -0.660609
  30 &  27 :  open  :    -0.619262
  30 &  26 :  open  :    -0.606901
  30 &  25 :  open  :    -0.553848
  29 &  29 : closed :    -0.496814
  29 &  28 :  open  :    -0.492763
  28 &  28 : closed :    -0.488712
  30 &  24 :  open  :    -0.488335
  30 &  22 :  open  :    -0.453050
  29 &  27 :  open  :    -0.451416
  28 &  27 :  open  :    -0.447365
  30 &  23 :  open  :    -0.440166
  29 &  26 :  open  :    -0.439055
  30 &  20 :  open  :    -0.437179
  28 &  26 :  open  :    -0.435003
  30 &  21 :  open  :    -0.414396

  Root           Eigenvalue       Energy Change        Residual
-------------------------------------------------------------------
Iteration:    0   Subspace Size:   18
Root: 1:        -0.68394278        -0.68394278         0.04798686  
Root: 2:        -0.53087623        -0.53087623         0.03997317  
Root: 3:        -0.53052901        -0.53052901         0.04326092  
Root: 4:        -0.51373240        -0.51373240         0.03403895  
Root: 5:        -0.45853469        -0.45853469         0.06946295  
Root: 6:        -0.39108677        -0.39108677         0.05773175  

Iteration:    1   Subspace Size:   24
Root: 1:        -0.68714768        -0.00320490         0.00537711  
Root: 2:        -0.53373925        -0.00286302         0.00581886  
Root: 3:        -0.53367276        -0.00314375         0.00845092  
Root: 4:        -0.51597410        -0.00224170         0.00989599  
Root: 5:        -0.46882013        -0.01028544         0.02268371  
Root: 6:        -0.39996715        -0.00888038         0.04648977  

Iteration:    2   Subspace Size:   30
Root: 1:        -0.68718335        -0.00003567         0.00080941  
Root: 2:        -0.53378325        -0.00004399         0.00137075  
Root: 3:        -0.53378176        -0.00010900         0.00154111  
Root: 4:        -0.51613958        -0.00016548         0.00242158  
Root: 5:        -0.46975719        -0.00093706         0.00424304  
Root: 6:        -0.40149819        -0.00153104         0.03984004  

Iteration:    3   Subspace Size:   36
Root: 1:        -0.68718401        -0.00000066         0.00008631  Converged
Root: 2:        -0.53378572        -0.00000247         0.00026074  
Root: 3:        -0.53378475        -0.00000299         0.00029988  
Root: 4:        -0.51614825        -0.00000867         0.00053953  
Root: 5:        -0.46978061        -0.00002342         0.00100733  
Root: 6:        -0.40209846        -0.00060027         0.04136306  

Iteration:    4   Subspace Size:   41
Root: 1:        -0.68718401        -0.00000000         0.00007832  Converged
Root: 2:        -0.53378579        -0.00000007         0.00004462  Converged
Root: 3:        -0.53378483        -0.00000008         0.00006522  Converged
Root: 4:        -0.51614856        -0.00000031         0.00010595  
Root: 5:        -0.46978144        -0.00000082         0.00024076  
Root: 6:        -0.40461281        -0.00251434         0.02224581  

Iteration:    5   Subspace Size:   44
Root: 1:        -0.68718401        -0.00000000         0.00007752  Converged
Root: 2:        -0.53378579        -0.00000000         0.00004288  Converged
Root: 3:        -0.53378483        -0.00000000         0.00003903  Converged
Root: 4:        -0.51614857        -0.00000001         0.00001643  Converged
Root: 5:        -0.46978148        -0.00000004         0.00005305  Converged
Root: 6:        -0.40557545        -0.00096264         0.01295450  

Iteration:    6   Subspace Size:   45
Root: 1:        -0.68718401        -0.00000000         0.00007750  Converged
Root: 2:        -0.53378579        -0.00000000         0.00004234  Converged
Root: 3:        -0.53378483        -0.00000000         0.00003897  Converged
Root: 4:        -0.51614857        -0.00000000         0.00001637  Converged
Root: 5:        -0.46978148        -0.00000000         0.00005303  Converged
Root: 6:        -0.40576304        -0.00018759         0.00646595  

Iteration:    7   Subspace Size:   46
Root: 1:        -0.68718401        -0.00000000         0.00007640  Converged
Root: 2:        -0.53378579        -0.00000000         0.00004141  Converged
Root: 3:        -0.53378483        -0.00000000         0.00003842  Converged
Root: 4:        -0.51614857        -0.00000000         0.00001628  Converged
Root: 5:        -0.46978148        -0.00000000         0.00005205  Converged
Root: 6:        -0.40577842        -0.00001539         0.00553515  

Iteration:    8   Subspace Size:   47
Root: 1:        -0.68718401        -0.00000000         0.00007402  Converged
Root: 2:        -0.53378579        -0.00000000         0.00004145  Converged
Root: 3:        -0.53378483        -0.00000000         0.00003831  Converged
Root: 4:        -0.51614857        -0.00000000         0.00001629  Converged
Root: 5:        -0.46978148        -0.00000000         0.00005221  Converged
Root: 6:        -0.40578952        -0.00001110         0.00483603  

Iteration:    9   Subspace Size:   48
Root: 1:        -0.68718401        -0.00000000         0.00007324  Converged
Root: 2:        -0.53378579        -0.00000000         0.00004057  Converged
Root: 3:        -0.53378483        -0.00000000         0.00003803  Converged
Root: 4:        -0.51614857        -0.00000000         0.00001627  Converged
Root: 5:        -0.46978148        -0.00000000         0.00005202  Converged
Root: 6:        -0.40580593        -0.00001641         0.00338533  

Iteration:   10   Subspace Size:   49
Root: 1:        -0.68718401        -0.00000000         0.00006892  Converged
Root: 2:        -0.53378579        -0.00000000         0.00004024  Converged
Root: 3:        -0.53378483        -0.00000000         0.00003807  Converged
Root: 4:        -0.51614857        -0.00000000         0.00001635  Converged
Root: 5:        -0.46978148        -0.00000000         0.00005186  Converged
Root: 6:        -0.40581464        -0.00000871         0.00107698  

Iteration:   11   Subspace Size:   50
Root: 1:        -0.68718401        -0.00000000         0.00006854  Converged
Root: 2:        -0.53378579        -0.00000000         0.00004025  Converged
Root: 3:        -0.53378483        -0.00000000         0.00003805  Converged
Root: 4:        -0.51614857        -0.00000000         0.00001628  Converged
Root: 5:        -0.46978148        -0.00000000         0.00005084  Converged
Root: 6:        -0.40581546        -0.00000082         0.00030549  

Iteration:   12   Subspace Size:   51
Root: 1:        -0.68718401        -0.00000000         0.00006651  Converged
Root: 2:        -0.53378579        -0.00000000         0.00004024  Converged
Root: 3:        -0.53378483        -0.00000000         0.00003775  Converged
Root: 4:        -0.51614857        -0.00000000         0.00001611  Converged
Root: 5:        -0.46978148        -0.00000000         0.00005083  Converged
Root: 6:        -0.40581553        -0.00000006         0.00006212  Converged

Davidson converged in 12 iterations
51 sigma vectors were formed

  Root   Mult.   Total Energy (a.u.)   Ex. Energy (a.u.)     Ex. Energy (eV)     Ex. Energy (nm)        Osc. (a.u.)  
-------------------------------------------------------------------------------------------------------------------
     1  singlet       -394.64927277
     2  singlet       -394.49587455          0.15339821          4.17417709        297.02673866          0.03026827
     3  singlet       -394.49587359          0.15339918          4.17420328        297.02487523          0.14437851
     4  singlet       -394.47823733          0.17103544          4.65411034        266.39725257          0.00376634
     5  singlet       -394.43187024          0.21740253          5.91582281        209.58068683          0.59515607
     6  singlet       -394.36790429          0.28136848          7.65642463        161.93488035          0.36851805

Singlet  1: Largest CI coefficients:
  30  &  30 : closed :   0.965482
  29  &  30 :  open  :   0.118955
  30  &  29 :  open  :   0.118955

Singlet  2: Largest CI coefficients:
  28  &  30 :  open  :  -0.623581
  30  &  28 :  open  :  -0.623581
  29  &  30 :  open  :   0.243500
  30  &  29 :  open  :   0.243500
  27  &  30 :  open  :   0.178129
  30  &  27 :  open  :   0.178129

Singlet  3: Largest CI coefficients:
  29  &  30 :  open  :   0.558629
  30  &  29 :  open  :   0.558629
  28  &  30 :  open  :   0.305586
  30  &  28 :  open  :   0.305586
  27  &  30 :  open  :   0.185901
  30  &  27 :  open  :   0.185901
  25  &  30 :  open  :   0.185181
  30  &  25 :  open  :   0.185181
  30  &  30 : closed :  -0.144634

Singlet  4: Largest CI coefficients:
  26  &  30 :  open  :   0.699251
  30  &  26 :  open  :   0.699251

Singlet  5: Largest CI coefficients:
  27  &  30 :  open  :  -0.618819
  30  &  27 :  open  :  -0.618819
  29  &  30 :  open  :   0.215688
  30  &  29 :  open  :   0.215688
  29  &  29 : closed :   0.192308
  27  &  27 : closed :  -0.161547
  25  &  30 :  open  :   0.121119
  30  &  25 :  open  :   0.121119

Singlet  6: Largest CI coefficients:
  25  &  30 :  open  :   0.602030
  30  &  25 :  open  :   0.602030
  29  &  30 :  open  :  -0.206495
  30  &  29 :  open  :  -0.206495
  20  &  30 :  open  :   0.150716
  30  &  20 :  open  :   0.150716
  25  &  29 :  open  :   0.148381
  29  &  25 :  open  :   0.148381
  30  &  30 : closed :   0.144699
  27  &  27 : closed :   0.134427

Singlet state dipole moments:

  Root       Dx         Dy         Dz         |D|  (Debye)
------------------------------------------------------------
     1     5.5888    -6.8834     0.8800     8.9101
     2     4.1136    -1.8570     0.8391     4.5907
     3     1.2777    -3.1495     1.2074     3.6069
     4    -4.0795    -0.9227     1.2727     4.3719
     5     7.8108    -4.7857     0.5601     9.1775
     6     2.9661    -6.1175     1.0045     6.8725

Transition dipole moments between singlet states:

    Transition       Tx         Ty         Tz         |T| (a.u.)
------------------------------------------------------------------
     1 ->    2    -0.0516     0.5314    -0.1048     0.5440
     1 ->    3    -0.1531     1.1756     0.0793     1.1882
     1 ->    4     0.0107     0.1533     0.0971     0.1817
     1 ->    5     1.9905     0.3544    -0.1368     2.0264
     1 ->    6    -0.2801    -1.3728     0.0393     1.4016
     2 ->    3    -0.6518    -0.2688    -0.0338     0.7058
     2 ->    4     0.0431    -0.1429    -0.0077     0.1495
     2 ->    5    -0.2176    -0.1536     0.0878     0.2805
     2 ->    6    -0.6275     0.2959     0.0445     0.6952
     3 ->    4     0.0727    -0.0421    -0.0079     0.0844
     3 ->    5    -0.6367    -0.4456     0.0170     0.7773
     3 ->    6    -1.3446     0.7419     0.0329     1.5360
     4 ->    5     0.2014    -0.0792    -0.0292     0.2184
     4 ->    6    -0.1632     0.0587     0.0020     0.1734
     5 ->    6    -0.7272     0.1524     0.0417     0.7442

Magnetic transition dipole moments and rotational strengths:

 Transition      Lx         Ly         Lz       R(len)     R(vel) (a.u.)
------------------------------------------------------------------------
 1 ->    2     0.5269     0.0282    -0.3194    -0.0213    -0.0089
 1 ->    3    -0.2161     0.0178    -0.6453    -0.0029     0.0152
 1 ->    4    -0.2839    -0.1590    -0.0668     0.0339    -0.0135
 1 ->    5    -0.0034    -0.1106    -0.7098    -0.0511     0.0209
 1 ->    6    -0.0304     0.0434     0.0668     0.0484    -0.0288

Electric transition quadrupole moments (Cartesian):

 Transition      Qxy        Qxz        Qyz        Qxx        Qyy        Qzz       norm (a.u.)
----------------------------------------------------------------------------------------------
 1 ->    2    -0.8202     0.0095    -0.4742     0.0136    -0.5709    -0.0727     1.1086
 1 ->    3    -1.9081     0.0695     0.2818    -0.3362    -1.1749    -0.1220     2.2877
 1 ->    4    -0.1729    -0.0747     0.0821     0.3234    -0.1166    -0.0323     0.4017
 1 ->    5     0.4536    -0.5337    -0.1793     4.2914    -0.7373     0.1567     4.4167
 1 ->    6    -0.7136     0.1613     0.1263    -1.4167     3.6896     0.2685     4.0303


Building Xtilde...

Building Z-vector RHS...

 Generating 2nd functional diffs
Solving CPSCF equations
Using DIIS solver

 Iter         Residual      
------  --------------------
    1      2.107730536400
    2      2.815048310309
    3      0.219209211548
    4      0.034886330533
    5      0.007414533190
    6      0.006171956407
    7      0.002181214567
    8      0.000755107330
    9      0.000401780794
   10      0.000072979857

CPSCF converged

Building X...

 Generating 2nd functional diffs
 Generating 2nd functional diffs
Building Xtilde...

Building Z-vector RHS...

 Generating 2nd functional diffs
Solving CPSCF equations
Using DIIS solver

 Iter         Residual      
------  --------------------
    1      0.820505401278
    2      0.772537259003
    3      0.071522273491
    4      0.013559359750
    5      0.005123246824
    6      0.001743980123
    7      0.000462098781
    8      0.000299680507
    9      0.000129961651
   10      0.000067233811

CPSCF converged

Building X...

 Generating 2nd functional diffs
 Generating 2nd functional diffs
Building Xtilde...

Building Z-vector RHS...

 Generating 2nd functional diffs
Solving CPSCF equations
Using DIIS solver

 Iter         Residual      
------  --------------------
    1      1.068324409199
    2      1.506719985811
    3      0.070056848161
    4      0.009498401101
    5      0.004301090917
    6      0.001627490785
    7      0.000826553011
    8      0.000330930263
    9      0.000117762726
   10      0.000034125838

CPSCF converged

Building X...

 Generating 2nd functional diffs
 Generating 2nd functional diffs
Lower state energy:      -394.4958745541
Upper state energy:      -394.4958735917
Energy difference:          0.0000009624
 Energy calculation finished, energy:  0.000000000E+00

Converting Cartesians to HDLC

Converting Cartesians to HDLC

Converting Cartesians to HDLC
 in dlf_makehessian...
Updating Hessian with the BFGS update, No     8
Testing convergence  in cycle    9
    Energy  0.0000E+00 Target: 1.0000E-04 converged?  yes
  Max step  1.9645E-02 Target: 4.0000E-03 converged?   no
  RMS step  4.8646E-03 Target: 2.6667E-03 converged?   no
  Max grad  2.0344E-03 Target: 1.0000E-03 converged?   no
  RMS grad  9.8705E-04 Target: 6.6667E-04 converged?   no

Converting HDLC to Cartesians
DFTD Energy:    -0.0162242 hartree
Setting up the DFT grid...
| time to set the grid = 0.00 s
DFT grid points: 37216 (2862 points/atom)

                      *** Start SCF Iterations ***

 Iter     DIIS Error       Energy change      Electrons        XC Energy           Energy        Time(s)
----------------------------------------------------------------------------------------------------------
Initial temperature is 5000.000000
| Skip purify step
|    1     0.0538851231    -394.3222123365    58.0010508568   -27.5456950038    -394.3222123365     0.20  
|    2     0.1278782314      +8.1208090269    57.9997953663   -26.7124343085    -386.2014033097     0.20  
|    3     0.0390262153      -0.2590555935    57.9998179698   -26.8490228574    -386.4604589032     0.19  
|    4     0.0230708143      -0.0174106054    57.9998206510   -26.8896350067    -386.4778695085     0.19  
|    5     0.0107836127      -0.0102860467    57.9998219079   -26.9204869714    -386.4881555552     0.18  
|    6     0.0035532555      -0.0018149211    57.9998212777   -26.9335049863    -386.4899704764     0.18  
|    7     0.0011717994      -0.0003120178    57.9998213729   -26.9405330741    -386.4902824942     0.18  
|    8     0.0001945289      -0.0000135671    57.9998209805   -26.9421280717    -386.4902960613     0.17  
|    9     0.0001480864      -0.0000025743    57.9998208577   -26.9421430639    -386.4902986356     0.20  
|   10     0.0000859582      -0.0000008153    57.9998207489   -26.9420737262    -386.4902994509     0.16  
|   11     0.0000349604      -0.0000001437    57.9998207060   -26.9420886265    -386.4902995946     0.16  
|   12     0.0000065694      -0.0000000285    57.9998206875   -26.9420339238    -386.4902996230     0.16  
----------------------------------------------------------------------------------------------------------
FINAL ENERGY: -386.4902996230 a.u.
Fractional Occupation Entropy: 0.0000000000
Mermin Free Energy:            -386.4902996230
DISPERSION CONTRIBUTION TO ENERGY: -0.0162241513 a.u.
HOMO-LUMO GAP: 4.843 eV
CENTER OF MASS: {0.019155, -0.011080, -0.029449} ANGS
DIPOLE MOMENT: {3.573992, -2.347012, 1.008548} (|D| = 4.393069) DEBYE
Writing out molden info

Running Mulliken population analysis...


  Restricted hh-TDA Parameters
--------------------------------------------
Number of occupied orbitals:            30
Number of virtual orbitals:             92
Number of molecular orbitals:          122
Number of basis functions:             130
Multiplicity of target state:      singlet

 Generating 2nd functional diffs
Reference energy:             -393.9617592916
Number of electrons:            59.9998145041
XC energy:                     -28.1372306110

      Davidson Diagonalization Parameters
-----------------------------------------------
Number of roots to find:                    6
Number of guess vectors:                   18
Maximum subspace size:                     60
Number of vectors to save:                  6
Collapse vectors per root:                  2
Number of CSFs:                           465
Maximum Davidson iterations:              100
Residual convergence:                 1.0e-04
Orthogonality tolerance:              1.0e-12
Use incremental sigma vectors:             No

Davidson memory usage: 566.28 kB

Guess Vectors:
  30 &  30 : closed :    -0.832866
  30 &  29 :  open  :    -0.665038
  30 &  28 :  open  :    -0.660864
  30 &  27 :  open  :    -0.619866
  30 &  26 :  open  :    -0.607216
  30 &  25 :  open  :    -0.554350
  29 &  29 : closed :    -0.497210
  29 &  28 :  open  :    -0.493037
  28 &  28 : closed :    -0.488863
  30 &  24 :  open  :    -0.488254
  30 &  22 :  open  :    -0.454164
  29 &  27 :  open  :    -0.452038
  28 &  27 :  open  :    -0.447865
  30 &  23 :  open  :    -0.439965
  29 &  26 :  open  :    -0.439388
  30 &  20 :  open  :    -0.437503
  28 &  26 :  open  :    -0.435215
  30 &  21 :  open  :    -0.414299

  Root           Eigenvalue       Energy Change        Residual
-------------------------------------------------------------------
Iteration:    0   Subspace Size:   18
Root: 1:        -0.68427013        -0.68427013         0.04793256  
Root: 2:        -0.53129494        -0.53129494         0.03983587  
Root: 3:        -0.53093452        -0.53093452         0.04321480  
Root: 4:        -0.51418190        -0.51418190         0.03394307  
Root: 5:        -0.45923728        -0.45923728         0.06926967  
Root: 6:        -0.39152235        -0.39152235         0.05757059  

Iteration:    1   Subspace Size:   24
Root: 1:        -0.68746682        -0.00319668         0.00536608  
Root: 2:        -0.53413565        -0.00284071         0.00578615  
Root: 3:        -0.53407160        -0.00313708         0.00841193  
Root: 4:        -0.51641010        -0.00222820         0.00987532  
Root: 5:        -0.46946172        -0.01022444         0.02266274  
Root: 6:        -0.40042728        -0.00890492         0.04621332  

Iteration:    2   Subspace Size:   30
Root: 1:        -0.68750232        -0.00003550         0.00080540  
Root: 2:        -0.53418077        -0.00004512         0.00143136  
Root: 3:        -0.53417777        -0.00010617         0.00146770  
Root: 4:        -0.51657546        -0.00016536         0.00237000  
Root: 5:        -0.47039401        -0.00093230         0.00419217  
Root: 6:        -0.40212802        -0.00170074         0.03893011  

Iteration:    3   Subspace Size:   36
Root: 1:        -0.68750297        -0.00000065         0.00008591  Converged
Root: 2:        -0.53418344        -0.00000266         0.00027184  
Root: 3:        -0.53418048        -0.00000270         0.00029088  
Root: 4:        -0.51658378        -0.00000832         0.00052510  
Root: 5:        -0.47041680        -0.00002278         0.00099583  
Root: 6:        -0.40271978        -0.00059176         0.03979169  

Iteration:    4   Subspace Size:   41
Root: 1:        -0.68750297        -0.00000000         0.00007811  Converged
Root: 2:        -0.53418352        -0.00000008         0.00004547  Converged
Root: 3:        -0.53418055        -0.00000007         0.00006428  Converged
Root: 4:        -0.51658407        -0.00000029         0.00010148  
Root: 5:        -0.47041760        -0.00000080         0.00023526  
Root: 6:        -0.40539323        -0.00267345         0.01876651  

Iteration:    5   Subspace Size:   44
Root: 1:        -0.68750297        -0.00000000         0.00007778  Converged
Root: 2:        -0.53418352        -0.00000000         0.00004427  Converged
Root: 3:        -0.53418055        -0.00000000         0.00003747  Converged
Root: 4:        -0.51658408        -0.00000001         0.00001610  Converged
Root: 5:        -0.47041764        -0.00000004         0.00005187  Converged
Root: 6:        -0.40605183        -0.00065860         0.01090136  

Iteration:    6   Subspace Size:   45
Root: 1:        -0.68750297        -0.00000000         0.00007762  Converged
Root: 2:        -0.53418352        -0.00000000         0.00004416  Converged
Root: 3:        -0.53418055        -0.00000000         0.00003746  Converged
Root: 4:        -0.51658408        -0.00000000         0.00001603  Converged
Root: 5:        -0.47041764        -0.00000000         0.00005156  Converged
Root: 6:        -0.40620146        -0.00014962         0.00252582  

Iteration:    7   Subspace Size:   46
Root: 1:        -0.68750297        -0.00000000         0.00007544  Converged
Root: 2:        -0.53418352        -0.00000000         0.00004307  Converged
Root: 3:        -0.53418055        -0.00000000         0.00003741  Converged
Root: 4:        -0.51658408        -0.00000000         0.00001598  Converged
Root: 5:        -0.47041764        -0.00000000         0.00005049  Converged
Root: 6:        -0.40620791        -0.00000645         0.00080239  

Iteration:    8   Subspace Size:   47
Root: 1:        -0.68750297        -0.00000000         0.00007080  Converged
Root: 2:        -0.53418352        -0.00000000         0.00004269  Converged
Root: 3:        -0.53418055        -0.00000000         0.00003754  Converged
Root: 4:        -0.51658408        -0.00000000         0.00001599  Converged
Root: 5:        -0.47041764        -0.00000000         0.00005061  Converged
Root: 6:        -0.40620845        -0.00000054         0.00025407  

Iteration:    9   Subspace Size:   48
Root: 1:        -0.68750297        -0.00000000         0.00007075  Converged
Root: 2:        -0.53418352        -0.00000000         0.00004176  Converged
Root: 3:        -0.53418055        -0.00000000         0.00003738  Converged
Root: 4:        -0.51658408        -0.00000000         0.00001602  Converged
Root: 5:        -0.47041764        -0.00000000         0.00005050  Converged
Root: 6:        -0.40620850        -0.00000005         0.00006283  Converged

Davidson converged in 9 iterations
48 sigma vectors were formed

  Root   Mult.   Total Energy (a.u.)   Ex. Energy (a.u.)     Ex. Energy (eV)     Ex. Energy (nm)        Osc. (a.u.)  
-------------------------------------------------------------------------------------------------------------------
     1  singlet       -394.64926226
     2  singlet       -394.49594281          0.15331945          4.17203382        297.17932835          0.01120594
     3  singlet       -394.49593985          0.15332241          4.17211447        297.17358345          0.16228608
     4  singlet       -394.47834337          0.17091889          4.65093888        266.57890808          0.00356938
     5  singlet       -394.43217693          0.21708533          5.90719142        209.88691887          0.59184443
     6  singlet       -394.36796780          0.28129446          7.65441056        161.97748952          0.37149301

Singlet  1: Largest CI coefficients:
  30  &  30 : closed :   0.965319
  29  &  30 :  open  :   0.119830
  30  &  29 :  open  :   0.119830

Singlet  2: Largest CI coefficients:
  28  &  30 :  open  :   0.667480
  30  &  28 :  open  :   0.667480
  27  &  30 :  open  :  -0.146689
  30  &  27 :  open  :  -0.146689
  29  &  30 :  open  :  -0.138224
  30  &  29 :  open  :  -0.138224

Singlet  3: Largest CI coefficients:
  29  &  30 :  open  :   0.592982
  30  &  29 :  open  :   0.592982
  27  &  30 :  open  :   0.214139
  30  &  27 :  open  :   0.214139
  25  &  30 :  open  :   0.198398
  30  &  25 :  open  :   0.198398
  28  &  30 :  open  :   0.189454
  30  &  28 :  open  :   0.189454
  30  &  30 : closed :  -0.154850

Singlet  4: Largest CI coefficients:
  26  &  30 :  open  :  -0.699612
  30  &  26 :  open  :  -0.699612

Singlet  5: Largest CI coefficients:
  27  &  30 :  open  :   0.618407
  30  &  27 :  open  :   0.618407
  29  &  30 :  open  :  -0.215772
  30  &  29 :  open  :  -0.215772
  29  &  29 : closed :  -0.191576
  27  &  27 : closed :   0.161243
  25  &  30 :  open  :  -0.123258
  30  &  25 :  open  :  -0.123258

Singlet  6: Largest CI coefficients:
  25  &  30 :  open  :   0.601487
  30  &  25 :  open  :   0.601487
  29  &  30 :  open  :  -0.207657
  30  &  29 :  open  :  -0.207657
  20  &  30 :  open  :   0.151714
  30  &  20 :  open  :   0.151714
  25  &  29 :  open  :   0.148171
  29  &  25 :  open  :   0.148171
  30  &  30 : closed :   0.145303
  27  &  27 : closed :   0.135251

Singlet state dipole moments:

  Root       Dx         Dy         Dz         |D|  (Debye)
------------------------------------------------------------
     1     5.6228    -6.9164     0.8771     8.9567
     2     4.6372    -1.6658     0.8721     5.0039
     3     0.8113    -3.3484     1.1476     3.6314
     4    -4.0533    -0.9294     1.2476     4.3416
     5     7.8328    -4.8056     0.5525     9.2061
     6     2.9966    -6.1242     0.9920     6.8898

Transition dipole moments between singlet states:

    Transition       Tx         Ty         Tz         |T| (a.u.)
------------------------------------------------------------------
     1 ->    2     0.0233    -0.3080     0.1193     0.3311
     1 ->    3    -0.1605     1.2484     0.0581     1.2600
     1 ->    4    -0.0098    -0.1485    -0.0957     0.1770
     1 ->    5    -1.9863    -0.3551     0.1338     2.0222
     1 ->    6    -0.2871    -1.3773     0.0411     1.4075
     2 ->    3     0.4122     0.1596     0.0583     0.4459
     2 ->    4     0.0634    -0.1339    -0.0073     0.1483
     2 ->    5    -0.1059    -0.0718     0.0839     0.1530
     2 ->    6     0.3730    -0.1582    -0.0370     0.4069
     3 ->    4    -0.0689     0.0635     0.0092     0.0942
     3 ->    5     0.6811     0.4627    -0.0322     0.8240
     3 ->    6    -1.4370     0.7870     0.0380     1.6388
     4 ->    5     0.1911    -0.0757    -0.0273     0.2073
     4 ->    6     0.1585    -0.0570    -0.0015     0.1684
     5 ->    6     0.7324    -0.1583    -0.0416     0.7505

Magnetic transition dipole moments and rotational strengths:

 Transition      Lx         Ly         Lz       R(len)     R(vel) (a.u.)
------------------------------------------------------------------------
 1 ->    2    -0.5616    -0.0260     0.1964    -0.0184    -0.0041
 1 ->    3    -0.1190     0.0217    -0.6887    -0.0062     0.0105
 1 ->    4     0.2746     0.1589     0.0650     0.0325    -0.0130
 1 ->    5     0.0034     0.1086     0.7167    -0.0507     0.0205
 1 ->    6    -0.0293     0.0423     0.0703     0.0470    -0.0279

Electric transition quadrupole moments (Cartesian):

 Transition      Qxy        Qxz        Qyz        Qxx        Qyy        Qzz       norm (a.u.)
----------------------------------------------------------------------------------------------
 1 ->    2     0.4617     0.0005     0.5192    -0.0638     0.3495     0.0492     0.7819
 1 ->    3    -2.0210     0.0724     0.1947    -0.3493    -1.2616    -0.1329     2.4205
 1 ->    4     0.1663     0.0709    -0.0768    -0.3082     0.1130     0.0309     0.3838
 1 ->    5    -0.4450     0.5254     0.1785    -4.2812     0.7280    -0.1554     4.4033
 1 ->    6    -0.6977     0.1589     0.1157    -1.4200     3.6988     0.2681     4.0367


Building Xtilde...

Building Z-vector RHS...

 Generating 2nd functional diffs
Solving CPSCF equations
Using DIIS solver

 Iter         Residual      
------  --------------------
    1      2.396874184166
    2      3.236512610861
    3      0.234680723939
    4      0.037349919009
    5      0.008491621917
    6      0.006706549692
    7      0.002402418265
    8      0.000787414609
    9      0.000422327267
   10      0.000075883679

CPSCF converged

Building X...

 Generating 2nd functional diffs
 Generating 2nd functional diffs
Building Xtilde...

Building Z-vector RHS...

 Generating 2nd functional diffs
Solving CPSCF equations
Using DIIS solver

 Iter         Residual      
------  --------------------
    1      0.891980723103
    2      0.926267889487
    3      0.127623999066
    4      0.018231050629
    5      0.003967681544
    6      0.001737442765
    7      0.000656944446
    8      0.000179015689
    9      0.000125065192
   10      0.000039779301

CPSCF converged

Building X...

 Generating 2nd functional diffs
 Generating 2nd functional diffs
Building Xtilde...

Building Z-vector RHS...

 Generating 2nd functional diffs
Solving CPSCF equations
Using DIIS solver

 Iter         Residual      
------  --------------------
    1      0.655370750035
    2      0.923015231060
    3      0.042739157275
    4      0.006804419980
    5      0.003172497937
    6      0.001023511461
    7      0.000527835381
    8      0.000220801351
    9      0.000097084789

CPSCF converged

Building X...

 Generating 2nd functional diffs
 Generating 2nd functional diffs
Lower state energy:      -394.4959428103
Upper state energy:      -394.4959398464
Energy difference:          0.0000029639
 Energy calculation finished, energy:  0.000000000E+00

Converting Cartesians to HDLC

Converting Cartesians to HDLC

Converting Cartesians to HDLC
 in dlf_makehessian...
Updating Hessian with the BFGS update, No     9
Testing convergence  in cycle   10
    Energy  0.0000E+00 Target: 1.0000E-04 converged?  yes
  Max step  1.2512E-02 Target: 4.0000E-03 converged?   no
  RMS step  5.5286E-03 Target: 2.6667E-03 converged?   no
  Max grad  2.6788E-03 Target: 1.0000E-03 converged?   no
  RMS grad  1.1037E-03 Target: 6.6667E-04 converged?   no

Converting HDLC to Cartesians
DFTD Energy:    -0.0162210 hartree
Setting up the DFT grid...
| time to set the grid = 0.00 s
DFT grid points: 37212 (2862 points/atom)

                      *** Start SCF Iterations ***

 Iter     DIIS Error       Energy change      Electrons        XC Energy           Energy        Time(s)
----------------------------------------------------------------------------------------------------------
Initial temperature is 5000.000000
| Skip purify step
|    1     0.0553842638    -394.3221838634    58.0008927044   -27.5461153618    -394.3221838634     0.20  
|    2     0.1291295328      +8.1245103856    57.9998074702   -26.7123051894    -386.1976734778     0.20  
|    3     0.0394592023      -0.2619641277    57.9998312827   -26.8489078082    -386.4596376055     0.19  
|    4     0.0237057142      -0.0176743602    57.9998338271   -26.8899270848    -386.4773119657     0.19  
|    5     0.0107583147      -0.0103909560    57.9998350288   -26.9209156739    -386.4877029216     0.18  
|    6     0.0035118194      -0.0017882218    57.9998343551   -26.9338438658    -386.4894911434     0.18  
|    7     0.0011777432      -0.0003036264    57.9998344190   -26.9407337268    -386.4897947699     0.18  
|    8     0.0001961095      -0.0000135428    57.9998339958   -26.9422899924    -386.4898083127     0.17  
|    9     0.0001530346      -0.0000026955    57.9998338755   -26.9423010750    -386.4898110082     0.20  
|   10     0.0000881740      -0.0000008678    57.9998337633   -26.9422320974    -386.4898118759     0.16  
|   11     0.0000353398      -0.0000001472    57.9998337203   -26.9422473152    -386.4898120232     0.16  
|   12     0.0000064907      -0.0000000287    57.9998337015   -26.9421923138    -386.4898120519     0.16  
----------------------------------------------------------------------------------------------------------
FINAL ENERGY: -386.4898120519 a.u.
Fractional Occupation Entropy: 0.0000000000
Mermin Free Energy:            -386.4898120519
DISPERSION CONTRIBUTION TO ENERGY: -0.0162209812 a.u.
HOMO-LUMO GAP: 4.847 eV
CENTER OF MASS: {0.018285, -0.010472, -0.028683} ANGS
DIPOLE MOMENT: {3.620182, -2.331954, 0.975962} (|D| = 4.415453) DEBYE
Writing out molden info

Running Mulliken population analysis...


  Restricted hh-TDA Parameters
--------------------------------------------
Number of occupied orbitals:            30
Number of virtual orbitals:             92
Number of molecular orbitals:          122
Number of basis functions:             130
Multiplicity of target state:      singlet

 Generating 2nd functional diffs
Reference energy:             -393.9610902112
Number of electrons:            59.9998279669
XC energy:                     -28.1373962278

      Davidson Diagonalization Parameters
-----------------------------------------------
Number of roots to find:                    6
Number of guess vectors:                   18
Maximum subspace size:                     60
Number of vectors to save:                  6
Collapse vectors per root:                  2
Number of CSFs:                           465
Maximum Davidson iterations:              100
Residual convergence:                 1.0e-04
Orthogonality tolerance:              1.0e-12
Use incremental sigma vectors:             No

Davidson memory usage: 566.28 kB

Guess Vectors:
  30 &  30 : closed :    -0.833625
  30 &  29 :  open  :    -0.665646
  30 &  28 :  open  :    -0.661405
  30 &  27 :  open  :    -0.620857
  30 &  26 :  open  :    -0.607837
  30 &  25 :  open  :    -0.555122
  29 &  29 : closed :    -0.497667
  29 &  28 :  open  :    -0.493425
  28 &  28 : closed :    -0.489184
  30 &  24 :  open  :    -0.488173
  30 &  22 :  open  :    -0.455258
  29 &  27 :  open  :    -0.452877
  28 &  27 :  open  :    -0.448636
  30 &  23 :  open  :    -0.440229
  29 &  26 :  open  :    -0.439858
  30 &  20 :  open  :    -0.438158
  28 &  26 :  open  :    -0.435616
  30 &  21 :  open  :    -0.414577

  Root           Eigenvalue       Energy Change        Residual
-------------------------------------------------------------------
Iteration:    0   Subspace Size:   18
Root: 1:        -0.68500645        -0.68500645         0.04783736  
Root: 2:        -0.53206952        -0.53206952         0.03968602  
Root: 3:        -0.53170271        -0.53170271         0.04311709  
Root: 4:        -0.51491957        -0.51491957         0.03392991  
Root: 5:        -0.46028578        -0.46028578         0.06902874  
Root: 6:        -0.39220986        -0.39220986         0.05734915  

Iteration:    1   Subspace Size:   24
Root: 1:        -0.68818589        -0.00317945         0.00533999  
Root: 2:        -0.53488383        -0.00281431         0.00574087  
Root: 3:        -0.53482559        -0.00312288         0.00834073  
Root: 4:        -0.51714266        -0.00222308         0.00987789  
Root: 5:        -0.47042468        -0.01013890         0.02262428  
Root: 6:        -0.40113633        -0.00892647         0.04584779  

Iteration:    2   Subspace Size:   30
Root: 1:        -0.68822098        -0.00003509         0.00079788  
Root: 2:        -0.53493274        -0.00004891         0.00145905  
Root: 3:        -0.53492484        -0.00009926         0.00141045  
Root: 4:        -0.51730917        -0.00016651         0.00228409  
Root: 5:        -0.47134915        -0.00092447         0.00411857  
Root: 6:        -0.40307351        -0.00193718         0.03756717  

Iteration:    3   Subspace Size:   36
Root: 1:        -0.68822162        -0.00000064         0.00008532  Converged
Root: 2:        -0.53493545        -0.00000271         0.00027427  
Root: 3:        -0.53492735        -0.00000251         0.00028835  
Root: 4:        -0.51731690        -0.00000773         0.00050502  
Root: 5:        -0.47137102        -0.00002187         0.00097683  
Root: 6:        -0.40378014        -0.00070663         0.03708716  

Iteration:    4   Subspace Size:   41
Root: 1:        -0.68822162        -0.00000000         0.00007779  Converged
Root: 2:        -0.53493554        -0.00000008         0.00004587  Converged
Root: 3:        -0.53492742        -0.00000007         0.00006378  Converged
Root: 4:        -0.51731716        -0.00000026         0.00009650  Converged
Root: 5:        -0.47137178        -0.00000076         0.00022729  
Root: 6:        -0.40623496        -0.00245482         0.01682324  

Iteration:    5   Subspace Size:   43
Root: 1:        -0.68822162        -0.00000000         0.00007795  Converged
Root: 2:        -0.53493554        -0.00000000         0.00004405  Converged
Root: 3:        -0.53492743        -0.00000000         0.00005486  Converged
Root: 4:        -0.51731716        -0.00000000         0.00009167  Converged
Root: 5:        -0.47137182        -0.00000004         0.00005054  Converged
Root: 6:        -0.40668204        -0.00044709         0.01022066  

Iteration:    6   Subspace Size:   44
Root: 1:        -0.68822162        -0.00000000         0.00007784  Converged
Root: 2:        -0.53493554        -0.00000000         0.00004406  Converged
Root: 3:        -0.53492743        -0.00000000         0.00005413  Converged
Root: 4:        -0.51731716        -0.00000000         0.00008971  Converged
Root: 5:        -0.47137182        -0.00000000         0.00004997  Converged
Root: 6:        -0.40681709        -0.00013505         0.00243757  

Iteration:    7   Subspace Size:   45
Root: 1:        -0.68822162        -0.00000000         0.00007746  Converged
Root: 2:        -0.53493554        -0.00000000         0.00004399  Converged
Root: 3:        -0.53492743        -0.00000000         0.00005221  Converged
Root: 4:        -0.51731717        -0.00000000         0.00008481  Converged
Root: 5:        -0.47137182        -0.00000000         0.00005003  Converged
Root: 6:        -0.40682341        -0.00000632         0.00079280  

Iteration:    8   Subspace Size:   46
Root: 1:        -0.68822162        -0.00000000         0.00007565  Converged
Root: 2:        -0.53493554        -0.00000000         0.00004289  Converged
Root: 3:        -0.53492743        -0.00000000         0.00005207  Converged
Root: 4:        -0.51731717        -0.00000000         0.00008324  Converged
Root: 5:        -0.47137182        -0.00000000         0.00005016  Converged
Root: 6:        -0.40682398        -0.00000056         0.00023953  

Iteration:    9   Subspace Size:   47
Root: 1:        -0.68822162        -0.00000000         0.00007588  Converged
Root: 2:        -0.53493554        -0.00000000         0.00004237  Converged
Root: 3:        -0.53492743        -0.00000000         0.00005234  Converged
Root: 4:        -0.51731717        -0.00000000         0.00008342  Converged
Root: 5:        -0.47137182        -0.00000000         0.00004980  Converged
Root: 6:        -0.40682402        -0.00000004         0.00004783  Converged

Davidson converged in 9 iterations
47 sigma vectors were formed

  Root   Mult.   Total Energy (a.u.)   Ex. Energy (a.u.)     Ex. Energy (eV)     Ex. Energy (nm)        Osc. (a.u.)  
-------------------------------------------------------------------------------------------------------------------
     1  singlet       -394.64931183
     2  singlet       -394.49602575          0.15328608          4.17112585        297.24401812          0.00625504
     3  singlet       -394.49601764          0.15329419          4.17134653        297.22829253          0.16629928
     4  singlet       -394.47840738          0.17090445          4.65054601        266.60142770          0.00326120
     5  singlet       -394.43246203          0.21684980          5.90078231        210.11488670          0.59083359
     6  singlet       -394.36791423          0.28139760          7.65721695        161.91812446          0.37281023

Singlet  1: Largest CI coefficients:
  30  &  30 : closed :   0.965130
  29  &  30 :  open  :   0.120641
  30  &  29 :  open  :   0.120641

Singlet  2: Largest CI coefficients:
  28  &  30 :  open  :  -0.678724
  30  &  28 :  open  :  -0.678724
  27  &  30 :  open  :   0.135270
  30  &  27 :  open  :   0.135270

Singlet  3: Largest CI coefficients:
  29  &  30 :  open  :   0.599995
  30  &  29 :  open  :   0.599995
  27  &  30 :  open  :   0.227131
  30  &  27 :  open  :   0.227131
  25  &  30 :  open  :   0.202224
  30  &  25 :  open  :   0.202224
  30  &  30 : closed :  -0.158309
  28  &  30 :  open  :   0.141623
  30  &  28 :  open  :   0.141623

Singlet  4: Largest CI coefficients:
  26  &  30 :  open  :   0.700092
  30  &  26 :  open  :   0.700092

Singlet  5: Largest CI coefficients:
  27  &  30 :  open  :  -0.617194
  30  &  27 :  open  :  -0.617194
  29  &  30 :  open  :   0.219477
  30  &  29 :  open  :   0.219477
  29  &  29 : closed :   0.190292
  27  &  27 : closed :  -0.160655
  25  &  30 :  open  :   0.125012
  30  &  25 :  open  :   0.125012

Singlet  6: Largest CI coefficients:
  25  &  30 :  open  :  -0.600960
  30  &  25 :  open  :  -0.600960
  29  &  30 :  open  :   0.208335
  30  &  29 :  open  :   0.208335
  20  &  30 :  open  :  -0.153667
  30  &  20 :  open  :  -0.153667
  25  &  29 :  open  :  -0.148384
  29  &  25 :  open  :  -0.148384
  30  &  30 : closed :  -0.146204
  27  &  27 : closed :  -0.134624

Singlet state dipole moments:

  Root       Dx         Dy         Dz         |D|  (Debye)
------------------------------------------------------------
     1     5.6649    -6.9490     0.8742     9.0080
     2     4.7957    -1.6174     0.8824     5.1374
     3     0.7227    -3.3922     1.1001     3.6386
     4    -4.0122    -0.9342     1.2114     4.2939
     5     7.8673    -4.8288     0.5432     9.2470
     6     3.0180    -6.1288     0.9757     6.9009

Transition dipole moments between singlet states:

    Transition       Tx         Ty         Tz         |T| (a.u.)
------------------------------------------------------------------
     1 ->    2    -0.0125     0.2132    -0.1249     0.2474
     1 ->    3    -0.1635     1.2642     0.0473     1.2756
     1 ->    4     0.0080     0.1408     0.0935     0.1692
     1 ->    5     1.9847     0.3621    -0.1298     2.0216
     1 ->    6     0.2908     1.3787    -0.0433     1.4097
     2 ->    3    -0.2990    -0.1082    -0.0667     0.3249
     2 ->    4     0.1187    -0.1329    -0.0085     0.1783
     2 ->    5    -0.0628    -0.0402     0.0823     0.1110
     2 ->    6     0.2646    -0.1013    -0.0335     0.2853
     3 ->    4     0.0601    -0.0668    -0.0102     0.0904
     3 ->    5    -0.6955    -0.4686     0.0370     0.8395
     3 ->    6     1.4628    -0.8016    -0.0368     1.6685
     4 ->    5     0.1747    -0.0700    -0.0244     0.1898
     4 ->    6     0.1489    -0.0533    -0.0008     0.1582
     5 ->    6     0.7315    -0.1686    -0.0406     0.7517

Magnetic transition dipole moments and rotational strengths:

 Transition      Lx         Ly         Lz       R(len)     R(vel) (a.u.)
------------------------------------------------------------------------
 1 ->    2     0.5729     0.0272    -0.1441    -0.0167    -0.0019
 1 ->    3    -0.0794     0.0217    -0.6977    -0.0074     0.0082
 1 ->    4    -0.2616    -0.1570    -0.0613     0.0299    -0.0121
 1 ->    5    -0.0029    -0.1056    -0.7250    -0.0501     0.0197
 1 ->    6     0.0278    -0.0403    -0.0708     0.0444    -0.0263

Electric transition quadrupole moments (Cartesian):

 Transition      Qxy        Qxz        Qyz        Qxx        Qyy        Qzz       norm (a.u.)
----------------------------------------------------------------------------------------------
 1 ->    2    -0.3144    -0.0016    -0.5325     0.0775    -0.2573    -0.0389     0.6754
 1 ->    3    -2.0519     0.0743     0.1603    -0.3579    -1.2913    -0.1365     2.4608
 1 ->    4    -0.1561    -0.0652     0.0680     0.2856    -0.1074    -0.0290     0.3566
 1 ->    5     0.4387    -0.5134    -0.1777     4.2697    -0.7264     0.1534     4.3896
 1 ->    6     0.6824    -0.1539    -0.1001     1.4121    -3.7110    -0.2680     4.0419


Building Xtilde...

Building Z-vector RHS...

 Generating 2nd functional diffs
Solving CPSCF equations
Using DIIS solver

 Iter         Residual      
------  --------------------
    1      2.464839982378
    2      3.331038580337
    3      0.239077539020
    4      0.037934099927
    5      0.008801392883
    6      0.006866152441
    7      0.002470841161
    8      0.000800488062
    9      0.000430422081
   10      0.000077823700

CPSCF converged

Building X...

 Generating 2nd functional diffs
 Generating 2nd functional diffs
Building Xtilde...

Building Z-vector RHS...

 Generating 2nd functional diffs
Solving CPSCF equations
Using DIIS solver

 Iter         Residual      
------  --------------------
    1      0.931272751459
    2      1.002395131682
    3      0.138732608345
    4      0.018540009319
    5      0.004062079601
    6      0.001799328582
    7      0.000651798213
    8      0.000171328303
    9      0.000104008019
   10      0.000033370720

CPSCF converged

Building X...

 Generating 2nd functional diffs
 Generating 2nd functional diffs
Building Xtilde...

Building Z-vector RHS...

 Generating 2nd functional diffs
Solving CPSCF equations
Using DIIS solver

 Iter         Residual      
------  --------------------
    1      0.463051662854
    2      0.651074262789
    3      0.030220623791
    4      0.005807570052
    5      0.002628495646
    6      0.000814631044
    7      0.000394345381
    8      0.000160265855
    9      0.000079402029

CPSCF converged

Building X...

 Generating 2nd functional diffs
 Generating 2nd functional diffs
Lower state energy:      -394.4960257468
Upper state energy:      -394.4960176368
Energy difference:          0.0000081100
 Energy calculation finished, energy:  0.000000000E+00

Converting Cartesians to HDLC

Converting Cartesians to HDLC

Converting Cartesians to HDLC
 in dlf_makehessian...
Updating Hessian with the BFGS update, No    10
Testing convergence  in cycle   11
    Energy  0.0000E+00 Target: 1.0000E-04 converged?  yes
  Max step  1.7042E-02 Target: 4.0000E-03 converged?   no
  RMS step  6.9001E-03 Target: 2.6667E-03 converged?   no
  Max grad  3.1739E-03 Target: 1.0000E-03 converged?   no
  RMS grad  1.2456E-03 Target: 6.6667E-04 converged?   no

Converting HDLC to Cartesians
DFTD Energy:    -0.0162177 hartree
Setting up the DFT grid...
| time to set the grid = 0.00 s
DFT grid points: 37213 (2862 points/atom)

                      *** Start SCF Iterations ***

 Iter     DIIS Error       Energy change      Electrons        XC Energy           Energy        Time(s)
----------------------------------------------------------------------------------------------------------
Initial temperature is 5000.000000
| Skip purify step
|    1     0.0569862849    -394.3220403213    58.0005854233   -27.5464663942    -394.3220403213     0.20  
|    2     0.1311897737      +8.1288468695    57.9998261017   -26.7122034157    -386.1931934518     0.20  
|    3     0.0397930312      -0.2653220694    57.9998514153   -26.8487490699    -386.4585155212     0.19  
|    4     0.0243587994      -0.0179751576    57.9998538057   -26.8902691421    -386.4764906788     0.19  
|    5     0.0106666481      -0.0105066888    57.9998549616   -26.9214101376    -386.4869973676     0.18  
|    6     0.0034561984      -0.0017489005    57.9998542630   -26.9341966839    -386.4887462681     0.18  
|    7     0.0011809295      -0.0002935102    57.9998542818   -26.9409144528    -386.4890397783     0.18  
|    8     0.0001989495      -0.0000135301    57.9998538233   -26.9424256443    -386.4890533084     0.17  
|    9     0.0001605748      -0.0000028389    57.9998537069   -26.9424260872    -386.4890561473     0.20  
|   10     0.0000899863      -0.0000009329    57.9998535917   -26.9423570825    -386.4890570801     0.17  
|   11     0.0000359562      -0.0000001525    57.9998535483   -26.9423727706    -386.4890572326     0.16  
|   12     0.0000064634      -0.0000000292    57.9998535301   -26.9423176253    -386.4890572619     0.16  
----------------------------------------------------------------------------------------------------------
FINAL ENERGY: -386.4890572619 a.u.
Fractional Occupation Entropy: 0.0000000000
Mermin Free Energy:            -386.4890572619
DISPERSION CONTRIBUTION TO ENERGY: -0.0162176875 a.u.
HOMO-LUMO GAP: 4.854 eV
CENTER OF MASS: {0.016913, -0.009868, -0.027691} ANGS
DIPOLE MOMENT: {3.681520, -2.307844, 0.931393} (|D| = 4.443785) DEBYE
Writing out molden info

Running Mulliken population analysis...


  Restricted hh-TDA Parameters
--------------------------------------------
Number of occupied orbitals:            30
Number of virtual orbitals:             92
Number of molecular orbitals:          122
Number of basis functions:             130
Multiplicity of target state:      singlet

 Generating 2nd functional diffs
Reference energy:             -393.9600430234
Number of electrons:            59.9998484796
XC energy:                     -28.1375274094

      Davidson Diagonalization Parameters
-----------------------------------------------
Number of roots to find:                    6
Number of guess vectors:                   18
Maximum subspace size:                     60
Number of vectors to save:                  6
Collapse vectors per root:                  2
Number of CSFs:                           465
Maximum Davidson iterations:              100
Residual convergence:                 1.0e-04
Orthogonality tolerance:              1.0e-12
Use incremental sigma vectors:             No

Davidson memory usage: 566.28 kB

Guess Vectors:
  30 &  30 : closed :    -0.834798
  30 &  29 :  open  :    -0.666486
  30 &  28 :  open  :    -0.662288
  30 &  27 :  open  :    -0.622296
  30 &  26 :  open  :    -0.608786
  30 &  25 :  open  :    -0.556177
  29 &  29 : closed :    -0.498174
  29 &  28 :  open  :    -0.493976
  28 &  28 : closed :    -0.489777
  30 &  24 :  open  :    -0.488084
  30 &  22 :  open  :    -0.456355
  29 &  27 :  open  :    -0.453984
  28 &  27 :  open  :    -0.449786
  30 &  23 :  open  :    -0.441060
  29 &  26 :  open  :    -0.440474
  30 &  20 :  open  :    -0.439127
  28 &  26 :  open  :    -0.436276
  30 &  21 :  open  :    -0.415208

  Root           Eigenvalue       Energy Change        Residual
-------------------------------------------------------------------
Iteration:    0   Subspace Size:   18
Root: 1:        -0.68615168        -0.68615168         0.04770906  
Root: 2:        -0.53324480        -0.53324480         0.03950727  
Root: 3:        -0.53287862        -0.53287862         0.04295237  
Root: 4:        -0.51595634        -0.51595634         0.03399100  
Root: 5:        -0.46168952        -0.46168952         0.06878594  
Root: 6:        -0.39315871        -0.39315871         0.05710673  

Iteration:    1   Subspace Size:   24
Root: 1:        -0.68930663        -0.00315496         0.00530505  
Root: 2:        -0.53602672        -0.00278192         0.00568722  
Root: 3:        -0.53597765        -0.00309903         0.00823317  
Root: 4:        -0.51818124        -0.00222490         0.00989363  
Root: 5:        -0.47173090        -0.01004138         0.02258805  
Root: 6:        -0.40212359        -0.00896487         0.04540336  

Iteration:    2   Subspace Size:   30
Root: 1:        -0.68934116        -0.00003452         0.00078751  
Root: 2:        -0.53608202        -0.00005530         0.00145643  
Root: 3:        -0.53606605        -0.00008839         0.00136883  
Root: 4:        -0.51834985        -0.00016861         0.00215152  
Root: 5:        -0.47264527        -0.00091437         0.00402186  
Root: 6:        -0.40439671        -0.00227312         0.03556342  

Iteration:    3   Subspace Size:   36
Root: 1:        -0.68934177        -0.00000061         0.00008484  Converged
Root: 2:        -0.53608470        -0.00000268         0.00027259  
Root: 3:        -0.53606839        -0.00000234         0.00028782  
Root: 4:        -0.51835669        -0.00000685         0.00047842  
Root: 5:        -0.47266593        -0.00002066         0.00095026  
Root: 6:        -0.40531950        -0.00092280         0.03293618  

Iteration:    4   Subspace Size:   41
Root: 1:        -0.68934177        -0.00000000         0.00007752  Converged
Root: 2:        -0.53608478        -0.00000008         0.00004585  Converged
Root: 3:        -0.53606846        -0.00000007         0.00006315  Converged
Root: 4:        -0.51835693        -0.00000024         0.00008947  Converged
Root: 5:        -0.47266664        -0.00000072         0.00021730  
Root: 6:        -0.40716351        -0.00184400         0.01677002  

Iteration:    5   Subspace Size:   43
Root: 1:        -0.68934177        -0.00000000         0.00007789  Converged
Root: 2:        -0.53608478        -0.00000000         0.00004374  Converged
Root: 3:        -0.53606846        -0.00000000         0.00005569  Converged
Root: 4:        -0.51835693        -0.00000000         0.00008611  Converged
Root: 5:        -0.47266668        -0.00000003         0.00004830  Converged
Root: 6:        -0.40754035        -0.00037685         0.01038155  

Iteration:    6   Subspace Size:   44
Root: 1:        -0.68934177        -0.00000000         0.00007789  Converged
Root: 2:        -0.53608478        -0.00000000         0.00004374  Converged
Root: 3:        -0.53606846        -0.00000000         0.00005515  Converged
Root: 4:        -0.51835693        -0.00000000         0.00008493  Converged
Root: 5:        -0.47266668        -0.00000000         0.00004797  Converged
Root: 6:        -0.40768248        -0.00014212         0.00272883  

Iteration:    7   Subspace Size:   45
Root: 1:        -0.68934177        -0.00000000         0.00007775  Converged
Root: 2:        -0.53608478        -0.00000000         0.00004375  Converged
Root: 3:        -0.53606846        -0.00000000         0.00005155  Converged
Root: 4:        -0.51835693        -0.00000000         0.00007799  Converged
Root: 5:        -0.47266668        -0.00000000         0.00004771  Converged
Root: 6:        -0.40769019        -0.00000771         0.00084161  

Iteration:    8   Subspace Size:   46
Root: 1:        -0.68934177        -0.00000000         0.00007729  Converged
Root: 2:        -0.53608478        -0.00000000         0.00004305  Converged
Root: 3:        -0.53606846        -0.00000000         0.00005080  Converged
Root: 4:        -0.51835693        -0.00000000         0.00007530  Converged
Root: 5:        -0.47266668        -0.00000000         0.00004775  Converged
Root: 6:        -0.40769081        -0.00000062         0.00025556  

Iteration:    9   Subspace Size:   47
Root: 1:        -0.68934177        -0.00000000         0.00007763  Converged
Root: 2:        -0.53608478        -0.00000000         0.00004274  Converged
Root: 3:        -0.53606846        -0.00000000         0.00005105  Converged
Root: 4:        -0.51835693        -0.00000000         0.00007555  Converged
Root: 5:        -0.47266668        -0.00000000         0.00004736  Converged
Root: 6:        -0.40769086        -0.00000005         0.00005124  Converged

Davidson converged in 9 iterations
47 sigma vectors were formed

  Root   Mult.   Total Energy (a.u.)   Ex. Energy (a.u.)     Ex. Energy (eV)     Ex. Energy (nm)        Osc. (a.u.)  
-------------------------------------------------------------------------------------------------------------------
     1  singlet       -394.64938480
     2  singlet       -394.49612781          0.15325699          4.17033418        297.30044467          0.00397490
     3  singlet       -394.49611148          0.15327331          4.17077834        297.26878457          0.16764775
     4  singlet       -394.47839996          0.17098484          4.65273343        266.47608886          0.00283033
     5  singlet       -394.43270970          0.21667510          5.89602835        210.28430219          0.59251395
     6  singlet       -394.36773389          0.28165091          7.66410995        161.77249734          0.37252981

Singlet  1: Largest CI coefficients:
  30  &  30 : closed :   0.964939
  29  &  30 :  open  :   0.121235
  30  &  29 :  open  :   0.121235

Singlet  2: Largest CI coefficients:
  28  &  30 :  open  :   0.684239
  30  &  28 :  open  :   0.684239
  27  &  30 :  open  :  -0.126758
  30  &  27 :  open  :  -0.126758

Singlet  3: Largest CI coefficients:
  29  &  30 :  open  :  -0.601177
  30  &  29 :  open  :  -0.601177
  27  &  30 :  open  :  -0.239789
  30  &  27 :  open  :  -0.239789
  25  &  30 :  open  :  -0.203768
  30  &  25 :  open  :  -0.203768
  30  &  30 : closed :   0.160771
  28  &  30 :  open  :  -0.110137
  30  &  28 :  open  :  -0.110137

Singlet  4: Largest CI coefficients:
  26  &  30 :  open  :  -0.700617
  30  &  26 :  open  :  -0.700617

Singlet  5: Largest CI coefficients:
  27  &  30 :  open  :   0.615274
  30  &  27 :  open  :   0.615274
  29  &  30 :  open  :  -0.226610
  30  &  29 :  open  :  -0.226610
  29  &  29 : closed :  -0.188378
  27  &  27 : closed :   0.159866
  25  &  30 :  open  :  -0.126772
  30  &  25 :  open  :  -0.126772

Singlet  6: Largest CI coefficients:
  25  &  30 :  open  :  -0.600432
  30  &  25 :  open  :  -0.600432
  29  &  30 :  open  :   0.208610
  30  &  29 :  open  :   0.208610
  20  &  30 :  open  :  -0.156384
  30  &  20 :  open  :  -0.156384
  25  &  29 :  open  :  -0.148920
  29  &  25 :  open  :  -0.148920
  30  &  30 : closed :  -0.147225
  27  &  27 : closed :  -0.133183

Singlet state dipole moments:

  Root       Dx         Dy         Dz         |D|  (Debye)
------------------------------------------------------------
     1     5.7228    -6.9768     0.8714     9.0656
     2     4.8832    -1.5863     0.8823     5.2096
     3     0.7247    -3.3998     1.0503     3.6314
     4    -3.9460    -0.9377     1.1610     4.2188
     5     7.9119    -4.8564     0.5328     9.2987
     6     3.0445    -6.1304     0.9537     6.9109

Transition dipole moments between singlet states:

    Transition       Tx         Ty         Tz         |T| (a.u.)
------------------------------------------------------------------
     1 ->    2     0.0070    -0.1497     0.1282     0.1972
     1 ->    3     0.1679    -1.2693    -0.0382     1.2809
     1 ->    4    -0.0048    -0.1287    -0.0908     0.1576
     1 ->    5    -1.9863    -0.3754     0.1243     2.0253
     1 ->    6     0.2920     1.3772    -0.0464     1.4085
     2 ->    3    -0.2216    -0.0733    -0.0719     0.2442
     2 ->    4     0.1953    -0.1361    -0.0099     0.2383
     2 ->    5    -0.0374    -0.0215     0.0815     0.0923
     2 ->    6    -0.1917     0.0638     0.0313     0.2044
     3 ->    4     0.0515    -0.0635    -0.0116     0.0825
     3 ->    5    -0.7010    -0.4765     0.0386     0.8485
     3 ->    6    -1.4762     0.8104     0.0329     1.6843
     4 ->    5     0.1498    -0.0612    -0.0205     0.1631
     4 ->    6    -0.1339     0.0471    -0.0000     0.1420
     5 ->    6    -0.7272     0.1823     0.0391     0.7508

Magnetic transition dipole moments and rotational strengths:

 Transition      Lx         Ly         Lz       R(len)     R(vel) (a.u.)
------------------------------------------------------------------------
 1 ->    2    -0.5791    -0.0307     0.1087    -0.0145    -0.0006
 1 ->    3     0.0541    -0.0201     0.7000    -0.0079     0.0065
 1 ->    4     0.2463     0.1535     0.0552     0.0260    -0.0106
 1 ->    5     0.0019     0.1011     0.7352    -0.0496     0.0188
 1 ->    6     0.0259    -0.0376    -0.0691     0.0410    -0.0243

Electric transition quadrupole moments (Cartesian):

 Transition      Qxy        Qxz        Qyz        Qxx        Qyy        Qzz       norm (a.u.)
----------------------------------------------------------------------------------------------
 1 ->    2     0.2209    -0.0008     0.5380    -0.0799     0.1974     0.0320     0.6202
 1 ->    3     2.0723    -0.0763    -0.1401     0.3638     1.3117     0.1391     2.4884
 1 ->    4     0.1408     0.0573    -0.0567    -0.2521     0.0986     0.0263     0.3167
 1 ->    5    -0.4346     0.4960     0.1764    -4.2577     0.7303    -0.1507     4.3761
 1 ->    6     0.6707    -0.1475    -0.0785     1.4022    -3.7217    -0.2684     4.0456


Building Xtilde...

Building Z-vector RHS...

 Generating 2nd functional diffs
Solving CPSCF equations
Using DIIS solver

 Iter         Residual      
------  --------------------
    1      2.484477813925
    2      3.353950061526
    3      0.241153636386
    4      0.038168683899
    5      0.008944611496
    6      0.006947116404
    7      0.002505912686
    8      0.000808917546
    9      0.000435804514
   10      0.000079427219

CPSCF converged

Building X...

 Generating 2nd functional diffs
 Generating 2nd functional diffs
Building Xtilde...

Building Z-vector RHS...

 Generating 2nd functional diffs
Solving CPSCF equations
Using DIIS solver

 Iter         Residual      
------  --------------------
    1      0.952498968629
    2      1.043045225958
    3      0.143423393476
    4      0.018778275956
    5      0.004101256437
    6      0.001817074746
    7      0.000642861361
    8      0.000169098426
    9      0.000093573877

CPSCF converged

Building X...

 Generating 2nd functional diffs
 Generating 2nd functional diffs
Building Xtilde...

Building Z-vector RHS...

 Generating 2nd functional diffs
Solving CPSCF equations
Using DIIS solver

 Iter         Residual      
------  --------------------
    1      0.333447131436
    2      0.467678139919
    3      0.021930659595
    4      0.005349514760
    5      0.002188556258
    6      0.000719067839
    7      0.000307991004
    8      0.000118517592
    9      0.000063089599

CPSCF converged

Building X...

 Generating 2nd functional diffs
 Generating 2nd functional diffs
Lower state energy:      -394.4961278063
Upper state energy:      -394.4961114839
Energy difference:          0.0000163224
 Energy calculation finished, energy:  0.000000000E+00

Converting Cartesians to HDLC

Converting Cartesians to HDLC

Converting Cartesians to HDLC
 in dlf_makehessian...
Updating Hessian with the BFGS update, No    11
Testing convergence  in cycle   12
    Energy  0.0000E+00 Target: 1.0000E-04 converged?  yes
  Max step  2.3909E-02 Target: 4.0000E-03 converged?   no
  RMS step  9.4589E-03 Target: 2.6667E-03 converged?   no
  Max grad  3.2031E-03 Target: 1.0000E-03 converged?   no
  RMS grad  1.3508E-03 Target: 6.6667E-04 converged?   no

Converting HDLC to Cartesians
DFTD Energy:    -0.0162153 hartree
Setting up the DFT grid...
| time to set the grid = 0.00 s
DFT grid points: 37219 (2863 points/atom)

                      *** Start SCF Iterations ***

 Iter     DIIS Error       Energy change      Electrons        XC Energy           Energy        Time(s)
----------------------------------------------------------------------------------------------------------
Initial temperature is 5000.000000
| Skip purify step
|    1     0.0580684152    -394.3214388356    58.0001754778   -27.5466308827    -394.3214388356     0.20  
|    2     0.1339666012      +8.1323367146    57.9998458983   -26.7121608215    -386.1891021210     0.20  
|    3     0.0399903527      -0.2682582918    57.9998727681   -26.8485761577    -386.4573604128     0.19  
|    4     0.0248106836      -0.0182236399    57.9998750424   -26.8904663734    -386.4755840527     0.19  
|    5     0.0105905679      -0.0106078495    57.9998762121   -26.9217033512    -386.4861919023     0.19  
|    6     0.0034349287      -0.0017249569    57.9998755328   -26.9343880565    -386.4879168592     0.18  
|    7     0.0011878246      -0.0002880622    57.9998755122   -26.9409993777    -386.4882049213     0.18  
|    8     0.0002008939      -0.0000136165    57.9998750233   -26.9424891884    -386.4882185378     0.17  
|    9     0.0001673457      -0.0000029496    57.9998749150   -26.9424779726    -386.4882214874     0.20  
|   10     0.0000905544      -0.0000009814    57.9998747991   -26.9424082792    -386.4882224688     0.17  
|   11     0.0000366493      -0.0000001565    57.9998747559   -26.9424240618    -386.4882226253     0.16  
|   12     0.0000065023      -0.0000000300    57.9998747393   -26.9423685263    -386.4882226552     0.16  
----------------------------------------------------------------------------------------------------------
FINAL ENERGY: -386.4882226552 a.u.
Fractional Occupation Entropy: 0.0000000000
Mermin Free Energy:            -386.4882226552
DISPERSION CONTRIBUTION TO ENERGY: -0.0162152917 a.u.
HOMO-LUMO GAP: 4.863 eV
CENTER OF MASS: {0.015173, -0.009415, -0.026597} ANGS
DIPOLE MOMENT: {3.747266, -2.282702, 0.879647} (|D| = 4.475099) DEBYE
Writing out molden info

Running Mulliken population analysis...


  Restricted hh-TDA Parameters
--------------------------------------------
Number of occupied orbitals:            30
Number of virtual orbitals:             92
Number of molecular orbitals:          122
Number of basis functions:             130
Multiplicity of target state:      singlet

 Generating 2nd functional diffs
Reference energy:             -393.9588521037
Number of electrons:            59.9998704201
XC energy:                     -28.1375808786

      Davidson Diagonalization Parameters
-----------------------------------------------
Number of roots to find:                    6
Number of guess vectors:                   18
Maximum subspace size:                     60
Number of vectors to save:                  6
Collapse vectors per root:                  2
Number of CSFs:                           465
Maximum Davidson iterations:              100
Residual convergence:                 1.0e-04
Orthogonality tolerance:              1.0e-12
Use incremental sigma vectors:             No

Davidson memory usage: 566.28 kB

Guess Vectors:
  30 &  30 : closed :    -0.836142
  30 &  29 :  open  :    -0.667349
  30 &  28 :  open  :    -0.663316
  30 &  27 :  open  :    -0.624013
  30 &  26 :  open  :    -0.609816
  30 &  25 :  open  :    -0.557295
  29 &  29 : closed :    -0.498556
  29 &  28 :  open  :    -0.494523
  28 &  28 : closed :    -0.490491
  30 &  24 :  open  :    -0.488035
  30 &  22 :  open  :    -0.457295
  29 &  27 :  open  :    -0.455220
  28 &  27 :  open  :    -0.451188
  30 &  23 :  open  :    -0.442317
  29 &  26 :  open  :    -0.441023
  30 &  20 :  open  :    -0.440158
  28 &  26 :  open  :    -0.436990
  30 &  21 :  open  :    -0.415971

  Root           Eigenvalue       Energy Change        Residual
-------------------------------------------------------------------
Iteration:    0   Subspace Size:   18
Root: 1:        -0.68744665        -0.68744665         0.04757486  
Root: 2:        -0.53457637        -0.53457637         0.03930988  
Root: 3:        -0.53420536        -0.53420536         0.04277075  
Root: 4:        -0.51704539        -0.51704539         0.03405144  
Root: 5:        -0.46322708        -0.46322708         0.06857526  
Root: 6:        -0.39416229        -0.39416229         0.05691981  

Iteration:    1   Subspace Size:   24
Root: 1:        -0.69057585        -0.00312919         0.00527228  
Root: 2:        -0.53732361        -0.00274724         0.00562567  
Root: 3:        -0.53727789        -0.00307253         0.00812868  
Root: 4:        -0.51927149        -0.00222609         0.00989698  
Root: 5:        -0.47317031        -0.00994323         0.02259828  
Root: 6:        -0.40320184        -0.00903955         0.04494330  

Iteration:    2   Subspace Size:   30
Root: 1:        -0.69060982        -0.00003397         0.00077712  
Root: 2:        -0.53737964        -0.00005603         0.00142846  
Root: 3:        -0.53736114        -0.00008325         0.00135265  
Root: 4:        -0.51944189        -0.00017041         0.00198733  
Root: 5:        -0.47407608        -0.00090576         0.00391697  
Root: 6:        -0.40592322        -0.00272138         0.03282803  

Iteration:    3   Subspace Size:   36
Root: 1:        -0.69061041        -0.00000059         0.00008506  Converged
Root: 2:        -0.53738220        -0.00000256         0.00026522  
Root: 3:        -0.53736340        -0.00000226         0.00029170  
Root: 4:        -0.51944771        -0.00000581         0.00044826  
Root: 5:        -0.47409541        -0.00001933         0.00092196  
Root: 6:        -0.40701770        -0.00109447         0.02765708  

Iteration:    4   Subspace Size:   41
Root: 1:        -0.69061041        -0.00000000         0.00007772  Converged
Root: 2:        -0.53738228        -0.00000008         0.00004430  Converged
Root: 3:        -0.53736347        -0.00000007         0.00006195  Converged
Root: 4:        -0.51944793        -0.00000022         0.00007940  Converged
Root: 5:        -0.47409608        -0.00000067         0.00020789  
Root: 6:        -0.40801132        -0.00099363         0.01907513  

Iteration:    5   Subspace Size:   43
Root: 1:        -0.69061041        -0.00000000         0.00007815  Converged
Root: 2:        -0.53738228        -0.00000000         0.00004262  Converged
Root: 3:        -0.53736347        -0.00000000         0.00005672  Converged
Root: 4:        -0.51944793        -0.00000000         0.00007818  Converged
Root: 5:        -0.47409611        -0.00000003         0.00004648  Converged
Root: 6:        -0.40843172        -0.00042039         0.01208378  

Iteration:    6   Subspace Size:   44
Root: 1:        -0.69061041        -0.00000000         0.00007818  Converged
Root: 2:        -0.53738228        -0.00000000         0.00004263  Converged
Root: 3:        -0.53736347        -0.00000000         0.00005653  Converged
Root: 4:        -0.51944793        -0.00000000         0.00007810  Converged
Root: 5:        -0.47409611        -0.00000000         0.00004636  Converged
Root: 6:        -0.40862116        -0.00018944         0.00383122  

Iteration:    7   Subspace Size:   45
Root: 1:        -0.69061041        -0.00000000         0.00007808  Converged
Root: 2:        -0.53738228        -0.00000000         0.00004264  Converged
Root: 3:        -0.53736347        -0.00000000         0.00005023  Converged
Root: 4:        -0.51944793        -0.00000000         0.00006883  Converged
Root: 5:        -0.47409611        -0.00000000         0.00004558  Converged
Root: 6:        -0.40863526        -0.00001410         0.00110400  

Iteration:    8   Subspace Size:   46
Root: 1:        -0.69061041        -0.00000000         0.00007812  Converged
Root: 2:        -0.53738228        -0.00000000         0.00004208  Converged
Root: 3:        -0.53736347        -0.00000000         0.00004859  Converged
Root: 4:        -0.51944793        -0.00000000         0.00006474  Converged
Root: 5:        -0.47409611        -0.00000000         0.00004558  Converged
Root: 6:        -0.40863631        -0.00000105         0.00033826  

Iteration:    9   Subspace Size:   47
Root: 1:        -0.69061041        -0.00000000         0.00007872  Converged
Root: 2:        -0.53738228        -0.00000000         0.00004183  Converged
Root: 3:        -0.53736347        -0.00000000         0.00004863  Converged
Root: 4:        -0.51944793        -0.00000000         0.00006418  Converged
Root: 5:        -0.47409611        -0.00000000         0.00004538  Converged
Root: 6:        -0.40863639        -0.00000008         0.00006846  Converged

Davidson converged in 9 iterations
47 sigma vectors were formed

  Root   Mult.   Total Energy (a.u.)   Ex. Energy (a.u.)     Ex. Energy (eV)     Ex. Energy (nm)        Osc. (a.u.)  
-------------------------------------------------------------------------------------------------------------------
     1  singlet       -394.64946251
     2  singlet       -394.49623438          0.15322813          4.16954886        297.35644016          0.00443633
     3  singlet       -394.49621557          0.15324694          4.17006076        297.31993784          0.16608462
     4  singlet       -394.47830003          0.17116248          4.65756735        266.19952318          0.00236521
     5  singlet       -394.43294822          0.21651430          5.89165283        210.44047295          0.59605192
     6  singlet       -394.36748850          0.28197402          7.67290214        161.58712619          0.37154575

Singlet  1: Largest CI coefficients:
  30  &  30 : closed :  -0.964832
  29  &  30 :  open  :  -0.121285
  30  &  29 :  open  :  -0.121285

Singlet  2: Largest CI coefficients:
  28  &  30 :  open  :  -0.682572
  30  &  28 :  open  :  -0.682572
  27  &  30 :  open  :   0.130462
  30  &  27 :  open  :   0.130462

Singlet  3: Largest CI coefficients:
  29  &  30 :  open  :   0.597225
  30  &  29 :  open  :   0.597225
  27  &  30 :  open  :   0.246209
  30  &  27 :  open  :   0.246209
  25  &  30 :  open  :   0.202984
  30  &  25 :  open  :   0.202984
  30  &  30 : closed :  -0.161581
  28  &  30 :  open  :   0.119692
  30  &  28 :  open  :   0.119692

Singlet  4: Largest CI coefficients:
  26  &  30 :  open  :  -0.701098
  30  &  26 :  open  :  -0.701098

Singlet  5: Largest CI coefficients:
  27  &  30 :  open  :  -0.612957
  30  &  27 :  open  :  -0.612957
  29  &  30 :  open  :   0.235202
  30  &  29 :  open  :   0.235202
  29  &  29 : closed :   0.185963
  27  &  27 : closed :  -0.158950
  25  &  30 :  open  :   0.128754
  30  &  25 :  open  :   0.128754

Singlet  6: Largest CI coefficients:
  25  &  30 :  open  :  -0.599940
  30  &  25 :  open  :  -0.599940
  29  &  30 :  open  :   0.208696
  30  &  29 :  open  :   0.208696
  20  &  30 :  open  :  -0.158997
  30  &  20 :  open  :  -0.158997
  25  &  29 :  open  :  -0.149496
  29  &  25 :  open  :  -0.149496
  30  &  30 : closed :  -0.147963
  27  &  27 : closed :  -0.132084

Singlet state dipole moments:

  Root       Dx         Dy         Dz         |D|  (Debye)
------------------------------------------------------------
     1     5.7945    -6.9931     0.8696     9.1233
     2     4.8973    -1.5746     0.8584     5.2153
     3     0.8217    -3.3718     1.0172     3.6165
     4    -3.8666    -0.9396     1.1023     4.1290
     5     7.9550    -4.8849     0.5232     9.3498
     6     3.0884    -6.1297     0.9276     6.9262

Transition dipole moments between singlet states:

    Transition       Tx         Ty         Tz         |T| (a.u.)
------------------------------------------------------------------
     1 ->    2     0.0129    -0.1639     0.1280     0.2084
     1 ->    3     0.1736    -1.2626    -0.0360     1.2750
     1 ->    4     0.0009     0.1132     0.0890     0.1440
     1 ->    5    -1.9906    -0.3912     0.1180     2.0321
     1 ->    6    -0.2924    -1.3742     0.0505     1.4059
     2 ->    3    -0.2407    -0.0819    -0.0729     0.2645
     2 ->    4    -0.2588     0.1423     0.0107     0.2955
     2 ->    5    -0.0536    -0.0327     0.0828     0.1040
     2 ->    6     0.2086    -0.0752    -0.0310     0.2239
     3 ->    4    -0.0348     0.0498     0.0124     0.0620
     3 ->    5    -0.7023    -0.4845     0.0346     0.8539
     3 ->    6     1.4738    -0.8117    -0.0257     1.6828
     4 ->    5    -0.1188     0.0502     0.0167     0.1301
     4 ->    6    -0.1157     0.0391    -0.0008     0.1222
     5 ->    6     0.7255    -0.1956    -0.0378     0.7524

Magnetic transition dipole moments and rotational strengths:

 Transition      Lx         Ly         Lz       R(len)     R(vel) (a.u.)
------------------------------------------------------------------------
 1 ->    2    -0.5784    -0.0354     0.1158    -0.0131    -0.0013
 1 ->    3     0.0637    -0.0162     0.6948    -0.0066     0.0065
 1 ->    4    -0.2347    -0.1500    -0.0467     0.0213    -0.0088
 1 ->    5     0.0006     0.0956     0.7467    -0.0495     0.0178
 1 ->    6    -0.0234     0.0352     0.0675     0.0381    -0.0226

Electric transition quadrupole moments (Cartesian):

 Transition      Qxy        Qxz        Qyz        Qxx        Qyy        Qzz       norm (a.u.)
----------------------------------------------------------------------------------------------
 1 ->    2     0.2561    -0.0079     0.5326    -0.0603     0.2181     0.0339     0.6338
 1 ->    3     2.0767    -0.0783    -0.1533     0.3752     1.3155     0.1396     2.4966
 1 ->    4    -0.1210    -0.0486     0.0480     0.2093    -0.0869    -0.0226     0.2668
 1 ->    5    -0.4328     0.4748     0.1748    -4.2472     0.7335    -0.1481     4.3637
 1 ->    6    -0.6670     0.1423     0.0537    -1.4048     3.7245     0.2692     4.0479


Building Xtilde...

Building Z-vector RHS...

 Generating 2nd functional diffs
Solving CPSCF equations
Using DIIS solver

 Iter         Residual      
------  --------------------
    1      2.458758606982
    2      3.311272773771
    3      0.240617386823
    4      0.038050209061
    5      0.008891840134
    6      0.006928324844
    7      0.002498808330
    8      0.000810775551
    9      0.000437110592
   10      0.000080178412

CPSCF converged

Building X...

 Generating 2nd functional diffs
 Generating 2nd functional diffs
Building Xtilde...

Building Z-vector RHS...

 Generating 2nd functional diffs
Solving CPSCF equations
Using DIIS solver

 Iter         Residual      
------  --------------------
    1      0.947174254432
    2      1.034389010431
    3      0.143169228481
    4      0.018792399750
    5      0.004068373817
    6      0.001799466515
    7      0.000645689594
    8      0.000170922948
    9      0.000093993379

CPSCF converged

Building X...

 Generating 2nd functional diffs
 Generating 2nd functional diffs
Building Xtilde...

Building Z-vector RHS...

 Generating 2nd functional diffs
Solving CPSCF equations
Using DIIS solver

 Iter         Residual      
------  --------------------
    1      0.369546520727
    2      0.518475278285
    3      0.024437107278
    4      0.005426888299
    5      0.002324791472
    6      0.000752604597
    7      0.000332201330
    8      0.000131111332
    9      0.000067848919

CPSCF converged

Building X...

 Generating 2nd functional diffs
 Generating 2nd functional diffs
Lower state energy:      -394.4962343839
Upper state energy:      -394.4962155719
Energy difference:          0.0000188120
 Energy calculation finished, energy:  0.000000000E+00

Converting Cartesians to HDLC

Converting Cartesians to HDLC

Converting Cartesians to HDLC
 in dlf_makehessian...
Updating Hessian with the BFGS update, No    12
Testing convergence  in cycle   13
    Energy  0.0000E+00 Target: 1.0000E-04 converged?  yes
  Max step  2.8582E-02 Target: 4.0000E-03 converged?   no
  RMS step  1.1058E-02 Target: 2.6667E-03 converged?   no
  Max grad  2.9501E-03 Target: 1.0000E-03 converged?   no
  RMS grad  1.3628E-03 Target: 6.6667E-04 converged?   no

Converting HDLC to Cartesians
DFTD Energy:    -0.0162145 hartree
Setting up the DFT grid...
| time to set the grid = 0.00 s
DFT grid points: 37222 (2863 points/atom)

                      *** Start SCF Iterations ***

 Iter     DIIS Error       Energy change      Electrons        XC Energy           Energy        Time(s)
----------------------------------------------------------------------------------------------------------
Initial temperature is 5000.000000
| Skip purify step
|    1     0.0583267807    -394.3206258431    57.9999121395   -27.5465802697    -394.3206258431     0.20  
|    2     0.1346260659      +8.1338804688    57.9998590148   -26.7121445297    -386.1867453743     0.20  
|    3     0.0401128962      -0.2697820180    57.9998873188   -26.8484066945    -386.4565273923     0.19  
|    4     0.0249234928      -0.0183335728    57.9998895670   -26.8904086866    -386.4748609651     0.19  
|    5     0.0105884651      -0.0106635876    57.9998908582   -26.9216686895    -386.4855245527     0.19  
|    6     0.0034642823      -0.0017238075    57.9998902416   -26.9343117678    -386.4872483602     0.18  
|    7     0.0011994167      -0.0002890858    57.9998902134   -26.9409208911    -386.4875374460     0.17  
|    8     0.0002006690      -0.0000137222    57.9998897072   -26.9424225875    -386.4875511682     0.17  
|    9     0.0001692861      -0.0000029703    57.9998896110   -26.9424046165    -386.4875541385     0.20  
|   10     0.0000893022      -0.0000009897    57.9998894985   -26.9423342235    -386.4875551282     0.17  
|   11     0.0000369289      -0.0000001581    57.9998894564   -26.9423496847    -386.4875552863     0.16  
|   12     0.0000065747      -0.0000000298    57.9998894411   -26.9422938110    -386.4875553161     0.16  
----------------------------------------------------------------------------------------------------------
FINAL ENERGY: -386.4875553161 a.u.
Fractional Occupation Entropy: 0.0000000000
Mermin Free Energy:            -386.4875553161
DISPERSION CONTRIBUTION TO ENERGY: -0.0162144724 a.u.
HOMO-LUMO GAP: 4.875 eV
CENTER OF MASS: {0.013424, -0.009171, -0.025576} ANGS
DIPOLE MOMENT: {3.803108, -2.264884, 0.828391} (|D| = 4.503283) DEBYE
Writing out molden info

Running Mulliken population analysis...


  Restricted hh-TDA Parameters
--------------------------------------------
Number of occupied orbitals:            30
Number of virtual orbitals:             92
Number of molecular orbitals:          122
Number of basis functions:             130
Multiplicity of target state:      singlet

 Generating 2nd functional diffs
Reference energy:             -393.9578617508
Number of electrons:            59.9998856288
XC energy:                     -28.1375030077

      Davidson Diagonalization Parameters
-----------------------------------------------
Number of roots to find:                    6
Number of guess vectors:                   18
Maximum subspace size:                     60
Number of vectors to save:                  6
Collapse vectors per root:                  2
Number of CSFs:                           465
Maximum Davidson iterations:              100
Residual convergence:                 1.0e-04
Orthogonality tolerance:              1.0e-12
Use incremental sigma vectors:             No

Davidson memory usage: 566.28 kB

Guess Vectors:
  30 &  30 : closed :    -0.837339
  30 &  29 :  open  :    -0.667979
  30 &  28 :  open  :    -0.664188
  30 &  27 :  open  :    -0.625776
  30 &  26 :  open  :    -0.610556
  30 &  25 :  open  :    -0.558187
  29 &  29 : closed :    -0.498619
  29 &  28 :  open  :    -0.494828
  28 &  28 : closed :    -0.491037
  30 &  24 :  open  :    -0.488066
  30 &  22 :  open  :    -0.457931
  29 &  27 :  open  :    -0.456416
  28 &  27 :  open  :    -0.452625
  30 &  23 :  open  :    -0.443670
  29 &  26 :  open  :    -0.441196
  30 &  20 :  open  :    -0.440961
  28 &  26 :  open  :    -0.437405
  30 &  21 :  open  :    -0.416557

  Root           Eigenvalue       Energy Change        Residual
-------------------------------------------------------------------
Iteration:    0   Subspace Size:   18
Root: 1:        -0.68856475        -0.68856475         0.04745753  
Root: 2:        -0.53570610        -0.53570610         0.03911624  
Root: 3:        -0.53531597        -0.53531597         0.04266666  
Root: 4:        -0.51785318        -0.51785318         0.03398847  
Root: 5:        -0.46467059        -0.46467059         0.06836649  
Root: 6:        -0.39494894        -0.39494894         0.05684053  

Iteration:    1   Subspace Size:   24
Root: 1:        -0.69167228        -0.00310753         0.00525049  
Root: 2:        -0.53842181        -0.00271571         0.00556665  
Root: 3:        -0.53837209        -0.00305611         0.00806912  
Root: 4:        -0.52006774        -0.00221456         0.00985621  
Root: 5:        -0.47450947        -0.00983888         0.02269848  
Root: 6:        -0.40411706        -0.00916811         0.04449668  

Iteration:    2   Subspace Size:   30
Root: 1:        -0.69170582        -0.00003354         0.00076962  
Root: 2:        -0.53847347        -0.00005166         0.00137927  
Root: 3:        -0.53845692        -0.00008483         0.00137729  
Root: 4:        -0.52023805        -0.00017031         0.00182459  
Root: 5:        -0.47541221        -0.00090274         0.00382328  
Root: 6:        -0.40736108        -0.00324402         0.02940323  

Iteration:    3   Subspace Size:   36
Root: 1:        -0.69170640        -0.00000057         0.00008638  Converged
Root: 2:        -0.53847583        -0.00000237         0.00025392  
Root: 3:        -0.53845923        -0.00000231         0.00030073  
Root: 4:        -0.52024292        -0.00000487         0.00041817  
Root: 5:        -0.47543036        -0.00001815         0.00089837  
Root: 6:        -0.40844097        -0.00107990         0.02206361  

Iteration:    4   Subspace Size:   41
Root: 1:        -0.69170640        -0.00000000         0.00008026  Converged
Root: 2:        -0.53847591        -0.00000007         0.00004147  Converged
Root: 3:        -0.53845931        -0.00000008         0.00006228  Converged
Root: 4:        -0.52024312        -0.00000020         0.00007264  Converged
Root: 5:        -0.47543100        -0.00000064         0.00020089  
Root: 6:        -0.40873218        -0.00029121         0.02126295  

Iteration:    5   Subspace Size:   43
Root: 1:        -0.69170640        -0.00000000         0.00007930  Converged
Root: 2:        -0.53847591        -0.00000000         0.00004088  Converged
Root: 3:        -0.53845931        -0.00000000         0.00006044  Converged
Root: 4:        -0.52024312        -0.00000000         0.00007204  Converged
Root: 5:        -0.47543103        -0.00000003         0.00004574  Converged
Root: 6:        -0.40925561        -0.00052343         0.01277765  

Iteration:    6   Subspace Size:   44
Root: 1:        -0.69170640        -0.00000000         0.00007920  Converged
Root: 2:        -0.53847591        -0.00000000         0.00004086  Converged
Root: 3:        -0.53845931        -0.00000000         0.00005723  Converged
Root: 4:        -0.52024312        -0.00000000         0.00006867  Converged
Root: 5:        -0.47543103        -0.00000000         0.00004575  Converged
Root: 6:        -0.40937628        -0.00012066         0.00648508  

Iteration:    7   Subspace Size:   45
Root: 1:        -0.69170640        -0.00000000         0.00007902  Converged
Root: 2:        -0.53847591        -0.00000000         0.00003986  Converged
Root: 3:        -0.53845931        -0.00000000         0.00004445  Converged
Root: 4:        -0.52024313        -0.00000000         0.00005074  Converged
Root: 5:        -0.47543103        -0.00000000         0.00004466  Converged
Root: 6:        -0.40941136        -0.00003508         0.00183124  

Iteration:    8   Subspace Size:   46
Root: 1:        -0.69170640        -0.00000000         0.00007941  Converged
Root: 2:        -0.53847591        -0.00000000         0.00003945  Converged
Root: 3:        -0.53845931        -0.00000000         0.00004306  Converged
Root: 4:        -0.52024313        -0.00000000         0.00004688  Converged
Root: 5:        -0.47543103        -0.00000000         0.00004461  Converged
Root: 6:        -0.40941421        -0.00000285         0.00057024  

Iteration:    9   Subspace Size:   47
Root: 1:        -0.69170640        -0.00000000         0.00008027  Converged
Root: 2:        -0.53847591        -0.00000000         0.00003930  Converged
Root: 3:        -0.53845931        -0.00000000         0.00004173  Converged
Root: 4:        -0.52024313        -0.00000000         0.00004495  Converged
Root: 5:        -0.47543103        -0.00000000         0.00004447  Converged
Root: 6:        -0.40941447        -0.00000026         0.00013795  

Iteration:   10   Subspace Size:   48
Root: 1:        -0.69170640        -0.00000000         0.00008032  Converged
Root: 2:        -0.53847591        -0.00000000         0.00003933  Converged
Root: 3:        -0.53845931        -0.00000000         0.00004156  Converged
Root: 4:        -0.52024313        -0.00000000         0.00004317  Converged
Root: 5:        -0.47543103        -0.00000000         0.00004466  Converged
Root: 6:        -0.40941448        -0.00000001         0.00003440  Converged

Davidson converged in 10 iterations
48 sigma vectors were formed

  Root   Mult.   Total Energy (a.u.)   Ex. Energy (a.u.)     Ex. Energy (eV)     Ex. Energy (nm)        Osc. (a.u.)  
-------------------------------------------------------------------------------------------------------------------
     1  singlet       -394.64956815
     2  singlet       -394.49633766          0.15323049          4.16961317        297.35185415          0.01121151
     3  singlet       -394.49632106          0.15324709          4.17006479        297.31965057          0.15793015
     4  singlet       -394.47810488          0.17146327          4.66575227        265.73254091          0.00197691
     5  singlet       -394.43329278          0.21627537          5.88515129        210.67295396          0.59930727
     6  singlet       -394.36727623          0.28229192          7.68155265        161.40515636          0.37142803

Singlet  1: Largest CI coefficients:
  30  &  30 : closed :   0.964872
  29  &  30 :  open  :   0.120601
  30  &  29 :  open  :   0.120601

Singlet  2: Largest CI coefficients:
  28  &  30 :  open  :   0.664148
  30  &  28 :  open  :   0.664148
  27  &  30 :  open  :  -0.159613
  30  &  27 :  open  :  -0.159613
  29  &  30 :  open  :  -0.137740
  30  &  29 :  open  :  -0.137740

Singlet  3: Largest CI coefficients:
  29  &  30 :  open  :  -0.582497
  30  &  29 :  open  :  -0.582497
  27  &  30 :  open  :  -0.236713
  30  &  27 :  open  :  -0.236713
  25  &  30 :  open  :  -0.197940
  30  &  25 :  open  :  -0.197940
  28  &  30 :  open  :  -0.197936
  30  &  28 :  open  :  -0.197936
  30  &  30 : closed :   0.158194

Singlet  4: Largest CI coefficients:
  26  &  30 :  open  :  -0.701640
  30  &  26 :  open  :  -0.701640

Singlet  5: Largest CI coefficients:
  27  &  30 :  open  :   0.610521
  30  &  27 :  open  :   0.610521
  29  &  30 :  open  :  -0.242909
  30  &  29 :  open  :  -0.242909
  29  &  29 : closed :  -0.183261
  27  &  27 : closed :   0.157908
  25  &  30 :  open  :  -0.131006
  30  &  25 :  open  :  -0.131006

Singlet  6: Largest CI coefficients:
  25  &  30 :  open  :  -0.599486
  30  &  25 :  open  :  -0.599486
  29  &  30 :  open  :   0.208929
  30  &  29 :  open  :   0.208929
  20  &  30 :  open  :  -0.160698
  30  &  20 :  open  :  -0.160698
  25  &  29 :  open  :  -0.149864
  29  &  25 :  open  :  -0.149864
  30  &  30 : closed :  -0.148129
  27  &  27 : closed :  -0.132352

Singlet state dipole moments:

  Root       Dx         Dy         Dz         |D|  (Debye)
------------------------------------------------------------
     1     5.8701    -6.9979     0.8696     9.1753
     2     4.7598    -1.6309     0.7984     5.0944
     3     1.0981    -3.2743     1.0219     3.6016
     4    -3.8060    -0.9376     1.0444     4.0565
     5     7.9853    -4.9105     0.5158     9.3886
     6     3.1518    -6.1294     0.9015     6.9510

Transition dipole moments between singlet states:

    Transition       Tx         Ty         Tz         |T| (a.u.)
------------------------------------------------------------------
     1 ->    2     0.0375    -0.3055     0.1226     0.3313
     1 ->    3     0.1762    -1.2299    -0.0462     1.2433
     1 ->    4     0.0028    -0.0962    -0.0896     0.1315
     1 ->    5    -1.9951    -0.4043     0.1118     2.0388
     1 ->    6     0.2940     1.3727    -0.0551     1.4049
     2 ->    3    -0.4105    -0.1594    -0.0671     0.4455
     2 ->    4     0.2668    -0.1465    -0.0110     0.3046
     2 ->    5    -0.1390    -0.0942     0.0860     0.1887
     2 ->    6    -0.3739     0.1679     0.0319     0.4111
     3 ->    4    -0.0024    -0.0212    -0.0111     0.0241
     3 ->    5    -0.6971    -0.4834     0.0222     0.8486
     3 ->    6    -1.4370     0.7964     0.0148     1.6430
     4 ->    5     0.0865    -0.0387    -0.0146     0.0959
     4 ->    6    -0.0973     0.0309    -0.0016     0.1021
     5 ->    6    -0.7318     0.2048     0.0373     0.7608

Magnetic transition dipole moments and rotational strengths:

 Transition      Lx         Ly         Lz       R(len)     R(vel) (a.u.)
------------------------------------------------------------------------
 1 ->    2    -0.5635    -0.0390     0.1922    -0.0144    -0.0049
 1 ->    3     0.1305    -0.0085     0.6730    -0.0024     0.0092
 1 ->    4     0.2334     0.1487     0.0372     0.0170    -0.0070
 1 ->    5    -0.0007     0.0898     0.7586    -0.0499     0.0170
 1 ->    6     0.0206    -0.0339    -0.0682     0.0367    -0.0217

Electric transition quadrupole moments (Cartesian):

 Transition      Qxy        Qxz        Qyz        Qxx        Qyy        Qzz       norm (a.u.)
----------------------------------------------------------------------------------------------
 1 ->    2     0.5012    -0.0215     0.5069    -0.0023     0.3719     0.0506     0.8059
 1 ->    3     2.0331    -0.0788    -0.2188     0.3971     1.2814     0.1349     2.4506
 1 ->    4     0.0987     0.0412    -0.0477    -0.1619     0.0734     0.0182     0.2136
 1 ->    5    -0.4324     0.4525     0.1731    -4.2379     0.7290    -0.1465     4.3513
 1 ->    6     0.6714    -0.1406    -0.0293     1.4304    -3.7173    -0.2700     4.0508


Building Xtilde...

Building Z-vector RHS...

 Generating 2nd functional diffs
Solving CPSCF equations
Using DIIS solver

 Iter         Residual      
------  --------------------
    1      2.342137927407
    2      3.138049768144
    3      0.234368753329
    4      0.037187809063
    5      0.008458126859
    6      0.006713257046
    7      0.002408911432
    8      0.000800779611
    9      0.000431189921
   10      0.000079555809

CPSCF converged

Building X...

 Generating 2nd functional diffs
 Generating 2nd functional diffs
Building Xtilde...

Building Z-vector RHS...

 Generating 2nd functional diffs
Solving CPSCF equations
Using DIIS solver

 Iter         Residual      
------  --------------------
    1      0.891793984420
    2      0.927193170824
    3      0.129387588759
    4      0.018507252606
    5      0.003896453262
    6      0.001685998856
    7      0.000651078407
    8      0.000182138500
    9      0.000119050889
   10      0.000037240277

CPSCF converged

Building X...

 Generating 2nd functional diffs
 Generating 2nd functional diffs
Building Xtilde...

Building Z-vector RHS...

 Generating 2nd functional diffs
Solving CPSCF equations
Using DIIS solver

 Iter         Residual      
------  --------------------
    1      0.667279483984
    2      0.938088142104
    3      0.044483070875
    4      0.006861596376
    5      0.003247762430
    6      0.001067490680
    7      0.000545766665
    8      0.000232769372
    9      0.000099456041

CPSCF converged

Building X...

 Generating 2nd functional diffs
 Generating 2nd functional diffs
Lower state energy:      -394.4963376569
Upper state energy:      -394.4963210601
Energy difference:          0.0000165969
 Energy calculation finished, energy:  0.000000000E+00

Converting Cartesians to HDLC

Converting Cartesians to HDLC

Converting Cartesians to HDLC
 in dlf_makehessian...
Updating Hessian with the BFGS update, No    13
Testing convergence  in cycle   14
    Energy  0.0000E+00 Target: 1.0000E-04 converged?  yes
  Max step  2.9805E-02 Target: 4.0000E-03 converged?   no
  RMS step  1.0972E-02 Target: 2.6667E-03 converged?   no
  Max grad  3.5334E-03 Target: 1.0000E-03 converged?   no
  RMS grad  1.2839E-03 Target: 6.6667E-04 converged?   no

Converting HDLC to Cartesians
DFTD Energy:    -0.0162154 hartree
Setting up the DFT grid...
| time to set the grid = 0.00 s
DFT grid points: 37224 (2863 points/atom)

                      *** Start SCF Iterations ***

 Iter     DIIS Error       Energy change      Electrons        XC Energy           Energy        Time(s)
----------------------------------------------------------------------------------------------------------
Initial temperature is 5000.000000
| Skip purify step
|    1     0.0577512683    -394.3199686514    57.9999491242   -27.5463958900    -394.3199686514     0.20  
|    2     0.1330080602      +8.1332361136    57.9998632730   -26.7121551330    -386.1867325378     0.20  
|    3     0.0402820125      -0.2695237503    57.9998926898   -26.8483028887    -386.4562562881     0.19  
|    4     0.0246596243      -0.0182832457    57.9998949679   -26.8901790190    -386.4745395338     0.18  
|    5     0.0106740692      -0.0106567958    57.9998964627   -26.9214091701    -386.4851963295     0.19  
|    6     0.0035234701      -0.0017358813    57.9998959182   -26.9340387698    -386.4869322108     0.18  
|    7     0.0012120209      -0.0002941979    57.9998959201   -26.9407197158    -386.4872264087     0.18  
|    8     0.0002027446      -0.0000137816    57.9998954117   -26.9422585733    -386.4872401903     0.17  
|    9     0.0001649783      -0.0000029060    57.9998953288   -26.9422411624    -386.4872430963     0.20  
|   10     0.0000867892      -0.0000009586    57.9998952219   -26.9421702359    -386.4872440548     0.17  
|   11     0.0000364815      -0.0000001577    57.9998951813   -26.9421854313    -386.4872442125     0.16  
|   12     0.0000066302      -0.0000000299    57.9998951671   -26.9421296924    -386.4872442424     0.16  
----------------------------------------------------------------------------------------------------------
FINAL ENERGY: -386.4872442424 a.u.
Fractional Occupation Entropy: 0.0000000000
Mermin Free Energy:            -386.4872442424
DISPERSION CONTRIBUTION TO ENERGY: -0.0162153825 a.u.
HOMO-LUMO GAP: 4.888 eV
CENTER OF MASS: {0.012201, -0.009105, -0.024885} ANGS
DIPOLE MOMENT: {3.834912, -2.259113, 0.789197} (|D| = 4.520285) DEBYE
Writing out molden info

Running Mulliken population analysis...


  Restricted hh-TDA Parameters
--------------------------------------------
Number of occupied orbitals:            30
Number of virtual orbitals:             92
Number of molecular orbitals:          122
Number of basis functions:             130
Multiplicity of target state:      singlet

 Generating 2nd functional diffs
Reference energy:             -393.9573782462
Number of electrons:            59.9998915522
XC energy:                     -28.1373315522

      Davidson Diagonalization Parameters
-----------------------------------------------
Number of roots to find:                    6
Number of guess vectors:                   18
Maximum subspace size:                     60
Number of vectors to save:                  6
Collapse vectors per root:                  2
Number of CSFs:                           465
Maximum Davidson iterations:              100
Residual convergence:                 1.0e-04
Orthogonality tolerance:              1.0e-12
Use incremental sigma vectors:             No

Davidson memory usage: 566.28 kB

Guess Vectors:
  30 &  30 : closed :    -0.838084
  30 &  29 :  open  :    -0.668200
  30 &  28 :  open  :    -0.664609
  30 &  27 :  open  :    -0.627263
  30 &  26 :  open  :    -0.610691
  30 &  25 :  open  :    -0.558592
  29 &  29 : closed :    -0.498317
  29 &  28 :  open  :    -0.494726
  28 &  28 : closed :    -0.491135
  30 &  24 :  open  :    -0.488147
  30 &  22 :  open  :    -0.458248
  29 &  27 :  open  :    -0.457380
  28 &  27 :  open  :    -0.453789
  30 &  23 :  open  :    -0.444607
  30 &  20 :  open  :    -0.441302
  29 &  26 :  open  :    -0.440808
  28 &  26 :  open  :    -0.437217
  30 &  21 :  open  :    -0.416733

  Root           Eigenvalue       Energy Change        Residual
-------------------------------------------------------------------
Iteration:    0   Subspace Size:   18
Root: 1:        -0.68921123        -0.68921123         0.04737411  
Root: 2:        -0.53630362        -0.53630362         0.03896236  
Root: 3:        -0.53588763        -0.53588763         0.04271291  
Root: 4:        -0.51807847        -0.51807847         0.03373438  
Root: 5:        -0.46579258        -0.46579258         0.06811824  
Root: 6:        -0.39526998        -0.39526998         0.05687408  

Iteration:    1   Subspace Size:   24
Root: 1:        -0.69230494        -0.00309371         0.00524425  
Root: 2:        -0.53899758        -0.00269396         0.00554548  
Root: 3:        -0.53894756        -0.00305993         0.00806237  
Root: 4:        -0.52026258        -0.00218411         0.00975551  
Root: 5:        -0.47551674        -0.00972416         0.02289165  
Root: 6:        -0.40461661        -0.00934663         0.04408092  

Iteration:    2   Subspace Size:   30
Root: 1:        -0.69233826        -0.00003332         0.00076645  
Root: 2:        -0.53905090        -0.00005332         0.00137195  
Root: 3:        -0.53903048        -0.00008293         0.00139029  
Root: 4:        -0.52043002        -0.00016744         0.00170179  
Root: 5:        -0.47642390        -0.00090716         0.00376238  
Root: 6:        -0.40832159        -0.00370498         0.02589103  

Iteration:    3   Subspace Size:   36
Root: 1:        -0.69233882        -0.00000056         0.00008842  Converged
Root: 2:        -0.53905323        -0.00000233         0.00025324  
Root: 3:        -0.53903280        -0.00000232         0.00030531  
Root: 4:        -0.52043423        -0.00000421         0.00039300  
Root: 5:        -0.47644131        -0.00001741         0.00088325  
Root: 6:        -0.40921918        -0.00089759         0.01743340  

Iteration:    4   Subspace Size:   41
Root: 1:        -0.69233882        -0.00000000         0.00008385  Converged
Root: 2:        -0.53905330        -0.00000007         0.00004101  Converged
Root: 3:        -0.53903288        -0.00000008         0.00006710  Converged
Root: 4:        -0.52043442        -0.00000018         0.00006729  Converged
Root: 5:        -0.47644194        -0.00000062         0.00019408  
Root: 6:        -0.40960393        -0.00038475         0.01085472  

Iteration:    5   Subspace Size:   43
Root: 1:        -0.69233882        -0.00000000         0.00008286  Converged
Root: 2:        -0.53905330        -0.00000000         0.00004041  Converged
Root: 3:        -0.53903288        -0.00000000         0.00006386  Converged
Root: 4:        -0.52043442        -0.00000000         0.00006606  Converged
Root: 5:        -0.47644196        -0.00000003         0.00004568  Converged
Root: 6:        -0.40971462        -0.00011069         0.00651259  

Iteration:    6   Subspace Size:   44
Root: 1:        -0.69233882        -0.00000000         0.00007996  Converged
Root: 2:        -0.53905330        -0.00000000         0.00004026  Converged
Root: 3:        -0.53903288        -0.00000000         0.00006076  Converged
Root: 4:        -0.52043442        -0.00000000         0.00006461  Converged
Root: 5:        -0.47644196        -0.00000000         0.00004358  Converged
Root: 6:        -0.40977848        -0.00006386         0.00200813  

Iteration:    7   Subspace Size:   45
Root: 1:        -0.69233882        -0.00000000         0.00007986  Converged
Root: 2:        -0.53905330        -0.00000000         0.00003917  Converged
Root: 3:        -0.53903288        -0.00000000         0.00005889  Converged
Root: 4:        -0.52043442        -0.00000000         0.00005874  Converged
Root: 5:        -0.47644196        -0.00000000         0.00004263  Converged
Root: 6:        -0.40978217        -0.00000370         0.00065062  

Iteration:    8   Subspace Size:   46
Root: 1:        -0.69233882        -0.00000000         0.00008007  Converged
Root: 2:        -0.53905330        -0.00000000         0.00003924  Converged
Root: 3:        -0.53903288        -0.00000000         0.00005037  Converged
Root: 4:        -0.52043442        -0.00000000         0.00005327  Converged
Root: 5:        -0.47644196        -0.00000000         0.00004263  Converged
Root: 6:        -0.40978255        -0.00000038         0.00016496  

Iteration:    9   Subspace Size:   47
Root: 1:        -0.69233882        -0.00000000         0.00008018  Converged
Root: 2:        -0.53905330        -0.00000000         0.00003843  Converged
Root: 3:        -0.53903288        -0.00000000         0.00005008  Converged
Root: 4:        -0.52043442        -0.00000000         0.00005262  Converged
Root: 5:        -0.47644196        -0.00000000         0.00004250  Converged
Root: 6:        -0.40978258        -0.00000002         0.00004139  Converged

Davidson converged in 9 iterations
47 sigma vectors were formed

  Root   Mult.   Total Energy (a.u.)   Ex. Energy (a.u.)     Ex. Energy (eV)     Ex. Energy (nm)        Osc. (a.u.)  
-------------------------------------------------------------------------------------------------------------------
     1  singlet       -394.64971707
     2  singlet       -394.49643155          0.15328552          4.17111043        297.24511670          0.01372350
     3  singlet       -394.49641113          0.15330594          4.17166621        297.20551594          0.15390541
     4  singlet       -394.47781266          0.17190440          4.67775608        265.05063259          0.00175056
     5  singlet       -394.43382021          0.21589686          5.87485142        211.04230876          0.60002551
     6  singlet       -394.36716082          0.28255625          7.68874538        161.25416389          0.37336599

Singlet  1: Largest CI coefficients:
  30  &  30 : closed :  -0.965048
  29  &  30 :  open  :  -0.119337
  30  &  29 :  open  :  -0.119337

Singlet  2: Largest CI coefficients:
  28  &  30 :  open  :  -0.656661
  30  &  28 :  open  :  -0.656661
  27  &  30 :  open  :   0.171777
  30  &  27 :  open  :   0.171777
  29  &  30 :  open  :   0.155869
  30  &  29 :  open  :   0.155869

Singlet  3: Largest CI coefficients:
  29  &  30 :  open  :   0.576078
  30  &  29 :  open  :   0.576078
  27  &  30 :  open  :   0.234871
  30  &  27 :  open  :   0.234871
  28  &  30 :  open  :   0.220869
  30  &  28 :  open  :   0.220869
  25  &  30 :  open  :   0.195505
  30  &  25 :  open  :   0.195505
  30  &  30 : closed :  -0.156219

Singlet  4: Largest CI coefficients:
  26  &  30 :  open  :   0.702274
  30  &  26 :  open  :   0.702274

Singlet  5: Largest CI coefficients:
  27  &  30 :  open  :  -0.608335
  30  &  27 :  open  :  -0.608335
  29  &  30 :  open  :   0.247812
  30  &  29 :  open  :   0.247812
  29  &  29 : closed :   0.180766
  27  &  27 : closed :  -0.156830
  25  &  30 :  open  :   0.133118
  30  &  25 :  open  :   0.133118

Singlet  6: Largest CI coefficients:
  25  &  30 :  open  :   0.599078
  30  &  25 :  open  :   0.599078
  29  &  30 :  open  :  -0.209436
  30  &  29 :  open  :  -0.209436
  20  &  30 :  open  :   0.161107
  30  &  20 :  open  :   0.161107
  25  &  29 :  open  :   0.149940
  29  &  25 :  open  :   0.149940
  30  &  30 : closed :   0.147739
  27  &  27 : closed :   0.134230

Singlet state dipole moments:

  Root       Dx         Dy         Dz         |D|  (Debye)
------------------------------------------------------------
     1     5.9312    -6.9971     0.8729     9.2142
     2     4.7644    -1.6564     0.7732     5.1031
     3     1.2382    -3.2258     1.0068     3.5989
     4    -3.7867    -0.9322     1.0002     4.0260
     5     7.9952    -4.9292     0.5127     9.4065
     6     3.2187    -6.1324     0.8816     6.9816

Transition dipole moments between singlet states:

    Transition       Tx         Ty         Tz         |T| (a.u.)
------------------------------------------------------------------
     1 ->    2     0.0466    -0.3432     0.1197     0.3665
     1 ->    3     0.1768    -1.2135    -0.0461     1.2271
     1 ->    4     0.0051    -0.0812    -0.0930     0.1236
     1 ->    5    -1.9972    -0.4108     0.1068     2.0418
     1 ->    6     0.2973     1.3748    -0.0595     1.4079
     2 ->    3    -0.4494    -0.1787    -0.0674     0.4883
     2 ->    4     0.2007    -0.1406    -0.0090     0.2452
     2 ->    5    -0.1656    -0.1144     0.0859     0.2188
     2 ->    6    -0.4169     0.1926     0.0301     0.4603
     3 ->    4     0.0028    -0.0081    -0.0096     0.0128
     3 ->    5    -0.7045    -0.4818     0.0178     0.8537
     3 ->    6    -1.4175     0.7866     0.0078     1.6211
     4 ->    5     0.0594    -0.0292    -0.0147     0.0678
     4 ->    6    -0.0821     0.0244    -0.0025     0.0857
     5 ->    6    -0.7469     0.2079     0.0378     0.7762

Magnetic transition dipole moments and rotational strengths:

 Transition      Lx         Ly         Lz       R(len)     R(vel) (a.u.)
------------------------------------------------------------------------
 1 ->    2    -0.5523    -0.0378     0.2112    -0.0125    -0.0065
 1 ->    3     0.1477    -0.0051     0.6625    -0.0017     0.0102
 1 ->    4     0.2443     0.1511     0.0283     0.0137    -0.0056
 1 ->    5    -0.0015     0.0850     0.7699    -0.0504     0.0163
 1 ->    6     0.0181    -0.0336    -0.0716     0.0366    -0.0215

Electric transition quadrupole moments (Cartesian):

 Transition      Qxy        Qxz        Qyz        Qxx        Qyy        Qzz       norm (a.u.)
----------------------------------------------------------------------------------------------
 1 ->    2     0.5706    -0.0262     0.4963     0.0252     0.4159     0.0560     0.8656
 1 ->    3     2.0037    -0.0808    -0.2393     0.4273     1.2628     0.1322     2.4235
 1 ->    4     0.0773     0.0371    -0.0581    -0.1187     0.0604     0.0138     0.1693
 1 ->    5    -0.4328     0.4337     0.1718    -4.2287     0.7142    -0.1462     4.3380
 1 ->    6     0.6795    -0.1424    -0.0097     1.4768    -3.7036    -0.2708     4.0563


Building Xtilde...

Building Z-vector RHS...

 Generating 2nd functional diffs
Solving CPSCF equations
Using DIIS solver

 Iter         Residual      
------  --------------------
    1      2.312094139947
    2      3.094053056492
    3      0.231913592245
    4      0.037061603896
    5      0.008312271089
    6      0.006613793745
    7      0.002367070618
    8      0.000796020654
    9      0.000428485491
   10      0.000079246607

CPSCF converged

Building X...

 Generating 2nd functional diffs
 Generating 2nd functional diffs
Building Xtilde...

Building Z-vector RHS...

 Generating 2nd functional diffs
Solving CPSCF equations
Using DIIS solver

 Iter         Residual      
------  --------------------
    1      0.870921005276
    2      0.885233661431
    3      0.120961473479
    4      0.018489364868
    5      0.003837535439
    6      0.001620244481
    7      0.000619809189
    8      0.000192540498
    9      0.000116401826
   10      0.000035107968

CPSCF converged

Building X...

 Generating 2nd functional diffs
 Generating 2nd functional diffs
Building Xtilde...

Building Z-vector RHS...

 Generating 2nd functional diffs
Solving CPSCF equations
Using DIIS solver

 Iter         Residual      
------  --------------------
    1      0.739776799239
    2      1.040050689099
    3      0.049540622443
    4      0.007296733187
    5      0.003446137995
    6      0.001165253147
    7      0.000602522645
    8      0.000256728963
    9      0.000104415055
   10      0.000035377579

CPSCF converged

Building X...

 Generating 2nd functional diffs
 Generating 2nd functional diffs
Lower state energy:      -394.4964315508
Upper state energy:      -394.4964111265
Energy difference:          0.0000204243
 Energy calculation finished, energy:  0.000000000E+00

Converting Cartesians to HDLC

Converting Cartesians to HDLC

Converting Cartesians to HDLC
 in dlf_makehessian...
Updating Hessian with the BFGS update, No    14
Testing convergence  in cycle   15
    Energy  0.0000E+00 Target: 1.0000E-04 converged?  yes
  Max step  3.6795E-02 Target: 4.0000E-03 converged?   no
  RMS step  1.1257E-02 Target: 2.6667E-03 converged?   no
  Max grad  3.3920E-03 Target: 1.0000E-03 converged?   no
  RMS grad  1.1118E-03 Target: 6.6667E-04 converged?   no

Converting HDLC to Cartesians
DFTD Energy:    -0.0162173 hartree
Setting up the DFT grid...
| time to set the grid = 0.00 s
DFT grid points: 37220 (2863 points/atom)

                      *** Start SCF Iterations ***

 Iter     DIIS Error       Energy change      Electrons        XC Energy           Energy        Time(s)
----------------------------------------------------------------------------------------------------------
Initial temperature is 5000.000000
| Skip purify step
|    1     0.0576084005    -394.3197728874    58.0001649385   -27.5462938328    -394.3197728874     0.19  
|    2     0.1310437251      +8.1314183308    57.9998637918   -26.7122748976    -386.1883545566     0.20  
|    3     0.0404719164      -0.2680943050    57.9998938557   -26.8483523949    -386.4564488617     0.19  
|    4     0.0241893504      -0.0181485056    57.9998961167   -26.8900053424    -386.4745973672     0.19  
|    5     0.0107973571      -0.0106138449    57.9998977988   -26.9211870272    -386.4852112121     0.18  
|    6     0.0035786890      -0.0017513993    57.9998973006   -26.9338271031    -386.4869626114     0.18  
|    7     0.0012210098      -0.0002996107    57.9998973436   -26.9405949204    -386.4872622220     0.18  
|    8     0.0002042435      -0.0000137848    57.9998968415   -26.9421738734    -386.4872760069     0.17  
|    9     0.0001567060      -0.0000028031    57.9998967694   -26.9421643599    -386.4872788100     0.20  
|   10     0.0000847399      -0.0000009086    57.9998966684   -26.9420935216    -386.4872797186     0.17  
|   11     0.0000355099      -0.0000001544    57.9998966293   -26.9421088511    -386.4872798730     0.16  
|   12     0.0000066350      -0.0000000289    57.9998966161   -26.9420537717    -386.4872799019     0.16  
----------------------------------------------------------------------------------------------------------
FINAL ENERGY: -386.4872799019 a.u.
Fractional Occupation Entropy: 0.0000000000
Mermin Free Energy:            -386.4872799019
DISPERSION CONTRIBUTION TO ENERGY: -0.0162173084 a.u.
HOMO-LUMO GAP: 4.897 eV
CENTER OF MASS: {0.011859, -0.009084, -0.024706} ANGS
DIPOLE MOMENT: {3.840233, -2.263775, 0.771734} (|D| = 4.524117) DEBYE
Writing out molden info

Running Mulliken population analysis...


  Restricted hh-TDA Parameters
--------------------------------------------
Number of occupied orbitals:            30
Number of virtual orbitals:             92
Number of molecular orbitals:          122
Number of basis functions:             130
Multiplicity of target state:      singlet

 Generating 2nd functional diffs
Reference energy:             -393.9574443102
Number of electrons:            59.9998930512
XC energy:                     -28.1372521199

      Davidson Diagonalization Parameters
-----------------------------------------------
Number of roots to find:                    6
Number of guess vectors:                   18
Maximum subspace size:                     60
Number of vectors to save:                  6
Collapse vectors per root:                  2
Number of CSFs:                           465
Maximum Davidson iterations:              100
Residual convergence:                 1.0e-04
Orthogonality tolerance:              1.0e-12
Use incremental sigma vectors:             No

Davidson memory usage: 566.28 kB

Guess Vectors:
  30 &  30 : closed :    -0.838216
  30 &  29 :  open  :    -0.668071
  30 &  28 :  open  :    -0.664487
  30 &  27 :  open  :    -0.628106
  30 &  26 :  open  :    -0.610273
  30 &  25 :  open  :    -0.558468
  29 &  29 : closed :    -0.497926
  29 &  28 :  open  :    -0.494342
  28 &  28 : closed :    -0.490758
  30 &  24 :  open  :    -0.488136
  30 &  22 :  open  :    -0.458408
  29 &  27 :  open  :    -0.457961
  28 &  27 :  open  :    -0.454377
  30 &  23 :  open  :    -0.444695
  30 &  20 :  open  :    -0.441144
  29 &  26 :  open  :    -0.440128
  28 &  26 :  open  :    -0.436544
  27 &  27 : closed :    -0.417996

  Root           Eigenvalue       Energy Change        Residual
-------------------------------------------------------------------
Iteration:    0   Subspace Size:   18
Root: 1:        -0.69025441        -0.69025441         0.04137934  
Root: 2:        -0.53630836        -0.53630836         0.03880246  
Root: 3:        -0.53563771        -0.53563771         0.04361434  
Root: 4:        -0.51773244        -0.51773244         0.03338479  
Root: 5:        -0.47247670        -0.47247670         0.05103280  
Root: 6:        -0.39777496        -0.39777496         0.05267531  

Iteration:    1   Subspace Size:   24
Root: 1:        -0.69237237        -0.00211796         0.00373361  
Root: 2:        -0.53899053        -0.00268218         0.00548827  
Root: 3:        -0.53890322        -0.00326551         0.00950431  
Root: 4:        -0.51987661        -0.00214417         0.00963079  
Root: 5:        -0.47675084        -0.00427414         0.01003235  
Root: 6:        -0.40625333        -0.00847837         0.03468400  

Iteration:    2   Subspace Size:   30
Root: 1:        -0.69238686        -0.00001449         0.00056875  
Root: 2:        -0.53904631        -0.00005577         0.00170301  
Root: 3:        -0.53902654        -0.00012332         0.00143091  
Root: 4:        -0.52003950        -0.00016289         0.00166020  
Root: 5:        -0.47693576        -0.00018492         0.00253716  
Root: 6:        -0.40728473        -0.00103140         0.02598030  

Iteration:    3   Subspace Size:   36
Root: 1:        -0.69238711        -0.00000025         0.00007126  Converged
Root: 2:        -0.53905011        -0.00000380         0.00032275  
Root: 3:        -0.53902878        -0.00000224         0.00029878  
Root: 4:        -0.52004338        -0.00000388         0.00040156  
Root: 5:        -0.47694401        -0.00000825         0.00082706  
Root: 6:        -0.40745546        -0.00017073         0.02751251  

Iteration:    4   Subspace Size:   41
Root: 1:        -0.69238711        -0.00000000         0.00007057  Converged
Root: 2:        -0.53905023        -0.00000012         0.00005638  Converged
Root: 3:        -0.53902888        -0.00000009         0.00006713  Converged
Root: 4:        -0.52004358        -0.00000020         0.00007365  Converged
Root: 5:        -0.47694466        -0.00000065         0.00019820  
Root: 6:        -0.40878460        -0.00132914         0.02773821  

Iteration:    5   Subspace Size:   43
Root: 1:        -0.69238711        -0.00000000         0.00006699  Converged
Root: 2:        -0.53905023        -0.00000000         0.00005622  Converged
Root: 3:        -0.53902888        -0.00000000         0.00004532  Converged
Root: 4:        -0.52004358        -0.00000000         0.00006439  Converged
Root: 5:        -0.47694468        -0.00000002         0.00003608  Converged
Root: 6:        -0.40957891        -0.00079431         0.01090102  

Iteration:    6   Subspace Size:   44
Root: 1:        -0.69238711        -0.00000000         0.00006271  Converged
Root: 2:        -0.53905023        -0.00000000         0.00005240  Converged
Root: 3:        -0.53902888        -0.00000000         0.00004342  Converged
Root: 4:        -0.52004358        -0.00000000         0.00006014  Converged
Root: 5:        -0.47694468        -0.00000000         0.00003402  Converged
Root: 6:        -0.40966625        -0.00008734         0.00440386  

Iteration:    7   Subspace Size:   45
Root: 1:        -0.69238711        -0.00000000         0.00005903  Converged
Root: 2:        -0.53905023        -0.00000000         0.00005247  Converged
Root: 3:        -0.53902888        -0.00000000         0.00004038  Converged
Root: 4:        -0.52004358        -0.00000000         0.00006081  Converged
Root: 5:        -0.47694468        -0.00000000         0.00003429  Converged
Root: 6:        -0.40967986        -0.00001361         0.00117329  

Iteration:    8   Subspace Size:   46
Root: 1:        -0.69238711        -0.00000000         0.00006003  Converged
Root: 2:        -0.53905023        -0.00000000         0.00005300  Converged
Root: 3:        -0.53902888        -0.00000000         0.00004137  Converged
Root: 4:        -0.52004358        -0.00000000         0.00006099  Converged
Root: 5:        -0.47694468        -0.00000000         0.00003353  Converged
Root: 6:        -0.40968087        -0.00000101         0.00030008  

Iteration:    9   Subspace Size:   47
Root: 1:        -0.69238711        -0.00000000         0.00005937  Converged
Root: 2:        -0.53905023        -0.00000000         0.00005199  Converged
Root: 3:        -0.53902888        -0.00000000         0.00003872  Converged
Root: 4:        -0.52004358        -0.00000000         0.00005890  Converged
Root: 5:        -0.47694468        -0.00000000         0.00003172  Converged
Root: 6:        -0.40968093        -0.00000006         0.00007668  Converged

Davidson converged in 9 iterations
47 sigma vectors were formed

  Root   Mult.   Total Energy (a.u.)   Ex. Energy (a.u.)     Ex. Energy (eV)     Ex. Energy (nm)        Osc. (a.u.)  
-------------------------------------------------------------------------------------------------------------------
     1  singlet       -394.64983142
     2  singlet       -394.49649454          0.15333687          4.17250789        297.14556342          0.00669174
     3  singlet       -394.49647319          0.15335823          4.17308900        297.10418548          0.15966244
     4  singlet       -394.47748789          0.17234352          4.68970505        264.37530570          0.00168406
     5  singlet       -394.43438899          0.21544243          5.86248574        211.48745817          0.59768841
     6  singlet       -394.36712524          0.28270617          7.69282509        161.16864637          0.37698719

Singlet  1: Largest CI coefficients:
  30  &  30 : closed :   0.965231
  29  &  30 :  open  :   0.118178
  30  &  29 :  open  :   0.118178

Singlet  2: Largest CI coefficients:
  28  &  30 :  open  :  -0.673746
  30  &  28 :  open  :  -0.673746
  27  &  30 :  open  :   0.154868
  30  &  27 :  open  :   0.154868

Singlet  3: Largest CI coefficients:
  29  &  30 :  open  :   0.588169
  30  &  29 :  open  :   0.588169
  27  &  30 :  open  :   0.250165
  30  &  27 :  open  :   0.250165
  25  &  30 :  open  :   0.199438
  30  &  25 :  open  :   0.199438
  30  &  30 : closed :  -0.159176
  28  &  30 :  open  :   0.158328
  30  &  28 :  open  :   0.158328

Singlet  4: Largest CI coefficients:
  26  &  30 :  open  :   0.702736
  30  &  26 :  open  :   0.702736

Singlet  5: Largest CI coefficients:
  27  &  30 :  open  :  -0.606925
  30  &  27 :  open  :  -0.606925
  29  &  30 :  open  :   0.249087
  30  &  29 :  open  :   0.249087
  29  &  29 : closed :   0.179284
  27  &  27 : closed :  -0.156015
  25  &  30 :  open  :   0.134392
  30  &  25 :  open  :   0.134392

Singlet  6: Largest CI coefficients:
  25  &  30 :  open  :  -0.598766
  30  &  25 :  open  :  -0.598766
  29  &  30 :  open  :   0.209970
  30  &  29 :  open  :   0.209970
  20  &  30 :  open  :  -0.160594
  30  &  20 :  open  :  -0.160594
  25  &  29 :  open  :  -0.149864
  29  &  25 :  open  :  -0.149864
  30  &  30 : closed :  -0.147234
  27  &  27 : closed :  -0.136676

Singlet state dipole moments:

  Root       Dx         Dy         Dz         |D|  (Debye)
------------------------------------------------------------
     1     5.9609    -6.9997     0.8788     9.2358
     2     5.0032    -1.5944     0.8051     5.3125
     3     1.0898    -3.2924     0.9598     3.5985
     4    -3.7933    -0.9302     0.9796     4.0267
     5     7.9884    -4.9395     0.5147     9.4063
     6     3.2621    -6.1380     0.8739     7.0057

Transition dipole moments between singlet states:

    Transition       Tx         Ty         Tz         |T| (a.u.)
------------------------------------------------------------------
     1 ->    2    -0.0305     0.2229    -0.1218     0.2559
     1 ->    3    -0.1779     1.2365     0.0318     1.2497
     1 ->    4    -0.0058     0.0717     0.0974     0.1211
     1 ->    5     1.9956     0.4099    -0.1043     2.0399
     1 ->    6     0.3008     1.3805    -0.0624     1.4143
     2 ->    3    -0.3004    -0.1152    -0.0769     0.3308
     2 ->    4     0.0979    -0.1306    -0.0059     0.1633
     2 ->    5    -0.0979    -0.0691     0.0828     0.1456
     2 ->    6     0.2748    -0.1145    -0.0278     0.2990
     3 ->    4     0.0375    -0.0172    -0.0082     0.0421
     3 ->    5    -0.7314    -0.4890     0.0257     0.8802
     3 ->    6     1.4440    -0.7977    -0.0070     1.6497
     4 ->    5     0.0437    -0.0235    -0.0163     0.0522
     4 ->    6     0.0731    -0.0210     0.0034     0.0761
     5 ->    6     0.7637    -0.2064    -0.0388     0.7920

Magnetic transition dipole moments and rotational strengths:

 Transition      Lx         Ly         Lz       R(len)     R(vel) (a.u.)
------------------------------------------------------------------------
 1 ->    2     0.5573     0.0335    -0.1441    -0.0080    -0.0045
 1 ->    3    -0.0926     0.0078    -0.6764    -0.0046     0.0077
 1 ->    4    -0.2601    -0.1559    -0.0224     0.0119    -0.0048
 1 ->    5     0.0017    -0.0821    -0.7784    -0.0510     0.0159
 1 ->    6     0.0164    -0.0340    -0.0751     0.0373    -0.0219

Electric transition quadrupole moments (Cartesian):

 Transition      Qxy        Qxz        Qyz        Qxx        Qyy        Qzz       norm (a.u.)
----------------------------------------------------------------------------------------------
 1 ->    2    -0.3730     0.0177    -0.5164     0.0066    -0.2928    -0.0437     0.7027
 1 ->    3    -2.0291     0.0860     0.1927    -0.4642    -1.2909    -0.1355     2.4622
 1 ->    4    -0.0622    -0.0365     0.0732     0.0908    -0.0511    -0.0107     0.1468
 1 ->    5     0.4342    -0.4230    -0.1712     4.2197    -0.6962     0.1467     4.3254
 1 ->    6     0.6834    -0.1459     0.0012     1.5224    -3.6922    -0.2713     4.0635


Building Xtilde...

Building Z-vector RHS...

 Generating 2nd functional diffs
Solving CPSCF equations
Using DIIS solver

 Iter         Residual      
------  --------------------
    1      2.438538975522
    2      3.280001185335
    3      0.237908342241
    4      0.038197360779
    5      0.008731917756
    6      0.006776680059
    7      0.002440865827
    8      0.000806933628
    9      0.000434407693
   10      0.000079685760

CPSCF converged

Building X...

 Generating 2nd functional diffs
 Generating 2nd functional diffs
Building Xtilde...

Building Z-vector RHS...

 Generating 2nd functional diffs
Solving CPSCF equations
Using DIIS solver

 Iter         Residual      
------  --------------------
    1      0.909032912785
    2      0.964202588293
    3      0.135692610081
    4      0.018622924443
    5      0.003923910760
    6      0.001733699565
    7      0.000632635134
    8      0.000199701030
    9      0.000073049540

CPSCF converged

Building X...

 Generating 2nd functional diffs
 Generating 2nd functional diffs
Building Xtilde...

Building Z-vector RHS...

 Generating 2nd functional diffs
Solving CPSCF equations
Using DIIS solver

 Iter         Residual      
------  --------------------
    1      0.485598563532
    2      0.682255230529
    3      0.032555599559
    4      0.005838493574
    5      0.002723481935
    6      0.000849701383
    7      0.000414017164
    8      0.000170809682
    9      0.000081895343

CPSCF converged

Building X...

 Generating 2nd functional diffs
 Generating 2nd functional diffs
Lower state energy:      -394.4964945442
Upper state energy:      -394.4964731888
Energy difference:          0.0000213553
 Energy calculation finished, energy:  0.000000000E+00

Converting Cartesians to HDLC

Converting Cartesians to HDLC

Converting Cartesians to HDLC
 in dlf_makehessian...
Updating Hessian with the BFGS update, No    15
Testing convergence  in cycle   16
    Energy  0.0000E+00 Target: 1.0000E-04 converged?  yes
  Max step  4.2063E-02 Target: 4.0000E-03 converged?   no
  RMS step  9.2885E-03 Target: 2.6667E-03 converged?   no
  Max grad  2.2064E-03 Target: 1.0000E-03 converged?   no
  RMS grad  8.7041E-04 Target: 6.6667E-04 converged?   no

Converting HDLC to Cartesians
DFTD Energy:    -0.0162188 hartree
Setting up the DFT grid...
| time to set the grid = 0.00 s
DFT grid points: 37221 (2863 points/atom)

                      *** Start SCF Iterations ***

 Iter     DIIS Error       Energy change      Electrons        XC Energy           Energy        Time(s)
----------------------------------------------------------------------------------------------------------
Initial temperature is 5000.000000
| Skip purify step
|    1     0.0586652493    -394.3198981941    58.0001835643   -27.5464132025    -394.3198981941     0.19  
|    2     0.1308221175      +8.1303590300    57.9998651326   -26.7124373771    -386.1895391641     0.20  
|    3     0.0405882909      -0.2671200425    57.9998955699   -26.8484516565    -386.4566592066     0.19  
|    4     0.0238593816      -0.0180795181    57.9998977700   -26.8899787422    -386.4747387247     0.19  
|    5     0.0108913474      -0.0106000298    57.9998995813   -26.9211159433    -386.4853387546     0.18  
|    6     0.0036137758      -0.0017690871    57.9998991090   -26.9338111451    -386.4871078416     0.18  
|    7     0.0012252684      -0.0003036681    57.9998991836   -26.9406457686    -386.4874115097     0.18  
|    8     0.0002057123      -0.0000137589    57.9998986881   -26.9422445628    -386.4874252686     0.17  
|    9     0.0001516093      -0.0000027287    57.9998986238   -26.9422456047    -386.4874279973     0.20  
|   10     0.0000845452      -0.0000008723    57.9998985275   -26.9421757621    -386.4874288696     0.16  
|   11     0.0000347158      -0.0000001518    57.9998984891   -26.9421912478    -386.4874290214     0.16  
|   12     0.0000066044      -0.0000000287    57.9998984763   -26.9421366899    -386.4874290501     0.16  
----------------------------------------------------------------------------------------------------------
FINAL ENERGY: -386.4874290501 a.u.
Fractional Occupation Entropy: 0.0000000000
Mermin Free Energy:            -386.4874290501
DISPERSION CONTRIBUTION TO ENERGY: -0.0162187859 a.u.
HOMO-LUMO GAP: 4.899 eV
CENTER OF MASS: {0.012048, -0.008952, -0.024843} ANGS
DIPOLE MOMENT: {3.836425, -2.270873, 0.769556} (|D| = 4.524073) DEBYE
Writing out molden info

Running Mulliken population analysis...


  Restricted hh-TDA Parameters
--------------------------------------------
Number of occupied orbitals:            30
Number of virtual orbitals:             92
Number of molecular orbitals:          122
Number of basis functions:             130
Multiplicity of target state:      singlet

 Generating 2nd functional diffs
Reference energy:             -393.9577250166
Number of electrons:            59.9998949756
XC energy:                     -28.1373386526

      Davidson Diagonalization Parameters
-----------------------------------------------
Number of roots to find:                    6
Number of guess vectors:                   18
Maximum subspace size:                     60
Number of vectors to save:                  6
Collapse vectors per root:                  2
Number of CSFs:                           465
Maximum Davidson iterations:              100
Residual convergence:                 1.0e-04
Orthogonality tolerance:              1.0e-12
Use incremental sigma vectors:             No

Davidson memory usage: 566.28 kB

Guess Vectors:
  30 &  30 : closed :    -0.837953
  30 &  29 :  open  :    -0.667877
  30 &  28 :  open  :    -0.664171
  30 &  27 :  open  :    -0.628258
  30 &  26 :  open  :    -0.609768
  30 &  25 :  open  :    -0.558141
  29 &  29 : closed :    -0.497801
  29 &  28 :  open  :    -0.494095
  28 &  28 : closed :    -0.490389
  30 &  24 :  open  :    -0.487952
  30 &  22 :  open  :    -0.458534
  29 &  27 :  open  :    -0.458182
  28 &  27 :  open  :    -0.454476
  30 &  23 :  open  :    -0.444178
  30 &  20 :  open  :    -0.440795
  29 &  26 :  open  :    -0.439692
  28 &  26 :  open  :    -0.435986
  27 &  27 : closed :    -0.418563

  Root           Eigenvalue       Energy Change        Residual
-------------------------------------------------------------------
Iteration:    0   Subspace Size:   18
Root: 1:        -0.68996196        -0.68996196         0.04137625  
Root: 2:        -0.53606848        -0.53606848         0.03875948  
Root: 3:        -0.53536932        -0.53536932         0.04371710  
Root: 4:        -0.51726241        -0.51726241         0.03314627  
Root: 5:        -0.47257273        -0.47257273         0.05097184  
Root: 6:        -0.39745285        -0.39745285         0.05269784  

Iteration:    1   Subspace Size:   24
Root: 1:        -0.69208071        -0.00211876         0.00374145  
Root: 2:        -0.53874743        -0.00267895         0.00545830  
Root: 3:        -0.53864827        -0.00327896         0.00952221  
Root: 4:        -0.51938012        -0.00211771         0.00955274  
Root: 5:        -0.47682972        -0.00425699         0.01004345  
Root: 6:        -0.40596632        -0.00851347         0.03458159  

Iteration:    2   Subspace Size:   30
Root: 1:        -0.69209526        -0.00001455         0.00056905  
Root: 2:        -0.53879143        -0.00004400         0.00170671  
Root: 3:        -0.53878402        -0.00013575         0.00142632  
Root: 4:        -0.51954025        -0.00016014         0.00163640  
Root: 5:        -0.47701536        -0.00018564         0.00254602  
Root: 6:        -0.40695461        -0.00098829         0.02601893  

Iteration:    3   Subspace Size:   36
Root: 1:        -0.69209551        -0.00000025         0.00007143  Converged
Root: 2:        -0.53879523        -0.00000380         0.00032558  
Root: 3:        -0.53878624        -0.00000221         0.00029848  
Root: 4:        -0.51954402        -0.00000377         0.00039128  
Root: 5:        -0.47702367        -0.00000831         0.00082792  
Root: 6:        -0.40711023        -0.00015562         0.02768670  

Iteration:    4   Subspace Size:   41
Root: 1:        -0.69209551        -0.00000000         0.00007137  Converged
Root: 2:        -0.53879536        -0.00000013         0.00005546  Converged
Root: 3:        -0.53878633        -0.00000009         0.00006697  Converged
Root: 4:        -0.51954421        -0.00000019         0.00007142  Converged
Root: 5:        -0.47702432        -0.00000065         0.00018811  
Root: 6:        -0.40904493        -0.00193470         0.01668874  

Iteration:    5   Subspace Size:   43
Root: 1:        -0.69209551        -0.00000000         0.00006639  Converged
Root: 2:        -0.53879536        -0.00000000         0.00005556  Converged
Root: 3:        -0.53878633        -0.00000000         0.00004451  Converged
Root: 4:        -0.51954421        -0.00000000         0.00006286  Converged
Root: 5:        -0.47702434        -0.00000002         0.00003448  Converged
Root: 6:        -0.40935911        -0.00031418         0.00470427  

Iteration:    6   Subspace Size:   44
Root: 1:        -0.69209551        -0.00000000         0.00006490  Converged
Root: 2:        -0.53879536        -0.00000000         0.00005517  Converged
Root: 3:        -0.53878633        -0.00000000         0.00004472  Converged
Root: 4:        -0.51954421        -0.00000000         0.00006224  Converged
Root: 5:        -0.47702434        -0.00000000         0.00003358  Converged
Root: 6:        -0.40938153        -0.00002242         0.00171591  

Iteration:    7   Subspace Size:   45
Root: 1:        -0.69209551        -0.00000000         0.00006414  Converged
Root: 2:        -0.53879536        -0.00000000         0.00005501  Converged
Root: 3:        -0.53878633        -0.00000000         0.00004480  Converged
Root: 4:        -0.51954421        -0.00000000         0.00006201  Converged
Root: 5:        -0.47702434        -0.00000000         0.00003336  Converged
Root: 6:        -0.40938387        -0.00000234         0.00057684  

Iteration:    8   Subspace Size:   46
Root: 1:        -0.69209551        -0.00000000         0.00006353  Converged
Root: 2:        -0.53879536        -0.00000000         0.00005453  Converged
Root: 3:        -0.53878633        -0.00000000         0.00004451  Converged
Root: 4:        -0.51954421        -0.00000000         0.00006018  Converged
Root: 5:        -0.47702434        -0.00000000         0.00002932  Converged
Root: 6:        -0.40938406        -0.00000018         0.00012307  

Iteration:    9   Subspace Size:   47
Root: 1:        -0.69209551        -0.00000000         0.00006193  Converged
Root: 2:        -0.53879536        -0.00000000         0.00005499  Converged
Root: 3:        -0.53878633        -0.00000000         0.00004415  Converged
Root: 4:        -0.51954421        -0.00000000         0.00006018  Converged
Root: 5:        -0.47702434        -0.00000000         0.00002964  Converged
Root: 6:        -0.40938407        -0.00000001         0.00002674  Converged

Davidson converged in 9 iterations
47 sigma vectors were formed

  Root   Mult.   Total Energy (a.u.)   Ex. Energy (a.u.)     Ex. Energy (eV)     Ex. Energy (nm)        Osc. (a.u.)  
-------------------------------------------------------------------------------------------------------------------
     1  singlet       -394.64982052
     2  singlet       -394.49652038          0.15330015          4.17150860        297.21674492          0.00362730
     3  singlet       -394.49651135          0.15330918          4.17175429        297.19924072          0.16196594
     4  singlet       -394.47726923          0.17255129          4.69535883        264.05696608          0.00167759
     5  singlet       -394.43474936          0.21507117          5.85238330        211.85252960          0.59443889
     6  singlet       -394.36710909          0.28271144          7.69296841        161.16564390          0.38024967

Singlet  1: Largest CI coefficients:
  30  &  30 : closed :  -0.965285
  29  &  30 :  open  :  -0.117771
  30  &  29 :  open  :  -0.117771

Singlet  2: Largest CI coefficients:
  28  &  30 :  open  :   0.681881
  30  &  28 :  open  :   0.681881
  27  &  30 :  open  :  -0.142011
  30  &  27 :  open  :  -0.142011

Singlet  3: Largest CI coefficients:
  29  &  30 :  open  :   0.593830
  30  &  29 :  open  :   0.593830
  27  &  30 :  open  :   0.258186
  30  &  27 :  open  :   0.258186
  25  &  30 :  open  :  -0.201356
  30  &  25 :  open  :  -0.201356
  30  &  30 : closed :  -0.160360
  28  &  30 :  open  :   0.115211
  30  &  28 :  open  :   0.115211

Singlet  4: Largest CI coefficients:
  26  &  30 :  open  :   0.702913
  30  &  26 :  open  :   0.702913

Singlet  5: Largest CI coefficients:
  27  &  30 :  open  :  -0.606708
  30  &  27 :  open  :  -0.606708
  29  &  30 :  open  :   0.248202
  30  &  29 :  open  :   0.248202
  29  &  29 : closed :   0.179038
  27  &  27 : closed :  -0.155794
  25  &  30 :  open  :  -0.134628
  30  &  25 :  open  :  -0.134628
  28  &  30 :  open  :  -0.101083
  30  &  28 :  open  :  -0.101083

Singlet  6: Largest CI coefficients:
  25  &  30 :  open  :  -0.598564
  30  &  25 :  open  :  -0.598564
  29  &  30 :  open  :  -0.210228
  30  &  29 :  open  :  -0.210228
  20  &  30 :  open  :   0.160109
  30  &  20 :  open  :   0.160109
  25  &  29 :  open  :  -0.149880
  29  &  25 :  open  :  -0.149880
  30  &  30 : closed :   0.147115
  27  &  27 : closed :   0.138316

Singlet state dipole moments:

  Root       Dx         Dy         Dz         |D|  (Debye)
------------------------------------------------------------
     1     5.9655    -7.0088     0.8847     9.2463
     2     5.0997    -1.5781     0.8335     5.4030
     3     1.0159    -3.3300     0.9326     3.6043
     4    -3.8016    -0.9354     0.9761     4.0348
     5     7.9814    -4.9448     0.5186     9.4033
     6     3.2728    -6.1434     0.8747     7.0155

Transition dipole moments between singlet states:

    Transition       Tx         Ty         Tz         |T| (a.u.)
------------------------------------------------------------------
     1 ->    2    -0.0190     0.1416    -0.1228     0.1884
     1 ->    3     0.1742    -1.2465    -0.0226     1.2588
     1 ->    4     0.0057    -0.0673    -0.1001     0.1208
     1 ->    5    -1.9925    -0.4062     0.1035     2.0361
     1 ->    6     0.3026     1.3863    -0.0638     1.4204
     2 ->    3     0.1936     0.0709     0.0809     0.2215
     2 ->    4    -0.0259     0.1231     0.0043     0.1259
     2 ->    5     0.0499     0.0377    -0.0803     0.1018
     2 ->    6     0.1788    -0.0622    -0.0266     0.1911
     3 ->    4     0.0497    -0.0238    -0.0070     0.0555
     3 ->    5    -0.7444    -0.4897     0.0313     0.8916
     3 ->    6    -1.4550     0.8019     0.0074     1.6614
     4 ->    5     0.0374    -0.0209    -0.0176     0.0463
     4 ->    6    -0.0694     0.0199    -0.0039     0.0723
     5 ->    6    -0.7731     0.2045     0.0394     0.8006

Magnetic transition dipole moments and rotational strengths:

 Transition      Lx         Ly         Lz       R(len)     R(vel) (a.u.)
------------------------------------------------------------------------
 1 ->    2     0.5590     0.0300    -0.0988    -0.0058    -0.0027
 1 ->    3     0.0559    -0.0095     0.6822    -0.0062     0.0057
 1 ->    4     0.2698     0.1600     0.0195     0.0112    -0.0044
 1 ->    5    -0.0016     0.0810     0.7827    -0.0513     0.0158
 1 ->    6     0.0155    -0.0342    -0.0761     0.0379    -0.0223

Electric transition quadrupole moments (Cartesian):

 Transition      Qxy        Qxz        Qyz        Qxx        Qyy        Qzz       norm (a.u.)
----------------------------------------------------------------------------------------------
 1 ->    2    -0.2387     0.0108    -0.5287     0.0321    -0.2089    -0.0351     0.6185
 1 ->    3     2.0302    -0.0889    -0.1597     0.4884     1.3055     0.1369     2.4732
 1 ->    4     0.0544     0.0371    -0.0832    -0.0784     0.0463     0.0092     0.1401
 1 ->    5    -0.4365     0.4190     0.1710    -4.2122     0.6851    -0.1471     4.3162
 1 ->    6     0.6801    -0.1478     0.0057     1.5451    -3.6893    -0.2718     4.0690


Building Xtilde...

Building Z-vector RHS...

 Generating 2nd functional diffs
Solving CPSCF equations
Using DIIS solver

 Iter         Residual      
------  --------------------
    1      2.493048259896
    2      3.360154271951
    3      0.240316751100
    4      0.038652164595
    5      0.008905971798
    6      0.006833284275
    7      0.002471375748
    8      0.000810862464
    9      0.000436214170
   10      0.000079816357

CPSCF converged

Building X...

 Generating 2nd functional diffs
 Generating 2nd functional diffs
Building Xtilde...

Building Z-vector RHS...

 Generating 2nd functional diffs
Solving CPSCF equations
Using DIIS solver

 Iter         Residual      
------  --------------------
    1      0.929759621758
    2      1.004269692229
    3      0.140606562865
    4      0.018759363766
    5      0.003983045456
    6      0.001789665017
    7      0.000622582001
    8      0.000217188793
    9      0.000060789122

CPSCF converged

Building X...

 Generating 2nd functional diffs
 Generating 2nd functional diffs
Building Xtilde...

Building Z-vector RHS...

 Generating 2nd functional diffs
Solving CPSCF equations
Using DIIS solver

 Iter         Residual      
------  --------------------
    1      0.303839667714
    2      0.426290571266
    3      0.020586438419
    4      0.005210368205
    5      0.002093555467
    6      0.000713178938
    7      0.000288508185
    8      0.000107905368
    9      0.000057562132

CPSCF converged

Building X...

 Generating 2nd functional diffs
 Generating 2nd functional diffs
Lower state energy:      -394.4965203761
Upper state energy:      -394.4965113472
Energy difference:          0.0000090289
 Energy calculation finished, energy:  0.000000000E+00

Converting Cartesians to HDLC

Converting Cartesians to HDLC

Converting Cartesians to HDLC
 in dlf_makehessian...
Updating Hessian with the BFGS update, No    16
Testing convergence  in cycle   17
    Energy  0.0000E+00 Target: 1.0000E-04 converged?  yes
  Max step  8.4686E-03 Target: 4.0000E-03 converged?   no
  RMS step  3.2155E-03 Target: 2.6667E-03 converged?   no
  Max grad  1.4899E-03 Target: 1.0000E-03 converged?   no
  RMS grad  6.6183E-04 Target: 6.6667E-04 converged?  yes

Converting HDLC to Cartesians
DFTD Energy:    -0.0162193 hartree
Setting up the DFT grid...
| time to set the grid = 0.00 s
DFT grid points: 37223 (2863 points/atom)

                      *** Start SCF Iterations ***

 Iter     DIIS Error       Energy change      Electrons        XC Energy           Energy        Time(s)
----------------------------------------------------------------------------------------------------------
Initial temperature is 5000.000000
| Skip purify step
|    1     0.0593904249    -394.3198000418    57.9999649809   -27.5465894588    -394.3198000418     0.20  
|    2     0.1305393360      +8.1303726232    57.9998674794   -26.7125062536    -386.1894274186     0.20  
|    3     0.0406494726      -0.2672887815    57.9998983461   -26.8484603791    -386.4567162002     0.19  
|    4     0.0239021499      -0.0181187107    57.9999005141   -26.8900408124    -386.4748349109     0.19  
|    5     0.0109141609      -0.0106181064    57.9999024375   -26.9211601443    -386.4854530173     0.19  
|    6     0.0036134394      -0.0017745263    57.9999019898   -26.9338838835    -386.4872275436     0.18  
|    7     0.0012251760      -0.0003037996    57.9999020915   -26.9407229194    -386.4875313431     0.18  
|    8     0.0002066147      -0.0000136890    57.9999015992   -26.9423177198    -386.4875450322     0.17  
|    9     0.0001507415      -0.0000027067    57.9999015410   -26.9423237096    -386.4875477388     0.21  
|   10     0.0000857240      -0.0000008618    57.9999014475   -26.9422551682    -386.4875486006     0.17  
|   11     0.0000342613      -0.0000001513    57.9999014102   -26.9422706851    -386.4875487519     0.16  
|   12     0.0000065421      -0.0000000291    57.9999013979   -26.9422163743    -386.4875487810     0.16  
----------------------------------------------------------------------------------------------------------
FINAL ENERGY: -386.4875487810 a.u.
Fractional Occupation Entropy: 0.0000000000
Mermin Free Energy:            -386.4875487810
DISPERSION CONTRIBUTION TO ENERGY: -0.0162193355 a.u.
HOMO-LUMO GAP: 4.897 eV
CENTER OF MASS: {0.012251, -0.008684, -0.025049} ANGS
DIPOLE MOMENT: {3.836032, -2.275383, 0.770825} (|D| = 4.526221) DEBYE
Writing out molden info

Running Mulliken population analysis...


  Restricted hh-TDA Parameters
--------------------------------------------
Number of occupied orbitals:            30
Number of virtual orbitals:             92
Number of molecular orbitals:          122
Number of basis functions:             130
Multiplicity of target state:      singlet

 Generating 2nd functional diffs
Reference energy:             -393.9579757991
Number of electrons:            59.9998979979
XC energy:                     -28.1374218446

      Davidson Diagonalization Parameters
-----------------------------------------------
Number of roots to find:                    6
Number of guess vectors:                   18
Maximum subspace size:                     60
Number of vectors to save:                  6
Collapse vectors per root:                  2
Number of CSFs:                           465
Maximum Davidson iterations:              100
Residual convergence:                 1.0e-04
Orthogonality tolerance:              1.0e-12
Use incremental sigma vectors:             No

Davidson memory usage: 566.28 kB

Guess Vectors:
  30 &  30 : closed :    -0.837610
  30 &  29 :  open  :    -0.667746
  30 &  28 :  open  :    -0.663948
  30 &  27 :  open  :    -0.628071
  30 &  26 :  open  :    -0.609392
  30 &  25 :  open  :    -0.557856
  29 &  29 : closed :    -0.497881
  29 &  28 :  open  :    -0.494083
  28 &  28 : closed :    -0.490285
  30 &  24 :  open  :    -0.487678
  30 &  22 :  open  :    -0.458559
  29 &  27 :  open  :    -0.458206
  28 &  27 :  open  :    -0.454408
  30 &  23 :  open  :    -0.443590
  30 &  20 :  open  :    -0.440492
  29 &  26 :  open  :    -0.439528
  28 &  26 :  open  :    -0.435730
  27 &  27 : closed :    -0.418531

  Root           Eigenvalue       Energy Change        Residual
-------------------------------------------------------------------
Iteration:    0   Subspace Size:   18
Root: 1:        -0.68962532        -0.68962532         0.04138379  
Root: 2:        -0.53584076        -0.53584076         0.03874548  
Root: 3:        -0.53512522        -0.53512522         0.04377785  
Root: 4:        -0.51690807        -0.51690807         0.03301874  
Root: 5:        -0.47251501        -0.47251501         0.05088620  
Root: 6:        -0.39714427        -0.39714427         0.05272143  

Iteration:    1   Subspace Size:   24
Root: 1:        -0.69174586        -0.00212055         0.00375173  
Root: 2:        -0.53851931        -0.00267856         0.00543855  
Root: 3:        -0.53841340        -0.00328818         0.00952504  
Root: 4:        -0.51901128        -0.00210321         0.00951503  
Root: 5:        -0.47675493        -0.00423991         0.01002579  
Root: 6:        -0.40568339        -0.00853912         0.03458243  

Iteration:    2   Subspace Size:   30
Root: 1:        -0.69176050        -0.00001464         0.00057007  
Root: 2:        -0.53855669        -0.00003738         0.00169357  
Root: 3:        -0.53855577        -0.00014238         0.00143558  
Root: 4:        -0.51917025        -0.00015897         0.00162038  
Root: 5:        -0.47693981        -0.00018488         0.00254959  
Root: 6:        -0.40667281        -0.00098943         0.02595168  

Iteration:    3   Subspace Size:   36
Root: 1:        -0.69176075        -0.00000025         0.00007158  Converged
Root: 2:        -0.53856047        -0.00000377         0.00032582  
Root: 3:        -0.53855798        -0.00000221         0.00029692  
Root: 4:        -0.51917394        -0.00000370         0.00038434  
Root: 5:        -0.47694814        -0.00000833         0.00082999  
Root: 6:        -0.40682433        -0.00015152         0.02761688  

Iteration:    4   Subspace Size:   41
Root: 1:        -0.69176075        -0.00000000         0.00007136  Converged
Root: 2:        -0.53856059        -0.00000013         0.00005544  Converged
Root: 3:        -0.53855807        -0.00000009         0.00006613  Converged
Root: 4:        -0.51917413        -0.00000018         0.00006981  Converged
Root: 5:        -0.47694879        -0.00000066         0.00018530  
Root: 6:        -0.40887386        -0.00204953         0.01369768  

Iteration:    5   Subspace Size:   43
Root: 1:        -0.69176075        -0.00000000         0.00006617  Converged
Root: 2:        -0.53856059        -0.00000000         0.00005554  Converged
Root: 3:        -0.53855808        -0.00000000         0.00004382  Converged
Root: 4:        -0.51917413        -0.00000000         0.00006177  Converged
Root: 5:        -0.47694881        -0.00000002         0.00003414  Converged
Root: 6:        -0.40909088        -0.00021702         0.00417993  

Iteration:    6   Subspace Size:   44
Root: 1:        -0.69176075        -0.00000000         0.00006562  Converged
Root: 2:        -0.53856059        -0.00000000         0.00005554  Converged
Root: 3:        -0.53855808        -0.00000000         0.00004389  Converged
Root: 4:        -0.51917413        -0.00000000         0.00006188  Converged
Root: 5:        -0.47694881        -0.00000000         0.00003360  Converged
Root: 6:        -0.40911036        -0.00001948         0.00129133  

Iteration:    7   Subspace Size:   45
Root: 1:        -0.69176075        -0.00000000         0.00006584  Converged
Root: 2:        -0.53856060        -0.00000000         0.00005455  Converged
Root: 3:        -0.53855808        -0.00000000         0.00004397  Converged
Root: 4:        -0.51917413        -0.00000000         0.00006071  Converged
Root: 5:        -0.47694881        -0.00000000         0.00003305  Converged
Root: 6:        -0.40911190        -0.00000154         0.00047009  

Iteration:    8   Subspace Size:   46
Root: 1:        -0.69176075        -0.00000000         0.00006604  Converged
Root: 2:        -0.53856060        -0.00000000         0.00005394  Converged
Root: 3:        -0.53855808        -0.00000000         0.00004374  Converged
Root: 4:        -0.51917413        -0.00000000         0.00005938  Converged
Root: 5:        -0.47694881        -0.00000000         0.00002869  Converged
Root: 6:        -0.40911203        -0.00000013         0.00011434  

Iteration:    9   Subspace Size:   47
Root: 1:        -0.69176075        -0.00000000         0.00006436  Converged
Root: 2:        -0.53856060        -0.00000000         0.00005438  Converged
Root: 3:        -0.53855808        -0.00000000         0.00004326  Converged
Root: 4:        -0.51917413        -0.00000000         0.00005944  Converged
Root: 5:        -0.47694881        -0.00000000         0.00002895  Converged
Root: 6:        -0.40911204        -0.00000001         0.00002702  Converged

Davidson converged in 9 iterations
47 sigma vectors were formed

  Root   Mult.   Total Energy (a.u.)   Ex. Energy (a.u.)     Ex. Energy (eV)     Ex. Energy (nm)        Osc. (a.u.)  
-------------------------------------------------------------------------------------------------------------------
     1  singlet       -394.64973655
     2  singlet       -394.49653639          0.15320015          4.16878755        297.41074389          0.00344190
     3  singlet       -394.49653387          0.15320267          4.16885611        297.40585320          0.16182072
     4  singlet       -394.47714993          0.17258662          4.69632000        264.00292270          0.00166145
     5  singlet       -394.43492461          0.21481193          5.84532916        212.10819322          0.59192851
     6  singlet       -394.36708784          0.28264871          7.69126136        161.20141396          0.38228904

Singlet  1: Largest CI coefficients:
  30  &  30 : closed :   0.965233
  29  &  30 :  open  :   0.117902
  30  &  29 :  open  :   0.117902

Singlet  2: Largest CI coefficients:
  28  &  30 :  open  :  -0.682655
  30  &  28 :  open  :  -0.682655
  27  &  30 :  open  :   0.139562
  30  &  27 :  open  :   0.139562

Singlet  3: Largest CI coefficients:
  29  &  30 :  open  :  -0.594528
  30  &  29 :  open  :  -0.594528
  27  &  30 :  open  :  -0.258060
  30  &  27 :  open  :  -0.258060
  25  &  30 :  open  :   0.201742
  30  &  25 :  open  :   0.201742
  30  &  30 : closed :   0.160331
  28  &  30 :  open  :  -0.111162
  30  &  28 :  open  :  -0.111162

Singlet  4: Largest CI coefficients:
  26  &  30 :  open  :   0.702980
  30  &  26 :  open  :   0.702980

Singlet  5: Largest CI coefficients:
  27  &  30 :  open  :   0.607291
  30  &  27 :  open  :   0.607291
  29  &  30 :  open  :  -0.247303
  30  &  29 :  open  :  -0.247303
  29  &  29 : closed :  -0.179323
  27  &  27 : closed :   0.155998
  25  &  30 :  open  :   0.134212
  30  &  25 :  open  :   0.134212
  28  &  30 :  open  :   0.100314
  30  &  28 :  open  :   0.100314

Singlet  6: Largest CI coefficients:
  25  &  30 :  open  :   0.598411
  30  &  25 :  open  :   0.598411
  29  &  30 :  open  :   0.210239
  30  &  29 :  open  :   0.210239
  20  &  30 :  open  :  -0.159994
  30  &  20 :  open  :  -0.159994
  25  &  29 :  open  :   0.150136
  29  &  25 :  open  :   0.150136
  30  &  30 : closed :  -0.147369
  27  &  27 : closed :  -0.138999

Singlet state dipole moments:

  Root       Dx         Dy         Dz         |D|  (Debye)
------------------------------------------------------------
     1     5.9626    -7.0203     0.8900     9.2536
     2     5.1046    -1.5889     0.8384     5.4116
     3     1.0075    -3.3437     0.9322     3.6144
     4    -3.8076    -0.9444     0.9764     4.0427
     5     7.9817    -4.9483     0.5225     9.4056
     6     3.2671    -6.1484     0.8779     7.0176

Transition dipole moments between singlet states:

    Transition       Tx         Ty         Tz         |T| (a.u.)
------------------------------------------------------------------
     1 ->    2    -0.0179     0.1352    -0.1229     0.1836
     1 ->    3     0.1690    -1.2471    -0.0211     1.2587
     1 ->    4    -0.0057     0.0644     0.1013     0.1202
     1 ->    5    -1.9899    -0.4038     0.1030     2.0331
     1 ->    6     0.3023     1.3904    -0.0644     1.4244
     2 ->    3     0.1833     0.0677     0.0813     0.2116
     2 ->    4    -0.0047    -0.1199    -0.0038     0.1201
     2 ->    5     0.0458     0.0356    -0.0799     0.0988
     2 ->    6     0.1705    -0.0585    -0.0262     0.1822
     3 ->    4    -0.0516     0.0230     0.0064     0.0568
     3 ->    5    -0.7463    -0.4882     0.0320     0.8924
     3 ->    6    -1.4550     0.8024     0.0068     1.6616
     4 ->    5    -0.0333     0.0191     0.0180     0.0424
     4 ->    6     0.0668    -0.0191     0.0042     0.0696
     5 ->    6    -0.7756     0.2037     0.0395     0.8028

Magnetic transition dipole moments and rotational strengths:

 Transition      Lx         Ly         Lz       R(len)     R(vel) (a.u.)
------------------------------------------------------------------------
 1 ->    2     0.5589     0.0286    -0.0947    -0.0055    -0.0026
 1 ->    3     0.0533    -0.0091     0.6818    -0.0060     0.0055
 1 ->    4    -0.2732    -0.1623    -0.0175     0.0107    -0.0042
 1 ->    5    -0.0015     0.0801     0.7844    -0.0515     0.0157
 1 ->    6     0.0149    -0.0338    -0.0748     0.0377    -0.0222

Electric transition quadrupole moments (Cartesian):

 Transition      Qxy        Qxz        Qyz        Qxx        Qyy        Qzz       norm (a.u.)
----------------------------------------------------------------------------------------------
 1 ->    2    -0.2277     0.0098    -0.5308     0.0313    -0.2032    -0.0344     0.6141
 1 ->    3     2.0187    -0.0900    -0.1578     0.5002     1.3092     0.1366     2.4680
 1 ->    4    -0.0494    -0.0375     0.0875     0.0711    -0.0434    -0.0085     0.1361
 1 ->    5    -0.4397     0.4166     0.1706    -4.2062     0.6812    -0.1471     4.3097
 1 ->    6     0.6747    -0.1477     0.0089     1.5503    -3.6928    -0.2723     4.0733


Building Xtilde...

Building Z-vector RHS...

 Generating 2nd functional diffs
Solving CPSCF equations
Using DIIS solver

 Iter         Residual      
------  --------------------
    1      2.497585417285
    2      3.366353231550
    3      0.240340999793
    4      0.038673790679
    5      0.008917765484
    6      0.006830001551
    7      0.002473006395
    8      0.000811180622
    9      0.000436165166
   10      0.000079827703

CPSCF converged

Building X...

 Generating 2nd functional diffs
 Generating 2nd functional diffs
Building Xtilde...

Building Z-vector RHS...

 Generating 2nd functional diffs
Solving CPSCF equations
Using DIIS solver

 Iter         Residual      
------  --------------------
    1      0.931996442442
    2      1.008114415671
    3      0.141016265648
    4      0.018759400088
    5      0.003986004600
    6      0.001796189067
    7      0.000620693485
    8      0.000224454260
    9      0.000060373339

CPSCF converged

Building X...

 Generating 2nd functional diffs
 Generating 2nd functional diffs
Building Xtilde...

Building Z-vector RHS...

 Generating 2nd functional diffs
Solving CPSCF equations
Using DIIS solver

 Iter         Residual      
------  --------------------
    1      0.287267361679
    2      0.403016803637
    3      0.019508947807
    4      0.005187488340
    5      0.002035396427
    6      0.000704068273
    7      0.000278960809
    8      0.000102911649
    9      0.000055295277

CPSCF converged

Building X...

 Generating 2nd functional diffs
 Generating 2nd functional diffs
Lower state energy:      -394.4965363942
Upper state energy:      -394.4965338749
Energy difference:          0.0000025193
 Energy calculation finished, energy:  0.000000000E+00

Converting Cartesians to HDLC

Converting Cartesians to HDLC

Converting Cartesians to HDLC
 in dlf_makehessian...
Updating Hessian with the BFGS update, No    17
Testing convergence  in cycle   18
    Energy  0.0000E+00 Target: 1.0000E-04 converged?  yes
  Max step  6.2830E-03 Target: 4.0000E-03 converged?   no
  RMS step  2.3111E-03 Target: 2.6667E-03 converged?  yes
  Max grad  1.7100E-03 Target: 1.0000E-03 converged?   no
  RMS grad  5.2402E-04 Target: 6.6667E-04 converged?  yes

Converting HDLC to Cartesians
DFTD Energy:    -0.0162192 hartree
Setting up the DFT grid...
| time to set the grid = 0.00 s
DFT grid points: 37225 (2863 points/atom)

                      *** Start SCF Iterations ***

 Iter     DIIS Error       Energy change      Electrons        XC Energy           Energy        Time(s)
----------------------------------------------------------------------------------------------------------
Initial temperature is 5000.000000
| Skip purify step
|    1     0.0598000098    -394.3194076182    57.9996332910   -27.5466331396    -394.3194076182     0.20  
|    2     0.1302341002      +8.1308851168    57.9998700657   -26.7124263210    -386.1885225015     0.20  
|    3     0.0406331965      -0.2681627739    57.9999014483   -26.8483098008    -386.4566852753     0.19  
|    4     0.0241441853      -0.0182135369    57.9999036299   -26.8900361245    -386.4748988122     0.19  
|    5     0.0108812174      -0.0106523027    57.9999056672   -26.9211542965    -386.4855511149     0.18  
|    6     0.0035941858      -0.0017721103    57.9999052507   -26.9338837240    -386.4873232252     0.18  
|    7     0.0012240726      -0.0003018390    57.9999053796   -26.9406908899    -386.4876250642     0.18  
|    8     0.0002067244      -0.0000136328    57.9999048880   -26.9422733483    -386.4876386970     0.17  
|    9     0.0001515739      -0.0000027219    57.9999048345   -26.9422788462    -386.4876414190     0.20  
|   10     0.0000873219      -0.0000008683    57.9999047429   -26.9422111092    -386.4876422873     0.16  
|   11     0.0000342094      -0.0000001518    57.9999047063   -26.9422265069    -386.4876424390     0.16  
|   12     0.0000064915      -0.0000000296    57.9999046944   -26.9421721335    -386.4876424686     0.16  
----------------------------------------------------------------------------------------------------------
FINAL ENERGY: -386.4876424686 a.u.
Fractional Occupation Entropy: 0.0000000000
Mermin Free Energy:            -386.4876424686
DISPERSION CONTRIBUTION TO ENERGY: -0.0162192136 a.u.
HOMO-LUMO GAP: 4.894 eV
CENTER OF MASS: {0.012317, -0.008334, -0.025305} ANGS
DIPOLE MOMENT: {3.838969, -2.277095, 0.773244} (|D| = 4.529983) DEBYE
Writing out molden info

Running Mulliken population analysis...


  Restricted hh-TDA Parameters
--------------------------------------------
Number of occupied orbitals:            30
Number of virtual orbitals:             92
Number of molecular orbitals:          122
Number of basis functions:             130
Multiplicity of target state:      singlet

 Generating 2nd functional diffs
Reference energy:             -393.9581701365
Number of electrons:            59.9999014078
XC energy:                     -28.1373755712

      Davidson Diagonalization Parameters
-----------------------------------------------
Number of roots to find:                    6
Number of guess vectors:                   18
Maximum subspace size:                     60
Number of vectors to save:                  6
Collapse vectors per root:                  2
Number of CSFs:                           465
Maximum Davidson iterations:              100
Residual convergence:                 1.0e-04
Orthogonality tolerance:              1.0e-12
Use incremental sigma vectors:             No

Davidson memory usage: 566.28 kB

Guess Vectors:
  30 &  30 : closed :    -0.837312
  30 &  29 :  open  :    -0.667651
  30 &  28 :  open  :    -0.663797
  30 &  27 :  open  :    -0.627787
  30 &  26 :  open  :    -0.609143
  30 &  25 :  open  :    -0.557666
  29 &  29 : closed :    -0.497991
  29 &  28 :  open  :    -0.494136
  28 &  28 : closed :    -0.490282
  30 &  24 :  open  :    -0.487409
  30 &  22 :  open  :    -0.458390
  29 &  27 :  open  :    -0.458126
  28 &  27 :  open  :    -0.454272
  30 &  23 :  open  :    -0.443202
  30 &  20 :  open  :    -0.440276
  29 &  26 :  open  :    -0.439483
  28 &  26 :  open  :    -0.435629
  27 &  27 : closed :    -0.418262

  Root           Eigenvalue       Energy Change        Residual
-------------------------------------------------------------------
Iteration:    0   Subspace Size:   18
Root: 1:        -0.68935248        -0.68935248         0.04138875  
Root: 2:        -0.53565973        -0.53565973         0.03875404  
Root: 3:        -0.53493849        -0.53493849         0.04381087  
Root: 4:        -0.51666843        -0.51666843         0.03297723  
Root: 5:        -0.47240651        -0.47240651         0.05081528  
Root: 6:        -0.39689246        -0.39689246         0.05275352  

Iteration:    1   Subspace Size:   24
Root: 1:        -0.69147404        -0.00212156         0.00375968  
Root: 2:        -0.53834008        -0.00268035         0.00542686  
Root: 3:        -0.53823262        -0.00329413         0.00952171  
Root: 4:        -0.51876678        -0.00209835         0.00950643  
Root: 5:        -0.47663460        -0.00422809         0.00999925  
Root: 6:        -0.40546035        -0.00856789         0.03464229  

Iteration:    2   Subspace Size:   30
Root: 1:        -0.69148874        -0.00001470         0.00057123  
Root: 2:        -0.53837645        -0.00003637         0.00141578  
Root: 3:        -0.53837570        -0.00014308         0.00170439  
Root: 4:        -0.51892571        -0.00015893         0.00160445  
Root: 5:        -0.47681836        -0.00018375         0.00254890  
Root: 6:        -0.40648343        -0.00102308         0.02574442  

Iteration:    3   Subspace Size:   36
Root: 1:        -0.69148899        -0.00000025         0.00007175  Converged
Root: 2:        -0.53837949        -0.00000305         0.00032491  
Root: 3:        -0.53837861        -0.00000291         0.00029601  
Root: 4:        -0.51892934        -0.00000363         0.00037675  
Root: 5:        -0.47682667        -0.00000831         0.00083235  
Root: 6:        -0.40663202        -0.00014859         0.02735558  

Iteration:    4   Subspace Size:   41
Root: 1:        -0.69148899        -0.00000000         0.00007137  Converged
Root: 2:        -0.53837962        -0.00000013         0.00005533  Converged
Root: 3:        -0.53837870        -0.00000009         0.00006572  Converged
Root: 4:        -0.51892952        -0.00000018         0.00006826  Converged
Root: 5:        -0.47682733        -0.00000066         0.00018398  
Root: 6:        -0.40871076        -0.00207874         0.01231386  

Iteration:    5   Subspace Size:   43
Root: 1:        -0.69148899        -0.00000000         0.00006612  Converged
Root: 2:        -0.53837962        -0.00000000         0.00005543  Converged
Root: 3:        -0.53837870        -0.00000000         0.00004345  Converged
Root: 4:        -0.51892952        -0.00000000         0.00006087  Converged
Root: 5:        -0.47682735        -0.00000002         0.00003410  Converged
Root: 6:        -0.40888580        -0.00017504         0.00412684  

Iteration:    6   Subspace Size:   44
Root: 1:        -0.69148899        -0.00000000         0.00006600  Converged
Root: 2:        -0.53837962        -0.00000000         0.00005553  Converged
Root: 3:        -0.53837870        -0.00000000         0.00004320  Converged
Root: 4:        -0.51892952        -0.00000000         0.00006121  Converged
Root: 5:        -0.47682735        -0.00000000         0.00003367  Converged
Root: 6:        -0.40890580        -0.00002000         0.00113200  

Iteration:    7   Subspace Size:   45
Root: 1:        -0.69148899        -0.00000000         0.00006618  Converged
Root: 2:        -0.53837962        -0.00000000         0.00005423  Converged
Root: 3:        -0.53837870        -0.00000000         0.00004318  Converged
Root: 4:        -0.51892952        -0.00000000         0.00005969  Converged
Root: 5:        -0.47682735        -0.00000000         0.00003257  Converged
Root: 6:        -0.40890702        -0.00000122         0.00042955  

Iteration:    8   Subspace Size:   46
Root: 1:        -0.69148899        -0.00000000         0.00006648  Converged
Root: 2:        -0.53837962        -0.00000000         0.00005348  Converged
Root: 3:        -0.53837870        -0.00000000         0.00004295  Converged
Root: 4:        -0.51892952        -0.00000000         0.00005859  Converged
Root: 5:        -0.47682735        -0.00000000         0.00002879  Converged
Root: 6:        -0.40890714        -0.00000012         0.00011139  

Iteration:    9   Subspace Size:   47
Root: 1:        -0.69148899        -0.00000000         0.00006531  Converged
Root: 2:        -0.53837962        -0.00000000         0.00005365  Converged
Root: 3:        -0.53837870        -0.00000000         0.00004256  Converged
Root: 4:        -0.51892952        -0.00000000         0.00005863  Converged
Root: 5:        -0.47682735        -0.00000000         0.00002864  Converged
Root: 6:        -0.40890714        -0.00000001         0.00002781  Converged

Davidson converged in 9 iterations
47 sigma vectors were formed

  Root   Mult.   Total Energy (a.u.)   Ex. Energy (a.u.)     Ex. Energy (eV)     Ex. Energy (nm)        Osc. (a.u.)  
-------------------------------------------------------------------------------------------------------------------
     1  singlet       -394.64965913
     2  singlet       -394.49654976          0.15310937          4.16631728        297.58708299          0.00267835
     3  singlet       -394.49654884          0.15311029          4.16634234        297.58529311          0.16261228
     4  singlet       -394.47709966          0.17255947          4.69558138        264.04445096          0.00163014
     5  singlet       -394.43499748          0.21466164          5.84123959        212.25669452          0.59064991
     6  singlet       -394.36707728          0.28258185          7.68944201        161.23955484          0.38308563

Singlet  1: Largest CI coefficients:
  30  &  30 : closed :   0.965138
  29  &  30 :  open  :  -0.118221
  30  &  29 :  open  :  -0.118221

Singlet  2: Largest CI coefficients:
  28  &  30 :  open  :   0.685809
  30  &  28 :  open  :   0.685809
  27  &  30 :  open  :  -0.129900
  30  &  27 :  open  :  -0.129900

Singlet  3: Largest CI coefficients:
  29  &  30 :  open  :  -0.595840
  30  &  29 :  open  :  -0.595840
  27  &  30 :  open  :   0.261529
  30  &  27 :  open  :   0.261529
  25  &  30 :  open  :  -0.202497
  30  &  25 :  open  :  -0.202497
  30  &  30 : closed :  -0.160948

Singlet  4: Largest CI coefficients:
  26  &  30 :  open  :   0.703016
  30  &  26 :  open  :   0.703016

Singlet  5: Largest CI coefficients:
  27  &  30 :  open  :   0.607947
  30  &  27 :  open  :   0.607947
  29  &  30 :  open  :   0.247169
  30  &  29 :  open  :   0.247169
  29  &  29 : closed :  -0.179663
  27  &  27 : closed :   0.156216
  25  &  30 :  open  :   0.133436
  30  &  25 :  open  :   0.133436

Singlet  6: Largest CI coefficients:
  25  &  30 :  open  :   0.598287
  30  &  25 :  open  :   0.598287
  29  &  30 :  open  :  -0.210104
  30  &  29 :  open  :  -0.210104
  20  &  30 :  open  :  -0.160077
  30  &  20 :  open  :  -0.160077
  25  &  29 :  open  :  -0.150619
  29  &  25 :  open  :  -0.150619
  30  &  30 : closed :  -0.147809
  27  &  27 : closed :  -0.138856

Singlet state dipole moments:

  Root       Dx         Dy         Dz         |D|  (Debye)
------------------------------------------------------------
     1     5.9581    -7.0297     0.8956     9.2584
     2     5.1215    -1.5903     0.8515     5.4299
     3     0.9804    -3.3643     0.9245     3.6241
     4    -3.8125    -0.9539     0.9777     4.0498
     5     7.9874    -4.9500     0.5267     9.4116
     6     3.2566    -6.1543     0.8821     7.0185

Transition dipole moments between singlet states:

    Transition       Tx         Ty         Tz         |T| (a.u.)
------------------------------------------------------------------
     1 ->    2     0.0137    -0.1037     0.1237     0.1620
     1 ->    3    -0.1654     1.2512     0.0171     1.2622
     1 ->    4    -0.0060     0.0618     0.1016     0.1190
     1 ->    5    -1.9885    -0.4033     0.1025     2.0316
     1 ->    6     0.3004     1.3925    -0.0649     1.4260
     2 ->    3     0.1415     0.0506     0.0820     0.1712
     2 ->    4     0.0127     0.1185     0.0035     0.1192
     2 ->    5    -0.0267    -0.0239     0.0791     0.0869
     2 ->    6    -0.1332     0.0389     0.0258     0.1412
     3 ->    4     0.0506    -0.0243    -0.0063     0.0565
     3 ->    5     0.7441     0.4891    -0.0341     0.8911
     3 ->    6     1.4592    -0.8041    -0.0070     1.6660
     4 ->    5    -0.0292     0.0171     0.0180     0.0383
     4 ->    6     0.0642    -0.0182     0.0044     0.0668
     5 ->    6    -0.7738     0.2034     0.0393     0.8011

Magnetic transition dipole moments and rotational strengths:

 Transition      Lx         Ly         Lz       R(len)     R(vel) (a.u.)
------------------------------------------------------------------------
 1 ->    2    -0.5606    -0.0281     0.0769    -0.0048    -0.0018
 1 ->    3    -0.0397     0.0090    -0.6841    -0.0061     0.0046
 1 ->    4    -0.2736    -0.1632    -0.0156     0.0100    -0.0039
 1 ->    5    -0.0015     0.0793     0.7842    -0.0515     0.0155
 1 ->    6     0.0144    -0.0331    -0.0726     0.0370    -0.0218

Electric transition quadrupole moments (Cartesian):

 Transition      Qxy        Qxz        Qyz        Qxx        Qyy        Qzz       norm (a.u.)
----------------------------------------------------------------------------------------------
 1 ->    2     0.1772    -0.0075     0.5356    -0.0416     0.1714     0.0307     0.5919
 1 ->    3    -2.0178     0.0907     0.1451    -0.4999    -1.3191    -0.1374     2.4717
 1 ->    4    -0.0454    -0.0373     0.0886     0.0649    -0.0411    -0.0081     0.1314
 1 ->    5    -0.4438     0.4145     0.1701    -4.2015     0.6817    -0.1467     4.3055
 1 ->    6     0.6718    -0.1465     0.0122     1.5475    -3.6993    -0.2731     4.0776


Building Xtilde...

Building Z-vector RHS...

 Generating 2nd functional diffs
Solving CPSCF equations
Using DIIS solver

 Iter         Residual      
------  --------------------
    1      2.509358352285
    2      3.382517389600
    3      0.240897319874
    4      0.038747429778
    5      0.008968348630
    6      0.006849728271
    7      0.002482159195
    8      0.000812047442
    9      0.000436734318
   10      0.000080007417

CPSCF converged

Building X...

 Generating 2nd functional diffs
 Generating 2nd functional diffs
Building Xtilde...

Building Z-vector RHS...

 Generating 2nd functional diffs
Solving CPSCF equations
Using DIIS solver

 Iter         Residual      
------  --------------------
    1      0.939999161255
    2      1.023074006262
    3      0.142681748070
    4      0.018806007816
    5      0.003998340941
    6      0.001812438341
    7      0.000617747448
    8      0.000229441383
    9      0.000060381135

CPSCF converged

Building X...

 Generating 2nd functional diffs
 Generating 2nd functional diffs
Building Xtilde...

Building Z-vector RHS...

 Generating 2nd functional diffs
Solving CPSCF equations
Using DIIS solver

 Iter         Residual      
------  --------------------
    1      0.216419422007
    2      0.303041602589
    3      0.015001829177
    4      0.005161276584
    5      0.001763445204
    6      0.000656685572
    7      0.000236915415
    8      0.000081080374

CPSCF converged

Building X...

 Generating 2nd functional diffs
 Generating 2nd functional diffs
Lower state energy:      -394.4965497563
Upper state energy:      -394.4965488354
Energy difference:          0.0000009209
 Energy calculation finished, energy:  0.000000000E+00

Converting Cartesians to HDLC

Converting Cartesians to HDLC

Converting Cartesians to HDLC
 in dlf_makehessian...
Updating Hessian with the BFGS update, No    18
Testing convergence  in cycle   19
    Energy  0.0000E+00 Target: 1.0000E-04 converged?  yes
  Max step  1.4443E-02 Target: 4.0000E-03 converged?   no
  RMS step  3.1616E-03 Target: 2.6667E-03 converged?   no
  Max grad  1.4497E-03 Target: 1.0000E-03 converged?   no
  RMS grad  4.5992E-04 Target: 6.6667E-04 converged?  yes

Converting HDLC to Cartesians
DFTD Energy:    -0.0162188 hartree
Setting up the DFT grid...
| time to set the grid = 0.00 s
DFT grid points: 37223 (2863 points/atom)

                      *** Start SCF Iterations ***

 Iter     DIIS Error       Energy change      Electrons        XC Energy           Energy        Time(s)
----------------------------------------------------------------------------------------------------------
Initial temperature is 5000.000000
| Skip purify step
|    1     0.0599087154    -394.3189547274    57.9993155666   -27.5464939815    -394.3189547274     0.20  
|    2     0.1298540140      +8.1314663250    57.9998724705   -26.7122170147    -386.1874884024     0.20  
|    3     0.0405264956      -0.2691647760    57.9999043689   -26.8480199164    -386.4566531784     0.19  
|    4     0.0242783118      -0.0183107583    57.9999066018   -26.8898999226    -386.4749639367     0.19  
|    5     0.0108160068      -0.0106868901    57.9999087495   -26.9210221372    -386.4856508268     0.19  
|    6     0.0035712777      -0.0017674645    57.9999083708   -26.9337496539    -386.4874182913     0.18  
|    7     0.0012231512      -0.0002995249    57.9999085257   -26.9405173870    -386.4877178162     0.18  
|    8     0.0002076141      -0.0000136092    57.9999080343   -26.9420877579    -386.4877314253     0.17  
|    9     0.0001531321      -0.0000027502    57.9999079845   -26.9420898516    -386.4877341755     0.20  
|   10     0.0000886816      -0.0000008806    57.9999078934   -26.9420223639    -386.4877350561     0.16  
|   11     0.0000344351      -0.0000001525    57.9999078573   -26.9420375406    -386.4877352085     0.16  
|   12     0.0000064647      -0.0000000296    57.9999078455   -26.9419829298    -386.4877352382     0.16  
----------------------------------------------------------------------------------------------------------
FINAL ENERGY: -386.4877352382 a.u.
Fractional Occupation Entropy: 0.0000000000
Mermin Free Energy:            -386.4877352382
DISPERSION CONTRIBUTION TO ENERGY: -0.0162187819 a.u.
HOMO-LUMO GAP: 4.890 eV
CENTER OF MASS: {0.012230, -0.007948, -0.025650} ANGS
DIPOLE MOMENT: {3.842959, -2.278176, 0.777404} (|D| = 4.534620) DEBYE
Writing out molden info

Running Mulliken population analysis...


  Restricted hh-TDA Parameters
--------------------------------------------
Number of occupied orbitals:            30
Number of virtual orbitals:             92
Number of molecular orbitals:          122
Number of basis functions:             130
Multiplicity of target state:      singlet

 Generating 2nd functional diffs
Reference energy:             -393.9583304055
Number of electrons:            59.9999046680
XC energy:                     -28.1371778294

      Davidson Diagonalization Parameters
-----------------------------------------------
Number of roots to find:                    6
Number of guess vectors:                   18
Maximum subspace size:                     60
Number of vectors to save:                  6
Collapse vectors per root:                  2
Number of CSFs:                           465
Maximum Davidson iterations:              100
Residual convergence:                 1.0e-04
Orthogonality tolerance:              1.0e-12
Use incremental sigma vectors:             No

Davidson memory usage: 566.28 kB

Guess Vectors:
  30 &  30 : closed :    -0.837082
  30 &  29 :  open  :    -0.667557
  30 &  28 :  open  :    -0.663660
  30 &  27 :  open  :    -0.627514
  30 &  26 :  open  :    -0.608983
  30 &  25 :  open  :    -0.557554
  29 &  29 : closed :    -0.498033
  29 &  28 :  open  :    -0.494136
  28 &  28 : closed :    -0.490239
  30 &  24 :  open  :    -0.487193
  30 &  22 :  open  :    -0.458041
  29 &  27 :  open  :    -0.457990
  28 &  27 :  open  :    -0.454093
  30 &  23 :  open  :    -0.443063
  30 &  20 :  open  :    -0.440126
  29 &  26 :  open  :    -0.439458
  28 &  26 :  open  :    -0.435561
  27 &  27 : closed :    -0.417947

  Root           Eigenvalue       Energy Change        Residual
-------------------------------------------------------------------
Iteration:    0   Subspace Size:   18
Root: 1:        -0.68915529        -0.68915529         0.04138771  
Root: 2:        -0.53550797        -0.53550797         0.03877937  
Root: 3:        -0.53478724        -0.53478724         0.04382640  
Root: 4:        -0.51650377        -0.51650377         0.03299417  
Root: 5:        -0.47227126        -0.47227126         0.05077933  
Root: 6:        -0.39669589        -0.39669589         0.05279728  

Iteration:    1   Subspace Size:   24
Root: 1:        -0.69127682        -0.00212153         0.00376384  
Root: 2:        -0.53819201        -0.00268403         0.00542593  
Root: 3:        -0.53808483        -0.00329759         0.00951696  
Root: 4:        -0.51860415        -0.00210038         0.00951417  
Root: 5:        -0.47649519        -0.00422393         0.00997966  
Root: 6:        -0.40529517        -0.00859928         0.03473263  

Iteration:    2   Subspace Size:   30
Root: 1:        -0.69129156        -0.00001474         0.00057225  
Root: 2:        -0.53822836        -0.00003635         0.00141525  
Root: 3:        -0.53822762        -0.00014279         0.00170231  
Root: 4:        -0.51876361        -0.00015946         0.00158772  
Root: 5:        -0.47667824        -0.00018304         0.00254671  
Root: 6:        -0.40636634        -0.00107117         0.02547884  

Iteration:    3   Subspace Size:   36
Root: 1:        -0.69129181        -0.00000025         0.00007197  Converged
Root: 2:        -0.53823140        -0.00000304         0.00032384  
Root: 3:        -0.53823052        -0.00000290         0.00029655  
Root: 4:        -0.51876718        -0.00000357         0.00036820  
Root: 5:        -0.47668652        -0.00000828         0.00083435  
Root: 6:        -0.40651490        -0.00014856         0.02700106  

Iteration:    4   Subspace Size:   41
Root: 1:        -0.69129181        -0.00000000         0.00007144  Converged
Root: 2:        -0.53823152        -0.00000013         0.00005519  Converged
Root: 3:        -0.53823062        -0.00000009         0.00006575  Converged
Root: 4:        -0.51876735        -0.00000017         0.00006651  Converged
Root: 5:        -0.47668718        -0.00000066         0.00018296  
Root: 6:        -0.40858763        -0.00207273         0.01153778  

Iteration:    5   Subspace Size:   43
Root: 1:        -0.69129181        -0.00000000         0.00006622  Converged
Root: 2:        -0.53823152        -0.00000000         0.00005517  Converged
Root: 3:        -0.53823062        -0.00000000         0.00004359  Converged
Root: 4:        -0.51876735        -0.00000000         0.00005998  Converged
Root: 5:        -0.47668719        -0.00000002         0.00003412  Converged
Root: 6:        -0.40873949        -0.00015186         0.00411473  

Iteration:    6   Subspace Size:   44
Root: 1:        -0.69129181        -0.00000000         0.00006623  Converged
Root: 2:        -0.53823152        -0.00000000         0.00005527  Converged
Root: 3:        -0.53823062        -0.00000000         0.00004299  Converged
Root: 4:        -0.51876735        -0.00000000         0.00006033  Converged
Root: 5:        -0.47668719        -0.00000000         0.00003368  Converged
Root: 6:        -0.40876020        -0.00002071         0.00105073  

Iteration:    7   Subspace Size:   45
Root: 1:        -0.69129181        -0.00000000         0.00006612  Converged
Root: 2:        -0.53823152        -0.00000000         0.00005400  Converged
Root: 3:        -0.53823062        -0.00000000         0.00004287  Converged
Root: 4:        -0.51876735        -0.00000000         0.00005887  Converged
Root: 5:        -0.47668719        -0.00000000         0.00003172  Converged
Root: 6:        -0.40876122        -0.00000102         0.00039525  

Iteration:    8   Subspace Size:   46
Root: 1:        -0.69129181        -0.00000000         0.00006629  Converged
Root: 2:        -0.53823152        -0.00000000         0.00005313  Converged
Root: 3:        -0.53823062        -0.00000000         0.00004251  Converged
Root: 4:        -0.51876735        -0.00000000         0.00005772  Converged
Root: 5:        -0.47668719        -0.00000000         0.00002913  Converged
Root: 6:        -0.40876133        -0.00000012         0.00011016  

Iteration:    9   Subspace Size:   47
Root: 1:        -0.69129181        -0.00000000         0.00006557  Converged
Root: 2:        -0.53823152        -0.00000000         0.00005310  Converged
Root: 3:        -0.53823062        -0.00000000         0.00004227  Converged
Root: 4:        -0.51876735        -0.00000000         0.00005763  Converged
Root: 5:        -0.47668719        -0.00000000         0.00002854  Converged
Root: 6:        -0.40876134        -0.00000001         0.00002846  Converged

Davidson converged in 9 iterations
47 sigma vectors were formed

  Root   Mult.   Total Energy (a.u.)   Ex. Energy (a.u.)     Ex. Energy (eV)     Ex. Energy (nm)        Osc. (a.u.)  
-------------------------------------------------------------------------------------------------------------------
     1  singlet       -394.64962221
     2  singlet       -394.49656193          0.15306028          4.16498153        297.68252245          0.00159062
     3  singlet       -394.49656102          0.15306119          4.16500623        297.68075691          0.16396989
     4  singlet       -394.47709776          0.17252446          4.69462854        264.09804222          0.00159033
     5  singlet       -394.43501760          0.21460461          5.83968771        212.31310112          0.59049444
     6  singlet       -394.36709175          0.28253047          7.68804385        161.26887823          0.38297869

Singlet  1: Largest CI coefficients:
  30  &  30 : closed :  -0.965047
  29  &  30 :  open  :   0.118519
  30  &  29 :  open  :   0.118519

Singlet  2: Largest CI coefficients:
  28  &  30 :  open  :  -0.691483
  30  &  28 :  open  :  -0.691483
  27  &  30 :  open  :   0.105673
  30  &  27 :  open  :   0.105673

Singlet  3: Largest CI coefficients:
  29  &  30 :  open  :   0.597131
  30  &  29 :  open  :   0.597131
  27  &  30 :  open  :  -0.271484
  30  &  27 :  open  :  -0.271484
  25  &  30 :  open  :   0.203359
  30  &  25 :  open  :   0.203359
  30  &  30 : closed :   0.162058

Singlet  4: Largest CI coefficients:
  26  &  30 :  open  :   0.703038
  30  &  26 :  open  :   0.703038

Singlet  5: Largest CI coefficients:
  27  &  30 :  open  :  -0.608318
  30  &  27 :  open  :  -0.608318
  29  &  30 :  open  :  -0.247656
  30  &  29 :  open  :  -0.247656
  29  &  29 : closed :   0.179888
  27  &  27 : closed :  -0.156244
  25  &  30 :  open  :  -0.132604
  30  &  25 :  open  :  -0.132604

Singlet  6: Largest CI coefficients:
  25  &  30 :  open  :  -0.598186
  30  &  25 :  open  :  -0.598186
  29  &  30 :  open  :   0.209937
  30  &  29 :  open  :   0.209937
  20  &  30 :  open  :   0.160167
  30  &  20 :  open  :   0.160167
  25  &  29 :  open  :   0.151199
  29  &  25 :  open  :   0.151199
  30  &  30 : closed :   0.148250
  27  &  27 : closed :   0.138206

Singlet state dipole moments:

  Root       Dx         Dy         Dz         |D|  (Debye)
------------------------------------------------------------
     1     5.9548    -7.0352     0.9023     9.2611
     2     5.1476    -1.5864     0.8889     5.4594
     3     0.9444    -3.3859     0.8946     3.6272
     4    -3.8160    -0.9630     0.9805     4.0559
     5     7.9948    -4.9502     0.5323     9.4183
     6     3.2490    -6.1622     0.8879     7.0226

Transition dipole moments between singlet states:

    Transition       Tx         Ty         Tz         |T| (a.u.)
------------------------------------------------------------------
     1 ->    2     0.0005    -0.0022     0.1248     0.1249
     1 ->    3    -0.1636     1.2570     0.0060     1.2676
     1 ->    4     0.0066    -0.0589    -0.1015     0.1176
     1 ->    5    -1.9883    -0.4043     0.1022     2.0316
     1 ->    6     0.2976     1.3930    -0.0653     1.4259
     2 ->    3     0.0077    -0.0061     0.0831     0.0837
     2 ->    4    -0.0122    -0.1168    -0.0030     0.1175
     2 ->    5     0.0336     0.0150     0.0763     0.0847
     2 ->    6    -0.0142    -0.0253     0.0251     0.0384
     3 ->    4    -0.0481     0.0320     0.0067     0.0581
     3 ->    5     0.7382     0.4911    -0.0406     0.8876
     3 ->    6     1.4655    -0.8046    -0.0086     1.6719
     4 ->    5     0.0245    -0.0149    -0.0177     0.0337
     4 ->    6    -0.0613     0.0171    -0.0045     0.0638
     5 ->    6    -0.7705     0.2028     0.0389     0.7976

Magnetic transition dipole moments and rotational strengths:

 Transition      Lx         Ly         Lz       R(len)     R(vel) (a.u.)
------------------------------------------------------------------------
 1 ->    2    -0.5625    -0.0276     0.0209    -0.0024     0.0008
 1 ->    3     0.0051     0.0102    -0.6889    -0.0079     0.0019
 1 ->    4     0.2730     0.1631     0.0136     0.0092    -0.0036
 1 ->    5    -0.0016     0.0784     0.7829    -0.0514     0.0153
 1 ->    6     0.0140    -0.0321    -0.0705     0.0359    -0.0212

Electric transition quadrupole moments (Cartesian):

 Transition      Qxy        Qxz        Qyz        Qxx        Qyy        Qzz       norm (a.u.)
----------------------------------------------------------------------------------------------
 1 ->    2     0.0145    -0.0004     0.5461    -0.0795     0.0656     0.0192     0.5563
 1 ->    3    -2.0253     0.0916     0.1020    -0.4877    -1.3343    -0.1396     2.4816
 1 ->    4     0.0415     0.0368    -0.0883    -0.0585     0.0389     0.0078     0.1260
 1 ->    5    -0.4487     0.4128     0.1695    -4.1983     0.6838    -0.1462     4.3029
 1 ->    6     0.6732    -0.1452     0.0155     1.5431    -3.7060    -0.2740     4.0823


Building Xtilde...

Building Z-vector RHS...

 Generating 2nd functional diffs
Solving CPSCF equations
Using DIIS solver

 Iter         Residual      
------  --------------------
    1      2.523644277306
    2      3.402511464270
    3      0.241547598817
    4      0.038838708494
    5      0.009029589530
    6      0.006869692304
    7      0.002490434078
    8      0.000810950639
    9      0.000436693037
   10      0.000080175530

CPSCF converged

Building X...

 Generating 2nd functional diffs
 Generating 2nd functional diffs
Building Xtilde...

Building Z-vector RHS...

 Generating 2nd functional diffs
Solving CPSCF equations
Using DIIS solver

 Iter         Residual      
------  --------------------
    1      0.950428268050
    2      1.042273935755
    3      0.144661487841
    4      0.018874955634
    5      0.004015789444
    6      0.001833496437
    7      0.000614805408
    8      0.000230445264
    9      0.000059133245

CPSCF converged

Building X...

 Generating 2nd functional diffs
 Generating 2nd functional diffs
Building Xtilde...

Building Z-vector RHS...

 Generating 2nd functional diffs
Solving CPSCF equations
Using DIIS solver

 Iter         Residual      
------  --------------------
    1      0.026750631786
    2      0.023286614084
    3      0.007320814042
    4      0.003177909348
    5      0.001422783092
    6      0.000371912618
    7      0.000159544140
    8      0.000056997225

CPSCF converged

Building X...

 Generating 2nd functional diffs
 Generating 2nd functional diffs
Lower state energy:      -394.4965619304
Upper state energy:      -394.4965610226
Energy difference:          0.0000009078
 Energy calculation finished, energy:  0.000000000E+00

Converting Cartesians to HDLC

Converting Cartesians to HDLC

Converting Cartesians to HDLC
 in dlf_makehessian...
Updating Hessian with the BFGS update, No    19
Testing convergence  in cycle   20
    Energy  0.0000E+00 Target: 1.0000E-04 converged?  yes
  Max step  6.3896E-03 Target: 4.0000E-03 converged?   no
  RMS step  2.1254E-03 Target: 2.6667E-03 converged?  yes
  Max grad  9.7954E-04 Target: 1.0000E-03 converged?  yes
  RMS grad  4.3684E-04 Target: 6.6667E-04 converged?  yes

Converting HDLC to Cartesians
DFTD Energy:    -0.0162184 hartree
Setting up the DFT grid...
| time to set the grid = 0.00 s
DFT grid points: 37224 (2863 points/atom)

                      *** Start SCF Iterations ***

 Iter     DIIS Error       Energy change      Electrons        XC Energy           Energy        Time(s)
----------------------------------------------------------------------------------------------------------
Initial temperature is 5000.000000
| Skip purify step
|    1     0.0597594421    -394.3186288594    57.9991000454   -27.5462163230    -394.3186288594     0.20  
|    2     0.1294096480      +8.1318468139    57.9998744150   -26.7119298684    -386.1867820454     0.20  
|    3     0.0403495478      -0.2698959908    57.9999067178   -26.8476628478    -386.4566780362     0.19  
|    4     0.0243188248      -0.0183735337    57.9999090226   -26.8896481524    -386.4750515700     0.18  
|    5     0.0107424098      -0.0107107026    57.9999112596   -26.9207741076    -386.4857622726     0.19  
|    6     0.0035546120      -0.0017641412    57.9999109200   -26.9335020424    -386.4875264137     0.18  
|    7     0.0012227091      -0.0002979340    57.9999110974   -26.9402420365    -386.4878243478     0.18  
|    8     0.0002100765      -0.0000136147    57.9999106058   -26.9418046838    -386.4878379625     0.17  
|    9     0.0001548675      -0.0000027751    57.9999105586   -26.9418025903    -386.4878407376     0.20  
|   10     0.0000895096      -0.0000008937    57.9999104678   -26.9417346965    -386.4878416313     0.17  
|   11     0.0000347861      -0.0000001528    57.9999104317   -26.9417496356    -386.4878417841     0.16  
|   12     0.0000064601      -0.0000000295    57.9999104204   -26.9416947245    -386.4878418136     0.16  
----------------------------------------------------------------------------------------------------------
FINAL ENERGY: -386.4878418136 a.u.
Fractional Occupation Entropy: 0.0000000000
Mermin Free Energy:            -386.4878418136
DISPERSION CONTRIBUTION TO ENERGY: -0.0162183712 a.u.
HOMO-LUMO GAP: 4.888 eV
CENTER OF MASS: {0.012032, -0.007566, -0.026139} ANGS
DIPOLE MOMENT: {3.845745, -2.281558, 0.784854} (|D| = 4.539962) DEBYE
Writing out molden info

Running Mulliken population analysis...


  Restricted hh-TDA Parameters
--------------------------------------------
Number of occupied orbitals:            30
Number of virtual orbitals:             92
Number of molecular orbitals:          122
Number of basis functions:             130
Multiplicity of target state:      singlet

 Generating 2nd functional diffs
Reference energy:             -393.9584786180
Number of electrons:            59.9999073314
XC energy:                     -28.1368766317

      Davidson Diagonalization Parameters
-----------------------------------------------
Number of roots to find:                    6
Number of guess vectors:                   18
Maximum subspace size:                     60
Number of vectors to save:                  6
Collapse vectors per root:                  2
Number of CSFs:                           465
Maximum Davidson iterations:              100
Residual convergence:                 1.0e-04
Orthogonality tolerance:              1.0e-12
Use incremental sigma vectors:             No

Davidson memory usage: 566.28 kB

Guess Vectors:
  30 &  30 : closed :    -0.836907
  30 &  29 :  open  :    -0.667443
  30 &  28 :  open  :    -0.663510
  30 &  27 :  open  :    -0.627278
  30 &  26 :  open  :    -0.608881
  30 &  25 :  open  :    -0.557487
  29 &  29 : closed :    -0.497980
  29 &  28 :  open  :    -0.494047
  28 &  28 : closed :    -0.490114
  30 &  24 :  open  :    -0.487048
  29 &  27 :  open  :    -0.457814
  30 &  22 :  open  :    -0.457628
  28 &  27 :  open  :    -0.453881
  30 &  23 :  open  :    -0.443081
  30 &  20 :  open  :    -0.440015
  29 &  26 :  open  :    -0.439417
  28 &  26 :  open  :    -0.435484
  27 &  27 : closed :    -0.417649

  Root           Eigenvalue       Energy Change        Residual
-------------------------------------------------------------------
Iteration:    0   Subspace Size:   18
Root: 1:        -0.68901371        -0.68901371         0.04138265  
Root: 2:        -0.53536610        -0.53536610         0.03881504  
Root: 3:        -0.53464986        -0.53464986         0.04382945  
Root: 4:        -0.51638789        -0.51638789         0.03304595  
Root: 5:        -0.47210145        -0.47210145         0.05078556  
Root: 6:        -0.39654986        -0.39654986         0.05284498  

Iteration:    1   Subspace Size:   24
Root: 1:        -0.69113463        -0.00212092         0.00376410  
Root: 2:        -0.53805523        -0.00268914         0.00543551  
Root: 3:        -0.53794872        -0.00329886         0.00951386  
Root: 4:        -0.51849467        -0.00210678         0.00952774  
Root: 5:        -0.47632940        -0.00422795         0.00997478  
Root: 6:        -0.40517451        -0.00862465         0.03482880  

Iteration:    2   Subspace Size:   30
Root: 1:        -0.69114937        -0.00001474         0.00057283  
Root: 2:        -0.53809171        -0.00003648         0.00142961  
Root: 3:        -0.53809127        -0.00014255         0.00169270  
Root: 4:        -0.51865482        -0.00016015         0.00157129  
Root: 5:        -0.47651243        -0.00018304         0.00254619  
Root: 6:        -0.40629295        -0.00111844         0.02523383  

Iteration:    3   Subspace Size:   36
Root: 1:        -0.69114961        -0.00000025         0.00007221  Converged
Root: 2:        -0.53809506        -0.00000335         0.00032276  
Root: 3:        -0.53809388        -0.00000261         0.00029893  
Root: 4:        -0.51865833        -0.00000351         0.00035957  
Root: 5:        -0.47652070        -0.00000826         0.00083607  
Root: 6:        -0.40644734        -0.00015439         0.02663621  

Iteration:    4   Subspace Size:   41
Root: 1:        -0.69114961        -0.00000000         0.00007156  Converged
Root: 2:        -0.53809519        -0.00000012         0.00005517  Converged
Root: 3:        -0.53809397        -0.00000009         0.00006611  Converged
Root: 4:        -0.51865849        -0.00000016         0.00006463  Converged
Root: 5:        -0.47652135        -0.00000066         0.00018220  
Root: 6:        -0.40849388        -0.00204654         0.01116925  

Iteration:    5   Subspace Size:   43
Root: 1:        -0.69114961        -0.00000000         0.00006645  Converged
Root: 2:        -0.53809519        -0.00000000         0.00005498  Converged
Root: 3:        -0.53809398        -0.00000000         0.00004400  Converged
Root: 4:        -0.51865849        -0.00000000         0.00005913  Converged
Root: 5:        -0.47652137        -0.00000002         0.00003424  Converged
Root: 6:        -0.40863532        -0.00014144         0.00401503  

Iteration:    6   Subspace Size:   44
Root: 1:        -0.69114961        -0.00000000         0.00006635  Converged
Root: 2:        -0.53809519        -0.00000000         0.00005509  Converged
Root: 3:        -0.53809398        -0.00000000         0.00004305  Converged
Root: 4:        -0.51865849        -0.00000000         0.00005939  Converged
Root: 5:        -0.47652137        -0.00000000         0.00003372  Converged
Root: 6:        -0.40865569        -0.00002037         0.00101448  

Iteration:    7   Subspace Size:   45
Root: 1:        -0.69114961        -0.00000000         0.00006597  Converged
Root: 2:        -0.53809519        -0.00000000         0.00005399  Converged
Root: 3:        -0.53809398        -0.00000000         0.00004289  Converged
Root: 4:        -0.51865849        -0.00000000         0.00005826  Converged
Root: 5:        -0.47652137        -0.00000000         0.00003082  Converged
Root: 6:        -0.40865662        -0.00000093         0.00035339  

Iteration:    8   Subspace Size:   46
Root: 1:        -0.69114961        -0.00000000         0.00006593  Converged
Root: 2:        -0.53809519        -0.00000000         0.00005294  Converged
Root: 3:        -0.53809398        -0.00000000         0.00004237  Converged
Root: 4:        -0.51865849        -0.00000000         0.00005695  Converged
Root: 5:        -0.47652137        -0.00000000         0.00002963  Converged
Root: 6:        -0.40865672        -0.00000010         0.00010837  

Iteration:    9   Subspace Size:   47
Root: 1:        -0.69114961        -0.00000000         0.00006560  Converged
Root: 2:        -0.53809519        -0.00000000         0.00005276  Converged
Root: 3:        -0.53809398        -0.00000000         0.00004230  Converged
Root: 4:        -0.51865849        -0.00000000         0.00005651  Converged
Root: 5:        -0.47652137        -0.00000000         0.00002893  Converged
Root: 6:        -0.40865673        -0.00000001         0.00002930  Converged

Davidson converged in 9 iterations
47 sigma vectors were formed

  Root   Mult.   Total Energy (a.u.)   Ex. Energy (a.u.)     Ex. Energy (eV)     Ex. Energy (nm)        Osc. (a.u.)  
-------------------------------------------------------------------------------------------------------------------
     1  singlet       -394.64962823
     2  singlet       -394.49657380          0.15305443          4.16482219        297.69391089          0.00182549
     3  singlet       -394.49657259          0.15305564          4.16485512        297.69155772          0.16412012
     4  singlet       -394.47713711          0.17249112          4.69372150        264.14907832          0.00154922
     5  singlet       -394.43499999          0.21462824          5.84033064        212.28972865          0.59112489
     6  singlet       -394.36713535          0.28249288          7.68702124        161.29033190          0.38236375

Singlet  1: Largest CI coefficients:
  30  &  30 : closed :  -0.964990
  29  &  30 :  open  :   0.118700
  30  &  29 :  open  :   0.118700

Singlet  2: Largest CI coefficients:
  28  &  30 :  open  :  -0.692543
  30  &  28 :  open  :  -0.692543

Singlet  3: Largest CI coefficients:
  29  &  30 :  open  :   0.596225
  30  &  29 :  open  :   0.596225
  27  &  30 :  open  :  -0.275726
  30  &  27 :  open  :  -0.275726
  25  &  30 :  open  :   0.203333
  30  &  25 :  open  :   0.203333
  30  &  30 : closed :   0.162312

Singlet  4: Largest CI coefficients:
  26  &  30 :  open  :   0.703049
  30  &  26 :  open  :   0.703049

Singlet  5: Largest CI coefficients:
  27  &  30 :  open  :  -0.608382
  30  &  27 :  open  :  -0.608382
  29  &  30 :  open  :  -0.248247
  30  &  29 :  open  :  -0.248247
  29  &  29 : closed :   0.180012
  27  &  27 : closed :  -0.156094
  25  &  30 :  open  :  -0.131986
  30  &  25 :  open  :  -0.131986

Singlet  6: Largest CI coefficients:
  25  &  30 :  open  :  -0.598117
  30  &  25 :  open  :  -0.598117
  29  &  30 :  open  :   0.209827
  30  &  29 :  open  :   0.209827
  20  &  30 :  open  :   0.160165
  30  &  20 :  open  :   0.160165
  25  &  29 :  open  :   0.151685
  29  &  25 :  open  :   0.151685
  30  &  30 : closed :   0.148534
  27  &  27 : closed :   0.137428

Singlet state dipole moments:

  Root       Dx         Dy         Dz         |D|  (Debye)
------------------------------------------------------------
     1     5.9534    -7.0371     0.9107     9.2624
     2     5.1384    -1.5936     0.9100     5.4563
     3     0.9463    -3.3932     0.8848     3.6321
     4    -3.8182    -0.9720     0.9864     4.0616
     5     8.0004    -4.9499     0.5400     9.4233
     6     3.2478    -6.1718     0.8960     7.0315

Transition dipole moments between singlet states:

    Transition       Tx         Ty         Tz         |T| (a.u.)
------------------------------------------------------------------
     1 ->    2    -0.0058     0.0472     0.1250     0.1338
     1 ->    3    -0.1631     1.2577    -0.0001     1.2682
     1 ->    4     0.0074    -0.0560    -0.1014     0.1161
     1 ->    5    -1.9889    -0.4062     0.1020     2.0326
     1 ->    6     0.2952     1.3924    -0.0658     1.4249
     2 ->    3    -0.0577    -0.0335     0.0829     0.1064
     2 ->    4    -0.0057    -0.1168    -0.0027     0.1170
     2 ->    5     0.0626     0.0334     0.0748     0.1031
     2 ->    6     0.0438    -0.0557     0.0248     0.0751
     3 ->    4    -0.0465     0.0346     0.0071     0.0584
     3 ->    5     0.7307     0.4925    -0.0441     0.8823
     3 ->    6     1.4651    -0.8024    -0.0092     1.6705
     4 ->    5     0.0196    -0.0125    -0.0174     0.0290
     4 ->    6    -0.0583     0.0160    -0.0045     0.0606
     5 ->    6    -0.7674     0.2016     0.0386     0.7943

Magnetic transition dipole moments and rotational strengths:

 Transition      Lx         Ly         Lz       R(len)     R(vel) (a.u.)
------------------------------------------------------------------------
 1 ->    2    -0.5621    -0.0278    -0.0067    -0.0011     0.0020
 1 ->    3     0.0266     0.0101    -0.6904    -0.0084     0.0005
 1 ->    4     0.2724     0.1625     0.0115     0.0083    -0.0032
 1 ->    5    -0.0015     0.0774     0.7810    -0.0513     0.0151
 1 ->    6     0.0135    -0.0310    -0.0696     0.0346    -0.0204

Electric transition quadrupole moments (Cartesian):

 Transition      Qxy        Qxz        Qyz        Qxx        Qyy        Qzz       norm (a.u.)
----------------------------------------------------------------------------------------------
 1 ->    2    -0.0642     0.0030     0.5500    -0.0958     0.0150     0.0131     0.5623
 1 ->    3    -2.0285     0.0924     0.0812    -0.4725    -1.3404    -0.1405     2.4839
 1 ->    4     0.0377     0.0360    -0.0875    -0.0520     0.0365     0.0077     0.1203
 1 ->    5    -0.4537     0.4119     0.1689    -4.1961     0.6848    -0.1460     4.3013
 1 ->    6     0.6788    -0.1441     0.0182     1.5404    -3.7107    -0.2746     4.0865


Building Xtilde...

Building Z-vector RHS...

 Generating 2nd functional diffs
Solving CPSCF equations
Using DIIS solver

 Iter         Residual      
------  --------------------
    1      2.517435936106
    2      3.393112745939
    3      0.241108220571
    4      0.038758304426
    5      0.009007324391
    6      0.006855122309
    7      0.002481820260
    8      0.000807644375
    9      0.000435521490
   10      0.000080062810

CPSCF converged

Building X...

 Generating 2nd functional diffs
 Generating 2nd functional diffs
Building Xtilde...

Building Z-vector RHS...

 Generating 2nd functional diffs
Solving CPSCF equations
Using DIIS solver

 Iter         Residual      
------  --------------------
    1      0.949281573777
    2      1.039905934035
    3      0.144554524454
    4      0.018847396661
    5      0.004002716610
    6      0.001829863765
    7      0.000616774229
    8      0.000225755228
    9      0.000056614898

CPSCF converged

Building X...

 Generating 2nd functional diffs
 Generating 2nd functional diffs
Building Xtilde...

Building Z-vector RHS...

 Generating 2nd functional diffs
Solving CPSCF equations
Using DIIS solver

 Iter         Residual      
------  --------------------
    1      0.127067478888
    2      0.176234458275
    3      0.010304247977
    4      0.005126172329
    5      0.001502942599
    6      0.000679508877
    7      0.000209509086
    8      0.000066418481

CPSCF converged

Building X...

 Generating 2nd functional diffs
 Generating 2nd functional diffs
Lower state energy:      -394.4965738036
Upper state energy:      -394.4965725938
Energy difference:          0.0000012099
 Energy calculation finished, energy:  0.000000000E+00

Converting Cartesians to HDLC

Converting Cartesians to HDLC

Converting Cartesians to HDLC
 in dlf_makehessian...
Updating Hessian with the BFGS update, No    20
Testing convergence  in cycle   21
    Energy  0.0000E+00 Target: 1.0000E-04 converged?  yes
  Max step  7.5581E-03 Target: 4.0000E-03 converged?   no
  RMS step  2.6293E-03 Target: 2.6667E-03 converged?  yes
  Max grad  1.0073E-03 Target: 1.0000E-03 converged?   no
  RMS grad  4.4760E-04 Target: 6.6667E-04 converged?  yes

Converting HDLC to Cartesians
DFTD Energy:    -0.0162183 hartree
Setting up the DFT grid...
| time to set the grid = 0.00 s
DFT grid points: 37225 (2863 points/atom)

                      *** Start SCF Iterations ***

 Iter     DIIS Error       Energy change      Electrons        XC Energy           Energy        Time(s)
----------------------------------------------------------------------------------------------------------
Initial temperature is 5000.000000
| Skip purify step
|    1     0.0594423435    -394.3185250872    57.9990249136   -27.5458849763    -394.3185250872     0.20  
|    2     0.1290675740      +8.1318645119    57.9998757727   -26.7116327742    -386.1866605753     0.20  
|    3     0.0401772647      -0.2701301701    57.9999082983   -26.8473292689    -386.4567907454     0.19  
|    4     0.0242825663      -0.0183811855    57.9999106717   -26.8893443695    -386.4751719310     0.19  
|    5     0.0106892005      -0.0107168311    57.9999129637   -26.9204736599    -386.4858887620     0.19  
|    6     0.0035483943      -0.0017631868    57.9999126596   -26.9332067737    -386.4876519489     0.18  
|    7     0.0012226914      -0.0002974279    57.9999128540   -26.9399387537    -386.4879493767     0.18  
|    8     0.0002111641      -0.0000136338    57.9999123634   -26.9414991528    -386.4879630105     0.17  
|    9     0.0001563272      -0.0000027919    57.9999123175   -26.9414934511    -386.4879658024     0.20  
|   10     0.0000897234      -0.0000009030    57.9999122269   -26.9414244967    -386.4879667054     0.16  
|   11     0.0000351402      -0.0000001536    57.9999121910   -26.9414392776    -386.4879668589     0.16  
|   12     0.0000064747      -0.0000000292    57.9999121793   -26.9413841005    -386.4879668882     0.16  
----------------------------------------------------------------------------------------------------------
FINAL ENERGY: -386.4879668882 a.u.
Fractional Occupation Entropy: 0.0000000000
Mermin Free Energy:            -386.4879668882
DISPERSION CONTRIBUTION TO ENERGY: -0.0162182601 a.u.
HOMO-LUMO GAP: 4.888 eV
CENTER OF MASS: {0.011788, -0.007200, -0.026844} ANGS
DIPOLE MOMENT: {3.845642, -2.290217, 0.797596} (|D| = 4.546450) DEBYE
Writing out molden info

Running Mulliken population analysis...


  Restricted hh-TDA Parameters
--------------------------------------------
Number of occupied orbitals:            30
Number of virtual orbitals:             92
Number of molecular orbitals:          122
Number of basis functions:             130
Multiplicity of target state:      singlet

 Generating 2nd functional diffs
Reference energy:             -393.9586362887
Number of electrons:            59.9999091511
XC energy:                     -28.1365519961

      Davidson Diagonalization Parameters
-----------------------------------------------
Number of roots to find:                    6
Number of guess vectors:                   18
Maximum subspace size:                     60
Number of vectors to save:                  6
Collapse vectors per root:                  2
Number of CSFs:                           465
Maximum Davidson iterations:              100
Residual convergence:                 1.0e-04
Orthogonality tolerance:              1.0e-12
Use incremental sigma vectors:             No

Davidson memory usage: 566.28 kB

Guess Vectors:
  30 &  30 : closed :    -0.836754
  30 &  29 :  open  :    -0.667298
  30 &  28 :  open  :    -0.663337
  30 &  27 :  open  :    -0.627052
  30 &  26 :  open  :    -0.608814
  30 &  25 :  open  :    -0.557419
  29 &  29 : closed :    -0.497843
  29 &  28 :  open  :    -0.493882
  28 &  28 : closed :    -0.489920
  30 &  24 :  open  :    -0.486969
  29 &  27 :  open  :    -0.457596
  30 &  22 :  open  :    -0.457286
  28 &  27 :  open  :    -0.453635
  30 &  23 :  open  :    -0.443105
  30 &  20 :  open  :    -0.439917
  29 &  26 :  open  :    -0.439358
  28 &  26 :  open  :    -0.435397
  27 &  27 : closed :    -0.417349

  Root           Eigenvalue       Energy Change        Residual
-------------------------------------------------------------------
Iteration:    0   Subspace Size:   18
Root: 1:        -0.68889043        -0.68889043         0.04137866  
Root: 2:        -0.53521490        -0.53521490         0.03885546  
Root: 3:        -0.53450586        -0.53450586         0.04382389  
Root: 4:        -0.51630134        -0.51630134         0.03311237  
Root: 5:        -0.47187406        -0.47187406         0.05082953  
Root: 6:        -0.39643917        -0.39643917         0.05288400  

Iteration:    1   Subspace Size:   24
Root: 1:        -0.69101093        -0.00212050         0.00376152  
Root: 2:        -0.53791000        -0.00269510         0.00545331  
Root: 3:        -0.53780418        -0.00329832         0.00951414  
Root: 4:        -0.51841659        -0.00211525         0.00953932  
Root: 5:        -0.47611285        -0.00423879         0.00998593  
Root: 6:        -0.40507297        -0.00863380         0.03491166  

Iteration:    2   Subspace Size:   30
Root: 1:        -0.69102564        -0.00001471         0.00057276  
Root: 2:        -0.53794684        -0.00003684         0.00156530  
Root: 3:        -0.53794652        -0.00014235         0.00157607  
Root: 4:        -0.51857728        -0.00016069         0.00155568  
Root: 5:        -0.47629654        -0.00018369         0.00255061  
Root: 6:        -0.40622914        -0.00115617         0.02504836  

Iteration:    3   Subspace Size:   36
Root: 1:        -0.69102589        -0.00000025         0.00007242  Converged
Root: 2:        -0.53795045        -0.00000361         0.00032218  
Root: 3:        -0.53794889        -0.00000237         0.00030235  
Root: 4:        -0.51858074        -0.00000345         0.00035153  
Root: 5:        -0.47630482        -0.00000828         0.00083836  
Root: 6:        -0.40639632        -0.00016718         0.02630202  

Iteration:    4   Subspace Size:   41
Root: 1:        -0.69102589        -0.00000000         0.00007171  Converged
Root: 2:        -0.53795058        -0.00000012         0.00005524  Converged
Root: 3:        -0.53794899        -0.00000010         0.00006676  Converged
Root: 4:        -0.51858089        -0.00000015         0.00006275  Converged
Root: 5:        -0.47630548        -0.00000066         0.00018189  
Root: 6:        -0.40840556        -0.00200925         0.01104135  

Iteration:    5   Subspace Size:   43
Root: 1:        -0.69102589        -0.00000000         0.00006677  Converged
Root: 2:        -0.53795058        -0.00000000         0.00005483  Converged
Root: 3:        -0.53794899        -0.00000000         0.00004472  Converged
Root: 4:        -0.51858089        -0.00000000         0.00005832  Converged
Root: 5:        -0.47630549        -0.00000002         0.00003453  Converged
Root: 6:        -0.40854475        -0.00013919         0.00381069  

Iteration:    6   Subspace Size:   44
Root: 1:        -0.69102589        -0.00000000         0.00006643  Converged
Root: 2:        -0.53795058        -0.00000000         0.00005494  Converged
Root: 3:        -0.53794899        -0.00000000         0.00004343  Converged
Root: 4:        -0.51858089        -0.00000000         0.00005852  Converged
Root: 5:        -0.47630549        -0.00000000         0.00003392  Converged
Root: 6:        -0.40856352        -0.00001876         0.00099746  

Iteration:    7   Subspace Size:   45
Root: 1:        -0.69102589        -0.00000000         0.00006588  Converged
Root: 2:        -0.53795058        -0.00000000         0.00005403  Converged
Root: 3:        -0.53794899        -0.00000000         0.00004327  Converged
Root: 4:        -0.51858089        -0.00000000         0.00005777  Converged
Root: 5:        -0.47630549        -0.00000000         0.00003066  Converged
Root: 6:        -0.40856443        -0.00000091         0.00031531  

Iteration:    8   Subspace Size:   46
Root: 1:        -0.69102589        -0.00000000         0.00006563  Converged
Root: 2:        -0.53795058        -0.00000000         0.00005297  Converged
Root: 3:        -0.53794899        -0.00000000         0.00004246  Converged
Root: 4:        -0.51858089        -0.00000000         0.00005648  Converged
Root: 5:        -0.47630549        -0.00000000         0.00003034  Converged
Root: 6:        -0.40856452        -0.00000009         0.00010283  

Iteration:    9   Subspace Size:   47
Root: 1:        -0.69102589        -0.00000000         0.00006559  Converged
Root: 2:        -0.53795058        -0.00000000         0.00005257  Converged
Root: 3:        -0.53794899        -0.00000000         0.00004257  Converged
Root: 4:        -0.51858089        -0.00000000         0.00005540  Converged
Root: 5:        -0.47630549        -0.00000000         0.00002988  Converged
Root: 6:        -0.40856452        -0.00000001         0.00002997  Converged

Davidson converged in 9 iterations
47 sigma vectors were formed

  Root   Mult.   Total Energy (a.u.)   Ex. Energy (a.u.)     Ex. Energy (eV)     Ex. Energy (nm)        Osc. (a.u.)  
-------------------------------------------------------------------------------------------------------------------
     1  singlet       -394.64966218
     2  singlet       -394.49658687          0.15307531          4.16539049        297.65329591          0.00253716
     3  singlet       -394.49658528          0.15307690          4.16543364        297.65021210          0.16380049
     4  singlet       -394.47721718          0.17244500          4.69246652        264.21972344          0.00151010
     5  singlet       -394.43494178          0.21472040          5.84283832        212.19861642          0.59210756
     6  singlet       -394.36720081          0.28246137          7.68616356        161.30832984          0.38160682

Singlet  1: Largest CI coefficients:
  30  &  30 : closed :  -0.964980
  29  &  30 :  open  :   0.118741
  30  &  29 :  open  :   0.118741

Singlet  2: Largest CI coefficients:
  28  &  30 :  open  :  -0.692333
  30  &  28 :  open  :  -0.692333

Singlet  3: Largest CI coefficients:
  29  &  30 :  open  :   0.594690
  30  &  29 :  open  :   0.594690
  27  &  30 :  open  :  -0.279081
  30  &  27 :  open  :  -0.279081
  25  &  30 :  open  :   0.202933
  30  &  25 :  open  :   0.202933
  30  &  30 : closed :   0.162227

Singlet  4: Largest CI coefficients:
  26  &  30 :  open  :   0.703056
  30  &  26 :  open  :   0.703056

Singlet  5: Largest CI coefficients:
  27  &  30 :  open  :  -0.608283
  30  &  27 :  open  :  -0.608283
  29  &  30 :  open  :  -0.248393
  30  &  29 :  open  :  -0.248393
  29  &  29 : closed :   0.180142
  27  &  27 : closed :  -0.155877
  25  &  30 :  open  :  -0.131744
  30  &  25 :  open  :  -0.131744

Singlet  6: Largest CI coefficients:
  25  &  30 :  open  :  -0.598096
  30  &  25 :  open  :  -0.598096
  29  &  30 :  open  :   0.209811
  30  &  29 :  open  :   0.209811
  20  &  30 :  open  :   0.160069
  30  &  20 :  open  :   0.160069
  25  &  29 :  open  :   0.151903
  29  &  25 :  open  :   0.151903
  30  &  30 : closed :   0.148562
  27  &  27 : closed :   0.136812

Singlet state dipole moments:

  Root       Dx         Dy         Dz         |D|  (Debye)
------------------------------------------------------------
     1     5.9531    -7.0369     0.9213     9.2632
     2     5.1173    -1.6063     0.9326     5.4440
     3     0.9615    -3.3947     0.8794     3.6362
     4    -3.8202    -0.9816     0.9975     4.0685
     5     8.0018    -4.9505     0.5507     9.4255
     6     3.2523    -6.1830     0.9078     7.0450

Transition dipole moments between singlet states:

    Transition       Tx         Ty         Tz         |T| (a.u.)
------------------------------------------------------------------
     1 ->    2    -0.0124     0.0955     0.1249     0.1577
     1 ->    3    -0.1642     1.2562    -0.0060     1.2669
     1 ->    4     0.0083    -0.0531    -0.1012     0.1146
     1 ->    5    -1.9898    -0.4081     0.1021     2.0338
     1 ->    6     0.2939     1.3913    -0.0663     1.4236
     2 ->    3    -0.1214    -0.0602     0.0822     0.1585
     2 ->    4     0.0014    -0.1169    -0.0024     0.1169
     2 ->    5     0.0911     0.0513     0.0730     0.1276
     2 ->    6     0.1004    -0.0849     0.0244     0.1337
     3 ->    4    -0.0453     0.0372     0.0074     0.0591
     3 ->    5     0.7238     0.4928    -0.0479     0.8769
     3 ->    6     1.4625    -0.7986    -0.0100     1.6664
     4 ->    5     0.0145    -0.0100    -0.0170     0.0245
     4 ->    6    -0.0556     0.0150    -0.0044     0.0577
     5 ->    6    -0.7656     0.1999     0.0383     0.7922

Magnetic transition dipole moments and rotational strengths:

 Transition      Lx         Ly         Lz       R(len)     R(vel) (a.u.)
------------------------------------------------------------------------
 1 ->    2    -0.5607    -0.0280    -0.0337    -0.0001     0.0032
 1 ->    3     0.0474     0.0099    -0.6908    -0.0088    -0.0009
 1 ->    4     0.2721     0.1616     0.0093     0.0073    -0.0028
 1 ->    5    -0.0014     0.0766     0.7792    -0.0510     0.0148
 1 ->    6     0.0131    -0.0298    -0.0701     0.0330    -0.0195

Electric transition quadrupole moments (Cartesian):

 Transition      Qxy        Qxz        Qyz        Qxx        Qyy        Qzz       norm (a.u.)
----------------------------------------------------------------------------------------------
 1 ->    2    -0.1415     0.0066     0.5529    -0.1104    -0.0339     0.0068     0.5824
 1 ->    3    -2.0314     0.0937     0.0606    -0.4552    -1.3427    -0.1411     2.4837
 1 ->    4     0.0340     0.0351    -0.0867    -0.0457     0.0339     0.0078     0.1149
 1 ->    5    -0.4583     0.4123     0.1683    -4.1944     0.6832    -0.1460     4.2999
 1 ->    6     0.6869    -0.1433     0.0201     1.5395    -3.7123    -0.2749     4.0889


Building Xtilde...

Building Z-vector RHS...

 Generating 2nd functional diffs
Solving CPSCF equations
Using DIIS solver

 Iter         Residual      
------  --------------------
    1      2.503678218897
    2      3.373467655662
    3      0.240244012616
    4      0.038612900196
    5      0.008947965198
    6      0.006822505326
    7      0.002464969099
    8      0.000802650982
    9      0.000433476604
   10      0.000079755680

CPSCF converged

Building X...

 Generating 2nd functional diffs
 Generating 2nd functional diffs
Building Xtilde...

Building Z-vector RHS...

 Generating 2nd functional diffs
Solving CPSCF equations
Using DIIS solver

 Iter         Residual      
------  --------------------
    1      0.943410866338
    2      1.028487129434
    3      0.143476780752
    4      0.018785652481
    5      0.003981544551
    6      0.001818178337
    7      0.000621079739
    8      0.000218262537
    9      0.000053547204

CPSCF converged

Building X...

 Generating 2nd functional diffs
 Generating 2nd functional diffs
Building Xtilde...

Building Z-vector RHS...

 Generating 2nd functional diffs
Solving CPSCF equations
Using DIIS solver

 Iter         Residual      
------  --------------------
    1      0.234450400764
    2      0.328390821105
    3      0.016834193868
    4      0.005101855417
    5      0.001894275724
    6      0.000775687969
    7      0.000263975591
    8      0.000101392436
    9      0.000056212040

CPSCF converged

Building X...

 Generating 2nd functional diffs
 Generating 2nd functional diffs
Lower state energy:      -394.4965868666
Upper state energy:      -394.4965852806
Energy difference:          0.0000015859
 Energy calculation finished, energy:  0.000000000E+00

Converting Cartesians to HDLC

Converting Cartesians to HDLC

Converting Cartesians to HDLC
 in dlf_makehessian...
Updating Hessian with the BFGS update, No    21
Testing convergence  in cycle   22
    Energy  0.0000E+00 Target: 1.0000E-04 converged?  yes
  Max step  6.8994E-03 Target: 4.0000E-03 converged?   no
  RMS step  2.8415E-03 Target: 2.6667E-03 converged?   no
  Max grad  1.2105E-03 Target: 1.0000E-03 converged?   no
  RMS grad  5.0370E-04 Target: 6.6667E-04 converged?  yes

Converting HDLC to Cartesians
DFTD Energy:    -0.0162187 hartree
Setting up the DFT grid...
| time to set the grid = 0.00 s
DFT grid points: 37225 (2863 points/atom)

                      *** Start SCF Iterations ***

 Iter     DIIS Error       Energy change      Electrons        XC Energy           Energy        Time(s)
----------------------------------------------------------------------------------------------------------
Initial temperature is 5000.000000
| Skip purify step
|    1     0.0590498881    -394.3185863888    57.9990114228   -27.5455606790    -394.3185863888     0.20  
|    2     0.1291577407      +8.1314079839    57.9998765762   -26.7113755772    -386.1871784049     0.20  
|    3     0.0401322705      -0.2698299365    57.9999091570   -26.8470824144    -386.4570083414     0.19  
|    4     0.0241738303      -0.0183295609    57.9999115853   -26.8890543203    -386.4753379023     0.19  
|    5     0.0106879127      -0.0107030674    57.9999138999   -26.9201909043    -386.4860409698     0.19  
|    6     0.0035507507      -0.0017630769    57.9999136274   -26.9329286930    -386.4878040467     0.18  
|    7     0.0012222996      -0.0002976538    57.9999138341   -26.9396693577    -386.4881017004     0.18  
|    8     0.0002110418      -0.0000136351    57.9999133444   -26.9412305142    -386.4881153355     0.17  
|    9     0.0001572752      -0.0000027968    57.9999132995   -26.9412217005    -386.4881181324     0.20  
|   10     0.0000893300      -0.0000009062    57.9999132087   -26.9411509738    -386.4881190385     0.16  
|   11     0.0000354574      -0.0000001534    57.9999131728   -26.9411657775    -386.4881191920     0.16  
|   12     0.0000065105      -0.0000000294    57.9999131613   -26.9411104474    -386.4881192214     0.16  
----------------------------------------------------------------------------------------------------------
FINAL ENERGY: -386.4881192214 a.u.
Fractional Occupation Entropy: 0.0000000000
Mermin Free Energy:            -386.4881192214
DISPERSION CONTRIBUTION TO ENERGY: -0.0162186962 a.u.
HOMO-LUMO GAP: 4.888 eV
CENTER OF MASS: {0.011532, -0.006807, -0.027939} ANGS
DIPOLE MOMENT: {3.841613, -2.308167, 0.819348} (|D| = 4.555981) DEBYE
Writing out molden info

Running Mulliken population analysis...


  Restricted hh-TDA Parameters
--------------------------------------------
Number of occupied orbitals:            30
Number of virtual orbitals:             92
Number of molecular orbitals:          122
Number of basis functions:             130
Multiplicity of target state:      singlet

 Generating 2nd functional diffs
Reference energy:             -393.9588392068
Number of electrons:            59.9999101669
XC energy:                     -28.1362659746

      Davidson Diagonalization Parameters
-----------------------------------------------
Number of roots to find:                    6
Number of guess vectors:                   18
Maximum subspace size:                     60
Number of vectors to save:                  6
Collapse vectors per root:                  2
Number of CSFs:                           465
Maximum Davidson iterations:              100
Residual convergence:                 1.0e-04
Orthogonality tolerance:              1.0e-12
Use incremental sigma vectors:             No

Davidson memory usage: 566.28 kB

Guess Vectors:
  30 &  30 : closed :    -0.836559
  30 &  29 :  open  :    -0.667102
  30 &  28 :  open  :    -0.663121
  30 &  27 :  open  :    -0.626758
  30 &  26 :  open  :    -0.608755
  30 &  25 :  open  :    -0.557290
  29 &  29 : closed :    -0.497644
  29 &  28 :  open  :    -0.493664
  28 &  28 : closed :    -0.489683
  30 &  24 :  open  :    -0.486921
  29 &  27 :  open  :    -0.457300
  30 &  22 :  open  :    -0.457079
  28 &  27 :  open  :    -0.453320
  30 &  23 :  open  :    -0.442983
  30 &  20 :  open  :    -0.439791
  29 &  26 :  open  :    -0.439298
  28 &  26 :  open  :    -0.435317
  27 &  27 : closed :    -0.416956

  Root           Eigenvalue       Energy Change        Residual
-------------------------------------------------------------------
Iteration:    0   Subspace Size:   18
Root: 1:        -0.68872294        -0.68872294         0.04138264  
Root: 2:        -0.53502144        -0.53502144         0.03889993  
Root: 3:        -0.53432232        -0.53432232         0.04381245  
Root: 4:        -0.51622032        -0.51622032         0.03318419  
Root: 5:        -0.47153156        -0.47153156         0.05090390  
Root: 6:        -0.39632599        -0.39632599         0.05290266  

Iteration:    1   Subspace Size:   24
Root: 1:        -0.69084419        -0.00212125         0.00375794  
Root: 2:        -0.53772337        -0.00270193         0.00547763  
Root: 3:        -0.53761870        -0.00329637         0.00951841  
Root: 4:        -0.51834506        -0.00212474         0.00954470  
Root: 5:        -0.47578658        -0.00425502         0.01001202  
Root: 6:        -0.40494359        -0.00861760         0.03497556  

Iteration:    2   Subspace Size:   30
Root: 1:        -0.69085887        -0.00001468         0.00057203  
Root: 2:        -0.53776140        -0.00003804         0.00168027  
Root: 3:        -0.53776028        -0.00014158         0.00146671  
Root: 4:        -0.51850598        -0.00016092         0.00153861  
Root: 5:        -0.47597142        -0.00018483         0.00256398  
Root: 6:        -0.40613092        -0.00118733         0.02489108  

Iteration:    3   Subspace Size:   36
Root: 1:        -0.69085911        -0.00000025         0.00007257  Converged
Root: 2:        -0.53776511        -0.00000370         0.00032205  
Root: 3:        -0.53776261        -0.00000233         0.00030626  
Root: 4:        -0.51850936        -0.00000338         0.00034344  
Root: 5:        -0.47597978        -0.00000836         0.00084303  
Root: 6:        -0.40632104        -0.00019012         0.02593438  

Iteration:    4   Subspace Size:   41
Root: 1:        -0.69085911        -0.00000000         0.00007188  Converged
Root: 2:        -0.53776523        -0.00000012         0.00005535  Converged
Root: 3:        -0.53776271        -0.00000010         0.00006760  Converged
Root: 4:        -0.51850950        -0.00000014         0.00006075  Converged
Root: 5:        -0.47598044        -0.00000066         0.00018236  
Root: 6:        -0.40827759        -0.00195655         0.01101789  

Iteration:    5   Subspace Size:   43
Root: 1:        -0.69085911        -0.00000000         0.00006719  Converged
Root: 2:        -0.53776523        -0.00000000         0.00005475  Converged
Root: 3:        -0.53776271        -0.00000000         0.00004562  Converged
Root: 4:        -0.51850951        -0.00000000         0.00005747  Converged
Root: 5:        -0.47598045        -0.00000002         0.00003518  Converged
Root: 6:        -0.40841886        -0.00014127         0.00351351  

Iteration:    6   Subspace Size:   44
Root: 1:        -0.69085911        -0.00000000         0.00006649  Converged
Root: 2:        -0.53776523        -0.00000000         0.00005487  Converged
Root: 3:        -0.53776271        -0.00000000         0.00004392  Converged
Root: 4:        -0.51850951        -0.00000000         0.00005767  Converged
Root: 5:        -0.47598045        -0.00000000         0.00003457  Converged
Root: 6:        -0.40843502        -0.00001616         0.00097897  

Iteration:    7   Subspace Size:   45
Root: 1:        -0.69085911        -0.00000000         0.00006588  Converged
Root: 2:        -0.53776523        -0.00000000         0.00005406  Converged
Root: 3:        -0.53776271        -0.00000000         0.00004381  Converged
Root: 4:        -0.51850951        -0.00000000         0.00005721  Converged
Root: 5:        -0.47598045        -0.00000000         0.00003170  Converged
Root: 6:        -0.40843593        -0.00000091         0.00029111  

Iteration:    8   Subspace Size:   46
Root: 1:        -0.69085911        -0.00000000         0.00006549  Converged
Root: 2:        -0.53776523        -0.00000000         0.00005331  Converged
Root: 3:        -0.53776271        -0.00000000         0.00004271  Converged
Root: 4:        -0.51850951        -0.00000000         0.00005633  Converged
Root: 5:        -0.47598045        -0.00000000         0.00003167  Converged
Root: 6:        -0.40843601        -0.00000007         0.00009203  Converged

Davidson converged in 8 iterations
46 sigma vectors were formed

  Root   Mult.   Total Energy (a.u.)   Ex. Energy (a.u.)     Ex. Energy (eV)     Ex. Energy (nm)        Osc. (a.u.)  
-------------------------------------------------------------------------------------------------------------------
     1  singlet       -394.64969832
     2  singlet       -394.49660444          0.15309388          4.16589583        297.61718878          0.00336095
     3  singlet       -394.49660191          0.15309641          4.16596453        297.61228102          0.16332442
     4  singlet       -394.47734871          0.17234961          4.68987071        264.36596761          0.00146774
     5  singlet       -394.43481966          0.21487866          5.84714486        212.04232760          0.59308420
     6  singlet       -394.36727521          0.28242311          7.68512248        161.33018187          0.38092562

Singlet  1: Largest CI coefficients:
  30  &  30 : closed :  -0.965020
  29  &  30 :  open  :   0.118675
  30  &  29 :  open  :   0.118675

Singlet  2: Largest CI coefficients:
  28  &  30 :  open  :   0.691393
  30  &  28 :  open  :   0.691393

Singlet  3: Largest CI coefficients:
  29  &  30 :  open  :   0.593502
  30  &  29 :  open  :   0.593502
  27  &  30 :  open  :  -0.280569
  30  &  27 :  open  :  -0.280569
  25  &  30 :  open  :   0.202395
  30  &  25 :  open  :   0.202395
  30  &  30 : closed :   0.161931

Singlet  4: Largest CI coefficients:
  26  &  30 :  open  :  -0.703067
  30  &  26 :  open  :  -0.703067

Singlet  5: Largest CI coefficients:
  27  &  30 :  open  :   0.608215
  30  &  27 :  open  :   0.608215
  29  &  30 :  open  :   0.247617
  30  &  29 :  open  :   0.247617
  29  &  29 : closed :  -0.180446
  27  &  27 : closed :   0.155724
  25  &  30 :  open  :   0.131917
  30  &  25 :  open  :   0.131917

Singlet  6: Largest CI coefficients:
  25  &  30 :  open  :  -0.598139
  30  &  25 :  open  :  -0.598139
  29  &  30 :  open  :   0.209876
  30  &  29 :  open  :   0.209876
  20  &  30 :  open  :   0.159952
  30  &  20 :  open  :   0.159952
  25  &  29 :  open  :   0.151732
  29  &  25 :  open  :   0.151732
  30  &  30 : closed :   0.148285
  27  &  27 : closed :   0.136486

Singlet state dipole moments:

  Root       Dx         Dy         Dz         |D|  (Debye)
------------------------------------------------------------
     1     5.9524    -7.0374     0.9365     9.2646
     2     5.0928    -1.6234     0.9544     5.4298
     3     0.9785    -3.3977     0.8854     3.6449
     4    -3.8237    -0.9948     1.0175     4.0799
     5     7.9978    -4.9542     0.5668     9.4250
     6     3.2602    -6.1968     0.9265     7.0631

Transition dipole moments between singlet states:

    Transition       Tx         Ty         Tz         |T| (a.u.)
------------------------------------------------------------------
     1 ->    2     0.0178    -0.1306    -0.1247     0.1815
     1 ->    3    -0.1669     1.2539    -0.0109     1.2650
     1 ->    4    -0.0096     0.0497     0.1010     0.1130
     1 ->    5     1.9904     0.4096    -0.1026     2.0347
     1 ->    6     0.2943     1.3900    -0.0668     1.4224
     2 ->    3     0.1678     0.0792    -0.0816     0.2027
     2 ->    4     0.0096    -0.1172    -0.0021     0.1177
     2 ->    5     0.1129     0.0637     0.0714     0.1479
     2 ->    6    -0.1417     0.1050    -0.0242     0.1780
     3 ->    4     0.0442    -0.0382    -0.0078     0.0589
     3 ->    5    -0.7190    -0.4921     0.0518     0.8728
[truncated: 84,796 more chars]
