# Supplementary material for: Finding Excited-State Minimum Energy Crossing Points on a Budget: Non-Self-Consistent Tight-Binding Methods
Source: J Phys Chem Lett. 2023 May 5;14(19):4440–8. doi: 10.1021/acs.jpclett.3c00494 (PMC10201533; doi:10.1021/acs.jpclett.3c00494)
Supplement: Supplementary file 1 — jz3c00494_si_001.zip [file jz3c00494_si_001.zip › SI/s2s1_benchmark/cytosine/hhtda.xyz]

13
-3.8648843899179326e+02 frame 29   xyz file generated by TeraChem
     O    -2.1721358717    1.0731954862    0.0018435263
     C    -1.1430585998    0.4112753913   -0.0177935967
     N    -1.2292888947   -0.9600369772    0.0036352547
     C    -0.1011479566   -1.7554982211    0.0150456031
     C     1.1544646625   -1.1540166486   -0.0312493141
     C     1.2415922984    0.2058098601   -0.0597118564
     N     2.3776405172    0.9746997950   -0.1634786483
     N     0.0618691509    0.9288575066   -0.0454794180
     H    -2.1544259028   -1.3498992766    0.0332616228
     H    -0.2557300793   -2.8234114314    0.0538991220
     H     2.0489103440   -1.7660962780   -0.0411036008
     H     3.2431035866    0.5323767433    0.0920721052
     H     2.2808093290    1.9200348236    0.1655510817
