# Supplementary material for: Finding Excited-State Minimum Energy Crossing Points on a Budget: Non-Self-Consistent Tight-Binding Methods
Source: J Phys Chem Lett. 2023 May 5;14(19):4440–8. doi: 10.1021/acs.jpclett.3c00494 (PMC10201533; doi:10.1021/acs.jpclett.3c00494)
Supplement: Supplementary file 1 — jz3c00494_si_001.zip [file jz3c00494_si_001.zip › SI/s2s1_benchmark/fulvene/casci-tc.out]

| Startfile from command line: tc.inp


|       ***********************************************************
|       *                    TeraChem v1.9-2022.08-dev            *
|       *  Git Version: 5e84fd4dc456f19b8b743ac9d407259fd194ada5  *
|       *                   Development Version                   *
|       *           Chemistry at the Speed of Graphics!           *
|       ***********************************************************
|       * This program may only be used in connection with        *
|       * a valid license from PetaChem, LLC. Use of this program *
|       * or results thereof indicates acceptance of all terms    *
|       * and conditions stated in the license and that a valid   *
|       * license agreement between the user and PetaChem, LLC    *
|       * exists. PetaChem, LLC does not warrant the correctness  *
|       * of results or their suitability for any purpose.        *
|       * Please email bugs, suggestions, and comments to         *
|       *                  help@petachem.com                      *
|       *                                                         *
|       ***********************************************************


|       ***********************************************************
|       *  Compiled by pisteinbach  Do 25. Aug 16:33:30 CEST 2022  *
|       *  Supported architectures: sm_75 sm_80                   *
|       *  Build cuda_11.6.r11.6/compiler.31057947_0              *
|       ***********************************************************


| Job started   Tue Feb 14 02:40:38 2023
| On jtc-hpz107 (available memory: 22649 MB)

| ######################################### RUNTIME INFO ##########################################
| terachem  tc.inp 

|  NVRM version: NVIDIA UNIX x86_64 Kernel Module  520.61.05  Thu Sep 29 05:30:25 UTC 2022
|  GCC version:  gcc version 9.4.0 (Ubuntu 9.4.0-1ubuntu1~20.04.1) 

|  	linux-vdso.so.1 (0x00007fffe21ae000)
|  	libmpi.so.12 => /mnt/group-bin/terachem-3c-dev/lib/libmpi.so.12 (0x00007f7651619000)
|  	libgpubox.so.1 => /mnt/group-bin/terachem-3c-dev/lib/libgpubox.so.1 (0x00007f76515fe000)
|  	libtensorbox.so.1 => /mnt/group-bin/terachem-3c-dev/lib/libtensorbox.so.1 (0x00007f76515dd000)
|  	libiobox.so.1 => /mnt/group-bin/terachem-3c-dev/lib/libiobox.so.1 (0x00007f76515c7000)
|  	libintbox.so.1 => /mnt/group-bin/terachem-3c-dev/lib/libintbox.so.1 (0x00007f76335a5000)
|  	libsqmbox.so.1 => /mnt/group-bin/terachem-3c-dev/lib/libsqmbox.so.1 (0x00007f7633244000)
|  	libgridbox.so.1 => /mnt/group-bin/terachem-3c-dev/lib/libgridbox.so.1 (0x00007f763305f000)
|  	libdftbox.so.1 => /mnt/group-bin/terachem-3c-dev/lib/libdftbox.so.1 (0x00007f7632f7d000)
|  	libcibox.so.1 => /mnt/group-bin/terachem-3c-dev/lib/libcibox.so.1 (0x00007f7632c37000)
|  	libccbox.so.1 => /mnt/group-bin/terachem-3c-dev/lib/libccbox.so.1 (0x00007f7632933000)
|  	libsimbox.so.1 => /mnt/group-bin/terachem-3c-dev/lib/libsimbox.so.1 (0x00007f7632914000)
|  	liboptbox.so.1 => /mnt/group-bin/terachem-3c-dev/lib/liboptbox.so.1 (0x00007f76328d4000)
|  	libnvToolsExt.so.1 => /usr/local/cuda-11.6/targets/x86_64-linux/lib/libnvToolsExt.so.1 (0x00007f76326ca000)
|  	libssl.so.1.1 => /lib/x86_64-linux-gnu/libssl.so.1.1 (0x00007f7632626000)
|  	libcrypto.so.1.1 => /lib/x86_64-linux-gnu/libcrypto.so.1.1 (0x00007f7632350000)
|  	libcuda.so.1 => /lib/x86_64-linux-gnu/libcuda.so.1 (0x00007f76309dc000)
|  	libcudart.so.11.0 => /usr/local/cuda-11.6/targets/x86_64-linux/lib/libcudart.so.11.0 (0x00007f7630738000)
|  	libcublas.so.11 => /usr/local/cuda-11.6/targets/x86_64-linux/lib/libcublas.so.11 (0x00007f7626fb8000)
|  	libcufft.so.10 => /usr/local/cuda-11.6/targets/x86_64-linux/lib/libcufft.so.10 (0x00007f761e52b000)
|  	libcusparse.so.11 => /usr/local/cuda-11.6/targets/x86_64-linux/lib/libcusparse.so.11 (0x00007f760f0e2000)
|  	libcusolver.so.11 => /usr/local/cuda-11.6/targets/x86_64-linux/lib/libcusolver.so.11 (0x00007f75fecf9000)
|  	libstdc++.so.6 => /lib/x86_64-linux-gnu/libstdc++.so.6 (0x00007f75feb17000)
|  	libm.so.6 => /lib/x86_64-linux-gnu/libm.so.6 (0x00007f75fe9c8000)
|  	libiomp5.so => /mnt/group-bin/terachem-3c-dev/lib/libiomp5.so (0x00007f75fe58d000)
|  	libcilkrts.so.5 => /mnt/group-bin/terachem-3c-dev/lib/libcilkrts.so.5 (0x00007f75fe350000)
|  	libgcc_s.so.1 => /lib/x86_64-linux-gnu/libgcc_s.so.1 (0x00007f75fe335000)
|  	libpthread.so.0 => /lib/x86_64-linux-gnu/libpthread.so.0 (0x00007f75fe312000)
|  	libc.so.6 => /lib/x86_64-linux-gnu/libc.so.6 (0x00007f75fe120000)
|  	/lib64/ld-linux-x86-64.so.2 (0x00007f7652e63000)
|  	libdl.so.2 => /lib/x86_64-linux-gnu/libdl.so.2 (0x00007f75fe11a000)
|  	librt.so.1 => /lib/x86_64-linux-gnu/librt.so.1 (0x00007f75fe10e000)
|  	libcublasLt.so.11 => /usr/local/cuda-11.6/targets/x86_64-linux/lib/libcublasLt.so.11 (0x00007f75e90a8000)
| #################################################################################################

-----------------------------------
Processed Input file:
              coordinates coord.xyz
                   method rhf
                    basis def2-sv_p
           max_l_in_basis 2
           sphericalbasis yes
                    guess c0
                   purify no
                     xtol 1e-6
                 convthre 5e-5
                  threall 1e-14
                precision mixed
                 spinmult 1
                   charge 0
                     dftd d3
                   closed 19
                   active 3
                      fon yes
               fon_method constant
          fon_temperature 5000
                    casci yes
              cassinglets 4
             dciguessvecs 10
              dcisubspace 10
            castargetmult 1
                castarget 0
               dcimaxiter 40
                 cphfiter 40
              casnumalpha 2
               casnumbeta 2
                     gpus 1
                      run conical
                nacstate1 1
                nacstate2 2
-----------------------------------
Jobname: coord
Scratch directory: ./scr.coord
Scratch data will not be generated
| Random number seed: 1719082533

XYZ coordinates coord.xyz
Molden File Output: ./scr.coord/coord.molden
Using basis set: def2-sv_p
dmrgstart not found
Spin multiplicity: 1
DIIS will use up to 10 vectors.
Condition number limit for the DIIS overlap matrix is            0
WF convergence threshold: 5.00e-05
Using DIIS algorithm to converge WF
Maximum number of SCF iterations: 100
Incremental fock with rebuild every 8 iterations
Will switch to conventional Fock if diffuse functions are detected
X-matrix tolerance: 1.00e-06
PRECISION: MIXED
Single/Double precision threshold: 1.00e-05
TeraChem will select linear algebra engine
Using fractional orbital occupations
19 occupied orbitals will have integer occupation
3 occupied orbitals will have fractional occupation
kT is set to 5000.000 a.u.
Density matrix purification turned off
DFT Functional requested: hf
Method: Hartree-Fock  with dispersion correction
Wavefunction: RESTRICTED

 DFT-D code reimplemented following the
 code by S.Grimme, University Bonn 
 based on DFTD3 V3.2 Rev 0         
 
Please cite DFT-D3 work done with this code as:
S. Grimme, J. Antony, S. Ehrlich and H. Krieg,
J. Chem. Phys. 132 (2010), 154104
If used with BJ-damping cite also
S. Grimme, S. Ehrlich and L. Goerigk,
J. Comput. Chem. 32 (2011), 1456-1465
For DFT-D2 the reference is
S. Grimme, J. Comput. Chem., 27 (2006), 1787-1799
Ignoring all functions in basis set file with angular momentum > 2 
Initial guess will be loaded from c0

********************************************
******* RUNNING GEOMETRY OPTMIZATION *******
********************************************

Geometry optimization parameters:
Max number of optimization cycles: 1000
Convergence threshold (Max grad component): 4.50e-04
Convergence threshold (energy change): 1.00e-06
Maximum of RMSD change allowed between steps is 0.500000
using BFGS method
Optimization checkpoint file will be dumped every 10 cycles
Hessian updated: BFGS method
Initial Hessian is diagonal with a single one point finite difference
Atomic displacement in finite-difference Hessian (Bohr) 0.003000
Each step will be scaled by 1.00
Maximum step size in internal coordinates 0.50
Minimization SCF guess will be regenerated every 10 steps
Job started from scratch
SCF:   Initial guess is taken from previous step
Starting TensorBox...
| TeraChem will select linear algebra engine
| Using cuSolver for matrix diagonalization

| using 1 out of 1 CUDA devices
|   Device 0: NVIDIA GeForce RTX 3070,  7982MB, CC 8.6 -- CPU THREAD 0
| -------------------------------------------------------------------
| CPU Memory Available: 3976.75 MegaWords 
| GPU Memory Available: 741.79 MegaWords 
| Maximum recommended basis set size: 10200 basis functions
|  (limited by GPU memory)
| -------------------------------------------------------------------
| Initialize GPUBox with 128 MW of memory


Basis set:       def2-sv_p
Total atoms:     12
Total charge:    0
Total electrons: 42 (21-alpha, 21-beta)
Number electrons modeled by ECPs: 0
Total orbitals: 102 (Cartesian), 96 (spherical) 
Total AO shells: 48 (30 S-shells; 12 P-shells; 6 D-shells; 0 F-shells; 0 G-shells)
Spin multiplicity: 1
Nuclear repulsion energy (QM atoms): 200.142548008515 a.u.


No optimization coordinates found in the configuration file
Determining the type of coordinates based on the number of individual fragments...
Analyzing structure...
Found 12 atoms, 12 bonds
Building HDLC residues...
Found 1 HDLC residues
done.
Optimization will be performed in DLC coordinates

-------------------------------------------------------
0 additional frames found in coord.xyz
-------------------------------------------------------
***********************************************************************
**                                                                   **
**                              DL-FIND                              **
**                       Geometry Optimisation                       **
**               written by Johannes Kaestner, in 2006               **
**               Copyright:  STFC Daresbury Laboratory               **
**                           Revision:  406 $                        **
**                                                                   **
***********************************************************************
Residue member list:
    0 :     1    1    1    1    1    1    1    1    1    1
   10 :     1    1

Generating new HDLC for    1 residues

Located a new residue for HDLC
   Residue number is    1
   Number of atoms it contains    12
   Atoms:      1     2     3     4     5     6     7     8     9    10
   Atoms:     11    12
   Generating HDLC for residue    1
       Dot-product about     1 is   0.99857648
       System near planar - making improper
       Dot-product about     2 is   0.55260052
       Dot-product about     4 is   0.99962631
       System near planar - making improper
       Dot-product about     5 is   0.99995260
       System near planar - making improper
       Dot-product about     6 is   0.99999998
       System near planar - making improper

     The system has    30 degrees of freedom, and    30 non-zero eigenvalues

 call dlf_formstep_init...
 allocate hessian of size:           32
 allocate evals and evecs
 needhessian =  T

DL-FIND Report:
===============
Conical intersection algorithm: Lagrange-Newton
Lagrange-Newton threshold t1 ...................  1.000E-04
Lagrange-Newton threshold t2 ...................  1.000E+00
Lower electronic state .........................          1
Upper electronic state .........................          2
Optimisation algorithm: Lagrange-Newton
Initial Hessian by diagonal one-point finite difference
Hessian update mechanism: BFGS
Maximum Number of Hessian updates before recalc.         50
Finite difference for Hessian calculation ......  3.000E-03
No eigenmodes are considered soft
Minimum step size for Hessian update ...........  1.000E-05
 
Step length: simple scaled
Maximum step length ............................  5.000E-01
Scaling step by ................................  1.000E+00
 
Coordinate system: Delocalised internal coordinates (DLC)
 
Number of atoms ................................         12
Number of input geometries .....................          2
Variables to be optimised ......................         32
Restart information is written every ...........         10 steps
This run has not been restarted.
Maximum number of steps ........................       1000
Maximum number of energy evaluations ...........     100000
 
DFTD Energy:    -0.0853627 hartree

                      *** Start SCF Iterations ***

 Iter     DIIS Error       Energy change         Energy        Time(s)
------------------------------------------------------------------------
Initial temperature is 5000.000000
| Skip purify step
|    1     0.0995705886    -230.3424179259    -230.3424179259     0.07  
|    2     0.0860981280      +0.4960193595    -229.8463985664     0.06  
|    3     0.0219667833      -0.1966746177    -230.0430731841     0.05  
|    4     0.0122142181      -0.0108755445    -230.0539487286     0.05  
|    5     0.0045070761      -0.0028399808    -230.0567887094     0.05  
|    6     0.0026516056      -0.0008944031    -230.0576831125     0.04  
|    7     0.0020272240      -0.0003542880    -230.0580374005     0.04  
|    8     0.0012123578      -0.0002443754    -230.0582817759     0.04  
|    9     0.0005213871      -0.0001131945    -230.0583949704     0.06  
|   10     0.0002422791      -0.0000178303    -230.0584128007     0.04  
|   11     0.0000552855      -0.0000047906    -230.0584175913     0.04  
|   12     0.0000233015      -0.0000002967    -230.0584178880     0.03  
------------------------------------------------------------------------
FINAL ENERGY: -230.0584178880 a.u.
Fractional Occupation Entropy: 0.0000000000
Mermin Free Energy:            -230.0584178880
DISPERSION CONTRIBUTION TO ENERGY: -0.0853627288 a.u.
HOMO-LUMO GAP: 2.273 eV
CENTER OF MASS: {0.023573, 0.016509, -0.096545} ANGS
DIPOLE MOMENT: {4.006429, 0.161227, 2.982782} (|D| = 4.997445) DEBYE

  Active Space Parameters
--------------------------------------------
Number of closed orbitals:              19
Number of active orbitals:               3
Number of virtual orbitals:             74
Number of molecular orbitals:           96
Number of basis functions:             102
Number of active electrons:              4
Number of alpha electrons:               2
Number of beta electrons:                2

  Orbital      Energy        Occupation
-----------------------------------------
     18       -0.500074        1.000000
     19       -0.445329        1.000000
     20       -0.248654        0.666667
     21       -0.186159        0.666667
     22       -0.102639        0.666667
     23        0.088296        0.000000
     24        0.177916        0.000000

  CAS Parameters
--------------------------------------------
Number of determinants:                  9
Number of singlet CSFs:                  6
Number of doublet CSFs:                  0
Number of triplet CSFs:                  3
Number of quartet CSFs:                  0
Number of quintet CSFs:                  0
Number of sextet CSFs:                   0
Number of septet CSFs:                   0
Number of singlet states:                4
Number of doublet states:                0
Number of triplet states:                0
Number of quartet states:                0
Number of quintet states:                0
Number of sextet states:                 0
Number of septet states:                 0
Using the hard-coded solver

Singlet state  1 energy:       -230.37716094213411

        0.97982542293574  X20 X21
       -0.14547774198807  X20 X22
        0.08823843999197  B20 X21 A22
        0.08823843999197  A20 X21 B22
       -0.04688822143848  X21 X22
        0.02201387764225  B20 A21 X22
        0.02201387764225  A20 B21 X22

Singlet state  2 energy:       -230.29190597930437

       -0.68154309777389  X20 B21 A22
       -0.68154309777389  X20 A21 B22
       -0.14405187499135  B20 A21 X22
       -0.14405187499135  A20 B21 X22
       -0.11396415458153  B20 X21 A22
       -0.11396415458153  A20 X21 B22
        0.05046490183260  X20 X22
        0.02893912235157  X20 X21

Singlet state  3 energy:       -230.26929746774019

        0.67272961580133  B20 X21 A22
        0.67272961580133  A20 X21 B22
       -0.16111249962357  X21 X22
       -0.12702633915728  X20 B21 A22
       -0.12702633915728  X20 A21 B22
       -0.11615779537211  X20 X21
        0.11471614970719  X20 X22
        0.07067064597092  B20 A21 X22
        0.07067064597092  A20 B21 X22

Singlet state  4 energy:       -230.21904936328966

       -0.68760470247314  B20 A21 X22
       -0.68760470247314  A20 B21 X22
        0.13125250633633  X20 B21 A22
        0.13125250633633  X20 A21 B22
        0.08996101017778  B20 X21 A22
        0.08996101017778  A20 X21 B22
       -0.05170500136948  X21 X22
        0.02789508606286  X20 X22

  Root   Mult.   Total Energy (a.u.)   Ex. Energy (a.u.)     Ex. Energy (eV)     Ex. Energy (nm)
-------------------------------------------------------------------------------------------------
     1  singlet       -230.37716094
     2  singlet       -230.29190598          0.08525496          2.31990519        534.43658478
     3  singlet       -230.26929747          0.10786347          2.93511399        422.41705476
     4  singlet       -230.21904936          0.15811158          4.30243425        288.17226103

Singlet state dipole moments:

  Root       Dx         Dy         Dz         |D|  (Debye)
------------------------------------------------------------
     1    -0.8005     0.6947     1.8778     2.1563
     2    -1.3673    -0.0940     0.6630     1.5225
     3     5.9897     1.0529     4.4620     7.5428
     4     5.7202    -0.1665     3.4174     6.6654

Singlet state electronic transitions:

 Transition      Tx        Ty        Tz       |T|    Osc. (a.u.) 
-----------------------------------------------------------------
   1 ->  2    -0.2819   -0.3117    0.0952    0.4309    0.0106
   1 ->  3     1.5398   -0.3659    0.4998    1.6598    0.1981
   1 ->  4     0.0936   -0.0101    0.0315    0.0992    0.0010
   2 ->  3    -0.5945   -0.0525   -0.2893    0.6633    0.0066
   2 ->  4     1.4466   -0.2253    0.4223    1.5237    0.1128
   3 ->  4     0.2677   -0.3125    0.2901    0.5035    0.0085

Singlet state velocity transition dipole moments:

 Transition      Px        Py        Pz       |P|    Osc. (a.u.) 
-----------------------------------------------------------------
   1 ->  2     0.0321    0.0465   -0.0200    0.0599    0.0281
   1 ->  3    -0.1136    0.0461   -0.0358    0.1278    0.1009
   1 ->  4    -0.0157   -0.0006   -0.0010    0.0157    0.0010
   2 ->  3     0.0059   -0.0018   -0.0009    0.0062    0.0011
   2 ->  4    -0.0859    0.0201   -0.0198    0.0905    0.0749
   3 ->  4     0.0006    0.0325   -0.0183    0.0373    0.0184

Singlet state magnetic transition dipole moments and rotational strengths:

 Transition      Lx        Ly        Lz        |L|    R(vel) (a.u.)
--------------------------------------------------------------------
   1 ->  2     1.1709   -0.6863   -0.0354    1.3577    0.0751
   1 ->  3     0.0835   -0.1510    0.3569    0.3964   -0.2708
   1 ->  4    -0.1833    0.0845    0.0279    0.2037    0.0176
   2 ->  3     0.3784   -0.1333    0.0749    0.4081    0.1064
   2 ->  4    -0.1979    0.0537    0.2622    0.3329    0.1768
   3 ->  4     0.9433   -0.5035    0.1062    1.0745   -0.3533

Singlet state electric quadrupole moments (Cartesian):
Operator origin (a.u.):     0.044547,     0.031198,    -0.182443 

 Root     Qxy        Qxz        Qyz        Qxx        Qyy        Qzz       R^2
--------------------------------------------------------------------------------------------
    1    -0.5035    -3.9104    -1.0667   -24.0202   -24.5698   -32.6956   -81.2856
    2    -0.5696    -1.9541     0.1917   -24.0991   -25.5736   -30.3427   -80.0154
    3    -1.7492    -6.8076    -1.0498   -32.8301   -22.5218   -32.9016   -88.2534
    4    -1.3077    -4.9214     0.5429   -32.5465   -23.3606   -30.9221   -86.8292

Singlet state electric transition quadrupole moments (Cartesian):

 Transition     Qxy        Qxz        Qyz        Qxx        Qyy        Qzz       norm (a.u.)
--------------------------------------------------------------------------------------------
   1 ->  2     1.6205     0.2385     1.1020     1.8723     0.4975    -1.2372     3.0300
   1 ->  3     0.3754    -1.3907     0.2555    -2.8373     0.9063    -0.5666     3.3664
   1 ->  4    -0.0666    -0.1217    -0.0059    -0.1684     0.0257    -0.0240     0.2211
   2 ->  3     0.3490     0.8737    -0.0666     1.8436    -0.5391     0.3272     2.1648
   2 ->  4    -0.1050    -1.2714    -0.0326    -3.2044     0.7121    -0.1258     3.5242
   3 ->  4     1.3440    -0.4474     0.9212     0.5032     0.8004    -1.3807     2.3781

Building Xtilde...

Building Z-vector RHS...

Solving CPSCF equations
Using DIIS solver

 Iter         Residual      
------  --------------------
    1      0.490041239346
    2      0.344131043032
    3      0.026482886652
    4      0.014173113218
    5      0.006066333542
    6      0.004319879275
    7      0.002107551218
    8      0.000739656323
    9      0.000255476448
   10      0.000067352241

CPSCF converged

Building X...

Building Xtilde...

Building Z-vector RHS...

Solving CPSCF equations
Using DIIS solver

 Iter         Residual      
------  --------------------
    1      0.154520179587
    2      0.120192566466
    3      0.047955657507
    4      0.029186861625
    5      0.013766612406
    6      0.004422055730
    7      0.001680376561
    8      0.000416432377
    9      0.000164113511
   10      0.000057742685

CPSCF converged

Building X...

Building Xtilde...

Building Z-vector RHS...

Solving CPSCF equations
Using DIIS solver

 Iter         Residual      
------  --------------------
    1      0.136187305279
    2      0.091177008827
    3      0.018199827167
    4      0.010435178486
    5      0.004857600385
    6      0.002899368425
    7      0.001423336220
    8      0.000454724988
    9      0.000166984057
   10      0.000049668172

CPSCF converged

Building X...

Lower state energy:      -230.2919059793
Upper state energy:      -230.2692974677
Energy difference:          0.0226085116
 Energy calculation finished, energy:  0.000000000E+00

Converting Cartesians to HDLC

Converting Cartesians to HDLC

Converting Cartesians to HDLC
 in dlf_makehessian...
Testing convergence  in cycle    1
  Max grad  3.0942E-02 Target: 4.5000E-04 converged?   no
  RMS grad  1.2781E-02 Target: 3.0000E-04 converged?   no
Finite-difference calculation for a diagonal Hessian
Delta :   3.00E-03

Converting HDLC to Cartesians
DFTD Energy:    -0.0854034 hartree

                      *** Start SCF Iterations ***

 Iter     DIIS Error       Energy change         Energy        Time(s)
------------------------------------------------------------------------
Initial temperature is 5000.000000
| Skip purify step
|    1     0.0612232461    -230.3753773343    -230.3753773343     0.05  
|    2     0.0870250965      +0.5084051038    -229.8669722306     0.05  
|    3     0.0146971350      -0.1825264641    -230.0494986946     0.05  
|    4     0.0140303500      -0.0055507523    -230.0550494469     0.05  
|    5     0.0090218902      -0.0022063906    -230.0572558375     0.04  
|    6     0.0054443615      -0.0010643672    -230.0583202047     0.04  
|    7     0.0030508286      -0.0003496813    -230.0586698860     0.04  
|    8     0.0007880641      -0.0001257271    -230.0587956131     0.04  
|    9     0.0003785317      -0.0000183604    -230.0588139735     0.06  
|   10     0.0001892932      -0.0000045408    -230.0588185143     0.03  
|   11     0.0000723136      -0.0000018740    -230.0588203883     0.03  
|   12     0.0000154440      -0.0000004531    -230.0588208414     0.03  
------------------------------------------------------------------------
FINAL ENERGY: -230.0588208414 a.u.
Fractional Occupation Entropy: 0.0000000000
Mermin Free Energy:            -230.0588208414
DISPERSION CONTRIBUTION TO ENERGY: -0.0854033937 a.u.
HOMO-LUMO GAP: 2.252 eV
CENTER OF MASS: {0.023887, 0.016438, -0.096049} ANGS
DIPOLE MOMENT: {4.031201, 0.165995, 2.986354} (|D| = 5.019606) DEBYE

  Active Space Parameters
--------------------------------------------
Number of closed orbitals:              19
Number of active orbitals:               3
Number of virtual orbitals:             74
Number of molecular orbitals:           96
Number of basis functions:             102
Number of active electrons:              4
Number of alpha electrons:               2
Number of beta electrons:                2

  Orbital      Energy        Occupation
-----------------------------------------
     18       -0.500305        1.000000
     19       -0.445748        1.000000
     20       -0.249508        0.666667
     21       -0.185231        0.666667
     22       -0.102460        0.666667
     23        0.088917        0.000000
     24        0.177950        0.000000

  CAS Parameters
--------------------------------------------
Number of determinants:                  9
Number of singlet CSFs:                  6
Number of doublet CSFs:                  0
Number of triplet CSFs:                  3
Number of quartet CSFs:                  0
Number of quintet CSFs:                  0
Number of sextet CSFs:                   0
Number of septet CSFs:                   0
Number of singlet states:                4
Number of doublet states:                0
Number of triplet states:                0
Number of quartet states:                0
Number of quintet states:                0
Number of sextet states:                 0
Number of septet states:                 0
Using the hard-coded solver

Singlet state  1 energy:       -230.37749807549088

       -0.97957874199199  X20 X21
        0.14724913443743  X20 X22
       -0.08854379033012  B20 X21 A22
       -0.08854379033012  A20 X21 B22
        0.04577230034348  X21 X22
       -0.02142971345278  B20 A21 X22
       -0.02142971345278  A20 B21 X22

Singlet state  2 energy:       -230.29300429158920

       -0.68400910314788  X20 B21 A22
       -0.68400910314788  X20 A21 B22
       -0.14010817322968  B20 A21 X22
       -0.14010817322968  A20 B21 X22
       -0.10350976662343  B20 X21 A22
       -0.10350976662343  A20 X21 B22
        0.05309013500281  X20 X22
        0.02624861996517  X20 X21

Singlet state  3 energy:       -230.26978968345651

       -0.67461536981450  B20 X21 A22
       -0.67461536981450  A20 X21 B22
        0.15867217911325  X21 X22
        0.11668390059361  X20 X21
        0.11608967424014  X20 B21 A22
        0.11608967424014  X20 A21 B22
       -0.11390508093171  X20 X22
       -0.07439159947664  B20 A21 X22
       -0.07439159947664  A20 B21 X22

Singlet state  4 energy:       -230.21954927857644

       -0.68771632948905  B20 A21 X22
       -0.68771632948905  A20 B21 X22
        0.12875946547706  X20 B21 A22
        0.12875946547706  X20 A21 B22
        0.08996208221230  B20 X21 A22
        0.08996208221230  A20 X21 B22
       -0.05441872799884  X21 X22
        0.03809413426902  X20 X22

  Root   Mult.   Total Energy (a.u.)   Ex. Energy (a.u.)     Ex. Energy (eV)     Ex. Energy (nm)
-------------------------------------------------------------------------------------------------
     1  singlet       -230.37749808
     2  singlet       -230.29300429          0.08449378          2.29919246        539.25116223
     3  singlet       -230.26978968          0.10770839          2.93089398        423.02526581
     4  singlet       -230.21954928          0.15794880          4.29800473        288.46925118

Singlet state dipole moments:

  Root       Dx         Dy         Dz         |D|  (Debye)
------------------------------------------------------------
     1    -0.8358     0.7129     1.8647     2.1642
     2    -1.4533    -0.0795     0.6259     1.5843
     3     6.0839     1.0482     4.4961     7.6373
     4     5.8021    -0.1721     3.4350     6.7449

Singlet state electronic transitions:

 Transition      Tx        Ty        Tz       |T|    Osc. (a.u.) 
-----------------------------------------------------------------
   1 ->  2     0.2550    0.3195   -0.1043    0.4219    0.0100
   1 ->  3     1.5403   -0.3524    0.4936    1.6554    0.1968
   1 ->  4    -0.0930    0.0100   -0.0325    0.0990    0.0010
   2 ->  3     0.5432    0.0426    0.2624    0.6048    0.0057
   2 ->  4     1.4389   -0.2284    0.4215    1.5167    0.1126
   3 ->  4    -0.2337    0.3089   -0.2792    0.4775    0.0076

Singlet state velocity transition dipole moments:

 Transition      Px        Py        Pz       |P|    Osc. (a.u.) 
-----------------------------------------------------------------
   1 ->  2    -0.0305   -0.0473    0.0205    0.0599    0.0283
   1 ->  3    -0.1140    0.0444   -0.0349    0.1272    0.1002
   1 ->  4     0.0155    0.0005    0.0010    0.0156    0.0010
   2 ->  3    -0.0055    0.0017    0.0012    0.0059    0.0010
   2 ->  4    -0.0858    0.0205   -0.0200    0.0905    0.0743
   3 ->  4    -0.0020   -0.0319    0.0179    0.0367    0.0179

Singlet state magnetic transition dipole moments and rotational strengths:

 Transition      Lx        Ly        Lz        |L|    R(vel) (a.u.)
--------------------------------------------------------------------
   1 ->  2    -1.1779    0.6853    0.0237    1.3629    0.0475
   1 ->  3     0.0622   -0.1380    0.3523    0.3834   -0.2368
   1 ->  4     0.1806   -0.0818   -0.0264    0.2000    0.0173
   2 ->  3    -0.3816    0.1343   -0.0750    0.4114    0.0959
   2 ->  4    -0.1754    0.0401    0.2594    0.3157    0.1454
   3 ->  4    -0.9476    0.5009   -0.1029    1.0767   -0.3172

Singlet state electric quadrupole moments (Cartesian):
Operator origin (a.u.):     0.045139,     0.031063,    -0.181507 

 Root     Qxy        Qxz        Qyz        Qxx        Qyy        Qzz       R^2
--------------------------------------------------------------------------------------------
    1    -0.6518    -3.8793    -1.1603   -23.6744   -24.5229   -32.6304   -80.8277
    2    -0.6981    -1.8992     0.0996   -23.6935   -25.5446   -30.2690   -79.5072
    3    -1.9024    -6.8275    -1.1408   -32.5968   -22.4518   -32.8481   -87.8967
    4    -1.4471    -4.9312     0.4442   -32.2914   -23.3017   -30.8589   -86.4520

Singlet state electric transition quadrupole moments (Cartesian):

 Transition     Qxy        Qxz        Qyz        Qxx        Qyy        Qzz       norm (a.u.)
--------------------------------------------------------------------------------------------
   1 ->  2    -1.6241    -0.2096    -1.1029    -1.8117    -0.5191     1.2474     3.0010
   1 ->  3     0.3424    -1.3861     0.2360    -2.8468     0.8895    -0.5442     3.3594
   1 ->  4     0.0611     0.1240     0.0029     0.1617    -0.0293     0.0333     0.2173
   2 ->  3    -0.3258    -0.7855     0.0900    -1.6860     0.4831    -0.2819     1.9715
   2 ->  4    -0.0647    -1.2600    -0.0048    -3.1335     0.7165    -0.1583     3.4567
   3 ->  4    -1.3474     0.4171    -0.9201    -0.5786    -0.7859     1.3779     2.3847

Building Xtilde...

Building Z-vector RHS...

Solving CPSCF equations
Using DIIS solver

 Iter         Residual      
------  --------------------
    1      0.496042672885
    2      0.346005082305
    3      0.026854406813
    4      0.014382825092
    5      0.006143770199
    6      0.004334486324
    7      0.002093842871
    8      0.000724812077
    9      0.000251299544
   10      0.000066279441

CPSCF converged

Building X...

Building Xtilde...

Building Z-vector RHS...

Solving CPSCF equations
Using DIIS solver

 Iter         Residual      
------  --------------------
    1      0.154818701378
    2      0.120976854064
    3      0.046823629928
    4      0.028533478967
    5      0.013654050391
    6      0.004401092836
    7      0.001688924640
    8      0.000416146046
    9      0.000163461018
   10      0.000055742373

CPSCF converged

Building X...

Building Xtilde...

Building Z-vector RHS...

Solving CPSCF equations
Using DIIS solver

 Iter         Residual      
------  --------------------
    1      0.125863904486
    2      0.082754147204
    3      0.018068806020
    4      0.010295193602
    5      0.004942654753
    6      0.002835289038
    7      0.001350923570
    8      0.000422224280
    9      0.000152900883
   10      0.000046003276

CPSCF converged

Building X...

Lower state energy:      -230.2930042916
Upper state energy:      -230.2697896835
Energy difference:          0.0232146081
 Energy calculation finished, energy:  0.000000000E+00

Converting Cartesians to HDLC

Converting Cartesians to HDLC

Converting Cartesians to HDLC
 in dlf_makehessian...
Finite-difference diagonal Hessian: 2nd point
Energy difference to 1st point:          0.00E+00 H
Abs. Gradient difference to 1st point:   6.12E-03
Testing convergence  in cycle    1
  Max grad  2.9370E-02 Target: 4.5000E-04 converged?   no
  RMS grad  1.2144E-02 Target: 3.0000E-04 converged?   no

Converting HDLC to Cartesians
DFTD Energy:    -0.0847289 hartree

                      *** Start SCF Iterations ***

 Iter     DIIS Error       Energy change         Energy        Time(s)
------------------------------------------------------------------------
Initial temperature is 5000.000000
| Skip purify step
|    1     0.0718725397    -230.3409938622    -230.3409938622     0.05  
|    2     0.0997944442      +0.5138623894    -229.8271314728     0.05  
|    3     0.0141770260      -0.2168786156    -230.0440100884     0.05  
|    4     0.0126386016      -0.0062201934    -230.0502302818     0.05  
|    5     0.0077791729      -0.0020843337    -230.0523146155     0.04  
|    6     0.0044802553      -0.0008241278    -230.0531387433     0.04  
|    7     0.0022020747      -0.0002882302    -230.0534269736     0.04  
|    8     0.0008061921      -0.0001060047    -230.0535329782     0.04  
|    9     0.0004362186      -0.0000305871    -230.0535635654     0.06  
|   10     0.0002382027      -0.0000097169    -230.0535732823     0.04  
|   11     0.0000748671      -0.0000042010    -230.0535774833     0.04  
|   12     0.0000177071      -0.0000005843    -230.0535780676     0.03  
------------------------------------------------------------------------
FINAL ENERGY: -230.0535780676 a.u.
Fractional Occupation Entropy: 0.0000000000
Mermin Free Energy:            -230.0535780676
DISPERSION CONTRIBUTION TO ENERGY: -0.0847288557 a.u.
HOMO-LUMO GAP: 2.293 eV
CENTER OF MASS: {0.017946, 0.013399, -0.101808} ANGS
DIPOLE MOMENT: {4.398646, 0.295372, 3.035166} (|D| = 5.352342) DEBYE

  Active Space Parameters
--------------------------------------------
Number of closed orbitals:              19
Number of active orbitals:               3
Number of virtual orbitals:             74
Number of molecular orbitals:           96
Number of basis functions:             102
Number of active electrons:              4
Number of alpha electrons:               2
Number of beta electrons:                2

  Orbital      Energy        Occupation
-----------------------------------------
     18       -0.497398        1.000000
     19       -0.443360        1.000000
     20       -0.245821        0.666667
     21       -0.189530        0.666667
     22       -0.105269        0.666667
     23        0.083315        0.000000
     24        0.176397        0.000000

  CAS Parameters
--------------------------------------------
Number of determinants:                  9
Number of singlet CSFs:                  6
Number of doublet CSFs:                  0
Number of triplet CSFs:                  3
Number of quartet CSFs:                  0
Number of quintet CSFs:                  0
Number of sextet CSFs:                   0
Number of septet CSFs:                   0
Number of singlet states:                4
Number of doublet states:                0
Number of triplet states:                0
Number of quartet states:                0
Number of quintet states:                0
Number of sextet states:                 0
Number of septet states:                 0
Using the hard-coded solver

Singlet state  1 energy:       -230.36331045619627

       -0.97029583961095  X20 X21
        0.16337293709261  X20 X22
       -0.12021529942428  B20 X21 A22
       -0.12021529942428  A20 X21 B22
        0.03936951362424  X21 X22

Singlet state  2 energy:       -230.27891412520682

       -0.59576231636514  B20 X21 A22
       -0.59576231636514  A20 X21 B22
       -0.33319032721706  X20 B21 A22
       -0.33319032721706  X20 A21 B22
       -0.13916198212894  B20 A21 X22
       -0.13916198212894  A20 B21 X22
        0.13814103842742  X20 X21
        0.09751026418248  X21 X22
       -0.02792174488845  X20 X22

Singlet state  3 energy:       -230.27869200639759

        0.60927259746335  X20 B21 A22
        0.60927259746335  X20 A21 B22
       -0.33311347659169  B20 X21 A22
       -0.33311347659169  A20 X21 B22
       -0.11943785516617  X20 X22
        0.08904576867213  X20 X21
        0.08721150383175  X21 X22
        0.05405659451362  B20 A21 X22
        0.05405659451362  A20 B21 X22

Singlet state  4 energy:       -230.21420008835480

       -0.67971267660626  B20 A21 X22
       -0.67971267660626  A20 B21 X22
        0.14532964971879  X20 X22
        0.12398811872465  X20 B21 A22
        0.12398811872465  X20 A21 B22
       -0.10026104815587  X21 X22
        0.08122974578452  B20 X21 A22
        0.08122974578452  A20 X21 B22
        0.02942310803814  X20 X21

  Root   Mult.   Total Energy (a.u.)   Ex. Energy (a.u.)     Ex. Energy (eV)     Ex. Energy (nm)
-------------------------------------------------------------------------------------------------
     1  singlet       -230.36331046
     2  singlet       -230.27891413          0.08439633          2.29654063        539.87383854
     3  singlet       -230.27869201          0.08461845          2.30258479        538.45669920
     4  singlet       -230.21420009          0.14911037          4.05749888        305.56809583

Singlet state dipole moments:

  Root       Dx         Dy         Dz         |D|  (Debye)
------------------------------------------------------------
     1    -1.1153     0.7225     1.6737     2.1371
     2     4.3226     0.7492     3.4679     5.5922
     3     0.3815     0.3560     1.5360     1.6222
     4     6.6976    -0.0061     3.6279     7.6170

Singlet state electronic transitions:

 Transition      Tx        Ty        Tz       |T|    Osc. (a.u.) 
-----------------------------------------------------------------
   1 ->  2     1.4103    0.0361    0.3150    1.4455    0.1176
   1 ->  3     0.8307   -0.4077    0.4482    1.0282    0.0596
   1 ->  4    -0.0541    0.0034   -0.0376    0.0660    0.0004
   2 ->  3     1.4579    0.2108    0.7047    1.6329    0.0004
   2 ->  4     0.7630    0.1332    0.0493    0.7761    0.0260
   3 ->  4    -1.1853    0.3301   -0.5122    1.3328    0.0764

Singlet state velocity transition dipole moments:

 Transition      Px        Py        Pz       |P|    Osc. (a.u.) 
-----------------------------------------------------------------
   1 ->  2    -0.0933   -0.0102   -0.0061    0.0941    0.0699
   1 ->  3    -0.0370    0.0589   -0.0407    0.0806    0.0511
   1 ->  4     0.0105    0.0011   -0.0001    0.0105    0.0005
   2 ->  3     0.0015   -0.0012    0.0061    0.0064    0.1209
   2 ->  4    -0.0486   -0.0171    0.0065    0.0519    0.0278
   3 ->  4     0.0543   -0.0306    0.0285    0.0686    0.0486

Singlet state magnetic transition dipole moments and rotational strengths:

 Transition      Lx        Ly        Lz        |L|    R(vel) (a.u.)
--------------------------------------------------------------------
   1 ->  2    -0.7505    0.3458    0.2404    0.8606    0.7703
   1 ->  3     0.9861   -0.6145    0.1091    1.1670   -0.9110
   1 ->  4     0.1468   -0.0611   -0.0108    0.1594    0.0098
   2 ->  3    -0.4059    0.1510   -0.1033    0.4452   -6.3568
   2 ->  4    -0.8265    0.3907    0.0727    0.9171    0.5252
   3 ->  4    -0.5152    0.3093   -0.2006    0.6335   -0.6694

Singlet state electric quadrupole moments (Cartesian):
Operator origin (a.u.):     0.033913,     0.025321,    -0.192390 

 Root     Qxy        Qxz        Qyz        Qxx        Qyy        Qzz       R^2
--------------------------------------------------------------------------------------------
    1    -4.3501    -5.9998    -3.9109   -32.5633   -22.4099   -32.3805   -87.3538
    2    -5.3956    -7.8131    -3.2202   -39.6306   -21.1064   -32.0049   -92.7418
    3    -4.4592    -5.4132    -3.1813   -34.7944   -22.5178   -30.9601   -88.2723
    4    -5.1364    -7.5144    -2.2517   -42.1126   -20.9819   -30.8952   -93.9897

Singlet state electric transition quadrupole moments (Cartesian):

 Transition     Qxy        Qxz        Qyz        Qxx        Qyy        Qzz       norm (a.u.)
--------------------------------------------------------------------------------------------
   1 ->  2    -1.0684    -1.1754    -0.4486    -3.7677     0.2903     0.4833     4.1519
   1 ->  3     1.4170    -1.0107     0.9284    -0.6980     1.0973    -1.4667     2.7810
   1 ->  4     0.0361     0.1376    -0.0185     0.0566    -0.0534     0.1223     0.2039
   2 ->  3    -0.7123    -2.3814    -0.7627    -4.4423     1.3646    -1.1381     5.4454
   2 ->  4    -1.1599    -0.3840    -0.6040    -2.5167    -0.2012     0.9829     3.0328
   3 ->  4    -0.8728     1.3197    -0.6641     1.9071    -1.0995     1.1792     3.0300

Building Xtilde...

Building Z-vector RHS...

Solving CPSCF equations
Using DIIS solver

 Iter         Residual      
------  --------------------
    1      0.120381218706
    2      0.067059028874
    3      0.020213228127
    4      0.008399286849
    5      0.004210997201
    6      0.002698635494
    7      0.001418526593
    8      0.000567889016
    9      0.000241627396
   10      0.000071634590

CPSCF converged

Building X...

Building Xtilde...

Building Z-vector RHS...

Solving CPSCF equations
Using DIIS solver

 Iter         Residual      
------  --------------------
    1      0.386066491082
    2      0.238492659535
    3      0.040111940268
    4      0.025893496142
    5      0.013207693450
    6      0.006072307197
    7      0.002151871786
    8      0.000696436954
    9      0.000280274118
   10      0.000102468648
   11      0.000033017124

CPSCF converged

Building X...

Building Xtilde...

Building Z-vector RHS...

Solving CPSCF equations
Using DIIS solver

 Iter         Residual      
------  --------------------
    1      0.260776091202
    2      0.187256476186
    3      0.021388884672
    4      0.014322242465
    5      0.007667694875
    6      0.003813727966
    7      0.001544493128
    8      0.000408819604
    9      0.000175310171
   10      0.000055660234

CPSCF converged

Building X...

Lower state energy:      -230.2789141252
Upper state energy:      -230.2786920064
Energy difference:          0.0002221188
 Energy calculation finished, energy:  0.000000000E+00

Converting Cartesians to HDLC

Converting Cartesians to HDLC

Converting Cartesians to HDLC
 in dlf_makehessian...
Updating Hessian with the BFGS update, No     1
Testing convergence  in cycle    2
    Energy  0.0000E+00 Target: 1.0000E-06 converged?  yes
  Max step  1.1461E+00 Target: 1.8000E-03 converged?   no
  RMS step  2.0474E-01 Target: 1.2000E-03 converged?   no
  Max grad  7.7809E-02 Target: 4.5000E-04 converged?   no
  RMS grad  3.3892E-02 Target: 3.0000E-04 converged?   no

Converting HDLC to Cartesians
DFTD Energy:    -0.0846833 hartree

                      *** Start SCF Iterations ***

 Iter     DIIS Error       Energy change         Energy        Time(s)
------------------------------------------------------------------------
Initial temperature is 5000.000000
| Skip purify step
|    1     0.0707914498    -230.3588742263    -230.3588742263     0.05  
|    2     0.1137965539      +0.5947338674    -229.7641403589     0.05  
|    3     0.0190249453      -0.2777802783    -230.0419206373     0.05  
|    4     0.0155581634      -0.0071158617    -230.0490364990     0.05  
|    5     0.0102721893      -0.0027933807    -230.0518298796     0.04  
|    6     0.0061957894      -0.0013424352    -230.0531723148     0.04  
|    7     0.0033917338      -0.0004166659    -230.0535889807     0.04  
|    8     0.0007015226      -0.0001299508    -230.0537189315     0.04  
|    9     0.0003028837      -0.0000128275    -230.0537317589     0.06  
|   10     0.0001635436      -0.0000029697    -230.0537347286     0.03  
|   11     0.0000836440      -0.0000013259    -230.0537360545     0.03  
|   12     0.0000217283      -0.0000005076    -230.0537365621     0.03  
------------------------------------------------------------------------
FINAL ENERGY: -230.0537365621 a.u.
Fractional Occupation Entropy: 0.0000000000
Mermin Free Energy:            -230.0537365621
DISPERSION CONTRIBUTION TO ENERGY: -0.0846832695 a.u.
HOMO-LUMO GAP: 2.266 eV
CENTER OF MASS: {0.018154, 0.013043, -0.101869} ANGS
DIPOLE MOMENT: {4.453291, 0.313795, 3.042024} (|D| = 5.402238) DEBYE

  Active Space Parameters
--------------------------------------------
Number of closed orbitals:              19
Number of active orbitals:               3
Number of virtual orbitals:             74
Number of molecular orbitals:           96
Number of basis functions:             102
Number of active electrons:              4
Number of alpha electrons:               2
Number of beta electrons:                2

  Orbital      Energy        Occupation
-----------------------------------------
     18       -0.498025        1.000000
     19       -0.443036        1.000000
     20       -0.247465        0.666667
     21       -0.188625        0.666667
     22       -0.105345        0.666667
     23        0.084564        0.000000
     24        0.176244        0.000000

  CAS Parameters
--------------------------------------------
Number of determinants:                  9
Number of singlet CSFs:                  6
Number of doublet CSFs:                  0
Number of triplet CSFs:                  3
Number of quartet CSFs:                  0
Number of quintet CSFs:                  0
Number of sextet CSFs:                   0
Number of septet CSFs:                   0
Number of singlet states:                4
Number of doublet states:                0
Number of triplet states:                0
Number of quartet states:                0
Number of quintet states:                0
Number of sextet states:                 0
Number of septet states:                 0
Using the hard-coded solver

Singlet state  1 energy:       -230.36256108652964

        0.96934662778463  X20 X21
       -0.16721312490995  X20 X22
        0.12164621444149  B20 X21 A22
        0.12164621444149  A20 X21 B22
       -0.03739132278215  X21 X22
       -0.02082623995596  X20 B21 A22
       -0.02082623995596  X20 A21 B22

Singlet state  2 energy:       -230.27969599408178

        0.65774769628861  X20 B21 A22
        0.65774769628861  X20 A21 B22
        0.21818003446149  B20 X21 A22
        0.21818003446149  A20 X21 B22
        0.13120817129434  B20 A21 X22
        0.13120817129434  A20 B21 X22
       -0.05617352492912  X20 X22
       -0.04125869840331  X20 X21

Singlet state  3 energy:       -230.27961350243771

        0.64759613308730  B20 X21 A22
        0.64759613308730  A20 X21 B22
       -0.22685292105401  X20 B21 A22
       -0.22685292105401  X20 A21 B22
       -0.16009616391534  X20 X21
       -0.12510695215862  X21 X22
        0.10872218195221  X20 X22
        0.05104388901727  B20 A21 X22
        0.05104388901727  A20 B21 X22

Singlet state  4 energy:       -230.21394036437761

       -0.68248363456640  B20 A21 X22
       -0.68248363456640  A20 B21 X22
        0.14112505374636  X20 X22
        0.11632654484115  X20 B21 A22
        0.11632654484115  X20 A21 B22
       -0.09270544299799  X21 X22
        0.07740057330436  B20 X21 A22
        0.07740057330436  A20 X21 B22
        0.02960016176730  X20 X21

  Root   Mult.   Total Energy (a.u.)   Ex. Energy (a.u.)     Ex. Energy (eV)     Ex. Energy (nm)
-------------------------------------------------------------------------------------------------
     1  singlet       -230.36256109
     2  singlet       -230.27969599          0.08286509          2.25487352        549.85000106
     3  singlet       -230.27961350          0.08294758          2.25711823        549.30317343
     4  singlet       -230.21394036          0.14862072          4.04417495        306.57482019

Singlet state dipole moments:

  Root       Dx         Dy         Dz         |D|  (Debye)
------------------------------------------------------------
     1    -1.2277     0.7523     1.6240     2.1704
     2    -1.2332     0.0751     0.7960     1.4697
     3     5.9099     1.0549     4.1788     7.3145
     4     6.9273    -0.0062     3.6888     7.8482

Singlet state electronic transitions:

 Transition      Tx        Ty        Tz       |T|    Osc. (a.u.) 
-----------------------------------------------------------------
   1 ->  2     0.4936    0.3001   -0.0693    0.5818    0.0187
   1 ->  3     1.5526   -0.2605    0.5398    1.6643    0.1532
   1 ->  4     0.0477   -0.0059    0.0389    0.0618    0.0004
   2 ->  3     0.9428    0.0929    0.4575    1.0521    0.0001
   2 ->  4    -1.3144    0.1088   -0.3608    1.3673    0.0820
   3 ->  4     0.3508   -0.3292    0.3426    0.5906    0.0153

Singlet state velocity transition dipole moments:

 Transition      Px        Py        Pz       |P|    Osc. (a.u.) 
-----------------------------------------------------------------
   1 ->  2    -0.0444   -0.0472    0.0235    0.0690    0.0382
   1 ->  3    -0.0880    0.0352   -0.0338    0.1006    0.0813
   1 ->  4    -0.0097   -0.0006   -0.0001    0.0097    0.0004
   2 ->  3     0.0013   -0.0017    0.0062    0.0066    0.3480
   2 ->  4     0.0711   -0.0067    0.0137    0.0728    0.0537
   3 ->  4    -0.0074    0.0337   -0.0256    0.0430    0.0187

Singlet state magnetic transition dipole moments and rotational strengths:

 Transition      Lx        Ly        Lz        |L|    R(vel) (a.u.)
--------------------------------------------------------------------
   1 ->  2    -1.2312    0.6702    0.1109    1.4062    0.3096
   1 ->  3     0.2360   -0.2246    0.2266    0.3968   -0.4379
   1 ->  4    -0.1327    0.0525    0.0066    0.1428    0.0084
   2 ->  3    -0.4147    0.1549   -0.1101    0.4561  -18.0117
   2 ->  4     0.2678   -0.0828   -0.1799    0.3331    0.2607
   3 ->  4     0.9318   -0.4867    0.0959    1.0556   -0.3922

Singlet state electric quadrupole moments (Cartesian):
Operator origin (a.u.):     0.034306,     0.024647,    -0.192504 

 Root     Qxy        Qxz        Qyz        Qxx        Qyy        Qzz       R^2
--------------------------------------------------------------------------------------------
    1    -4.8953    -6.2822    -4.0088   -32.9949   -22.3786   -32.2222   -87.5957
    2    -4.7934    -4.6683    -2.5289   -33.4685   -23.0488   -30.2849   -86.8022
    3    -6.1199    -9.1993    -4.0516   -41.9777   -20.4812   -32.4248   -94.8837
    4    -5.6568    -7.9245    -2.3256   -42.8325   -20.8942   -30.8034   -94.5302

Singlet state electric transition quadrupole moments (Cartesian):

 Transition     Qxy        Qxz        Qyz        Qxx        Qyy        Qzz       norm (a.u.)
--------------------------------------------------------------------------------------------
   1 ->  2    -1.7489    -0.1707    -0.9381    -2.3215    -0.5309     1.3470     3.3843
   1 ->  3     0.3320    -1.5395     0.3914    -3.0197     0.9953    -0.7722     3.6523
   1 ->  4    -0.0206    -0.1373     0.0304    -0.0296     0.0604    -0.1404     0.2108
   2 ->  3    -0.5488    -1.4636    -0.1008    -2.9149     0.8501    -0.6508     3.4780
   2 ->  4     0.2664     1.1182    -0.0047     3.0090    -0.5451     0.0542     3.2673
   3 ->  4     1.4352    -0.7264     0.8855     0.3144     0.9441    -1.5380     2.5937

Building Xtilde...

Building Z-vector RHS...

Solving CPSCF equations
Using DIIS solver

 Iter         Residual      
------  --------------------
    1      0.469034783758
    2      0.309370699097
    3      0.021854873331
    4      0.011269591046
    5      0.002813603860
    6      0.001546464086
    7      0.000740920185
    8      0.000429732302
    9      0.000210338067
   10      0.000078431198

CPSCF converged

Building X...

Building Xtilde...

Building Z-vector RHS...

Solving CPSCF equations
Using DIIS solver

 Iter         Residual      
------  --------------------
    1      0.110095623511
    2      0.073024868828
    3      0.034475484088
    4      0.020018057940
    5      0.010670077623
    6      0.003679348622
    7      0.001427715458
    8      0.000333801235
    9      0.000107285290
   10      0.000048120938

CPSCF converged

Building X...

Building Xtilde...

Building Z-vector RHS...

Solving CPSCF equations
Using DIIS solver

 Iter         Residual      
------  --------------------
    1      0.192749864679
    2      0.125193111356
    3      0.019012389039
    4      0.010910683711
    5      0.005049277077
    6      0.003026877898
    7      0.001391519687
    8      0.000429313472
    9      0.000146513099
   10      0.000060819985

CPSCF converged

Building X...

Lower state energy:      -230.2796959941
Upper state energy:      -230.2796135024
Energy difference:          0.0000824916
 Energy calculation finished, energy:  0.000000000E+00

Converting Cartesians to HDLC

Converting Cartesians to HDLC

Converting Cartesians to HDLC
 in dlf_makehessian...
Updating Hessian with the BFGS update, No     2
Testing convergence  in cycle    3
    Energy  0.0000E+00 Target: 1.0000E-06 converged?  yes
  Max step  1.6710E+00 Target: 1.8000E-03 converged?   no
  RMS step  3.0081E-01 Target: 1.2000E-03 converged?   no
  Max grad  5.1837E-02 Target: 4.5000E-04 converged?   no
  RMS grad  2.1020E-02 Target: 3.0000E-04 converged?   no

Converting HDLC to Cartesians
DFTD Energy:    -0.0845289 hartree

                      *** Start SCF Iterations ***

 Iter     DIIS Error       Energy change         Energy        Time(s)
------------------------------------------------------------------------
Initial temperature is 5000.000000
| Skip purify step
|    1     0.0720014072    -230.3584541891    -230.3584541891     0.05  
|    2     0.1147521165      +0.6002386574    -229.7582155317     0.05  
|    3     0.0193554451      -0.2827787956    -230.0409943273     0.05  
|    4     0.0161655093      -0.0076678453    -230.0486621726     0.05  
|    5     0.0102426051      -0.0029514345    -230.0516136071     0.04  
|    6     0.0059068419      -0.0013058637    -230.0529194707     0.04  
|    7     0.0029359410      -0.0003822971    -230.0533017678     0.04  
|    8     0.0005361799      -0.0000933521    -230.0533951199     0.04  
|    9     0.0002700962      -0.0000096538    -230.0534047736     0.06  
|   10     0.0001593444      -0.0000025468    -230.0534073204     0.03  
|   11     0.0000822129      -0.0000011796    -230.0534085001     0.03  
|   12     0.0000205781      -0.0000004296    -230.0534089297     0.03  
------------------------------------------------------------------------
FINAL ENERGY: -230.0534089297 a.u.
Fractional Occupation Entropy: 0.0000000000
Mermin Free Energy:            -230.0534089297
DISPERSION CONTRIBUTION TO ENERGY: -0.0845289482 a.u.
HOMO-LUMO GAP: 2.210 eV
CENTER OF MASS: {0.018804, 0.012768, -0.101935} ANGS
DIPOLE MOMENT: {4.543556, 0.354245, 3.046966} (|D| = 5.482098) DEBYE

  Active Space Parameters
--------------------------------------------
Number of closed orbitals:              19
Number of active orbitals:               3
Number of virtual orbitals:             74
Number of molecular orbitals:           96
Number of basis functions:             102
Number of active electrons:              4
Number of alpha electrons:               2
Number of beta electrons:                2

  Orbital      Energy        Occupation
-----------------------------------------
     18       -0.499570        1.000000
     19       -0.442238        1.000000
     20       -0.250027        0.666667
     21       -0.186851        0.666667
     22       -0.105637        0.666667
     23        0.086405        0.000000
     24        0.176029        0.000000

  CAS Parameters
--------------------------------------------
Number of determinants:                  9
Number of singlet CSFs:                  6
Number of doublet CSFs:                  0
Number of triplet CSFs:                  3
Number of quartet CSFs:                  0
Number of quintet CSFs:                  0
Number of sextet CSFs:                   0
Number of septet CSFs:                   0
Number of singlet states:                4
Number of doublet states:                0
Number of triplet states:                0
Number of quartet states:                0
Number of quintet states:                0
Number of sextet states:                 0
Number of septet states:                 0
Using the hard-coded solver

Singlet state  1 energy:       -230.35963220217835

        0.96691770053747  X20 X21
       -0.17517470377150  X20 X22
        0.12577626035001  B20 X21 A22
        0.12577626035001  A20 X21 B22
       -0.03435314242313  X21 X22
       -0.02317052400116  X20 B21 A22
       -0.02317052400116  X20 A21 B22

Singlet state  2 energy:       -230.28042734340337

       -0.69128006629566  X20 B21 A22
       -0.69128006629566  X20 A21 B22
       -0.10577646730386  B20 A21 X22
       -0.10577646730386  A20 B21 X22
       -0.09139696738727  B20 X21 A22
       -0.09139696738727  A20 X21 B22
        0.07151749739280  X20 X22

Singlet state  3 energy:       -230.28029430999382

        0.67813501365139  B20 X21 A22
        0.67813501365139  A20 X21 B22
       -0.16914924994262  X20 X21
       -0.11776993803614  X21 X22
        0.10076291298605  X20 X22
       -0.09543214448557  X20 B21 A22
       -0.09543214448557  X20 A21 B22
        0.06861787822135  B20 A21 X22
        0.06861787822135  A20 B21 X22

Singlet state  4 energy:       -230.21255049713290

       -0.68710469427824  B20 A21 X22
       -0.68710469427824  A20 B21 X22
        0.13157513293385  X20 X22
        0.10293663097172  X20 B21 A22
        0.10293663097172  X20 A21 B22
       -0.07929622239993  X21 X22
        0.07105844701059  B20 X21 A22
        0.07105844701059  A20 X21 B22
        0.02972988283556  X20 X21

  Root   Mult.   Total Energy (a.u.)   Ex. Energy (a.u.)     Ex. Energy (eV)     Ex. Energy (nm)
-------------------------------------------------------------------------------------------------
     1  singlet       -230.35963220
     2  singlet       -230.28042734          0.07920486          2.15527351        575.25979940
     3  singlet       -230.28029431          0.07933789          2.15889353        574.29520643
     4  singlet       -230.21255050          0.14708171          4.00229617        309.78272353

Singlet state dipole moments:

  Root       Dx         Dy         Dz         |D|  (Debye)
------------------------------------------------------------
     1    -1.4381     0.7925     1.5294     2.2440
     2    -2.0672     0.0809     0.4427     2.1157
     3     6.6571     1.1006     4.4593     8.0879
     4     7.3305     0.0133     3.7909     8.2527

Singlet state electronic transitions:

 Transition      Tx        Ty        Tz       |T|    Osc. (a.u.) 
-----------------------------------------------------------------
   1 ->  2    -0.2036   -0.3345    0.1739    0.4284    0.0097
   1 ->  3     1.6126   -0.1674    0.5126    1.7004    0.1529
   1 ->  4     0.0372   -0.0107    0.0425    0.0575    0.0003
   2 ->  3    -0.3786   -0.0145   -0.1922    0.4249    0.0000
   2 ->  4     1.2684   -0.1418    0.3828    1.3325    0.0803
   3 ->  4     0.0843   -0.2953    0.2695    0.4086    0.0075

Singlet state velocity transition dipole moments:

 Transition      Px        Py        Pz       |P|    Osc. (a.u.) 
-----------------------------------------------------------------
   1 ->  2     0.0275    0.0523   -0.0309    0.0667    0.0375
   1 ->  3    -0.0908    0.0226   -0.0276    0.0976    0.0800
   1 ->  4    -0.0084    0.0004   -0.0006    0.0084    0.0003
   2 ->  3    -0.0007    0.0027   -0.0066    0.0071    0.2517
   2 ->  4    -0.0685    0.0107   -0.0171    0.0714    0.0501
   3 ->  4     0.0063    0.0313   -0.0229    0.0393    0.0152

Singlet state magnetic transition dipole moments and rotational strengths:

 Transition      Lx        Ly        Lz        |L|    R(vel) (a.u.)
--------------------------------------------------------------------
   1 ->  2     1.2779   -0.7062   -0.0876    1.4627    0.0108
   1 ->  3     0.0104   -0.0954    0.2154    0.2358   -0.1141
   1 ->  4    -0.1053    0.0364   -0.0022    0.1114    0.0061
   2 ->  3     0.4323   -0.1633    0.1250    0.4787  -11.6040
   2 ->  4    -0.0907   -0.0067    0.1776    0.1995    0.0456
   3 ->  4     0.9572   -0.4872    0.0541    1.0754   -0.1549

Singlet state electric quadrupole moments (Cartesian):
Operator origin (a.u.):     0.035535,     0.024129,    -0.192629 

 Root     Qxy        Qxz        Qyz        Qxx        Qyy        Qzz       R^2
--------------------------------------------------------------------------------------------
    1    -5.7625    -6.8635    -4.1386   -34.6559   -22.3226   -31.8256   -88.8042
    2    -5.4542    -4.8939    -2.6471   -34.3219   -23.1778   -29.8121   -87.3118
    3    -7.1170   -10.2605    -4.1592   -44.7395   -20.1778   -32.2334   -97.1507
    4    -6.4511    -8.7321    -2.3994   -45.0347   -20.7258   -30.5548   -96.3153

Singlet state electric transition quadrupole moments (Cartesian):

 Transition     Qxy        Qxz        Qyz        Qxx        Qyy        Qzz       norm (a.u.)
--------------------------------------------------------------------------------------------
   1 ->  2     1.7879    -0.1777     0.9526     1.7088     0.7213    -1.4815     3.1258
   1 ->  3    -0.0115    -1.5507     0.2202    -3.4075     0.8605    -0.5179     3.8823
   1 ->  4     0.0062    -0.1411     0.0523     0.0160     0.0757    -0.1755     0.2438
   2 ->  3     0.2904     0.5652    -0.1810     1.1988    -0.3372     0.2443     1.4308
   2 ->  4     0.0253    -1.1450     0.1788    -2.6594     0.6373    -0.3255     2.9880
   3 ->  4     1.4725    -0.5451     0.8340     0.8953     0.8302    -1.5151     2.6358

Building Xtilde...

Building Z-vector RHS...

Solving CPSCF equations
Using DIIS solver

 Iter         Residual      
------  --------------------
    1      0.533584374793
    2      0.347369131711
    3      0.026219204584
    4      0.013659858730
    5      0.004143772232
    6      0.002523995360
    7      0.001322396830
    8      0.000604997459
    9      0.000254839226
   10      0.000091826351

CPSCF converged

Building X...

Building Xtilde...

Building Z-vector RHS...

Solving CPSCF equations
Using DIIS solver

 Iter         Residual      
------  --------------------
    1      0.129292748633
    2      0.089503572399
    3      0.028208632314
    4      0.016342184910
    5      0.009118726490
    6      0.003895052700
    7      0.001565172709
    8      0.000395955236
    9      0.000145337589
   10      0.000066841511

CPSCF converged

Building X...

Building Xtilde...

Building Z-vector RHS...

Solving CPSCF equations
Using DIIS solver

 Iter         Residual      
------  --------------------
    1      0.097428885754
    2      0.058486356688
    3      0.019098963422
    4      0.010420073505
    5      0.005700418229
    6      0.002606854888
    7      0.001040625731
    8      0.000320824858
    9      0.000076575788

CPSCF converged

Building X...

Lower state energy:      -230.2804273434
Upper state energy:      -230.2802943100
Energy difference:          0.0001330334
 Energy calculation finished, energy:  0.000000000E+00

Converting Cartesians to HDLC

Converting Cartesians to HDLC

Converting Cartesians to HDLC
 in dlf_makehessian...
Updating Hessian with the BFGS update, No     3
Testing convergence  in cycle    4
    Energy  0.0000E+00 Target: 1.0000E-06 converged?  yes
  Max step  7.8164E-01 Target: 1.8000E-03 converged?   no
  RMS step  1.7843E-01 Target: 1.2000E-03 converged?   no
  Max grad  4.7220E-02 Target: 4.5000E-04 converged?   no
  RMS grad  1.7621E-02 Target: 3.0000E-04 converged?   no

Converting HDLC to Cartesians
DFTD Energy:    -0.0844785 hartree

                      *** Start SCF Iterations ***

 Iter     DIIS Error       Energy change         Energy        Time(s)
------------------------------------------------------------------------
Initial temperature is 5000.000000
| Skip purify step
|    1     0.0723465937    -230.3494436670    -230.3494436670     0.05  
|    2     0.1175382394      +0.6046378667    -229.7448058003     0.05  
|    3     0.0197413078      -0.2956268458    -230.0404326460     0.05  
|    4     0.0171678001      -0.0078864418    -230.0483190878     0.05  
|    5     0.0111487646      -0.0030829557    -230.0514020435     0.04  
|    6     0.0066616707      -0.0014622607    -230.0528643041     0.04  
|    7     0.0034997958      -0.0004531078    -230.0533174119     0.04  
|    8     0.0007163354      -0.0001260567    -230.0534434686     0.04  
|    9     0.0003175878      -0.0000111236    -230.0534545922     0.06  
|   10     0.0001562927      -0.0000022663    -230.0534568586     0.03  
|   11     0.0000794463      -0.0000009117    -230.0534577702     0.03  
|   12     0.0000231014      -0.0000003686    -230.0534581388     0.03  
------------------------------------------------------------------------
FINAL ENERGY: -230.0534581388 a.u.
Fractional Occupation Entropy: 0.0000000000
Mermin Free Energy:            -230.0534581388
DISPERSION CONTRIBUTION TO ENERGY: -0.0844784762 a.u.
HOMO-LUMO GAP: 2.191 eV
CENTER OF MASS: {0.019184, 0.012932, -0.101758} ANGS
DIPOLE MOMENT: {4.556397, 0.365807, 3.043408} (|D| = 5.491530) DEBYE

  Active Space Parameters
--------------------------------------------
Number of closed orbitals:              19
Number of active orbitals:               3
Number of virtual orbitals:             74
Number of molecular orbitals:           96
Number of basis functions:             102
Number of active electrons:              4
Number of alpha electrons:               2
Number of beta electrons:                2

  Orbital      Energy        Occupation
-----------------------------------------
     18       -0.500088        1.000000
     19       -0.441971        1.000000
     20       -0.250112        0.666667
     21       -0.186224        0.666667
     22       -0.105715        0.666667
     23        0.086326        0.000000
     24        0.176049        0.000000

  CAS Parameters
--------------------------------------------
Number of determinants:                  9
Number of singlet CSFs:                  6
Number of doublet CSFs:                  0
Number of triplet CSFs:                  3
Number of quartet CSFs:                  0
Number of quintet CSFs:                  0
Number of sextet CSFs:                   0
Number of septet CSFs:                   0
Number of singlet states:                4
Number of doublet states:                0
Number of triplet states:                0
Number of quartet states:                0
Number of quintet states:                0
Number of sextet states:                 0
Number of septet states:                 0
Using the hard-coded solver

Singlet state  1 energy:       -230.35854419310536

       -0.96587857367279  X20 X21
        0.17741931352638  X20 X22
       -0.12798674801990  B20 X21 A22
       -0.12798674801990  A20 X21 B22
        0.03405132764518  X21 X22
        0.02438253419747  X20 B21 A22
        0.02438253419747  X20 A21 B22

Singlet state  2 energy:       -230.28048733911623

        0.53253100088711  B20 X21 A22
        0.53253100088711  A20 X21 B22
       -0.43941317744369  X20 B21 A22
       -0.43941317744369  X20 A21 B22
       -0.14413945855849  X20 X21
        0.12472680676906  X20 X22
       -0.10134162162136  X21 X22

Singlet state  3 energy:       -230.28047637650582

        0.54249930537623  X20 B21 A22
        0.54249930537623  X20 A21 B22
        0.42932228344104  B20 X21 A22
        0.42932228344104  A20 X21 B22
        0.12369891724346  B20 A21 X22
        0.12369891724346  A20 B21 X22
       -0.09396752798348  X20 X21
       -0.05700240188006  X21 X22

Singlet state  4 energy:       -230.21233404061647

       -0.68752477546160  B20 A21 X22
       -0.68752477546160  A20 B21 X22
        0.13221527736018  X20 X22
        0.10046798791907  X20 B21 A22
        0.10046798791907  X20 A21 B22
       -0.07794470447660  X21 X22
        0.07057741015170  B20 X21 A22
        0.07057741015170  A20 X21 B22
        0.03021812186642  X20 X21

  Root   Mult.   Total Energy (a.u.)   Ex. Energy (a.u.)     Ex. Energy (eV)     Ex. Energy (nm)
-------------------------------------------------------------------------------------------------
     1  singlet       -230.35854419
     2  singlet       -230.28048734          0.07805685          2.12403472        583.72031207
     3  singlet       -230.28047638          0.07806782          2.12433302        583.63834362
     4  singlet       -230.21233404          0.14621015          3.97858002        311.62932529

Singlet state dipole moments:

  Root       Dx         Dy         Dz         |D|  (Debye)
------------------------------------------------------------
     1    -1.4755     0.7950     1.5128     2.2578
     2     3.4394     0.8002     2.9251     4.5854
     3     1.1015     0.3974     1.9477     2.2726
     4     7.4043     0.0241     3.8052     8.3249

Singlet state electronic transitions:

 Transition      Tx        Ty        Tz       |T|    Osc. (a.u.) 
-----------------------------------------------------------------
   1 ->  2    -1.2798    0.3082   -0.5309    1.4195    0.1048
   1 ->  3    -1.0145   -0.1999   -0.1155    1.0404    0.0563
   1 ->  4    -0.0362    0.0115   -0.0445    0.0585    0.0003
   2 ->  3     1.7035    0.1859    0.7863    1.8854    0.0000
   2 ->  4     0.7187   -0.3204    0.4269    0.8952    0.0364
   3 ->  4    -1.0290   -0.0332   -0.1816    1.0455    0.0497

Singlet state velocity transition dipole moments:

 Transition      Px        Py        Pz       |P|    Osc. (a.u.) 
-----------------------------------------------------------------
   1 ->  2     0.0626   -0.0457    0.0397    0.0871    0.0648
   1 ->  3     0.0700    0.0331   -0.0127    0.0785    0.0526
   1 ->  4     0.0082   -0.0007    0.0007    0.0083    0.0003
   2 ->  3    -0.0005    0.0030   -0.0068    0.0074    3.0526
   2 ->  4    -0.0297    0.0318   -0.0286    0.0521    0.0266
   3 ->  4     0.0613    0.0072    0.0025    0.0618    0.0373

Singlet state magnetic transition dipole moments and rotational strengths:

 Transition      Lx        Ly        Lz        |L|    R(vel) (a.u.)
--------------------------------------------------------------------
   1 ->  2    -0.6734    0.4490   -0.1302    0.8198   -0.8694
   1 ->  3     1.0900   -0.5576   -0.1883    1.2388    0.7724
   1 ->  4     0.0986   -0.0326    0.0043    0.1040    0.0057
   2 ->  3     0.4383   -0.1668    0.1291    0.4865  -133.6572
   2 ->  4     0.7709   -0.4204    0.1354    0.8884   -0.5897
   3 ->  4     0.5717   -0.2468   -0.1214    0.6344    0.4838

Singlet state electric quadrupole moments (Cartesian):
Operator origin (a.u.):     0.036253,     0.024438,    -0.192295 

 Root     Qxy        Qxz        Qyz        Qxx        Qyy        Qzz       R^2
--------------------------------------------------------------------------------------------
    1    -5.8536    -6.9545    -4.1563   -35.4253   -22.3495   -31.6482   -89.4231
    2    -6.4915    -8.4030    -3.9298   -41.6780   -21.3060   -31.1917   -94.1757
    3    -6.2383    -6.9313    -2.9029   -38.9560   -22.0839   -30.5337   -91.5737
    4    -6.5143    -8.8540    -2.4005   -45.9117   -20.7135   -30.4242   -97.0494

Singlet state electric transition quadrupole moments (Cartesian):

 Transition     Qxy        Qxz        Qyz        Qxx        Qyy        Qzz       norm (a.u.)
--------------------------------------------------------------------------------------------
   1 ->  2    -0.9094     1.4370    -0.6734     2.0643    -1.1168     1.2150     3.2141
   1 ->  3     1.5389     0.6369     0.6827     3.2466     0.1726    -1.0058     3.8499
   1 ->  4    -0.0122     0.1466    -0.0567    -0.0247    -0.0815     0.1872     0.2591
   2 ->  3    -0.8832    -2.6410    -0.5911    -5.2114     1.4809    -1.1696     6.2309
   2 ->  4     1.2765    -1.0668     0.7940    -0.5893     1.0394    -1.4717     2.6441
   3 ->  4     0.7341     0.6724     0.2656     2.7081    -0.1059    -0.5114     2.9441

Building Xtilde...

Building Z-vector RHS...

Solving CPSCF equations
Using DIIS solver

 Iter         Residual      
------  --------------------
    1      0.186931314200
    2      0.102265534310
    3      0.035848534182
    4      0.018262437626
    5      0.009605802573
    6      0.004309585352
    7      0.001216938858
    8      0.000413856199
    9      0.000157336908
   10      0.000062290773

CPSCF converged

Building X...

Building Xtilde...

Building Z-vector RHS...

Solving CPSCF equations
Using DIIS solver

 Iter         Residual      
------  --------------------
    1      0.304140906032
    2      0.196411922930
    3      0.015022988332
    4      0.007327727197
    5      0.002702730971
    6      0.001499902985
    7      0.000800364384
    8      0.000468718032
    9      0.000203687456
   10      0.000057981416

CPSCF converged

Building X...

Building Xtilde...

Building Z-vector RHS...

Solving CPSCF equations
Using DIIS solver

 Iter         Residual      
------  --------------------
    1      0.313239491053
    2      0.209376126361
    3      0.019817992186
    4      0.010188546008
    5      0.002535987257
    6      0.000946601852
    7      0.000331241619
    8      0.000113862174
    9      0.000068190862

CPSCF converged

Building X...

Lower state energy:      -230.2804873391
Upper state energy:      -230.2804763765
Energy difference:          0.0000109626
 Energy calculation finished, energy:  0.000000000E+00

Converting Cartesians to HDLC

Converting Cartesians to HDLC

Converting Cartesians to HDLC
 in dlf_makehessian...
Updating Hessian with the BFGS update, No     4
Testing convergence  in cycle    5
    Energy  0.0000E+00 Target: 1.0000E-06 converged?  yes
  Max step  1.9423E+00 Target: 1.8000E-03 converged?   no
  RMS step  3.4482E-01 Target: 1.2000E-03 converged?   no
  Max grad  6.3650E-02 Target: 4.5000E-04 converged?   no
  RMS grad  2.4013E-02 Target: 3.0000E-04 converged?   no

Converting HDLC to Cartesians
DFTD Energy:    -0.0843732 hartree

                      *** Start SCF Iterations ***

 Iter     DIIS Error       Energy change         Energy        Time(s)
------------------------------------------------------------------------
Initial temperature is 5000.000000
| Skip purify step
|    1     0.0689211687    -230.3458357647    -230.3458357647     0.05  
|    2     0.1145134942      +0.5991038738    -229.7467318909     0.05  
|    3     0.0204199837      -0.2936580725    -230.0403899633     0.05  
|    4     0.0180729979      -0.0082789789    -230.0486689422     0.05  
|    5     0.0112348928      -0.0032058794    -230.0518748216     0.04  
|    6     0.0065920086      -0.0014462208    -230.0533210424     0.04  
|    7     0.0032086633      -0.0004337396    -230.0537547820     0.04  
|    8     0.0006419793      -0.0001037926    -230.0538585746     0.04  
|    9     0.0002836620      -0.0000105636    -230.0538691382     0.06  
|   10     0.0001662043      -0.0000024487    -230.0538715869     0.03  
|   11     0.0000893668      -0.0000010892    -230.0538726762     0.03  
|   12     0.0000251760      -0.0000004238    -230.0538730999     0.03  
------------------------------------------------------------------------
FINAL ENERGY: -230.0538730999 a.u.
Fractional Occupation Entropy: 0.0000000000
Mermin Free Energy:            -230.0538730999
DISPERSION CONTRIBUTION TO ENERGY: -0.0843732402 a.u.
HOMO-LUMO GAP: 2.124 eV
CENTER OF MASS: {0.020522, 0.013507, -0.100684} ANGS
DIPOLE MOMENT: {4.579209, 0.395796, 3.023931} (|D| = 5.501815) DEBYE

  Active Space Parameters
--------------------------------------------
Number of closed orbitals:              19
Number of active orbitals:               3
Number of virtual orbitals:             74
Number of molecular orbitals:           96
Number of basis functions:             102
Number of active electrons:              4
Number of alpha electrons:               2
Number of beta electrons:                2

  Orbital      Energy        Occupation
-----------------------------------------
     18       -0.501953        1.000000
     19       -0.441395        1.000000
     20       -0.249662        0.666667
     21       -0.183811        0.666667
     22       -0.105761        0.666667
     23        0.085441        0.000000
     24        0.176190        0.000000

  CAS Parameters
--------------------------------------------
Number of determinants:                  9
Number of singlet CSFs:                  6
Number of doublet CSFs:                  0
Number of triplet CSFs:                  3
Number of quartet CSFs:                  0
Number of quintet CSFs:                  0
Number of sextet CSFs:                   0
Number of septet CSFs:                   0
Number of singlet states:                4
Number of doublet states:                0
Number of triplet states:                0
Number of quartet states:                0
Number of quintet states:                0
Number of sextet states:                 0
Number of septet states:                 0
Using the hard-coded solver

Singlet state  1 energy:       -230.35516294446771

        0.96206386467395  X20 X21
       -0.18457452418857  X20 X22
        0.13614377348378  B20 X21 A22
        0.13614377348378  A20 X21 B22
       -0.03388661868307  X21 X22
       -0.02861835176998  X20 B21 A22
       -0.02861835176998  X20 A21 B22

Singlet state  2 energy:       -230.28096189086523

        0.58580954654592  B20 X21 A22
        0.58580954654592  A20 X21 B22
       -0.35844950315032  X20 B21 A22
       -0.35844950315032  X20 A21 B22
       -0.16692840834029  X20 X21
        0.12881875916569  X20 X22
       -0.10474625121191  X21 X22
        0.02501114118698  B20 A21 X22
        0.02501114118698  A20 B21 X22

Singlet state  3 energy:       -230.28080364564752

       -0.59983635477034  X20 B21 A22
       -0.59983635477034  X20 A21 B22
       -0.35060073249830  B20 X21 A22
       -0.35060073249830  A20 X21 B22
       -0.11565663678776  B20 A21 X22
       -0.11565663678776  A20 B21 X22
        0.07363644195539  X20 X21
        0.04187850932361  X21 X22
        0.02493786963335  X20 X22

Singlet state  4 energy:       -230.21191607363738

       -0.68803677567158  B20 A21 X22
       -0.68803677567158  A20 B21 X22
        0.13794137628865  X20 X22
        0.09414909418963  X20 B21 A22
        0.09414909418963  X20 A21 B22
       -0.07536625046562  X21 X22
        0.06970963125504  B20 X21 A22
        0.06970963125504  A20 X21 B22
        0.03249502103959  X20 X21

  Root   Mult.   Total Energy (a.u.)   Ex. Energy (a.u.)     Ex. Energy (eV)     Ex. Energy (nm)
-------------------------------------------------------------------------------------------------
     1  singlet       -230.35516294
     2  singlet       -230.28096189          0.07420105          2.01911307        614.05288682
     3  singlet       -230.28080365          0.07435930          2.02341914        612.74611102
     4  singlet       -230.21191607          0.14324687          3.89794504        318.07585678

Singlet state dipole moments:

  Root       Dx         Dy         Dz         |D|  (Debye)
------------------------------------------------------------
     1    -1.5488     0.8008     1.4789     2.2863
     2     4.4897     0.9391     3.3627     5.6875
     3    -0.1329     0.3071     1.4061     1.4453
     4     7.5769     0.0512     3.8238     8.4873

Singlet state electronic transitions:

 Transition      Tx        Ty        Tz       |T|    Osc. (a.u.) 
-----------------------------------------------------------------
   1 ->  2     1.4379   -0.2556    0.5513    1.5611    0.1205
   1 ->  3    -0.8439   -0.2347   -0.0363    0.8767    0.0381
   1 ->  4     0.0345   -0.0125    0.0520    0.0636    0.0004
   2 ->  3    -1.5179   -0.1654   -0.6899    1.6755    0.0003
   2 ->  4     0.5444   -0.3058    0.3964    0.7396    0.0252
   3 ->  4     1.0847   -0.0123    0.2229    1.1074    0.0563

Singlet state velocity transition dipole moments:

 Transition      Px        Py        Pz       |P|    Osc. (a.u.) 
-----------------------------------------------------------------
   1 ->  2    -0.0695    0.0386   -0.0376    0.0879    0.0695
   1 ->  3     0.0597    0.0381   -0.0200    0.0736    0.0486
   1 ->  4    -0.0078    0.0014   -0.0012    0.0080    0.0003
   2 ->  3    -0.0001   -0.0041    0.0075    0.0085    0.3047
   2 ->  4    -0.0200    0.0313   -0.0285    0.0468    0.0211
   3 ->  4    -0.0634   -0.0028   -0.0057    0.0637    0.0393

Singlet state magnetic transition dipole moments and rotational strengths:

 Transition      Lx        Ly        Lz        |L|    R(vel) (a.u.)
--------------------------------------------------------------------
   1 ->  2     0.5164   -0.3736    0.1319    0.6509   -0.7447
   1 ->  3     1.1760   -0.6293   -0.1778    1.3456    0.6703
   1 ->  4    -0.0787    0.0212   -0.0106    0.0822    0.0046
   2 ->  3    -0.4593    0.1806   -0.1418    0.5135  -11.0007
   2 ->  4     0.8390   -0.4563    0.1120    0.9616   -0.4953
   3 ->  4    -0.4525    0.1866    0.1309    0.5067    0.3978

Singlet state electric quadrupole moments (Cartesian):
Operator origin (a.u.):     0.038780,     0.025524,    -0.190266 

 Root     Qxy        Qxz        Qyz        Qxx        Qyy        Qzz       R^2
--------------------------------------------------------------------------------------------
    1    -5.8428    -7.0257    -4.0514   -37.7852   -22.4954   -30.9226   -91.2031
    2    -6.6841    -9.1057    -3.9686   -45.4753   -21.0518   -30.7591   -97.2861
    3    -5.9365    -6.2953    -2.6309   -39.8777   -22.5591   -29.6257   -92.0625
    4    -6.4008    -8.9578    -2.2497   -48.5206   -20.7178   -29.8505   -99.0889

Singlet state electric transition quadrupole moments (Cartesian):

 Transition     Qxy        Qxz        Qyz        Qxx        Qyy        Qzz       norm (a.u.)
--------------------------------------------------------------------------------------------
   1 ->  2     0.6556    -1.5677     0.5477    -2.6503     1.1177    -1.0713     3.5509
   1 ->  3     1.6525     0.3767     0.6974     3.0005     0.3228    -1.1916     3.7264
   1 ->  4     0.0293    -0.1705     0.0670     0.0491     0.1006    -0.2269     0.3137
   2 ->  3     0.8511     2.3237     0.4380     4.7228    -1.3027     0.9780     5.5924
   2 ->  4     1.3705    -1.0020     0.7717    -0.1566     1.0212    -1.5555     2.6391
   3 ->  4    -0.5170    -0.7470    -0.1070    -2.6868     0.2390     0.3075     2.8649

Building Xtilde...

Building Z-vector RHS...

Solving CPSCF equations
Using DIIS solver

 Iter         Residual      
------  --------------------
    1      0.127992529571
    2      0.065163800676
    3      0.033684575946
    4      0.016083934128
    5      0.008566087346
    6      0.003211047273
    7      0.000981885144
    8      0.000366459048
    9      0.000117440257
   10      0.000058432319

CPSCF converged

Building X...

Building Xtilde...

Building Z-vector RHS...

Solving CPSCF equations
Using DIIS solver

 Iter         Residual      
------  --------------------
    1      0.390257909520
    2      0.255358127414
    3      0.017831263439
    4      0.009386307268
    5      0.003307878401
    6      0.001887710548
    7      0.001068985801
    8      0.000596284778
    9      0.000250505981
   10      0.000071128591

CPSCF converged

Building X...

Building Xtilde...

Building Z-vector RHS...

Solving CPSCF equations
Using DIIS solver

 Iter         Residual      
------  --------------------
    1      0.286731867510
    2      0.189252030664
    3      0.020138461079
    4      0.010419294696
    5      0.003591205508
    6      0.002212062508
    7      0.001157809503
    8      0.000458346695
    9      0.000189916742
   10      0.000077963920

CPSCF converged

Building X...

Lower state energy:      -230.2809618909
Upper state energy:      -230.2808036456
Energy difference:          0.0001582452
 Energy calculation finished, energy:  0.000000000E+00

Converting Cartesians to HDLC

Converting Cartesians to HDLC

Converting Cartesians to HDLC
 in dlf_makehessian...
Updating Hessian with the BFGS update, No     5
Testing convergence  in cycle    6
    Energy  0.0000E+00 Target: 1.0000E-06 converged?  yes
  Max step  1.7485E+00 Target: 1.8000E-03 converged?   no
  RMS step  3.0946E-01 Target: 1.2000E-03 converged?   no
  Max grad  6.4585E-02 Target: 4.5000E-04 converged?   no
  RMS grad  2.5022E-02 Target: 3.0000E-04 converged?   no

Converting HDLC to Cartesians
DFTD Energy:    -0.0844002 hartree

                      *** Start SCF Iterations ***

 Iter     DIIS Error       Energy change         Energy        Time(s)
------------------------------------------------------------------------
Initial temperature is 5000.000000
| Skip purify step
|    1     0.0686853345    -230.3451454989    -230.3451454989     0.05  
|    2     0.1170331850      +0.6069573702    -229.7381881287     0.05  
|    3     0.0207798820      -0.3019598012    -230.0401479299     0.05  
|    4     0.0181163027      -0.0085997434    -230.0487476733     0.05  
|    5     0.0111647407      -0.0033071147    -230.0520547880     0.04  
|    6     0.0065668946      -0.0014891350    -230.0535439229     0.04  
|    7     0.0032214820      -0.0004378115    -230.0539817345     0.04  
|    8     0.0006991180      -0.0001036525    -230.0540853869     0.04  
|    9     0.0003309913      -0.0000104836    -230.0540958705     0.06  
|   10     0.0001620176      -0.0000024550    -230.0540983255     0.03  
|   11     0.0000889274      -0.0000010075    -230.0540993330     0.03  
|   12     0.0000260610      -0.0000004001    -230.0540997331     0.03  
------------------------------------------------------------------------
FINAL ENERGY: -230.0540997331 a.u.
Fractional Occupation Entropy: 0.0000000000
Mermin Free Energy:            -230.0540997331
DISPERSION CONTRIBUTION TO ENERGY: -0.0844001756 a.u.
HOMO-LUMO GAP: 2.109 eV
CENTER OF MASS: {0.020617, 0.013282, -0.100135} ANGS
DIPOLE MOMENT: {4.580246, 0.397909, 3.013849} (|D| = 5.497296) DEBYE

  Active Space Parameters
--------------------------------------------
Number of closed orbitals:              19
Number of active orbitals:               3
Number of virtual orbitals:             74
Number of molecular orbitals:           96
Number of basis functions:             102
Number of active electrons:              4
Number of alpha electrons:               2
Number of beta electrons:                2

  Orbital      Energy        Occupation
-----------------------------------------
     18       -0.502513        1.000000
     19       -0.441633        1.000000
     20       -0.249162        0.666667
     21       -0.183094        0.666667
     22       -0.105589        0.666667
     23        0.084871        0.000000
     24        0.176222        0.000000

  CAS Parameters
--------------------------------------------
Number of determinants:                  9
Number of singlet CSFs:                  6
Number of doublet CSFs:                  0
Number of triplet CSFs:                  3
Number of quartet CSFs:                  0
Number of quintet CSFs:                  0
Number of sextet CSFs:                   0
Number of septet CSFs:                   0
Number of singlet states:                4
Number of doublet states:                0
Number of triplet states:                0
Number of quartet states:                0
Number of quintet states:                0
Number of sextet states:                 0
Number of septet states:                 0
Using the hard-coded solver

Singlet state  1 energy:       -230.35463757919231

        0.96120458815354  X20 X21
       -0.18580932665993  X20 X22
        0.13802238333362  B20 X21 A22
        0.13802238333362  A20 X21 B22
       -0.03414944420917  X21 X22
       -0.02970072848338  X20 B21 A22
       -0.02970072848338  X20 A21 B22

Singlet state  2 energy:       -230.28100868771253

       -0.60720855161595  B20 X21 A22
       -0.60720855161595  A20 X21 B22
        0.31776209193047  X20 B21 A22
        0.31776209193047  X20 A21 B22
        0.17403346189660  X20 X21
       -0.12895963697577  X20 X22
        0.10713477494466  X21 X22
       -0.03357053560617  B20 A21 X22
       -0.03357053560617  A20 B21 X22

Singlet state  3 energy:       -230.28098996333753

       -0.62237327544715  X20 B21 A22
       -0.62237327544715  X20 A21 B22
       -0.31097481489738  B20 X21 A22
       -0.31097481489738  A20 X21 B22
       -0.11321530597093  B20 A21 X22
       -0.11321530597093  A20 B21 X22
        0.06242902446927  X20 X21
        0.03503329408802  X21 X22
        0.03364840582316  X20 X22

Singlet state  4 energy:       -230.21198698834516

       -0.68819474317706  B20 A21 X22
       -0.68819474317706  A20 B21 X22
        0.13715856675767  X20 X22
        0.09326544196104  X20 B21 A22
        0.09326544196104  X20 A21 B22
       -0.07475732164964  X21 X22
        0.07038360614605  B20 X21 A22
        0.07038360614605  A20 X21 B22
        0.03271501176903  X20 X21

  Root   Mult.   Total Energy (a.u.)   Ex. Energy (a.u.)     Ex. Energy (eV)     Ex. Energy (nm)
-------------------------------------------------------------------------------------------------
     1  singlet       -230.35463758
     2  singlet       -230.28100869          0.07362889          2.00354375        618.82462515
     3  singlet       -230.28098996          0.07364762          2.00405326        618.66729345
     4  singlet       -230.21198699          0.14265059          3.88171943        319.40541500

Singlet state dipole moments:

  Root       Dx         Dy         Dz         |D|  (Debye)
------------------------------------------------------------
     1    -1.5375     0.8075     1.4822     2.2832
     2     4.9438     0.9943     3.5520     6.1682
     3    -0.6216     0.2663     1.1883     1.3673
     4     7.5925     0.0456     3.8167     8.4980

Singlet state electronic transitions:

 Transition      Tx        Ty        Tz       |T|    Osc. (a.u.) 
-----------------------------------------------------------------
   1 ->  2    -1.4972    0.2394   -0.5548    1.6146    0.1280
   1 ->  3    -0.7512   -0.2460    0.0026    0.7905    0.0307
   1 ->  4     0.0363   -0.0120    0.0542    0.0663    0.0004
   2 ->  3     1.3844    0.1511    0.6283    1.5278    0.0000
   2 ->  4    -0.4691    0.3000   -0.3830    0.6758    0.0210
   3 ->  4     1.1128   -0.0367    0.2446    1.1400    0.0598

Singlet state velocity transition dipole moments:

 Transition      Px        Py        Pz       |P|    Osc. (a.u.) 
-----------------------------------------------------------------
   1 ->  2     0.0729   -0.0359    0.0365    0.0891    0.0718
   1 ->  3     0.0549    0.0398   -0.0230    0.0716    0.0464
   1 ->  4    -0.0079    0.0016   -0.0014    0.0081    0.0003
   2 ->  3     0.0005    0.0043   -0.0076    0.0088    2.5968
   2 ->  4     0.0155   -0.0311    0.0283    0.0448    0.0194
   3 ->  4    -0.0644   -0.0004   -0.0074    0.0648    0.0406

Singlet state magnetic transition dipole moments and rotational strengths:

 Transition      Lx        Ly        Lz        |L|    R(vel) (a.u.)
--------------------------------------------------------------------
   1 ->  2    -0.4351    0.3357   -0.1411    0.5674   -0.6643
   1 ->  3     1.2040   -0.6617   -0.1717    1.3846    0.5941
   1 ->  4    -0.0752    0.0192   -0.0114    0.0784    0.0045
   2 ->  3     0.4631   -0.1853    0.1445    0.5193  -85.1976
   2 ->  4    -0.8633    0.4730   -0.1039    0.9899   -0.4497
   3 ->  4    -0.3962    0.1586    0.1379    0.4486    0.3539

Singlet state electric quadrupole moments (Cartesian):
Operator origin (a.u.):     0.038960,     0.025099,    -0.189228 

 Root     Qxy        Qxz        Qyz        Qxx        Qyy        Qzz       R^2
--------------------------------------------------------------------------------------------
    1    -5.7413    -6.9091    -3.8913   -38.1639   -22.5284   -30.6223   -91.3147
    2    -6.6867    -9.2355    -3.8607   -46.4318   -20.9152   -30.5699   -97.9170
    3    -5.7070    -5.8692    -2.4131   -39.6218   -22.7321   -29.2444   -91.5983
    4    -6.2667    -8.8057    -2.0761   -48.8975   -20.6959   -29.5992   -99.1926

Singlet state electric transition quadrupole moments (Cartesian):

 Transition     Qxy        Qxz        Qyz        Qxx        Qyy        Qzz       norm (a.u.)
--------------------------------------------------------------------------------------------
   1 ->  2    -0.5373     1.5986    -0.4936     2.8840    -1.1101     0.9916     3.6906
   1 ->  3     1.6890     0.2539     0.7067     2.8478     0.3916    -1.2734     3.6471
   1 ->  4     0.0322    -0.1779     0.0685     0.0497     0.1038    -0.2335     0.3243
   2 ->  3    -0.8054    -2.1099    -0.3500    -4.3318     1.1862    -0.8729     5.1144
   2 ->  4    -1.3957     0.9678    -0.7539    -0.0274    -1.0075     1.5829     2.6409
   3 ->  4    -0.4212    -0.7938    -0.0449    -2.6924     0.3103     0.2112     2.8635

Building Xtilde...

Building Z-vector RHS...

Solving CPSCF equations
Using DIIS solver

 Iter         Residual      
------  --------------------
    1      0.108133323250
    2      0.053991335852
    3      0.032517969411
    4      0.015788100293
    5      0.008748967683
    6      0.002961985067
    7      0.001217116246
    8      0.000300974328
    9      0.000124285211
   10      0.000049651266

CPSCF converged

Building X...

Building Xtilde...

Building Z-vector RHS...

Solving CPSCF equations
Using DIIS solver

 Iter         Residual      
------  --------------------
    1      0.425725582483
    2      0.279624823788
    3      0.019185518898
    4      0.010040439782
    5      0.003217035231
    6      0.001740936702
    7      0.000958883460
    8      0.000580130556
    9      0.000268206189
   10      0.000084553720

CPSCF converged

Building X...

Building Xtilde...

Building Z-vector RHS...

Solving CPSCF equations
Using DIIS solver

 Iter         Residual      
------  --------------------
    1      0.266411332785
    2      0.175094977062
    3      0.020343796583
    4      0.010865697150
    5      0.004466414115
    6      0.002837378416
    7      0.001409093198
    8      0.000494196178
    9      0.000197511207
   10      0.000078546920

CPSCF converged

Building X...

Lower state energy:      -230.2810086877
Upper state energy:      -230.2809899633
Energy difference:          0.0000187244
 Energy calculation finished, energy:  0.000000000E+00

Converting Cartesians to HDLC

Converting Cartesians to HDLC

Converting Cartesians to HDLC
 in dlf_makehessian...
Updating Hessian with the BFGS update, No     6
Testing convergence  in cycle    7
    Energy  0.0000E+00 Target: 1.0000E-06 converged?  yes
  Max step  1.9074E+00 Target: 1.8000E-03 converged?   no
  RMS step  3.3787E-01 Target: 1.2000E-03 converged?   no
  Max grad  6.3866E-02 Target: 4.5000E-04 converged?   no
  RMS grad  2.5159E-02 Target: 3.0000E-04 converged?   no

Converting HDLC to Cartesians
DFTD Energy:    -0.0845073 hartree

                      *** Start SCF Iterations ***

 Iter     DIIS Error       Energy change         Energy        Time(s)
------------------------------------------------------------------------
Initial temperature is 5000.000000
| Skip purify step
|    1     0.0664356532    -230.3467571085    -230.3467571085     0.05  
|    2     0.1171336011      +0.6059774250    -229.7407796835     0.05  
|    3     0.0206807178      -0.2995014738    -230.0402811573     0.05  
|    4     0.0182243615      -0.0087584874    -230.0490396448     0.05  
|    5     0.0109483384      -0.0033330339    -230.0523726787     0.04  
|    6     0.0063006445      -0.0014621764    -230.0538348551     0.04  
|    7     0.0029476935      -0.0004092701    -230.0542441252     0.04  
|    8     0.0006137216      -0.0000863028    -230.0543304280     0.04  
|    9     0.0003037060      -0.0000093965    -230.0543398246     0.06  
|   10     0.0001722027      -0.0000024933    -230.0543423179     0.03  
|   11     0.0000939033      -0.0000011077    -230.0543434256     0.03  
|   12     0.0000271309      -0.0000004470    -230.0543438726     0.03  
------------------------------------------------------------------------
FINAL ENERGY: -230.0543438726 a.u.
Fractional Occupation Entropy: 0.0000000000
Mermin Free Energy:            -230.0543438726
DISPERSION CONTRIBUTION TO ENERGY: -0.0845073361 a.u.
HOMO-LUMO GAP: 2.095 eV
CENTER OF MASS: {0.020001, 0.012023, -0.099129} ANGS
DIPOLE MOMENT: {4.599499, 0.404095, 2.991683} (|D| = 5.501714) DEBYE

  Active Space Parameters
--------------------------------------------
Number of closed orbitals:              19
Number of active orbitals:               3
Number of virtual orbitals:             74
Number of molecular orbitals:           96
Number of basis functions:             102
Number of active electrons:              4
Number of alpha electrons:               2
Number of beta electrons:                2

  Orbital      Energy        Occupation
-----------------------------------------
     18       -0.503306        1.000000
     19       -0.442464        1.000000
     20       -0.248515        0.666667
     21       -0.182044        0.666667
     22       -0.105066        0.666667
     23        0.083981        0.000000
     24        0.176162        0.000000

  CAS Parameters
--------------------------------------------
Number of determinants:                  9
Number of singlet CSFs:                  6
Number of doublet CSFs:                  0
Number of triplet CSFs:                  3
Number of quartet CSFs:                  0
Number of quintet CSFs:                  0
Number of sextet CSFs:                   0
Number of septet CSFs:                   0
Number of singlet states:                4
Number of doublet states:                0
Number of triplet states:                0
Number of quartet states:                0
Number of quintet states:                0
Number of sextet states:                 0
Number of septet states:                 0
Using the hard-coded solver

Singlet state  1 energy:       -230.35425343841197

        0.96040338012212  X20 X21
       -0.18749538051930  X20 X22
        0.13925610844465  B20 X21 A22
        0.13925610844465  A20 X21 B22
       -0.03387584718330  X21 X22
       -0.03165443222312  X20 B21 A22
       -0.03165443222312  X20 A21 B22

Singlet state  2 energy:       -230.28123946428107

       -0.61465357188447  B20 X21 A22
       -0.61465357188446  A20 X21 B22
        0.30137361506608  X20 B21 A22
        0.30137361506608  X20 A21 B22
        0.17789082580508  X20 X21
       -0.12953630677042  X20 X22
        0.10688264002637  X21 X22
       -0.03808649371501  B20 A21 X22
       -0.03808649371501  A20 B21 X22

Singlet state  3 energy:       -230.28118194883581

       -0.63061585694944  X20 B21 A22
       -0.63061585694944  X20 A21 B22
       -0.29538740749010  B20 X21 A22
       -0.29538740749010  A20 X21 B22
       -0.11069743228970  B20 A21 X22
       -0.11069743228970  A20 B21 X22
        0.05637321666019  X20 X21
        0.03782395305374  X20 X22
        0.03199073159698  X21 X22

Singlet state  4 energy:       -230.21193440789071

       -0.68809020463890  B20 A21 X22
       -0.68809020463890  A20 B21 X22
        0.13991654573207  X20 X22
        0.09131897662603  X20 B21 A22
        0.09131897662603  X20 A21 B22
       -0.07481980950193  X21 X22
        0.07101553950289  B20 X21 A22
        0.07101553950289  A20 X21 B22
        0.03353165982584  X20 X21

  Root   Mult.   Total Energy (a.u.)   Ex. Energy (a.u.)     Ex. Energy (eV)     Ex. Energy (nm)
-------------------------------------------------------------------------------------------------
     1  singlet       -230.35425344
     2  singlet       -230.28123946          0.07301397          1.98681100        624.03631240
     3  singlet       -230.28118195          0.07307149          1.98837607        623.54512593
     4  singlet       -230.21193441          0.14231903          3.87269722        320.14953308

Singlet state dipole moments:

  Root       Dx         Dy         Dz         |D|  (Debye)
------------------------------------------------------------
     1    -1.5230     0.8342     1.4822     2.2831
     2     5.1275     1.0218     3.5829     6.3382
     3    -0.7927     0.2750     1.1133     1.3941
     4     7.6342     0.0346     3.7942     8.5252

Singlet state electronic transitions:

 Transition      Tx        Ty        Tz       |T|    Osc. (a.u.) 
-----------------------------------------------------------------
   1 ->  2    -1.5131    0.2344   -0.5529    1.6279    0.1290
   1 ->  3    -0.7134   -0.2423    0.0262    0.7539    0.0277
   1 ->  4     0.0381   -0.0100    0.0574    0.0696    0.0005
   2 ->  3     1.3315    0.1484    0.5957    1.4662    0.0001
   2 ->  4    -0.4305    0.2918   -0.3807    0.6445    0.0192
   3 ->  4     1.1077   -0.0539    0.2454    1.1359    0.0596

Singlet state velocity transition dipole moments:

 Transition      Px        Py        Pz       |P|    Osc. (a.u.) 
-----------------------------------------------------------------
   1 ->  2     0.0731   -0.0349    0.0362    0.0887    0.0718
   1 ->  3     0.0530    0.0393   -0.0253    0.0707    0.0456
   1 ->  4    -0.0079    0.0018   -0.0015    0.0082    0.0003
   2 ->  3     0.0008    0.0045   -0.0079    0.0091    0.9422
   2 ->  4     0.0132   -0.0306    0.0288    0.0440    0.0186
   3 ->  4    -0.0641    0.0011   -0.0077    0.0646    0.0402

Singlet state magnetic transition dipole moments and rotational strengths:

 Transition      Lx        Ly        Lz        |L|    R(vel) (a.u.)
--------------------------------------------------------------------
   1 ->  2    -0.3967    0.3281   -0.1427    0.5342   -0.6243
   1 ->  3     1.2082   -0.6927   -0.1712    1.4031    0.5637
   1 ->  4    -0.0705    0.0167   -0.0130    0.0736    0.0043
   2 ->  3     0.4633   -0.1927    0.1492    0.5235  -28.4703
   2 ->  4    -0.8637    0.4909   -0.1012    0.9986   -0.4236
   3 ->  4    -0.3716    0.1501    0.1402    0.4246    0.3309

Singlet state electric quadrupole moments (Cartesian):
Operator origin (a.u.):     0.037796,     0.022720,    -0.187327 

 Root     Qxy        Qxz        Qyz        Qxx        Qyy        Qzz       R^2
--------------------------------------------------------------------------------------------
    1    -5.6088    -6.6411    -3.5943   -38.4741   -22.5922   -29.9621   -91.0284
    2    -6.5916    -9.0020    -3.5771   -46.9732   -20.8882   -29.9432   -97.8045
    3    -5.4910    -5.4623    -2.0866   -39.6400   -22.7947   -28.6321   -91.0668
    4    -6.0722    -8.4562    -1.7549   -49.1859   -20.6336   -29.0477   -98.8671

Singlet state electric transition quadrupole moments (Cartesian):

 Transition     Qxy        Qxz        Qyz        Qxx        Qyy        Qzz       norm (a.u.)
--------------------------------------------------------------------------------------------
   1 ->  2    -0.4810     1.6033    -0.4630     2.9846    -1.1233     0.9609     3.7562
   1 ->  3     1.6960     0.1622     0.6671     2.8153     0.4190    -1.3358     3.6378
   1 ->  4     0.0336    -0.1909     0.0654     0.0494     0.1055    -0.2411     0.3370
   2 ->  3    -0.7996    -2.0068    -0.3202    -4.1942     1.1256    -0.7956     4.9255
   2 ->  4    -1.3976     0.9803    -0.7083    -0.1318    -1.0066     1.6156     2.6565
   3 ->  4    -0.3721    -0.7792    -0.0007    -2.6718     0.3480     0.1768     2.8348

Building Xtilde...

Building Z-vector RHS...

Solving CPSCF equations
Using DIIS solver

 Iter         Residual      
------  --------------------
    1      0.102463972422
    2      0.051479343228
    3      0.031939998931
    4      0.015960854463
    5      0.009085763817
    6      0.003235702362
    7      0.001362875933
    8      0.000312382975
    9      0.000118678190
   10      0.000050279738

CPSCF converged

Building X...

Building Xtilde...

Building Z-vector RHS...

Solving CPSCF equations
Using DIIS solver

 Iter         Residual      
------  --------------------
    1      0.440321545938
    2      0.290120411551
    3      0.019793284149
    4      0.010197284133
    5      0.003168814533
    6      0.001653422949
    7      0.000893541017
    8      0.000568060001
    9      0.000283251923
   10      0.000095878201

CPSCF converged

Building X...

Building Xtilde...

Building Z-vector RHS...

Solving CPSCF equations
Using DIIS solver

 Iter         Residual      
------  --------------------
    1      0.258811697292
    2      0.170130913004
    3      0.020502429777
    4      0.011217971561
    5      0.004970951545
    6      0.003168104813
    7      0.001528500124
    8      0.000523211091
    9      0.000213169896
   10      0.000082091681

CPSCF converged

Building X...

Lower state energy:      -230.2812394643
Upper state energy:      -230.2811819488
Energy difference:          0.0000575154
 Energy calculation finished, energy:  0.000000000E+00

Converting Cartesians to HDLC

Converting Cartesians to HDLC

Converting Cartesians to HDLC
 in dlf_makehessian...
Updating Hessian with the BFGS update, No     7
Testing convergence  in cycle    8
    Energy  0.0000E+00 Target: 1.0000E-06 converged?  yes
  Max step  2.0191E+00 Target: 1.8000E-03 converged?   no
  RMS step  3.5731E-01 Target: 1.2000E-03 converged?   no
  Max grad  4.7167E-03 Target: 4.5000E-04 converged?   no
  RMS grad  1.7642E-03 Target: 3.0000E-04 converged?   no

Converting HDLC to Cartesians
DFTD Energy:    -0.0846022 hartree

                      *** Start SCF Iterations ***

 Iter     DIIS Error       Energy change         Energy        Time(s)
------------------------------------------------------------------------
Initial temperature is 5000.000000
| Skip purify step
|    1     0.0654004418    -230.3468868009    -230.3468868009     0.05  
|    2     0.1170817612      +0.6065580512    -229.7403287497     0.05  
|    3     0.0209022778      -0.2998234655    -230.0401522152     0.05  
|    4     0.0180470212      -0.0088447086    -230.0489969238     0.05  
|    5     0.0108748820      -0.0033705421    -230.0523674659     0.04  
|    6     0.0062675159      -0.0014810349    -230.0538485008     0.04  
|    7     0.0029962711      -0.0004172912    -230.0542657920     0.04  
|    8     0.0006448082      -0.0000918834    -230.0543576753     0.04  
|    9     0.0003272658      -0.0000099072    -230.0543675826     0.06  
|   10     0.0001773390      -0.0000026820    -230.0543702646     0.03  
|   11     0.0000962910      -0.0000011669    -230.0543714314     0.03  
|   12     0.0000276778      -0.0000004661    -230.0543718975     0.03  
------------------------------------------------------------------------
FINAL ENERGY: -230.0543718975 a.u.
Fractional Occupation Entropy: 0.0000000000
Mermin Free Energy:            -230.0543718975
DISPERSION CONTRIBUTION TO ENERGY: -0.0846021888 a.u.
HOMO-LUMO GAP: 2.098 eV
CENTER OF MASS: {0.018992, 0.010526, -0.098522} ANGS
DIPOLE MOMENT: {4.624865, 0.408220, 2.975317} (|D| = 5.514393) DEBYE

  Active Space Parameters
--------------------------------------------
Number of closed orbitals:              19
Number of active orbitals:               3
Number of virtual orbitals:             74
Number of molecular orbitals:           96
Number of basis functions:             102
Number of active electrons:              4
Number of alpha electrons:               2
Number of beta electrons:                2

  Orbital      Energy        Occupation
-----------------------------------------
     18       -0.503595        1.000000
     19       -0.443165        1.000000
     20       -0.248504        0.666667
     21       -0.181700        0.666667
     22       -0.104582        0.666667
     23        0.083728        0.000000
     24        0.176059        0.000000

  CAS Parameters
--------------------------------------------
Number of determinants:                  9
Number of singlet CSFs:                  6
Number of doublet CSFs:                  0
Number of triplet CSFs:                  3
Number of quartet CSFs:                  0
Number of quintet CSFs:                  0
Number of sextet CSFs:                   0
Number of septet CSFs:                   0
Number of singlet states:                4
Number of doublet states:                0
Number of triplet states:                0
Number of quartet states:                0
Number of quintet states:                0
Number of sextet states:                 0
Number of septet states:                 0
Using the hard-coded solver

Singlet state  1 energy:       -230.35468247221303

        0.96084604941979  X20 X21
       -0.18766121333946  X20 X22
        0.13750991838550  B20 X21 A22
        0.13750991838550  A20 X21 B22
       -0.03308202331704  X21 X22
       -0.03258165055385  X20 B21 A22
       -0.03258165055385  X20 A21 B22

Singlet state  2 energy:       -230.28134860018216

       -0.60938047657991  B20 X21 A22
       -0.60938047657991  A20 X21 B22
        0.31312238169974  X20 B21 A22
        0.31312238169974  X20 A21 B22
        0.17525381577698  X20 X21
       -0.12936054182803  X20 X22
        0.10497087773920  X21 X22
       -0.03709907535283  B20 A21 X22
       -0.03709907535283  A20 B21 X22

Singlet state  3 energy:       -230.28132733914188

       -0.62503747699336  X20 B21 A22
       -0.62503747699336  X20 A21 B22
       -0.30714788979341  B20 X21 A22
       -0.30714788979341  A20 X21 B22
       -0.11006069978152  B20 A21 X22
       -0.11006069978152  A20 B21 X22
        0.05746445530747  X20 X21
        0.03623220800437  X20 X22
        0.03368976855083  X21 X22

Singlet state  4 energy:       -230.21171047804228

       -0.68830610743363  B20 A21 X22
       -0.68830610743363  A20 B21 X22
        0.13973211463769  X20 X22
        0.08963058244007  X20 B21 A22
        0.08963058244007  X20 A21 B22
       -0.07427846279726  X21 X22
        0.07154700964719  B20 X21 A22
        0.07154700964719  A20 X21 B22
        0.03349357022584  X20 X21

  Root   Mult.   Total Energy (a.u.)   Ex. Energy (a.u.)     Ex. Energy (eV)     Ex. Energy (nm)
-------------------------------------------------------------------------------------------------
     1  singlet       -230.35468247
     2  singlet       -230.28134860          0.07333387          1.99551586        621.31413368
     3  singlet       -230.28132734          0.07335513          1.99609440        621.13405378
     4  singlet       -230.21171048          0.14297199          3.89046526        318.68738654

Singlet state dipole moments:

  Root       Dx         Dy         Dz         |D|  (Debye)
------------------------------------------------------------
     1    -1.5235     0.8608     1.4768     2.2898
     2     5.0559     1.0153     3.5041     6.2347
     3    -0.6445     0.3096     1.1741     1.3747
     4     7.6744     0.0243     3.7783     8.5541

Singlet state electronic transitions:

 Transition      Tx        Ty        Tz       |T|    Osc. (a.u.) 
-----------------------------------------------------------------
   1 ->  2    -1.4826    0.2423   -0.5470    1.5987    0.1250
   1 ->  3    -0.7361   -0.2303    0.0254    0.7717    0.0291
   1 ->  4     0.0398   -0.0088    0.0584    0.0712    0.0005
   2 ->  3     1.3873    0.1549    0.6107    1.5237    0.0000
   2 ->  4    -0.4431    0.2882   -0.3879    0.6557    0.0200
   3 ->  4     1.0832   -0.0547    0.2293    1.1085    0.0570

Singlet state velocity transition dipole moments:

 Transition      Px        Py        Pz       |P|    Osc. (a.u.) 
-----------------------------------------------------------------
   1 ->  2     0.0712   -0.0358    0.0369    0.0878    0.0701
   1 ->  3     0.0544    0.0376   -0.0258    0.0709    0.0457
   1 ->  4    -0.0079    0.0020   -0.0016    0.0083    0.0003
   2 ->  3     0.0010    0.0043   -0.0079    0.0090    2.4276
   2 ->  4     0.0140   -0.0303    0.0294    0.0445    0.0189
   3 ->  4    -0.0634    0.0011   -0.0068    0.0638    0.0390

Singlet state magnetic transition dipole moments and rotational strengths:

 Transition      Lx        Ly        Lz        |L|    R(vel) (a.u.)
--------------------------------------------------------------------
   1 ->  2    -0.4141    0.3500   -0.1409    0.5602   -0.6435
   1 ->  3     1.1952   -0.7055   -0.1746    1.3989    0.5858
   1 ->  4    -0.0696    0.0164   -0.0134    0.0727    0.0042
   2 ->  3     0.4567   -0.1958    0.1518    0.5195  -70.9592
   2 ->  4    -0.8470    0.4998   -0.1048    0.9890   -0.4320
   3 ->  4    -0.3864    0.1636    0.1397    0.4423    0.3410

Singlet state electric quadrupole moments (Cartesian):
Operator origin (a.u.):     0.035891,     0.019890,    -0.186179 

 Root     Qxy        Qxz        Qyz        Qxx        Qyy        Qzz       R^2
--------------------------------------------------------------------------------------------
    1    -5.5202    -6.4594    -3.3513   -38.3573   -22.7063   -29.5128   -90.5765
    2    -6.4739    -8.7134    -3.3132   -46.7464   -21.0086   -29.4676   -97.2226
    3    -5.4109    -5.3367    -1.8507   -39.6547   -22.8178   -28.2723   -90.7448
    4    -5.9447    -8.2175    -1.4945   -49.0502   -20.6509   -28.6807   -98.3817

Singlet state electric transition quadrupole moments (Cartesian):

 Transition     Qxy        Qxz        Qyz        Qxx        Qyy        Qzz       norm (a.u.)
--------------------------------------------------------------------------------------------
   1 ->  2    -0.5152     1.5825    -0.4680     2.8928    -1.1369     0.9890     3.6915
   1 ->  3     1.6804     0.1516     0.6266     2.8879     0.3996    -1.3470     3.6815
   1 ->  4     0.0311    -0.1962     0.0609     0.0439     0.1025    -0.2383     0.3352
   2 ->  3    -0.8342    -2.0701    -0.3543    -4.3787     1.1540    -0.7916     5.1223
   2 ->  4    -1.3852     1.0155    -0.6757    -0.1172    -1.0142     1.6324     2.6671
   3 ->  4    -0.3910    -0.7269    -0.0002    -2.6482     0.3329     0.2161     2.8021

Building Xtilde...

Building Z-vector RHS...

Solving CPSCF equations
Using DIIS solver

 Iter         Residual      
------  --------------------
    1      0.105965008194
    2      0.052887437838
    3      0.032554753532
    4      0.016153005188
    5      0.009121734165
    6      0.002977837531
    7      0.001248259433
    8      0.000313524866
    9      0.000127524112
   10      0.000052537317

CPSCF converged

Building X...

Building Xtilde...

Building Z-vector RHS...

Solving CPSCF equations
Using DIIS solver

 Iter         Residual      
------  --------------------
    1      0.431803869457
    2      0.284788146441
    3      0.019365831242
    4      0.009899561656
    5      0.003085521283
    6      0.001612965449
    7      0.000872076823
    8      0.000562561349
    9      0.000281574259
   10      0.000094127422

CPSCF converged

Building X...

Building Xtilde...

Building Z-vector RHS...

Solving CPSCF equations
Using DIIS solver

 Iter         Residual      
------  --------------------
    1      0.267866877366
    2      0.176777639403
    3      0.020408874406
    4      0.011065368858
    5      0.004746617581
    6      0.003061948756
    7      0.001521365667
    8      0.000538129482
    9      0.000224031843
   10      0.000084644985

CPSCF converged

Building X...

Lower state energy:      -230.2813486002
Upper state energy:      -230.2813273391
Energy difference:          0.0000212610
 Energy calculation finished, energy:  0.000000000E+00

Converting Cartesians to HDLC

Converting Cartesians to HDLC

Converting Cartesians to HDLC
 in dlf_makehessian...
Updating Hessian with the BFGS update, No     8
Testing convergence  in cycle    9
    Energy  0.0000E+00 Target: 1.0000E-06 converged?  yes
  Max step  5.8016E-02 Target: 1.8000E-03 converged?   no
  RMS step  1.2182E-02 Target: 1.2000E-03 converged?   no
  Max grad  4.5403E-03 Target: 4.5000E-04 converged?   no
  RMS grad  1.6330E-03 Target: 3.0000E-04 converged?   no

Converting HDLC to Cartesians
DFTD Energy:    -0.0846979 hartree

                      *** Start SCF Iterations ***

 Iter     DIIS Error       Energy change         Energy        Time(s)
------------------------------------------------------------------------
Initial temperature is 5000.000000
| Skip purify step
|    1     0.0630924014    -230.3478106123    -230.3478106123     0.05  
|    2     0.1164450629      +0.6067122205    -229.7410983918     0.05  
|    3     0.0207746593      -0.2989034720    -230.0400018639     0.05  
|    4     0.0179554615      -0.0088993328    -230.0489011967     0.05  
|    5     0.0107913456      -0.0033779346    -230.0522791313     0.04  
|    6     0.0061482536      -0.0014734291    -230.0537525604     0.04  
|    7     0.0029242693      -0.0004094053    -230.0541619657     0.04  
|    8     0.0006186850      -0.0000883506    -230.0542503163     0.04  
|    9     0.0003181064      -0.0000095452    -230.0542598615     0.06  
|   10     0.0001801327      -0.0000026893    -230.0542625508     0.03  
|   11     0.0000975170      -0.0000012012    -230.0542637521     0.03  
|   12     0.0000274303      -0.0000004836    -230.0542642357     0.03  
------------------------------------------------------------------------
FINAL ENERGY: -230.0542642357 a.u.
Fractional Occupation Entropy: 0.0000000000
Mermin Free Energy:            -230.0542642357
DISPERSION CONTRIBUTION TO ENERGY: -0.0846978856 a.u.
HOMO-LUMO GAP: 2.112 eV
CENTER OF MASS: {0.017395, 0.008331, -0.097825} ANGS
DIPOLE MOMENT: {4.669211, 0.416592, 2.953337} (|D| = 5.540512) DEBYE

  Active Space Parameters
--------------------------------------------
Number of closed orbitals:              19
Number of active orbitals:               3
Number of virtual orbitals:             74
Number of molecular orbitals:           96
Number of basis functions:             102
Number of active electrons:              4
Number of alpha electrons:               2
Number of beta electrons:                2

  Orbital      Energy        Occupation
-----------------------------------------
     18       -0.503803        1.000000
     19       -0.443828        1.000000
     20       -0.248990        0.666667
     21       -0.181568        0.666667
     22       -0.103967        0.666667
     23        0.083815        0.000000
     24        0.175909        0.000000

  CAS Parameters
--------------------------------------------
Number of determinants:                  9
Number of singlet CSFs:                  6
Number of doublet CSFs:                  0
Number of triplet CSFs:                  3
Number of quartet CSFs:                  0
Number of quintet CSFs:                  0
Number of sextet CSFs:                   0
Number of septet CSFs:                   0
Number of singlet states:                4
Number of doublet states:                0
Number of triplet states:                0
Number of quartet states:                0
Number of quintet states:                0
Number of sextet states:                 0
Number of septet states:                 0
Using the hard-coded solver

Singlet state  1 energy:       -230.35550571039289

        0.96191741501199  X20 X21
       -0.18756461497325  X20 X22
        0.13375990657939  B20 X21 A22
        0.13375990657939  A20 X21 B22
       -0.03367894669810  X20 B21 A22
       -0.03367894669810  X20 A21 B22
       -0.03151743764850  X21 X22

Singlet state  2 energy:       -230.28149264797176

       -0.55404417280005  B20 X21 A22
       -0.55404417280005  A20 X21 B22
        0.40797197033159  X20 B21 A22
        0.40797197033159  X20 A21 B22
        0.16089656441209  X20 X21
       -0.13120078799762  X20 X22
        0.09595681862082  X21 X22
       -0.02096174813188  B20 A21 X22
       -0.02096174813188  A20 B21 X22

Singlet state  3 energy:       -230.28146521178775

       -0.56806546171019  X20 B21 A22
       -0.56806546171019  X20 A21 B22
       -0.40019737191590  B20 X21 A22
       -0.40019737191590  A20 X21 B22
       -0.11225923994839  B20 A21 X22
       -0.11225923994839  A20 B21 X22
        0.08007097389939  X20 X21
        0.04883988428355  X21 X22

Singlet state  4 energy:       -230.21114402074687

       -0.68870983487886  B20 A21 X22
       -0.68870983487886  A20 B21 X22
        0.13967554347893  X20 X22
        0.08673830056528  X20 B21 A22
        0.08673830056528  X20 A21 B22
       -0.07318310279368  X21 X22
        0.07188813081257  B20 X21 A22
        0.07188813081257  A20 X21 B22
        0.03331111568647  X20 X21

  Root   Mult.   Total Energy (a.u.)   Ex. Energy (a.u.)     Ex. Energy (eV)     Ex. Energy (nm)
-------------------------------------------------------------------------------------------------
     1  singlet       -230.35550571
     2  singlet       -230.28149265          0.07401306          2.01399757        615.61256459
     3  singlet       -230.28146521          0.07404050          2.01474414        615.38444538
     4  singlet       -230.21114402          0.14436169          3.92828079        315.61954755

Singlet state dipole moments:

  Root       Dx         Dy         Dz         |D|  (Debye)
------------------------------------------------------------
     1    -1.5470     0.8964     1.4590     2.3077
     2     3.9056     0.8893     2.9432     4.9706
     3     0.6405     0.4723     1.7146     1.8902
     4     7.7513     0.0168     3.7603     8.6153

Singlet state electronic transitions:

 Transition      Tx        Ty        Tz       |T|    Osc. (a.u.) 
-----------------------------------------------------------------
   1 ->  2    -1.3193    0.2767   -0.5348    1.4502    0.1038
   1 ->  3    -0.9452   -0.1793   -0.0454    0.9631    0.0458
   1 ->  4     0.0414   -0.0079    0.0590    0.0725    0.0005
   2 ->  3     1.6969    0.1894    0.7208    1.8533    0.0001
   2 ->  4    -0.5915    0.2878   -0.4195    0.7801    0.0285
   3 ->  4     0.9751   -0.0155    0.1509    0.9869    0.0457

Singlet state velocity transition dipole moments:

 Transition      Px        Py        Pz       |P|    Osc. (a.u.) 
-----------------------------------------------------------------
   1 ->  2     0.0604   -0.0412    0.0409    0.0838    0.0632
   1 ->  3     0.0646    0.0302   -0.0211    0.0744    0.0498
   1 ->  4    -0.0080    0.0022   -0.0016    0.0084    0.0003
   2 ->  3     0.0011    0.0038   -0.0078    0.0087    1.7834
   2 ->  4     0.0231   -0.0298    0.0306    0.0485    0.0223
   3 ->  4    -0.0597   -0.0029   -0.0014    0.0598    0.0339

Singlet state magnetic transition dipole moments and rotational strengths:

 Transition      Lx        Ly        Lz        |L|    R(vel) (a.u.)
--------------------------------------------------------------------
   1 ->  2    -0.5908    0.4731   -0.1147    0.7655   -0.8087
   1 ->  3     1.1096   -0.6659   -0.1950    1.3087    0.7531
   1 ->  4    -0.0686    0.0163   -0.0141    0.0719    0.0042
   2 ->  3     0.4443   -0.1983    0.1553    0.5108  -51.6104
   2 ->  4    -0.7621    0.4824   -0.1270    0.9109   -0.5098
   3 ->  4    -0.5102    0.2488    0.1235    0.5809    0.4206

Singlet state electric quadrupole moments (Cartesian):
Operator origin (a.u.):     0.032871,     0.015743,    -0.184863 

 Root     Qxy        Qxz        Qyz        Qxx        Qyy        Qzz       R^2
--------------------------------------------------------------------------------------------
    1    -5.3772    -6.2936    -3.0522   -38.2314   -22.9606   -28.9769   -90.1690
    2    -6.0401    -7.7999    -2.8498   -45.1648   -21.6081   -28.6816   -95.4545
    3    -5.5392    -5.8822    -1.6965   -41.0846   -22.6029   -28.0769   -91.7644
    4    -5.7537    -7.9955    -1.1737   -48.9352   -20.7750   -28.2582   -97.9685

Singlet state electric transition quadrupole moments (Cartesian):

 Transition     Qxy        Qxz        Qyz        Qxx        Qyy        Qzz       norm (a.u.)
--------------------------------------------------------------------------------------------
   1 ->  2    -0.7840     1.5168    -0.5465     2.3138    -1.1840     1.2000     3.3778
   1 ->  3     1.5668     0.3386     0.5088     3.3063     0.2197    -1.2101     3.9080
   1 ->  4     0.0265    -0.2008     0.0536     0.0363     0.0970    -0.2317     0.3291
   2 ->  3    -0.9797    -2.4991    -0.5701    -5.3640     1.3721    -0.8988     6.2445
   2 ->  4    -1.3049     1.1342    -0.6295     0.2351    -1.0503     1.6012     2.6660
   3 ->  4    -0.5910    -0.5055    -0.0842    -2.5897     0.1688     0.4854     2.7537

Building Xtilde...

Building Z-vector RHS...

Solving CPSCF equations
Using DIIS solver

 Iter         Residual      
------  --------------------
    1      0.168984704564
    2      0.092511987458
    3      0.035372085793
    4      0.018550817417
    5      0.010250091726
    6      0.004845741694
    7      0.001359055687
    8      0.000472658237
    9      0.000173985845
   10      0.000074320528

CPSCF converged

Building X...

Building Xtilde...

Building Z-vector RHS...

Solving CPSCF equations
Using DIIS solver

 Iter         Residual      
------  --------------------
    1      0.344864319183
    2      0.226462318102
    3      0.016269817669
    4      0.007889244446
    5      0.003082412479
    6      0.001788832842
    7      0.001070758271
    8      0.000620866950
    9      0.000254452531
   10      0.000066843898

CPSCF converged

Building X...

Building Xtilde...

Building Z-vector RHS...

Solving CPSCF equations
Using DIIS solver

 Iter         Residual      
------  --------------------
    1      0.315110396202
    2      0.211095426904
    3      0.019904726064
    4      0.010215052649
    5      0.002913526414
    6      0.001606026573
    7      0.000823103209
    8      0.000400850155
    9      0.000203189088
   10      0.000088026833

CPSCF converged

Building X...

Lower state energy:      -230.2814926480
Upper state energy:      -230.2814652118
Energy difference:          0.0000274362
 Energy calculation finished, energy:  0.000000000E+00

Converting Cartesians to HDLC

Converting Cartesians to HDLC

Converting Cartesians to HDLC
 in dlf_makehessian...
Updating Hessian with the BFGS update, No     9
Testing convergence  in cycle   10
    Energy  0.0000E+00 Target: 1.0000E-06 converged?  yes
  Max step  3.2743E-02 Target: 1.8000E-03 converged?   no
  RMS step  1.0163E-02 Target: 1.2000E-03 converged?   no
  Max grad  1.1169E-02 Target: 4.5000E-04 converged?   no
  RMS grad  4.2708E-03 Target: 3.0000E-04 converged?   no

Converting HDLC to Cartesians
DFTD Energy:    -0.0847317 hartree

                      *** Start SCF Iterations ***

 Iter     DIIS Error       Energy change         Energy        Time(s)
------------------------------------------------------------------------
Initial temperature is 5000.000000
| Skip purify step
|    1     0.0614105845    -230.3467298011    -230.3467298011     0.05  
|    2     0.1161566187      +0.6068343484    -229.7398954526     0.05  
|    3     0.0206942447      -0.3000291957    -230.0399246484     0.05  
|    4     0.0178884344      -0.0088516434    -230.0487762917     0.05  
|    5     0.0108679313      -0.0033670140    -230.0521433058     0.04  
|    6     0.0062093017      -0.0014817160    -230.0536250217     0.04  
|    7     0.0030302085      -0.0004194313    -230.0540444530     0.04  
|    8     0.0006581944      -0.0000968420    -230.0541412950     0.04  
|    9     0.0003330047      -0.0000103176    -230.0541516126     0.06  
|   10     0.0001822702      -0.0000028430    -230.0541544555     0.03  
|   11     0.0000980353      -0.0000012333    -230.0541556888     0.03  
|   12     0.0000273180      -0.0000004856    -230.0541561744     0.03  
------------------------------------------------------------------------
FINAL ENERGY: -230.0541561744 a.u.
Fractional Occupation Entropy: 0.0000000000
Mermin Free Energy:            -230.0541561744
DISPERSION CONTRIBUTION TO ENERGY: -0.0847317410 a.u.
HOMO-LUMO GAP: 2.126 eV
CENTER OF MASS: {0.016143, 0.006699, -0.097310} ANGS
DIPOLE MOMENT: {4.703884, 0.423990, 2.936070} (|D| = 5.561187) DEBYE

  Active Space Parameters
--------------------------------------------
Number of closed orbitals:              19
Number of active orbitals:               3
Number of virtual orbitals:             74
Number of molecular orbitals:           96
Number of basis functions:             102
Number of active electrons:              4
Number of alpha electrons:               2
Number of beta electrons:                2

  Orbital      Energy        Occupation
-----------------------------------------
     18       -0.503863        1.000000
     19       -0.444023        1.000000
     20       -0.249624        0.666667
     21       -0.181738        0.666667
     22       -0.103594        0.666667
     23        0.084154        0.000000
     24        0.175828        0.000000

  CAS Parameters
--------------------------------------------
Number of determinants:                  9
Number of singlet CSFs:                  6
Number of doublet CSFs:                  0
Number of triplet CSFs:                  3
Number of quartet CSFs:                  0
Number of quintet CSFs:                  0
Number of sextet CSFs:                   0
Number of septet CSFs:                   0
Number of singlet states:                4
Number of doublet states:                0
Number of triplet states:                0
Number of quartet states:                0
Number of quintet states:                0
Number of sextet states:                 0
Number of septet states:                 0
Using the hard-coded solver

Singlet state  1 energy:       -230.35631853782846

       -0.96300580181041  X20 X21
        0.18706942687201  X20 X22
       -0.13013956212994  B20 X21 A22
       -0.13013956212994  A20 X21 B22
        0.03447852448411  X20 B21 A22
        0.03447852448411  X20 A21 B22
        0.03017781301455  X21 X22

Singlet state  2 energy:       -230.28157805906511

       -0.50463646365151  X20 B21 A22
       -0.50463646365151  X20 A21 B22
        0.47262696665049  B20 X21 A22
        0.47262696665049  A20 X21 B22
       -0.14125726641956  X20 X21
        0.13027881119500  X20 X22
       -0.08364314523891  X21 X22

Singlet state  3 energy:       -230.28156231498104

       -0.49498121245155  B20 X21 A22
       -0.49498121245155  A20 X21 B22
       -0.48453449736040  X20 B21 A22
       -0.48453449736040  X20 A21 B22
       -0.11301199485196  B20 A21 X22
       -0.11301199485196  A20 B21 X22
        0.10371327312141  X20 X21
        0.06415300382162  X21 X22

Singlet state  4 energy:       -230.21065436752389

       -0.68896511315834  B20 A21 X22
       -0.68896511315834  A20 B21 X22
        0.13954174690374  X20 X22
        0.08450425182367  X20 B21 A22
        0.08450425182367  X20 A21 B22
        0.07265058650027  B20 X21 A22
        0.07265058650027  A20 X21 B22
       -0.07247137250825  X21 X22
        0.03304533475455  X20 X21

  Root   Mult.   Total Energy (a.u.)   Ex. Energy (a.u.)     Ex. Energy (eV)     Ex. Energy (nm)
-------------------------------------------------------------------------------------------------
     1  singlet       -230.35631854
     2  singlet       -230.28157806          0.07474048          2.03379157        609.62107714
     3  singlet       -230.28156231          0.07475622          2.03421999        609.49268749
     4  singlet       -230.21065437          0.14566417          3.96372309        312.79738233

Singlet state dipole moments:

  Root       Dx         Dy         Dz         |D|  (Debye)
------------------------------------------------------------
     1    -1.5763     0.9173     1.4418     2.3248
     2     2.3082     0.7191     2.2359     3.2931
     3     2.3492     0.6669     2.4072     3.4290
     4     7.8131     0.0167     3.7476     8.6654

Singlet state electronic transitions:

 Transition      Tx        Ty        Tz       |T|    Osc. (a.u.) 
-----------------------------------------------------------------
   1 ->  2    -1.1045    0.3036   -0.5116    1.2546    0.0784
   1 ->  3     1.1502    0.1188    0.1279    1.1634    0.0675
   1 ->  4    -0.0432    0.0079   -0.0591    0.0736    0.0005
   2 ->  3    -1.8420   -0.2060   -0.7587    2.0028    0.0000
   2 ->  4     0.7435   -0.2820    0.4378    0.9077    0.0390
   3 ->  4     0.8347    0.0320    0.0612    0.8376    0.0332

Singlet state velocity transition dipole moments:

 Transition      Px        Py        Pz       |P|    Osc. (a.u.) 
-----------------------------------------------------------------
   1 ->  2     0.0467   -0.0458    0.0445    0.0791    0.0559
   1 ->  3    -0.0741   -0.0212    0.0144    0.0784    0.0548
   1 ->  4     0.0081   -0.0023    0.0017    0.0086    0.0003
   2 ->  3    -0.0012   -0.0033    0.0076    0.0084    2.8013
   2 ->  4    -0.0330    0.0285   -0.0306    0.0533    0.0267
   3 ->  4    -0.0541   -0.0077    0.0048    0.0548    0.0283

Singlet state magnetic transition dipole moments and rotational strengths:

 Transition      Lx        Ly        Lz        |L|    R(vel) (a.u.)
--------------------------------------------------------------------
   1 ->  2    -0.7774    0.6016   -0.0831    0.9865   -0.9041
   1 ->  3    -0.9802    0.5852    0.2131    1.1613    0.8459
   1 ->  4     0.0686   -0.0168    0.0139    0.0719    0.0042
   2 ->  3    -0.4330    0.1992   -0.1575    0.5020  -80.8461
   2 ->  4     0.6477   -0.4391    0.1504    0.7968   -0.5430
   3 ->  4    -0.6340    0.3408    0.1007    0.7268    0.4535

Singlet state electric quadrupole moments (Cartesian):
Operator origin (a.u.):     0.030506,     0.012660,    -0.183889 

 Root     Qxy        Qxz        Qyz        Qxx        Qyy        Qzz       R^2
--------------------------------------------------------------------------------------------
    1    -5.1962    -6.2305    -2.8490   -38.2242   -23.2377   -28.6688   -90.1307
    2    -5.4895    -6.7722    -2.3899   -43.1601   -22.3626   -28.0626   -93.5854
    3    -5.7279    -6.7699    -1.7359   -43.1908   -22.3104   -28.1425   -93.6438
    4    -5.5455    -7.8998    -0.9561   -48.9542   -20.9600   -28.0325   -97.9467

Singlet state electric transition quadrupole moments (Cartesian):

 Transition     Qxy        Qxz        Qyz        Qxx        Qyy        Qzz       norm (a.u.)
--------------------------------------------------------------------------------------------
   1 ->  2    -1.0672     1.4172    -0.6164     1.5961    -1.1977     1.4114     3.0824
   1 ->  3    -1.3846    -0.5615    -0.3811    -3.6473    -0.0071     0.9946     4.0828
   1 ->  4    -0.0224     0.2031    -0.0476    -0.0286    -0.0923     0.2247     0.3222
   2 ->  3     1.0201     2.6875     0.7385     5.8249    -1.4563     0.9206     6.7607
   2 ->  4     1.1789    -1.2108     0.5798    -0.6427     1.0570    -1.4997     2.6403
   3 ->  4    -0.8056    -0.2514    -0.1784    -2.4772    -0.0259     0.7812     2.7370

Building Xtilde...

Building Z-vector RHS...

Solving CPSCF equations
Using DIIS solver

 Iter         Residual      
------  --------------------
    1      0.275140988253
    2      0.165034779977
    3      0.036597784545
    4      0.021765688617
    5      0.011533082547
    6      0.005176086321
    7      0.001742493501
    8      0.000600507806
    9      0.000236423139
   10      0.000089307629

CPSCF converged

Building X...

Building Xtilde...

Building Z-vector RHS...

Solving CPSCF equations
Using DIIS solver

 Iter         Residual      
------  --------------------
    1      0.234854014259
    2      0.150861336904
    3      0.014331808288
    4      0.005147762548
    5      0.002440123705
    6      0.001244248570
    7      0.000796667229
    8      0.000466251832
    9      0.000202284157
   10      0.000058938474

CPSCF converged

Building X...

Building Xtilde...

Building Z-vector RHS...

Solving CPSCF equations
Using DIIS solver

 Iter         Residual      
------  --------------------
    1      0.331306216517
    2      0.224966396529
    3      0.019326610781
    4      0.010506084793
    5      0.003103298462
    6      0.001482570644
    7      0.000872450180
    8      0.000504769351
    9      0.000264792766
   10      0.000100832079
   11      0.000025000949

CPSCF converged

Building X...

Lower state energy:      -230.2815780591
Upper state energy:      -230.2815623150
Energy difference:          0.0000157441
 Energy calculation finished, energy:  0.000000000E+00

Converting Cartesians to HDLC

Converting Cartesians to HDLC

Converting Cartesians to HDLC
 in dlf_makehessian...
Updating Hessian with the BFGS update, No    10
Testing convergence  in cycle   11
    Energy  0.0000E+00 Target: 1.0000E-06 converged?  yes
  Max step  1.7586E-01 Target: 1.8000E-03 converged?   no
  RMS step  3.7400E-02 Target: 1.2000E-03 converged?   no
  Max grad  5.6222E-02 Target: 4.5000E-04 converged?   no
  RMS grad  2.3006E-02 Target: 3.0000E-04 converged?   no

Converting HDLC to Cartesians
DFTD Energy:    -0.0847202 hartree

                      *** Start SCF Iterations ***

 Iter     DIIS Error       Energy change         Energy        Time(s)
------------------------------------------------------------------------
Initial temperature is 5000.000000
| Skip purify step
|    1     0.0609238390    -230.3459606338    -230.3459606338     0.05  
|    2     0.1161579572      +0.6075149635    -229.7384456703     0.05  
|    3     0.0206855461      -0.3015247832    -230.0399704536     0.05  
|    4     0.0179054034      -0.0087792437    -230.0487496973     0.05  
|    5     0.0109668491      -0.0033424732    -230.0520921705     0.04  
|    6     0.0062715510      -0.0014803312    -230.0535725017     0.04  
|    7     0.0031106469      -0.0004239021    -230.0539964038     0.04  
|    8     0.0006877566      -0.0001026688    -230.0540990726     0.04  
|    9     0.0003411124      -0.0000109205    -230.0541099931     0.06  
|   10     0.0001824840      -0.0000029337    -230.0541129269     0.03  
|   11     0.0000977543      -0.0000012456    -230.0541141724     0.03  
|   12     0.0000269217      -0.0000004819    -230.0541146544     0.03  
------------------------------------------------------------------------
FINAL ENERGY: -230.0541146544 a.u.
Fractional Occupation Entropy: 0.0000000000
Mermin Free Energy:            -230.0541146544
DISPERSION CONTRIBUTION TO ENERGY: -0.0847201870 a.u.
HOMO-LUMO GAP: 2.138 eV
CENTER OF MASS: {0.015244, 0.005502, -0.096719} ANGS
DIPOLE MOMENT: {4.727974, 0.431948, 2.919249} (|D| = 5.573359) DEBYE

  Active Space Parameters
--------------------------------------------
Number of closed orbitals:              19
Number of active orbitals:               3
Number of virtual orbitals:             74
Number of molecular orbitals:           96
Number of basis functions:             102
Number of active electrons:              4
Number of alpha electrons:               2
Number of beta electrons:                2

  Orbital      Energy        Occupation
-----------------------------------------
     18       -0.503977        1.000000
     19       -0.443911        1.000000
     20       -0.250195        0.666667
     21       -0.181982        0.666667
     22       -0.103412        0.666667
     23        0.084546        0.000000
     24        0.175819        0.000000

  CAS Parameters
--------------------------------------------
Number of determinants:                  9
Number of singlet CSFs:                  6
Number of doublet CSFs:                  0
Number of triplet CSFs:                  3
Number of quartet CSFs:                  0
Number of quintet CSFs:                  0
Number of sextet CSFs:                   0
Number of septet CSFs:                   0
Number of singlet states:                4
Number of doublet states:                0
Number of triplet states:                0
Number of quartet states:                0
Number of quintet states:                0
Number of sextet states:                 0
Number of septet states:                 0
Using the hard-coded solver

Singlet state  1 energy:       -230.35694710862899

       -0.96386608094595  X20 X21
        0.18656936154104  X20 X22
       -0.12719672875362  B20 X21 A22
       -0.12719672875362  A20 X21 B22
        0.03534856258653  X20 B21 A22
        0.03534856258653  X20 A21 B22
        0.02910561949346  X21 X22

Singlet state  2 energy:       -230.28165491286052

        0.55020645360784  X20 B21 A22
        0.55020645360784  X20 A21 B22
       -0.42171916833932  B20 X21 A22
       -0.42171916833932  A20 X21 B22
        0.12890709166410  X20 X21
       -0.12822126264351  X20 X22
        0.07549211521835  X21 X22

Singlet state  3 energy:       -230.28164039168470

       -0.53985101866887  B20 X21 A22
       -0.53985101866887  A20 X21 B22
       -0.43227498980571  X20 B21 A22
       -0.43227498980571  X20 A21 B22
        0.11348979689095  X20 X21
       -0.11246754437852  B20 A21 X22
       -0.11246754437852  A20 B21 X22
        0.07066058301529  X21 X22

Singlet state  4 energy:       -230.21031739715662

       -0.68893518190487  B20 A21 X22
       -0.68893518190487  A20 B21 X22
        0.14049750516767  X20 X22
        0.08280494580594  X20 B21 A22
        0.08280494580594  X20 A21 B22
        0.07398579763876  B20 X21 A22
        0.07398579763876  A20 X21 B22
       -0.07243882729813  X21 X22
        0.03299368127993  X20 X21

  Root   Mult.   Total Energy (a.u.)   Ex. Energy (a.u.)     Ex. Energy (eV)     Ex. Energy (nm)
-------------------------------------------------------------------------------------------------
     1  singlet       -230.35694711
     2  singlet       -230.28165491          0.07529220          2.04880455        605.15396988
     3  singlet       -230.28164039          0.07530672          2.04919969        605.03727979
     4  singlet       -230.21031740          0.14662971          3.98999680        310.73764459

Singlet state dipole moments:

  Root       Dx         Dy         Dz         |D|  (Debye)
------------------------------------------------------------
     1    -1.6081     0.9274     1.4259     2.3408
     2     1.4142     0.6307     1.8464     2.4097
     3     3.3223     0.7748     2.7783     4.3997
     4     7.8597     0.0230     3.7346     8.7019

Singlet state electronic transitions:

 Transition      Tx        Ty        Tz       |T|    Osc. (a.u.) 
-----------------------------------------------------------------
   1 ->  2     0.9716   -0.3114    0.4927    1.1330    0.0644
   1 ->  3     1.2360    0.0823    0.1661    1.2499    0.0784
   1 ->  4    -0.0454    0.0084   -0.0595    0.0753    0.0006
   2 ->  3     1.8272    0.2062    0.7363    1.9808    0.0000
   2 ->  4    -0.8098    0.2741   -0.4395    0.9613    0.0440
   3 ->  4     0.7451    0.0547    0.0093    0.7472    0.0265

Singlet state velocity transition dipole moments:

 Transition      Px        Py        Pz       |P|    Osc. (a.u.) 
-----------------------------------------------------------------
   1 ->  2    -0.0385    0.0473   -0.0462    0.0765    0.0519
   1 ->  3    -0.0778   -0.0158    0.0107    0.0801    0.0568
   1 ->  4     0.0082   -0.0025    0.0017    0.0087    0.0003
   2 ->  3     0.0012    0.0027   -0.0075    0.0081    2.8239
   2 ->  4     0.0377   -0.0275    0.0301    0.0555    0.0288
   3 ->  4    -0.0502   -0.0099    0.0083    0.0518    0.0251

Singlet state magnetic transition dipole moments and rotational strengths:

 Transition      Lx        Ly        Lz        |L|    R(vel) (a.u.)
--------------------------------------------------------------------
   1 ->  2     0.8655   -0.6703    0.0703    1.0970   -0.9073
   1 ->  3    -0.8956    0.5360    0.2211    1.0669    0.8439
   1 ->  4     0.0688   -0.0174    0.0132    0.0722    0.0043
   2 ->  3     0.4236   -0.1999    0.1591    0.4947  -81.0393
   2 ->  4    -0.5761    0.4112   -0.1649    0.7267   -0.5323
   3 ->  4    -0.6881    0.3905    0.0873    0.7960    0.4405

Singlet state electric quadrupole moments (Cartesian):
Operator origin (a.u.):     0.028806,     0.010397,    -0.182772 

 Root     Qxy        Qxz        Qyz        Qxx        Qyy        Qzz       R^2
--------------------------------------------------------------------------------------------
    1    -4.9811    -6.2148    -2.7075   -38.3850   -23.5121   -28.4917   -90.3889
    2    -5.0785    -6.2204    -2.0859   -42.2169   -22.8859   -27.7336   -92.8364
    3    -5.7228    -7.2788    -1.7462   -44.5688   -22.2629   -28.1663   -94.9979
    4    -5.3172    -7.8592    -0.8044   -49.1507   -21.1604   -27.9242   -98.2353

Singlet state electric transition quadrupole moments (Cartesian):

 Transition     Qxy        Qxz        Qyz        Qxx        Qyy        Qzz       norm (a.u.)
--------------------------------------------------------------------------------------------
   1 ->  2     1.2071    -1.3470     0.6378    -1.1684     1.1867    -1.5119     2.9559
   1 ->  3    -1.2577    -0.6615    -0.3045    -3.7631     0.1050     0.8669     4.1274
   1 ->  4    -0.0192     0.2060    -0.0423    -0.0213    -0.0888     0.2193     0.3179
   2 ->  3    -0.9914    -2.6453    -0.7869    -5.7786     1.4186    -0.8734     6.6909
   2 ->  4    -1.0989     1.2300    -0.5403     0.8345    -1.0437     1.4254     2.6134
   3 ->  4    -0.9031    -0.0999    -0.2168    -2.3861    -0.1295     0.9345     2.7305

Building Xtilde...

Building Z-vector RHS...

Solving CPSCF equations
Using DIIS solver

 Iter         Residual      
------  --------------------
    1      0.336932035690
    2      0.207552184532
    3      0.036960883175
    4      0.022637107770
    5      0.011873373853
    6      0.005392887767
    7      0.001914881693
    8      0.000648071674
    9      0.000260064603
   10      0.000096052022

CPSCF converged

Building X...

Building Xtilde...

Building Z-vector RHS...

Solving CPSCF equations
Using DIIS solver

 Iter         Residual      
------  --------------------
    1      0.178424632975
    2      0.111016311070
    3      0.014665484945
    4      0.004314218473
    5      0.002164319422
    6      0.000672212040
    7      0.000364201657
    8      0.000205601876
    9      0.000111888763
   10      0.000056504329

CPSCF converged

Building X...

Building Xtilde...

Building Z-vector RHS...

Solving CPSCF equations
Using DIIS solver

 Iter         Residual      
------  --------------------
    1      0.323349312331
    2      0.221416109695
    3      0.019036564179
    4      0.011131731261
    5      0.004174029702
    6      0.002361720705
    7      0.001374300329
    8      0.000603063392
    9      0.000263355848
   10      0.000087639630

CPSCF converged

Building X...

Lower state energy:      -230.2816549129
Upper state energy:      -230.2816403917
Energy difference:          0.0000145212
 Energy calculation finished, energy:  0.000000000E+00

Converting Cartesians to HDLC

Converting Cartesians to HDLC

Converting Cartesians to HDLC
 in dlf_makehessian...
Updating Hessian with the BFGS update, No    11
Testing convergence  in cycle   12
    Energy  0.0000E+00 Target: 1.0000E-06 converged?  yes
  Max step  1.6125E+00 Target: 1.8000E-03 converged?   no
  RMS step  2.8648E-01 Target: 1.2000E-03 converged?   no
  Max grad  3.7945E-02 Target: 4.5000E-04 converged?   no
  RMS grad  1.6419E-02 Target: 3.0000E-04 converged?   no

Converting HDLC to Cartesians
DFTD Energy:    -0.0846830 hartree

                      *** Start SCF Iterations ***

 Iter     DIIS Error       Energy change         Energy        Time(s)
------------------------------------------------------------------------
Initial temperature is 5000.000000
| Skip purify step
|    1     0.0607661173    -230.3456774598    -230.3456774598     0.05  
|    2     0.1165936907      +0.6086972773    -229.7369801825     0.05  
|    3     0.0210301070      -0.3031548148    -230.0401349973     0.05  
|    4     0.0179750658      -0.0086934148    -230.0488284121     0.05  
|    5     0.0110916387      -0.0033152908    -230.0521437029     0.04  
|    6     0.0063540909      -0.0014791090    -230.0536228119     0.04  
|    7     0.0031995313      -0.0004281818    -230.0540509937     0.04  
|    8     0.0007222738      -0.0001087357    -230.0541597294     0.04  
|    9     0.0003523840      -0.0000116695    -230.0541713989     0.06  
|   10     0.0001827208      -0.0000030522    -230.0541744510     0.03  
|   11     0.0000975316      -0.0000012670    -230.0541757180     0.03  
|   12     0.0000265741      -0.0000004815    -230.0541761996     0.03  
------------------------------------------------------------------------
FINAL ENERGY: -230.0541761996 a.u.
Fractional Occupation Entropy: 0.0000000000
Mermin Free Energy:            -230.0541761996
DISPERSION CONTRIBUTION TO ENERGY: -0.0846830132 a.u.
HOMO-LUMO GAP: 2.143 eV
CENTER OF MASS: {0.014748, 0.004725, -0.095929} ANGS
DIPOLE MOMENT: {4.737518, 0.439960, 2.901792} (|D| = 5.572974) DEBYE

  Active Space Parameters
--------------------------------------------
Number of closed orbitals:              19
Number of active orbitals:               3
Number of virtual orbitals:             74
Number of molecular orbitals:           96
Number of basis functions:             102
Number of active electrons:              4
Number of alpha electrons:               2
Number of beta electrons:                2

  Orbital      Energy        Occupation
-----------------------------------------
     18       -0.504241        1.000000
     19       -0.443677        1.000000
     20       -0.250487        0.666667
     21       -0.182149        0.666667
     22       -0.103385        0.666667
     23        0.084830        0.000000
     24        0.175881        0.000000

  CAS Parameters
--------------------------------------------
Number of determinants:                  9
Number of singlet CSFs:                  6
Number of doublet CSFs:                  0
Number of triplet CSFs:                  3
Number of quartet CSFs:                  0
Number of quintet CSFs:                  0
Number of sextet CSFs:                   0
Number of septet CSFs:                   0
Number of singlet states:                4
Number of doublet states:                0
Number of triplet states:                0
Number of quartet states:                0
Number of quintet states:                0
Number of sextet states:                 0
Number of septet states:                 0
Using the hard-coded solver

Singlet state  1 energy:       -230.35728207440437

       -0.96436271963799  X20 X21
        0.18621158235045  X20 X22
       -0.12536823896393  B20 X21 A22
       -0.12536823896393  A20 X21 B22
        0.03630903487563  X20 B21 A22
        0.03630903487563  X20 A21 B22
        0.02843178736151  X21 X22

Singlet state  2 energy:       -230.28172343619312

        0.56914282790003  X20 B21 A22
        0.56914282790003  X20 A21 B22
       -0.39711908850109  B20 X21 A22
       -0.39711908850109  A20 X21 B22
       -0.12750205018224  X20 X22
        0.12328626950503  X20 X21
        0.07137369998406  X21 X22

Singlet state  3 energy:       -230.28171220611145

       -0.55855356654341  B20 X21 A22
       -0.55855356654341  A20 X21 B22
       -0.40701330948238  X20 B21 A22
       -0.40701330948238  X20 A21 B22
        0.11671562603468  X20 X21
       -0.11285371259666  B20 A21 X22
       -0.11285371259666  A20 B21 X22
        0.07273181469998  X21 X22

Singlet state  4 energy:       -230.21024006003464

       -0.68861634994595  B20 A21 X22
       -0.68861634994595  A20 B21 X22
        0.14232040921031  X20 X22
        0.08183600637295  X20 B21 A22
        0.08183600637295  X20 A21 B22
        0.07588509695529  B20 X21 A22
        0.07588509695529  A20 X21 B22
       -0.07312447497707  X21 X22
        0.03318731230152  X20 X21

  Root   Mult.   Total Energy (a.u.)   Ex. Energy (a.u.)     Ex. Energy (eV)     Ex. Energy (nm)
-------------------------------------------------------------------------------------------------
     1  singlet       -230.35728207
     2  singlet       -230.28172344          0.07555864          2.05605482        603.02001530
     3  singlet       -230.28171221          0.07556987          2.05636040        602.93040334
     4  singlet       -230.21024006          0.14704201          4.00121613        309.86634239

Singlet state dipole moments:

  Root       Dx         Dy         Dz         |D|  (Debye)
------------------------------------------------------------
     1    -1.6350     0.9304     1.4143     2.3536
     2     1.0080     0.5962     1.6673     2.0375
     3     3.7667     0.8268     2.9329     4.8449
     4     7.8826     0.0326     3.7186     8.7158

Singlet state electronic transitions:

 Transition      Tx        Ty        Tz       |T|    Osc. (a.u.) 
-----------------------------------------------------------------
   1 ->  2     0.9079   -0.3121    0.4830    1.0747    0.0582
   1 ->  3     1.2657    0.0626    0.1796    1.2799    0.0825
   1 ->  4    -0.0480    0.0090   -0.0603    0.0776    0.0006
   2 ->  3     1.8009    0.2065    0.7148    1.9485    0.0000
   2 ->  4    -0.8349    0.2688   -0.4387    0.9807    0.0458
   3 ->  4     0.7002    0.0611   -0.0162    0.7031    0.0236

Singlet state velocity transition dipole moments:

 Transition      Px        Py        Pz       |P|    Osc. (a.u.) 
-----------------------------------------------------------------
   1 ->  2    -0.0345    0.0476   -0.0470    0.0753    0.0500
   1 ->  3    -0.0789   -0.0129    0.0092    0.0804    0.0571
   1 ->  4     0.0084   -0.0026    0.0017    0.0090    0.0004
   2 ->  3     0.0012    0.0023   -0.0075    0.0079    3.4325
   2 ->  4     0.0395   -0.0268    0.0299    0.0563    0.0296
   3 ->  4    -0.0482   -0.0105    0.0100    0.0503    0.0236

Singlet state magnetic transition dipole moments and rotational strengths:

 Transition      Lx        Ly        Lz        |L|    R(vel) (a.u.)
--------------------------------------------------------------------
   1 ->  2     0.8995   -0.7051    0.0721    1.1452   -0.9000
   1 ->  3    -0.8533    0.5160    0.2245    1.0222    0.8299
   1 ->  4     0.0692   -0.0180    0.0119    0.0725    0.0044
   2 ->  3     0.4171   -0.2010    0.1604    0.4900  -96.7658
   2 ->  4    -0.5410    0.3999   -0.1763    0.6955   -0.5225
   3 ->  4    -0.7075    0.4155    0.0807    0.8244    0.4272

Singlet state electric quadrupole moments (Cartesian):
Operator origin (a.u.):     0.027870,     0.008929,    -0.181279 

 Root     Qxy        Qxz        Qyz        Qxx        Qyy        Qzz       R^2
--------------------------------------------------------------------------------------------
    1    -4.7983    -6.1995    -2.6205   -38.6277   -23.7161   -28.4108   -90.7545
    2    -4.8160    -5.9580    -1.9210   -41.9747   -23.1862   -27.6000   -92.7609
    3    -5.6443    -7.4886    -1.7303   -45.3818   -22.3152   -28.1760   -95.8731
    4    -5.1342    -7.8170    -0.7114   -49.4237   -21.3037   -27.9022   -98.6296

Singlet state electric transition quadrupole moments (Cartesian):

 Transition     Qxy        Qxz        Qyz        Qxx        Qyy        Qzz       norm (a.u.)
--------------------------------------------------------------------------------------------
   1 ->  2     1.2644    -1.3115     0.6367    -0.9628     1.1788    -1.5553     2.9085
   1 ->  3    -1.1890    -0.6957    -0.2641    -3.8031     0.1548     0.8108     4.1367
   1 ->  4    -0.0173     0.2103    -0.0377    -0.0146    -0.0867     0.2159     0.3167
   2 ->  3    -0.9758    -2.5917    -0.7986    -5.6991     1.3774    -0.8306     6.5859
   2 ->  4    -1.0608     1.2347    -0.5130     0.9084    -1.0356     1.3906     2.5970
   3 ->  4    -0.9350    -0.0227    -0.2230    -2.3420    -0.1728     1.0025     2.7284

Building Xtilde...

Building Z-vector RHS...

Solving CPSCF equations
Using DIIS solver

 Iter         Residual      
------  --------------------
    1      0.365602113669
    2      0.227360104985
    3      0.037289300551
    4      0.022916165974
    5      0.011965648752
    6      0.005489439723
    7      0.001976009770
    8      0.000662186221
    9      0.000268626629
   10      0.000098441514

CPSCF converged

Building X...

Building Xtilde...

Building Z-vector RHS...

Solving CPSCF equations
Using DIIS solver

 Iter         Residual      
------  --------------------
    1      0.155243716783
    2      0.094274808504
    3      0.015352183790
    4      0.004595174957
    5      0.002327856425
    6      0.000758809886
    7      0.000286622237
    8      0.000141165386
    9      0.000091330195

CPSCF converged

Building X...

Building Xtilde...

Building Z-vector RHS...

Solving CPSCF equations
Using DIIS solver

 Iter         Residual      
------  --------------------
    1      0.316298691860
    2      0.217871200522
    3      0.018926897410
    4      0.011480011175
    5      0.004683186788
    6      0.002708992586
    7      0.001489233064
    8      0.000586114371
    9      0.000251340008
   10      0.000081173699

CPSCF converged

Building X...

Lower state energy:      -230.2817234362
Upper state energy:      -230.2817122061
Energy difference:          0.0000112301
 Energy calculation finished, energy:  0.000000000E+00

Converting Cartesians to HDLC

Converting Cartesians to HDLC

Converting Cartesians to HDLC
 in dlf_makehessian...
Updating Hessian with the BFGS update, No    12
Testing convergence  in cycle   13
    Energy  0.0000E+00 Target: 1.0000E-06 converged?  yes
  Max step  1.1449E+00 Target: 1.8000E-03 converged?   no
  RMS step  2.0279E-01 Target: 1.2000E-03 converged?   no
  Max grad  4.9715E-03 Target: 4.5000E-04 converged?   no
  RMS grad  1.8943E-03 Target: 3.0000E-04 converged?   no

Converting HDLC to Cartesians
DFTD Energy:    -0.0846389 hartree

                      *** Start SCF Iterations ***

 Iter     DIIS Error       Energy change         Energy        Time(s)
------------------------------------------------------------------------
Initial temperature is 5000.000000
| Skip purify step
|    1     0.0602885305    -230.3457595109    -230.3457595109     0.05  
|    2     0.1171962139      +0.6098744083    -229.7358851026     0.05  
|    3     0.0213186921      -0.3045478137    -230.0404329163     0.05  
|    4     0.0180228050      -0.0085986006    -230.0490315169     0.05  
|    5     0.0111771933      -0.0032845202    -230.0523160371     0.04  
|    6     0.0063875447      -0.0014710077    -230.0537870448     0.04  
|    7     0.0032457068      -0.0004265436    -230.0542135884     0.04  
|    8     0.0007429073      -0.0001113829    -230.0543249714     0.04  
|    9     0.0003606972      -0.0000121321    -230.0543371034     0.06  
|   10     0.0001820915      -0.0000031420    -230.0543402454     0.03  
|   11     0.0000970797      -0.0000012901    -230.0543415356     0.03  
|   12     0.0000260639      -0.0000004852    -230.0543420207     0.03  
------------------------------------------------------------------------
FINAL ENERGY: -230.0543420207 a.u.
Fractional Occupation Entropy: 0.0000000000
Mermin Free Energy:            -230.0543420207
DISPERSION CONTRIBUTION TO ENERGY: -0.0846388614 a.u.
HOMO-LUMO GAP: 2.143 eV
CENTER OF MASS: {0.014352, 0.003948, -0.094599} ANGS
DIPOLE MOMENT: {4.736795, 0.450551, 2.876626} (|D| = 5.560144) DEBYE

  Active Space Parameters
--------------------------------------------
Number of closed orbitals:              19
Number of active orbitals:               3
Number of virtual orbitals:             74
Number of molecular orbitals:           96
Number of basis functions:             102
Number of active electrons:              4
Number of alpha electrons:               2
Number of beta electrons:                2

  Orbital      Energy        Occupation
-----------------------------------------
     18       -0.504772        1.000000
     19       -0.443479        1.000000
     20       -0.250500        0.666667
     21       -0.182197        0.666667
     22       -0.103426        0.666667
     23        0.085005        0.000000
     24        0.176004        0.000000

  CAS Parameters
--------------------------------------------
Number of determinants:                  9
Number of singlet CSFs:                  6
Number of doublet CSFs:                  0
Number of triplet CSFs:                  3
Number of quartet CSFs:                  0
Number of quintet CSFs:                  0
Number of sextet CSFs:                   0
Number of septet CSFs:                   0
Number of singlet states:                4
Number of doublet states:                0
Number of triplet states:                0
Number of quartet states:                0
Number of quintet states:                0
Number of sextet states:                 0
Number of septet states:                 0
Using the hard-coded solver

Singlet state  1 energy:       -230.35743649112894

       -0.96467458728465  X20 X21
        0.18592460596562  X20 X22
       -0.12401640826613  B20 X21 A22
       -0.12401640826613  A20 X21 B22
        0.03763523567039  X20 B21 A22
        0.03763523567039  X20 A21 B22
        0.02791287905235  X21 X22

Singlet state  2 energy:       -230.28180836567913

        0.58896905944147  X20 B21 A22
        0.58896905944147  X20 A21 B22
       -0.36832858492052  B20 X21 A22
       -0.36832858492052  A20 X21 B22
       -0.12737889348643  X20 X22
        0.11763024620593  X20 X21
        0.06699305516399  X21 X22

Singlet state  3 energy:       -230.28179279192150

       -0.57800962056684  B20 X21 A22
       -0.57800962056684  A20 X21 B22
       -0.37756593130395  X20 B21 A22
       -0.37756593130395  X20 A21 B22
        0.12076335874186  X20 X21
       -0.11411570641037  B20 A21 X22
       -0.11411570641037  A20 B21 X22
        0.07485924808646  X21 X22
       -0.02156866624866  X20 X22

Singlet state  4 energy:       -230.21040755086204

       -0.68795785889671  B20 A21 X22
       -0.68795785889671  A20 B21 X22
        0.14535838376201  X20 X22
        0.08125329223458  X20 B21 A22
        0.08125329223458  X20 A21 B22
        0.07871782727663  B20 X21 A22
        0.07871782727663  A20 X21 B22
       -0.07462605744311  X21 X22
        0.03365520650486  X20 X21

  Root   Mult.   Total Energy (a.u.)   Ex. Energy (a.u.)     Ex. Energy (eV)     Ex. Energy (nm)
-------------------------------------------------------------------------------------------------
     1  singlet       -230.35743649
     2  singlet       -230.28180837          0.07562813          2.05794566        602.46595958
     3  singlet       -230.28179279          0.07564370          2.05836944        602.34192203
     4  singlet       -230.21040755          0.14702894          4.00086036        309.89389631

Singlet state dipole moments:

  Root       Dx         Dy         Dz         |D|  (Debye)
------------------------------------------------------------
     1    -1.6600     0.9337     1.4042     2.3663
     2     0.5495     0.5571     1.4698     1.6651
     3     4.2425     0.8911     3.0903     5.3238
     4     7.8880     0.0453     3.6918     8.7093

Singlet state electronic transitions:

 Transition      Tx        Ty        Tz       |T|    Osc. (a.u.) 
-----------------------------------------------------------------
   1 ->  2     0.8384   -0.3113    0.4730    1.0118    0.0516
   1 ->  3     1.2974    0.0386    0.1957    1.3127    0.0869
   1 ->  4    -0.0515    0.0095   -0.0619    0.0811    0.0006
   2 ->  3     1.7480    0.2056    0.6815    1.8874    0.0000
   2 ->  4    -0.8628    0.2632   -0.4379    1.0027    0.0479
   3 ->  4     0.6505    0.0654   -0.0437    0.6552    0.0204

Singlet state velocity transition dipole moments:

 Transition      Px        Py        Pz       |P|    Osc. (a.u.) 
-----------------------------------------------------------------
   1 ->  2    -0.0299    0.0476   -0.0479    0.0739    0.0481
   1 ->  3    -0.0797   -0.0093    0.0074    0.0806    0.0573
   1 ->  4     0.0087   -0.0028    0.0018    0.0093    0.0004
   2 ->  3     0.0012    0.0018   -0.0075    0.0078    2.4595
   2 ->  4     0.0413   -0.0262    0.0296    0.0571    0.0305
   3 ->  4    -0.0458   -0.0109    0.0118    0.0485    0.0220

Singlet state magnetic transition dipole moments and rotational strengths:

 Transition      Lx        Ly        Lz        |L|    R(vel) (a.u.)
--------------------------------------------------------------------
   1 ->  2     0.9331   -0.7437    0.0791    1.1958   -0.8877
   1 ->  3    -0.8040    0.4918    0.2282    0.9697    0.8090
   1 ->  4     0.0701   -0.0188    0.0099    0.0733    0.0046
   2 ->  3     0.4110   -0.2029    0.1622    0.4862  -67.1097
   2 ->  4    -0.5012    0.3859   -0.1922    0.6611   -0.5107
   3 ->  4    -0.7270    0.4435    0.0709    0.8545    0.4104

Singlet state electric quadrupole moments (Cartesian):
Operator origin (a.u.):     0.027122,     0.007460,    -0.178766 

 Root     Qxy        Qxz        Qyz        Qxx        Qyy        Qzz       R^2
--------------------------------------------------------------------------------------------
    1    -4.6686    -6.1306    -2.5414   -38.8775   -23.8595   -28.3415   -91.0785
    2    -4.6013    -5.6092    -1.7555   -41.6797   -23.4284   -27.4838   -92.5920
    3    -5.6355    -7.6514    -1.7317   -46.2479   -22.2964   -28.2014   -96.7457
    4    -5.0121    -7.7010    -0.6287   -49.6937   -21.3711   -27.9090   -98.9738

Singlet state electric transition quadrupole moments (Cartesian):

 Transition     Qxy        Qxz        Qyz        Qxx        Qyy        Qzz       norm (a.u.)
--------------------------------------------------------------------------------------------
   1 ->  2     1.3166    -1.2728     0.6269    -0.7436     1.1721    -1.6005     2.8696
   1 ->  3    -1.1092    -0.7350    -0.2159    -3.8529     0.2139     0.7464     4.1551
   1 ->  4    -0.0158     0.2176    -0.0322    -0.0064    -0.0843     0.2125     0.3178
   2 ->  3    -0.9569    -2.4991    -0.8055    -5.5428     1.3127    -0.7694     6.3912
   2 ->  4    -1.0129     1.2383    -0.4787     0.9998    -1.0296     1.3489     2.5822
   3 ->  4    -0.9645     0.0627    -0.2222    -2.2988    -0.2170     1.0751     2.7333

Building Xtilde...

Building Z-vector RHS...

Solving CPSCF equations
Using DIIS solver

 Iter         Residual      
------  --------------------
    1      0.397730150687
    2      0.249781705895
    3      0.037795661504
    4      0.023249205957
    5      0.012084122915
    6      0.005642423463
    7      0.002054032745
    8      0.000683341284
    9      0.000280886061
   10      0.000102231303
   11      0.000034433330

CPSCF converged

Building X...

Building Xtilde...

Building Z-vector RHS...

Solving CPSCF equations
Using DIIS solver

 Iter         Residual      
------  --------------------
    1      0.132811408393
    2      0.077869104166
    3      0.016576305706
    4      0.005494832146
    5      0.002746044473
    6      0.001249697685
    7      0.000648400216
    8      0.000400849952
    9      0.000207073207
   10      0.000070023673

CPSCF converged

Building X...

Building Xtilde...

Building Z-vector RHS...

Solving CPSCF equations
Using DIIS solver

 Iter         Residual      
------  --------------------
    1      0.304609518531
    2      0.211539134394
    3      0.018758783522
    4      0.011830307456
    5      0.005213131083
    6      0.003024104481
    7      0.001548284596
    8      0.000555084798
    9      0.000237204462
   10      0.000074130026

CPSCF converged

Building X...

Lower state energy:      -230.2818083657
Upper state energy:      -230.2817927919
Energy difference:          0.0000155738
 Energy calculation finished, energy:  0.000000000E+00

Converting Cartesians to HDLC

Converting Cartesians to HDLC

Converting Cartesians to HDLC
 in dlf_makehessian...
Updating Hessian with the BFGS update, No    13
Testing convergence  in cycle   14
    Energy  0.0000E+00 Target: 1.0000E-06 converged?  yes
  Max step  1.0593E-01 Target: 1.8000E-03 converged?   no
  RMS step  2.0606E-02 Target: 1.2000E-03 converged?   no
  Max grad  4.2813E-03 Target: 4.5000E-04 converged?   no
  RMS grad  1.9920E-03 Target: 3.0000E-04 converged?   no

Converting HDLC to Cartesians
DFTD Energy:    -0.0846219 hartree

                      *** Start SCF Iterations ***

 Iter     DIIS Error       Energy change         Energy        Time(s)
------------------------------------------------------------------------
Initial temperature is 5000.000000
| Skip purify step
|    1     0.0597994979    -230.3472123402    -230.3472123402     0.05  
|    2     0.1177148559      +0.6114984007    -229.7357139395     0.05  
|    3     0.0214276226      -0.3049738311    -230.0406877706     0.05  
|    4     0.0180379363      -0.0085367556    -230.0492245262     0.05  
|    5     0.0112295489      -0.0032671238    -230.0524916500     0.04  
|    6     0.0064120148      -0.0014702290    -230.0539618789     0.04  
|    7     0.0032933677      -0.0004282842    -230.0543901632     0.04  
|    8     0.0007629932      -0.0001156867    -230.0545058498     0.04  
|    9     0.0003712743      -0.0000129019    -230.0545187518     0.06  
|   10     0.0001844418      -0.0000033675    -230.0545221193     0.03  
|   11     0.0000973404      -0.0000013656    -230.0545234849     0.03  
|   12     0.0000258382      -0.0000004985    -230.0545239834     0.03  
------------------------------------------------------------------------
FINAL ENERGY: -230.0545239834 a.u.
Fractional Occupation Entropy: 0.0000000000
Mermin Free Energy:            -230.0545239834
DISPERSION CONTRIBUTION TO ENERGY: -0.0846219297 a.u.
HOMO-LUMO GAP: 2.138 eV
CENTER OF MASS: {0.014161, 0.003489, -0.093316} ANGS
DIPOLE MOMENT: {4.726074, 0.458999, 2.855249} (|D| = 5.540659) DEBYE

  Active Space Parameters
--------------------------------------------
Number of closed orbitals:              19
Number of active orbitals:               3
Number of virtual orbitals:             74
Number of molecular orbitals:           96
Number of basis functions:             102
Number of active electrons:              4
Number of alpha electrons:               2
Number of beta electrons:                2

  Orbital      Energy        Occupation
-----------------------------------------
     18       -0.505317        1.000000
     19       -0.443519        1.000000
     20       -0.250197        0.666667
     21       -0.182088        0.666667
     22       -0.103500        0.666667
     23        0.084981        0.000000
     24        0.176116        0.000000

  CAS Parameters
--------------------------------------------
Number of determinants:                  9
Number of singlet CSFs:                  6
Number of doublet CSFs:                  0
Number of triplet CSFs:                  3
Number of quartet CSFs:                  0
Number of quintet CSFs:                  0
Number of sextet CSFs:                   0
Number of septet CSFs:                   0
Number of singlet states:                4
Number of doublet states:                0
Number of triplet states:                0
Number of quartet states:                0
Number of quintet states:                0
Number of sextet states:                 0
Number of septet states:                 0
Using the hard-coded solver

Singlet state  1 energy:       -230.35734548819255

       -0.96468180567816  X20 X21
        0.18584027799813  X20 X22
       -0.12373483759083  B20 X21 A22
       -0.12373483759083  A20 X21 B22
        0.03858778900267  X20 B21 A22
        0.03858778900267  X20 A21 B22
        0.02777742831953  X21 X22

Singlet state  2 energy:       -230.28186197577236

        0.58185434130378  X20 B21 A22
        0.58185434130378  X20 A21 B22
       -0.37876927801256  B20 X21 A22
       -0.37876927801256  A20 X21 B22
       -0.12880153232002  X20 X22
        0.12055638284925  X20 X21
        0.06819625252635  X21 X22

Singlet state  3 energy:       -230.28185395328080

       -0.57100717250673  B20 X21 A22
       -0.57100717250673  A20 X21 B22
       -0.38819153544454  X20 B21 A22
       -0.38819153544454  X20 A21 B22
        0.11792916460602  X20 X21
       -0.11619913150922  B20 A21 X22
       -0.11619913150922  A20 B21 X22
        0.07283634003323  X21 X22

Singlet state  4 energy:       -230.21076481749571

       -0.68737395968873  B20 A21 X22
       -0.68737395968873  A20 B21 X22
        0.14742728179023  X20 X22
        0.08132915914553  X20 B21 A22
        0.08132915914553  X20 A21 B22
        0.08102340931438  B20 X21 A22
        0.08102340931438  A20 X21 B22
       -0.07603111304185  X21 X22
        0.03406017540691  X20 X21

  Root   Mult.   Total Energy (a.u.)   Ex. Energy (a.u.)     Ex. Energy (eV)     Ex. Energy (nm)
-------------------------------------------------------------------------------------------------
     1  singlet       -230.35734549
     2  singlet       -230.28186198          0.07548351          2.05401054        603.62017756
     3  singlet       -230.28185395          0.07549153          2.05422884        603.55603080
     4  singlet       -230.21076482          0.14658067          3.98866233        310.84160656

Singlet state dipole moments:

  Root       Dx         Dy         Dz         |D|  (Debye)
------------------------------------------------------------
     1    -1.6694     0.9387     1.4003     2.3725
     2     0.7070     0.5864     1.5189     1.7751
     3     4.0766     0.8850     3.0044     5.1408
     4     7.8728     0.0542     3.6665     8.6848

Singlet state electronic transitions:

 Transition      Tx        Ty        Tz       |T|    Osc. (a.u.) 
-----------------------------------------------------------------
   1 ->  2     0.8608   -0.3087    0.4773    1.0315    0.0535
   1 ->  3     1.2752    0.0369    0.1831    1.2888    0.0836
   1 ->  4    -0.0541    0.0097   -0.0632    0.0838    0.0007
   2 ->  3     1.7762    0.2109    0.6880    1.9164    0.0000
   2 ->  4    -0.8487    0.2634   -0.4405    0.9918    0.0466
   3 ->  4     0.6630    0.0524   -0.0382    0.6662    0.0210

Singlet state velocity transition dipole moments:

 Transition      Px        Py        Pz       |P|    Osc. (a.u.) 
-----------------------------------------------------------------
   1 ->  2    -0.0310    0.0469   -0.0481    0.0740    0.0484
   1 ->  3    -0.0785   -0.0092    0.0085    0.0795    0.0559
   1 ->  4     0.0089   -0.0029    0.0018    0.0095    0.0004
   2 ->  3     0.0012    0.0016   -0.0075    0.0078    4.4877
   2 ->  4     0.0400   -0.0263    0.0300    0.0565    0.0299
   3 ->  4    -0.0463   -0.0096    0.0114    0.0486    0.0222

Singlet state magnetic transition dipole moments and rotational strengths:

 Transition      Lx        Ly        Lz        |L|    R(vel) (a.u.)
--------------------------------------------------------------------
   1 ->  2     0.9108   -0.7429    0.0998    1.1796   -0.8996
   1 ->  3    -0.8190    0.5134    0.2254    0.9925    0.8148
   1 ->  4     0.0710   -0.0195    0.0081    0.0741    0.0048
   2 ->  3     0.4081   -0.2045    0.1637    0.4849  -118.8893
   2 ->  4    -0.5118    0.3990   -0.2017    0.6796   -0.5203
   3 ->  4    -0.7137    0.4417    0.0726    0.8424    0.4163

Singlet state electric quadrupole moments (Cartesian):
Operator origin (a.u.):     0.026761,     0.006593,    -0.176341 

 Root     Qxy        Qxz        Qyz        Qxx        Qyy        Qzz       R^2
--------------------------------------------------------------------------------------------
    1    -4.7339    -6.0250    -2.5108   -38.9175   -23.8317   -28.3085   -91.0577
    2    -4.7136    -5.5733    -1.7525   -41.9314   -23.3238   -27.5077   -92.7629
    3    -5.6829    -7.4237    -1.6713   -46.0944   -22.3023   -28.1495   -96.5462
    4    -5.0900    -7.5488    -0.5985   -49.7289   -21.2861   -27.9359   -98.9509

Singlet state electric transition quadrupole moments (Cartesian):

 Transition     Qxy        Qxz        Qyz        Qxx        Qyy        Qzz       norm (a.u.)
--------------------------------------------------------------------------------------------
   1 ->  2     1.2843    -1.2858     0.6029    -0.8084     1.1824    -1.5901     2.8717
   1 ->  3    -1.1250    -0.6974    -0.2133    -3.8573     0.1952     0.7869     4.1634
   1 ->  4    -0.0154     0.2239    -0.0286    -0.0004    -0.0825     0.2100     0.3195
   2 ->  3    -1.0022    -2.5260    -0.8077    -5.6411     1.3181    -0.7582     6.4940
   2 ->  4    -1.0242     1.2449    -0.4634     0.9519    -1.0407     1.3755     2.5874
   3 ->  4    -0.9288     0.0537    -0.1921    -2.3286    -0.1898     1.0514     2.7325

Building Xtilde...

Building Z-vector RHS...

Solving CPSCF equations
Using DIIS solver

 Iter         Residual      
------  --------------------
    1      0.388180777553
    2      0.243130666706
    3      0.038315353296
    4      0.023554130456
    5      0.012164497234
    6      0.005588061587
    7      0.002018239936
    8      0.000674678718
    9      0.000277957369
   10      0.000101553420
   11      0.000034198902

CPSCF converged

Building X...

Building Xtilde...

Building Z-vector RHS...

Solving CPSCF equations
Using DIIS solver

 Iter         Residual      
------  --------------------
    1      0.140094783408
    2      0.083133802757
    3      0.016359854439
    4      0.005428374163
    5      0.002790130353
    6      0.001358651154
    7      0.000730999524
    8      0.000444166168
    9      0.000215083749
   10      0.000071545468

CPSCF converged

Building X...

Building Xtilde...

Building Z-vector RHS...

Solving CPSCF equations
Using DIIS solver

 Iter         Residual      
------  --------------------
    1      0.310566387068
    2      0.216144830865
    3      0.018869757649
    4      0.011735650003
    5      0.005060431094
    6      0.002930526533
    7      0.001532626860
    8      0.000568855159
    9      0.000242269422
   10      0.000076343904

CPSCF converged

Building X...

Lower state energy:      -230.2818619758
Upper state energy:      -230.2818539533
Energy difference:          0.0000080225
 Energy calculation finished, energy:  0.000000000E+00

Converting Cartesians to HDLC

Converting Cartesians to HDLC

Converting Cartesians to HDLC
 in dlf_makehessian...
Updating Hessian with the BFGS update, No    14
Testing convergence  in cycle   15
    Energy  0.0000E+00 Target: 1.0000E-06 converged?  yes
  Max step  1.2094E-01 Target: 1.8000E-03 converged?   no
  RMS step  2.2698E-02 Target: 1.2000E-03 converged?   no
  Max grad  2.5264E-03 Target: 4.5000E-04 converged?   no
  RMS grad  1.0211E-03 Target: 3.0000E-04 converged?   no

Converting HDLC to Cartesians
DFTD Energy:    -0.0846387 hartree

                      *** Start SCF Iterations ***

 Iter     DIIS Error       Energy change         Energy        Time(s)
------------------------------------------------------------------------
Initial temperature is 5000.000000
| Skip purify step
|    1     0.0595637930    -230.3487182998    -230.3487182998     0.05  
|    2     0.1177153478      +0.6121473957    -229.7365709041     0.05  
|    3     0.0213021743      -0.3041882975    -230.0407592016     0.05  
|    4     0.0179868872      -0.0085399273    -230.0492991289     0.05  
|    5     0.0112030229      -0.0032706838    -230.0525698127     0.04  
|    6     0.0063916467      -0.0014739198    -230.0540437325     0.04  
|    7     0.0032998260      -0.0004304025    -230.0544741350     0.04  
|    8     0.0007643818      -0.0001181089    -230.0545922439     0.04  
|    9     0.0003739997      -0.0000133875    -230.0546056314     0.06  
|   10     0.0001877527      -0.0000035667    -230.0546091981     0.03  
|   11     0.0000978759      -0.0000014458    -230.0546106439     0.03  
|   12     0.0000257559      -0.0000005133    -230.0546111572     0.03  
------------------------------------------------------------------------
FINAL ENERGY: -230.0546111572 a.u.
Fractional Occupation Entropy: 0.0000000000
Mermin Free Energy:            -230.0546111572
DISPERSION CONTRIBUTION TO ENERGY: -0.0846387164 a.u.
HOMO-LUMO GAP: 2.134 eV
CENTER OF MASS: {0.013990, 0.003271, -0.092532} ANGS
DIPOLE MOMENT: {4.717884, 0.463743, 2.843871} (|D| = 5.528209) DEBYE

  Active Space Parameters
--------------------------------------------
Number of closed orbitals:              19
Number of active orbitals:               3
Number of virtual orbitals:             74
Number of molecular orbitals:           96
Number of basis functions:             102
Number of active electrons:              4
Number of alpha electrons:               2
Number of beta electrons:                2

  Orbital      Energy        Occupation
-----------------------------------------
     18       -0.505631        1.000000
     19       -0.443761        1.000000
     20       -0.249899        0.666667
     21       -0.181935        0.666667
     22       -0.103508        0.666667
     23        0.084881        0.000000
     24        0.176150        0.000000

  CAS Parameters
--------------------------------------------
Number of determinants:                  9
Number of singlet CSFs:                  6
Number of doublet CSFs:                  0
Number of triplet CSFs:                  3
Number of quartet CSFs:                  0
Number of quintet CSFs:                  0
Number of sextet CSFs:                   0
Number of septet CSFs:                   0
Number of singlet states:                4
Number of doublet states:                0
Number of triplet states:                0
Number of quartet states:                0
Number of quintet states:                0
Number of sextet states:                 0
Number of septet states:                 0
Using the hard-coded solver

Singlet state  1 energy:       -230.35722436758780

        0.96457600292634  X20 X21
       -0.18591337541301  X20 X22
        0.12396436729718  B20 X21 A22
        0.12396436729718  A20 X21 B22
       -0.03890521284392  X20 B21 A22
       -0.03890521284392  X20 A21 B22
       -0.02782480852325  X21 X22

Singlet state  2 energy:       -230.28188817496874

        0.50259990408653  X20 B21 A22
        0.50259990408653  X20 A21 B22
       -0.47510261730433  B20 X21 A22
       -0.47510261730433  A20 X21 B22
        0.14027107212641  X20 X21
       -0.13018590503057  X20 X22
        0.08020634248338  X21 X22

Singlet state  3 energy:       -230.28188610037907

       -0.49354811671484  B20 X21 A22
       -0.49354811671484  A20 X21 B22
       -0.48636339300705  X20 B21 A22
       -0.48636339300705  X20 A21 B22
       -0.11674878863009  B20 A21 X22
       -0.11674878863009  A20 B21 X22
        0.09440103594818  X20 X21
        0.05921651967958  X21 X22

Singlet state  4 energy:       -230.21102168363939

       -0.68715856402391  B20 A21 X22
       -0.68715856402391  A20 B21 X22
        0.14794685097560  X20 X22
        0.08183937015902  B20 X21 A22
        0.08183937015902  A20 X21 B22
        0.08155778030963  X20 B21 A22
        0.08155778030963  X20 A21 B22
       -0.07659899533335  X21 X22
        0.03423201576577  X20 X21

  Root   Mult.   Total Energy (a.u.)   Ex. Energy (a.u.)     Ex. Energy (eV)     Ex. Energy (nm)
-------------------------------------------------------------------------------------------------
     1  singlet       -230.35722437
     2  singlet       -230.28188817          0.07533619          2.05000177        604.80055583
     3  singlet       -230.28188610          0.07533827          2.05005822        604.78390144
     4  singlet       -230.21102168          0.14620268          3.97837679        311.64524439

Singlet state dipole moments:

  Root       Dx         Dy         Dz         |D|  (Debye)
------------------------------------------------------------
     1    -1.6664     0.9456     1.3998     2.3728
     2     2.4067     0.7910     2.1740     3.3383
     3     2.3675     0.6959     2.3285     3.3928
     4     7.8580     0.0574     3.6518     8.6652

Singlet state electronic transitions:

 Transition      Tx        Ty        Tz       |T|    Osc. (a.u.) 
-----------------------------------------------------------------
   1 ->  2    -1.0750    0.2973   -0.5033    1.2236    0.0752
   1 ->  3    -1.0981   -0.0875   -0.0935    1.1056    0.0614
   1 ->  4     0.0547   -0.0094    0.0639    0.0846    0.0007
   2 ->  3     1.8939    0.2189    0.7437    2.0464    0.0000
   2 ->  4    -0.7153    0.2677   -0.4417    0.8823    0.0368
   3 ->  4     0.8039   -0.0001    0.0412    0.8049    0.0306

Singlet state velocity transition dipole moments:

 Transition      Px        Py        Pz       |P|    Osc. (a.u.) 
-----------------------------------------------------------------
   1 ->  2     0.0443   -0.0444    0.0460    0.0778    0.0535
   1 ->  3     0.0715    0.0169   -0.0171    0.0754    0.0503
   1 ->  4    -0.0090    0.0030   -0.0019    0.0096    0.0004
   2 ->  3     0.0012    0.0015   -0.0076    0.0078   13.2276
   2 ->  4     0.0308   -0.0275    0.0317    0.0520    0.0255
   3 ->  4    -0.0525   -0.0044    0.0058    0.0531    0.0265

Singlet state magnetic transition dipole moments and rotational strengths:

 Transition      Lx        Ly        Lz        |L|    R(vel) (a.u.)
--------------------------------------------------------------------
   1 ->  2    -0.7451    0.6412   -0.1466    0.9939   -0.9054
   1 ->  3     0.9678   -0.6420   -0.2006    1.1786    0.8192
   1 ->  4    -0.0715    0.0197   -0.0075    0.0745    0.0049
   2 ->  3     0.4075   -0.2053    0.1646    0.4851  -347.5190
   2 ->  4    -0.6298    0.4739   -0.1910    0.8110   -0.5428
   3 ->  4    -0.6094    0.3647    0.1067    0.7181    0.4380

Singlet state electric quadrupole moments (Cartesian):
Operator origin (a.u.):     0.026437,     0.006181,    -0.174860 

 Root     Qxy        Qxz        Qyz        Qxx        Qyy        Qzz       R^2
--------------------------------------------------------------------------------------------
    1    -4.9181    -5.9302    -2.5056   -38.7587   -23.7168   -28.2777   -90.7532
    2    -5.2929    -6.4134    -2.0305   -43.8944   -22.6979   -27.7781   -94.3704
    3    -5.4817    -6.3605    -1.3822   -43.7981   -22.6765   -27.8418   -94.3164
    4    -5.2811    -7.4250    -0.5946   -49.5532   -21.1408   -27.9383   -98.6323

Singlet state electric transition quadrupole moments (Cartesian):

 Transition     Qxy        Qxz        Qyz        Qxx        Qyy        Qzz       norm (a.u.)
--------------------------------------------------------------------------------------------
   1 ->  2    -1.0517     1.3905    -0.5447     1.4929    -1.2048     1.4245     3.0076
   1 ->  3     1.3342     0.4498     0.3073     3.6640     0.0184    -1.0659     4.0790
   1 ->  4     0.0155    -0.2268     0.0272    -0.0015     0.0812    -0.2085     0.3201
   2 ->  3    -1.1239    -2.6809    -0.7439    -6.0115     1.4035    -0.8087     6.9113
   2 ->  4    -1.1659     1.2386    -0.4781     0.5191    -1.0627     1.5453     2.6284
   3 ->  4    -0.7251    -0.1661    -0.0964    -2.4717     0.0061     0.7875     2.7004

Building Xtilde...

Building Z-vector RHS...

Solving CPSCF equations
Using DIIS solver

 Iter         Residual      
------  --------------------
    1      0.275070556226
    2      0.164038784587
    3      0.038278060906
    4      0.022283185952
    5      0.011492822186
    6      0.004968284374
    7      0.001647320936
    8      0.000561693741
    9      0.000227700602
   10      0.000085930688

CPSCF converged

Building X...

Building Xtilde...

Building Z-vector RHS...

Solving CPSCF equations
Using DIIS solver

 Iter         Residual      
------  --------------------
    1      0.236801187352
    2      0.152652434664
    3      0.014512507329
    4      0.005412258133
    5      0.001943152012
    6      0.000967738882
    7      0.000326274736
    8      0.000199967586
    9      0.000130444411
   10      0.000065184020

CPSCF converged

Building X...

Building Xtilde...

Building Z-vector RHS...

Solving CPSCF equations
Using DIIS solver

 Iter         Residual      
------  --------------------
    1      0.340319427945
    2      0.234051402700
    3      0.019707425842
    4      0.010693474817
    5      0.003286680553
    6      0.001602213655
    7      0.000940115665
    8      0.000536178479
    9      0.000269489682
   10      0.000098755799

CPSCF converged

Building X...

Lower state energy:      -230.2818881750
Upper state energy:      -230.2818861004
Energy difference:          0.0000020746
 Energy calculation finished, energy:  0.000000000E+00

Converting Cartesians to HDLC

Converting Cartesians to HDLC

Converting Cartesians to HDLC
 in dlf_makehessian...
Updating Hessian with the BFGS update, No    15
Testing convergence  in cycle   16
    Energy  0.0000E+00 Target: 1.0000E-06 converged?  yes
  Max step  2.7217E-02 Target: 1.8000E-03 converged?   no
  RMS step  5.8938E-03 Target: 1.2000E-03 converged?   no
  Max grad  1.2377E-02 Target: 4.5000E-04 converged?   no
  RMS grad  5.5272E-03 Target: 3.0000E-04 converged?   no

Converting HDLC to Cartesians
DFTD Energy:    -0.0846585 hartree

                      *** Start SCF Iterations ***

 Iter     DIIS Error       Energy change         Energy        Time(s)
------------------------------------------------------------------------
Initial temperature is 5000.000000
| Skip purify step
|    1     0.0594893326    -230.3486793844    -230.3486793844     0.05  
|    2     0.1173939585      +0.6113022966    -229.7373770878     0.05  
|    3     0.0211098689      -0.3033160097    -230.0406930975     0.05  
|    4     0.0179057928      -0.0085690274    -230.0492621250     0.05  
|    5     0.0111526703      -0.0032831722    -230.0525452971     0.04  
|    6     0.0063685887      -0.0014800139    -230.0540253110     0.04  
|    7     0.0032985521      -0.0004334881    -230.0544587991     0.04  
|    8     0.0007624805      -0.0001198500    -230.0545786491     0.04  
|    9     0.0003728464      -0.0000136171    -230.0545922662     0.06  
|   10     0.0001896511      -0.0000036556    -230.0545959218     0.03  
|   11     0.0000981949      -0.0000014862    -230.0545974080     0.03  
|   12     0.0000256940      -0.0000005205    -230.0545979286     0.03  
------------------------------------------------------------------------
FINAL ENERGY: -230.0545979286 a.u.
Fractional Occupation Entropy: 0.0000000000
Mermin Free Energy:            -230.0545979286
DISPERSION CONTRIBUTION TO ENERGY: -0.0846584957 a.u.
HOMO-LUMO GAP: 2.134 eV
CENTER OF MASS: {0.013764, 0.003167, -0.092295} ANGS
DIPOLE MOMENT: {4.718535, 0.465268, 2.841101} (|D| = 5.527467) DEBYE

  Active Space Parameters
--------------------------------------------
Number of closed orbitals:              19
Number of active orbitals:               3
Number of virtual orbitals:             74
Number of molecular orbitals:           96
Number of basis functions:             102
Number of active electrons:              4
Number of alpha electrons:               2
Number of beta electrons:                2

  Orbital      Energy        Occupation
-----------------------------------------
     18       -0.505664        1.000000
     19       -0.443938        1.000000
     20       -0.249853        0.666667
     21       -0.181888        0.666667
     22       -0.103458        0.666667
     23        0.084861        0.000000
     24        0.176125        0.000000

  CAS Parameters
--------------------------------------------
Number of determinants:                  9
Number of singlet CSFs:                  6
Number of doublet CSFs:                  0
Number of triplet CSFs:                  3
Number of quartet CSFs:                  0
Number of quintet CSFs:                  0
Number of sextet CSFs:                   0
Number of septet CSFs:                   0
Number of singlet states:                4
Number of doublet states:                0
Number of triplet states:                0
Number of quartet states:                0
Number of quintet states:                0
Number of sextet states:                 0
Number of septet states:                 0
Using the hard-coded solver

Singlet state  1 energy:       -230.35724489280631

        0.96457029817369  X20 X21
       -0.18594242026267  X20 X22
        0.12398893931395  B20 X21 A22
        0.12398893931395  A20 X21 B22
       -0.03883496018695  X20 B21 A22
       -0.03883496018695  X20 A21 B22
       -0.02782584834808  X21 X22

Singlet state  2 energy:       -230.28189744700134

        0.64712150244018  B20 X21 A22
        0.64712150244018  A20 X21 B22
       -0.22785645724984  X20 B21 A22
       -0.22785645724984  X20 A21 B22
       -0.16780063532970  X20 X21
        0.11313042646807  X20 X22
       -0.09836569922324  X21 X22
        0.06324173679089  B20 A21 X22
        0.06324173679089  A20 B21 X22

Singlet state  3 energy:       -230.28189689708387

        0.66126169121364  X20 B21 A22
        0.66126169121364  X20 A21 B22
        0.22489196429632  B20 X21 A22
        0.22489196429632  A20 X21 B22
        0.09863894949144  B20 A21 X22
        0.09863894949144  A20 B21 X22
       -0.06444577381831  X20 X22
       -0.02067931564274  X20 X21

Singlet state  4 energy:       -230.21103534443287

       -0.68724048234273  B20 A21 X22
       -0.68724048234273  A20 B21 X22
        0.14757650240300  X20 X22
        0.08159603649102  B20 X21 A22
        0.08159603649102  A20 X21 B22
        0.08153484868114  X20 B21 A22
        0.08153484868114  X20 A21 B22
       -0.07642921410282  X21 X22
        0.03419211294713  X20 X21

  Root   Mult.   Total Energy (a.u.)   Ex. Energy (a.u.)     Ex. Energy (eV)     Ex. Energy (nm)
-------------------------------------------------------------------------------------------------
     1  singlet       -230.35724489
     2  singlet       -230.28189745          0.07534745          2.05030798        604.71022851
     3  singlet       -230.28189690          0.07534800          2.05032294        604.70581511
     4  singlet       -230.21103534          0.14620955          3.97856358        311.63061289

Singlet state dipole moments:

  Root       Dx         Dy         Dz         |D|  (Debye)
------------------------------------------------------------
     1    -1.6621     0.9505     1.3986     2.3711
     2     6.2868     1.2217     3.7281     7.4105
     3    -1.5082     0.2707     0.7692     1.7146
     4     7.8572     0.0574     3.6483     8.6631

Singlet state electronic transitions:

 Transition      Tx        Ty        Tz       |T|    Osc. (a.u.) 
-----------------------------------------------------------------
   1 ->  2     1.4544   -0.2260    0.4913    1.5517    0.1209
   1 ->  3     0.4927    0.2118   -0.1449    0.5555    0.0155
   1 ->  4     0.0543   -0.0091    0.0638    0.0843    0.0007
   2 ->  3     1.1106    0.1144    0.4630    1.2086    0.0000
   2 ->  4     0.2731   -0.2381    0.3755    0.5218    0.0129
   3 ->  4    -1.0397    0.1219   -0.2367    1.0733    0.0544

Singlet state velocity transition dipole moments:

 Transition      Px        Py        Pz       |P|    Osc. (a.u.) 
-----------------------------------------------------------------
   1 ->  2    -0.0718    0.0319   -0.0333    0.0853    0.0644
   1 ->  3    -0.0437   -0.0351    0.0361    0.0666    0.0393
   1 ->  4    -0.0089    0.0030   -0.0019    0.0096    0.0004
   2 ->  3     0.0012    0.0015   -0.0076    0.0078   26.2885
   2 ->  4    -0.0036    0.0264   -0.0310    0.0409    0.0157
   3 ->  4     0.0608   -0.0086    0.0092    0.0620    0.0362

Singlet state magnetic transition dipole moments and rotational strengths:

 Transition      Lx        Ly        Lz        |L|    R(vel) (a.u.)
--------------------------------------------------------------------
   1 ->  2     0.2254   -0.2815    0.2220    0.4234   -0.4323
   1 ->  3    -1.1997    0.8637    0.1111    1.4824    0.3471
   1 ->  4    -0.0714    0.0196   -0.0076    0.0744    0.0048
   2 ->  3     0.4074   -0.2054    0.1651    0.4852  -691.8561
   2 ->  4     0.8366   -0.5882    0.1229    1.0301   -0.3158
   3 ->  4     0.2588   -0.1108   -0.1813    0.3348    0.2118

Singlet state electric quadrupole moments (Cartesian):
Operator origin (a.u.):     0.026010,     0.005984,    -0.174412 

 Root     Qxy        Qxz        Qyz        Qxx        Qyy        Qzz       R^2
--------------------------------------------------------------------------------------------
    1    -5.0323    -5.8919    -2.4940   -38.6096   -23.6634   -28.2487   -90.5216
    2    -6.3548    -8.5225    -2.4867   -48.5736   -21.5036   -28.4181   -98.4953
    3    -4.6446    -4.1669    -0.9018   -38.8110   -23.7547   -27.1548   -89.7206
    4    -5.3940    -7.3789    -0.5829   -49.3961   -21.0768   -27.9204   -98.3932

Singlet state electric transition quadrupole moments (Cartesian):

 Transition     Qxy        Qxz        Qyz        Qxx        Qyy        Qzz       norm (a.u.)
--------------------------------------------------------------------------------------------
   1 ->  2     0.3310    -1.4429     0.3456    -2.9901     1.0680    -0.7882     3.6074
   1 ->  3    -1.6644     0.2309    -0.5160    -2.5949    -0.5622     1.5982     3.5628
   1 ->  4     0.0154    -0.2268     0.0271    -0.0011     0.0804    -0.2077     0.3194
   2 ->  3    -0.7403    -1.5590    -0.1778    -3.5068     0.8348    -0.5008     4.0318
   2 ->  4     1.3655    -1.0306     0.4662     0.6590     0.9451    -1.7356     2.7357
   3 ->  4     0.1208     0.7077    -0.1311     2.4403    -0.4881    -0.0028     2.5935

Building Xtilde...

Building Z-vector RHS...

Solving CPSCF equations
Using DIIS solver

 Iter         Residual      
------  --------------------
    1      0.093348919764
    2      0.059745861253
    3      0.029452601706
    4      0.018024018402
    5      0.009695219315
    6      0.003340910081
    7      0.001401888116
    8      0.000309829001
    9      0.000093932470

CPSCF converged

Building X...

Building Xtilde...

Building Z-vector RHS...

Solving CPSCF equations
Using DIIS solver

 Iter         Residual      
------  --------------------
    1      0.505245977600
    2      0.336425488490
    3      0.023427679664
    4      0.012154809475
    5      0.003443904945
    6      0.002122472788
    7      0.001081080603
    8      0.000579671188
    9      0.000260862719
   10      0.000087636969

CPSCF converged

Building X...

Building Xtilde...

Building Z-vector RHS...

Solving CPSCF equations
Using DIIS solver

 Iter         Residual      
------  --------------------
    1      0.222642663182
    2      0.146360183118
    3      0.019933195709
    4      0.010879240797
    5      0.005119966307
    6      0.003061418824
    7      0.001428871552
    8      0.000474531623
    9      0.000189695009
   10      0.000071470434

CPSCF converged

Building X...

Lower state energy:      -230.2818974470
Upper state energy:      -230.2818968971
Energy difference:          0.0000005499
 Energy calculation finished, energy:  0.000000000E+00

Converting Cartesians to HDLC

Converting Cartesians to HDLC

Converting Cartesians to HDLC
 in dlf_makehessian...
Updating Hessian with the BFGS update, No    16
Testing convergence  in cycle   17
    Energy  0.0000E+00 Target: 1.0000E-06 converged?  yes
  Max step  3.6739E-01 Target: 1.8000E-03 converged?   no
  RMS step  6.6310E-02 Target: 1.2000E-03 converged?   no
  Max grad  3.4965E-02 Target: 4.5000E-04 converged?   no
  RMS grad  1.4840E-02 Target: 3.0000E-04 converged?   no

Converting HDLC to Cartesians
DFTD Energy:    -0.0846712 hartree

                      *** Start SCF Iterations ***

 Iter     DIIS Error       Energy change         Energy        Time(s)
------------------------------------------------------------------------
Initial temperature is 5000.000000
| Skip purify step
|    1     0.0594151925    -230.3483311463    -230.3483311463     0.05  
|    2     0.1170561249      +0.6106937647    -229.7376373817     0.05  
|    3     0.0209801731      -0.3030269954    -230.0406643771     0.05  
|    4     0.0178473001      -0.0085695574    -230.0492339345     0.05  
|    5     0.0111158053      -0.0032845323    -230.0525184669     0.04  
|    6     0.0063488000      -0.0014799128    -230.0539983797     0.04  
|    7     0.0032929441      -0.0004334751    -230.0544318547     0.04  
|    8     0.0007584364      -0.0001199706    -230.0545518253     0.04  
|    9     0.0003714724      -0.0000135599    -230.0545653852     0.06  
|   10     0.0001890217      -0.0000036421    -230.0545690273     0.03  
|   11     0.0000978567      -0.0000014811    -230.0545705083     0.03  
|   12     0.0000255894      -0.0000005187    -230.0545710270     0.03  
------------------------------------------------------------------------
FINAL ENERGY: -230.0545710270 a.u.
Fractional Occupation Entropy: 0.0000000000
Mermin Free Energy:            -230.0545710270
DISPERSION CONTRIBUTION TO ENERGY: -0.0846712092 a.u.
HOMO-LUMO GAP: 2.137 eV
CENTER OF MASS: {0.013464, 0.003088, -0.092115} ANGS
DIPOLE MOMENT: {4.721519, 0.466118, 2.839098} (|D| = 5.529058) DEBYE

  Active Space Parameters
--------------------------------------------
Number of closed orbitals:              19
Number of active orbitals:               3
Number of virtual orbitals:             74
Number of molecular orbitals:           96
Number of basis functions:             102
Number of active electrons:              4
Number of alpha electrons:               2
Number of beta electrons:                2

  Orbital      Energy        Occupation
-----------------------------------------
     18       -0.505602        1.000000
     19       -0.444033        1.000000
     20       -0.249911        0.666667
     21       -0.181933        0.666667
     22       -0.103409        0.666667
     23        0.084905        0.000000
     24        0.176099        0.000000

  CAS Parameters
--------------------------------------------
Number of determinants:                  9
Number of singlet CSFs:                  6
Number of doublet CSFs:                  0
Number of triplet CSFs:                  3
Number of quartet CSFs:                  0
Number of quintet CSFs:                  0
Number of sextet CSFs:                   0
Number of septet CSFs:                   0
Number of singlet states:                4
Number of doublet states:                0
Number of triplet states:                0
Number of quartet states:                0
Number of quintet states:                0
Number of sextet states:                 0
Number of septet states:                 0
Using the hard-coded solver

Singlet state  1 energy:       -230.35737400776111

        0.96467169106573  X20 X21
       -0.18581841027012  X20 X22
        0.12373725439433  B20 X21 A22
        0.12373725439433  A20 X21 B22
       -0.03871866110097  X20 B21 A22
       -0.03871866110097  X20 A21 B22
       -0.02777848151212  X21 X22

Singlet state  2 energy:       -230.28190507234754

       -0.59667206394304  B20 X21 A22
       -0.59667206394304  A20 X21 B22
        0.34224023659624  X20 B21 A22
        0.34224023659624  X20 A21 B22
        0.16107425424402  X20 X21
       -0.12255503300441  X20 X22
        0.09382301474871  X21 X22
       -0.04438877976187  B20 A21 X22
       -0.04438877976187  A20 B21 X22

Singlet state  3 energy:       -230.28190399506002

       -0.61000036743707  X20 B21 A22
       -0.61000036743707  X20 A21 B22
       -0.33681042372560  B20 X21 A22
       -0.33681042372560  A20 X21 B22
       -0.10818732541417  B20 A21 X22
       -0.10818732541417  A20 B21 X22
        0.05018702914238  X20 X21
        0.04293216770486  X20 X22
        0.03384784652422  X21 X22

Singlet state  4 energy:       -230.21099202006042

       -0.68732410037604  B20 A21 X22
       -0.68732410037604  A20 B21 X22
        0.14726859855544  X20 X22
        0.08145917896884  X20 B21 A22
        0.08145917896884  X20 A21 B22
        0.08134004407844  B20 X21 A22
        0.08134004407844  A20 X21 B22
       -0.07626295793946  X21 X22
        0.03410985183883  X20 X21

  Root   Mult.   Total Energy (a.u.)   Ex. Energy (a.u.)     Ex. Energy (eV)     Ex. Energy (nm)
-------------------------------------------------------------------------------------------------
     1  singlet       -230.35737401
     2  singlet       -230.28190507          0.07546894          2.05361388        603.73676825
     3  singlet       -230.28190400          0.07547001          2.05364319        603.72815028
     4  singlet       -230.21099202          0.14638199          3.98325589        311.26350916

Singlet state dipole moments:

  Root       Dx         Dy         Dz         |D|  (Debye)
------------------------------------------------------------
     1    -1.6589     0.9537     1.3963     2.3688
     2     5.0545     1.0900     3.2193     6.0910
     3    -0.2648     0.4051     1.2750     1.3638
     4     7.8593     0.0578     3.6461     8.6640

Singlet state electronic transitions:

 Transition      Tx        Ty        Tz       |T|    Osc. (a.u.) 
-----------------------------------------------------------------
   1 ->  2    -1.3410    0.2603   -0.5091    1.4579    0.1069
   1 ->  3    -0.7440   -0.1675    0.0554    0.7646    0.0294
   1 ->  4     0.0539   -0.0090    0.0636    0.0839    0.0007
   2 ->  3     1.5790    0.1727    0.6380    1.7117    0.0000
   2 ->  4    -0.4535    0.2557   -0.4119    0.6639    0.0208
   3 ->  4     0.9736   -0.0777    0.1657    0.9906    0.0464

Singlet state velocity transition dipole moments:

 Transition      Px        Py        Pz       |P|    Osc. (a.u.) 
-----------------------------------------------------------------
   1 ->  2     0.0628   -0.0377    0.0393    0.0831    0.0611
   1 ->  3     0.0559    0.0287   -0.0296    0.0694    0.0426
   1 ->  4    -0.0089    0.0029   -0.0018    0.0095    0.0004
   2 ->  3     0.0012    0.0015   -0.0076    0.0078   19.5345
   2 ->  4     0.0144   -0.0275    0.0321    0.0447    0.0188
   3 ->  4    -0.0591    0.0038   -0.0035    0.0594    0.0331

Singlet state magnetic transition dipole moments and rotational strengths:

 Transition      Lx        Ly        Lz        |L|    R(vel) (a.u.)
--------------------------------------------------------------------
   1 ->  2    -0.4353    0.4318   -0.1992    0.6447   -0.6818
   1 ->  3     1.1397   -0.8006   -0.1482    1.4007    0.5972
   1 ->  4    -0.0714    0.0197   -0.0077    0.0745    0.0048
   2 ->  3     0.4066   -0.2053    0.1653    0.4845  -514.7791
   2 ->  4    -0.7761    0.5595   -0.1538    0.9690   -0.4443
   3 ->  4    -0.4042    0.2144    0.1563    0.4835    0.3408

Singlet state electric quadrupole moments (Cartesian):
Operator origin (a.u.):     0.025444,     0.005836,    -0.174073 

 Root     Qxy        Qxz        Qyz        Qxx        Qyy        Qzz       R^2
--------------------------------------------------------------------------------------------
    1    -5.0935    -5.8735    -2.4741   -38.4815   -23.6597   -28.2335   -90.3747
    2    -6.1015    -7.8166    -2.3528   -46.9040   -21.8600   -28.1906   -96.9546
    3    -5.0179    -4.8338    -0.9945   -40.2251   -23.3816   -27.3603   -90.9670
    4    -5.4541    -7.3561    -0.5625   -49.2634   -21.0645   -27.9132   -98.2411

Singlet state electric transition quadrupole moments (Cartesian):

 Transition     Qxy        Qxz        Qyz        Qxx        Qyy        Qzz       norm (a.u.)
--------------------------------------------------------------------------------------------
   1 ->  2    -0.6227     1.4594    -0.4314     2.4717    -1.1515     1.0624     3.3567
   1 ->  3     1.5781     0.0282     0.4438     3.0890     0.3626    -1.4343     3.7972
   1 ->  4     0.0152    -0.2262     0.0268    -0.0010     0.0795    -0.2065     0.3179
   2 ->  3    -0.9944    -2.2247    -0.4453    -4.9994     1.1762    -0.6896     5.7436
   2 ->  4    -1.3211     1.1406    -0.4802    -0.2170    -1.0168     1.7086     2.6976
   3 ->  4    -0.3637    -0.5109     0.0462    -2.5186     0.3123     0.3132     2.6333

Building Xtilde...

Building Z-vector RHS...

Solving CPSCF equations
Using DIIS solver

 Iter         Residual      
------  --------------------
    1      0.113912674127
    2      0.055419983447
    3      0.035173049012
    4      0.016738870255
    5      0.008945706812
    6      0.002605273086
    7      0.000874563986
    8      0.000290082679
    9      0.000091863316

CPSCF converged

Building X...

Building Xtilde...

Building Z-vector RHS...

Solving CPSCF equations
Using DIIS solver

 Iter         Residual      
------  --------------------
    1      0.414783449693
    2      0.275572911470
    3      0.018745710438
    4      0.009578546922
    5      0.002361362554
    6      0.001326358298
    7      0.000472853242
    8      0.000283681835
    9      0.000162170769
   10      0.000070702595

CPSCF converged

Building X...

Building Xtilde...

Building Z-vector RHS...

Solving CPSCF equations
Using DIIS solver

 Iter         Residual      
------  --------------------
    1      0.298312633540
    2      0.200571156016
    3      0.020239023235
    4      0.010290685221
    5      0.003502364508
    6      0.002102405374
    7      0.001101509712
    8      0.000476210912
    9      0.000214034624
   10      0.000082029324

CPSCF converged

Building X...

Lower state energy:      -230.2819050723
Upper state energy:      -230.2819039951
Energy difference:          0.0000010773
 Energy calculation finished, energy:  0.000000000E+00

Converting Cartesians to HDLC

Converting Cartesians to HDLC

Converting Cartesians to HDLC
 in dlf_makehessian...
Updating Hessian with the BFGS update, No    17
Testing convergence  in cycle   18
    Energy  0.0000E+00 Target: 1.0000E-06 converged?  yes
  Max step  5.0472E-01 Target: 1.8000E-03 converged?   no
  RMS step  1.1948E-01 Target: 1.2000E-03 converged?   no
  Max grad  1.0184E-02 Target: 4.5000E-04 converged?   no
  RMS grad  4.8868E-03 Target: 3.0000E-04 converged?   no

Converting HDLC to Cartesians
DFTD Energy:    -0.0846777 hartree

                      *** Start SCF Iterations ***

 Iter     DIIS Error       Energy change         Energy        Time(s)
------------------------------------------------------------------------
Initial temperature is 5000.000000
| Skip purify step
|    1     0.0593761831    -230.3481838921    -230.3481838921     0.05  
|    2     0.1167257345      +0.6104672857    -229.7377166064     0.05  
|    3     0.0208637855      -0.3029397797    -230.0406563860     0.05  
|    4     0.0177958732      -0.0085574938    -230.0492138798     0.05  
|    5     0.0110841422      -0.0032811268    -230.0524950066     0.04  
|    6     0.0063342227      -0.0014780309    -230.0539730375     0.04  
|    7     0.0032919071      -0.0004328392    -230.0544058767     0.04  
|    8     0.0007548558      -0.0001201329    -230.0545260096     0.04  
|    9     0.0003700742      -0.0000134752    -230.0545394849     0.06  
|   10     0.0001874444      -0.0000036102    -230.0545430950     0.03  
|   11     0.0000971221      -0.0000014637    -230.0545445587     0.03  
|   12     0.0000253935      -0.0000005137    -230.0545450724     0.03  
------------------------------------------------------------------------
FINAL ENERGY: -230.0545450724 a.u.
Fractional Occupation Entropy: 0.0000000000
Mermin Free Energy:            -230.0545450724
DISPERSION CONTRIBUTION TO ENERGY: -0.0846777062 a.u.
HOMO-LUMO GAP: 2.141 eV
CENTER OF MASS: {0.013085, 0.003107, -0.091869} ANGS
DIPOLE MOMENT: {4.724836, 0.466299, 2.836833} (|D| = 5.530744) DEBYE

  Active Space Parameters
--------------------------------------------
Number of closed orbitals:              19
Number of active orbitals:               3
Number of virtual orbitals:             74
Number of molecular orbitals:           96
Number of basis functions:             102
Number of active electrons:              4
Number of alpha electrons:               2
Number of beta electrons:                2

  Orbital      Energy        Occupation
-----------------------------------------
     18       -0.505459        1.000000
     19       -0.444060        1.000000
     20       -0.250026        0.666667
     21       -0.182055        0.666667
     22       -0.103371        0.666667
     23        0.084997        0.000000
     24        0.176079        0.000000

  CAS Parameters
--------------------------------------------
Number of determinants:                  9
Number of singlet CSFs:                  6
Number of doublet CSFs:                  0
Number of triplet CSFs:                  3
Number of quartet CSFs:                  0
Number of quintet CSFs:                  0
Number of sextet CSFs:                   0
Number of septet CSFs:                   0
Number of singlet states:                4
Number of doublet states:                0
Number of triplet states:                0
Number of quartet states:                0
Number of quintet states:                0
Number of sextet states:                 0
Number of septet states:                 0
Using the hard-coded solver

Singlet state  1 energy:       -230.35758865796336

        0.96483599490049  X20 X21
       -0.18555482124868  X20 X22
        0.12336459629121  B20 X21 A22
        0.12336459629121  A20 X21 B22
       -0.03853836863096  X20 B21 A22
       -0.03853836863096  X20 A21 B22
       -0.02774175751813  X21 X22

Singlet state  2 energy:       -230.28191386794512

       -0.58617832638246  B20 X21 A22
       -0.58617832638246  A20 X21 B22
        0.36079603733892  X20 B21 A22
        0.36079603733892  X20 A21 B22
        0.15896923614311  X20 X21
       -0.12341295377755  X20 X22
        0.09278499967833  X21 X22
       -0.04081266270811  B20 A21 X22
       -0.04081266270811  A20 B21 X22

Singlet state  3 energy:       -230.28191197505768

       -0.59924686654745  X20 B21 A22
       -0.59924686654745  X20 A21 B22
       -0.35495749274853  B20 X21 A22
       -0.35495749274853  A20 X21 B22
       -0.10939163442314  B20 A21 X22
       -0.10939163442314  A20 B21 X22
        0.05496064463957  X20 X21
        0.03889680075717  X20 X22
        0.03674302134569  X21 X22

Singlet state  4 energy:       -230.21093590469940

       -0.68738232366000  B20 A21 X22
       -0.68738232366000  A20 B21 X22
        0.14708074812060  X20 X22
        0.08144596173782  X20 B21 A22
        0.08144596173782  X20 A21 B22
        0.08108942160938  B20 X21 A22
        0.08108942160938  A20 X21 B22
       -0.07618057212248  X21 X22
        0.03401438287323  X20 X21

  Root   Mult.   Total Energy (a.u.)   Ex. Energy (a.u.)     Ex. Energy (eV)     Ex. Energy (nm)
-------------------------------------------------------------------------------------------------
     1  singlet       -230.35758866
     2  singlet       -230.28191387          0.07567479          2.05921547        602.09445126
     3  singlet       -230.28191198          0.07567668          2.05926698        602.07939118
     4  singlet       -230.21093590          0.14665275          3.99062380        310.68882210

Singlet state dipole moments:

  Root       Dx         Dy         Dz         |D|  (Debye)
------------------------------------------------------------
     1    -1.6547     0.9550     1.3927     2.3643
     2     4.8134     1.0636     3.1178     5.8327
     3    -0.0102     0.4321     1.3729     1.4393
     4     7.8602     0.0586     3.6436     8.6638

Singlet state electronic transitions:

 Transition      Tx        Ty        Tz       |T|    Osc. (a.u.) 
-----------------------------------------------------------------
   1 ->  2    -1.3157    0.2654   -0.5104    1.4360    0.1040
   1 ->  3    -0.7843   -0.1589    0.0403    0.8013    0.0324
   1 ->  4     0.0537   -0.0090    0.0633    0.0835    0.0007
   2 ->  3     1.6407    0.1805    0.6607    1.7779    0.0000
   2 ->  4    -0.4828    0.2577   -0.4170    0.6881    0.0224
   3 ->  4     0.9593   -0.0698    0.1531    0.9740    0.0449

Singlet state velocity transition dipole moments:

 Transition      Px        Py        Pz       |P|    Osc. (a.u.) 
-----------------------------------------------------------------
   1 ->  2     0.0611   -0.0386    0.0403    0.0828    0.0603
   1 ->  3     0.0579    0.0275   -0.0284    0.0701    0.0433
   1 ->  4    -0.0089    0.0029   -0.0018    0.0095    0.0004
   2 ->  3     0.0012    0.0015   -0.0075    0.0078   13.9344
   2 ->  4     0.0162   -0.0276    0.0323    0.0455    0.0194
   3 ->  4    -0.0588    0.0030   -0.0025    0.0589    0.0326

Singlet state magnetic transition dipole moments and rotational strengths:

 Transition      Lx        Ly        Lz        |L|    R(vel) (a.u.)
--------------------------------------------------------------------
   1 ->  2    -0.4693    0.4567   -0.1960    0.6836   -0.7163
   1 ->  3     1.1253   -0.7880   -0.1533    1.3823    0.6320
   1 ->  4    -0.0717    0.0200   -0.0076    0.0748    0.0048
   2 ->  3     0.4055   -0.2050    0.1653    0.4835  -367.2830
   2 ->  4    -0.7624    0.5534   -0.1592    0.9555   -0.4616
   3 ->  4    -0.4279    0.2318    0.1515    0.5097    0.3585

Singlet state electric quadrupole moments (Cartesian):
Operator origin (a.u.):     0.024728,     0.005872,    -0.173607 

 Root     Qxy        Qxz        Qyz        Qxx        Qyy        Qzz       R^2
--------------------------------------------------------------------------------------------
    1    -5.1329    -5.8651    -2.4501   -38.3418   -23.6894   -28.2426   -90.2738
    2    -6.0805    -7.6709    -2.2987   -46.4548   -21.9578   -28.1614   -96.5740
    3    -5.1182    -4.9635    -0.9983   -40.3987   -23.3336   -27.4152   -91.1476
    4    -5.4951    -7.3444    -0.5375   -49.1189   -21.0866   -27.9287   -98.1343

Singlet state electric transition quadrupole moments (Cartesian):

 Transition     Qxy        Qxz        Qyz        Qxx        Qyy        Qzz       norm (a.u.)
--------------------------------------------------------------------------------------------
   1 ->  2    -0.6716     1.4555    -0.4442     2.3662    -1.1620     1.1080     3.3081
   1 ->  3     1.5580     0.0719     0.4293     3.1653     0.3273    -1.4034     3.8357
   1 ->  4     0.0148    -0.2251     0.0265    -0.0011     0.0785    -0.2049     0.3158
   2 ->  3    -1.0264    -2.3129    -0.4863    -5.1948     1.2201    -0.7138     5.9686
   2 ->  4    -1.3090     1.1549    -0.4803    -0.1449    -1.0255     1.6999     2.6908
   3 ->  4    -0.4049    -0.4754     0.0315    -2.5254     0.2820     0.3655     2.6422

Building Xtilde...

Building Z-vector RHS...

Solving CPSCF equations
Using DIIS solver

 Iter         Residual      
------  --------------------
    1      0.125791321798
    2      0.062258463034
    3      0.035908713011
    4      0.017113034259
    5      0.009030223216
    6      0.003208546275
    7      0.001011284523
    8      0.000371352406
    9      0.000125855496
   10      0.000060176009

CPSCF converged

Building X...

Building Xtilde...

Building Z-vector RHS...

Solving CPSCF equations
Using DIIS solver

 Iter         Residual      
------  --------------------
    1      0.397021031688
    2      0.263372659609
    3      0.018044200325
    4      0.009159892672
    5      0.002267646426
    6      0.001274844816
    7      0.000429688474
    8      0.000258626866
    9      0.000151033603
   10      0.000068233122

CPSCF converged

Building X...

Building Xtilde...

Building Z-vector RHS...

Solving CPSCF equations
Using DIIS solver

 Iter         Residual      
------  --------------------
    1      0.307680651191
    2      0.207425844254
    3      0.020219388147
    4      0.010202505045
    5      0.003210907543
    6      0.001838805923
    7      0.000948767307
    8      0.000435213672
    9      0.000205352422
   10      0.000082204994

CPSCF converged

Building X...

Lower state energy:      -230.2819138679
Upper state energy:      -230.2819119751
Energy difference:          0.0000018929
 Energy calculation finished, energy:  0.000000000E+00

Converting Cartesians to HDLC

Converting Cartesians to HDLC

Converting Cartesians to HDLC
 in dlf_makehessian...
Updating Hessian with the BFGS update, No    18
Testing convergence  in cycle   19
    Energy  0.0000E+00 Target: 1.0000E-06 converged?  yes
  Max step  2.0223E-01 Target: 1.8000E-03 converged?   no
  RMS step  3.8892E-02 Target: 1.2000E-03 converged?   no
  Max grad  1.9770E-03 Target: 4.5000E-04 converged?   no
  RMS grad  1.0123E-03 Target: 3.0000E-04 converged?   no

Converting HDLC to Cartesians
DFTD Energy:    -0.0846737 hartree

                      *** Start SCF Iterations ***

 Iter     DIIS Error       Energy change         Energy        Time(s)
------------------------------------------------------------------------
Initial temperature is 5000.000000
| Skip purify step
|    1     0.0593402708    -230.3478534477    -230.3478534477     0.05  
|    2     0.1165907497      +0.6101318009    -229.7377216468     0.05  
|    3     0.0207878009      -0.3029390895    -230.0406607363     0.05  
|    4     0.0177690877      -0.0085408293    -230.0492015656     0.05  
|    5     0.0110713760      -0.0032765142    -230.0524780799     0.04  
|    6     0.0063374799      -0.0014772752    -230.0539553551     0.04  
|    7     0.0033030342      -0.0004332729    -230.0543886280     0.04  
|    8     0.0007561745      -0.0001211227    -230.0545097507     0.04  
|    9     0.0003687802      -0.0000135178    -230.0545232685     0.06  
|   10     0.0001859854      -0.0000035880    -230.0545268565     0.03  
|   11     0.0000963898      -0.0000014480    -230.0545283045     0.03  
|   12     0.0000252432      -0.0000005079    -230.0545288124     0.03  
------------------------------------------------------------------------
FINAL ENERGY: -230.0545288124 a.u.
Fractional Occupation Entropy: 0.0000000000
Mermin Free Energy:            -230.0545288124
DISPERSION CONTRIBUTION TO ENERGY: -0.0846736800 a.u.
HOMO-LUMO GAP: 2.145 eV
CENTER OF MASS: {0.012821, 0.003340, -0.091615} ANGS
DIPOLE MOMENT: {4.726808, 0.464964, 2.835671} (|D| = 5.531721) DEBYE

  Active Space Parameters
--------------------------------------------
Number of closed orbitals:              19
Number of active orbitals:               3
Number of virtual orbitals:             74
Number of molecular orbitals:           96
Number of basis functions:             102
Number of active electrons:              4
Number of alpha electrons:               2
Number of beta electrons:                2

  Orbital      Energy        Occupation
-----------------------------------------
     18       -0.505272        1.000000
     19       -0.443984        1.000000
     20       -0.250148        0.666667
     21       -0.182192        0.666667
     22       -0.103367        0.666667
     23        0.085095        0.000000
     24        0.176079        0.000000

  CAS Parameters
--------------------------------------------
Number of determinants:                  9
Number of singlet CSFs:                  6
Number of doublet CSFs:                  0
Number of triplet CSFs:                  3
Number of quartet CSFs:                  0
Number of quintet CSFs:                  0
Number of sextet CSFs:                   0
Number of septet CSFs:                   0
Number of singlet states:                4
Number of doublet states:                0
Number of triplet states:                0
Number of quartet states:                0
Number of quintet states:                0
Number of sextet states:                 0
Number of septet states:                 0
Using the hard-coded solver

Singlet state  1 energy:       -230.35776611366322

        0.96493186862283  X20 X21
       -0.18533646766746  X20 X22
        0.12322797726311  B20 X21 A22
        0.12322797726311  A20 X21 B22
       -0.03831045875065  X20 B21 A22
       -0.03831045875065  X20 A21 B22
       -0.02778537673529  X21 X22

Singlet state  2 energy:       -230.28192193597729

       -0.58399236293889  B20 X21 A22
       -0.58399236293889  A20 X21 B22
        0.36458326423561  X20 B21 A22
        0.36458326423561  X20 A21 B22
        0.15835340475278  X20 X21
       -0.12339903141689  X20 X22
        0.09272918376566  X21 X22
       -0.03976244247683  B20 A21 X22
       -0.03976244247683  A20 B21 X22

Singlet state  3 energy:       -230.28192001796739

       -0.59697855989619  X20 B21 A22
       -0.59697855989619  X20 A21 B22
       -0.35864589146601  B20 X21 A22
       -0.35864589146601  A20 X21 B22
       -0.10957962597501  B20 A21 X22
       -0.10957962597501  A20 B21 X22
        0.05603815986758  X20 X21
        0.03772228870167  X20 X22
        0.03742742088048  X21 X22

Singlet state  4 energy:       -230.21088333937135

       -0.68742062017927  B20 A21 X22
       -0.68742062017927  A20 B21 X22
        0.14705990842873  X20 X22
        0.08153476344923  X20 B21 A22
        0.08153476344923  X20 A21 B22
        0.08073017218346  B20 X21 A22
        0.08073017218346  A20 X21 B22
       -0.07612546047084  X21 X22
        0.03396355109159  X20 X21

  Root   Mult.   Total Energy (a.u.)   Ex. Energy (a.u.)     Ex. Energy (eV)     Ex. Energy (nm)
-------------------------------------------------------------------------------------------------
     1  singlet       -230.35776611
     2  singlet       -230.28192194          0.07584418          2.06382474        600.74975509
     3  singlet       -230.28192002          0.07584610          2.06387693        600.73456322
     4  singlet       -230.21088334          0.14688277          3.99688299        310.20227790

Singlet state dipole moments:

  Root       Dx         Dy         Dz         |D|  (Debye)
------------------------------------------------------------
     1    -1.6502     0.9529     1.3885     2.3578
     2     4.7651     1.0572     3.0971     5.7806
     3     0.0441     0.4344     1.3903     1.4572
     4     7.8592     0.0590     3.6426     8.6625

Singlet state electronic transitions:

 Transition      Tx        Ty        Tz       |T|    Osc. (a.u.) 
-----------------------------------------------------------------
   1 ->  2    -1.3111    0.2659   -0.5113    1.4321    0.1037
   1 ->  3    -0.7934   -0.1573    0.0368    0.8097    0.0332
   1 ->  4     0.0533   -0.0090    0.0630    0.0830    0.0007
   2 ->  3     1.6520    0.1821    0.6656    1.7904    0.0000
   2 ->  4    -0.4892    0.2580   -0.4182    0.6934    0.0228
   3 ->  4     0.9580   -0.0676    0.1513    0.9722    0.0448

Singlet state velocity transition dipole moments:

 Transition      Px        Py        Pz       |P|    Osc. (a.u.) 
-----------------------------------------------------------------
   1 ->  2     0.0610   -0.0387    0.0405    0.0828    0.0603
   1 ->  3     0.0584    0.0272   -0.0281    0.0703    0.0435
   1 ->  4    -0.0089    0.0029   -0.0018    0.0095    0.0004
   2 ->  3     0.0012    0.0014   -0.0075    0.0078   13.8074
   2 ->  4     0.0166   -0.0276    0.0323    0.0457    0.0196
   3 ->  4    -0.0588    0.0028   -0.0023    0.0589    0.0326

Singlet state magnetic transition dipole moments and rotational strengths:

 Transition      Lx        Ly        Lz        |L|    R(vel) (a.u.)
--------------------------------------------------------------------
   1 ->  2    -0.4761    0.4617   -0.1960    0.6915   -0.7232
   1 ->  3     1.1221   -0.7849   -0.1537    1.3780    0.6392
   1 ->  4    -0.0718    0.0202   -0.0076    0.0750    0.0048
   2 ->  3     0.4051   -0.2047    0.1652    0.4830  -363.6793
   2 ->  4    -0.7595    0.5520   -0.1607    0.9526   -0.4654
   3 ->  4    -0.4328    0.2352    0.1504    0.5150    0.3625

Singlet state electric quadrupole moments (Cartesian):
Operator origin (a.u.):     0.024228,     0.006311,    -0.173128 

 Root     Qxy        Qxz        Qyz        Qxx        Qyy        Qzz       R^2
--------------------------------------------------------------------------------------------
    1    -5.1416    -5.8724    -2.4351   -38.2495   -23.7414   -28.2807   -90.2715
    2    -6.0779    -7.6530    -2.2761   -46.2962   -22.0225   -28.1940   -96.5127
    3    -5.1406    -5.0009    -0.9884   -40.3731   -23.3689   -27.4620   -91.2040
    4    -5.5087    -7.3534    -0.5212   -49.0247   -21.1367   -27.9674   -98.1287

Singlet state electric transition quadrupole moments (Cartesian):

 Transition     Qxy        Qxz        Qyz        Qxx        Qyy        Qzz       norm (a.u.)
--------------------------------------------------------------------------------------------
   1 ->  2    -0.6818     1.4543    -0.4471     2.3416    -1.1643     1.1190     3.2971
   1 ->  3     1.5546     0.0832     0.4273     3.1831     0.3198    -1.3970     3.8461
   1 ->  4     0.0147    -0.2240     0.0263    -0.0002     0.0777    -0.2041     0.3143
   2 ->  3    -1.0322    -2.3312    -0.4943    -5.2285     1.2286    -0.7206     6.0091
   2 ->  4    -1.3071     1.1553    -0.4819    -0.1325    -1.0273     1.6986     2.6896
   3 ->  4    -0.4146    -0.4704     0.0277    -2.5296     0.2766     0.3753     2.6477

Building Xtilde...

Building Z-vector RHS...

Solving CPSCF equations
Using DIIS solver

 Iter         Residual      
------  --------------------
    1      0.128432562648
    2      0.063850115635
    3      0.036003911521
    4      0.017155673723
    5      0.009036947205
    6      0.003342637952
    7      0.001028389785
    8      0.000373779474
    9      0.000128531794
   10      0.000060376725

CPSCF converged

Building X...

Building Xtilde...

Building Z-vector RHS...

Solving CPSCF equations
Using DIIS solver

 Iter         Residual      
------  --------------------
    1      0.393296442575
    2      0.260702517267
    3      0.017907608814
    4      0.009079253691
    5      0.002252030738
    6      0.001271477747
    7      0.000428084370
    8      0.000258546066
    9      0.000151125600
   10      0.000067883151

CPSCF converged

Building X...

Building Xtilde...

Building Z-vector RHS...

Solving CPSCF equations
Using DIIS solver

 Iter         Residual      
------  --------------------
    1      0.309146961598
    2      0.208455477181
    3      0.020195079898
    4      0.010167670678
    5      0.003140934707
    6      0.001769214801
    7      0.000904986640
    8      0.000420124441
    9      0.000200875693
   10      0.000081587369

CPSCF converged

Building X...

Lower state energy:      -230.2819219360
Upper state energy:      -230.2819200180
Energy difference:          0.0000019180
 Energy calculation finished, energy:  0.000000000E+00

Converting Cartesians to HDLC

Converting Cartesians to HDLC

Converting Cartesians to HDLC
 in dlf_makehessian...
Updating Hessian with the BFGS update, No    19
Testing convergence  in cycle   20
    Energy  0.0000E+00 Target: 1.0000E-06 converged?  yes
  Max step  3.3562E-02 Target: 1.8000E-03 converged?   no
  RMS step  8.0722E-03 Target: 1.2000E-03 converged?   no
  Max grad  1.0586E-03 Target: 4.5000E-04 converged?   no
  RMS grad  4.2784E-04 Target: 3.0000E-04 converged?   no

Converting HDLC to Cartesians
DFTD Energy:    -0.0846630 hartree

                      *** Start SCF Iterations ***

 Iter     DIIS Error       Energy change         Energy        Time(s)
------------------------------------------------------------------------
Initial temperature is 5000.000000
| Skip purify step
|    1     0.0592610207    -230.3475710687    -230.3475710687     0.05  
|    2     0.1167111063      +0.6099426322    -229.7376284365     0.05  
|    3     0.0208115289      -0.3030425666    -230.0406710030     0.05  
|    4     0.0177958094      -0.0085309304    -230.0492019334     0.05  
|    5     0.0110935164      -0.0032737705    -230.0524757039     0.04  
|    6     0.0063597898      -0.0014788908    -230.0539545947     0.04  
|    7     0.0033200107      -0.0004344833    -230.0543890780     0.04  
|    8     0.0007610198      -0.0001221388    -230.0545112169     0.04  
|    9     0.0003682976      -0.0000136234    -230.0545248402     0.06  
|   10     0.0001851581      -0.0000035730    -230.0545284132     0.03  
|   11     0.0000960061      -0.0000014379    -230.0545298511     0.03  
|   12     0.0000252222      -0.0000005042    -230.0545303554     0.03  
------------------------------------------------------------------------
FINAL ENERGY: -230.0545303554 a.u.
Fractional Occupation Entropy: 0.0000000000
Mermin Free Energy:            -230.0545303554
DISPERSION CONTRIBUTION TO ENERGY: -0.0846630158 a.u.
HOMO-LUMO GAP: 2.146 eV
CENTER OF MASS: {0.012816, 0.003677, -0.091420} ANGS
DIPOLE MOMENT: {4.726584, 0.462497, 2.835545} (|D| = 5.531258) DEBYE

  Active Space Parameters
--------------------------------------------
Number of closed orbitals:              19
Number of active orbitals:               3
Number of virtual orbitals:             74
Number of molecular orbitals:           96
Number of basis functions:             102
Number of active electrons:              4
Number of alpha electrons:               2
Number of beta electrons:                2

  Orbital      Energy        Occupation
-----------------------------------------
     18       -0.505147        1.000000
     19       -0.443859        1.000000
     20       -0.250206        0.666667
     21       -0.182264        0.666667
     22       -0.103392        0.666667
     23        0.085142        0.000000
     24        0.176103        0.000000

  CAS Parameters
--------------------------------------------
Number of determinants:                  9
Number of singlet CSFs:                  6
Number of doublet CSFs:                  0
Number of triplet CSFs:                  3
Number of quartet CSFs:                  0
Number of quintet CSFs:                  0
Number of sextet CSFs:                   0
Number of septet CSFs:                   0
Number of singlet states:                4
Number of doublet states:                0
Number of triplet states:                0
Number of quartet states:                0
Number of quintet states:                0
Number of sextet states:                 0
Number of septet states:                 0
Using the hard-coded solver

Singlet state  1 energy:       -230.35781237764320

        0.96490085016981  X20 X21
       -0.18529138694584  X20 X22
        0.12342521616475  B20 X21 A22
        0.12342521616475  A20 X21 B22
       -0.03814406587147  X20 B21 A22
       -0.03814406587147  X20 A21 B22
       -0.02789321991391  X21 X22

Singlet state  2 energy:       -230.28192692891523

       -0.55224144534534  B20 X21 A22
       -0.55224144534534  A20 X21 B22
        0.41281477013336  X20 B21 A22
        0.41281477013336  X20 A21 B22
        0.15326018782190  X20 X21
       -0.12609191614723  X20 X22
        0.08953068705840  X21 X22
       -0.03019190943969  B20 A21 X22
       -0.03019190943969  A20 B21 X22

Singlet state  3 energy:       -230.28192581895590

       -0.56471437931420  X20 B21 A22
       -0.56471437931420  X20 A21 B22
       -0.40579900071331  B20 X21 A22
       -0.40579900071331  A20 X21 B22
       -0.11245230663993  B20 A21 X22
       -0.11245230663993  A20 B21 X22
        0.06924952818377  X20 X21
        0.04513421847993  X21 X22
        0.02694520853465  X20 X22

Singlet state  4 energy:       -230.21086368193750

       -0.68743207728321  B20 A21 X22
       -0.68743207728321  A20 B21 X22
        0.14718401262493  X20 X22
        0.08167952671881  X20 B21 A22
        0.08167952671881  X20 A21 B22
        0.08038514429714  B20 X21 A22
        0.08038514429714  A20 X21 B22
       -0.07608971723187  X21 X22
        0.03398332805973  X20 X21

  Root   Mult.   Total Energy (a.u.)   Ex. Energy (a.u.)     Ex. Energy (eV)     Ex. Energy (nm)
-------------------------------------------------------------------------------------------------
     1  singlet       -230.35781238
     2  singlet       -230.28192693          0.07588545          2.06494778        600.42303147
     3  singlet       -230.28192582          0.07588656          2.06497799        600.41424935
     4  singlet       -230.21086368          0.14694870          3.99867680        310.06312068

Singlet state dipole moments:

  Root       Dx         Dy         Dz         |D|  (Debye)
------------------------------------------------------------
     1    -1.6469     0.9487     1.3854     2.3519
     2     4.0363     0.9741     2.8058     5.0112
     3     0.7684     0.5109     1.6787     1.9156
     4     7.8569     0.0584     3.6428     8.6605

Singlet state electronic transitions:

 Transition      Tx        Ty        Tz       |T|    Osc. (a.u.) 
-----------------------------------------------------------------
   1 ->  2    -1.2431    0.2773   -0.5135    1.3732    0.0954
   1 ->  3    -0.9015   -0.1352   -0.0067    0.9117    0.0420
   1 ->  4     0.0530   -0.0090    0.0628    0.0827    0.0007
   2 ->  3     1.7813    0.1999    0.7125    1.9289    0.0000
   2 ->  4    -0.5678    0.2627   -0.4294    0.7588    0.0273
   3 ->  4     0.9164   -0.0452    0.1173    0.9250    0.0405

Singlet state velocity transition dipole moments:

 Transition      Px        Py        Pz       |P|    Osc. (a.u.) 
-----------------------------------------------------------------
   1 ->  2     0.0561   -0.0408    0.0427    0.0815    0.0583
   1 ->  3     0.0634    0.0240   -0.0246    0.0722    0.0457
   1 ->  4    -0.0088    0.0029   -0.0018    0.0095    0.0004
   2 ->  3     0.0012    0.0015   -0.0076    0.0078   19.2331
   2 ->  4     0.0215   -0.0278    0.0324    0.0478    0.0214
   3 ->  4    -0.0574    0.0004    0.0003    0.0574    0.0309

Singlet state magnetic transition dipole moments and rotational strengths:

 Transition      Lx        Ly        Lz        |L|    R(vel) (a.u.)
--------------------------------------------------------------------
   1 ->  2    -0.5676    0.5246   -0.1829    0.7942   -0.8047
   1 ->  3     1.0789   -0.7430   -0.1689    1.3208    0.7214
   1 ->  4    -0.0718    0.0202   -0.0076    0.0749    0.0048
   2 ->  3     0.4057   -0.2048    0.1651    0.4835  -505.5146
   2 ->  4    -0.7215    0.5301   -0.1729    0.9119   -0.5041
   3 ->  4    -0.4945    0.2797    0.1361    0.5842    0.4015

Singlet state electric quadrupole moments (Cartesian):
Operator origin (a.u.):     0.024219,     0.006948,    -0.172758 

 Root     Qxy        Qxz        Qyz        Qxx        Qyy        Qzz       R^2
--------------------------------------------------------------------------------------------
    1    -5.1221    -5.8847    -2.4340   -38.2414   -23.7870   -28.3226   -90.3510
    2    -5.8828    -7.2653    -2.1838   -45.3798   -22.2810   -28.1127   -95.7735
    3    -5.2995    -5.4188    -1.0768   -41.2682   -23.2034   -27.6266   -92.0982
    4    -5.4952    -7.3703    -0.5190   -49.0171   -21.1851   -28.0057   -98.2079

Singlet state electric transition quadrupole moments (Cartesian):

 Transition     Qxy        Qxz        Qyz        Qxx        Qyy        Qzz       norm (a.u.)
--------------------------------------------------------------------------------------------
   1 ->  2    -0.8074     1.4433    -0.4816     2.0725    -1.1878     1.2321     3.1924
   1 ->  3     1.4942     0.2076     0.3900     3.3700     0.2216    -1.2982     3.9394
   1 ->  4     0.0150    -0.2233     0.0264     0.0014     0.0776    -0.2044     0.3140
   2 ->  3    -1.0950    -2.5190    -0.5934    -5.6390     1.3227    -0.7738     6.4840
   2 ->  4    -1.2689     1.1880    -0.4848     0.0775    -1.0473     1.6618     2.6685
   3 ->  4    -0.5231    -0.3767    -0.0133    -2.5361     0.1913     0.5134     2.6736

Building Xtilde...

Building Z-vector RHS...

Solving CPSCF equations
Using DIIS solver

 Iter         Residual      
------  --------------------
    1      0.170161536851
    2      0.091368778511
    3      0.037022535364
    4      0.018674396422
    5      0.009981090706
    6      0.004537191297
    7      0.001258277268
    8      0.000422852553
    9      0.000164279851
   10      0.000068394559

CPSCF converged

Building X...

Building Xtilde...

Building Z-vector RHS...

Solving CPSCF equations
Using DIIS solver

 Iter         Residual      
------  --------------------
    1      0.343041533526
    2      0.226202022748
    3      0.016239542040
    4      0.007890771379
    5      0.002068649504
    6      0.001145930119
    7      0.000314118554
    8      0.000184825648
    9      0.000112428857
   10      0.000060009256

CPSCF converged

Building X...

Building Xtilde...

Building Z-vector RHS...

Solving CPSCF equations
Using DIIS solver

 Iter         Residual      
------  --------------------
    1      0.327996037397
    2      0.222548157531
    3      0.020136204900
    4      0.010145406663
    5      0.002676414446
    6      0.001187473034
    7      0.000472467538
    8      0.000196698790
    9      0.000103039028
   10      0.000055787734

CPSCF converged

Building X...

Lower state energy:      -230.2819269289
Upper state energy:      -230.2819258190
Energy difference:          0.0000011100
 Energy calculation finished, energy:  0.000000000E+00

Converting Cartesians to HDLC

Converting Cartesians to HDLC

Converting Cartesians to HDLC
 in dlf_makehessian...
Updating Hessian with the BFGS update, No    20
Testing convergence  in cycle   21
    Energy  0.0000E+00 Target: 1.0000E-06 converged?  yes
  Max step  7.4646E-03 Target: 1.8000E-03 converged?   no
  RMS step  2.4154E-03 Target: 1.2000E-03 converged?   no
  Max grad  5.0010E-03 Target: 4.5000E-04 converged?   no
  RMS grad  2.4185E-03 Target: 3.0000E-04 converged?   no

Converting HDLC to Cartesians
DFTD Energy:    -0.0846561 hartree

                      *** Start SCF Iterations ***

 Iter     DIIS Error       Energy change         Energy        Time(s)
------------------------------------------------------------------------
Initial temperature is 5000.000000
| Skip purify step
|    1     0.0591636072    -230.3476828503    -230.3476828503     0.05  
|    2     0.1168644206      +0.6101794567    -229.7375033936     0.05  
|    3     0.0209013394      -0.3031721608    -230.0406755545     0.05  
|    4     0.0178521048      -0.0085333207    -230.0492088752     0.05  
|    5     0.0111332785      -0.0032742799    -230.0524831551     0.04  
|    6     0.0063833254      -0.0014819556    -230.0539651107     0.04  
|    7     0.0033306304      -0.0004354548    -230.0544005655     0.04  
|    8     0.0007643301      -0.0001223923    -230.0545229578     0.04  
|    9     0.0003685116      -0.0000136591    -230.0545366169     0.06  
|   10     0.0001849244      -0.0000035582    -230.0545401752     0.03  
|   11     0.0000959710      -0.0000014334    -230.0545416086     0.03  
|   12     0.0000252704      -0.0000005031    -230.0545421117     0.03  
------------------------------------------------------------------------
FINAL ENERGY: -230.0545421117 a.u.
Fractional Occupation Entropy: 0.0000000000
Mermin Free Energy:            -230.0545421117
DISPERSION CONTRIBUTION TO ENERGY: -0.0846561329 a.u.
HOMO-LUMO GAP: 2.145 eV
CENTER OF MASS: {0.012974, 0.003875, -0.091314} ANGS
DIPOLE MOMENT: {4.725489, 0.460478, 2.835405} (|D| = 5.530082) DEBYE

  Active Space Parameters
--------------------------------------------
Number of closed orbitals:              19
Number of active orbitals:               3
Number of virtual orbitals:             74
Number of molecular orbitals:           96
Number of basis functions:             102
Number of active electrons:              4
Number of alpha electrons:               2
Number of beta electrons:                2

  Orbital      Energy        Occupation
-----------------------------------------
     18       -0.505131        1.000000
     19       -0.443793        1.000000
     20       -0.250194        0.666667
     21       -0.182259        0.666667
     22       -0.103414        0.666667
     23        0.085132        0.000000
     24        0.176129        0.000000

  CAS Parameters
--------------------------------------------
Number of determinants:                  9
Number of singlet CSFs:                  6
Number of doublet CSFs:                  0
Number of triplet CSFs:                  3
Number of quartet CSFs:                  0
Number of quintet CSFs:                  0
Number of sextet CSFs:                   0
Number of septet CSFs:                   0
Number of singlet states:                4
Number of doublet states:                0
Number of triplet states:                0
Number of quartet states:                0
Number of quintet states:                0
Number of sextet states:                 0
Number of septet states:                 0
Using the hard-coded solver

Singlet state  1 energy:       -230.35777183766581

        0.96482828487084  X20 X21
       -0.18535394291089  X20 X22
        0.12366635674956  B20 X21 A22
        0.12366635674956  A20 X21 B22
       -0.03809689065184  X20 B21 A22
       -0.03809689065184  X20 A21 B22
       -0.02797101380786  X21 X22

Singlet state  2 energy:       -230.28192886833511

       -0.60527019899298  X20 B21 A22
       -0.60527019899298  X20 A21 B22
        0.34203950552346  B20 X21 A22
        0.34203950552346  A20 X21 B22
        0.12627511074937  X20 X22
       -0.11250184814934  X20 X21
       -0.06385507838965  X21 X22

Singlet state  3 energy:       -230.28192859262762

       -0.59379506591043  B20 X21 A22
       -0.59379506591043  A20 X21 B22
       -0.35066356873956  X20 B21 A22
       -0.35066356873956  X20 A21 B22
        0.12539296353217  X20 X21
       -0.11502105507342  B20 A21 X22
       -0.11502105507342  A20 B21 X22
        0.07749833789289  X21 X22
       -0.02637970088137  X20 X22

Singlet state  4 energy:       -230.21087897238712

       -0.68743065641963  B20 A21 X22
       -0.68743065641963  A20 B21 X22
        0.14727061234545  X20 X22
        0.08177507555867  X20 B21 A22
        0.08177507555867  X20 A21 B22
        0.08022351014916  B20 X21 A22
        0.08022351014916  A20 X21 B22
       -0.07606760750728  X21 X22
        0.03401943459109  X20 X21

  Root   Mult.   Total Energy (a.u.)   Ex. Energy (a.u.)     Ex. Energy (eV)     Ex. Energy (nm)
-------------------------------------------------------------------------------------------------
     1  singlet       -230.35777184
     2  singlet       -230.28192887          0.07584297          2.06379186        600.75932644
     3  singlet       -230.28192859          0.07584325          2.06379936        600.75714254
     4  singlet       -230.21087897          0.14689287          3.99715758        310.18096817

Singlet state dipole moments:

  Root       Dx         Dy         Dz         |D|  (Debye)
------------------------------------------------------------
     1    -1.6458     0.9460     1.3842     2.3494
     2     0.1662     0.5221     1.2871     1.3988
     3     4.6319     0.9582     3.1953     5.7081
     4     7.8551     0.0570     3.6427     8.6588

Singlet state electronic transitions:

 Transition      Tx        Ty        Tz       |T|    Osc. (a.u.) 
-----------------------------------------------------------------
   1 ->  2     0.7758   -0.3080    0.4676    0.9568    0.0463
   1 ->  3    -1.3280   -0.0125   -0.2138    1.3452    0.0915
   1 ->  4     0.0528   -0.0090    0.0628    0.0825    0.0007
   2 ->  3    -1.6765   -0.2022   -0.6450    1.8076    0.0000
   2 ->  4     0.8898   -0.2585    0.4406    1.0260    0.0499
   3 ->  4     0.6112    0.0647   -0.0650    0.6180    0.0181

Singlet state velocity transition dipole moments:

 Transition      Px        Py        Pz       |P|    Osc. (a.u.) 
-----------------------------------------------------------------
   1 ->  2    -0.0258    0.0470   -0.0490    0.0727    0.0464
   1 ->  3     0.0807    0.0056   -0.0053    0.0811    0.0578
   1 ->  4    -0.0088    0.0029   -0.0018    0.0095    0.0004
   2 ->  3    -0.0012   -0.0015    0.0076    0.0078   32.0351
   2 ->  4    -0.0428    0.0256   -0.0296    0.0580    0.0315
   3 ->  4    -0.0439   -0.0108    0.0133    0.0471    0.0209

Singlet state magnetic transition dipole moments and rotational strengths:

 Transition      Lx        Ly        Lz        |L|    R(vel) (a.u.)
--------------------------------------------------------------------
   1 ->  2     0.9541   -0.7788    0.0995    1.2356   -0.8722
   1 ->  3     0.7590   -0.4683   -0.2279    0.9205    0.7893
   1 ->  4    -0.0716    0.0201   -0.0077    0.0748    0.0048
   2 ->  3    -0.4063    0.2050   -0.1652    0.4841  -839.7099
   2 ->  4     0.4615   -0.3724    0.2130    0.6301   -0.5007
   3 ->  4    -0.7435    0.4692    0.0546    0.8808    0.3983

Singlet state electric quadrupole moments (Cartesian):
Operator origin (a.u.):     0.024517,     0.007323,    -0.172558 

 Root     Qxy        Qxz        Qyz        Qxx        Qyy        Qzz       R^2
--------------------------------------------------------------------------------------------
    1    -5.0992    -5.8878    -2.4388   -38.2763   -23.8032   -28.3384   -90.4180
    2    -4.9590    -5.1127    -1.5717   -40.5901   -23.4229   -27.4784   -91.4913
    3    -6.1792    -7.5792    -1.6979   -46.1214   -22.0965   -28.2917   -96.5096
    4    -5.4758    -7.3755    -0.5232   -49.0518   -21.2035   -28.0193   -98.2745

Singlet state electric transition quadrupole moments (Cartesian):

 Transition     Qxy        Qxz        Qyz        Qxx        Qyy        Qzz       norm (a.u.)
--------------------------------------------------------------------------------------------
   1 ->  2     1.3399    -1.2376     0.5982    -0.5430     1.1771    -1.6502     2.8440
   1 ->  3     1.0439     0.7739     0.1630     3.9236    -0.2764    -0.6910     4.2028
   1 ->  4     0.0153    -0.2233     0.0266     0.0024     0.0777    -0.2049     0.3144
   2 ->  3     0.9547     2.3822     0.8088     5.3220    -1.2332     0.7026     6.1302
   2 ->  4     0.9504    -1.2390     0.4393    -1.0943     1.0363    -1.3143     2.5749
   3 ->  4    -0.9907     0.1314    -0.2081    -2.2921    -0.2463     1.1382     2.7662

Building Xtilde...

Building Z-vector RHS...

Solving CPSCF equations
Using DIIS solver

 Iter         Residual      
------  --------------------
    1      0.423975157160
    2      0.267970439112
    3      0.038055726296
    4      0.023370014137
    5      0.012094065376
    6      0.005780875300
    7      0.002120470732
    8      0.000703352420
    9      0.000291999337
   10      0.000105345166
   11      0.000034932872

CPSCF converged

Building X...

Building Xtilde...

Building Z-vector RHS...

Solving CPSCF equations
Using DIIS solver

 Iter         Residual      
------  --------------------
    1      0.117614494171
    2      0.066709181359
    3      0.018101913522
    4      0.006730060863
    5      0.003302652287
    6      0.001884872393
    7      0.001024410671
    8      0.000528400610
    9      0.000218666984
   10      0.000064508283

CPSCF converged

Building X...

Building Xtilde...

Building Z-vector RHS...

Solving CPSCF equations
Using DIIS solver

 Iter         Residual      
------  --------------------
    1      0.289763456423
    2      0.202620412716
    3      0.018478782516
    4      0.011944587281
    5      0.005560409194
    6      0.003189712658
    7      0.001537373431
    8      0.000517364482
    9      0.000221371019
   10      0.000066223230

CPSCF converged

Building X...

Lower state energy:      -230.2819288683
Upper state energy:      -230.2819285926
Energy difference:          0.0000002757
 Energy calculation finished, energy:  0.000000000E+00

Converting Cartesians to HDLC

Converting Cartesians to HDLC

Converting Cartesians to HDLC
 in dlf_makehessian...
Updating Hessian with the BFGS update, No    21
Testing convergence  in cycle   22
    Energy  0.0000E+00 Target: 1.0000E-06 converged?  yes
  Max step  1.0181E-01 Target: 1.8000E-03 converged?   no
  RMS step  2.3056E-02 Target: 1.2000E-03 converged?   no
  Max grad  3.8707E-02 Target: 4.5000E-04 converged?   no
  RMS grad  1.6230E-02 Target: 3.0000E-04 converged?   no

Converting HDLC to Cartesians
DFTD Energy:    -0.0846549 hartree

                      *** Start SCF Iterations ***

 Iter     DIIS Error       Energy change         Energy        Time(s)
------------------------------------------------------------------------
Initial temperature is 5000.000000
| Skip purify step
|    1     0.0590875956    -230.3478856258    -230.3478856258     0.05  
|    2     0.1169196934      +0.6104620511    -229.7374235747     0.05  
|    3     0.0209735904      -0.3032517444    -230.0406753192     0.05  
|    4     0.0178916137      -0.0085402152    -230.0492155343     0.05  
|    5     0.0111588651      -0.0032761803    -230.0524917146     0.04  
|    6     0.0063940251      -0.0014838568    -230.0539755714     0.04  
|    7     0.0033319400      -0.0004356731    -230.0544112445     0.04  
|    8     0.0007645529      -0.0001221072    -230.0545333516     0.04  
|    9     0.0003685348      -0.0000136229    -230.0545469746     0.06  
|   10     0.0001849086      -0.0000035465    -230.0545505211     0.03  
|   11     0.0000960321      -0.0000014311    -230.0545519522     0.03  
|   12     0.0000253185      -0.0000005029    -230.0545524551     0.03  
------------------------------------------------------------------------
FINAL ENERGY: -230.0545524551 a.u.
Fractional Occupation Entropy: 0.0000000000
Mermin Free Energy:            -230.0545524551
DISPERSION CONTRIBUTION TO ENERGY: -0.0846548995 a.u.
HOMO-LUMO GAP: 2.144 eV
CENTER OF MASS: {0.013152, 0.003939, -0.091253} ANGS
DIPOLE MOMENT: {4.724834, 0.459150, 2.834986} (|D| = 5.529197) DEBYE

  Active Space Parameters
--------------------------------------------
Number of closed orbitals:              19
Number of active orbitals:               3
Number of virtual orbitals:             74
Number of molecular orbitals:           96
Number of basis functions:             102
Number of active electrons:              4
Number of alpha electrons:               2
Number of beta electrons:                2

  Orbital      Energy        Occupation
-----------------------------------------
     18       -0.505164        1.000000
     19       -0.443793        1.000000
     20       -0.250163        0.666667
     21       -0.182228        0.666667
     22       -0.103423        0.666667
     23        0.085104        0.000000
     24        0.176149        0.000000

  CAS Parameters
--------------------------------------------
Number of determinants:                  9
Number of singlet CSFs:                  6
Number of doublet CSFs:                  0
Number of triplet CSFs:                  3
Number of quartet CSFs:                  0
Number of quintet CSFs:                  0
Number of sextet CSFs:                   0
Number of septet CSFs:                   0
Number of singlet states:                4
Number of doublet states:                0
Number of triplet states:                0
Number of quartet states:                0
Number of quintet states:                0
Number of sextet states:                 0
Number of septet states:                 0
Using the hard-coded solver

Singlet state  1 energy:       -230.35772465955958

        0.96477829589336  X20 X21
       -0.18542543947841  X20 X22
        0.12380428553404  B20 X21 A22
        0.12380428553404  A20 X21 B22
       -0.03809424623060  X20 B21 A22
       -0.03809424623060  X20 A21 B22
       -0.02800207426681  X21 X22

Singlet state  2 energy:       -230.28193035782633

       -0.67444804447055  X20 B21 A22
       -0.67444804447054  X20 A21 B22
       -0.18344179708709  B20 X21 A22
       -0.18344179708709  A20 X21 B22
       -0.09451275132065  B20 A21 X22
       -0.09451275132065  A20 B21 X22
        0.06965203586266  X20 X22

Singlet state  3 energy:       -230.28192998377463

        0.66022718792214  B20 X21 A22
        0.66022718792214  A20 X21 B22
       -0.18556928317231  X20 B21 A22
       -0.18556928317231  X20 A21 B22
       -0.16829772303796  X20 X21
        0.10864130845092  X20 X22
       -0.09992213035701  X21 X22
        0.06788487801382  B20 A21 X22
        0.06788487801382  A20 B21 X22

Singlet state  4 energy:       -230.21090293263123

       -0.68744115193680  B20 A21 X22
       -0.68744115193680  A20 B21 X22
        0.14723419894242  X20 X22
        0.08181149148960  X20 B21 A22
        0.08181149148960  X20 A21 B22
        0.08014843637074  B20 X21 A22
        0.08014843637074  A20 X21 B22
       -0.07602315268433  X21 X22
        0.03403104730207  X20 X21

  Root   Mult.   Total Energy (a.u.)   Ex. Energy (a.u.)     Ex. Energy (eV)     Ex. Energy (nm)
-------------------------------------------------------------------------------------------------
     1  singlet       -230.35772466
     2  singlet       -230.28193036          0.07579430          2.06246755        601.14507460
     3  singlet       -230.28192998          0.07579468          2.06247772        601.14210791
     4  singlet       -230.21090293          0.14682173          3.99522180        310.33125766

Singlet state dipole moments:

  Root       Dx         Dy         Dz         |D|  (Debye)
------------------------------------------------------------
     1    -1.6457     0.9452     1.3840     2.3489
     2    -1.8256     0.2294     0.6173     1.9407
     3     6.6202     1.2485     3.8637     7.7662
     4     7.8544     0.0554     3.6422     8.6580

Singlet state electronic transitions:

 Transition      Tx        Ty        Tz       |T|    Osc. (a.u.) 
-----------------------------------------------------------------
   1 ->  2    -0.4032   -0.2249    0.1753    0.4938    0.0123
   1 ->  3     1.4853   -0.2107    0.4836    1.5762    0.1255
   1 ->  4     0.0528   -0.0089    0.0628    0.0825    0.0007
   2 ->  3    -0.9059   -0.0891   -0.3858    0.9887    0.0000
   2 ->  4     1.0602   -0.1351    0.2628    1.1006    0.0574
   3 ->  4     0.2057   -0.2296    0.3596    0.4737    0.0106

Singlet state velocity transition dipole moments:

 Transition      Px        Py        Pz       |P|    Osc. (a.u.) 
-----------------------------------------------------------------
   1 ->  2     0.0395    0.0370   -0.0381    0.0662    0.0385
   1 ->  3    -0.0750    0.0296   -0.0312    0.0865    0.0658
   1 ->  4    -0.0088    0.0029   -0.0018    0.0095    0.0004
   2 ->  3     0.0012    0.0015   -0.0076    0.0078   29.8599
   2 ->  4    -0.0613    0.0102   -0.0113    0.0632    0.0375
   3 ->  4     0.0003    0.0258   -0.0304    0.0399    0.0149

Singlet state magnetic transition dipole moments and rotational strengths:

 Transition      Lx        Ly        Lz        |L|    R(vel) (a.u.)
--------------------------------------------------------------------
   1 ->  2     1.2102   -0.8798   -0.0926    1.4991    0.2475
   1 ->  3     0.1480   -0.2268    0.2305    0.3556   -0.3300
   1 ->  4    -0.0715    0.0200   -0.0078    0.0747    0.0048
   2 ->  3     0.4065   -0.2051    0.1653    0.4844  -781.1419
   2 ->  4    -0.2065    0.0733    0.1881    0.2888    0.1590
   3 ->  4     0.8504   -0.5944    0.1137    1.0438   -0.2613

Singlet state electric quadrupole moments (Cartesian):
Operator origin (a.u.):     0.024854,     0.007443,    -0.172444 

 Root     Qxy        Qxz        Qyz        Qxx        Qyy        Qzz       R^2
--------------------------------------------------------------------------------------------
    1    -5.0849    -5.8838    -2.4434   -38.3081   -23.8002   -28.3341   -90.4423
    2    -4.6103    -3.9805    -0.8318   -38.1102   -23.9786   -27.1854   -89.2743
    3    -6.4993    -8.7024    -2.4464   -48.6598   -21.5356   -28.5763   -98.7717
    4    -5.4624    -7.3711    -0.5270   -49.0819   -21.2009   -28.0148   -98.2976

Singlet state electric transition quadrupole moments (Cartesian):

 Transition     Qxy        Qxz        Qyz        Qxx        Qyy        Qzz       norm (a.u.)
--------------------------------------------------------------------------------------------
   1 ->  2     1.6837    -0.3157     0.5352     2.4167     0.6284    -1.6494     3.4895
   1 ->  3     0.2222    -1.4257     0.3124    -3.1414     1.0336    -0.6918     3.6871
   1 ->  4     0.0155    -0.2234     0.0267     0.0029     0.0778    -0.2051     0.3146
   2 ->  3     0.6258     1.2722     0.0760     2.8519    -0.6830     0.4180     3.2849
   2 ->  4    -0.0404    -0.7755     0.1600    -2.4027     0.5514    -0.1103     2.5918
   3 ->  4     1.3721    -0.9751     0.4591     0.8270     0.9116    -1.7347     2.7510

Building Xtilde...

Building Z-vector RHS...

Solving CPSCF equations
Using DIIS solver

 Iter         Residual      
------  --------------------
    1      0.529303897883
    2      0.351607716583
    3      0.025060403075
    4      0.013048767945
    5      0.004018248618
    6      0.002555195749
    7      0.001344868296
    8      0.000658225685
    9      0.000281102199
   10      0.000091837266

CPSCF converged

Building X...

Building Xtilde...

Building Z-vector RHS...

Solving CPSCF equations
Using DIIS solver

 Iter         Residual      
------  --------------------
    1      0.102954557345
    2      0.070731424918
    3      0.028823387765
    4      0.017868141517
    5      0.009865411228
    6      0.003631153101
    7      0.001479815884
    8      0.000323751504
    9      0.000106591631
   10      0.000053961147

CPSCF converged

Building X...

Building Xtilde...

Building Z-vector RHS...

Solving CPSCF equations
Using DIIS solver

 Iter         Residual      
------  --------------------
    1      0.187937849913
    2      0.121758261660
    3      0.019545800359
    4      0.010837301331
    5      0.005406394696
    6      0.003068666847
    7      0.001367596203
    8      0.000433703137
    9      0.000166265263
   10      0.000064631710

CPSCF converged

Building X...

Lower state energy:      -230.2819303578
Upper state energy:      -230.2819299838
Energy difference:          0.0000003741
 Energy calculation finished, energy:  0.000000000E+00

Converting Cartesians to HDLC

Converting Cartesians to HDLC

Converting Cartesians to HDLC
 in dlf_makehessian...
Updating Hessian with the BFGS update, No    22
Testing convergence  in cycle   23
    Energy  0.0000E+00 Target: 1.0000E-06 converged?  yes
  Max step  1.0356E+00 Target: 1.8000E-03 converged?   no
  RMS step  1.8746E-01 Target: 1.2000E-03 converged?   no
  Max grad  3.9618E-02 Target: 4.5000E-04 converged?   no
  RMS grad  1.2727E-02 Target: 3.0000E-04 converged?   no

Converting HDLC to Cartesians
DFTD Energy:    -0.0846580 hartree

                      *** Start SCF Iterations ***

 Iter     DIIS Error       Energy change         Energy        Time(s)
------------------------------------------------------------------------
Initial temperature is 5000.000000
| Skip purify step
|    1     0.0590205003    -230.3480223148    -230.3480223148     0.05  
|    2     0.1168681683      +0.6106206083    -229.7374017064     0.05  
|    3     0.0210285101      -0.3032786468    -230.0406803532     0.05  
|    4     0.0179163843      -0.0085436102    -230.0492239635     0.05  
|    5     0.0111748426      -0.0032769791    -230.0525009425     0.04  
|    6     0.0063981771      -0.0014844515    -230.0539853940     0.04  
|    7     0.0033295244      -0.0004355083    -230.0544209023     0.04  
|    8     0.0007633890      -0.0001216555    -230.0545425578     0.04  
|    9     0.0003683680      -0.0000135600    -230.0545561179     0.06  
|   10     0.0001848908      -0.0000035354    -230.0545596533     0.03  
|   11     0.0000960693      -0.0000014289    -230.0545610821     0.03  
|   12     0.0000253491      -0.0000005025    -230.0545615846     0.03  
------------------------------------------------------------------------
FINAL ENERGY: -230.0545615846 a.u.
Fractional Occupation Entropy: 0.0000000000
Mermin Free Energy:            -230.0545615846
DISPERSION CONTRIBUTION TO ENERGY: -0.0846579804 a.u.
HOMO-LUMO GAP: 2.144 eV
CENTER OF MASS: {0.013336, 0.003923, -0.091193} ANGS
DIPOLE MOMENT: {4.724736, 0.458071, 2.834143} (|D| = 5.528592) DEBYE

  Active Space Parameters
--------------------------------------------
Number of closed orbitals:              19
Number of active orbitals:               3
Number of virtual orbitals:             74
Number of molecular orbitals:           96
Number of basis functions:             102
Number of active electrons:              4
Number of alpha electrons:               2
Number of beta electrons:                2

  Orbital      Energy        Occupation
-----------------------------------------
     18       -0.505212        1.000000
     19       -0.443844        1.000000
     20       -0.250131        0.666667
     21       -0.182197        0.666667
     22       -0.103423        0.666667
     23        0.085069        0.000000
     24        0.176165        0.000000

  CAS Parameters
--------------------------------------------
Number of determinants:                  9
Number of singlet CSFs:                  6
Number of doublet CSFs:                  0
Number of triplet CSFs:                  3
Number of quartet CSFs:                  0
Number of quintet CSFs:                  0
Number of sextet CSFs:                   0
Number of septet CSFs:                   0
Number of singlet states:                4
Number of doublet states:                0
Number of triplet states:                0
Number of quartet states:                0
Number of quintet states:                0
Number of sextet states:                 0
Number of septet states:                 0
Using the hard-coded solver

Singlet state  1 energy:       -230.35769885022629

       -0.96476607986431  X20 X21
        0.18546608528843  X20 X22
       -0.12382442633015  B20 X21 A22
       -0.12382442633015  A20 X21 B22
        0.03808792480387  X20 B21 A22
        0.03808792480387  X20 A21 B22
        0.02800081053543  X21 X22

Singlet state  2 energy:       -230.28193214788465

       -0.65474039477476  X20 B21 A22
       -0.65474039477476  X20 A21 B22
       -0.24282676869907  B20 X21 A22
       -0.24282676869907  A20 X21 B22
       -0.10031370895194  B20 A21 X22
       -0.10031370895194  A20 B21 X22
        0.05936771880696  X20 X22
        0.02583183456055  X20 X21

Singlet state  3 energy:       -230.28193140477330

       -0.64077173070591  B20 X21 A22
       -0.64077173070591  A20 X21 B22
        0.24624040773563  X20 B21 A22
        0.24624040773563  X20 A21 B22
        0.16665052984496  X20 X21
       -0.11456214499436  X20 X22
        0.09855592326637  X21 X22
       -0.05892515285716  B20 A21 X22
       -0.05892515285716  A20 B21 X22

Singlet state  4 energy:       -230.21093379738517

       -0.68746939271030  B20 A21 X22
       -0.68746939271030  A20 B21 X22
        0.14705272790691  X20 X22
        0.08182432794900  X20 B21 A22
        0.08182432794900  X20 A21 B22
        0.08009881396313  B20 X21 A22
        0.08009881396313  A20 X21 B22
       -0.07595225927139  X21 X22
        0.03400494691288  X20 X21

  Root   Mult.   Total Energy (a.u.)   Ex. Energy (a.u.)     Ex. Energy (eV)     Ex. Energy (nm)
-------------------------------------------------------------------------------------------------
     1  singlet       -230.35769885
     2  singlet       -230.28193215          0.07576670          2.06171653        601.36405257
     3  singlet       -230.28193140          0.07576745          2.06173675        601.35815452
     4  singlet       -230.21093380          0.14676505          3.99367962        310.45109369

Singlet state dipole moments:

  Root       Dx         Dy         Dz         |D|  (Debye)
------------------------------------------------------------
     1    -1.6456     0.9456     1.3839     2.3489
     2    -1.3378     0.2793     0.8217     1.5946
     3     6.1323     1.1971     3.6581     7.2402
     4     7.8543     0.0536     3.6411     8.6573

Singlet state electronic transitions:

 Transition      Tx        Ty        Tz       |T|    Osc. (a.u.) 
-----------------------------------------------------------------
   1 ->  2     0.5371    0.2046   -0.1306    0.5894    0.0175
   1 ->  3     1.4423   -0.2303    0.4975    1.5430    0.1203
   1 ->  4    -0.0528    0.0089   -0.0628    0.0825    0.0007
   2 ->  3     1.1927    0.1240    0.4952    1.2973    0.0000
   2 ->  4     1.0371   -0.1136    0.2288    1.0681    0.0540
   3 ->  4    -0.3013    0.2409   -0.3821    0.5430    0.0140

Singlet state velocity transition dipole moments:

 Transition      Px        Py        Pz       |P|    Osc. (a.u.) 
-----------------------------------------------------------------
   1 ->  2    -0.0461   -0.0341    0.0351    0.0673    0.0398
   1 ->  3    -0.0711    0.0328   -0.0346    0.0856    0.0645
   1 ->  4     0.0088   -0.0029    0.0018    0.0094    0.0004
   2 ->  3    -0.0012   -0.0015    0.0076    0.0078   23.5582
   2 ->  4    -0.0611    0.0078   -0.0084    0.0622    0.0363
   3 ->  4     0.0053   -0.0266    0.0313    0.0414    0.0161

Singlet state magnetic transition dipole moments and rotational strengths:

 Transition      Lx        Ly        Lz        |L|    R(vel) (a.u.)
--------------------------------------------------------------------
   1 ->  2    -1.1915    0.8556    0.1130    1.4713    0.3929
   1 ->  3     0.2576   -0.3062    0.2209    0.4571   -0.4751
   1 ->  4     0.0715   -0.0200    0.0078    0.0747    0.0048
   2 ->  3    -0.4065    0.2051   -0.1653    0.4844  -615.5590
   2 ->  4    -0.2832    0.1272    0.1767    0.3573    0.2367
   3 ->  4    -0.8279    0.5853   -0.1304    1.0223   -0.3387

Singlet state electric quadrupole moments (Cartesian):
Operator origin (a.u.):     0.025202,     0.007413,    -0.172330 

 Root     Qxy        Qxz        Qyz        Qxx        Qyy        Qzz       R^2
--------------------------------------------------------------------------------------------
    1    -5.0761    -5.8754    -2.4481   -38.3275   -23.7860   -28.3182   -90.4317
    2    -4.7304    -4.2417    -0.8638   -38.7326   -23.8197   -27.2580   -89.8103
    3    -6.3605    -8.4225    -2.4227   -48.0728   -21.6659   -28.4728   -98.2115
    4    -5.4529    -7.3606    -0.5305   -49.0979   -21.1862   -27.9997   -98.2837

Singlet state electric transition quadrupole moments (Cartesian):

 Transition     Qxy        Qxz        Qyz        Qxx        Qyy        Qzz       norm (a.u.)
--------------------------------------------------------------------------------------------
   1 ->  2    -1.6562     0.1847    -0.5037    -2.6932    -0.5315     1.5795     3.6141
   1 ->  3     0.3742    -1.4481     0.3602    -2.9080     1.0867    -0.8389     3.5648
   1 ->  4    -0.0155     0.2233    -0.0269    -0.0028    -0.0777     0.2049     0.3144
   2 ->  3    -0.7866    -1.6795    -0.2208    -3.7623     0.8928    -0.5365     4.3275
   2 ->  4    -0.1659    -0.6829     0.1179    -2.4685     0.4661     0.0486     2.6116
   3 ->  4    -1.3622     1.0418    -0.4714    -0.6046    -0.9580     1.7372     2.7321

Building Xtilde...

Building Z-vector RHS...

Solving CPSCF equations
Using DIIS solver

 Iter         Residual      
------  --------------------
    1      0.492343429006
    2      0.327229704027
    3      0.022603048005
    4      0.011704553198
    5      0.003213171020
    6      0.001958873669
    7      0.000973030504
    8      0.000538100982
    9      0.000247417712
   10      0.000082869860

CPSCF converged

Building X...

Building Xtilde...

Building Z-vector RHS...

Solving CPSCF equations
Using DIIS solver

 Iter         Residual      
------  --------------------
    1      0.090960366941
    2      0.055134081189
    3      0.029784725325
    4      0.017708716210
    5      0.009427489787
    6      0.003219359581
    7      0.001333909642
    8      0.000304262809
    9      0.000088130531

CPSCF converged

Building X...

Building Xtilde...

Building Z-vector RHS...

Solving CPSCF equations
Using DIIS solver

 Iter         Residual      
------  --------------------
    1      0.235237852272
    2      0.155099829699
    3      0.019847650438
    4      0.010643680450
    5      0.004802767995
    6      0.002920979633
    7      0.001402643288
    8      0.000479730148
    9      0.000193972024
   10      0.000071964299

CPSCF converged

Building X...

Lower state energy:      -230.2819321479
Upper state energy:      -230.2819314048
Energy difference:          0.0000007431
 Energy calculation finished, energy:  0.000000000E+00

Converting Cartesians to HDLC

Converting Cartesians to HDLC

Converting Cartesians to HDLC
 in dlf_makehessian...
Updating Hessian with the BFGS update, No    23
Testing convergence  in cycle   24
    Energy  0.0000E+00 Target: 1.0000E-06 converged?  yes
  Max step  1.0388E+00 Target: 1.8000E-03 converged?   no
  RMS step  2.0595E-01 Target: 1.2000E-03 converged?   no
  Max grad  5.6360E-02 Target: 4.5000E-04 converged?   no
  RMS grad  2.3077E-02 Target: 3.0000E-04 converged?   no

Converting HDLC to Cartesians
DFTD Energy:    -0.0846640 hartree

                      *** Start SCF Iterations ***

 Iter     DIIS Error       Energy change         Energy        Time(s)
------------------------------------------------------------------------
Initial temperature is 5000.000000
| Skip purify step
|    1     0.0589894095    -230.3481689642    -230.3481689642     0.05  
|    2     0.1167192157      +0.6107073420    -229.7374616222     0.05  
|    3     0.0210671828      -0.3032173677    -230.0406789899     0.05  
|    4     0.0179340913      -0.0085461436    -230.0492251335     0.05  
|    5     0.0111860946      -0.0032778954    -230.0525030290     0.04  
|    6     0.0064010054      -0.0014849182    -230.0539879472     0.04  
|    7     0.0033265346      -0.0004356009    -230.0544235481     0.04  
|    8     0.0007612427      -0.0001213373    -230.0545448854     0.04  
|    9     0.0003676194      -0.0000135002    -230.0545583857     0.06  
|   10     0.0001849664      -0.0000035262    -230.0545619118     0.03  
|   11     0.0000960947      -0.0000014279    -230.0545633397     0.03  
|   12     0.0000253792      -0.0000005024    -230.0545638421     0.03  
------------------------------------------------------------------------
FINAL ENERGY: -230.0545638421 a.u.
Fractional Occupation Entropy: 0.0000000000
Mermin Free Energy:            -230.0545638421
DISPERSION CONTRIBUTION TO ENERGY: -0.0846639863 a.u.
HOMO-LUMO GAP: 2.143 eV
CENTER OF MASS: {0.013504, 0.003863, -0.091154} ANGS
DIPOLE MOMENT: {4.725629, 0.457238, 2.833412} (|D| = 5.528912) DEBYE

  Active Space Parameters
--------------------------------------------
Number of closed orbitals:              19
Number of active orbitals:               3
Number of virtual orbitals:             74
Number of molecular orbitals:           96
Number of basis functions:             102
Number of active electrons:              4
Number of alpha electrons:               2
Number of beta electrons:                2

  Orbital      Energy        Occupation
-----------------------------------------
     18       -0.505254        1.000000
     19       -0.443935        1.000000
     20       -0.250115        0.666667
     21       -0.182168        0.666667
     22       -0.103414        0.666667
     23        0.085035        0.000000
     24        0.176175        0.000000

  CAS Parameters
--------------------------------------------
Number of determinants:                  9
Number of singlet CSFs:                  6
Number of doublet CSFs:                  0
Number of triplet CSFs:                  3
Number of quartet CSFs:                  0
Number of quintet CSFs:                  0
Number of sextet CSFs:                   0
Number of septet CSFs:                   0
Number of singlet states:                4
Number of doublet states:                0
Number of triplet states:                0
Number of quartet states:                0
Number of quintet states:                0
Number of sextet states:                 0
Number of septet states:                 0
Using the hard-coded solver

Singlet state  1 energy:       -230.35768850710926

       -0.96478069765492  X20 X21
        0.18549991769409  X20 X22
       -0.12376197211148  B20 X21 A22
       -0.12376197211148  A20 X21 B22
        0.03804598801673  X20 B21 A22
        0.03804598801673  X20 A21 B22
        0.02797283528540  X21 X22

Singlet state  2 energy:       -230.28193420928676

       -0.64712556479747  X20 B21 A22
       -0.64712556479747  X20 A21 B22
       -0.26181734795228  B20 X21 A22
       -0.26181734795228  A20 X21 B22
       -0.10197751662193  B20 A21 X22
       -0.10197751662193  A20 B21 X22
        0.05574522321734  X20 X22
        0.03076741103281  X20 X21
        0.02252483313166  X21 X22

Singlet state  3 energy:       -230.28193295467401

       -0.63328369594885  B20 X21 A22
       -0.63328369594885  A20 X21 B22
        0.26564083033390  X20 B21 A22
        0.26564083033390  X20 A21 B22
        0.16569824760284  X20 X21
       -0.11624584041625  X20 X22
        0.09790350594927  X21 X22
       -0.05576431771247  B20 A21 X22
       -0.05576431771247  A20 B21 X22

Singlet state  4 energy:       -230.21095625030165

       -0.68754100895674  B20 A21 X22
       -0.68754100895674  A20 B21 X22
        0.14665473704434  X20 X22
        0.08179477816742  X20 B21 A22
        0.08179477816742  X20 A21 B22
        0.07997312305684  B20 X21 A22
        0.07997312305684  A20 X21 B22
       -0.07578616469914  X21 X22
        0.03393221263488  X20 X21

  Root   Mult.   Total Energy (a.u.)   Ex. Energy (a.u.)     Ex. Energy (eV)     Ex. Energy (nm)
-------------------------------------------------------------------------------------------------
     1  singlet       -230.35768851
     2  singlet       -230.28193421          0.07575430          2.06137898        601.46252397
     3  singlet       -230.28193295          0.07575555          2.06141312        601.45256295
     4  singlet       -230.21095625          0.14673226          3.99278720        310.52048242

Singlet state dipole moments:

  Root       Dx         Dy         Dz         |D|  (Debye)
------------------------------------------------------------
     1    -1.6458     0.9468     1.3835     2.3493
     2    -1.1501     0.3000     0.8986     1.4900
     3     5.9476     1.1755     3.5806     7.0410
     4     7.8557     0.0518     3.6402     8.6583

Singlet state electronic transitions:

 Transition      Tx        Ty        Tz       |T|    Osc. (a.u.) 
-----------------------------------------------------------------
   1 ->  2     0.5801    0.1978   -0.1158    0.6237    0.0196
   1 ->  3     1.4250   -0.2363    0.5008    1.5288    0.1180
   1 ->  4    -0.0527    0.0087   -0.0626    0.0823    0.0007
   2 ->  3     1.2788    0.1344    0.5276    1.3899    0.0000
   2 ->  4     1.0273   -0.1062    0.2170    1.0553    0.0527
   3 ->  4    -0.3318    0.2442   -0.3886    0.5664    0.0152

Singlet state velocity transition dipole moments:

 Transition      Px        Py        Pz       |P|    Osc. (a.u.) 
-----------------------------------------------------------------
   1 ->  2    -0.0482   -0.0331    0.0341    0.0677    0.0403
   1 ->  3    -0.0696    0.0338   -0.0356    0.0852    0.0638
   1 ->  4     0.0088   -0.0029    0.0018    0.0094    0.0004
   2 ->  3    -0.0012   -0.0016    0.0076    0.0078   18.1947
   2 ->  4    -0.0609    0.0070   -0.0075    0.0617    0.0358
   3 ->  4     0.0071   -0.0268    0.0315    0.0420    0.0166

Singlet state magnetic transition dipole moments and rotational strengths:

 Transition      Lx        Ly        Lz        |L|    R(vel) (a.u.)
--------------------------------------------------------------------
   1 ->  2    -1.1833    0.8462    0.1198    1.4597    0.4377
   1 ->  3     0.2932   -0.3318    0.2167    0.4930   -0.5192
   1 ->  4     0.0715   -0.0200    0.0080    0.0747    0.0048
   2 ->  3    -0.4062    0.2051   -0.1653    0.4841  -475.8284
   2 ->  4    -0.3080    0.1448    0.1723    0.3815    0.2602
   3 ->  4    -0.8188    0.5813   -0.1352    1.0132   -0.3618

Singlet state electric quadrupole moments (Cartesian):
Operator origin (a.u.):     0.025519,     0.007301,    -0.172256 

 Root     Qxy        Qxz        Qyz        Qxx        Qyy        Qzz       R^2
--------------------------------------------------------------------------------------------
    1    -5.0732    -5.8697    -2.4561   -38.3421   -23.7632   -28.2944   -90.3997
    2    -4.7754    -4.3394    -0.8866   -38.9777   -23.7419   -27.2676   -89.9872
    3    -6.3064    -8.3125    -2.4143   -47.8552   -21.6980   -28.4161   -97.9693
    4    -5.4472    -7.3532    -0.5365   -49.1096   -21.1635   -27.9760   -98.2491

Singlet state electric transition quadrupole moments (Cartesian):

 Transition     Qxy        Qxz        Qyz        Qxx        Qyy        Qzz       norm (a.u.)
--------------------------------------------------------------------------------------------
   1 ->  2    -1.6442     0.1420    -0.4923    -2.7783    -0.4989     1.5539     3.6536
   1 ->  3     0.4237    -1.4521     0.3758    -2.8238     1.1016    -0.8855     3.5214
   1 ->  4    -0.0154     0.2231    -0.0271    -0.0027    -0.0775     0.2044     0.3139
   2 ->  3    -0.8330    -1.8016    -0.2661    -4.0358     0.9553    -0.5712     4.6408
   2 ->  4    -0.2074    -0.6505     0.1040    -2.4847     0.4367     0.1014     2.6176
   3 ->  4    -1.3566     1.0617    -0.4749    -0.5308    -0.9712     1.7346     2.7253

Building Xtilde...

Building Z-vector RHS...

Solving CPSCF equations
Using DIIS solver

 Iter         Residual      
------  --------------------
    1      0.478434899686
    2      0.317904737590
    3      0.021791486718
    4      0.011267584029
    5      0.002994039248
    6      0.001792967900
    7      0.000856549587
    8      0.000489125930
    9      0.000233755515
   10      0.000080251737

CPSCF converged

Building X...

Building Xtilde...

Building Z-vector RHS...

Solving CPSCF equations
Using DIIS solver

 Iter         Residual      
------  --------------------
    1      0.090237757175
    2      0.051207192892
    3      0.030403367930
    4      0.017354832484
    5      0.009278204544
    6      0.003263759717
    7      0.001288507635
    8      0.000304307826
    9      0.000084182283

CPSCF converged

Building X...

Building Xtilde...

Building Z-vector RHS...

Solving CPSCF equations
Using DIIS solver

 Iter         Residual      
------  --------------------
    1      0.249255199075
    2      0.165039329912
    3      0.019914427541
    4      0.010545200219
    5      0.004553090310
    6      0.002806549007
    7      0.001382595237
    8      0.000489391665
    9      0.000200623917
   10      0.000074027341

CPSCF converged

Building X...

Lower state energy:      -230.2819342093
Upper state energy:      -230.2819329547
Energy difference:          0.0000012546
 Energy calculation finished, energy:  0.000000000E+00

Converting Cartesians to HDLC

Converting Cartesians to HDLC

Converting Cartesians to HDLC
 in dlf_makehessian...
Updating Hessian with the BFGS update, No    24
Testing convergence  in cycle   25
    Energy  0.0000E+00 Target: 1.0000E-06 converged?  yes
  Max step  2.3026E+00 Target: 1.8000E-03 converged?   no
  RMS step  4.0748E-01 Target: 1.2000E-03 converged?   no
  Max grad  2.0022E-03 Target: 4.5000E-04 converged?   no
  RMS grad  8.8748E-04 Target: 3.0000E-04 converged?   no

Converting HDLC to Cartesians
DFTD Energy:    -0.0846701 hartree

                      *** Start SCF Iterations ***

 Iter     DIIS Error       Energy change         Energy        Time(s)
------------------------------------------------------------------------
Initial temperature is 5000.000000
| Skip purify step
|    1     0.0590234602    -230.3482417492    -230.3482417492     0.05  
|    2     0.1165190333      +0.6107130704    -229.7375286787     0.05  
|    3     0.0210720304      -0.3031457036    -230.0406743823     0.05  
|    4     0.0179383895      -0.0085459170    -230.0492202993     0.05  
|    5     0.0111880373      -0.0032783734    -230.0524986727     0.04  
|    6     0.0064012619      -0.0014849020    -230.0539835747     0.04  
|    7     0.0033235866      -0.0004357674    -230.0544193421     0.04  
|    8     0.0007584210      -0.0001211522    -230.0545404943     0.04  
|    9     0.0003666431      -0.0000134249    -230.0545539191     0.06  
|   10     0.0001848373      -0.0000035117    -230.0545574308     0.03  
|   11     0.0000960298      -0.0000014234    -230.0545588543     0.03  
|   12     0.0000253912      -0.0000005012    -230.0545593554     0.03  
------------------------------------------------------------------------
FINAL ENERGY: -230.0545593554 a.u.
Fractional Occupation Entropy: 0.0000000000
Mermin Free Energy:            -230.0545593554
DISPERSION CONTRIBUTION TO ENERGY: -0.0846701139 a.u.
HOMO-LUMO GAP: 2.143 eV
CENTER OF MASS: {0.013573, 0.003780, -0.091119} ANGS
DIPOLE MOMENT: {4.727579, 0.456911, 2.832575} (|D| = 5.530123) DEBYE

  Active Space Parameters
--------------------------------------------
Number of closed orbitals:              19
Number of active orbitals:               3
Number of virtual orbitals:             74
Number of molecular orbitals:           96
Number of basis functions:             102
Number of active electrons:              4
Number of alpha electrons:               2
Number of beta electrons:                2

  Orbital      Energy        Occupation
-----------------------------------------
     18       -0.505273        1.000000
     19       -0.444037        1.000000
     20       -0.250124        0.666667
     21       -0.182154        0.666667
     22       -0.103401        0.666667
     23        0.085011        0.000000
     24        0.176175        0.000000

  CAS Parameters
--------------------------------------------
Number of determinants:                  9
Number of singlet CSFs:                  6
Number of doublet CSFs:                  0
Number of triplet CSFs:                  3
Number of quartet CSFs:                  0
Number of quintet CSFs:                  0
Number of sextet CSFs:                   0
Number of septet CSFs:                   0
Number of singlet states:                4
Number of doublet states:                0
Number of triplet states:                0
Number of quartet states:                0
Number of quintet states:                0
Number of sextet states:                 0
Number of septet states:                 0
Using the hard-coded solver

Singlet state  1 energy:       -230.35770094471039

       -0.96482699950079  X20 X21
        0.18551111069357  X20 X22
       -0.12360532110938  B20 X21 A22
       -0.12360532110938  A20 X21 B22
        0.03798145284685  X20 B21 A22
        0.03798145284685  X20 A21 B22
        0.02791698979680  X21 X22

Singlet state  2 energy:       -230.28193628606661

       -0.64845136875316  X20 B21 A22
       -0.64845136875316  X20 A21 B22
       -0.25869621446218  B20 X21 A22
       -0.25869621446218  A20 X21 B22
       -0.10160119389973  B20 A21 X22
       -0.10160119389973  A20 B21 X22
        0.05610414494123  X20 X22
        0.02989611263524  X20 X21
        0.02207088888541  X21 X22

Singlet state  3 energy:       -230.28193473364129

       -0.63462926763490  B20 X21 A22
       -0.63462926763490  A20 X21 B22
        0.26244296697268  X20 B21 A22
        0.26244296697268  X20 A21 B22
        0.16561498199420  X20 X21
       -0.11586160359752  X20 X22
        0.09794939793223  X21 X22
       -0.05609120025060  B20 A21 X22
       -0.05609120025060  A20 B21 X22

Singlet state  4 energy:       -230.21096282699639

       -0.68763886470546  B20 A21 X22
       -0.68763886470546  A20 B21 X22
        0.14613823389733  X20 X22
        0.08171650519974  X20 B21 A22
        0.08171650519974  X20 A21 B22
        0.07981168178564  B20 X21 A22
        0.07981168178564  A20 X21 B22
       -0.07556452044045  X21 X22
        0.03382631806941  X20 X21

  Root   Mult.   Total Energy (a.u.)   Ex. Energy (a.u.)     Ex. Energy (eV)     Ex. Energy (nm)
-------------------------------------------------------------------------------------------------
     1  singlet       -230.35770094
     2  singlet       -230.28193629          0.07576466          2.06166092        601.38027394
     3  singlet       -230.28193473          0.07576621          2.06170316        601.36795185
     4  singlet       -230.21096283          0.14673812          3.99294668        310.50807984

Singlet state dipole moments:

  Root       Dx         Dy         Dz         |D|  (Debye)
------------------------------------------------------------
     1    -1.6465     0.9486     1.3825     2.3499
     2    -1.1811     0.2980     0.8844     1.5053
     3     5.9846     1.1772     3.5944     7.0796
     4     7.8590     0.0504     3.6394     8.6610

Singlet state electronic transitions:

 Transition      Tx        Ty        Tz       |T|    Osc. (a.u.) 
-----------------------------------------------------------------
   1 ->  2     0.5732    0.1991   -0.1183    0.6182    0.0193
   1 ->  3     1.4265   -0.2353    0.4997    1.5296    0.1182
   1 ->  4    -0.0526    0.0086   -0.0625    0.0821    0.0007
   2 ->  3     1.2659    0.1326    0.5227    1.3759    0.0000
   2 ->  4     1.0283   -0.1070    0.2184    1.0566    0.0528
   3 ->  4    -0.3264    0.2437   -0.3874    0.5621    0.0149

Singlet state velocity transition dipole moments:

 Transition      Px        Py        Pz       |P|    Osc. (a.u.) 
-----------------------------------------------------------------
   1 ->  2    -0.0479   -0.0333    0.0343    0.0677    0.0403
   1 ->  3    -0.0698    0.0336   -0.0354    0.0852    0.0638
   1 ->  4     0.0088   -0.0028    0.0018    0.0094    0.0004
   2 ->  3    -0.0012   -0.0016    0.0076    0.0078   16.0227
   2 ->  4    -0.0609    0.0071   -0.0076    0.0617    0.0358
   3 ->  4     0.0068   -0.0268    0.0315    0.0419    0.0165

Singlet state magnetic transition dipole moments and rotational strengths:

 Transition      Lx        Ly        Lz        |L|    R(vel) (a.u.)
--------------------------------------------------------------------
   1 ->  2    -1.1848    0.8480    0.1193    1.4618    0.4305
   1 ->  3     0.2876   -0.3279    0.2164    0.4869   -0.5114
   1 ->  4     0.0715   -0.0200    0.0081    0.0747    0.0048
   2 ->  3    -0.4058    0.2050   -0.1653    0.4837  -420.1407
   2 ->  4    -0.3042    0.1421    0.1726    0.3775    0.2566
   3 ->  4    -0.8200    0.5821   -0.1337    1.0144   -0.3577

Singlet state electric quadrupole moments (Cartesian):
Operator origin (a.u.):     0.025650,     0.007143,    -0.172190 

 Root     Qxy        Qxz        Qyz        Qxx        Qyy        Qzz       R^2
--------------------------------------------------------------------------------------------
    1    -5.0720    -5.8711    -2.4664   -38.3565   -23.7426   -28.2686   -90.3677
    2    -4.7655    -4.3228    -0.8946   -38.9517   -23.7310   -27.2361   -89.9187
    3    -6.3090    -8.3327    -2.4247   -47.9132   -21.6668   -28.3963   -97.9763
    4    -5.4413    -7.3538    -0.5441   -49.1239   -21.1431   -27.9499   -98.2169

Singlet state electric transition quadrupole moments (Cartesian):

 Transition     Qxy        Qxz        Qyz        Qxx        Qyy        Qzz       norm (a.u.)
--------------------------------------------------------------------------------------------
   1 ->  2    -1.6463     0.1499    -0.4943    -2.7637    -0.5041     1.5585     3.6467
   1 ->  3     0.4169    -1.4498     0.3746    -2.8325     1.0980    -0.8778     3.5236
   1 ->  4    -0.0152     0.2226    -0.0274    -0.0025    -0.0773     0.2038     0.3131
   2 ->  3    -0.8243    -1.7831    -0.2577    -3.9952     0.9456    -0.5653     4.5936
   2 ->  4    -0.2016    -0.6542     0.1065    -2.4804     0.4404     0.0941     2.6144
   3 ->  4    -1.3581     1.0584    -0.4751    -0.5437    -0.9685     1.7348     2.7264

Building Xtilde...

Building Z-vector RHS...

Solving CPSCF equations
Using DIIS solver

 Iter         Residual      
------  --------------------
    1      0.480714908275
    2      0.319342732407
    3      0.021907228750
    4      0.011334485872
    5      0.003025318848
    6      0.001815344979
    7      0.000873292791
    8      0.000496234917
    9      0.000235697708
   10      0.000080618951

CPSCF converged

Building X...

Building Xtilde...

Building Z-vector RHS...

Solving CPSCF equations
Using DIIS solver

 Iter         Residual      
------  --------------------
    1      0.090088196020
    2      0.051750769275
    3      0.030194595077
    4      0.017401397161
    5      0.009291607770
    6      0.003239599936
    7      0.001296102893
    8      0.000303792071
    9      0.000084458315

CPSCF converged

Building X...

Building Xtilde...

Building Z-vector RHS...

Solving CPSCF equations
Using DIIS solver

 Iter         Residual      
------  --------------------
    1      0.247081084762
    2      0.163480421633
    3      0.019879375983
    4      0.010548809199
    5      0.004587398867
    6      0.002823145550
    7      0.001385519059
    8      0.000487045122
    9      0.000198975350
   10      0.000073573449

CPSCF converged

Building X...

Lower state energy:      -230.2819362861
Upper state energy:      -230.2819347336
Energy difference:          0.0000015524
 Energy calculation finished, energy:  0.000000000E+00

Converting Cartesians to HDLC

Converting Cartesians to HDLC

Converting Cartesians to HDLC
 in dlf_makehessian...
Updating Hessian with the BFGS update, No    25
Testing convergence  in cycle   26
    Energy  0.0000E+00 Target: 1.0000E-06 converged?  yes
  Max step  3.4465E-02 Target: 1.8000E-03 converged?   no
  RMS step  6.3262E-03 Target: 1.2000E-03 converged?   no
  Max grad  4.7098E-04 Target: 4.5000E-04 converged?   no
  RMS grad  2.4297E-04 Target: 3.0000E-04 converged?  yes

Converting HDLC to Cartesians
DFTD Energy:    -0.0846734 hartree

                      *** Start SCF Iterations ***

 Iter     DIIS Error       Energy change         Energy        Time(s)
------------------------------------------------------------------------
Initial temperature is 5000.000000
| Skip purify step
|    1     0.0590322425    -230.3481935439    -230.3481935439     0.05  
|    2     0.1163492511      +0.6106320355    -229.7375615084     0.05  
|    3     0.0210434586      -0.3031082049    -230.0406697133     0.05  
|    4     0.0179287435      -0.0085426297    -230.0492123430     0.05  
|    5     0.0111806797      -0.0032782065    -230.0524905495     0.04  
|    6     0.0064000817      -0.0014844717    -230.0539750212     0.04  
|    7     0.0033224717      -0.0004360972    -230.0544111184     0.04  
|    8     0.0007561663      -0.0001212397    -230.0545323581     0.04  
|    9     0.0003657393      -0.0000133805    -230.0545457386     0.06  
|   10     0.0001845642      -0.0000034978    -230.0545492364     0.03  
|   11     0.0000958986      -0.0000014178    -230.0545506543     0.03  
|   12     0.0000253840      -0.0000004996    -230.0545511538     0.03  
------------------------------------------------------------------------
FINAL ENERGY: -230.0545511538 a.u.
Fractional Occupation Entropy: 0.0000000000
Mermin Free Energy:            -230.0545511538
DISPERSION CONTRIBUTION TO ENERGY: -0.0846733897 a.u.
HOMO-LUMO GAP: 2.143 eV
CENTER OF MASS: {0.013508, 0.003705, -0.091072} ANGS
DIPOLE MOMENT: {4.730265, 0.456975, 2.831483} (|D| = 5.531865) DEBYE

  Active Space Parameters
--------------------------------------------
Number of closed orbitals:              19
Number of active orbitals:               3
Number of virtual orbitals:             74
Number of molecular orbitals:           96
Number of basis functions:             102
Number of active electrons:              4
Number of alpha electrons:               2
Number of beta electrons:                2

  Orbital      Energy        Occupation
-----------------------------------------
     18       -0.505265        1.000000
     19       -0.444114        1.000000
     20       -0.250157        0.666667
     21       -0.182156        0.666667
     22       -0.103388        0.666667
     23        0.085001        0.000000
     24        0.176170        0.000000

  CAS Parameters
--------------------------------------------
Number of determinants:                  9
Number of singlet CSFs:                  6
Number of doublet CSFs:                  0
Number of triplet CSFs:                  3
Number of quartet CSFs:                  0
Number of quintet CSFs:                  0
Number of sextet CSFs:                   0
Number of septet CSFs:                   0
Number of singlet states:                4
Number of doublet states:                0
Number of triplet states:                0
Number of quartet states:                0
Number of quintet states:                0
Number of sextet states:                 0
Number of septet states:                 0
Using the hard-coded solver

Singlet state  1 energy:       -230.35772388079951

       -0.96488734133964  X20 X21
        0.18551059989829  X20 X22
       -0.12340438193191  B20 X21 A22
       -0.12340438193191  A20 X21 B22
        0.03791852868195  X20 B21 A22
        0.03791852868195  X20 A21 B22
        0.02784538103103  X21 X22

Singlet state  2 energy:       -230.28193824419537

       -0.65253606170716  X20 B21 A22
       -0.65253606170716  X20 A21 B22
       -0.24866715914856  B20 X21 A22
       -0.24866715914856  A20 X21 B22
       -0.10056742286847  B20 A21 X22
       -0.10056742286847  A20 B21 X22
        0.05772944230365  X20 X22
        0.02720686799701  X20 X21
        0.02054626500537  X21 X22

Singlet state  3 energy:       -230.28193664580570

       -0.63870159789464  B20 X21 A22
       -0.63870159789464  A20 X21 B22
        0.25218419314007  X20 B21 A22
        0.25218419314007  X20 A21 B22
        0.16578076432724  X20 X21
       -0.11481890217899  X20 X22
        0.09818921378143  X21 X22
       -0.05752842485553  B20 A21 X22
       -0.05752842485553  A20 B21 X22

Singlet state  4 energy:       -230.21095215536747

       -0.68773940094476  B20 A21 X22
       -0.68773940094476  A20 B21 X22
        0.14563825710522  X20 X22
        0.08159643363053  X20 B21 A22
        0.08159643363053  X20 A21 B22
        0.07965711486879  B20 X21 A22
        0.07965711486879  A20 X21 B22
       -0.07533441413120  X21 X22
        0.03371630214408  X20 X21

  Root   Mult.   Total Energy (a.u.)   Ex. Energy (a.u.)     Ex. Energy (eV)     Ex. Energy (nm)
-------------------------------------------------------------------------------------------------
     1  singlet       -230.35772388
     2  singlet       -230.28193824          0.07578564          2.06223176        601.21380794
     3  singlet       -230.28193665          0.07578723          2.06227525        601.20112805
     4  singlet       -230.21095216          0.14677173          3.99386119        310.43697985

Singlet state dipole moments:

  Root       Dx         Dy         Dz         |D|  (Debye)
------------------------------------------------------------
     1    -1.6478     0.9501     1.3808     2.3504
     2    -1.2799     0.2889     0.8416     1.5589
     3     6.0909     1.1865     3.6362     7.1923
     4     7.8639     0.0498     3.6387     8.6651

Singlet state electronic transitions:

 Transition      Tx        Ty        Tz       |T|    Osc. (a.u.) 
-----------------------------------------------------------------
   1 ->  2     0.5506    0.2030   -0.1264    0.6002    0.0182
   1 ->  3     1.4337   -0.2321    0.4971    1.5351    0.1191
   1 ->  4    -0.0524    0.0085   -0.0623    0.0819    0.0007
   2 ->  3     1.2218    0.1271    0.5059    1.3285    0.0000
   2 ->  4     1.0324   -0.1105    0.2238    1.0621    0.0534
   3 ->  4    -0.3096    0.2420   -0.3837    0.5492    0.0143

Singlet state velocity transition dipole moments:

 Transition      Px        Py        Pz       |P|    Osc. (a.u.) 
-----------------------------------------------------------------
   1 ->  2    -0.0468   -0.0338    0.0349    0.0674    0.0400
   1 ->  3    -0.0705    0.0330   -0.0348    0.0853    0.0640
   1 ->  4     0.0088   -0.0028    0.0018    0.0094    0.0004
   2 ->  3    -0.0012   -0.0016    0.0076    0.0078   15.6805
   2 ->  4    -0.0609    0.0074   -0.0080    0.0619    0.0360
   3 ->  4     0.0058   -0.0267    0.0313    0.0416    0.0163

Singlet state magnetic transition dipole moments and rotational strengths:

 Transition      Lx        Ly        Lz        |L|    R(vel) (a.u.)
--------------------------------------------------------------------
   1 ->  2    -1.1892    0.8535    0.1166    1.4684    0.4071
   1 ->  3     0.2693   -0.3149    0.2173    0.4678   -0.4874
   1 ->  4     0.0714   -0.0200    0.0083    0.0746    0.0048
   2 ->  3    -0.4052    0.2049   -0.1652    0.4832  -412.5066
   2 ->  4    -0.2914    0.1331    0.1744    0.3648    0.2444
   3 ->  4    -0.8243    0.5844   -0.1301    1.0188   -0.3450

Singlet state electric quadrupole moments (Cartesian):
Operator origin (a.u.):     0.025526,     0.007002,    -0.172101 

 Root     Qxy        Qxz        Qyz        Qxx        Qyy        Qzz       R^2
--------------------------------------------------------------------------------------------
    1    -5.0639    -5.8822    -2.4776   -38.3825   -23.7344   -28.2457   -90.3626
    2    -4.7314    -4.2784    -0.8985   -38.8545   -23.7527   -27.1950   -89.8022
    3    -6.3215    -8.4014    -2.4406   -48.0707   -21.6273   -28.3915   -98.0895
    4    -5.4275    -7.3651    -0.5521   -49.1542   -21.1347   -27.9264   -98.2154

Singlet state electric transition quadrupole moments (Cartesian):

 Transition     Qxy        Qxz        Qyz        Qxx        Qyy        Qzz       norm (a.u.)
--------------------------------------------------------------------------------------------
   1 ->  2    -1.6528     0.1735    -0.5006    -2.7183    -0.5210     1.5723     3.6256
   1 ->  3     0.3930    -1.4456     0.3681    -2.8702     1.0887    -0.8531     3.5399
   1 ->  4    -0.0150     0.2221    -0.0277    -0.0024    -0.0771     0.2033     0.3124
   2 ->  3    -0.7985    -1.7207    -0.2325    -3.8564     0.9136    -0.5467     4.4337
   2 ->  4    -0.1805    -0.6690     0.1141    -2.4692     0.4543     0.0680     2.6079
   3 ->  4    -1.3619     1.0479    -0.4744    -0.5839    -0.9606     1.7359     2.7304

Building Xtilde...

Building Z-vector RHS...

Solving CPSCF equations
Using DIIS solver

 Iter         Residual      
------  --------------------
    1      0.488054410147
    2      0.324151110672
    3      0.022318037947
    4      0.011563850204
    5      0.003136745297
    6      0.001898857000
    7      0.000932680711
    8      0.000520987650
    9      0.000242445427
   10      0.000081896782

CPSCF converged

Building X...

Building Xtilde...

Building Z-vector RHS...

Solving CPSCF equations
Using DIIS solver

 Iter         Residual      
------  --------------------
    1      0.090315059218
    2      0.053809941366
    3      0.029770102038
    4      0.017568823091
    5      0.009362828026
    6      0.003208727408
    7      0.001322441733
    8      0.000302871718
    9      0.000086519525

CPSCF converged

Building X...

Building Xtilde...

Building Z-vector RHS...

Solving CPSCF equations
Using DIIS solver

 Iter         Residual      
------  --------------------
    1      0.239823566420
    2      0.158323046957
    3      0.019814275070
    4      0.010582517855
    5      0.004707410415
    6      0.002877663310
    7      0.001393825223
    8      0.000480536385
    9      0.000194566018
   10      0.000072295082

CPSCF converged

Building X...

Lower state energy:      -230.2819382442
Upper state energy:      -230.2819366458
Energy difference:          0.0000015984
 Energy calculation finished, energy:  0.000000000E+00

Converting Cartesians to HDLC

Converting Cartesians to HDLC

Converting Cartesians to HDLC
 in dlf_makehessian...
Updating Hessian with the BFGS update, No    26
Testing convergence  in cycle   27
    Energy  0.0000E+00 Target: 1.0000E-06 converged?  yes
  Max step  5.3647E-03 Target: 1.8000E-03 converged?   no
  RMS step  1.6196E-03 Target: 1.2000E-03 converged?   no
  Max grad  9.0476E-04 Target: 4.5000E-04 converged?   no
  RMS grad  5.0836E-04 Target: 3.0000E-04 converged?   no

Converting HDLC to Cartesians
DFTD Energy:    -0.0846725 hartree

                      *** Start SCF Iterations ***

 Iter     DIIS Error       Energy change         Energy        Time(s)
------------------------------------------------------------------------
Initial temperature is 5000.000000
| Skip purify step
|    1     0.0590179697    -230.3480441386    -230.3480441386     0.05  
|    2     0.1162843861      +0.6105322802    -229.7375118583     0.05  
|    3     0.0209958826      -0.3031543477    -230.0406662061     0.05  
|    4     0.0179097516      -0.0085387687    -230.0492049748     0.05  
|    5     0.0111671033      -0.0032779051    -230.0524828799     0.04  
|    6     0.0063982246      -0.0014839565    -230.0539668364     0.04  
|    7     0.0033233451      -0.0004365568    -230.0544033932     0.04  
|    8     0.0007553253      -0.0001215674    -230.0545249607     0.04  
|    9     0.0003651421      -0.0000133772    -230.0545383379     0.06  
|   10     0.0001842573      -0.0000034886    -230.0545418265     0.03  
|   11     0.0000957517      -0.0000014130    -230.0545432395     0.03  
|   12     0.0000253733      -0.0000004977    -230.0545437372     0.03  
------------------------------------------------------------------------
FINAL ENERGY: -230.0545437372 a.u.
Fractional Occupation Entropy: 0.0000000000
Mermin Free Energy:            -230.0545437372
DISPERSION CONTRIBUTION TO ENERGY: -0.0846724778 a.u.
HOMO-LUMO GAP: 2.144 eV
CENTER OF MASS: {0.013337, 0.003674, -0.091013} ANGS
DIPOLE MOMENT: {4.732976, 0.456954, 2.830283} (|D| = 5.533567) DEBYE

  Active Space Parameters
--------------------------------------------
Number of closed orbitals:              19
Number of active orbitals:               3
Number of virtual orbitals:             74
Number of molecular orbitals:           96
Number of basis functions:             102
Number of active electrons:              4
Number of alpha electrons:               2
Number of beta electrons:                2

  Orbital      Energy        Occupation
-----------------------------------------
     18       -0.505236        1.000000
     19       -0.444139        1.000000
     20       -0.250195        0.666667
     21       -0.182163        0.666667
     22       -0.103381        0.666667
     23        0.084999        0.000000
     24        0.176165        0.000000

  CAS Parameters
--------------------------------------------
Number of determinants:                  9
Number of singlet CSFs:                  6
Number of doublet CSFs:                  0
Number of triplet CSFs:                  3
Number of quartet CSFs:                  0
Number of quintet CSFs:                  0
Number of sextet CSFs:                   0
Number of septet CSFs:                   0
Number of singlet states:                4
Number of doublet states:                0
Number of triplet states:                0
Number of quartet states:                0
Number of quintet states:                0
Number of sextet states:                 0
Number of septet states:                 0
Using the hard-coded solver

Singlet state  1 energy:       -230.35773635510063

       -0.96493241678366  X20 X21
        0.18552049968406  X20 X22
       -0.12324826668644  B20 X21 A22
       -0.12324826668644  A20 X21 B22
        0.03786979295425  X20 B21 A22
        0.03786979295425  X20 A21 B22
        0.02778299798198  X21 X22

Singlet state  2 energy:       -230.28193993696206

       -0.65580376779798  X20 B21 A22
       -0.65580376779798  X20 A21 B22
       -0.24030254822456  B20 X21 A22
       -0.24030254822456  A20 X21 B22
       -0.09966604420284  B20 A21 X22
       -0.09966604420284  A20 B21 X22
        0.05907541069622  X20 X22
        0.02498122226066  X20 X21

Singlet state  3 energy:       -230.28193847877938

       -0.64195723639481  B20 X21 A22
       -0.64195723639481  A20 X21 B22
        0.24362618314768  X20 B21 A22
        0.24362618314768  X20 A21 B22
        0.16589942027011  X20 X21
       -0.11393945857727  X20 X22
        0.09835437537908  X21 X22
       -0.05871957947490  B20 A21 X22
       -0.05871957947490  A20 B21 X22

Singlet state  4 energy:       -230.21093224698666

       -0.68782114482395  B20 A21 X22
       -0.68782114482395  A20 B21 X22
        0.14526632337859  X20 X22
        0.08146894474933  X20 B21 A22
        0.08146894474933  X20 A21 B22
        0.07953083921510  B20 X21 A22
        0.07953083921510  A20 X21 B22
       -0.07513989232632  X21 X22
        0.03363258315576  X20 X21

  Root   Mult.   Total Energy (a.u.)   Ex. Energy (a.u.)     Ex. Energy (eV)     Ex. Energy (nm)
-------------------------------------------------------------------------------------------------
     1  singlet       -230.35773636
     2  singlet       -230.28193994          0.07579642          2.06252514        601.12828929
     3  singlet       -230.28193848          0.07579788          2.06256482        601.11672492
     4  singlet       -230.21093225          0.14680411          3.99474237        310.36850232

Singlet state dipole moments:

  Root       Dx         Dy         Dz         |D|  (Debye)
------------------------------------------------------------
     1    -1.6495     0.9507     1.3788     2.3507
     2    -1.3595     0.2813     0.8066     1.6056
     3     6.1766     1.1938     3.6696     7.2830
     4     7.8692     0.0493     3.6380     8.6696

Singlet state electronic transitions:

 Transition      Tx        Ty        Tz       |T|    Osc. (a.u.) 
-----------------------------------------------------------------
   1 ->  2     0.5317    0.2062   -0.1329    0.5856    0.0173
   1 ->  3     1.4396   -0.2293    0.4949    1.5395    0.1198
   1 ->  4    -0.0523    0.0085   -0.0622    0.0817    0.0007
   2 ->  3     1.1844    0.1225    0.4917    1.2882    0.0000
   2 ->  4     1.0354   -0.1133    0.2283    1.0663    0.0538
   3 ->  4    -0.2957    0.2407   -0.3805    0.5386    0.0137

Singlet state velocity transition dipole moments:

 Transition      Px        Py        Pz       |P|    Osc. (a.u.) 
-----------------------------------------------------------------
   1 ->  2    -0.0459   -0.0343    0.0353    0.0673    0.0398
   1 ->  3    -0.0711    0.0326   -0.0343    0.0853    0.0641
   1 ->  4     0.0087   -0.0028    0.0018    0.0094    0.0004
   2 ->  3    -0.0012   -0.0016    0.0075    0.0078   16.5349
   2 ->  4    -0.0610    0.0078   -0.0084    0.0620    0.0361
   3 ->  4     0.0050   -0.0266    0.0312    0.0414    0.0161

Singlet state magnetic transition dipole moments and rotational strengths:

 Transition      Lx        Ly        Lz        |L|    R(vel) (a.u.)
--------------------------------------------------------------------
   1 ->  2    -1.1927    0.8579    0.1147    1.4737    0.3874
   1 ->  3     0.2540   -0.3040    0.2180    0.4522   -0.4673
   1 ->  4     0.0713   -0.0200    0.0084    0.0746    0.0047
   2 ->  3    -0.4048    0.2049   -0.1652    0.4828  -436.1910
   2 ->  4    -0.2807    0.1256    0.1759    0.3543    0.2340
   3 ->  4    -0.8277    0.5864   -0.1270    1.0223   -0.3343

Singlet state electric quadrupole moments (Cartesian):
Operator origin (a.u.):     0.025203,     0.006943,    -0.171990 

 Root     Qxy        Qxz        Qyz        Qxx        Qyy        Qzz       R^2
--------------------------------------------------------------------------------------------
    1    -5.0433    -5.9024    -2.4893   -38.4258   -23.7422   -28.2293   -90.3973
    2    -4.6902    -4.2539    -0.9049   -38.7998   -23.7850   -27.1636   -89.7484
    3    -6.3170    -8.4687    -2.4553   -48.2227   -21.6095   -28.3895   -98.2216
    4    -5.4019    -7.3865    -0.5608   -49.2056   -21.1423   -27.9090   -98.2570

Singlet state electric transition quadrupole moments (Cartesian):

 Transition     Qxy        Qxz        Qyz        Qxx        Qyy        Qzz       norm (a.u.)
--------------------------------------------------------------------------------------------
   1 ->  2    -1.6581     0.1929    -0.5061    -2.6806    -0.5345     1.5833     3.6084
   1 ->  3     0.3734    -1.4419     0.3628    -2.9017     1.0809    -0.8325     3.5540
   1 ->  4    -0.0149     0.2217    -0.0279    -0.0024    -0.0770     0.2029     0.3119
   2 ->  3    -0.7765    -1.6681    -0.2114    -3.7387     0.8866    -0.5311     4.2984
   2 ->  4    -0.1625    -0.6810     0.1204    -2.4594     0.4658     0.0463     2.6024
   3 ->  4    -1.3651     1.0388    -0.4740    -0.6174    -0.9537     1.7364     2.7337

Building Xtilde...

Building Z-vector RHS...

Solving CPSCF equations
Using DIIS solver

 Iter         Residual      
------  --------------------
    1      0.494015887283
    2      0.328050072839
    3      0.022665122750
    4      0.011758817532
    5      0.003233962516
    6      0.001971792527
    7      0.000982492983
    8      0.000540417130
    9      0.000247626701
   10      0.000082988435

CPSCF converged

Building X...

Building Xtilde...

Building Z-vector RHS...

Solving CPSCF equations
Using DIIS solver

 Iter         Residual      
------  --------------------
    1      0.090997074368
    2      0.055760723404
    3      0.029495192851
    4      0.017670666285
    5      0.009433066258
    6      0.003221093471
    7      0.001347816201
    8      0.000302314338
    9      0.000088676026

CPSCF converged

Building X...

Building Xtilde...

Building Z-vector RHS...

Solving CPSCF equations
Using DIIS solver

 Iter         Residual      
------  --------------------
    1      0.233642449791
    2      0.153941581143
    3      0.019763305768
    4      0.010609864021
    5      0.004802415840
    6      0.002916097363
    7      0.001396671389
    8      0.000474336512
    9      0.000190616160
   10      0.000071175233

CPSCF converged

Building X...

Lower state energy:      -230.2819399370
Upper state energy:      -230.2819384788
Energy difference:          0.0000014582
 Energy calculation finished, energy:  0.000000000E+00

Converting Cartesians to HDLC

Converting Cartesians to HDLC

Converting Cartesians to HDLC
 in dlf_makehessian...
Updating Hessian with the BFGS update, No    27
Testing convergence  in cycle   28
    Energy  0.0000E+00 Target: 1.0000E-06 converged?  yes
  Max step  1.8030E-02 Target: 1.8000E-03 converged?   no
  RMS step  3.5136E-03 Target: 1.2000E-03 converged?   no
  Max grad  7.8859E-04 Target: 4.5000E-04 converged?   no
  RMS grad  4.2226E-04 Target: 3.0000E-04 converged?   no

Converting HDLC to Cartesians
DFTD Energy:    -0.0846688 hartree

                      *** Start SCF Iterations ***

 Iter     DIIS Error       Energy change         Energy        Time(s)
------------------------------------------------------------------------
Initial temperature is 5000.000000
| Skip purify step
|    1     0.0589972813    -230.3478884571    -230.3478884571     0.05  
|    2     0.1163379010      +0.6105121316    -229.7373763255     0.05  
|    3     0.0209553771      -0.3032861711    -230.0406624966     0.05  
|    4     0.0178909429      -0.0085380362    -230.0492005329     0.05  
|    5     0.0111537364      -0.0032783212    -230.0524788540     0.04  
|    6     0.0063963342      -0.0014837821    -230.0539626361     0.04  
|    7     0.0033249657      -0.0004369766    -230.0543996128     0.04  
|    8     0.0007561449      -0.0001219259    -230.0545215387     0.04  
|    9     0.0003650348      -0.0000134098    -230.0545349485     0.06  
|   10     0.0001840332      -0.0000034861    -230.0545384346     0.03  
|   11     0.0000956551      -0.0000014101    -230.0545398447     0.03  
|   12     0.0000253756      -0.0000004967    -230.0545403415     0.03  
------------------------------------------------------------------------
FINAL ENERGY: -230.0545403415 a.u.
Fractional Occupation Entropy: 0.0000000000
Mermin Free Energy:            -230.0545403415
DISPERSION CONTRIBUTION TO ENERGY: -0.0846688042 a.u.
HOMO-LUMO GAP: 2.144 eV
CENTER OF MASS: {0.013150, 0.003699, -0.090956} ANGS
DIPOLE MOMENT: {4.734849, 0.456408, 2.829322} (|D| = 5.534634) DEBYE

  Active Space Parameters
--------------------------------------------
Number of closed orbitals:              19
Number of active orbitals:               3
Number of virtual orbitals:             74
Number of molecular orbitals:           96
Number of basis functions:             102
Number of active electrons:              4
Number of alpha electrons:               2
Number of beta electrons:                2

  Orbital      Energy        Occupation
-----------------------------------------
     18       -0.505200        1.000000
     19       -0.444110        1.000000
     20       -0.250218        0.666667
     21       -0.182164        0.666667
     22       -0.103382        0.666667
     23        0.085000        0.000000
     24        0.176163        0.000000

  CAS Parameters
--------------------------------------------
Number of determinants:                  9
Number of singlet CSFs:                  6
Number of doublet CSFs:                  0
Number of triplet CSFs:                  3
Number of quartet CSFs:                  0
Number of quintet CSFs:                  0
Number of sextet CSFs:                   0
Number of septet CSFs:                   0
Number of singlet states:                4
Number of doublet states:                0
Number of triplet states:                0
Number of quartet states:                0
Number of quintet states:                0
Number of sextet states:                 0
Number of septet states:                 0
Using the hard-coded solver

Singlet state  1 energy:       -230.35772386708732

       -0.96493800451041  X20 X21
        0.18555532175016  X20 X22
       -0.12321564846093  B20 X21 A22
       -0.12321564846093  A20 X21 B22
        0.03783810105971  X20 B21 A22
        0.03783810105971  X20 A21 B22
        0.02775539169656  X21 X22

Singlet state  2 energy:       -230.28194108088664

       -0.65599904925583  X20 B21 A22
       -0.65599904925583  X20 A21 B22
       -0.23983979690866  B20 X21 A22
       -0.23983979690866  A20 X21 B22
       -0.09952167728163  B20 A21 X22
       -0.09952167728163  A20 B21 X22
        0.05905621157047  X20 X22
        0.02486169037415  X20 X21

Singlet state  3 energy:       -230.28193997483390

       -0.64215585642963  B20 X21 A22
       -0.64215585642963  A20 X21 B22
        0.24314339009716  X20 B21 A22
        0.24314339009716  X20 A21 B22
        0.16585473596452  X20 X21
       -0.11386854827123  X20 X22
        0.09831692514737  X21 X22
       -0.05871217213100  B20 A21 X22
       -0.05871217213100  A20 B21 X22

Singlet state  4 energy:       -230.21091552223743

       -0.68786796548239  B20 A21 X22
       -0.68786796548239  A20 B21 X22
        0.14509315128555  X20 X22
        0.08138203919530  X20 B21 A22
        0.08138203919530  X20 A21 B22
        0.07943773157425  B20 X21 A22
        0.07943773157425  A20 X21 B22
       -0.07501786991242  X21 X22
        0.03359824054291  X20 X21

  Root   Mult.   Total Energy (a.u.)   Ex. Energy (a.u.)     Ex. Energy (eV)     Ex. Energy (nm)
-------------------------------------------------------------------------------------------------
     1  singlet       -230.35772387
     2  singlet       -230.28194108          0.07578279          2.06215419        601.23642128
     3  singlet       -230.28193997          0.07578389          2.06218429        601.22764634
     4  singlet       -230.21091552          0.14680834          3.99485766        310.35954541

Singlet state dipole moments:

  Root       Dx         Dy         Dz         |D|  (Debye)
------------------------------------------------------------
     1    -1.6508     0.9504     1.3772     2.3506
     2    -1.3638     0.2810     0.8033     1.6075
     3     6.1836     1.1930     3.6711     7.2895
     4     7.8733     0.0485     3.6374     8.6730

Singlet state electronic transitions:

 Transition      Tx        Ty        Tz       |T|    Osc. (a.u.) 
-----------------------------------------------------------------
   1 ->  2     0.5308    0.2065   -0.1332    0.5849    0.0173
   1 ->  3     1.4397   -0.2292    0.4946    1.5395    0.1197
   1 ->  4    -0.0521    0.0085   -0.0621    0.0815    0.0007
   2 ->  3     1.1827    0.1222    0.4911    1.2864    0.0000
   2 ->  4     1.0351   -0.1134    0.2283    1.0660    0.0538
   3 ->  4    -0.2947    0.2407   -0.3801    0.5379    0.0137

Singlet state velocity transition dipole moments:

 Transition      Px        Py        Pz       |P|    Osc. (a.u.) 
-----------------------------------------------------------------
   1 ->  2    -0.0458   -0.0343    0.0353    0.0673    0.0398
   1 ->  3    -0.0711    0.0325   -0.0342    0.0853    0.0640
   1 ->  4     0.0087   -0.0028    0.0018    0.0093    0.0004
   2 ->  3    -0.0012   -0.0016    0.0075    0.0078   19.3077
   2 ->  4    -0.0610    0.0078   -0.0084    0.0620    0.0361
   3 ->  4     0.0050   -0.0267    0.0312    0.0413    0.0160

Singlet state magnetic transition dipole moments and rotational strengths:

 Transition      Lx        Ly        Lz        |L|    R(vel) (a.u.)
--------------------------------------------------------------------
   1 ->  2    -1.1930    0.8585    0.1154    1.4743    0.3865
   1 ->  3     0.2534   -0.3035    0.2176    0.4513   -0.4661
   1 ->  4     0.0712   -0.0200    0.0085    0.0744    0.0047
   2 ->  3    -0.4047    0.2050   -0.1652    0.4828  -510.1058
   2 ->  4    -0.2802    0.1253    0.1760    0.3538    0.2333
   3 ->  4    -0.8278    0.5866   -0.1263    1.0224   -0.3335

Singlet state electric quadrupole moments (Cartesian):
Operator origin (a.u.):     0.024849,     0.006990,    -0.171882 

 Root     Qxy        Qxz        Qyz        Qxx        Qyy        Qzz       R^2
--------------------------------------------------------------------------------------------
    1    -5.0146    -5.9249    -2.4997   -38.4756   -23.7600   -28.2204   -90.4561
    2    -4.6607    -4.2739    -0.9154   -38.8453   -23.8055   -27.1530   -89.8038
    3    -6.2866    -8.4960    -2.4640   -48.2847   -21.6248   -28.3813   -98.2908
    4    -5.3704    -7.4107    -0.5691   -49.2638   -21.1607   -27.8985   -98.3230

Singlet state electric transition quadrupole moments (Cartesian):

 Transition     Qxy        Qxz        Qyz        Qxx        Qyy        Qzz       norm (a.u.)
--------------------------------------------------------------------------------------------
   1 ->  2    -1.6587     0.1938    -0.5071    -2.6790    -0.5344     1.5834     3.6077
   1 ->  3     0.3735    -1.4414     0.3634    -2.9033     1.0803    -0.8312     3.5548
   1 ->  4    -0.0150     0.2216    -0.0281    -0.0029    -0.0770     0.2030     0.3119
   2 ->  3    -0.7748    -1.6663    -0.2094    -3.7343     0.8860    -0.5305     4.2932
   2 ->  4    -0.1612    -0.6810     0.1208    -2.4583     0.4661     0.0455     2.6013
   3 ->  4    -1.3661     1.0380    -0.4752    -0.6199    -0.9526     1.7360     2.7340

Building Xtilde...

Building Z-vector RHS...

Solving CPSCF equations
Using DIIS solver

 Iter         Residual      
------  --------------------
    1      0.494384006139
    2      0.328255329709
    3      0.022686359446
    4      0.011773738991
    5      0.003237477797
    6      0.001973931442
    7      0.000983006278
    8      0.000540314071
    9      0.000247585423
   10      0.000083042121

CPSCF converged

Building X...

Building Xtilde...

Building Z-vector RHS...

Solving CPSCF equations
Using DIIS solver

 Iter         Residual      
------  --------------------
    1      0.091008355944
    2      0.055853492456
    3      0.029468563406
    4      0.017668797585
    5      0.009431879576
    6      0.003221669181
    7      0.001349447243
    8      0.000302181889
    9      0.000088774580

CPSCF converged

Building X...

Building Xtilde...

Building Z-vector RHS...

Solving CPSCF equations
Using DIIS solver

 Iter         Residual      
------  --------------------
    1      0.233340245775
    2      0.153718910984
    3      0.019764040828
    4      0.010610393301
    5      0.004805127288
    6      0.002916738308
    7      0.001395899834
    8      0.000473439567
    9      0.000190110442
   10      0.000071028687

CPSCF converged

Building X...

Lower state energy:      -230.2819410809
Upper state energy:      -230.2819399748
Energy difference:          0.0000011061
 Energy calculation finished, energy:  0.000000000E+00

Converting Cartesians to HDLC

Converting Cartesians to HDLC

Converting Cartesians to HDLC
 in dlf_makehessian...
Updating Hessian with the BFGS update, No    28
Testing convergence  in cycle   29
    Energy  0.0000E+00 Target: 1.0000E-06 converged?  yes
  Max step  1.5167E-02 Target: 1.8000E-03 converged?   no
  RMS step  2.8717E-03 Target: 1.2000E-03 converged?   no
  Max grad  2.4584E-04 Target: 4.5000E-04 converged?  yes
  RMS grad  1.3396E-04 Target: 3.0000E-04 converged?  yes

Converting HDLC to Cartesians
DFTD Energy:    -0.0846659 hartree

                      *** Start SCF Iterations ***

 Iter     DIIS Error       Energy change         Energy        Time(s)
------------------------------------------------------------------------
Initial temperature is 5000.000000
| Skip purify step
|    1     0.0589954445    -230.3478526225    -230.3478526225     0.05  
|    2     0.1164387276      +0.6106419553    -229.7372106672     0.05  
|    3     0.0209423414      -0.3034447810    -230.0406554482     0.05  
|    4     0.0178811926      -0.0085426306    -230.0491980788     0.05  
|    5     0.0111463269      -0.0032798460    -230.0524779248     0.04  
|    6     0.0063941095      -0.0014841158    -230.0539620406     0.04  
|    7     0.0033249260      -0.0004371075    -230.0543991481     0.04  
|    8     0.0007574257      -0.0001220183    -230.0545211663     0.04  
|    9     0.0003652237      -0.0000134387    -230.0545346051     0.06  
|   10     0.0001839320      -0.0000034867    -230.0545380917     0.03  
|   11     0.0000956300      -0.0000014095    -230.0545395012     0.03  
|   12     0.0000253866      -0.0000004964    -230.0545399977     0.03  
------------------------------------------------------------------------
FINAL ENERGY: -230.0545399977 a.u.
Fractional Occupation Entropy: 0.0000000000
Mermin Free Energy:            -230.0545399977
DISPERSION CONTRIBUTION TO ENERGY: -0.0846659119 a.u.
HOMO-LUMO GAP: 2.143 eV
CENTER OF MASS: {0.013036, 0.003748, -0.090916} ANGS
DIPOLE MOMENT: {4.735646, 0.455415, 2.828780} (|D| = 5.534957) DEBYE

  Active Space Parameters
--------------------------------------------
Number of closed orbitals:              19
Number of active orbitals:               3
Number of virtual orbitals:             74
Number of molecular orbitals:           96
Number of basis functions:             102
Number of active electrons:              4
Number of alpha electrons:               2
Number of beta electrons:                2

  Orbital      Energy        Occupation
-----------------------------------------
     18       -0.505173        1.000000
     19       -0.444060        1.000000
     20       -0.250218        0.666667
     21       -0.182156        0.666667
     22       -0.103388        0.666667
     23        0.084999        0.000000
     24        0.176167        0.000000

  CAS Parameters
--------------------------------------------
Number of determinants:                  9
Number of singlet CSFs:                  6
Number of doublet CSFs:                  0
Number of triplet CSFs:                  3
Number of quartet CSFs:                  0
Number of quintet CSFs:                  0
Number of sextet CSFs:                   0
Number of septet CSFs:                   0
Number of singlet states:                4
Number of doublet states:                0
Number of triplet states:                0
Number of quartet states:                0
Number of quintet states:                0
Number of sextet states:                 0
Number of septet states:                 0
Using the hard-coded solver

Singlet state  1 energy:       -230.35769472937460

       -0.96491076621481  X20 X21
        0.18560468191030  X20 X22
       -0.12329076601565  B20 X21 A22
       -0.12329076601565  A20 X21 B22
        0.03781692318135  X20 B21 A22
        0.03781692318135  X20 A21 B22
        0.02776253235826  X21 X22

Singlet state  2 energy:       -230.28194166884251

       -0.65205028433090  X20 B21 A22
       -0.65205028433090  X20 A21 B22
       -0.25004270231663  B20 X21 A22
       -0.25004270231663  A20 X21 B22
       -0.10039669862972  B20 A21 X22
       -0.10039669862972  A20 B21 X22
        0.05715944549216  X20 X22
        0.02755688786250  X20 X21
        0.02079829260396  X21 X22

Singlet state  3 energy:       -230.28194100997391

       -0.63824557508123  B20 X21 A22
       -0.63824557508123  A20 X21 B22
        0.25356096275792  X20 B21 A22
        0.25356096275792  X20 A21 B22
        0.16551173576596  X20 X21
       -0.11484492146087  X20 X22
        0.09800020497229  X21 X22
       -0.05705837919535  B20 A21 X22
       -0.05705837919535  A20 B21 X22

Singlet state  4 energy:       -230.21090850797816

       -0.68788465141828  B20 A21 X22
       -0.68788465141828  A20 B21 X22
        0.14507321569563  X20 X22
        0.08135284677992  X20 B21 A22
        0.08135284677992  X20 A21 B22
        0.07936574309307  B20 X21 A22
        0.07936574309307  A20 X21 B22
       -0.07496311622049  X21 X22
        0.03360494411128  X20 X21

  Root   Mult.   Total Energy (a.u.)   Ex. Energy (a.u.)     Ex. Energy (eV)     Ex. Energy (nm)
-------------------------------------------------------------------------------------------------
     1  singlet       -230.35769473
     2  singlet       -230.28194167          0.07575306          2.06134532        601.47234778
     3  singlet       -230.28194101          0.07575372          2.06136325        601.46711647
     4  singlet       -230.21090851          0.14678622          3.99425565        310.40632245

Singlet state dipole moments:

  Root       Dx         Dy         Dz         |D|  (Debye)
------------------------------------------------------------
     1    -1.6511     0.9497     1.3766     2.3501
     2    -1.2661     0.2910     0.8431     1.5487
     3     6.0854     1.1812     3.6299     7.1835
     4     7.8753     0.0473     3.6368     8.6746

Singlet state electronic transitions:

 Transition      Tx        Ty        Tz       |T|    Osc. (a.u.) 
-----------------------------------------------------------------
   1 ->  2     0.5539    0.2029   -0.1252    0.6030    0.0184
   1 ->  3     1.4315   -0.2325    0.4968    1.5330    0.1187
   1 ->  4    -0.0520    0.0085   -0.0621    0.0815    0.0006
   2 ->  3     1.2294    0.1277    0.5088    1.3367    0.0000
   2 ->  4     1.0302   -0.1095    0.2222    1.0595    0.0532
   3 ->  4    -0.3110    0.2427   -0.3836    0.5503    0.0143

Singlet state velocity transition dipole moments:

 Transition      Px        Py        Pz       |P|    Osc. (a.u.) 
-----------------------------------------------------------------
   1 ->  2    -0.0470   -0.0338    0.0348    0.0675    0.0401
   1 ->  3    -0.0703    0.0331   -0.0348    0.0851    0.0638
   1 ->  4     0.0087   -0.0028    0.0018    0.0093    0.0004
   2 ->  3    -0.0012   -0.0016    0.0075    0.0078   24.5750
   2 ->  4    -0.0609    0.0073   -0.0079    0.0618    0.0359
   3 ->  4     0.0059   -0.0268    0.0313    0.0416    0.0163

Singlet state magnetic transition dipole moments and rotational strengths:

 Transition      Lx        Ly        Lz        |L|    R(vel) (a.u.)
--------------------------------------------------------------------
   1 ->  2    -1.1890    0.8536    0.1194    1.4685    0.4109
   1 ->  3     0.2724   -0.3172    0.2155    0.4704   -0.4903
   1 ->  4     0.0710   -0.0199    0.0086    0.0742    0.0047
   2 ->  3    -0.4049    0.2052   -0.1652    0.4831  -649.4539
   2 ->  4    -0.2934    0.1346    0.1740    0.3667    0.2459
   3 ->  4    -0.8233    0.5846   -0.1288    1.0179   -0.3460

Singlet state electric quadrupole moments (Cartesian):
Operator origin (a.u.):     0.024635,     0.007082,    -0.171806 

 Root     Qxy        Qxz        Qyz        Qxx        Qyy        Qzz       R^2
--------------------------------------------------------------------------------------------
    1    -4.9905    -5.9410    -2.5060   -38.5117   -23.7757   -28.2149   -90.5023
    2    -4.6621    -4.3442    -0.9291   -39.0030   -23.7936   -27.1641   -89.9607
    3    -6.2364    -8.4587    -2.4623   -48.2013   -21.6691   -28.3583   -98.2288
    4    -5.3460    -7.4278    -0.5745   -49.3051   -21.1773   -27.8913   -98.3736

Singlet state electric transition quadrupole moments (Cartesian):

 Transition     Qxy        Qxz        Qyz        Qxx        Qyy        Qzz       norm (a.u.)
--------------------------------------------------------------------------------------------
   1 ->  2    -1.6528     0.1704    -0.5017    -2.7256    -0.5163     1.5692     3.6291
   1 ->  3     0.4001    -1.4448     0.3719    -2.8627     1.0891    -0.8561     3.5355
   1 ->  4    -0.0152     0.2216    -0.0283    -0.0034    -0.0771     0.2032     0.3121
   2 ->  3    -0.8000    -1.7332    -0.2335    -3.8833     0.9206    -0.5500     4.4642
   2 ->  4    -0.1829    -0.6644     0.1133    -2.4684     0.4510     0.0732     2.6056
   3 ->  4    -1.3639     1.0483    -0.4779    -0.5807    -0.9596     1.7344     2.7302

Building Xtilde...

Building Z-vector RHS...

Solving CPSCF equations
Using DIIS solver

 Iter         Residual      
------  --------------------
    1      0.487164678538
    2      0.323436516604
    3      0.022262729562
    4      0.011543423853
    5      0.003115666279
    6      0.001881662465
    7      0.000918136210
    8      0.000514145769
    9      0.000240485873
   10      0.000081666774

CPSCF converged

Building X...

Building Xtilde...

Building Z-vector RHS...

Solving CPSCF equations
Using DIIS solver

 Iter         Residual      
------  --------------------
    1      0.090096968785
    2      0.053447154853
    3      0.029754403313
    4      0.017521363386
    5      0.009334492049
    6      0.003203919182
    7      0.001319766113
    8      0.000302294486
    9      0.000086046948

CPSCF converged

Building X...

Building Xtilde...

Building Z-vector RHS...

Solving CPSCF equations
Using DIIS solver

 Iter         Residual      
------  --------------------
    1      0.240982769637
    2      0.159114980196
    3      0.019824572807
    4      0.010569908418
    5      0.004680711942
    6      0.002864557201
    7      0.001389681162
    8      0.000479510759
    9      0.000194120462
   10      0.000072179501

CPSCF converged

Building X...

Lower state energy:      -230.2819416688
Upper state energy:      -230.2819410100
Energy difference:          0.0000006589
 Energy calculation finished, energy:  0.000000000E+00

Converting Cartesians to HDLC

Converting Cartesians to HDLC

Converting Cartesians to HDLC
 in dlf_makehessian...
Updating Hessian with the BFGS update, No    29
Testing convergence  in cycle   30
    Energy  0.0000E+00 Target: 1.0000E-06 converged?  yes
  Max step  1.2462E-03 Target: 1.8000E-03 converged?  yes
  RMS step  6.1018E-04 Target: 1.2000E-03 converged?  yes
  Max grad  1.1463E-03 Target: 4.5000E-04 converged?   no
  RMS grad  4.8068E-04 Target: 3.0000E-04 converged?   no

Converting HDLC to Cartesians
DFTD Energy:    -0.0846656 hartree

                      *** Start SCF Iterations ***

 Iter     DIIS Error       Energy change         Energy        Time(s)
------------------------------------------------------------------------
Initial temperature is 5000.000000
| Skip purify step
|    1     0.0590116754    -230.3479156117    -230.3479156117     0.05  
|    2     0.1165072830      +0.6108307906    -229.7370848211     0.05  
|    3     0.0209485529      -0.3035601352    -230.0406449562     0.05  
|    4     0.0178798196      -0.0085498983    -230.0491948545     0.05  
|    5     0.0111448789      -0.0032818303    -230.0524766848     0.04  
|    6     0.0063918320      -0.0014847581    -230.0539614430     0.04  
|    7     0.0033232288      -0.0004370103    -230.0543984533     0.04  
|    8     0.0007578665      -0.0001218729    -230.0545203262     0.04  
|    9     0.0003653408      -0.0000134388    -230.0545337649     0.06  
|   10     0.0001839042      -0.0000034854    -230.0545372503     0.03  
|   11     0.0000956394      -0.0000014086    -230.0545386589     0.03  
|   12     0.0000253930      -0.0000004961    -230.0545391549     0.03  
------------------------------------------------------------------------
FINAL ENERGY: -230.0545391549 a.u.
Fractional Occupation Entropy: 0.0000000000
Mermin Free Energy:            -230.0545391549
DISPERSION CONTRIBUTION TO ENERGY: -0.0846656147 a.u.
HOMO-LUMO GAP: 2.143 eV
CENTER OF MASS: {0.012999, 0.003782, -0.090893} ANGS
DIPOLE MOMENT: {4.736002, 0.454379, 2.828464} (|D| = 5.535015) DEBYE

  Active Space Parameters
--------------------------------------------
Number of closed orbitals:              19
Number of active orbitals:               3
Number of virtual orbitals:             74
Number of molecular orbitals:           96
Number of basis functions:             102
Number of active electrons:              4
Number of alpha electrons:               2
Number of beta electrons:                2

  Orbital      Energy        Occupation
-----------------------------------------
     18       -0.505156        1.000000
     19       -0.444022        1.000000
     20       -0.250210        0.666667
     21       -0.182145        0.666667
     22       -0.103391        0.666667
     23        0.084998        0.000000
     24        0.176172        0.000000

  CAS Parameters
--------------------------------------------
Number of determinants:                  9
Number of singlet CSFs:                  6
Number of doublet CSFs:                  0
Number of triplet CSFs:                  3
Number of quartet CSFs:                  0
Number of quintet CSFs:                  0
Number of sextet CSFs:                   0
Number of septet CSFs:                   0
Number of singlet states:                4
Number of doublet states:                0
Number of triplet states:                0
Number of quartet states:                0
Number of quintet states:                0
Number of sextet states:                 0
Number of septet states:                 0
Using the hard-coded solver

Singlet state  1 energy:       -230.35766751053634

        0.96487776896722  X20 X21
       -0.18564960804907  X20 X22
        0.12338984281634  B20 X21 A22
        0.12338984281634  A20 X21 B22
       -0.03779547696782  X20 B21 A22
       -0.03779547696782  X20 A21 B22
       -0.02778088638105  X21 X22

Singlet state  2 energy:       -230.28194204612515

       -0.64514151568783  X20 B21 A22
       -0.64514151568783  X20 A21 B22
       -0.26678756104424  B20 X21 A22
       -0.26678756104424  A20 X21 B22
       -0.10184238840510  B20 A21 X22
       -0.10184238840510  A20 B21 X22
        0.05403277916635  X20 X22
        0.03198525748678  X20 X21
        0.02339448531380  X21 X22

Singlet state  3 energy:       -230.28194164306603

        0.63141481751408  B20 X21 A22
        0.63141481751408  A20 X21 B22
       -0.27066606747083  X20 B21 A22
       -0.27066606747083  X20 A21 B22
       -0.16482956669475  X20 X21
        0.11637943942500  X20 X22
       -0.09744257861043  X21 X22
        0.05432494907118  B20 A21 X22
        0.05432494907118  A20 B21 X22

Singlet state  4 energy:       -230.21090630893812

       -0.68789351872348  B20 A21 X22
       -0.68789351872348  A20 B21 X22
        0.14508417748607  X20 X22
        0.08135150582413  X20 B21 A22
        0.08135150582413  X20 A21 B22
        0.07929293946841  B20 X21 A22
        0.07929293946841  A20 X21 B22
       -0.07492878246003  X21 X22
        0.03362138158859  X20 X21

  Root   Mult.   Total Energy (a.u.)   Ex. Energy (a.u.)     Ex. Energy (eV)     Ex. Energy (nm)
-------------------------------------------------------------------------------------------------
     1  singlet       -230.35766751
     2  singlet       -230.28194205          0.07572546          2.06059439        601.69153830
     3  singlet       -230.28194164          0.07572587          2.06060536        601.68833573
     4  singlet       -230.21090631          0.14676120          3.99357483        310.45924041

Singlet state dipole moments:

  Root       Dx         Dy         Dz         |D|  (Debye)
------------------------------------------------------------
     1    -1.6509     0.9493     1.3765     2.3497
     2    -1.0962     0.3088     0.9131     1.4597
     3     5.9142     1.1620     3.5590     6.9996
     4     7.8761     0.0460     3.6363     8.6751

Singlet state electronic transitions:

 Transition      Tx        Ty        Tz       |T|    Osc. (a.u.) 
-----------------------------------------------------------------
   1 ->  2    -0.5918   -0.1967    0.1119    0.6336    0.0203
   1 ->  3     1.4169   -0.2379    0.5001    1.5213    0.1168
   1 ->  4     0.0519   -0.0085    0.0621    0.0814    0.0006
   2 ->  3    -1.3039   -0.1365   -0.5369    1.4167    0.0000
   2 ->  4     1.0216   -0.1032    0.2120    1.0485    0.0521
   3 ->  4     0.3381   -0.2457    0.3892    0.5711    0.0154

Singlet state velocity transition dipole moments:

 Transition      Px        Py        Pz       |P|    Osc. (a.u.) 
-----------------------------------------------------------------
   1 ->  2     0.0488    0.0329   -0.0338    0.0679    0.0406
   1 ->  3    -0.0691    0.0340   -0.0357    0.0848    0.0633
   1 ->  4    -0.0087    0.0028   -0.0018    0.0093    0.0004
   2 ->  3     0.0012    0.0017   -0.0076    0.0078   29.1351
   2 ->  4    -0.0607    0.0066   -0.0071    0.0615    0.0355
   3 ->  4    -0.0075    0.0270   -0.0315    0.0422    0.0167

Singlet state magnetic transition dipole moments and rotational strengths:

 Transition      Lx        Ly        Lz        |L|    R(vel) (a.u.)
--------------------------------------------------------------------
   1 ->  2     1.1815   -0.8449   -0.1253    1.4579    0.4500
   1 ->  3     0.3037   -0.3395    0.2121    0.5025   -0.5292
   1 ->  4    -0.0709    0.0198   -0.0086    0.0741    0.0047
   2 ->  3     0.4051   -0.2054    0.1652    0.4833  -769.8603
   2 ->  4    -0.3151    0.1500    0.1705    0.3884    0.2662
   3 ->  4     0.8154   -0.5808    0.1332    1.0099   -0.3661

Singlet state electric quadrupole moments (Cartesian):
Operator origin (a.u.):     0.024564,     0.007147,    -0.171763 

 Root     Qxy        Qxz        Qyz        Qxx        Qyy        Qzz       R^2
--------------------------------------------------------------------------------------------
    1    -4.9767    -5.9496    -2.5084   -38.5300   -23.7831   -28.2071   -90.5202
    2    -4.6918    -4.4472    -0.9451   -39.2316   -23.7519   -27.1860   -90.1695
    3    -6.1790    -8.3727    -2.4509   -48.0077   -21.7271   -28.3203   -98.0551
    4    -5.3329    -7.4366    -0.5766   -49.3252   -21.1858   -27.8822   -98.3932

Singlet state electric transition quadrupole moments (Cartesian):

 Transition     Qxy        Qxz        Qyz        Qxx        Qyy        Qzz       norm (a.u.)
--------------------------------------------------------------------------------------------
   1 ->  2     1.6419    -0.1320     0.4918     2.8009     0.4869    -1.5455     3.6641
   1 ->  3     0.4432    -1.4494     0.3853    -2.7926     1.1029    -0.8970     3.5022
   1 ->  4     0.0153    -0.2216     0.0283     0.0040     0.0772    -0.2035     0.3123
   2 ->  3     0.8403     1.8392     0.2734     4.1201    -0.9754     0.5807     4.7357
   2 ->  4    -0.2190    -0.6367     0.1008    -2.4837     0.4258     0.1189     2.6130
   3 ->  4     1.3589    -1.0653     0.4813     0.5150     0.9711    -1.7313     2.7237

Building Xtilde...

Building Z-vector RHS...

Solving CPSCF equations
Using DIIS solver

 Iter         Residual      
------  --------------------
    1      0.474673885519
    2      0.315092699164
    3      0.021563355401
    4      0.011161407549
    5      0.002931241746
    6      0.001742331586
    7      0.000816487647
    8      0.000469481562
    9      0.000227877120
   10      0.000079471575

CPSCF converged

Building X...

Building Xtilde...

Building Z-vector RHS...

Solving CPSCF equations
Using DIIS solver

 Iter         Residual      
------  --------------------
    1      0.090042333639
    2      0.050233741698
    3      0.030414185737
    4      0.017158782696
    5      0.009216241078
    6      0.003274039116
    7      0.001285160192
    8      0.000302163149
    9      0.000083523611

CPSCF converged

Building X...

Building Xtilde...

Building Z-vector RHS...

Solving CPSCF equations
Using DIIS solver

 Iter         Residual      
------  --------------------
    1      0.253099317591
    2      0.167699155511
    3      0.019908858990
    4      0.010496219073
    5      0.004462617147
    6      0.002758168710
    7      0.001367957923
    8      0.000487622344
    9      0.000200084850
   10      0.000074008225

CPSCF converged

Building X...

Lower state energy:      -230.2819420461
Upper state energy:      -230.2819416431
Energy difference:          0.0000004031
 Energy calculation finished, energy:  0.000000000E+00

Converting Cartesians to HDLC

Converting Cartesians to HDLC

Converting Cartesians to HDLC
 in dlf_makehessian...
Step too small. Skipping hessian update
Testing convergence  in cycle   31
    Energy  0.0000E+00 Target: 1.0000E-06 converged?  yes
  Max step  1.8083E-02 Target: 1.8000E-03 converged?   no
  RMS step  3.3232E-03 Target: 1.2000E-03 converged?   no
  Max grad  6.3429E-02 Target: 4.5000E-04 converged?   no
  RMS grad  2.4981E-02 Target: 3.0000E-04 converged?   no

Converting HDLC to Cartesians
DFTD Energy:    -0.0846667 hartree

                      *** Start SCF Iterations ***

 Iter     DIIS Error       Energy change         Energy        Time(s)
------------------------------------------------------------------------
Initial temperature is 5000.000000
| Skip purify step
|    1     0.0590597798    -230.3480035959    -230.3480035959     0.05  
|    2     0.1165068403      +0.6109850208    -229.7370185751     0.05  
|    3     0.0209504247      -0.3036198908    -230.0406384659     0.05  
|    4     0.0178767006      -0.0085542150    -230.0491926809     0.05  
|    5     0.0111425071      -0.0032828156    -230.0524754964     0.04  
|    6     0.0063877972      -0.0014850272    -230.0539605236     0.04  
|    7     0.0033205372      -0.0004366734    -230.0543971970     0.04  
|    8     0.0007575917      -0.0001216511    -230.0545188481     0.04  
|    9     0.0003653360      -0.0000134141    -230.0545322622     0.06  
|   10     0.0001838079      -0.0000034831    -230.0545357454     0.03  
|   11     0.0000956158      -0.0000014072    -230.0545371526     0.03  
|   12     0.0000253846      -0.0000004959    -230.0545376485     0.03  
------------------------------------------------------------------------
FINAL ENERGY: -230.0545376485 a.u.
Fractional Occupation Entropy: 0.0000000000
Mermin Free Energy:            -230.0545376485
DISPERSION CONTRIBUTION TO ENERGY: -0.0846667025 a.u.
HOMO-LUMO GAP: 2.143 eV
CENTER OF MASS: {0.013005, 0.003781, -0.090887} ANGS
DIPOLE MOMENT: {4.736210, 0.454126, 2.828295} (|D| = 5.535085) DEBYE

  Active Space Parameters
--------------------------------------------
Number of closed orbitals:              19
Number of active orbitals:               3
Number of virtual orbitals:             74
Number of molecular orbitals:           96
Number of basis functions:             102
Number of active electrons:              4
Number of alpha electrons:               2
Number of beta electrons:                2

  Orbital      Energy        Occupation
-----------------------------------------
     18       -0.505151        1.000000
     19       -0.444019        1.000000
     20       -0.250209        0.666667
     21       -0.182143        0.666667
     22       -0.103390        0.666667
     23        0.084999        0.000000
     24        0.176173        0.000000

  CAS Parameters
--------------------------------------------
Number of determinants:                  9
Number of singlet CSFs:                  6
Number of doublet CSFs:                  0
Number of triplet CSFs:                  3
Number of quartet CSFs:                  0
Number of quintet CSFs:                  0
Number of sextet CSFs:                   0
Number of septet CSFs:                   0
Number of singlet states:                4
Number of doublet states:                0
Number of triplet states:                0
Number of quartet states:                0
Number of quintet states:                0
Number of sextet states:                 0
Number of septet states:                 0
Using the hard-coded solver

Singlet state  1 energy:       -230.35766531875737

        0.96487303980765  X20 X21
       -0.18565603040687  X20 X22
        0.12340664135713  B20 X21 A22
        0.12340664135713  A20 X21 B22
       -0.03778451617072  X20 B21 A22
       -0.03778451617072  X20 A21 B22
       -0.02778394618495  X21 X22

Singlet state  2 energy:       -230.28194216013233

       -0.64893088352050  X20 B21 A22
       -0.64893088352050  X20 A21 B22
       -0.25777341494271  B20 X21 A22
       -0.25777341494271  A20 X21 B22
       -0.10105024887583  B20 A21 X22
       -0.10105024887583  A20 B21 X22
        0.05565075742253  X20 X22
        0.02965342063214  X20 X21
        0.02201163718439  X21 X22

Singlet state  3 energy:       -230.28194204541805

        0.63514785903340  B20 X21 A22
        0.63514785903340  A20 X21 B22
       -0.26145541984318  X20 B21 A22
       -0.26145541984318  X20 A21 B22
       -0.16528185400060  X20 X21
        0.11560800230647  X20 X22
       -0.09777289707565  X21 X22
        0.05573903631248  B20 A21 X22
        0.05573903631248  A20 B21 X22

Singlet state  4 energy:       -230.21090513772640

       -0.68789885281753  B20 A21 X22
       -0.68789885281753  A20 B21 X22
        0.14507463955448  X20 X22
        0.08135151344265  X20 B21 A22
        0.08135151344265  X20 A21 B22
        0.07926194346277  B20 X21 A22
        0.07926194346277  A20 X21 B22
       -0.07491421405323  X21 X22
        0.03362286772071  X20 X21

  Root   Mult.   Total Energy (a.u.)   Ex. Energy (a.u.)     Ex. Energy (eV)     Ex. Energy (nm)
-------------------------------------------------------------------------------------------------
     1  singlet       -230.35766532
     2  singlet       -230.28194216          0.07572316          2.06053164        601.70985993
     3  singlet       -230.28194205          0.07572327          2.06053477        601.70894839
     4  singlet       -230.21090514          0.14676018          3.99354705        310.46139934

Singlet state dipole moments:

  Root       Dx         Dy         Dz         |D|  (Debye)
------------------------------------------------------------
     1    -1.6507     0.9494     1.3766     2.3497
     2    -1.1890     0.2992     0.8749     1.5062
     3     6.0072     1.1712     3.5970     7.0990
     4     7.8764     0.0457     3.6360     8.6752

Singlet state electronic transitions:

 Transition      Tx        Ty        Tz       |T|    Osc. (a.u.) 
-----------------------------------------------------------------
   1 ->  2    -0.5716   -0.2001    0.1190    0.6172    0.0192
   1 ->  3     1.4252   -0.2352    0.4984    1.5281    0.1179
   1 ->  4     0.0518   -0.0085    0.0621    0.0814    0.0006
   2 ->  3    -1.2641   -0.1316   -0.5218    1.3739    0.0000
   2 ->  4     1.0263   -0.1067    0.2175    1.0545    0.0527
   3 ->  4     0.3235   -0.2443    0.3862    0.5598    0.0148

Singlet state velocity transition dipole moments:

 Transition      Px        Py        Pz       |P|    Osc. (a.u.) 
-----------------------------------------------------------------
   1 ->  2     0.0478    0.0334   -0.0343    0.0677    0.0404
   1 ->  3    -0.0697    0.0335   -0.0352    0.0850    0.0636
   1 ->  4    -0.0087    0.0028   -0.0018    0.0093    0.0004
   2 ->  3     0.0012    0.0017   -0.0076    0.0078   36.6877
   2 ->  4    -0.0608    0.0070   -0.0075    0.0617    0.0357
   3 ->  4    -0.0067    0.0269   -0.0314    0.0419    0.0165

Singlet state magnetic transition dipole moments and rotational strengths:

 Transition      Lx        Ly        Lz        |L|    R(vel) (a.u.)
--------------------------------------------------------------------
   1 ->  2     1.1857   -0.8497   -0.1224    1.4639    0.4293
   1 ->  3     0.2869   -0.3275    0.2139    0.4850   -0.5085
   1 ->  4    -0.0709    0.0198   -0.0086    0.0741    0.0047
   2 ->  3     0.4052   -0.2054    0.1652    0.4833  -969.5931
   2 ->  4    -0.3035    0.1418    0.1724    0.3767    0.2554
   3 ->  4     0.8198   -0.5829    0.1307    1.0143   -0.3553

Singlet state electric quadrupole moments (Cartesian):
Operator origin (a.u.):     0.024575,     0.007145,    -0.171751 

 Root     Qxy        Qxz        Qyz        Qxx        Qyy        Qzz       R^2
--------------------------------------------------------------------------------------------
    1    -4.9766    -5.9505    -2.5078   -38.5308   -23.7824   -28.2015   -90.5146
    2    -4.6681    -4.3964    -0.9371   -39.1163   -23.7786   -27.1643   -90.0592
    3    -6.2024    -8.4248    -2.4576   -48.1235   -21.6991   -28.3310   -98.1536
    4    -5.3329    -7.4372    -0.5760   -49.3257   -21.1852   -27.8764   -98.3874

Singlet state electric transition quadrupole moments (Cartesian):

 Transition     Qxy        Qxz        Qyz        Qxx        Qyy        Qzz       norm (a.u.)
--------------------------------------------------------------------------------------------
   1 ->  2     1.6481    -0.1527     0.4972     2.7610     0.5024    -1.5581     3.6455
   1 ->  3     0.4197    -1.4475     0.3783    -2.8327     1.0961    -0.8748     3.5221
   1 ->  4     0.0154    -0.2216     0.0283     0.0041     0.0772    -0.2035     0.3123
   2 ->  3     0.8187     1.7825     0.2518     3.9935    -0.9460     0.5642     4.5905
   2 ->  4    -0.1997    -0.6518     0.1077    -2.4764     0.4397     0.0943     2.6098
   3 ->  4     1.3620    -1.0561     0.4798     0.5502     0.9649    -1.7327     2.7270

Building Xtilde...

Building Z-vector RHS...

Solving CPSCF equations
Using DIIS solver

 Iter         Residual      
------  --------------------
    1      0.481477738234
    2      0.319621799713
    3      0.021940345652
    4      0.011363228565
    5      0.003027282957
    6      0.001813831823
    7      0.000868983242
    8      0.000493158094
    9      0.000234782615
   10      0.000080700503

CPSCF converged

Building X...

Building Xtilde...

Building Z-vector RHS...

Solving CPSCF equations
Using DIIS solver

 Iter         Residual      
------  --------------------
    1      0.089825388097
    2      0.051800732640
    3      0.030020448858
    4      0.017362742592
    5      0.009268839066
    6      0.003221622777
    7      0.001300523902
    8      0.000302521702
    9      0.000084317855

CPSCF converged

Building X...

Building Xtilde...

Building Z-vector RHS...

Solving CPSCF equations
Using DIIS solver

 Iter         Residual      
------  --------------------
    1      0.246607707212
    2      0.163081635424
    3      0.019868681056
    4      0.010538767261
    5      0.004584586319
    6      0.002820132082
    7      0.001382055961
    8      0.000483765221
    9      0.000197148679
   10      0.000073048032

CPSCF converged

Building X...

Lower state energy:      -230.2819421601
Upper state energy:      -230.2819420454
Energy difference:          0.0000001147
 Energy calculation finished, energy:  0.000000000E+00

Converting Cartesians to HDLC

Converting Cartesians to HDLC

Converting Cartesians to HDLC
Conical intersection seam found: using extrapolatable functions.
Energy gap between states:        0.0000001147
Below threshold of:               0.0000001594
 in dlf_makehessian...
Step too small. Skipping hessian update
Testing convergence  in cycle   32
    Energy  0.0000E+00 Target: 1.0000E-06 converged?  yes
  Max step  2.2883E+00 Target: 1.8000E-03 converged?   no
  RMS step  4.0456E-01 Target: 1.2000E-03 converged?   no
  Max grad  2.6648E-02 Target: 4.5000E-04 converged?   no
  RMS grad  1.1604E-02 Target: 3.0000E-04 converged?   no

Converting HDLC to Cartesians
DFTD Energy:    -0.0846674 hartree

                      *** Start SCF Iterations ***

 Iter     DIIS Error       Energy change         Energy        Time(s)
------------------------------------------------------------------------
Initial temperature is 5000.000000
| Skip purify step
|    1     0.0590619808    -230.3479918662    -230.3479918662     0.05  
|    2     0.1165011621      +0.6109788351    -229.7370130311     0.05  
|    3     0.0209478187      -0.3036225813    -230.0406356124     0.05  
|    4     0.0178755161      -0.0085550888    -230.0491907012     0.05  
|    5     0.0111418514      -0.0032830917    -230.0524737929     0.04  
|    6     0.0063873075      -0.0014851716    -230.0539589644     0.04  
|    7     0.0033202524      -0.0004366908    -230.0543956553     0.04  
|    8     0.0007574531      -0.0001216556    -230.0545173109     0.04  
|    9     0.0003652087      -0.0000134114    -230.0545307223     0.06  
|   10     0.0001838099      -0.0000034828    -230.0545342052     0.03  
|   11     0.0000956142      -0.0000014067    -230.0545356118     0.03  
|   12     0.0000253883      -0.0000004958    -230.0545361077     0.03  
------------------------------------------------------------------------
FINAL ENERGY: -230.0545361077 a.u.
Fractional Occupation Entropy: 0.0000000000
Mermin Free Energy:            -230.0545361077
DISPERSION CONTRIBUTION TO ENERGY: -0.0846673805 a.u.
HOMO-LUMO GAP: 2.143 eV
CENTER OF MASS: {0.013011, 0.003786, -0.090889} ANGS
DIPOLE MOMENT: {4.736426, 0.453925, 2.828260} (|D| = 5.535236) DEBYE

  Active Space Parameters
--------------------------------------------
Number of closed orbitals:              19
Number of active orbitals:               3
Number of virtual orbitals:             74
Number of molecular orbitals:           96
Number of basis functions:             102
Number of active electrons:              4
Number of alpha electrons:               2
Number of beta electrons:                2

  Orbital      Energy        Occupation
-----------------------------------------
     18       -0.505144        1.000000
     19       -0.444017        1.000000
     20       -0.250209        0.666667
     21       -0.182141        0.666667
     22       -0.103389        0.666667
     23        0.084999        0.000000
     24        0.176174        0.000000

  CAS Parameters
--------------------------------------------
Number of determinants:                  9
Number of singlet CSFs:                  6
Number of doublet CSFs:                  0
Number of triplet CSFs:                  3
Number of quartet CSFs:                  0
Number of quintet CSFs:                  0
Number of sextet CSFs:                   0
Number of septet CSFs:                   0
Number of singlet states:                4
Number of doublet states:                0
Number of triplet states:                0
Number of quartet states:                0
Number of quintet states:                0
Number of sextet states:                 0
Number of septet states:                 0
Using the hard-coded solver

Singlet state  1 energy:       -230.35766230932313

        0.96486767160185  X20 X21
       -0.18566418862108  X20 X22
        0.12342573951748  B20 X21 A22
        0.12342573951748  A20 X21 B22
       -0.03776995584245  X20 B21 A22
       -0.03776995584245  X20 A21 B22
       -0.02778792800835  X21 X22

Singlet state  2 energy:       -230.28194235542074

       -0.63297174741638  X20 B21 A22
       -0.63297174741638  X20 A21 B22
       -0.29356543895652  B20 X21 A22
       -0.29356543895652  A20 X21 B22
       -0.10405203905951  B20 A21 X22
       -0.10405203905951  A20 B21 X22
        0.04892868615545  X20 X22
        0.03905126684491  X20 X21
        0.02755954661921  X21 X22

Singlet state  3 energy:       -230.28194218729081

        0.61941838100343  B20 X21 A22
        0.61941838100343  A20 X21 B22
       -0.29802662823565  X20 B21 A22
       -0.29802662823565  X20 A21 B22
       -0.16333500062313  X20 X21
        0.11860339114095  X20 X22
       -0.09636823058779  X21 X22
        0.04985014337911  B20 A21 X22
        0.04985014337911  A20 B21 X22

Singlet state  4 energy:       -230.21090342539148

       -0.68790722928868  B20 A21 X22
       -0.68790722928868  A20 B21 X22
        0.14504738001679  X20 X22
        0.08135215358405  X20 B21 A22
        0.08135215358405  X20 A21 B22
        0.07922422141826  B20 X21 A22
        0.07922422141826  A20 X21 B22
       -0.07489243779308  X21 X22
        0.03362094276256  X20 X21

  Root   Mult.   Total Energy (a.u.)   Ex. Energy (a.u.)     Ex. Energy (eV)     Ex. Energy (nm)
-------------------------------------------------------------------------------------------------
     1  singlet       -230.35766231
     2  singlet       -230.28194236          0.07571995          2.06044444        601.73532631
     3  singlet       -230.28194219          0.07572012          2.06044901        601.73399021
     4  singlet       -230.21090343          0.14675888          3.99351176        310.46414329

Singlet state dipole moments:

  Root       Dx         Dy         Dz         |D|  (Debye)
------------------------------------------------------------
     1    -1.6505     0.9494     1.3767     2.3496
     2    -0.7997     0.3401     1.0348     1.3513
     3     5.6180     1.1300     3.4370     6.6822
     4     7.8767     0.0454     3.6358     8.6755

Singlet state electronic transitions:

 Transition      Tx        Ty        Tz       |T|    Osc. (a.u.) 
-----------------------------------------------------------------
   1 ->  2    -0.6520   -0.1864    0.0903    0.6841    0.0236
   1 ->  3     1.3904   -0.2462    0.5044    1.4994    0.1135
   1 ->  4     0.0518   -0.0085    0.0621    0.0813    0.0006
   2 ->  3    -1.4170   -0.1502   -0.5794    1.5383    0.0000
   2 ->  4     1.0063   -0.0925    0.1952    1.0292    0.0502
   3 ->  4     0.3814   -0.2500    0.3979    0.6052    0.0173

Singlet state velocity transition dipole moments:

 Transition      Px        Py        Pz       |P|    Osc. (a.u.) 
-----------------------------------------------------------------
   1 ->  2     0.0517    0.0315   -0.0323    0.0686    0.0414
   1 ->  3    -0.0669    0.0353   -0.0371    0.0843    0.0625
   1 ->  4    -0.0087    0.0028   -0.0018    0.0093    0.0004
   2 ->  3     0.0012    0.0017   -0.0076    0.0078   35.0261
   2 ->  4    -0.0603    0.0055   -0.0057    0.0608    0.0347
   3 ->  4    -0.0101    0.0272   -0.0318    0.0431    0.0174

Singlet state magnetic transition dipole moments and rotational strengths:

 Transition      Lx        Ly        Lz        |L|    R(vel) (a.u.)
--------------------------------------------------------------------
   1 ->  2     1.1675   -0.8296   -0.1345    1.4385    0.5101
   1 ->  3     0.3540   -0.3754    0.2064    0.5557   -0.5892
   1 ->  4    -0.0708    0.0198   -0.0086    0.0741    0.0047
   2 ->  3     0.4052   -0.2054    0.1652    0.4834  -926.0338
   2 ->  4    -0.3498    0.1748    0.1646    0.4242    0.2971
   3 ->  4     0.8012   -0.5738    0.1402    0.9954   -0.3969

Singlet state electric quadrupole moments (Cartesian):
Operator origin (a.u.):     0.024588,     0.007154,    -0.171755 

 Root     Qxy        Qxz        Qyz        Qxx        Qyy        Qzz       R^2
--------------------------------------------------------------------------------------------
    1    -4.9765    -5.9525    -2.5082   -38.5347   -23.7811   -28.1970   -90.5128
    2    -4.7663    -4.6146    -0.9712   -39.6039   -23.6632   -27.2277   -90.4948
    3    -6.1038    -8.2108    -2.4244   -47.6433   -21.8125   -28.2584   -97.7141
    4    -5.3329    -7.4394    -0.5763   -49.3298   -21.1846   -27.8714   -98.3858

Singlet state electric transition quadrupole moments (Cartesian):

 Transition     Qxy        Qxz        Qyz        Qxx        Qyy        Qzz       norm (a.u.)
--------------------------------------------------------------------------------------------
   1 ->  2     1.6216    -0.0699     0.4749     2.9180     0.4391    -1.5055     3.7195
   1 ->  3     0.5130    -1.4540     0.4061    -2.6712     1.1230    -0.9622     3.4444
   1 ->  4     0.0154    -0.2215     0.0284     0.0042     0.0772    -0.2035     0.3123
   2 ->  3     0.9006     2.0001     0.3367     4.4802    -1.0583     0.6270     5.1488
   2 ->  4    -0.2772    -0.5906     0.0801    -2.5039     0.3840     0.1930     2.6242
   3 ->  4     1.3485    -1.0915     0.4854     0.4079     0.9884    -1.7243     2.7133

Building Xtilde...

Building Z-vector RHS...

Solving CPSCF equations
Using DIIS solver

 Iter         Residual      
------  --------------------
    1      0.453138297304
    2      0.300648189607
    3      0.020446531376
    4      0.010549639655
    5      0.002674389246
    6      0.001551035610
    7      0.000667226324
    8      0.000395218735
    9      0.000204661642
   10      0.000076002581

CPSCF converged

Building X...

Building Xtilde...

Building Z-vector RHS...

Solving CPSCF equations
Using DIIS solver

 Iter         Residual      
------  --------------------
    1      0.094247901605
    2      0.047969201206
    3      0.031999625234
    4      0.016454251934
    5      0.009124269795
    6      0.003384015818
    7      0.001289045252
    8      0.000295767989
    9      0.000094821151

CPSCF converged

Building X...

Building Xtilde...

Building Z-vector RHS...

Solving CPSCF equations
Using DIIS solver

 Iter         Residual      
------  --------------------
    1      0.271361136162
    2      0.180714244741
    3      0.020011884979
    4      0.010369514515
    5      0.004080923782
    6      0.002532981027
    7      0.001296991454
    8      0.000492721132
    9      0.000207087007
   10      0.000076605605

CPSCF converged

Building X...

Lower state energy:      -230.2819423554
Upper state energy:      -230.2819421873
Energy difference:          0.0000001681
 Energy calculation finished, energy:  0.000000000E+00

Converting Cartesians to HDLC

Converting Cartesians to HDLC

Converting Cartesians to HDLC
 in dlf_makehessian...
Step too small. Skipping hessian update
Testing convergence  in cycle   33
    Energy  0.0000E+00 Target: 1.0000E-06 converged?  yes
  Max step  4.0217E-01 Target: 1.8000E-03 converged?   no
  RMS step  7.5951E-02 Target: 1.2000E-03 converged?   no
  Max grad  1.8497E-04 Target: 4.5000E-04 converged?  yes
  RMS grad  7.4177E-05 Target: 3.0000E-04 converged?  yes

Converting HDLC to Cartesians
DFTD Energy:    -0.0846679 hartree

                      *** Start SCF Iterations ***

 Iter     DIIS Error       Energy change         Energy        Time(s)
------------------------------------------------------------------------
Initial temperature is 5000.000000
| Skip purify step
|    1     0.0590637429    -230.3479827243    -230.3479827243     0.05  
|    2     0.1164950930      +0.6109788217    -229.7370039027     0.05  
|    3     0.0209444788      -0.3036302583    -230.0406341610     0.05  
|    4     0.0178742399      -0.0085554897    -230.0491896507     0.05  
|    5     0.0111408157      -0.0032831969    -230.0524728476     0.04  
|    6     0.0063866857      -0.0014851748    -230.0539580224     0.04  
|    7     0.0033197944      -0.0004366507    -230.0543946730     0.04  
|    8     0.0007572881      -0.0001216221    -230.0545162951     0.04  
|    9     0.0003651660      -0.0000134058    -230.0545297009     0.06  
|   10     0.0001837709      -0.0000034809    -230.0545331818     0.03  
|   11     0.0000956055      -0.0000014056    -230.0545345874     0.03  
|   12     0.0000253869      -0.0000004955    -230.0545350829     0.03  
------------------------------------------------------------------------
FINAL ENERGY: -230.0545350829 a.u.
Fractional Occupation Entropy: 0.0000000000
Mermin Free Energy:            -230.0545350829
DISPERSION CONTRIBUTION TO ENERGY: -0.0846678565 a.u.
HOMO-LUMO GAP: 2.143 eV
CENTER OF MASS: {0.013014, 0.003789, -0.090887} ANGS
DIPOLE MOMENT: {4.736642, 0.453800, 2.828148} (|D| = 5.535353) DEBYE

  Active Space Parameters
--------------------------------------------
Number of closed orbitals:              19
Number of active orbitals:               3
Number of virtual orbitals:             74
Number of molecular orbitals:           96
Number of basis functions:             102
Number of active electrons:              4
Number of alpha electrons:               2
Number of beta electrons:                2

  Orbital      Energy        Occupation
-----------------------------------------
     18       -0.505137        1.000000
     19       -0.444016        1.000000
     20       -0.250210        0.666667
     21       -0.182140        0.666667
     22       -0.103389        0.666667
     23        0.084999        0.000000
     24        0.176175        0.000000

  CAS Parameters
--------------------------------------------
Number of determinants:                  9
Number of singlet CSFs:                  6
Number of doublet CSFs:                  0
Number of triplet CSFs:                  3
Number of quartet CSFs:                  0
Number of quintet CSFs:                  0
Number of sextet CSFs:                   0
Number of septet CSFs:                   0
Number of singlet states:                4
Number of doublet states:                0
Number of triplet states:                0
Number of quartet states:                0
Number of quintet states:                0
Number of sextet states:                 0
Number of septet states:                 0
Using the hard-coded solver

Singlet state  1 energy:       -230.35766187731127

        0.96486562578915  X20 X21
       -0.18566707602474  X20 X22
        0.12343467192336  B20 X21 A22
        0.12343467192336  A20 X21 B22
       -0.03775982258911  X20 B21 A22
       -0.03775982258911  X20 A21 B22
       -0.02778984858150  X21 X22

Singlet state  2 energy:       -230.28194251750622

       -0.64270880727220  X20 B21 A22
       -0.64270880727220  X20 A21 B22
       -0.27240729997835  B20 X21 A22
       -0.27240729997835  A20 X21 B22
       -0.10229658558119  B20 A21 X22
       -0.10229658558119  A20 B21 X22
        0.05289315974827  X20 X22
        0.03350726552014  X20 X21
        0.02428369643572  X21 X22

Singlet state  3 energy:       -230.28194238393010

        0.62901117161892  B20 X21 A22
        0.62901117161892  A20 X21 B22
       -0.27640635829375  X20 B21 A22
       -0.27640635829375  X20 A21 B22
       -0.16456905268285  X20 X21
        0.11688158556061  X20 X22
       -0.09725247505403  X21 X22
        0.05332269731795  B20 A21 X22
        0.05332269731795  A20 B21 X22

Singlet state  4 energy:       -230.21090236294037

       -0.68791258620510  B20 A21 X22
       -0.68791258620510  A20 B21 X22
        0.14503013591857  X20 X22
        0.08135286959997  X20 B21 A22
        0.08135286959997  X20 A21 B22
        0.07919952493915  B20 X21 A22
        0.07919952493915  A20 X21 B22
       -0.07487890861950  X21 X22
        0.03361915994113  X20 X21

  Root   Mult.   Total Energy (a.u.)   Ex. Energy (a.u.)     Ex. Energy (eV)     Ex. Energy (nm)
-------------------------------------------------------------------------------------------------
     1  singlet       -230.35766188
     2  singlet       -230.28194252          0.07571936          2.06042827        601.74004756
     3  singlet       -230.28194238          0.07571949          2.06043191        601.73898603
     4  singlet       -230.21090236          0.14675951          3.99352891        310.46280962

Singlet state dipole moments:

  Root       Dx         Dy         Dz         |D|  (Debye)
------------------------------------------------------------
     1    -1.6504     0.9493     1.3767     2.3495
     2    -1.0362     0.3152     0.9379     1.4327
     3     5.8547     1.1547     3.5339     6.9353
     4     7.8770     0.0452     3.6356     8.6757

Singlet state electronic transitions:

 Transition      Tx        Ty        Tz       |T|    Osc. (a.u.) 
-----------------------------------------------------------------
   1 ->  2    -0.6046   -0.1947    0.1073    0.6442    0.0209
   1 ->  3     1.4118   -0.2398    0.5011    1.5171    0.1162
   1 ->  4     0.0517   -0.0085    0.0621    0.0813    0.0006
   2 ->  3    -1.3283   -0.1393   -0.5460    1.4429    0.0000
   2 ->  4     1.0186   -0.1009    0.2085    1.0446    0.0517
   3 ->  4     0.3471   -0.2468    0.3910    0.5782    0.0158

Singlet state velocity transition dipole moments:

 Transition      Px        Py        Pz       |P|    Osc. (a.u.) 
-----------------------------------------------------------------
   1 ->  2     0.0494    0.0327   -0.0335    0.0681    0.0408
   1 ->  3    -0.0686    0.0342   -0.0360    0.0847    0.0632
   1 ->  4    -0.0087    0.0028   -0.0018    0.0093    0.0004
   2 ->  3     0.0012    0.0017   -0.0076    0.0078   36.1012
   2 ->  4    -0.0606    0.0064   -0.0068    0.0613    0.0353
   3 ->  4    -0.0081    0.0270   -0.0316    0.0424    0.0168

Singlet state magnetic transition dipole moments and rotational strengths:

 Transition      Lx        Ly        Lz        |L|    R(vel) (a.u.)
--------------------------------------------------------------------
   1 ->  2     1.1789   -0.8418   -0.1276    1.4542    0.4630
   1 ->  3     0.3143   -0.3470    0.2108    0.5135   -0.5420
   1 ->  4    -0.0708    0.0198   -0.0087    0.0740    0.0047
   2 ->  3     0.4052   -0.2054    0.1652    0.4834  -954.7528
   2 ->  4    -0.3224    0.1552    0.1693    0.3959    0.2729
   3 ->  4     0.8126   -0.5794    0.1345    1.0070   -0.3727

Singlet state electric quadrupole moments (Cartesian):
Operator origin (a.u.):     0.024592,     0.007160,    -0.171751 

 Root     Qxy        Qxz        Qyz        Qxx        Qyy        Qzz       R^2
--------------------------------------------------------------------------------------------
    1    -4.9765    -5.9542    -2.5083   -38.5392   -23.7803   -28.1927   -90.5122
    2    -4.7068    -4.4850    -0.9502   -39.3138   -23.7322   -27.1821   -90.2281
    3    -6.1630    -8.3438    -2.4455   -47.9419   -21.7423   -28.2953   -97.9795
    4    -5.3328    -7.4410    -0.5763   -49.3345   -21.1842   -27.8667   -98.3854

Singlet state electric transition quadrupole moments (Cartesian):

 Transition     Qxy        Qxz        Qyz        Qxx        Qyy        Qzz       norm (a.u.)
--------------------------------------------------------------------------------------------
   1 ->  2     1.6382    -0.1192     0.4884     2.8259     0.4768    -1.5372     3.6759
   1 ->  3     0.4577    -1.4509     0.3899    -2.7689     1.1075    -0.9105     3.4913
   1 ->  4     0.0154    -0.2215     0.0284     0.0042     0.0772    -0.2035     0.3122
   2 ->  3     0.8531     1.8737     0.2867     4.1978    -0.9932     0.5906     4.8247
   2 ->  4    -0.2314    -0.6273     0.0965    -2.4889     0.4172     0.1345     2.6159
   3 ->  4     1.3572    -1.0709     0.4826     0.4923     0.9748    -1.7298     2.7215

Building Xtilde...

Building Z-vector RHS...

Solving CPSCF equations
Using DIIS solver

 Iter         Residual      
------  --------------------
    1      0.470289007639
    2      0.312131108216
    3      0.021328229723
    4      0.011029948430
    5      0.002872971999
    6      0.001697981299
    7      0.000782874851
    8      0.000453651089
    9      0.000223236002
   10      0.000078756380

CPSCF converged

Building X...

Building Xtilde...

Building Z-vector RHS...

Solving CPSCF equations
Using DIIS solver

 Iter         Residual      
------  --------------------
    1      0.090455945769
    2      0.049405931996
    3      0.030685803019
    4      0.017000451302
    5      0.009189260373
    6      0.003314904332
    7      0.001280520084
    8      0.000301360461
    9      0.000084124625

CPSCF converged

Building X...

Building Xtilde...

Building Z-vector RHS...

Solving CPSCF equations
Using DIIS solver

 Iter         Residual      
------  --------------------
    1      0.257019810632
    2      0.170471068137
    3      0.019931931814
    4      0.010468704595
    5      0.004385536756
    6      0.002716415772
    7      0.001356956748
    8      0.000489565506
    9      0.000201843016
   10      0.000074566985

CPSCF converged

Building X...

Lower state energy:      -230.2819425175
Upper state energy:      -230.2819423839
Energy difference:          0.0000001336
 Energy calculation finished, energy:  0.000000000E+00

Converting Cartesians to HDLC

Converting Cartesians to HDLC

Converting Cartesians to HDLC
 in dlf_makehessian...
Step too small. Skipping hessian update
Testing convergence  in cycle   34
    Energy  0.0000E+00 Target: 1.0000E-06 converged?  yes
  Max step  3.2649E-04 Target: 1.8000E-03 converged?  yes
  RMS step  1.0775E-04 Target: 1.2000E-03 converged?  yes
  Max grad  1.7631E-04 Target: 4.5000E-04 converged?  yes
  RMS grad  7.0599E-05 Target: 3.0000E-04 converged?  yes
Converged!
 converged
Destroying all HDLC residues


DL-FIND Report:
===============
Conical intersection algorithm: Lagrange-Newton
Lagrange-Newton threshold t1 ...................  1.000E-04
Lagrange-Newton threshold t2 ...................  1.000E+00
Lower electronic state .........................          1
Upper electronic state .........................          2
Optimisation algorithm: Lagrange-Newton
Initial Hessian by diagonal one-point finite difference
Hessian update mechanism: BFGS
Maximum Number of Hessian updates before recalc.         50
Finite difference for Hessian calculation ......  3.000E-03
No eigenmodes are considered soft
Minimum step size for Hessian update ...........  1.000E-05
 
Step length: simple scaled
Maximum step length ............................  5.000E-01
Scaling step by ................................  1.000E+00
 
Coordinate system: Delocalised internal coordinates (DLC)
 
Number of atoms ................................         12
Number of input geometries .....................          2
Variables to be optimised ......................         32
Restart information is written every ...........         10 steps
This run has not been restarted.
Number of energy evaluations on this processor .         35
Number of steps ................................         34
Number of accepted steps / line searches .......         34
 

| Timing report
| =============
| Module                                      CPU time            Wall clock time
| Total ...............................  1306.191 (100.00%)   383.639 (100.00%) seconds
| Energy and Gradient .................  1303.806 ( 99.82%)   383.301 ( 99.91%) seconds
| Step direction ......................     0.019 (  0.00%)     0.003 (  0.00%) seconds
| Coordinate transformation ...........     0.113 (  0.01%)     0.014 (  0.00%) seconds
| Checkpoint file I/O .................     2.019 (  0.15%)     0.288 (  0.08%) seconds
| XYZ-file I/O ........................     0.000 (  0.00%)     0.000 (  0.00%) seconds
Current memory usage ........................... 2.7188E+00 kB
Currently allocated real values         348
Currently allocated integer values        0
Currently allocated logical values        0
Currently allocated complex values        0
| Maximum memory usage ......................... 1.1269E+02 kB
| Total processing time: 383.69 sec 

| Job finished: Tue Feb 14 02:47:04 2023
