# Supplementary material for: Finding Excited-State Minimum Energy Crossing Points on a Budget: Non-Self-Consistent Tight-Binding Methods
Source: J Phys Chem Lett. 2023 May 5;14(19):4440–8. doi: 10.1021/acs.jpclett.3c00494 (PMC10201533; doi:10.1021/acs.jpclett.3c00494)
Supplement: Supplementary file 1 — jz3c00494_si_001.zip [file jz3c00494_si_001.zip › SI/s2s1_benchmark/fulvene/casci.xyz]

12
-2.3005453508288142e+02 frame 35   xyz file generated by TeraChem
     C     0.1193486615   -1.1538349494    0.1121521419
     C    -0.8386261823   -0.0640002538    0.1799569932
     C    -2.0672463357   -0.0284925602   -0.8190329910
     C     0.0850427521    1.1364064618    0.0708105921
     C     1.3744873254    0.7443213442   -0.1178677514
     C     1.4078246531   -0.6705505594   -0.0685084212
     H     2.2929643479   -1.2793212349   -0.1645880234
     H    -0.1508129713   -2.1909479655    0.2259987029
     H    -1.3042516518   -0.0897105251    1.1694537031
     H    -2.7390029636    0.7478446630   -0.4140584134
     H    -0.2736294245    2.1525494630    0.1063488157
     H     2.2200785662    1.3834337114   -0.3114955092
