# Supplementary material for: Finding Excited-State Minimum Energy Crossing Points on a Budget: Non-Self-Consistent Tight-Binding Methods
Source: J Phys Chem Lett. 2023 May 5;14(19):4440–8. doi: 10.1021/acs.jpclett.3c00494 (PMC10201533; doi:10.1021/acs.jpclett.3c00494)
Supplement: Supplementary file 1 — jz3c00494_si_001.zip [file jz3c00494_si_001.zip › SI/s2s1_benchmark/fulvene/crestopt.xyz]

  12
 Etot=  -15.7643413639 g norm=  0.00093316
 C          0.1101863616       -1.1671772658        0.1335028691
 C         -0.8472944430       -0.0463077399        0.2110537154
 C         -1.9246566359        0.0536419516       -0.8822885208
 C          0.0758109510        1.1644804020        0.0883597473
 C          1.3540222773        0.7290971070       -0.1366413756
 C          1.3877379857       -0.6795670068       -0.0966508009
 H          2.2748667466       -1.2817091311       -0.2258122073
 H         -0.1644985299       -2.1964715670        0.2888324259
 H         -1.3087157410       -0.0646612227        1.2008630646
 H         -2.7538901480        0.6412855273       -0.4377120185
 H         -0.2873616567        2.1743401686        0.1521188638
 H          2.2099696093        1.3607463718       -0.3264559237
