# Supplementary material for: Finding Excited-State Minimum Energy Crossing Points on a Budget: Non-Self-Consistent Tight-Binding Methods
Source: J Phys Chem Lett. 2023 May 5;14(19):4440–8. doi: 10.1021/acs.jpclett.3c00494 (PMC10201533; doi:10.1021/acs.jpclett.3c00494)
Supplement: Supplementary file 1 — jz3c00494_si_001.zip [file jz3c00494_si_001.zip › SI/s2s1_benchmark/hexatriene/casci-tc.out]

| Startfile from command line: tc.inp


|       ***********************************************************
|       *                    TeraChem v1.9-2022.08-dev            *
|       *  Git Version: 5e84fd4dc456f19b8b743ac9d407259fd194ada5  *
|       *                   Development Version                   *
|       *           Chemistry at the Speed of Graphics!           *
|       ***********************************************************
|       * This program may only be used in connection with        *
|       * a valid license from PetaChem, LLC. Use of this program *
|       * or results thereof indicates acceptance of all terms    *
|       * and conditions stated in the license and that a valid   *
|       * license agreement between the user and PetaChem, LLC    *
|       * exists. PetaChem, LLC does not warrant the correctness  *
|       * of results or their suitability for any purpose.        *
|       * Please email bugs, suggestions, and comments to         *
|       *                  help@petachem.com                      *
|       *                                                         *
|       ***********************************************************


|       ***********************************************************
|       *  Compiled by pisteinbach  Do 25. Aug 16:33:30 CEST 2022  *
|       *  Supported architectures: sm_75 sm_80                   *
|       *  Build cuda_11.6.r11.6/compiler.31057947_0              *
|       ***********************************************************


| Job started   Tue Feb 14 02:47:04 2023
| On jtc-hpz107 (available memory: 22640 MB)

| ######################################### RUNTIME INFO ##########################################
| terachem  tc.inp 

|  NVRM version: NVIDIA UNIX x86_64 Kernel Module  520.61.05  Thu Sep 29 05:30:25 UTC 2022
|  GCC version:  gcc version 9.4.0 (Ubuntu 9.4.0-1ubuntu1~20.04.1) 

|  	linux-vdso.so.1 (0x00007fff1b143000)
|  	libmpi.so.12 => /mnt/group-bin/terachem-3c-dev/lib/libmpi.so.12 (0x00007faf0cd81000)
|  	libgpubox.so.1 => /mnt/group-bin/terachem-3c-dev/lib/libgpubox.so.1 (0x00007faf0cd66000)
|  	libtensorbox.so.1 => /mnt/group-bin/terachem-3c-dev/lib/libtensorbox.so.1 (0x00007faf0cd45000)
|  	libiobox.so.1 => /mnt/group-bin/terachem-3c-dev/lib/libiobox.so.1 (0x00007faf0cd2f000)
|  	libintbox.so.1 => /mnt/group-bin/terachem-3c-dev/lib/libintbox.so.1 (0x00007faeeed0d000)
|  	libsqmbox.so.1 => /mnt/group-bin/terachem-3c-dev/lib/libsqmbox.so.1 (0x00007faeee9ac000)
|  	libgridbox.so.1 => /mnt/group-bin/terachem-3c-dev/lib/libgridbox.so.1 (0x00007faeee7c7000)
|  	libdftbox.so.1 => /mnt/group-bin/terachem-3c-dev/lib/libdftbox.so.1 (0x00007faeee6e5000)
|  	libcibox.so.1 => /mnt/group-bin/terachem-3c-dev/lib/libcibox.so.1 (0x00007faeee39f000)
|  	libccbox.so.1 => /mnt/group-bin/terachem-3c-dev/lib/libccbox.so.1 (0x00007faeee09b000)
|  	libsimbox.so.1 => /mnt/group-bin/terachem-3c-dev/lib/libsimbox.so.1 (0x00007faeee07c000)
|  	liboptbox.so.1 => /mnt/group-bin/terachem-3c-dev/lib/liboptbox.so.1 (0x00007faeee03c000)
|  	libnvToolsExt.so.1 => /usr/local/cuda-11.6/targets/x86_64-linux/lib/libnvToolsExt.so.1 (0x00007faeede32000)
|  	libssl.so.1.1 => /lib/x86_64-linux-gnu/libssl.so.1.1 (0x00007faeedd8e000)
|  	libcrypto.so.1.1 => /lib/x86_64-linux-gnu/libcrypto.so.1.1 (0x00007faeedab8000)
|  	libcuda.so.1 => /lib/x86_64-linux-gnu/libcuda.so.1 (0x00007faeec144000)
|  	libcudart.so.11.0 => /usr/local/cuda-11.6/targets/x86_64-linux/lib/libcudart.so.11.0 (0x00007faeebea0000)
|  	libcublas.so.11 => /usr/local/cuda-11.6/targets/x86_64-linux/lib/libcublas.so.11 (0x00007faee2720000)
|  	libcufft.so.10 => /usr/local/cuda-11.6/targets/x86_64-linux/lib/libcufft.so.10 (0x00007faed9c93000)
|  	libcusparse.so.11 => /usr/local/cuda-11.6/targets/x86_64-linux/lib/libcusparse.so.11 (0x00007faeca84a000)
|  	libcusolver.so.11 => /usr/local/cuda-11.6/targets/x86_64-linux/lib/libcusolver.so.11 (0x00007faeba461000)
|  	libstdc++.so.6 => /lib/x86_64-linux-gnu/libstdc++.so.6 (0x00007faeba27f000)
|  	libm.so.6 => /lib/x86_64-linux-gnu/libm.so.6 (0x00007faeba130000)
|  	libiomp5.so => /mnt/group-bin/terachem-3c-dev/lib/libiomp5.so (0x00007faeb9cf5000)
|  	libcilkrts.so.5 => /mnt/group-bin/terachem-3c-dev/lib/libcilkrts.so.5 (0x00007faeb9ab8000)
|  	libgcc_s.so.1 => /lib/x86_64-linux-gnu/libgcc_s.so.1 (0x00007faeb9a9d000)
|  	libpthread.so.0 => /lib/x86_64-linux-gnu/libpthread.so.0 (0x00007faeb9a7a000)
|  	libc.so.6 => /lib/x86_64-linux-gnu/libc.so.6 (0x00007faeb9888000)
|  	/lib64/ld-linux-x86-64.so.2 (0x00007faf0e5cb000)
|  	libdl.so.2 => /lib/x86_64-linux-gnu/libdl.so.2 (0x00007faeb9882000)
|  	librt.so.1 => /lib/x86_64-linux-gnu/librt.so.1 (0x00007faeb9876000)
|  	libcublasLt.so.11 => /usr/local/cuda-11.6/targets/x86_64-linux/lib/libcublasLt.so.11 (0x00007faea4810000)
| #################################################################################################

-----------------------------------
Processed Input file:
              coordinates coord.xyz
                   method rhf
                    basis def2-sv_p
           max_l_in_basis 2
           sphericalbasis yes
                    guess c0
                   purify no
                     xtol 1e-6
                 convthre 5e-5
                  threall 1e-14
                precision mixed
                 spinmult 1
                   charge 0
                     dftd d3
                   closed 20
                   active 3
                      fon yes
               fon_method constant
          fon_temperature 5000
                    casci yes
              cassinglets 4
             dciguessvecs 10
              dcisubspace 10
            castargetmult 1
                castarget 0
               dcimaxiter 40
                 cphfiter 40
              casnumalpha 2
               casnumbeta 2
                     gpus 1
                      run conical
                nacstate1 1
                nacstate2 2
-----------------------------------
Jobname: coord
Scratch directory: ./scr.coord
Scratch data will not be generated
| Random number seed: 1234957612

XYZ coordinates coord.xyz
Molden File Output: ./scr.coord/coord.molden
Using basis set: def2-sv_p
dmrgstart not found
Spin multiplicity: 1
DIIS will use up to 10 vectors.
Condition number limit for the DIIS overlap matrix is            0
WF convergence threshold: 5.00e-05
Using DIIS algorithm to converge WF
Maximum number of SCF iterations: 100
Incremental fock with rebuild every 8 iterations
Will switch to conventional Fock if diffuse functions are detected
X-matrix tolerance: 1.00e-06
PRECISION: MIXED
Single/Double precision threshold: 1.00e-05
TeraChem will select linear algebra engine
Using fractional orbital occupations
20 occupied orbitals will have integer occupation
3 occupied orbitals will have fractional occupation
kT is set to 5000.000 a.u.
Density matrix purification turned off
DFT Functional requested: hf
Method: Hartree-Fock  with dispersion correction
Wavefunction: RESTRICTED

 DFT-D code reimplemented following the
 code by S.Grimme, University Bonn 
 based on DFTD3 V3.2 Rev 0         
 
Please cite DFT-D3 work done with this code as:
S. Grimme, J. Antony, S. Ehrlich and H. Krieg,
J. Chem. Phys. 132 (2010), 154104
If used with BJ-damping cite also
S. Grimme, S. Ehrlich and L. Goerigk,
J. Comput. Chem. 32 (2011), 1456-1465
For DFT-D2 the reference is
S. Grimme, J. Comput. Chem., 27 (2006), 1787-1799
Ignoring all functions in basis set file with angular momentum > 2 
Initial guess will be loaded from c0

********************************************
******* RUNNING GEOMETRY OPTMIZATION *******
********************************************

Geometry optimization parameters:
Max number of optimization cycles: 1000
Convergence threshold (Max grad component): 4.50e-04
Convergence threshold (energy change): 1.00e-06
Maximum of RMSD change allowed between steps is 0.500000
using BFGS method
Optimization checkpoint file will be dumped every 10 cycles
Hessian updated: BFGS method
Initial Hessian is diagonal with a single one point finite difference
Atomic displacement in finite-difference Hessian (Bohr) 0.003000
Each step will be scaled by 1.00
Maximum step size in internal coordinates 0.50
Minimization SCF guess will be regenerated every 10 steps
Job started from scratch
SCF:   Initial guess is taken from previous step
Starting TensorBox...
| TeraChem will select linear algebra engine
| Using cuSolver for matrix diagonalization

| using 1 out of 1 CUDA devices
|   Device 0: NVIDIA GeForce RTX 3070,  7982MB, CC 8.6 -- CPU THREAD 0
| -------------------------------------------------------------------
| CPU Memory Available: 3976.75 MegaWords 
| GPU Memory Available: 741.79 MegaWords 
| Maximum recommended basis set size: 10200 basis functions
|  (limited by GPU memory)
| -------------------------------------------------------------------
| Initialize GPUBox with 128 MW of memory


Basis set:       def2-sv_p
Total atoms:     14
Total charge:    0
Total electrons: 44 (22-alpha, 22-beta)
Number electrons modeled by ECPs: 0
Total orbitals: 106 (Cartesian), 100 (spherical) 
Total AO shells: 52 (34 S-shells; 12 P-shells; 6 D-shells; 0 F-shells; 0 G-shells)
Spin multiplicity: 1
Nuclear repulsion energy (QM atoms): 195.491513383470 a.u.


No optimization coordinates found in the configuration file
Determining the type of coordinates based on the number of individual fragments...
Analyzing structure...
Found 14 atoms, 13 bonds
Building HDLC residues...
Found 1 HDLC residues
done.
Optimization will be performed in DLC coordinates

-------------------------------------------------------
0 additional frames found in coord.xyz
-------------------------------------------------------
***********************************************************************
**                                                                   **
**                              DL-FIND                              **
**                       Geometry Optimisation                       **
**               written by Johannes Kaestner, in 2006               **
**               Copyright:  STFC Daresbury Laboratory               **
**                           Revision:  406 $                        **
**                                                                   **
***********************************************************************
Residue member list:
    0 :     1    1    1    1    1    1    1    1    1    1
   10 :     1    1    1    1

Generating new HDLC for    1 residues

Located a new residue for HDLC
   Residue number is    1
   Number of atoms it contains    14
   Atoms:      1     2     3     4     5     6     7     8     9    10
   Atoms:     11    12    13    14
   Generating HDLC for residue    1
       Dot-product about     1 is   0.99263166
       System near planar - making improper
       Dot-product about     2 is   0.99829774
       System near planar - making improper
       Dot-product about     3 is   0.95913313
       System near planar - making improper
       Dot-product about     4 is   0.98778307
       System near planar - making improper
       Dot-product about     5 is   0.99992948
       System near planar - making improper
       Dot-product about     6 is   0.80773225

     The system has    36 degrees of freedom, and    36 non-zero eigenvalues

 call dlf_formstep_init...
 allocate hessian of size:           38
 allocate evals and evecs
 needhessian =  T

DL-FIND Report:
===============
Conical intersection algorithm: Lagrange-Newton
Lagrange-Newton threshold t1 ...................  1.000E-04
Lagrange-Newton threshold t2 ...................  1.000E+00
Lower electronic state .........................          1
Upper electronic state .........................          2
Optimisation algorithm: Lagrange-Newton
Initial Hessian by diagonal one-point finite difference
Hessian update mechanism: BFGS
Maximum Number of Hessian updates before recalc.         50
Finite difference for Hessian calculation ......  3.000E-03
No eigenmodes are considered soft
Minimum step size for Hessian update ...........  1.000E-05
 
Step length: simple scaled
Maximum step length ............................  5.000E-01
Scaling step by ................................  1.000E+00
 
Coordinate system: Delocalised internal coordinates (DLC)
 
Number of atoms ................................         14
Number of input geometries .....................          2
Variables to be optimised ......................         38
Restart information is written every ...........         10 steps
This run has not been restarted.
Maximum number of steps ........................       1000
Maximum number of energy evaluations ...........     100000
 
DFTD Energy:    -0.0863891 hartree

                      *** Start SCF Iterations ***

 Iter     DIIS Error       Energy change         Energy        Time(s)
------------------------------------------------------------------------
Initial temperature is 5000.000000
| Skip purify step
|    1     0.0634201042    -231.5761133160    -231.5761133160     0.06  
|    2     0.0215323419      +0.3269006285    -231.2492126875     0.06  
|    3     0.0053443254      -0.0123583944    -231.2615710818     0.05  
|    4     0.0042207075      -0.0015751483    -231.2631462301     0.05  
|    5     0.0014729589      -0.0003632743    -231.2635095044     0.04  
|    6     0.0004539531      -0.0000833847    -231.2635928891     0.04  
|    7     0.0002312510      -0.0000121334    -231.2636050225     0.04  
|    8     0.0001381064      -0.0000039019    -231.2636089244     0.03  
|    9     0.0000485762      -0.0000007146    -231.2636096390     0.06  
------------------------------------------------------------------------
FINAL ENERGY: -231.2636096390 a.u.
Fractional Occupation Entropy: 0.0000000000
Mermin Free Energy:            -231.2636096390
DISPERSION CONTRIBUTION TO ENERGY: -0.0863891256 a.u.
HOMO-LUMO GAP: 4.044 eV
CENTER OF MASS: {0.016188, 0.035351, -0.028341} ANGS
DIPOLE MOMENT: {-0.517277, -0.543674, -0.665892} (|D| = 1.003279) DEBYE

  Active Space Parameters
--------------------------------------------
Number of closed orbitals:              20
Number of active orbitals:               3
Number of virtual orbitals:             77
Number of molecular orbitals:          100
Number of basis functions:             106
Number of active electrons:              4
Number of alpha electrons:               2
Number of beta electrons:                2

  Orbital      Energy        Occupation
-----------------------------------------
     19       -0.513677        1.000000
     20       -0.437178        1.000000
     21       -0.247227        0.666667
     22       -0.230035        0.666667
     23       -0.081410        0.666667
     24        0.123938        0.000000
     25        0.193600        0.000000

  CAS Parameters
--------------------------------------------
Number of determinants:                  9
Number of singlet CSFs:                  6
Number of doublet CSFs:                  0
Number of triplet CSFs:                  3
Number of quartet CSFs:                  0
Number of quintet CSFs:                  0
Number of sextet CSFs:                   0
Number of septet CSFs:                   0
Number of singlet states:                4
Number of doublet states:                0
Number of triplet states:                0
Number of quartet states:                0
Number of quintet states:                0
Number of sextet states:                 0
Number of septet states:                 0
Using the hard-coded solver

Singlet state  1 energy:       -231.62282375333169

       -0.98131549176434  X21 X22
        0.13600099633949  X21 X23
        0.09156391347709  X22 X23
        0.05480322626977  X21 B22 A23
        0.05480322626977  X21 A22 B23
        0.04542902156096  B21 X22 A23
        0.04542902156096  A21 X22 B23

Singlet state  2 energy:       -231.44538676267561

        0.51212424016794  B21 X22 A23
        0.51212424016794  A21 X22 B23
       -0.39743500488852  X21 X23
       -0.36439308948616  X21 B22 A23
       -0.36439308948616  X21 A22 B23
        0.21322549729396  X22 X23
        0.05316306088256  B21 A22 X23
        0.05316306088256  A21 B22 X23
       -0.02864541922322  X21 X22

Singlet state  3 energy:       -231.41745599707406

        0.55485531366438  X21 B22 A23
        0.55485531366438  X21 A22 B23
        0.32554377687796  B21 X22 A23
        0.32554377687796  A21 X22 B23
       -0.24189510495334  X21 X23
       -0.23468235751619  B21 A22 X23
       -0.23468235751619  A21 B22 X23
        0.06001193728769  X21 X22

Singlet state  4 energy:       -231.33202809339176

       -0.68458918114810  X22 X23
        0.56524765835507  X21 X23
        0.31780742502306  B21 X22 A23
        0.31780742502306  A21 X22 B23
       -0.06457208987019  X21 B22 A23
       -0.06457208987019  X21 A22 B23
        0.03670176813926  X21 X22

  Root   Mult.   Total Energy (a.u.)   Ex. Energy (a.u.)     Ex. Energy (eV)     Ex. Energy (nm)
-------------------------------------------------------------------------------------------------
     1  singlet       -231.62282375
     2  singlet       -231.44538676          0.17743699          4.82830538        256.78620338
     3  singlet       -231.41745600          0.20536776          5.58834006        221.86234100
     4  singlet       -231.33202809          0.29079566          7.91295120        156.68518292

Singlet state dipole moments:

  Root       Dx         Dy         Dz         |D|  (Debye)
------------------------------------------------------------
     1     0.1090    -0.3982    -0.6372     0.7593
     2     0.0659     0.2942    -0.0964     0.3166
     3    -2.2102    -1.4351    -1.2595     2.9207
     4     3.5878    -0.5335    -2.1386     4.2108

Singlet state electronic transitions:

 Transition      Tx        Ty        Tz       |T|    Osc. (a.u.) 
-----------------------------------------------------------------
   1 ->  2    -0.6208    0.1355   -0.6880    0.9365    0.1038
   1 ->  3     3.0932   -0.1450   -0.2116    3.1038    1.3189
   1 ->  4     0.1962    0.0424   -0.3759    0.4262    0.0352
   2 ->  3    -0.3090   -0.2107    0.1627    0.4078    0.0031
   2 ->  4     2.2534    0.0724   -0.2722    2.2709    0.3897
   3 ->  4    -2.1087    0.0345   -0.4743    2.1617    0.2661

Singlet state velocity transition dipole moments:

 Transition      Px        Py        Pz       |P|    Osc. (a.u.) 
-----------------------------------------------------------------
   1 ->  2     0.0647   -0.0234    0.0819    0.1070    0.0430
   1 ->  3    -0.3561    0.0246    0.0286    0.3581    0.4163
   1 ->  4    -0.0300   -0.0087    0.0521    0.0608    0.0085
   2 ->  3     0.0505   -0.0067    0.0098    0.0519    0.0642
   2 ->  4    -0.2019    0.0065    0.0495    0.2080    0.2544
   3 ->  4     0.1355   -0.0211    0.0450    0.1444    0.1626

Singlet state magnetic transition dipole moments and rotational strengths:

 Transition      Lx        Ly        Lz        |L|    R(vel) (a.u.)
--------------------------------------------------------------------
   1 ->  2     0.2718   -0.4974   -0.1594    0.5889    0.0912
   1 ->  3    -0.1782    0.2592   -0.0874    0.3265    0.3278
   1 ->  4     0.1215   -0.2351   -0.1073    0.2856   -0.0247
   2 ->  3     0.0114   -0.1046   -0.0059    0.1054    0.0438
   2 ->  4    -0.0399   -0.0230   -0.1110    0.1201    0.0213
   3 ->  4     0.3147   -0.3944   -0.0963    0.5137    0.5458

Singlet state electric quadrupole moments (Cartesian):
Operator origin (a.u.):     0.030591,     0.066803,    -0.053556 

 Root     Qxy        Qxz        Qyz        Qxx        Qyy        Qzz       R^2
--------------------------------------------------------------------------------------------
    1    -0.7342    -1.9010     0.2629   -29.8765   -26.4177   -30.0314   -86.3255
    2     0.2774    -2.1309     0.3810   -24.6203   -26.9437   -30.8564   -82.4204
    3    -0.6623    -1.5560     0.1640   -32.4120   -26.9417   -30.2409   -89.5947
    4     0.7252    -2.8482     0.3176   -33.2370   -26.9003   -30.9890   -91.1263

Singlet state electric transition quadrupole moments (Cartesian):

 Transition     Qxy        Qxz        Qyz        Qxx        Qyy        Qzz       norm (a.u.)
--------------------------------------------------------------------------------------------
   1 ->  2     0.2999    -3.1839    -0.3180    -7.2007     0.1526    -0.2108     7.8896
   1 ->  3     0.5084     1.4271     0.2848    -2.6217     0.3846     0.2086     3.0727
   1 ->  4     0.3220    -1.3446    -0.1095    -4.1345     0.1451    -0.0438     4.3636
   2 ->  3    -0.4593     1.2233     0.0443     1.6467    -0.2103     0.0392     2.1134
   2 ->  4     0.3882    -0.0698     0.1350    -3.0335     0.4679     0.1239     3.1000
   3 ->  4    -0.3214    -2.8317    -0.4059    -5.1150    -0.1007    -0.1838     5.8731

Building Xtilde...

Building Z-vector RHS...

Solving CPSCF equations
Using DIIS solver

 Iter         Residual      
------  --------------------
    1      0.187176416691
    2      0.159630290500
    3      0.047554258996
    4      0.027537986087
    5      0.008958121613
    6      0.002889677688
    7      0.001295440247
    8      0.000302630961
    9      0.000139453688
   10      0.000042838620

CPSCF converged

Building X...

Building Xtilde...

Building Z-vector RHS...

Solving CPSCF equations
Using DIIS solver

 Iter         Residual      
------  --------------------
    1      0.183523390440
    2      0.177752732956
    3      0.056782282483
    4      0.030276674876
    5      0.009436253665
    6      0.004050074136
    7      0.001646060560
    8      0.000441012515
    9      0.000102324646
   10      0.000035142393

CPSCF converged

Building X...

Building Xtilde...

Building Z-vector RHS...

Solving CPSCF equations
Using DIIS solver

 Iter         Residual      
------  --------------------
    1      0.115384381604
    2      0.074836048679
    3      0.030615051317
    4      0.016503944599
    5      0.004619904825
    6      0.001762218170
    7      0.000667543686
    8      0.000234922988
    9      0.000095505673

CPSCF converged

Building X...

Lower state energy:      -231.4453867627
Upper state energy:      -231.4174559971
Energy difference:          0.0279307656
 Energy calculation finished, energy:  0.000000000E+00

Converting Cartesians to HDLC

Converting Cartesians to HDLC

Converting Cartesians to HDLC
 in dlf_makehessian...
Testing convergence  in cycle    1
  Max grad  3.3936E-02 Target: 4.5000E-04 converged?   no
  RMS grad  1.1791E-02 Target: 3.0000E-04 converged?   no
Finite-difference calculation for a diagonal Hessian
Delta :   3.00E-03

Converting HDLC to Cartesians
DFTD Energy:    -0.0863779 hartree

                      *** Start SCF Iterations ***

 Iter     DIIS Error       Energy change         Energy        Time(s)
------------------------------------------------------------------------
Initial temperature is 5000.000000
| Skip purify step
|    1     0.0261596974    -231.6094593948    -231.6094593948     0.05  
|    2     0.0237937741      +0.3604890338    -231.2489703610     0.05  
|    3     0.0070761993      -0.0126021432    -231.2615725042     0.05  
|    4     0.0040395789      -0.0014910657    -231.2630635699     0.04  
|    5     0.0029242866      -0.0009630449    -231.2640266149     0.04  
|    6     0.0007678600      -0.0003039621    -231.2643305770     0.04  
|    7     0.0003100895      -0.0000469085    -231.2643774855     0.04  
|    8     0.0001083764      -0.0000076161    -231.2643851016     0.04  
|    9     0.0000356886      -0.0000005078    -231.2643856094     0.06  
------------------------------------------------------------------------
FINAL ENERGY: -231.2643856094 a.u.
Fractional Occupation Entropy: 0.0000000000
Mermin Free Energy:            -231.2643856094
DISPERSION CONTRIBUTION TO ENERGY: -0.0863779087 a.u.
HOMO-LUMO GAP: 4.018 eV
CENTER OF MASS: {0.015361, 0.035923, -0.027768} ANGS
DIPOLE MOMENT: {-0.497984, -0.541243, -0.670640} (|D| = 0.995334) DEBYE

  Active Space Parameters
--------------------------------------------
Number of closed orbitals:              20
Number of active orbitals:               3
Number of virtual orbitals:             77
Number of molecular orbitals:          100
Number of basis functions:             106
Number of active electrons:              4
Number of alpha electrons:               2
Number of beta electrons:                2

  Orbital      Energy        Occupation
-----------------------------------------
     19       -0.514018        1.000000
     20       -0.437002        1.000000
     21       -0.247718        0.666667
     22       -0.229587        0.666667
     23       -0.081933        0.666667
     24        0.124255        0.000000
     25        0.193855        0.000000

  CAS Parameters
--------------------------------------------
Number of determinants:                  9
Number of singlet CSFs:                  6
Number of doublet CSFs:                  0
Number of triplet CSFs:                  3
Number of quartet CSFs:                  0
Number of quintet CSFs:                  0
Number of sextet CSFs:                   0
Number of septet CSFs:                   0
Number of singlet states:                4
Number of doublet states:                0
Number of triplet states:                0
Number of quartet states:                0
Number of quintet states:                0
Number of sextet states:                 0
Number of septet states:                 0
Using the hard-coded solver

Singlet state  1 energy:       -231.62284083381778

        0.98090172433005  X21 X22
       -0.13771110080196  X21 X23
       -0.09138201530600  X22 X23
       -0.05671957449592  X21 B22 A23
       -0.05671957449592  X21 A22 B23
       -0.04514825583765  B21 X22 A23
       -0.04514825583765  A21 X22 B23

Singlet state  2 energy:       -231.44635568962400

        0.51377863501276  B21 X22 A23
        0.51377863501276  A21 X22 B23
       -0.39846715514124  X21 X23
       -0.36044423738448  X21 B22 A23
       -0.36044423738448  X21 A22 B23
        0.21231549577686  X22 X23
        0.06092047832288  B21 A22 X23
        0.06092047832288  A21 B22 X23
       -0.03076327437030  X21 X22

Singlet state  3 energy:       -231.41819122010148

        0.55657450531348  X21 B22 A23
        0.55657450531348  X21 A22 B23
        0.31884004754603  B21 X22 A23
        0.31884004754603  A21 X22 B23
       -0.25286831721612  X21 X23
       -0.23378677705244  B21 A22 X23
       -0.23378677705244  A21 B22 X23
        0.06042876703929  X21 X22

Singlet state  4 energy:       -231.33215261415589

        0.68198669496367  X22 X23
       -0.56385678221377  X21 X23
       -0.32209247264783  B21 X22 A23
       -0.32209247264783  A21 X22 B23
        0.05892083968356  X21 B22 A23
        0.05892083968356  X21 A22 B23
       -0.03854205575318  X21 X22
        0.02284441301024  B21 A22 X23
        0.02284441301024  A21 B22 X23

  Root   Mult.   Total Energy (a.u.)   Ex. Energy (a.u.)     Ex. Energy (eV)     Ex. Energy (nm)
-------------------------------------------------------------------------------------------------
     1  singlet       -231.62284083
     2  singlet       -231.44635569          0.17648514          4.80240432        258.17114170
     3  singlet       -231.41819122          0.20464961          5.56879841        222.64088528
     4  singlet       -231.33215261          0.29068822          7.91002761        156.74309479

Singlet state dipole moments:

  Root       Dx         Dy         Dz         |D|  (Debye)
------------------------------------------------------------
     1     0.0963    -0.3960    -0.6315     0.7516
     2    -0.0007     0.2890    -0.1132     0.3104
     3    -2.0753    -1.4236    -1.2485     2.8093
     4     3.6065    -0.5283    -2.1520     4.2329

Singlet state electronic transitions:

 Transition      Tx        Ty        Tz       |T|    Osc. (a.u.) 
-----------------------------------------------------------------
   1 ->  2     0.6381   -0.1360    0.6822    0.9440    0.1048
   1 ->  3    -3.1019    0.1424    0.2114    3.1124    1.3216
   1 ->  4     0.2082    0.0426   -0.3770    0.4328    0.0363
   2 ->  3    -0.2952   -0.2081    0.1641    0.3967    0.0030
   2 ->  4    -2.2526   -0.0713    0.2665    2.2694    0.3921
   3 ->  4     2.1281   -0.0344    0.4696    2.1796    0.2725

Singlet state velocity transition dipole moments:

 Transition      Px        Py        Pz       |P|    Osc. (a.u.) 
-----------------------------------------------------------------
   1 ->  2    -0.0662    0.0235   -0.0811    0.1073    0.0435
   1 ->  3     0.3562   -0.0241   -0.0286    0.3581    0.4179
   1 ->  4    -0.0316   -0.0088    0.0523    0.0618    0.0087
   2 ->  3     0.0508   -0.0068    0.0095    0.0522    0.0644
   2 ->  4     0.2027   -0.0063   -0.0492    0.2087    0.2542
   3 ->  4    -0.1370    0.0209   -0.0448    0.1457    0.1644

Singlet state magnetic transition dipole moments and rotational strengths:

 Transition      Lx        Ly        Lz        |L|    R(vel) (a.u.)
--------------------------------------------------------------------
   1 ->  2    -0.2729    0.4942    0.1609    0.5870    0.0942
   1 ->  3     0.1776   -0.2558    0.0831    0.3223    0.3277
   1 ->  4     0.1221   -0.2346   -0.1089    0.2860   -0.0258
   2 ->  3     0.0122   -0.1030   -0.0065    0.1039    0.0447
   2 ->  4     0.0408    0.0224    0.1088    0.1184    0.0243
   3 ->  4    -0.3167    0.3943    0.0992    0.5153    0.5483

Singlet state electric quadrupole moments (Cartesian):
Operator origin (a.u.):     0.029029,     0.067884,    -0.052475 

 Root     Qxy        Qxz        Qyz        Qxx        Qyy        Qzz       R^2
--------------------------------------------------------------------------------------------
    1    -0.4940    -1.8011     0.3775   -31.0811   -26.2778   -29.8734   -87.2324
    2     0.5186    -2.0676     0.4995   -25.8951   -26.8041   -30.6881   -83.3873
    3    -0.3990    -1.4218     0.2794   -33.5732   -26.7988   -30.0734   -90.4455
    4     0.9708    -2.7751     0.4342   -34.5381   -26.7534   -30.8157   -92.1072

Singlet state electric transition quadrupole moments (Cartesian):

 Transition     Qxy        Qxz        Qyz        Qxx        Qyy        Qzz       norm (a.u.)
--------------------------------------------------------------------------------------------
   1 ->  2    -0.2985     3.1670     0.3131     7.2375    -0.1534     0.2043     7.9161
   1 ->  3    -0.4997    -1.4117    -0.2803     2.6049    -0.3860    -0.2005     3.0490
   1 ->  4     0.3273    -1.3398    -0.1069    -4.1939     0.1468    -0.0424     4.4188
   2 ->  3    -0.4494     1.2260     0.0417     1.7142    -0.2101     0.0369     2.1659
   2 ->  4    -0.3742     0.0553    -0.1369     2.9917    -0.4675    -0.1180     3.0569
   3 ->  4     0.3186     2.8122     0.4034     5.1458     0.0995     0.1744     5.8900

Building Xtilde...

Building Z-vector RHS...

Solving CPSCF equations
Using DIIS solver

 Iter         Residual      
------  --------------------
    1      0.187616749207
    2      0.158694436576
    3      0.047403746862
    4      0.027318202174
    5      0.008723082087
    6      0.002862848097
    7      0.001217277955
    8      0.000266729747
    9      0.000093363282

CPSCF converged

Building X...

Building Xtilde...

Building Z-vector RHS...

Solving CPSCF equations
Using DIIS solver

 Iter         Residual      
------  --------------------
    1      0.184237682869
    2      0.176275759546
    3      0.056046834310
    4      0.030015529379
    5      0.009158265415
    6      0.003839856737
    7      0.001652345726
    8      0.000428672915
    9      0.000100136424
   10      0.000034749706

CPSCF converged

Building X...

Building Xtilde...

Building Z-vector RHS...

Solving CPSCF equations
Using DIIS solver

 Iter         Residual      
------  --------------------
    1      0.116384994129
    2      0.075372549797
    3      0.030679214234
    4      0.016234978854
    5      0.004514117369
    6      0.001757941768
    7      0.000635924119
    8      0.000216002624
    9      0.000088766812

CPSCF converged

Building X...

Lower state energy:      -231.4463556896
Upper state energy:      -231.4181912201
Energy difference:          0.0281644695
 Energy calculation finished, energy:  0.000000000E+00

Converting Cartesians to HDLC

Converting Cartesians to HDLC

Converting Cartesians to HDLC
 in dlf_makehessian...
Finite-difference diagonal Hessian: 2nd point
Energy difference to 1st point:          0.00E+00 H
Abs. Gradient difference to 1st point:   5.77E-03
Testing convergence  in cycle    1
  Max grad  3.3910E-02 Target: 4.5000E-04 converged?   no
  RMS grad  1.1336E-02 Target: 3.0000E-04 converged?   no

Converting HDLC to Cartesians
DFTD Energy:    -0.0862464 hartree

                      *** Start SCF Iterations ***

 Iter     DIIS Error       Energy change         Energy        Time(s)
------------------------------------------------------------------------
Initial temperature is 5000.000000
| Skip purify step
|    1     0.1041977117    -231.6421659739    -231.6421659739     0.05  
|    2     0.0174100155      +0.4061039343    -231.2360620396     0.05  
|    3     0.0144047606      -0.0079627317    -231.2440247713     0.05  
|    4     0.0018040479      -0.0031836576    -231.2472084289     0.04  
|    5     0.0014612938      -0.0005088190    -231.2477172479     0.04  
|    6     0.0007520854      -0.0001626568    -231.2478799047     0.04  
|    7     0.0006795376      -0.0000509579    -231.2479308626     0.04  
|    8     0.0002244159      -0.0000163820    -231.2479472445     0.04  
|    9     0.0000650592      -0.0000043344    -231.2479515790     0.06  
|   10     0.0000175503      -0.0000004298    -231.2479520087     0.03  
------------------------------------------------------------------------
FINAL ENERGY: -231.2479520087 a.u.
Fractional Occupation Entropy: 0.0000000000
Mermin Free Energy:            -231.2479520087
DISPERSION CONTRIBUTION TO ENERGY: -0.0862464271 a.u.
HOMO-LUMO GAP: 4.426 eV
CENTER OF MASS: {0.014934, 0.039592, -0.019453} ANGS
DIPOLE MOMENT: {-2.090696, -0.561842, -0.654994} (|D| = 2.261790) DEBYE

  Active Space Parameters
--------------------------------------------
Number of closed orbitals:              20
Number of active orbitals:               3
Number of virtual orbitals:             77
Number of molecular orbitals:          100
Number of basis functions:             106
Number of active electrons:              4
Number of alpha electrons:               2
Number of beta electrons:                2

  Orbital      Energy        Occupation
-----------------------------------------
     19       -0.510070        1.000000
     20       -0.448442        1.000000
     21       -0.261231        0.666667
     22       -0.229952        0.666667
     23       -0.067304        0.666667
     24        0.128300        0.000000
     25        0.188508        0.000000

  CAS Parameters
--------------------------------------------
Number of determinants:                  9
Number of singlet CSFs:                  6
Number of doublet CSFs:                  0
Number of triplet CSFs:                  3
Number of quartet CSFs:                  0
Number of quintet CSFs:                  0
Number of sextet CSFs:                   0
Number of septet CSFs:                   0
Number of singlet states:                4
Number of doublet states:                0
Number of triplet states:                0
Number of quartet states:                0
Number of quintet states:                0
Number of sextet states:                 0
Number of septet states:                 0
Using the hard-coded solver

Singlet state  1 energy:       -231.63791331422399

        0.98699141104696  X21 X22
       -0.13662277831704  X21 X23
       -0.06983955492197  X22 X23
       -0.03215179508893  B21 X22 A23
       -0.03215179508893  A21 X22 B23

Singlet state  2 energy:       -231.42196208735581

       -0.47100547159554  X21 B22 A23
       -0.47100547159554  X21 A22 B23
        0.41800179028286  B21 X22 A23
        0.41800179028286  A21 X22 B23
       -0.37479389259349  X21 X23
       -0.15774754699665  B21 A22 X23
       -0.15774754699665  A21 B22 X23
        0.12858079383048  X22 X23

Singlet state  3 energy:       -231.41934502818839

       -0.47960941267124  B21 X22 A23
       -0.47960941267124  A21 X22 B23
       -0.47327818166087  X21 B22 A23
       -0.47327818166086  X21 A22 B23
        0.19666909355905  B21 A22 X23
        0.19666909355905  A21 B22 X23
        0.11823192354237  X22 X23
       -0.02464380422700  X21 X22

Singlet state  4 energy:       -231.31364343301399

        0.49395270618656  X22 X23
       -0.45263894007854  X21 X23
       -0.42522262454254  B21 A22 X23
       -0.42522262454254  A21 B22 X23
       -0.26414863201822  B21 X22 A23
       -0.26414863201822  A21 X22 B23
        0.15586377418346  X21 B22 A23
        0.15586377418346  X21 A22 B23
       -0.03693401318891  X21 X22

  Root   Mult.   Total Energy (a.u.)   Ex. Energy (a.u.)     Ex. Energy (eV)     Ex. Energy (nm)
-------------------------------------------------------------------------------------------------
     1  singlet       -231.63791331
     2  singlet       -231.42196209          0.21595123          5.87633090        210.98917487
     3  singlet       -231.41934503          0.21856829          5.94754469        208.46286530
     4  singlet       -231.31364343          0.32426988          8.82383096        140.51064811

Singlet state dipole moments:

  Root       Dx         Dy         Dz         |D|  (Debye)
------------------------------------------------------------
     1     0.6733    -0.2640    -0.5580     0.9134
     2    -0.1487     0.1252    -0.3386     0.3904
     3    -4.3612    -1.1443    -0.9742     4.6129
     4    -0.4565    -0.5907    -1.9033     2.0445

Singlet state electronic transitions:

 Transition      Tx        Ty        Tz       |T|    Osc. (a.u.) 
-----------------------------------------------------------------
   1 ->  2     0.4857   -0.1325    0.7230    0.8810    0.1117
   1 ->  3     2.8809   -0.1629   -0.0835    2.8867    1.2142
   1 ->  4     0.1524    0.0399   -0.3404    0.3751    0.0304
   2 ->  3     0.7868    0.2797   -0.1720    0.8526    0.0013
   2 ->  4    -2.0446   -0.0644    0.3214    2.0707    0.3096
   3 ->  4    -2.4908    0.0644   -0.4298    2.5284    0.4505

Singlet state velocity transition dipole moments:

 Transition      Px        Py        Pz       |P|    Osc. (a.u.) 
-----------------------------------------------------------------
   1 ->  2    -0.0639    0.0260   -0.1046    0.1253    0.0485
   1 ->  3    -0.3649    0.0286    0.0118    0.3662    0.4091
   1 ->  4    -0.0169   -0.0092    0.0551    0.0584    0.0070
   2 ->  3    -0.0507    0.0079   -0.0100    0.0523    0.6959
   2 ->  4     0.1761   -0.0034   -0.0558    0.1847    0.2100
   3 ->  4     0.1997   -0.0245    0.0505    0.2074    0.2713

Singlet state magnetic transition dipole moments and rotational strengths:

 Transition      Lx        Ly        Lz        |L|    R(vel) (a.u.)
--------------------------------------------------------------------
   1 ->  2    -0.2143    0.5792    0.2103    0.6524    0.0313
   1 ->  3    -0.2213    0.3161   -0.0115    0.3861    0.4102
   1 ->  4     0.0870   -0.2528   -0.1096    0.2890   -0.0160
   2 ->  3    -0.0015    0.1048    0.0183    0.1064    0.2759
   2 ->  4     0.0411    0.0949    0.1041    0.1467    0.0101
   3 ->  4     0.2817   -0.4473   -0.1114    0.5402    0.5826

Singlet state electric quadrupole moments (Cartesian):
Operator origin (a.u.):     0.028220,     0.074817,    -0.036761 

 Root     Qxy        Qxz        Qyz        Qxx        Qyy        Qzz       R^2
--------------------------------------------------------------------------------------------
    1    -0.7761    -7.2394    -0.1106   -44.5246   -24.0230   -27.7670   -96.3145
    2    -0.0736    -7.7563    -0.0199   -40.9105   -24.6918   -28.4880   -94.0904
    3    -0.7662    -7.2952    -0.4015   -46.8067   -24.7653   -28.1366   -99.7086
    4     0.2683    -8.7074    -0.2490   -48.2388   -24.9389   -28.7441   -101.9218

Singlet state electric transition quadrupole moments (Cartesian):

 Transition     Qxy        Qxz        Qyz        Qxx        Qyy        Qzz       norm (a.u.)
--------------------------------------------------------------------------------------------
   1 ->  2    -0.4036     3.1692     0.2601     8.8759    -0.1578     0.0764     9.4385
   1 ->  3     0.3968     1.7272     0.2598    -0.2706     0.2928     0.0882     1.8371
   1 ->  4     0.3077    -1.2252    -0.0876    -4.1728     0.0998    -0.0109     4.3618
   2 ->  3     0.5598    -1.3589     0.0695    -1.5810     0.2537     0.0189     2.1747
   2 ->  4    -0.3482     0.3772    -0.1249     3.3058    -0.4579    -0.1038     3.3805
   3 ->  4    -0.2414    -2.8421    -0.3974    -6.1418    -0.1327    -0.0767     6.7852

Building Xtilde...

Building Z-vector RHS...

Solving CPSCF equations
Using DIIS solver

 Iter         Residual      
------  --------------------
    1      0.140892431898
    2      0.129587680038
    3      0.043990092400
    4      0.026766559112
    5      0.011348216246
    6      0.005066926864
    7      0.001931101136
    8      0.000574781616
    9      0.000161675671
   10      0.000049518926

CPSCF converged

Building X...

Building Xtilde...

Building Z-vector RHS...

Solving CPSCF equations
Using DIIS solver

 Iter         Residual      
------  --------------------
    1      0.128493886275
    2      0.140265645203
    3      0.052656329298
    4      0.027649593855
    5      0.010269869510
    6      0.004581028966
    7      0.001313514001
    8      0.000381119261
    9      0.000096586450

CPSCF converged

Building X...

Building Xtilde...

Building Z-vector RHS...

Solving CPSCF equations
Using DIIS solver

 Iter         Residual      
------  --------------------
    1      0.126399571961
    2      0.106324241773
    3      0.038254538812
    4      0.026589856365
    5      0.007510427744
    6      0.002973360717
    7      0.001496568986
    8      0.000477504735
    9      0.000152349639
   10      0.000044654944

CPSCF converged

Building X...

Lower state energy:      -231.4219620874
Upper state energy:      -231.4193450282
Energy difference:          0.0026170592
 Energy calculation finished, energy:  0.000000000E+00

Converting Cartesians to HDLC

Converting Cartesians to HDLC

Converting Cartesians to HDLC
 in dlf_makehessian...
Updating Hessian with the BFGS update, No     1
Testing convergence  in cycle    2
    Energy  0.0000E+00 Target: 1.0000E-06 converged?  yes
  Max step  3.0240E+00 Target: 1.8000E-03 converged?   no
  RMS step  5.0618E-01 Target: 1.2000E-03 converged?   no
  Max grad  7.9702E-02 Target: 4.5000E-04 converged?   no
  RMS grad  2.7821E-02 Target: 3.0000E-04 converged?   no

Converting HDLC to Cartesians
DFTD Energy:    -0.0857631 hartree

                      *** Start SCF Iterations ***

 Iter     DIIS Error       Energy change         Energy        Time(s)
------------------------------------------------------------------------
Initial temperature is 5000.000000
| Skip purify step
|    1     0.0324099112    -231.6151553835    -231.6151553835     0.05  
|    2     0.0203904386      +0.3716724670    -231.2434829164     0.05  
|    3     0.0059526963      -0.0067842868    -231.2502672033     0.05  
|    4     0.0038995383      -0.0013116975    -231.2515789007     0.04  
|    5     0.0009953651      -0.0005964362    -231.2521753369     0.04  
|    6     0.0004037064      -0.0000984560    -231.2522737929     0.04  
|    7     0.0001406331      -0.0000107510    -231.2522845439     0.03  
|    8     0.0000884967      -0.0000024940    -231.2522870379     0.03  
|    9     0.0000377169      -0.0000005569    -231.2522875949     0.06  
------------------------------------------------------------------------
FINAL ENERGY: -231.2522875949 a.u.
Fractional Occupation Entropy: 0.0000000000
Mermin Free Energy:            -231.2522875949
DISPERSION CONTRIBUTION TO ENERGY: -0.0857630980 a.u.
HOMO-LUMO GAP: 4.396 eV
CENTER OF MASS: {0.014445, 0.039566, -0.015217} ANGS
DIPOLE MOMENT: {-1.869514, -0.522302, -0.656955} (|D| = 2.049262) DEBYE

  Active Space Parameters
--------------------------------------------
Number of closed orbitals:              20
Number of active orbitals:               3
Number of virtual orbitals:             77
Number of molecular orbitals:          100
Number of basis functions:             106
Number of active electrons:              4
Number of alpha electrons:               2
Number of beta electrons:                2

  Orbital      Energy        Occupation
-----------------------------------------
     19       -0.510266        1.000000
     20       -0.446032        1.000000
     21       -0.261522        0.666667
     22       -0.230228        0.666667
     23       -0.068691        0.666667
     24        0.128021        0.000000
     25        0.189578        0.000000

  CAS Parameters
--------------------------------------------
Number of determinants:                  9
Number of singlet CSFs:                  6
Number of doublet CSFs:                  0
Number of triplet CSFs:                  3
Number of quartet CSFs:                  0
Number of quintet CSFs:                  0
Number of sextet CSFs:                   0
Number of septet CSFs:                   0
Number of singlet states:                4
Number of doublet states:                0
Number of triplet states:                0
Number of quartet states:                0
Number of quintet states:                0
Number of sextet states:                 0
Number of septet states:                 0
Using the hard-coded solver

Singlet state  1 energy:       -231.63953789195941

       -0.98668426722062  X21 X22
        0.13479778388870  X21 X23
        0.07497646549603  X22 X23
        0.03349421200662  B21 X22 A23
        0.03349421200662  A21 X22 B23

Singlet state  2 energy:       -231.42484370562514

       -0.55982806845852  B21 X22 A23
       -0.55982806845852  A21 X22 B23
        0.42926417343920  X21 X23
        0.24906390948866  X21 B22 A23
        0.24906390948866  X21 A22 B23
        0.14827309772327  B21 A22 X23
        0.14827309772327  A21 B22 X23
       -0.14433946736143  X22 X23

Singlet state  3 energy:       -231.42452062954740

        0.62345339186267  X21 B22 A23
        0.62345339186267  X21 A22 B23
        0.26543139148204  B21 X22 A23
        0.26543139148204  A21 X22 B23
       -0.18190771325784  B21 A22 X23
       -0.18190771325784  A21 B22 X23
       -0.10686428803510  X22 X23
        0.05815945616548  X21 X23
        0.02684694577735  X21 X22

Singlet state  4 energy:       -231.31486022655426

       -0.57360970824827  X22 X23
        0.54242465608073  X21 X23
        0.30330242731511  B21 X22 A23
        0.30330242731511  A21 X22 B23
        0.28407836626198  B21 A22 X23
        0.28407836626198  A21 B22 X23
       -0.12161206578395  X21 B22 A23
       -0.12161206578395  X21 A22 B23
        0.04222137851783  X21 X22

  Root   Mult.   Total Energy (a.u.)   Ex. Energy (a.u.)     Ex. Energy (eV)     Ex. Energy (nm)
-------------------------------------------------------------------------------------------------
     1  singlet       -231.63953789
     2  singlet       -231.42484371          0.21469419          5.84212509        212.22452246
     3  singlet       -231.42452063          0.21501726          5.85091643        211.90564264
     4  singlet       -231.31486023          0.32467767          8.83492733        140.33417147

Singlet state dipole moments:

  Root       Dx         Dy         Dz         |D|  (Debye)
------------------------------------------------------------
     1     0.6444    -0.2553    -0.5167     0.8646
     2    -1.5168    -0.3148    -0.1643     1.5578
     3    -2.6239    -0.6364    -1.1107     2.9195
     4    -0.1061    -0.5705    -1.9312     2.0165

Singlet state electronic transitions:

 Transition      Tx        Ty        Tz       |T|    Osc. (a.u.) 
-----------------------------------------------------------------
   1 ->  2    -0.2738   -0.0632    0.6838    0.7393    0.0782
   1 ->  3     2.9957   -0.1899    0.1021    3.0034    1.2930
   1 ->  4     0.1710    0.0315   -0.3491    0.3901    0.0329
   2 ->  3     0.9458    0.3475   -0.0849    1.0112    0.0002
   2 ->  4    -1.2208   -0.0585    0.3923    1.2836    0.1208
   3 ->  4    -3.0916    0.0409   -0.3000    3.1064    0.7055

Singlet state velocity transition dipole moments:

 Transition      Px        Py        Pz       |P|    Osc. (a.u.) 
-----------------------------------------------------------------
   1 ->  2     0.0297    0.0142   -0.0993    0.1047    0.0340
   1 ->  3    -0.3739    0.0335   -0.0155    0.3757    0.4377
   1 ->  4    -0.0170   -0.0078    0.0570    0.0600    0.0074
   2 ->  3    -0.0549    0.0083   -0.0095    0.0563    6.5146
   2 ->  4     0.1092    0.0019   -0.0655    0.1274    0.0984
   3 ->  4     0.2546   -0.0231    0.0319    0.2576    0.4035

Singlet state magnetic transition dipole moments and rotational strengths:

 Transition      Lx        Ly        Lz        |L|    R(vel) (a.u.)
--------------------------------------------------------------------
   1 ->  2    -0.1418    0.4519    0.1995    0.5139   -0.0821
   1 ->  3    -0.2624    0.4375    0.0491    0.5125    0.5209
   1 ->  4     0.0874   -0.2585   -0.1148    0.2960   -0.0185
   2 ->  3    -0.0078    0.1039    0.0190    0.1059    3.4089
   2 ->  4    -0.0376    0.2109    0.1274    0.2493   -0.1096
   3 ->  4     0.2794   -0.3939   -0.0810    0.4896    0.7078

Singlet state electric quadrupole moments (Cartesian):
Operator origin (a.u.):     0.027298,     0.074768,    -0.028756 

 Root     Qxy        Qxz        Qyz        Qxx        Qyy        Qzz       R^2
--------------------------------------------------------------------------------------------
    1     2.0329    -8.0487    -0.4144   -57.6414   -23.1354   -27.0667   -107.8435
    2     2.4053    -7.8539    -0.3732   -53.3224   -23.9393   -27.7196   -104.9814
    3     2.4188    -8.7628    -0.6347   -60.2823   -23.7247   -27.4110   -111.4179
    4     3.1062    -9.5591    -0.5307   -61.7637   -24.0130   -27.9573   -113.7341

Singlet state electric transition quadrupole moments (Cartesian):

 Transition     Qxy        Qxz        Qyz        Qxx        Qyy        Qzz       norm (a.u.)
--------------------------------------------------------------------------------------------
   1 ->  2    -0.4713     2.4741     0.1609     9.0529    -0.2116     0.0326     9.4005
   1 ->  3     0.2937     2.4200     0.2926     2.3081     0.2549     0.0526     3.3798
   1 ->  4     0.3169    -1.2486    -0.0838    -4.6932     0.0910    -0.0085     4.8683
   2 ->  3     0.5596    -1.3678     0.1888    -0.1034     0.1982    -0.0622     1.5078
   2 ->  4    -0.2336     1.0586    -0.0246     4.9672    -0.3890    -0.0684     5.0995
   3 ->  4    -0.3404    -2.4987    -0.4098    -5.2391    -0.2659    -0.0493     5.8352

Building Xtilde...

Building Z-vector RHS...

Solving CPSCF equations
Using DIIS solver

 Iter         Residual      
------  --------------------
    1      0.151268913034
    2      0.118616053881
    3      0.027601391974
    4      0.013034915090
    5      0.004429480145
    6      0.001912859681
    7      0.001215939732
    8      0.000353322386
    9      0.000150026455
   10      0.000032749925

CPSCF converged

Building X...

Building Xtilde...

Building Z-vector RHS...

Solving CPSCF equations
Using DIIS solver

 Iter         Residual      
------  --------------------
    1      0.127103715992
    2      0.128331605739
    3      0.022709113654
    4      0.012398447161
    5      0.006078851146
    6      0.002276808513
    7      0.001097606247
    8      0.000246803868
    9      0.000077917325

CPSCF converged

Building X...

Building Xtilde...

Building Z-vector RHS...

Solving CPSCF equations
Using DIIS solver

 Iter         Residual      
------  --------------------
    1      0.132568347856
    2      0.117007011880
    3      0.052955723818
    4      0.034536898886
    5      0.005291725232
    6      0.002906767007
    7      0.001043709292
    8      0.000636171736
    9      0.000120365889
   10      0.000047573452

CPSCF converged

Building X...

Lower state energy:      -231.4248437056
Upper state energy:      -231.4245206295
Energy difference:          0.0003230761
 Energy calculation finished, energy:  0.000000000E+00

Converting Cartesians to HDLC

Converting Cartesians to HDLC

Converting Cartesians to HDLC
 in dlf_makehessian...
Updating Hessian with the BFGS update, No     2
Testing convergence  in cycle    3
    Energy  0.0000E+00 Target: 1.0000E-06 converged?  yes
  Max step  1.9089E+00 Target: 1.8000E-03 converged?   no
  RMS step  3.2778E-01 Target: 1.2000E-03 converged?   no
  Max grad  4.2646E-02 Target: 4.5000E-04 converged?   no
  RMS grad  1.4169E-02 Target: 3.0000E-04 converged?   no

Converting HDLC to Cartesians
DFTD Energy:    -0.0850868 hartree

                      *** Start SCF Iterations ***

 Iter     DIIS Error       Energy change         Energy        Time(s)
------------------------------------------------------------------------
Initial temperature is 5000.000000
| Skip purify step
|    1     0.0788186156    -231.5973106316    -231.5973106316     0.05  
|    2     0.0199418937      +0.3445379758    -231.2527726558     0.05  
|    3     0.0110584737      -0.0070983770    -231.2598710328     0.05  
|    4     0.0034754299      -0.0029880704    -231.2628591032     0.04  
|    5     0.0011113018      -0.0004271231    -231.2632862264     0.04  
|    6     0.0005999376      -0.0000577818    -231.2633440082     0.04  
|    7     0.0001570478      -0.0000121456    -231.2633561538     0.03  
|    8     0.0001283871      -0.0000032947    -231.2633594485     0.03  
|    9     0.0000418042      -0.0000006723    -231.2633601208     0.05  
------------------------------------------------------------------------
FINAL ENERGY: -231.2633601208 a.u.
Fractional Occupation Entropy: 0.0000000000
Mermin Free Energy:            -231.2633601208
DISPERSION CONTRIBUTION TO ENERGY: -0.0850867726 a.u.
HOMO-LUMO GAP: 4.004 eV
CENTER OF MASS: {0.013825, 0.035413, -0.005525} ANGS
DIPOLE MOMENT: {-0.804336, -0.424886, -0.680152} (|D| = 1.135822) DEBYE

  Active Space Parameters
--------------------------------------------
Number of closed orbitals:              20
Number of active orbitals:               3
Number of virtual orbitals:             77
Number of molecular orbitals:          100
Number of basis functions:             106
Number of active electrons:              4
Number of alpha electrons:               2
Number of beta electrons:                2

  Orbital      Energy        Occupation
-----------------------------------------
     19       -0.514507        1.000000
     20       -0.438483        1.000000
     21       -0.265560        0.666667
     22       -0.224339        0.666667
     23       -0.077203        0.666667
     24        0.127730        0.000000
     25        0.193378        0.000000

  CAS Parameters
--------------------------------------------
Number of determinants:                  9
Number of singlet CSFs:                  6
Number of doublet CSFs:                  0
Number of triplet CSFs:                  3
Number of quartet CSFs:                  0
Number of quintet CSFs:                  0
Number of sextet CSFs:                   0
Number of septet CSFs:                   0
Number of singlet states:                4
Number of doublet states:                0
Number of triplet states:                0
Number of quartet states:                0
Number of quintet states:                0
Number of sextet states:                 0
Number of septet states:                 0
Using the hard-coded solver

Singlet state  1 energy:       -231.63371182620327

        0.98311768033850  X21 X22
       -0.14704123605387  X21 X23
       -0.08623406659343  X22 X23
       -0.03386570905510  X21 B22 A23
       -0.03386570905510  X21 A22 B23
       -0.02905699081674  B21 X22 A23
       -0.02905699081674  A21 X22 B23

Singlet state  2 energy:       -231.43576992982389

        0.54101353555798  B21 X22 A23
        0.54101353555798  A21 X22 B23
       -0.53900266200410  X21 X23
        0.20648198803367  X21 B22 A23
        0.20648198803367  X21 A22 B23
        0.19575428711171  X22 X23

Singlet state  3 energy:       -231.43355981187625

        0.63463575634976  X21 B22 A23
        0.63463575634976  X21 A22 B23
       -0.22969157689387  B21 A22 X23
       -0.22969157689387  A21 B22 X23
       -0.19795725297525  B21 X22 A23
       -0.19795725297525  A21 X22 B23
        0.07974190860791  X21 X23
        0.04693198961261  X21 X22
       -0.04497711511756  X22 X23

Singlet state  4 energy:       -231.31618105258931

        0.59200071842052  X22 X23
       -0.56136748054170  X21 X23
       -0.38139000743984  B21 X22 A23
       -0.38139000743984  A21 X22 B23
        0.14100797144060  B21 A22 X23
        0.14100797144060  A21 B22 X23
       -0.05948630160551  X21 X22

  Root   Mult.   Total Energy (a.u.)   Ex. Energy (a.u.)     Ex. Energy (eV)     Ex. Energy (nm)
-------------------------------------------------------------------------------------------------
     1  singlet       -231.63371183
     2  singlet       -231.43576993          0.19794190          5.38627216        230.18558478
     3  singlet       -231.43355981          0.20015201          5.44641252        227.64383023
     4  singlet       -231.31618105          0.31753077          8.64045054        143.49277285

Singlet state dipole moments:

  Root       Dx         Dy         Dz         |D|  (Debye)
------------------------------------------------------------
     1     0.4432    -0.2349    -0.4039     0.6440
     2    -1.5452    -0.7997    -0.2589     1.7591
     3    -0.5691     0.0040    -1.0228     1.1705
     4     1.5882    -0.5596    -1.9888     2.6059

Singlet state electronic transitions:

 Transition      Tx        Ty        Tz       |T|    Osc. (a.u.) 
-----------------------------------------------------------------
   1 ->  2    -1.4441    0.0592    0.5067    1.5315    0.3095
   1 ->  3    -2.9793    0.1677   -0.2709    2.9963    1.1979
   1 ->  4     0.2224    0.0003   -0.3536    0.4177    0.0369
   2 ->  3    -0.1396   -0.2591   -0.0806    0.3051    0.0001
   2 ->  4     0.3351   -0.0190    0.3713    0.5005    0.0200
   3 ->  4     3.5176   -0.0259    0.1024    3.5192    0.9692

Singlet state velocity transition dipole moments:

 Transition      Px        Py        Pz       |P|    Osc. (a.u.) 
-----------------------------------------------------------------
   1 ->  2     0.1569   -0.0063   -0.0708    0.1723    0.0999
   1 ->  3     0.3488   -0.0295    0.0388    0.3522    0.4132
   1 ->  4    -0.0210   -0.0028    0.0567    0.0605    0.0077
   2 ->  3     0.0641   -0.0078    0.0069    0.0650    1.2729
   2 ->  4    -0.0196    0.0046   -0.0633    0.0664    0.0246
   3 ->  4    -0.3021    0.0180   -0.0024    0.3027    0.5202

Singlet state magnetic transition dipole moments and rotational strengths:

 Transition      Lx        Ly        Lz        |L|    R(vel) (a.u.)
--------------------------------------------------------------------
   1 ->  2    -0.0445    0.2120    0.1491    0.2630   -0.0953
   1 ->  3     0.2805   -0.4658   -0.0893    0.5510    0.5402
   1 ->  4     0.0989   -0.2539   -0.1215    0.2983   -0.0260
   2 ->  3     0.0223   -0.0897   -0.0128    0.0933    0.9224
   2 ->  4    -0.1567    0.3139    0.1385    0.3772   -0.0355
   3 ->  4    -0.2434    0.2435    0.0171    0.3447    0.6635

Singlet state electric quadrupole moments (Cartesian):
Operator origin (a.u.):     0.026125,     0.066921,    -0.010441 

 Root     Qxy        Qxz        Qyz        Qxx        Qyy        Qzz       R^2
--------------------------------------------------------------------------------------------
    1    10.8277    -9.3506    -1.2099   -80.9328   -21.5269   -25.2497   -127.7094
    2    11.0808    -8.2992    -1.2879   -76.5583   -22.3013   -25.6939   -124.5535
    3    11.5122   -10.7934    -1.1739   -83.0214   -21.9999   -25.5709   -130.5921
    4    12.0066   -10.8955    -1.2072   -86.4082   -22.1965   -25.9719   -134.5765

Singlet state electric transition quadrupole moments (Cartesian):

 Transition     Qxy        Qxz        Qyz        Qxx        Qyy        Qzz       norm (a.u.)
--------------------------------------------------------------------------------------------
   1 ->  2    -0.5202     1.1837     0.0255     8.3940    -0.3207     0.0436     8.4992
   1 ->  3    -0.2051    -2.7205    -0.2887    -5.6246    -0.2099     0.0222     6.2615
   1 ->  4     0.3443    -1.2608    -0.0829    -6.1286     0.0902    -0.0196     6.2676
   2 ->  3    -0.1600     0.8488    -0.2649    -2.2858     0.0501     0.1277     2.4617
   2 ->  4    -0.0120     1.5943     0.1294     6.8141    -0.2328    -0.0231     7.0032
   3 ->  4     0.4198     1.5921     0.4005     2.7383     0.4024    -0.0348     3.2454

Building Xtilde...

Building Z-vector RHS...

Solving CPSCF equations
Using DIIS solver

 Iter         Residual      
------  --------------------
    1      0.153813934032
    2      0.096210719191
    3      0.041173188229
    4      0.020451723422
    5      0.006256455510
    6      0.002659249047
    7      0.001144637624
    8      0.000416078637
    9      0.000162682825
   10      0.000056712017

CPSCF converged

Building X...

Building Xtilde...

Building Z-vector RHS...

Solving CPSCF equations
Using DIIS solver

 Iter         Residual      
------  --------------------
    1      0.144598352844
    2      0.109463661615
    3      0.030995621639
    4      0.015410627934
    5      0.004239758969
    6      0.003015307903
    7      0.000675800204
    8      0.000328394844
    9      0.000096882497

CPSCF converged

Building X...

Building Xtilde...

Building Z-vector RHS...

Solving CPSCF equations
Using DIIS solver

 Iter         Residual      
------  --------------------
    1      0.168923066815
    2      0.140849481941
    3      0.048195600953
    4      0.028605829152
    5      0.007579893078
    6      0.002554884309
    7      0.001061402605
    8      0.000285818551
    9      0.000104568945
   10      0.000042123488

CPSCF converged

Building X...

Lower state energy:      -231.4357699298
Upper state energy:      -231.4335598119
Energy difference:          0.0022101179
 Energy calculation finished, energy:  0.000000000E+00

Converting Cartesians to HDLC

Converting Cartesians to HDLC

Converting Cartesians to HDLC
 in dlf_makehessian...
Updating Hessian with the BFGS update, No     3
Testing convergence  in cycle    4
    Energy  0.0000E+00 Target: 1.0000E-06 converged?  yes
  Max step  9.5766E-01 Target: 1.8000E-03 converged?   no
  RMS step  2.0390E-01 Target: 1.2000E-03 converged?   no
  Max grad  4.6078E-02 Target: 4.5000E-04 converged?   no
  RMS grad  1.7686E-02 Target: 3.0000E-04 converged?   no

Converting HDLC to Cartesians
DFTD Energy:    -0.0852544 hartree

                      *** Start SCF Iterations ***

 Iter     DIIS Error       Energy change         Energy        Time(s)
------------------------------------------------------------------------
Initial temperature is 5000.000000
| Skip purify step
|    1     0.0251693752    -231.6405244349    -231.6405244349     0.05  
|    2     0.0259510859      +0.3876093170    -231.2529151180     0.05  
|    3     0.0057497505      -0.0093895608    -231.2623046788     0.05  
|    4     0.0040375580      -0.0013217082    -231.2636263869     0.04  
|    5     0.0014159993      -0.0007541990    -231.2643805860     0.04  
|    6     0.0003912384      -0.0001286445    -231.2645092305     0.04  
|    7     0.0001746294      -0.0000143169    -231.2645235474     0.04  
|    8     0.0000668798      -0.0000015758    -231.2645251232     0.03  
|    9     0.0000371419      -0.0000001799    -231.2645253030     0.06  
------------------------------------------------------------------------
FINAL ENERGY: -231.2645253030 a.u.
Fractional Occupation Entropy: 0.0000000000
Mermin Free Energy:            -231.2645253030
DISPERSION CONTRIBUTION TO ENERGY: -0.0852543785 a.u.
HOMO-LUMO GAP: 4.010 eV
CENTER OF MASS: {0.012259, 0.031228, -0.004069} ANGS
DIPOLE MOMENT: {-0.474657, -0.399986, -0.656606} (|D| = 0.903559) DEBYE

  Active Space Parameters
--------------------------------------------
Number of closed orbitals:              20
Number of active orbitals:               3
Number of virtual orbitals:             77
Number of molecular orbitals:          100
Number of basis functions:             106
Number of active electrons:              4
Number of alpha electrons:               2
Number of beta electrons:                2

  Orbital      Energy        Occupation
-----------------------------------------
     19       -0.512972        1.000000
     20       -0.437357        1.000000
     21       -0.270206        0.666667
     22       -0.224003        0.666667
     23       -0.076641        0.666667
     24        0.130212        0.000000
     25        0.194287        0.000000

  CAS Parameters
--------------------------------------------
Number of determinants:                  9
Number of singlet CSFs:                  6
Number of doublet CSFs:                  0
Number of triplet CSFs:                  3
Number of quartet CSFs:                  0
Number of quintet CSFs:                  0
Number of sextet CSFs:                   0
Number of septet CSFs:                   0
Number of singlet states:                4
Number of doublet states:                0
Number of triplet states:                0
Number of quartet states:                0
Number of quintet states:                0
Number of sextet states:                 0
Number of septet states:                 0
Using the hard-coded solver

Singlet state  1 energy:       -231.63769878416051

        0.98300250606062  X21 X22
       -0.14744180981297  X21 X23
       -0.08320787497514  X22 X23
        0.04125254890561  X21 B22 A23
        0.04125254890561  X21 A22 B23
       -0.02578506960010  B21 X22 A23
       -0.02578506960010  A21 X22 B23

Singlet state  2 energy:       -231.43709658821879

       -0.58124190541592  X21 B22 A23
       -0.58124190541592  X21 A22 B23
       -0.38927588637914  X21 X23
        0.24825736371777  B21 X22 A23
        0.24825736371777  A21 X22 B23
        0.13138755069241  X22 X23
        0.12637049522319  B21 A22 X23
        0.12637049522319  A21 B22 X23

Singlet state  3 energy:       -231.43689223194903

       -0.52279697024162  B21 X22 A23
       -0.52279697024162  A21 X22 B23
        0.38383710511442  X21 X23
       -0.32379181278080  X21 B22 A23
       -0.32379181278080  X21 A22 B23
        0.19482309221116  B21 A22 X23
        0.19482309221116  A21 B22 X23
       -0.13358690748227  X22 X23
        0.05095017305064  X21 X22

Singlet state  4 energy:       -231.31624523928147

        0.56202056655042  X22 X23
       -0.55114734071122  X21 X23
       -0.37918693562710  B21 X22 A23
       -0.37918693562710  A21 X22 B23
       -0.20679450369467  B21 A22 X23
       -0.20679450369467  A21 B22 X23
       -0.06359999591451  X21 X22
        0.04019411837431  X21 B22 A23
        0.04019411837431  X21 A22 B23

  Root   Mult.   Total Energy (a.u.)   Ex. Energy (a.u.)     Ex. Energy (eV)     Ex. Energy (nm)
-------------------------------------------------------------------------------------------------
     1  singlet       -231.63769878
     2  singlet       -231.43709659          0.20060220          5.45866258        227.13296311
     3  singlet       -231.43689223          0.20080655          5.46422340        226.90181505
     4  singlet       -231.31624524          0.32145354          8.74719456        141.74169766

Singlet state dipole moments:

  Root       Dx         Dy         Dz         |D|  (Debye)
------------------------------------------------------------
     1     0.3949    -0.2278    -0.3929     0.6018
     2    -0.9510    -1.0896    -0.8120     1.6586
     3    -0.3241     0.3343    -0.4357     0.6377
     4     1.8251    -0.5726    -1.8774     2.6802

Singlet state electronic transitions:

 Transition      Tx        Ty        Tz       |T|    Osc. (a.u.) 
-----------------------------------------------------------------
   1 ->  2    -3.0400    0.1648    0.2143    3.0520    1.2457
   1 ->  3    -1.3557    0.0729   -0.5049    1.4485    0.2809
   1 ->  4     0.2448   -0.0138   -0.3383    0.4178    0.0374
   2 ->  3     0.1749    0.1036   -0.1358    0.2445    0.0000
   2 ->  4     2.5895   -0.0260    0.3278    2.6103    0.5489
   3 ->  4     2.4563   -0.0273   -0.1619    2.4618    0.4874

Singlet state velocity transition dipole moments:

 Transition      Px        Py        Pz       |P|    Osc. (a.u.) 
-----------------------------------------------------------------
   1 ->  2     0.3500   -0.0256   -0.0302    0.3523    0.4124
   1 ->  3     0.1691   -0.0159    0.0722    0.1846    0.1131
   1 ->  4    -0.0254   -0.0003    0.0549    0.0605    0.0076
   2 ->  3     0.0631   -0.0079    0.0054    0.0638   13.2193
   2 ->  4    -0.2220    0.0137   -0.0476    0.2275    0.2855
   3 ->  4    -0.2224    0.0124    0.0384    0.2260    0.2823

Singlet state magnetic transition dipole moments and rotational strengths:

 Transition      Lx        Ly        Lz        |L|    R(vel) (a.u.)
--------------------------------------------------------------------
   1 ->  2     0.1424   -0.1303    0.0731    0.2064    0.2542
   1 ->  3     0.2603   -0.4741   -0.1576    0.5634    0.2001
   1 ->  4     0.1060   -0.2403   -0.1225    0.2899   -0.0291
   2 ->  3     0.0215   -0.0822   -0.0072    0.0853    9.5634
   2 ->  4    -0.2911    0.3851    0.1091    0.4949    0.5353
   3 ->  4    -0.0790   -0.0164   -0.0851    0.1173    0.1169

Singlet state electric quadrupole moments (Cartesian):
Operator origin (a.u.):     0.023166,     0.059012,    -0.007689 

 Root     Qxy        Qxz        Qyz        Qxx        Qyy        Qzz       R^2
--------------------------------------------------------------------------------------------
    1    12.2206    -9.5879    -1.4770   -81.9923   -21.2084   -24.4042   -127.6049
    2    12.5689    -8.7405    -1.7482   -82.6591   -21.7685   -24.6620   -129.0897
    3    12.8630   -10.6973    -1.1921   -78.8046   -21.8908   -24.9050   -125.6005
    4    13.4042   -10.9752    -1.4383   -87.1190   -21.8985   -25.1188   -134.1363

Singlet state electric transition quadrupole moments (Cartesian):

 Transition     Qxy        Qxz        Qyz        Qxx        Qyy        Qzz       norm (a.u.)
--------------------------------------------------------------------------------------------
   1 ->  2    -0.5592    -0.8026    -0.1624     3.0265    -0.4008     0.0521     3.2103
   1 ->  3     0.1444    -2.7151    -0.2325    -9.6960     0.0281    -0.0097    10.0728
   1 ->  4     0.3395    -1.1911    -0.0816    -6.1752     0.0804    -0.0236     6.2992
   2 ->  3     0.1554    -0.9832     0.0136    -3.3809     0.1425     0.0796     3.5282
   2 ->  4     0.2991     2.1574     0.3543     6.8119     0.0938    -0.0458     7.1612
   3 ->  4     0.3412     0.1863     0.2174    -2.4697     0.4588    -0.0262     2.5513

Building Xtilde...

Building Z-vector RHS...

Solving CPSCF equations
Using DIIS solver

 Iter         Residual      
------  --------------------
    1      0.182996920369
    2      0.158175689121
    3      0.054524938887
    4      0.033114205336
    5      0.008467011442
    6      0.003047020955
    7      0.001663873324
    8      0.000414488453
    9      0.000077555394

CPSCF converged

Building X...

Building Xtilde...

Building Z-vector RHS...

Solving CPSCF equations
Using DIIS solver

 Iter         Residual      
------  --------------------
    1      0.167836801218
    2      0.115892543611
    3      0.049364338172
    4      0.028003327881
    5      0.007583636418
    6      0.004215764104
    7      0.001459953887
    8      0.000530101553
    9      0.000152402374
   10      0.000039340843

CPSCF converged

Building X...

Building Xtilde...

Building Z-vector RHS...

Solving CPSCF equations
Using DIIS solver

 Iter         Residual      
------  --------------------
    1      0.142073268856
    2      0.110144815360
    3      0.027657730405
    4      0.014129889487
    5      0.003278371740
    6      0.002164603939
    7      0.000593831609
    8      0.000364162857
    9      0.000088413415

CPSCF converged

Building X...

Lower state energy:      -231.4370965882
Upper state energy:      -231.4368922319
Energy difference:          0.0002043563
 Energy calculation finished, energy:  0.000000000E+00

Converting Cartesians to HDLC

Converting Cartesians to HDLC

Converting Cartesians to HDLC
 in dlf_makehessian...
Updating Hessian with the BFGS update, No     4
Testing convergence  in cycle    5
    Energy  0.0000E+00 Target: 1.0000E-06 converged?  yes
  Max step  2.2018E+00 Target: 1.8000E-03 converged?   no
  RMS step  3.5808E-01 Target: 1.2000E-03 converged?   no
  Max grad  4.1845E-02 Target: 4.5000E-04 converged?   no
  RMS grad  1.5908E-02 Target: 3.0000E-04 converged?   no

Converting HDLC to Cartesians
DFTD Energy:    -0.0854894 hartree

                      *** Start SCF Iterations ***

 Iter     DIIS Error       Energy change         Energy        Time(s)
------------------------------------------------------------------------
Initial temperature is 5000.000000
| Skip purify step
|    1     0.0388282403    -231.6352644646    -231.6352644646     0.05  
|    2     0.0320813408      +0.3820469597    -231.2532175048     0.05  
|    3     0.0055276392      -0.0119587333    -231.2651762381     0.05  
|    4     0.0035871325      -0.0015778433    -231.2667540814     0.04  
|    5     0.0013330929      -0.0006291871    -231.2673832684     0.04  
|    6     0.0003953155      -0.0000900681    -231.2674733365     0.04  
|    7     0.0002453744      -0.0000130654    -231.2674864019     0.04  
|    8     0.0001327520      -0.0000034628    -231.2674898647     0.03  
|    9     0.0000567253      -0.0000008661    -231.2674907308     0.06  
|   10     0.0000244550      -0.0000001418    -231.2674908726     0.03  
------------------------------------------------------------------------
FINAL ENERGY: -231.2674908726 a.u.
Fractional Occupation Entropy: 0.0000000000
Mermin Free Energy:            -231.2674908726
DISPERSION CONTRIBUTION TO ENERGY: -0.0854894101 a.u.
HOMO-LUMO GAP: 3.815 eV
CENTER OF MASS: {0.011485, 0.023947, -0.000988} ANGS
DIPOLE MOMENT: {0.027640, -0.353148, -0.635570} (|D| = 0.727617) DEBYE

  Active Space Parameters
--------------------------------------------
Number of closed orbitals:              20
Number of active orbitals:               3
Number of virtual orbitals:             77
Number of molecular orbitals:          100
Number of basis functions:             106
Number of active electrons:              4
Number of alpha electrons:               2
Number of beta electrons:                2

  Orbital      Energy        Occupation
-----------------------------------------
     19       -0.513045        1.000000
     20       -0.436007        1.000000
     21       -0.276784        0.666667
     22       -0.219893        0.666667
     23       -0.079695        0.666667
     24        0.134101        0.000000
     25        0.194594        0.000000

  CAS Parameters
--------------------------------------------
Number of determinants:                  9
Number of singlet CSFs:                  6
Number of doublet CSFs:                  0
Number of triplet CSFs:                  3
Number of quartet CSFs:                  0
Number of quintet CSFs:                  0
Number of sextet CSFs:                   0
Number of septet CSFs:                   0
Number of singlet states:                4
Number of doublet states:                0
Number of triplet states:                0
Number of quartet states:                0
Number of quintet states:                0
Number of sextet states:                 0
Number of septet states:                 0
Using the hard-coded solver

Singlet state  1 energy:       -231.63669977363062

        0.97992886380870  X21 X22
       -0.16435855156488  X21 X23
       -0.07839124657596  X22 X23
        0.05275507818066  X21 B22 A23
        0.05275507818066  X21 A22 B23

Singlet state  2 energy:       -231.44094556246685

       -0.54321855516846  X21 B22 A23
       -0.54321855516846  X21 A22 B23
       -0.47910050826274  X21 X23
        0.27016925571081  B21 X22 A23
        0.27016925571081  A21 X22 B23
        0.15651285023044  X22 X23
        0.07000532402945  B21 A22 X23
        0.07000532402945  A21 B22 X23

Singlet state  3 energy:       -231.44034371898329

       -0.50428439911737  B21 X22 A23
       -0.50428439911737  A21 X22 B23
       -0.36860920333051  X21 B22 A23
       -0.36860920333051  X21 A22 B23
        0.30774530624720  X21 X23
        0.23687465127882  B21 A22 X23
        0.23687465127882  A21 B22 X23
       -0.08895029975533  X22 X23
        0.06935755094490  X21 X22

Singlet state  4 energy:       -231.31536299438764

       -0.52224384743991  X21 X23
        0.51492226700454  X22 X23
       -0.39008936823920  B21 X22 A23
       -0.39008936823920  A21 X22 B23
       -0.26493830712468  B21 A22 X23
       -0.26493830712468  A21 B22 X23
       -0.07619614273899  X21 X22
        0.07611349090360  X21 B22 A23
        0.07611349090360  X21 A22 B23

  Root   Mult.   Total Energy (a.u.)   Ex. Energy (a.u.)     Ex. Energy (eV)     Ex. Energy (nm)
-------------------------------------------------------------------------------------------------
     1  singlet       -231.63669977
     2  singlet       -231.44094556          0.19575421          5.32674223        232.75806379
     3  singlet       -231.44034372          0.19635605          5.34311922        232.04464590
     4  singlet       -231.31536299          0.32133678          8.74401721        141.79320300

Singlet state dipole moments:

  Root       Dx         Dy         Dz         |D|  (Debye)
------------------------------------------------------------
     1     0.3249    -0.1981    -0.3413     0.5112
     2     0.4065    -1.1040    -0.7817     1.4125
     3    -0.4454     0.4200    -0.4507     0.7602
     4     2.2743    -0.5798    -1.7497     2.9274

Singlet state electronic transitions:

 Transition      Tx        Ty        Tz       |T|    Osc. (a.u.) 
-----------------------------------------------------------------
   1 ->  2    -2.8893    0.1746    0.2580    2.9061    1.1021
   1 ->  3    -1.8021    0.0760   -0.4160    1.8511    0.4485
   1 ->  4     0.2716   -0.0348   -0.3174    0.4192    0.0376
   2 ->  3     0.1373    0.0175   -0.1217    0.1843    0.0000
   2 ->  4     2.3697   -0.0162    0.3070    2.3896    0.4781
   3 ->  4     2.7589   -0.0565   -0.1097    2.7616    0.6355

Singlet state velocity transition dipole moments:

 Transition      Px        Py        Pz       |P|    Osc. (a.u.) 
-----------------------------------------------------------------
   1 ->  2     0.3239   -0.0260   -0.0367    0.3270    0.3641
   1 ->  3     0.2200   -0.0159    0.0589    0.2283    0.1770
   1 ->  4    -0.0304    0.0032    0.0515    0.0599    0.0074
   2 ->  3     0.0618   -0.0078    0.0034    0.0624    4.3059
   2 ->  4    -0.2100    0.0095   -0.0473    0.2154    0.2464
   3 ->  4    -0.2549    0.0157    0.0298    0.2571    0.3526

Singlet state magnetic transition dipole moments and rotational strengths:

 Transition      Lx        Ly        Lz        |L|    R(vel) (a.u.)
--------------------------------------------------------------------
   1 ->  2     0.0962   -0.0548    0.1103    0.1563    0.1457
   1 ->  3     0.2894   -0.4338   -0.1236    0.5359    0.3224
   1 ->  4     0.1177   -0.2230   -0.1239    0.2809   -0.0332
   2 ->  3     0.0242   -0.0692   -0.0001    0.0733    3.3793
   2 ->  4    -0.2945    0.3535    0.1034    0.4716    0.4802
   3 ->  4    -0.1076    0.0242   -0.0835    0.1384    0.2027

Singlet state electric quadrupole moments (Cartesian):
Operator origin (a.u.):     0.021704,     0.045253,    -0.001867 

 Root     Qxy        Qxz        Qyz        Qxx        Qyy        Qzz       R^2
--------------------------------------------------------------------------------------------
    1    16.4637   -10.3209    -1.7950   -82.4412   -21.1403   -22.9285   -126.5101
    2    16.9278    -9.2694    -2.0053   -82.4407   -21.6204   -23.1992   -127.2603
    3    17.0917   -11.6148    -1.5039   -80.3232   -21.8424   -23.3651   -125.5308
    4    17.6801   -11.6151    -1.7124   -87.7918   -21.7890   -23.6045   -133.1853

Singlet state electric transition quadrupole moments (Cartesian):

 Transition     Qxy        Qxz        Qyz        Qxx        Qyy        Qzz       norm (a.u.)
--------------------------------------------------------------------------------------------
   1 ->  2    -0.5995    -0.3841    -0.1353     4.6239    -0.4367     0.0727     4.7013
   1 ->  3     0.0426    -2.5354    -0.2574    -9.1565    -0.0381     0.0070     9.5047
   1 ->  4     0.3654    -1.1182    -0.0865    -6.5432     0.0754    -0.0333     6.6492
   2 ->  3     0.0948    -0.5992    -0.0632    -3.7247     0.1509     0.1008     3.7786
   2 ->  4     0.2741     1.9196     0.3281     6.7612     0.0455    -0.0449     7.0417
   3 ->  4     0.3952     0.4195     0.2613    -1.8248     0.4625    -0.0663     1.9871

Building Xtilde...

Building Z-vector RHS...

Solving CPSCF equations
Using DIIS solver

 Iter         Residual      
------  --------------------
    1      0.192072244253
    2      0.150364905181
    3      0.055828979668
    4      0.033205620735
    5      0.007788396435
    6      0.003046993365
    7      0.001439007927
    8      0.000457556144
    9      0.000103030906
   10      0.000035473697

CPSCF converged

Building X...

Building Xtilde...

Building Z-vector RHS...

Solving CPSCF equations
Using DIIS solver

 Iter         Residual      
------  --------------------
    1      0.175795534317
    2      0.099907394866
    3      0.050444233765
    4      0.024599466537
    5      0.006330347897
    6      0.004771769681
    7      0.001270016323
    8      0.000500155089
    9      0.000139091244
   10      0.000040533615

CPSCF converged

Building X...

Building Xtilde...

Building Z-vector RHS...

Solving CPSCF equations
Using DIIS solver

 Iter         Residual      
------  --------------------
    1      0.151519696813
    2      0.131416752569
    3      0.016859460454
    4      0.008646801276
    5      0.001903813453
    6      0.001385290496
    7      0.000430301180
    8      0.000262249884
    9      0.000069464441

CPSCF converged

Building X...

Lower state energy:      -231.4409455625
Upper state energy:      -231.4403437190
Energy difference:          0.0006018435
 Energy calculation finished, energy:  0.000000000E+00

Converting Cartesians to HDLC

Converting Cartesians to HDLC

Converting Cartesians to HDLC
 in dlf_makehessian...
Updating Hessian with the BFGS update, No     5
Testing convergence  in cycle    6
    Energy  0.0000E+00 Target: 1.0000E-06 converged?  yes
  Max step  1.7731E+00 Target: 1.8000E-03 converged?   no
  RMS step  3.2677E-01 Target: 1.2000E-03 converged?   no
  Max grad  2.1364E-02 Target: 4.5000E-04 converged?   no
  RMS grad  8.4029E-03 Target: 3.0000E-04 converged?   no

Converting HDLC to Cartesians
DFTD Energy:    -0.0857724 hartree

                      *** Start SCF Iterations ***

 Iter     DIIS Error       Energy change         Energy        Time(s)
------------------------------------------------------------------------
Initial temperature is 5000.000000
| Skip purify step
|    1     0.0364292854    -231.6336022220    -231.6336022220     0.05  
|    2     0.0356834782      +0.3792208324    -231.2543813897     0.05  
|    3     0.0058139561      -0.0143994006    -231.2687807902     0.05  
|    4     0.0032977599      -0.0017830782    -231.2705638684     0.04  
|    5     0.0015498389      -0.0005871656    -231.2711510340     0.04  
|    6     0.0006687824      -0.0001030559    -231.2712540899     0.04  
|    7     0.0001865990      -0.0000177768    -231.2712718667     0.04  
|    8     0.0001333012      -0.0000048042    -231.2712766709     0.03  
|    9     0.0000472557      -0.0000009695    -231.2712776405     0.06  
------------------------------------------------------------------------
FINAL ENERGY: -231.2712776405 a.u.
Fractional Occupation Entropy: 0.0000000000
Mermin Free Energy:            -231.2712776405
DISPERSION CONTRIBUTION TO ENERGY: -0.0857724305 a.u.
HOMO-LUMO GAP: 3.608 eV
CENTER OF MASS: {0.009966, 0.012672, 0.001142} ANGS
DIPOLE MOMENT: {0.478471, -0.297242, -0.593422} (|D| = 0.818191) DEBYE

  Active Space Parameters
--------------------------------------------
Number of closed orbitals:              20
Number of active orbitals:               3
Number of virtual orbitals:             77
Number of molecular orbitals:          100
Number of basis functions:             106
Number of active electrons:              4
Number of alpha electrons:               2
Number of beta electrons:                2

  Orbital      Energy        Occupation
-----------------------------------------
     19       -0.510555        1.000000
     20       -0.435471        1.000000
     21       -0.284754        0.666667
     22       -0.215581        0.666667
     23       -0.083004        0.666667
     24        0.140347        0.000000
     25        0.193491        0.000000

  CAS Parameters
--------------------------------------------
Number of determinants:                  9
Number of singlet CSFs:                  6
Number of doublet CSFs:                  0
Number of triplet CSFs:                  3
Number of quartet CSFs:                  0
Number of quintet CSFs:                  0
Number of sextet CSFs:                   0
Number of septet CSFs:                   0
Number of singlet states:                4
Number of doublet states:                0
Number of triplet states:                0
Number of quartet states:                0
Number of quintet states:                0
Number of sextet states:                 0
Number of septet states:                 0
Using the hard-coded solver

Singlet state  1 energy:       -231.63739784790525

        0.97525147115845  X21 X22
       -0.18754925279431  X21 X23
       -0.07123204495227  X22 X23
       -0.06364967009619  X21 B22 A23
       -0.06364967009619  X21 A22 B23

Singlet state  2 energy:       -231.44552727363117

        0.58979885544615  X21 B22 A23
        0.58979885544615  X21 A22 B23
       -0.45914793953824  X21 X23
       -0.16183182720747  B21 X22 A23
       -0.16183182720747  A21 X22 B23
        0.14265229808836  X22 X23
        0.10173274937192  B21 A22 X23
        0.10173274937192  A21 B22 X23

Singlet state  3 energy:       -231.44500655245483

        0.53899931868241  B21 X22 A23
        0.53899931868241  A21 X22 B23
        0.38423754710349  X21 X23
        0.26935629158429  X21 B22 A23
        0.26935629158429  X21 A22 B23
        0.23169086309380  B21 A22 X23
        0.23169086309380  A21 B22 X23
       -0.10165791698165  X22 X23
        0.09230226712421  X21 X22

Singlet state  4 energy:       -231.31513783417952

       -0.51538968803855  X21 X23
        0.47837788286497  X22 X23
        0.40437273664588  B21 X22 A23
        0.40437273664588  A21 X22 B23
       -0.27367956908433  B21 A22 X23
       -0.27367956908433  A21 B22 X23
       -0.09986891311371  X21 B22 A23
       -0.09986891311371  X21 A22 B23
       -0.09351383685203  X21 X22

  Root   Mult.   Total Energy (a.u.)   Ex. Energy (a.u.)     Ex. Energy (eV)     Ex. Energy (nm)
-------------------------------------------------------------------------------------------------
     1  singlet       -231.63739785
     2  singlet       -231.44552727          0.19187057          5.22106311        237.46930108
     3  singlet       -231.44500655          0.19239130          5.23523265        236.82657297
     4  singlet       -231.31513783          0.32226001          8.76913969        141.38698327

Singlet state dipole moments:

  Root       Dx         Dy         Dz         |D|  (Debye)
------------------------------------------------------------
     1     0.2580    -0.1607    -0.2752     0.4101
     2     2.0248    -1.0967    -0.8796     2.4650
     3    -0.8479     0.4835    -0.2955     1.0198
     4     2.4310    -0.5666    -1.5399     2.9330

Singlet state electronic transitions:

 Transition      Tx        Ty        Tz       |T|    Osc. (a.u.) 
-----------------------------------------------------------------
   1 ->  2    -3.1784    0.2150    0.1687    3.1902    1.3018
   1 ->  3    -1.3640    0.0327   -0.3829    1.4171    0.2576
   1 ->  4     0.3026   -0.0599   -0.2861    0.4207    0.0380
   2 ->  3    -0.0548    0.1136   -0.0539    0.1372    0.0000
   2 ->  4     2.9085   -0.0340    0.2445    2.9189    0.7406
   3 ->  4     2.3160   -0.0857   -0.1433    2.3220    0.4668

Singlet state velocity transition dipole moments:

 Transition      Px        Py        Pz       |P|    Osc. (a.u.) 
-----------------------------------------------------------------
   1 ->  2     0.3548   -0.0323   -0.0249    0.3571    0.4432
   1 ->  3     0.1712   -0.0089    0.0534    0.1796    0.1117
   1 ->  4    -0.0378    0.0073    0.0464    0.0603    0.0075
   2 ->  3     0.0586   -0.0083    0.0012    0.0592    4.4725
   2 ->  4    -0.2706    0.0105   -0.0361    0.2732    0.3815
   3 ->  4    -0.2222    0.0168    0.0330    0.2252    0.2605

Singlet state magnetic transition dipole moments and rotational strengths:

 Transition      Lx        Ly        Lz        |L|    R(vel) (a.u.)
--------------------------------------------------------------------
   1 ->  2     0.1294   -0.1028    0.1163    0.2021    0.2414
   1 ->  3     0.2833   -0.3604   -0.1170    0.4732    0.2362
   1 ->  4     0.1317   -0.1991   -0.1278    0.2707   -0.0383
   2 ->  3     0.0263   -0.0552    0.0071    0.0616    3.8521
   2 ->  4    -0.3161    0.3092    0.0620    0.4465    0.6635
   3 ->  4    -0.0415   -0.0371   -0.1158    0.1285    0.0369

Singlet state electric quadrupole moments (Cartesian):
Operator origin (a.u.):     0.018833,     0.023946,     0.002159 

 Root     Qxy        Qxz        Qyz        Qxx        Qyy        Qzz       R^2
--------------------------------------------------------------------------------------------
    1    21.3212   -11.2901    -2.0009   -80.7947   -21.8539   -20.8729   -123.5215
    2    21.9570   -10.4884    -2.1310   -82.4143   -22.1433   -21.1231   -125.6807
    3    21.9476   -12.3606    -1.7518   -78.0415   -22.6582   -21.2789   -121.9786
    4    22.6089   -12.4688    -1.9085   -86.3085   -22.4755   -21.4917   -130.2757

Singlet state electric transition quadrupole moments (Cartesian):

 Transition     Qxy        Qxz        Qyz        Qxx        Qyy        Qzz       norm (a.u.)
--------------------------------------------------------------------------------------------
   1 ->  2    -0.6124    -0.6769    -0.1897     3.4580    -0.4660     0.0919     3.6128
   1 ->  3     0.1463    -2.1497    -0.2537    -9.6971     0.0163     0.0114     9.9369
   1 ->  4     0.4241    -1.0155    -0.0979    -6.9130     0.0630    -0.0414     7.0011
   2 ->  3     0.0863    -0.8301    -0.0085    -3.0402     0.0658     0.0711     3.1542
   2 ->  4     0.3583     1.7332     0.3691     5.8422     0.1402    -0.0670     6.1175
   3 ->  4     0.3807     0.0842     0.2023    -3.0738     0.4240    -0.0874     3.1351

Building Xtilde...

Building Z-vector RHS...

Solving CPSCF equations
Using DIIS solver

 Iter         Residual      
------  --------------------
    1      0.232683291603
    2      0.202286617173
    3      0.049442142534
    4      0.026597148197
    5      0.007635207085
    6      0.003219336323
    7      0.001353486967
    8      0.000425630869
    9      0.000128930377
   10      0.000036674402

CPSCF converged

Building X...

Building Xtilde...

Building Z-vector RHS...

Solving CPSCF equations
Using DIIS solver

 Iter         Residual      
------  --------------------
    1      0.196686679614
    2      0.127351320905
    3      0.044810844500
    4      0.020101161245
    5      0.005972501892
    6      0.003852012203
    7      0.001233421836
    8      0.000552478425
    9      0.000147479314
   10      0.000042603984

CPSCF converged

Building X...

Building Xtilde...

Building Z-vector RHS...

Solving CPSCF equations
Using DIIS solver

 Iter         Residual      
------  --------------------
    1      0.136824497166
    2      0.097386172809
    3      0.030381210065
    4      0.014764185404
    5      0.003865928948
    6      0.002457335416
    7      0.000610910976
    8      0.000246002367
    9      0.000084622736

CPSCF converged

Building X...

Lower state energy:      -231.4455272736
Upper state energy:      -231.4450065525
Energy difference:          0.0005207212
 Energy calculation finished, energy:  0.000000000E+00

Converting Cartesians to HDLC

Converting Cartesians to HDLC

Converting Cartesians to HDLC
 in dlf_makehessian...
Updating Hessian with the BFGS update, No     6
Testing convergence  in cycle    7
    Energy  0.0000E+00 Target: 1.0000E-06 converged?  yes
  Max step  5.6098E-01 Target: 1.8000E-03 converged?   no
  RMS step  9.9325E-02 Target: 1.2000E-03 converged?   no
  Max grad  3.2368E-02 Target: 4.5000E-04 converged?   no
  RMS grad  9.0788E-03 Target: 3.0000E-04 converged?   no

Converting HDLC to Cartesians
DFTD Energy:    -0.0858339 hartree

                      *** Start SCF Iterations ***

 Iter     DIIS Error       Energy change         Energy        Time(s)
------------------------------------------------------------------------
Initial temperature is 5000.000000
| Skip purify step
|    1     0.0302039965    -231.6207689224    -231.6207689224     0.05  
|    2     0.0360633934      +0.3627602182    -231.2580087042     0.05  
|    3     0.0060049843      -0.0154466159    -231.2734553201     0.05  
|    4     0.0036575027      -0.0018625452    -231.2753178653     0.04  
|    5     0.0017343107      -0.0005782824    -231.2758961477     0.04  
|    6     0.0006822139      -0.0001263586    -231.2760225063     0.04  
|    7     0.0002216556      -0.0000204448    -231.2760429511     0.04  
|    8     0.0000993133      -0.0000050150    -231.2760479661     0.03  
|    9     0.0000368954      -0.0000009802    -231.2760489464     0.05  
------------------------------------------------------------------------
FINAL ENERGY: -231.2760489464 a.u.
Fractional Occupation Entropy: 0.0000000000
Mermin Free Energy:            -231.2760489464
DISPERSION CONTRIBUTION TO ENERGY: -0.0858339414 a.u.
HOMO-LUMO GAP: 3.441 eV
CENTER OF MASS: {0.007651, 0.000259, 0.002517} ANGS
DIPOLE MOMENT: {0.682388, -0.232522, -0.540673} (|D| = 0.901137) DEBYE

  Active Space Parameters
--------------------------------------------
Number of closed orbitals:              20
Number of active orbitals:               3
Number of virtual orbitals:             77
Number of molecular orbitals:          100
Number of basis functions:             106
Number of active electrons:              4
Number of alpha electrons:               2
Number of beta electrons:                2

  Orbital      Energy        Occupation
-----------------------------------------
     19       -0.506927        1.000000
     20       -0.435687        1.000000
     21       -0.291711        0.666667
     22       -0.212112        0.666667
     23       -0.085658        0.666667
     24        0.147094        0.000000
     25        0.191539        0.000000

  CAS Parameters
--------------------------------------------
Number of determinants:                  9
Number of singlet CSFs:                  6
Number of doublet CSFs:                  0
Number of triplet CSFs:                  3
Number of quartet CSFs:                  0
Number of quintet CSFs:                  0
Number of sextet CSFs:                   0
Number of septet CSFs:                   0
Number of singlet states:                4
Number of doublet states:                0
Number of triplet states:                0
Number of quartet states:                0
Number of quintet states:                0
Number of sextet states:                 0
Number of septet states:                 0
Using the hard-coded solver

Singlet state  1 energy:       -231.64045644074520

        0.97044649863358  X21 X22
       -0.21100899210436  X21 X23
        0.06771454471798  X21 B22 A23
        0.06771454471798  X21 A22 B23
       -0.06508316673944  X22 X23

Singlet state  2 energy:       -231.45093102318819

       -0.59048598721213  X21 B22 A23
       -0.59048598721213  X21 A22 B23
       -0.45908065180700  X21 X23
        0.14488756783051  B21 X22 A23
        0.14488756783051  A21 X22 B23
        0.13541530918619  X22 X23
        0.12562371619699  B21 A22 X23
        0.12562371619699  A21 B22 X23

Singlet state  3 energy:       -231.45043746311603

       -0.52781728635510  B21 X22 A23
       -0.52781728635510  A21 X22 B23
        0.42747059583673  X21 X23
       -0.26229620587736  X21 B22 A23
       -0.26229620587736  X21 A22 B23
        0.21900292725054  B21 A22 X23
        0.21900292725054  A21 B22 X23
        0.11835746642527  X21 X22
       -0.11204936752135  X22 X23

Singlet state  4 energy:       -231.31562796459346

       -0.52852347479881  X21 X23
        0.45997381210305  X22 X23
       -0.42545079955361  B21 X22 A23
       -0.42545079955361  A21 X22 B23
       -0.23833758128906  B21 A22 X23
       -0.23833758128906  A21 B22 X23
       -0.10984039347129  X21 X22
        0.10343052193866  X21 B22 A23
        0.10343052193866  X21 A22 B23

  Root   Mult.   Total Energy (a.u.)   Ex. Energy (a.u.)     Ex. Energy (eV)     Ex. Energy (nm)
-------------------------------------------------------------------------------------------------
     1  singlet       -231.64045644
     2  singlet       -231.45093102          0.18952542          5.15724816        240.40770762
     3  singlet       -231.45043746          0.19001898          5.17067861        239.78326659
     4  singlet       -231.31562796          0.32482848          8.83903110        140.26901739

Singlet state dipole moments:

  Root       Dx         Dy         Dz         |D|  (Debye)
------------------------------------------------------------
     1     0.2376    -0.1266    -0.1928     0.3311
     2     3.1821    -1.1768    -0.8181     3.4900
     3    -1.3724     0.6414    -0.2456     1.5347
     4     2.1660    -0.5085    -1.2964     2.5750

Singlet state electronic transitions:

 Transition      Tx        Ty        Tz       |T|    Osc. (a.u.) 
-----------------------------------------------------------------
   1 ->  2    -3.2438    0.2562    0.1307    3.2565    1.3400
   1 ->  3    -1.3135    0.0252   -0.3124    1.3504    0.2310
   1 ->  4     0.3154   -0.0809   -0.2457    0.4079    0.0360
   2 ->  3    -0.2725    0.1552   -0.0123    0.3138    0.0000
   2 ->  4     3.1116   -0.0619    0.1966    3.1184    0.8772
   3 ->  4     2.2031   -0.1152   -0.1338    2.2102    0.4390

Singlet state velocity transition dipole moments:

 Transition      Px        Py        Pz       |P|    Osc. (a.u.) 
-----------------------------------------------------------------
   1 ->  2     0.3618   -0.0379   -0.0205    0.3643    0.4669
   1 ->  3     0.1655   -0.0073    0.0431    0.1711    0.1028
   1 ->  4    -0.0425    0.0108    0.0400    0.0594    0.0072
   2 ->  3     0.0559   -0.0093   -0.0003    0.0567    4.3315
   2 ->  4    -0.3009    0.0114   -0.0287    0.3024    0.4507
   3 ->  4    -0.2184    0.0193    0.0290    0.2212    0.2419

Singlet state magnetic transition dipole moments and rotational strengths:

 Transition      Lx        Ly        Lz        |L|    R(vel) (a.u.)
--------------------------------------------------------------------
   1 ->  2     0.1249   -0.0923    0.1321    0.2039    0.2426
   1 ->  3     0.2759   -0.2989   -0.1063    0.4204    0.2276
   1 ->  4     0.1415   -0.1767   -0.1352    0.2637   -0.0410
   2 ->  3     0.0276   -0.0440    0.0104    0.0530    3.9494
   2 ->  4    -0.3051    0.2575    0.0333    0.4006    0.6931
   3 ->  4    -0.0124   -0.0510   -0.1337    0.1437   -0.0160

Singlet state electric quadrupole moments (Cartesian):
Operator origin (a.u.):     0.014458,     0.000490,     0.004757 

 Root     Qxy        Qxz        Qyz        Qxx        Qyy        Qzz       R^2
--------------------------------------------------------------------------------------------
    1    26.3192   -12.3154    -1.9590   -81.8120   -23.3295   -18.4263   -123.5678
    2    27.0640   -11.5835    -2.0031   -84.0956   -23.4888   -18.6949   -126.2794
    3    27.0722   -13.4072    -1.8294   -79.8513   -24.1656   -18.7387   -122.7556
    4    27.7411   -13.3960    -1.9167   -87.6147   -23.9326   -18.9537   -130.5010

Singlet state electric transition quadrupole moments (Cartesian):

 Transition     Qxy        Qxz        Qyz        Qxx        Qyy        Qzz       norm (a.u.)
--------------------------------------------------------------------------------------------
   1 ->  2    -0.6144    -0.6225    -0.2129     3.3415    -0.4592     0.1178     3.4929
   1 ->  3     0.2277    -1.8162    -0.2779    -9.8396     0.0136     0.0426    10.0123
   1 ->  4     0.5236    -0.9022    -0.1173    -7.3774     0.0432    -0.0406     7.4520
   2 ->  3     0.0852    -0.8133    -0.0417    -2.8412    -0.0012     0.0818     2.9580
   2 ->  4     0.3657     1.4710     0.3758     5.2651     0.1725    -0.0959     5.4954
   3 ->  4     0.4147    -0.0108     0.1816    -3.3687     0.3687    -0.1058     3.4206

Building Xtilde...

Building Z-vector RHS...

Solving CPSCF equations
Using DIIS solver

 Iter         Residual      
------  --------------------
    1      0.256894653738
    2      0.228947998861
    3      0.045806390545
    4      0.023771270682
    5      0.007669663499
    6      0.002802971992
    7      0.001290690713
    8      0.000359252701
    9      0.000128879515
   10      0.000037538081

CPSCF converged

Building X...

Building Xtilde...

Building Z-vector RHS...

Solving CPSCF equations
Using DIIS solver

 Iter         Residual      
------  --------------------
    1      0.216416371406
    2      0.143709580241
    3      0.043432410816
    4      0.018037275696
    5      0.005384420479
    6      0.002909273407
    7      0.001082153863
    8      0.000535451584
    9      0.000154474347
   10      0.000052056474

CPSCF converged

Building X...

Building Xtilde...

Building Z-vector RHS...

Solving CPSCF equations
Using DIIS solver

 Iter         Residual      
------  --------------------
    1      0.138772602016
    2      0.091672926980
    3      0.031759003702
    4      0.014474996690
    5      0.004696993254
    6      0.002146003085
    7      0.000702768932
    8      0.000254908071
    9      0.000081354487

CPSCF converged

Building X...

Lower state energy:      -231.4509310232
Upper state energy:      -231.4504374631
Energy difference:          0.0004935601
 Energy calculation finished, energy:  0.000000000E+00

Converting Cartesians to HDLC

Converting Cartesians to HDLC

Converting Cartesians to HDLC
 in dlf_makehessian...
Updating Hessian with the BFGS update, No     7
Testing convergence  in cycle    8
    Energy  0.0000E+00 Target: 1.0000E-06 converged?  yes
  Max step  1.3165E-01 Target: 1.8000E-03 converged?   no
  RMS step  4.8109E-02 Target: 1.2000E-03 converged?   no
  Max grad  3.3052E-02 Target: 4.5000E-04 converged?   no
  RMS grad  1.0465E-02 Target: 3.0000E-04 converged?   no

Converting HDLC to Cartesians
DFTD Energy:    -0.0856117 hartree

                      *** Start SCF Iterations ***

 Iter     DIIS Error       Energy change         Energy        Time(s)
------------------------------------------------------------------------
Initial temperature is 5000.000000
| Skip purify step
|    1     0.0424740151    -231.6080505969    -231.6080505969     0.05  
|    2     0.0348382231      +0.3429449176    -231.2651056793     0.05  
|    3     0.0108389141      -0.0135707618    -231.2786764410     0.05  
|    4     0.0030918527      -0.0024736732    -231.2811501142     0.04  
|    5     0.0017850582      -0.0005296694    -231.2816797836     0.04  
|    6     0.0007316711      -0.0001327534    -231.2818125370     0.04  
|    7     0.0002364989      -0.0000213616    -231.2818338986     0.04  
|    8     0.0000986741      -0.0000054545    -231.2818393531     0.03  
|    9     0.0000318993      -0.0000011828    -231.2818405360     0.05  
------------------------------------------------------------------------
FINAL ENERGY: -231.2818405360 a.u.
Fractional Occupation Entropy: 0.0000000000
Mermin Free Energy:            -231.2818405360
DISPERSION CONTRIBUTION TO ENERGY: -0.0856117482 a.u.
HOMO-LUMO GAP: 3.351 eV
CENTER OF MASS: {0.003867, -0.012719, 0.003285} ANGS
DIPOLE MOMENT: {0.610487, -0.140077, -0.462509} (|D| = 0.778608) DEBYE

  Active Space Parameters
--------------------------------------------
Number of closed orbitals:              20
Number of active orbitals:               3
Number of virtual orbitals:             77
Number of molecular orbitals:          100
Number of basis functions:             106
Number of active electrons:              4
Number of alpha electrons:               2
Number of beta electrons:                2

  Orbital      Energy        Occupation
-----------------------------------------
     19       -0.504578        1.000000
     20       -0.436406        1.000000
     21       -0.297606        0.666667
     22       -0.209497        0.666667
     23       -0.086354        0.666667
     24        0.153153        0.000000
     25        0.189779        0.000000

  CAS Parameters
--------------------------------------------
Number of determinants:                  9
Number of singlet CSFs:                  6
Number of doublet CSFs:                  0
Number of triplet CSFs:                  3
Number of quartet CSFs:                  0
Number of quintet CSFs:                  0
Number of sextet CSFs:                   0
Number of septet CSFs:                   0
Number of singlet states:                4
Number of doublet states:                0
Number of triplet states:                0
Number of quartet states:                0
Number of quintet states:                0
Number of sextet states:                 0
Number of septet states:                 0
Using the hard-coded solver

Singlet state  1 energy:       -231.64728241923760

        0.96730444198416  X21 X22
       -0.23038014327831  X21 X23
        0.06083441787184  X21 B22 A23
        0.06083441787184  X21 A22 B23
       -0.06032984003245  X22 X23

Singlet state  2 energy:       -231.45745605529561

       -0.58110464740560  X21 B22 A23
       -0.58110464740560  X21 A22 B23
       -0.44886418657468  X21 X23
        0.17244828083390  B21 X22 A23
        0.17244828083390  A21 X22 B23
        0.15362141360638  B21 A22 X23
        0.15362141360638  A21 B22 X23
        0.12655039066615  X22 X23
       -0.02155972166204  X21 X22

Singlet state  3 energy:       -231.45688772629120

       -0.49812859033519  B21 X22 A23
       -0.49812859033519  A21 X22 B23
        0.46816626530602  X21 X23
       -0.29309275257897  X21 B22 A23
       -0.29309275257897  X21 A22 B23
        0.19634402120559  B21 A22 X23
        0.19634402120558  A21 B22 X23
        0.14029582651088  X21 X22
       -0.12635098543108  X22 X23

Singlet state  4 energy:       -231.31618999970601

       -0.54910471321880  X21 X23
        0.45195260456492  X22 X23
       -0.45017438921833  B21 X22 A23
       -0.45017438921833  A21 X22 B23
       -0.17373512026538  B21 A22 X23
       -0.17373512026538  A21 B22 X23
       -0.12013302426449  X21 X22
        0.08399157155785  X21 B22 A23
        0.08399157155785  X21 A22 B23

  Root   Mult.   Total Energy (a.u.)   Ex. Energy (a.u.)     Ex. Energy (eV)     Ex. Energy (nm)
-------------------------------------------------------------------------------------------------
     1  singlet       -231.64728242
     2  singlet       -231.45745606          0.18982636          5.16543732        240.02657072
     3  singlet       -231.45688773          0.19039469          5.18090234        239.31009034
     4  singlet       -231.31619000          0.33109242          9.00948164        137.61526535

Singlet state dipole moments:

  Root       Dx         Dy         Dz         |D|  (Debye)
------------------------------------------------------------
     1     0.2912    -0.1038    -0.0915     0.3224
     2     3.8485    -1.3194    -0.6590     4.1214
     3    -2.1384     0.9158    -0.1979     2.3346
     4     1.6711    -0.3917    -1.0055     1.9892

Singlet state electronic transitions:

 Transition      Tx        Ty        Tz       |T|    Osc. (a.u.) 
-----------------------------------------------------------------
   1 ->  2    -3.2559    0.3092    0.1035    3.2722    1.3550
   1 ->  3    -1.4303    0.0444   -0.2172    1.4474    0.2659
   1 ->  4     0.2936   -0.0926   -0.1860    0.3596    0.0285
   2 ->  3    -0.4376    0.1847    0.0127    0.4752    0.0001
   2 ->  4     3.2331   -0.1012    0.1437    3.2379    0.9873
   3 ->  4     2.2406   -0.1453   -0.1098    2.2480    0.4740

Singlet state velocity transition dipole moments:

 Transition      Px        Py        Pz       |P|    Osc. (a.u.) 
-----------------------------------------------------------------
   1 ->  2     0.3673   -0.0450   -0.0175    0.3705    0.4820
   1 ->  3     0.1783   -0.0098    0.0299    0.1810    0.1148
   1 ->  4    -0.0404    0.0131    0.0310    0.0526    0.0056
   2 ->  3     0.0553   -0.0111   -0.0012    0.0565    3.7325
   2 ->  4    -0.3246    0.0136   -0.0206    0.3255    0.5001
   3 ->  4    -0.2307    0.0227    0.0221    0.2329    0.2570

Singlet state magnetic transition dipole moments and rotational strengths:

 Transition      Lx        Ly        Lz        |L|    R(vel) (a.u.)
--------------------------------------------------------------------
   1 ->  2     0.1032   -0.0595    0.1417    0.1851    0.2006
   1 ->  3     0.2542   -0.2367   -0.1059    0.3631    0.2337
   1 ->  4     0.1440   -0.1540   -0.1489    0.2581   -0.0376
   2 ->  3     0.0276   -0.0340    0.0088    0.0447    3.3275
   2 ->  4    -0.2703    0.1954    0.0212    0.3342    0.6368
   3 ->  4     0.0022   -0.0550   -0.1506    0.1603   -0.0362

Singlet state electric quadrupole moments (Cartesian):
Operator origin (a.u.):     0.007307,    -0.024036,     0.006208 

 Root     Qxy        Qxz        Qyz        Qxx        Qyy        Qzz       R^2
--------------------------------------------------------------------------------------------
    1    31.2265   -13.0504    -1.5227   -87.5851   -25.5718   -15.4478   -128.6046
    2    32.0424   -12.3559    -1.4992   -90.0696   -25.6585   -15.7445   -131.4727
    3    32.2459   -14.1729    -1.5681   -87.1581   -26.3731   -15.6103   -129.1415
    4    32.9040   -13.9747    -1.5819   -93.9033   -26.1452   -15.8430   -135.8915

Singlet state electric transition quadrupole moments (Cartesian):

 Transition     Qxy        Qxz        Qyz        Qxx        Qyy        Qzz       norm (a.u.)
--------------------------------------------------------------------------------------------
   1 ->  2    -0.6135    -0.4309    -0.2122     3.5693    -0.4047     0.1468     3.6786
   1 ->  3     0.3435    -1.4305    -0.3177   -10.0095    -0.0145     0.0949    10.1224
   1 ->  4     0.6774    -0.7490    -0.1492    -7.9940     0.0122    -0.0255     8.0590
   2 ->  3     0.1216    -0.7102    -0.0966    -3.0477    -0.0330     0.1104     3.1353
   2 ->  4     0.3078     1.1109     0.3716     5.0173     0.1765    -0.1328     5.1661
   3 ->  4     0.4819    -0.0745     0.1607    -3.4343     0.2949    -0.1132     3.4868

Building Xtilde...

Building Z-vector RHS...

Solving CPSCF equations
Using DIIS solver

 Iter         Residual      
------  --------------------
    1      0.273234909771
    2      0.247689498003
    3      0.044908109562
    4      0.023296587742
    5      0.008465236623
    6      0.003684169828
    7      0.001462026918
    8      0.000474495644
    9      0.000102248876
   10      0.000046509211

CPSCF converged

Building X...

Building Xtilde...

Building Z-vector RHS...

Solving CPSCF equations
Using DIIS solver

 Iter         Residual      
------  --------------------
    1      0.242129932899
    2      0.166479624916
    3      0.045976248384
    4      0.018913744874
    5      0.005610787297
    6      0.002470916664
    7      0.000994515058
    8      0.000511518530
    9      0.000167953332
   10      0.000064634380

CPSCF converged

Building X...

Building Xtilde...

Building Z-vector RHS...

Solving CPSCF equations
Using DIIS solver

 Iter         Residual      
------  --------------------
    1      0.144439347409
    2      0.097338806622
    3      0.029242178327
    4      0.012898532750
    5      0.004507243537
    6      0.001952710926
    7      0.000846258880
    8      0.000287945053
    9      0.000089906642

CPSCF converged

Building X...

Lower state energy:      -231.4574560553
Upper state energy:      -231.4568877263
Energy difference:          0.0005683290
 Energy calculation finished, energy:  0.000000000E+00

Converting Cartesians to HDLC

Converting Cartesians to HDLC

Converting Cartesians to HDLC
 in dlf_makehessian...
Updating Hessian with the BFGS update, No     8
Testing convergence  in cycle    9
    Energy  0.0000E+00 Target: 1.0000E-06 converged?  yes
  Max step  2.0665E-01 Target: 1.8000E-03 converged?   no
  RMS step  6.9361E-02 Target: 1.2000E-03 converged?   no
  Max grad  2.1604E-02 Target: 4.5000E-04 converged?   no
  RMS grad  9.2345E-03 Target: 3.0000E-04 converged?   no

Converting HDLC to Cartesians
DFTD Energy:    -0.0852357 hartree

                      *** Start SCF Iterations ***

 Iter     DIIS Error       Energy change         Energy        Time(s)
------------------------------------------------------------------------
Initial temperature is 5000.000000
| Skip purify step
|    1     0.0340798907    -231.6180669702    -231.6180669702     0.05  
|    2     0.0287560841      +0.3463642113    -231.2717027588     0.05  
|    3     0.0063144036      -0.0112281574    -231.2829309163     0.05  
|    4     0.0035077112      -0.0015438212    -231.2844747375     0.04  
|    5     0.0018315630      -0.0005129536    -231.2849876911     0.04  
|    6     0.0007911198      -0.0001354606    -231.2851231517     0.04  
|    7     0.0002239683      -0.0000203356    -231.2851434873     0.04  
|    8     0.0001037654      -0.0000040195    -231.2851475067     0.03  
|    9     0.0000335464      -0.0000009321    -231.2851484388     0.05  
------------------------------------------------------------------------
FINAL ENERGY: -231.2851484388 a.u.
Fractional Occupation Entropy: 0.0000000000
Mermin Free Energy:            -231.2851484388
DISPERSION CONTRIBUTION TO ENERGY: -0.0852357335 a.u.
HOMO-LUMO GAP: 3.390 eV
CENTER OF MASS: {0.000342, -0.017512, 0.002962} ANGS
DIPOLE MOMENT: {0.378818, -0.074939, -0.407265} (|D| = 0.561234) DEBYE

  Active Space Parameters
--------------------------------------------
Number of closed orbitals:              20
Number of active orbitals:               3
Number of virtual orbitals:             77
Number of molecular orbitals:          100
Number of basis functions:             106
Number of active electrons:              4
Number of alpha electrons:               2
Number of beta electrons:                2

  Orbital      Energy        Occupation
-----------------------------------------
     19       -0.506128        1.000000
     20       -0.437318        1.000000
     21       -0.298784        0.666667
     22       -0.209069        0.666667
     23       -0.084485        0.666667
     24        0.153861        0.000000
     25        0.189951        0.000000

  CAS Parameters
--------------------------------------------
Number of determinants:                  9
Number of singlet CSFs:                  6
Number of doublet CSFs:                  0
Number of triplet CSFs:                  3
Number of quartet CSFs:                  0
Number of quintet CSFs:                  0
Number of sextet CSFs:                   0
Number of septet CSFs:                   0
Number of singlet states:                4
Number of doublet states:                0
Number of triplet states:                0
Number of quartet states:                0
Number of quintet states:                0
Number of sextet states:                 0
Number of septet states:                 0
Using the hard-coded solver

Singlet state  1 energy:       -231.65333875302807

        0.96833251257511  X21 X22
       -0.23176556625201  X21 X23
       -0.05927760268846  X22 X23
       -0.04942090283958  X21 B22 A23
       -0.04942090283958  X21 A22 B23

Singlet state  2 energy:       -231.46121456670812

        0.52369390286547  X21 B22 A23
        0.52369390286547  X21 A22 B23
       -0.49253553593853  X21 X23
        0.26920687765299  B21 X22 A23
        0.26920687765299  A21 X22 B23
       -0.14579400456401  B21 A22 X23
       -0.14579400456401  A21 B22 X23
        0.13747832433576  X22 X23
       -0.05041209074888  X21 X22

Singlet state  3 energy:       -231.46095679262066

       -0.44338576323364  B21 X22 A23
       -0.44338576323364  A21 X22 B23
        0.42688320292804  X21 X23
        0.39549949883732  X21 B22 A23
        0.39549949883732  X21 A22 B23
       -0.19907408761636  B21 A22 X23
       -0.19907408761636  A21 B22 X23
        0.13418829674555  X21 X22
       -0.12033981101930  X22 X23

Singlet state  4 energy:       -231.31602359740248

       -0.56140571088050  X21 X23
       -0.45948606139054  B21 X22 A23
       -0.45948606139054  A21 X22 B23
        0.45689910376460  X22 X23
        0.12807857788387  B21 A22 X23
        0.12807857788387  A21 B22 X23
       -0.11960392321656  X21 X22
       -0.05787319271988  X21 B22 A23
       -0.05787319271988  X21 A22 B23

  Root   Mult.   Total Energy (a.u.)   Ex. Energy (a.u.)     Ex. Energy (eV)     Ex. Energy (nm)
-------------------------------------------------------------------------------------------------
     1  singlet       -231.65333875
     2  singlet       -231.46121457          0.19212419          5.22796424        237.15583156
     3  singlet       -231.46095679          0.19238196          5.23497863        236.83806462
     4  singlet       -231.31602360          0.33731516          9.17881088        135.07656093

Singlet state dipole moments:

  Root       Dx         Dy         Dz         |D|  (Debye)
------------------------------------------------------------
     1     0.3593    -0.0946    -0.0395     0.3736
     2     3.8594    -1.4578    -0.5373     4.1604
     3    -2.7255     1.1861    -0.1705     2.9773
     4     1.4596    -0.2990    -0.8512     1.7159

Singlet state electronic transitions:

 Transition      Tx        Ty        Tz       |T|    Osc. (a.u.) 
-----------------------------------------------------------------
   1 ->  2    -3.0242    0.3213    0.1140    3.0434    1.1863
   1 ->  3    -1.9705    0.1199   -0.1515    1.9799    0.5028
   1 ->  4     0.2652   -0.0820   -0.1499    0.3155    0.0224
   2 ->  3    -0.1017    0.0556   -0.0034    0.1160    0.0000
   2 ->  4     2.9368   -0.1025    0.1245    2.9412    0.8373
   3 ->  4     2.7357   -0.1687   -0.0779    2.7420    0.7264

Singlet state velocity transition dipole moments:

 Transition      Px        Py        Pz       |P|    Osc. (a.u.) 
-----------------------------------------------------------------
   1 ->  2     0.3446   -0.0462   -0.0189    0.3482    0.4207
   1 ->  3     0.2399   -0.0209    0.0206    0.2417    0.2024
   1 ->  4    -0.0346    0.0119    0.0255    0.0446    0.0039
   2 ->  3     0.0578   -0.0127   -0.0012    0.0591    9.0132
   2 ->  4    -0.2982    0.0127   -0.0182    0.2990    0.4106
   3 ->  4    -0.2866    0.0257    0.0161    0.2882    0.3822

Singlet state magnetic transition dipole moments and rotational strengths:

 Transition      Lx        Ly        Lz        |L|    R(vel) (a.u.)
--------------------------------------------------------------------
   1 ->  2     0.0546   -0.0091    0.1543    0.1639    0.0849
   1 ->  3     0.2440   -0.2097   -0.1106    0.3402    0.3152
   1 ->  4     0.1391   -0.1430   -0.1689    0.2615   -0.0321
   2 ->  3     0.0271   -0.0300    0.0030    0.0405    7.4962
   2 ->  4    -0.2416    0.1689    0.0611    0.3011    0.5033
   3 ->  4    -0.0295   -0.0332   -0.1541    0.1604    0.0354

Singlet state electric quadrupole moments (Cartesian):
Operator origin (a.u.):     0.000647,    -0.033093,     0.005597 

 Root     Qxy        Qxz        Qyz        Qxx        Qyy        Qzz       R^2
--------------------------------------------------------------------------------------------
    1    32.0990   -12.8524    -0.9814   -94.8741   -26.9200   -13.8390   -135.6331
    2    32.8867   -12.0359    -0.9113   -96.1576   -27.0250   -14.1701   -137.3527
    3    33.3684   -14.0623    -1.1414   -96.2954   -27.6472   -13.8825   -137.8251
    4    34.0135   -13.6460    -1.0998   -101.6478   -27.4605   -14.1509   -143.2592

Singlet state electric transition quadrupole moments (Cartesian):

 Transition     Qxy        Qxz        Qyz        Qxx        Qyy        Qzz       norm (a.u.)
--------------------------------------------------------------------------------------------
   1 ->  2    -0.6695    -0.1427    -0.1500     5.0963    -0.3455     0.1373     5.1576
   1 ->  3     0.3709    -1.2407    -0.3684    -9.6025    -0.0865     0.1496     9.6980
   1 ->  4     0.7946    -0.6499    -0.1704    -8.3468    -0.0099    -0.0081     8.4114
   2 ->  3     0.1059    -0.3697    -0.0916    -3.4675     0.0599     0.0871     3.4915
   2 ->  4     0.1448     0.8989     0.3483     5.5730     0.1345    -0.1390     5.6610
   3 ->  4     0.5351     0.0187     0.1934    -2.6377     0.2801    -0.1240     2.7157

Building Xtilde...

Building Z-vector RHS...

Solving CPSCF equations
Using DIIS solver

 Iter         Residual      
------  --------------------
    1      0.264250261341
    2      0.230932252339
    3      0.049950193955
    4      0.026365158081
    5      0.009266289129
    6      0.003658133838
    7      0.001527825031
    8      0.000533909235
    9      0.000108807573
   10      0.000044986153

CPSCF converged

Building X...

Building Xtilde...

Building Z-vector RHS...

Solving CPSCF equations
Using DIIS solver

 Iter         Residual      
------  --------------------
    1      0.264658393698
    2      0.178110137594
    3      0.051420326282
    4      0.021916678941
    5      0.006747172532
    6      0.003467306996
    7      0.001400695378
    8      0.000591954581
    9      0.000167195923
   10      0.000059874071

CPSCF converged

Building X...

Building Xtilde...

Building Z-vector RHS...

Solving CPSCF equations
Using DIIS solver

 Iter         Residual      
------  --------------------
    1      0.137685892651
    2      0.110760376408
    3      0.019292275257
    4      0.010216292975
    5      0.003620672228
    6      0.001650335317
    7      0.000515538614
    8      0.000197588221
    9      0.000079439863

CPSCF converged

Building X...

Lower state energy:      -231.4612145667
Upper state energy:      -231.4609567926
Energy difference:          0.0002577741
 Energy calculation finished, energy:  0.000000000E+00

Converting Cartesians to HDLC

Converting Cartesians to HDLC

Converting Cartesians to HDLC
 in dlf_makehessian...
Updating Hessian with the BFGS update, No     9
Testing convergence  in cycle   10
    Energy  0.0000E+00 Target: 1.0000E-06 converged?  yes
  Max step  2.5566E-01 Target: 1.8000E-03 converged?   no
  RMS step  5.8972E-02 Target: 1.2000E-03 converged?   no
  Max grad  1.8044E-02 Target: 4.5000E-04 converged?   no
  RMS grad  6.6049E-03 Target: 3.0000E-04 converged?   no

Converting HDLC to Cartesians
DFTD Energy:    -0.0850011 hartree

                      *** Start SCF Iterations ***

 Iter     DIIS Error       Energy change         Energy        Time(s)
------------------------------------------------------------------------
Initial temperature is 5000.000000
| Skip purify step
|    1     0.0334972570    -231.6310660654    -231.6310660654     0.05  
|    2     0.0261463486      +0.3555841534    -231.2754819120     0.05  
|    3     0.0056565366      -0.0094018030    -231.2848837150     0.05  
|    4     0.0035545686      -0.0012246818    -231.2861083968     0.04  
|    5     0.0018265822      -0.0005280490    -231.2866364458     0.04  
|    6     0.0007752642      -0.0001383030    -231.2867747489     0.04  
|    7     0.0001985305      -0.0000198763    -231.2867946252     0.04  
|    8     0.0000986910      -0.0000032323    -231.2867978575     0.03  
|    9     0.0000290608      -0.0000007121    -231.2867985696     0.05  
------------------------------------------------------------------------
FINAL ENERGY: -231.2867985696 a.u.
Fractional Occupation Entropy: 0.0000000000
Mermin Free Energy:            -231.2867985696
DISPERSION CONTRIBUTION TO ENERGY: -0.0850010803 a.u.
HOMO-LUMO GAP: 3.442 eV
CENTER OF MASS: {-0.002025, -0.019495, 0.002151} ANGS
DIPOLE MOMENT: {0.150261, -0.034419, -0.361811} (|D| = 0.393282) DEBYE

  Active Space Parameters
--------------------------------------------
Number of closed orbitals:              20
Number of active orbitals:               3
Number of virtual orbitals:             77
Number of molecular orbitals:          100
Number of basis functions:             106
Number of active electrons:              4
Number of alpha electrons:               2
Number of beta electrons:                2

  Orbital      Energy        Occupation
-----------------------------------------
     19       -0.509016        1.000000
     20       -0.439084        1.000000
     21       -0.299343        0.666667
     22       -0.208914        0.666667
     23       -0.082412        0.666667
     24        0.153531        0.000000
     25        0.190643        0.000000

  CAS Parameters
--------------------------------------------
Number of determinants:                  9
Number of singlet CSFs:                  6
Number of doublet CSFs:                  0
Number of triplet CSFs:                  3
Number of quartet CSFs:                  0
Number of quintet CSFs:                  0
Number of sextet CSFs:                   0
Number of septet CSFs:                   0
Number of singlet states:                4
Number of doublet states:                0
Number of triplet states:                0
Number of quartet states:                0
Number of quintet states:                0
Number of sextet states:                 0
Number of septet states:                 0
Using the hard-coded solver

Singlet state  1 energy:       -231.65782775207759

        0.96966483739332  X21 X22
       -0.22999492278217  X21 X23
       -0.05903716661152  X22 X23
       -0.03954025707135  X21 B22 A23
       -0.03954025707135  X21 A22 B23

Singlet state  2 energy:       -231.46343396670724

       -0.62986823677061  X21 X23
        0.45526996154513  B21 X22 A23
        0.45526996154513  A21 X22 B23
        0.26333667801508  X21 B22 A23
        0.26333667801508  X21 A22 B23
        0.17841814431452  X22 X23
       -0.10968767799585  X21 X22
       -0.05553240331597  B21 A22 X23
       -0.05553240331597  A21 B22 X23

Singlet state  3 energy:       -231.46339398754375

        0.60478931971213  X21 B22 A23
        0.60478931971213  X21 A22 B23
       -0.23909475137165  B21 X22 A23
       -0.23909475137165  A21 X22 B23
       -0.23882403832695  B21 A22 X23
       -0.23882403832695  A21 B22 X23
        0.17191238464963  X21 X23
        0.08775621220679  X21 X22
       -0.05289890277639  X22 X23

Singlet state  4 energy:       -231.31479239465602

       -0.56750569531383  X21 X23
       -0.46423381896019  B21 X22 A23
       -0.46423381896019  A21 X22 B23
        0.46095593580423  X22 X23
       -0.11773579961483  X21 X22
        0.09447599508520  B21 A22 X23
        0.09447599508520  A21 B22 X23
       -0.03686250055864  X21 B22 A23
       -0.03686250055864  X21 A22 B23

  Root   Mult.   Total Energy (a.u.)   Ex. Energy (a.u.)     Ex. Energy (eV)     Ex. Energy (nm)
-------------------------------------------------------------------------------------------------
     1  singlet       -231.65782775
     2  singlet       -231.46343397          0.19439379          5.28972316        234.38697427
     3  singlet       -231.46339399          0.19443376          5.29081105        234.33877999
     4  singlet       -231.31479239          0.34303536          9.33446546        132.82412493

Singlet state dipole moments:

  Root       Dx         Dy         Dz         |D|  (Debye)
------------------------------------------------------------
     1     0.3768    -0.0749    -0.0099     0.3843
     2     2.3490    -0.9780    -0.3876     2.5738
     3    -1.7636     0.8102    -0.2109     1.9522
     4     1.2985    -0.2394    -0.7437     1.5154

Singlet state electronic transitions:

 Transition      Tx        Ty        Tz       |T|    Osc. (a.u.) 
-----------------------------------------------------------------
   1 ->  2    -1.7236    0.2220    0.1463    1.7440    0.3942
   1 ->  3    -3.2228    0.2803   -0.0574    3.2354    1.3569
   1 ->  4     0.2437   -0.0696   -0.1260    0.2830    0.0183
   2 ->  3     1.0098   -0.4149   -0.0490    1.0928    0.0000
   2 ->  4     1.3281   -0.0219    0.1214    1.3339    0.1763
   3 ->  4     3.8489   -0.2042   -0.0164    3.8543    1.4717

Singlet state velocity transition dipole moments:

 Transition      Px        Py        Pz       |P|    Osc. (a.u.) 
-----------------------------------------------------------------
   1 ->  2     0.1934   -0.0304   -0.0228    0.1971    0.1332
   1 ->  3     0.3841   -0.0438    0.0064    0.3866    0.5126
   1 ->  4    -0.0298    0.0102    0.0218    0.0383    0.0029
   2 ->  3     0.0611   -0.0137   -0.0012    0.0626   63.7437
   2 ->  4    -0.1315    0.0006   -0.0195    0.1329    0.0792
   3 ->  4    -0.4047    0.0297    0.0061    0.4058    0.7389

Singlet state magnetic transition dipole moments and rotational strengths:

 Transition      Lx        Ly        Lz        |L|    R(vel) (a.u.)
--------------------------------------------------------------------
   1 ->  2    -0.0663    0.0876    0.2023    0.2303   -0.1035
   1 ->  3     0.2243   -0.1629   -0.0492    0.2815    0.4782
   1 ->  4     0.1360   -0.1331   -0.1908    0.2694   -0.0279
   2 ->  3     0.0265   -0.0269   -0.0015    0.0378   48.5590
   2 ->  4    -0.1870    0.1460    0.1487    0.2800    0.1465
   3 ->  4    -0.1282    0.0366   -0.1031    0.1686    0.3524

Singlet state electric quadrupole moments (Cartesian):
Operator origin (a.u.):    -0.003826,    -0.036841,     0.004065 

 Root     Qxy        Qxz        Qyz        Qxx        Qyy        Qzz       R^2
--------------------------------------------------------------------------------------------
    1    31.4243   -12.2940    -0.6108   -100.3602   -27.6376   -12.8211   -140.8190
    2    32.2664   -11.6565    -0.5161   -98.6635   -27.9293   -13.1394   -139.7321
    3    32.7833   -13.2615    -0.8315   -105.1260   -28.1406   -12.8159   -146.0826
    4    33.5153   -12.9736    -0.7620   -107.5620   -28.1469   -13.0746   -148.7836

Singlet state electric transition quadrupole moments (Cartesian):

 Transition     Qxy        Qxz        Qyz        Qxx        Qyy        Qzz       norm (a.u.)
--------------------------------------------------------------------------------------------
   1 ->  2    -0.8287     0.4116     0.0578     9.1629    -0.2305     0.0432     9.2127
   1 ->  3     0.0790    -0.9895    -0.4036    -6.2053    -0.2271     0.2132     6.3048
   1 ->  4     0.8826    -0.5693    -0.1847    -8.6119    -0.0228     0.0034     8.6777
   2 ->  3    -0.1711     0.5984     0.0608    -1.6174     0.2529    -0.0900     1.7547
   2 ->  4    -0.1897     0.6682     0.2259     6.2535    -0.0072    -0.0813     6.2965
   3 ->  4     0.5112     0.3344     0.3259     0.3943     0.2944    -0.1749     0.8672

Building Xtilde...

Building Z-vector RHS...

Solving CPSCF equations
Using DIIS solver

 Iter         Residual      
------  --------------------
    1      0.148638001694
    2      0.100136327034
    3      0.039612694952
    4      0.023376487300
    5      0.006415701012
    6      0.003906179785
    7      0.001418891079
    8      0.000516579292
    9      0.000170589296
   10      0.000052021959

CPSCF converged

Building X...

Building Xtilde...

Building Z-vector RHS...

Solving CPSCF equations
Using DIIS solver

 Iter         Residual      
------  --------------------
    1      0.251471572585
    2      0.172797229116
    3      0.037898416717
    4      0.015834607840
    5      0.003312233151
    6      0.001885541457
    7      0.001118765124
    8      0.000374845721
    9      0.000142373360
   10      0.000039904772

CPSCF converged

Building X...

Building Xtilde...

Building Z-vector RHS...

Solving CPSCF equations
Using DIIS solver

 Iter         Residual      
------  --------------------
    1      0.211858526688
    2      0.182815015217
    3      0.035598842154
    4      0.015683834129
    5      0.004994046438
    6      0.002268319821
    7      0.000871124127
    8      0.000189006004
    9      0.000076299342

CPSCF converged

Building X...

Lower state energy:      -231.4634339667
Upper state energy:      -231.4633939875
Energy difference:          0.0000399792
 Energy calculation finished, energy:  0.000000000E+00

Converting Cartesians to HDLC

Converting Cartesians to HDLC

Converting Cartesians to HDLC
 in dlf_makehessian...
Updating Hessian with the BFGS update, No    10
Testing convergence  in cycle   11
    Energy  0.0000E+00 Target: 1.0000E-06 converged?  yes
  Max step  1.5952E-01 Target: 1.8000E-03 converged?   no
  RMS step  4.0781E-02 Target: 1.2000E-03 converged?   no
  Max grad  1.4688E-02 Target: 4.5000E-04 converged?   no
  RMS grad  6.2054E-03 Target: 3.0000E-04 converged?   no

Converting HDLC to Cartesians
DFTD Energy:    -0.0849938 hartree

                      *** Start SCF Iterations ***

 Iter     DIIS Error       Energy change         Energy        Time(s)
------------------------------------------------------------------------
Initial temperature is 5000.000000
| Skip purify step
|    1     0.0245609626    -231.6416701384    -231.6416701384     0.05  
|    2     0.0254007559      +0.3638319519    -231.2778381865     0.05  
|    3     0.0055145142      -0.0082119910    -231.2860501776     0.05  
|    4     0.0035208578      -0.0011926273    -231.2872428048     0.04  
|    5     0.0017005094      -0.0005257003    -231.2877685052     0.04  
|    6     0.0007968935      -0.0001242210    -231.2878927262     0.04  
|    7     0.0001750372      -0.0000175248    -231.2879102509     0.04  
|    8     0.0000898505      -0.0000028735    -231.2879131244     0.03  
|    9     0.0000298455      -0.0000006183    -231.2879137427     0.05  
------------------------------------------------------------------------
FINAL ENERGY: -231.2879137427 a.u.
Fractional Occupation Entropy: 0.0000000000
Mermin Free Energy:            -231.2879137427
DISPERSION CONTRIBUTION TO ENERGY: -0.0849937653 a.u.
HOMO-LUMO GAP: 3.459 eV
CENTER OF MASS: {-0.003058, -0.021831, 0.001057} ANGS
DIPOLE MOMENT: {-0.058030, -0.002975, -0.300310} (|D| = 0.305880) DEBYE

  Active Space Parameters
--------------------------------------------
Number of closed orbitals:              20
Number of active orbitals:               3
Number of virtual orbitals:             77
Number of molecular orbitals:          100
Number of basis functions:             106
Number of active electrons:              4
Number of alpha electrons:               2
Number of beta electrons:                2

  Orbital      Energy        Occupation
-----------------------------------------
     19       -0.511758        1.000000
     20       -0.441883        1.000000
     21       -0.301250        0.666667
     22       -0.208097        0.666667
     23       -0.080981        0.666667
     24        0.154297        0.000000
     25        0.190843        0.000000

  CAS Parameters
--------------------------------------------
Number of determinants:                  9
Number of singlet CSFs:                  6
Number of doublet CSFs:                  0
Number of triplet CSFs:                  3
Number of quartet CSFs:                  0
Number of quintet CSFs:                  0
Number of sextet CSFs:                   0
Number of septet CSFs:                   0
Number of singlet states:                4
Number of doublet states:                0
Number of triplet states:                0
Number of quartet states:                0
Number of quintet states:                0
Number of sextet states:                 0
Number of septet states:                 0
Using the hard-coded solver

Singlet state  1 energy:       -231.66148765766528

       -0.96967045258429  X21 X22
        0.23281397409135  X21 X23
        0.05836704117282  X22 X23
        0.03098936711579  X21 B22 A23
        0.03098936711579  X21 A22 B23

Singlet state  2 energy:       -231.46547289850866

       -0.56124161575496  X21 X23
        0.46589426383157  B21 X22 A23
        0.46589426383157  A21 X22 B23
       -0.29331463543044  X21 B22 A23
       -0.29331463543044  X21 A22 B23
        0.16361828186412  X22 X23
       -0.13925651327458  X21 X22
        0.12779407114083  B21 A22 X23
        0.12779407114083  A21 B22 X23

Singlet state  3 energy:       -231.46526826751733

        0.59264592058928  X21 B22 A23
        0.59264592058928  X21 A22 B23
       -0.34282006590077  X21 X23
       -0.20967483551611  B21 A22 X23
       -0.20967483551611  A21 B22 X23
        0.20286487293365  B21 X22 A23
        0.20286487293365  A21 X22 B23
        0.09334803782748  X22 X23
       -0.03266167829629  X21 X22

Singlet state  4 energy:       -231.31237241656575

        0.56873596563152  X21 X23
        0.47085359899156  B21 X22 A23
        0.47085359899156  A21 X22 B23
       -0.45862044133018  X22 X23
        0.11775303122494  X21 X22
       -0.06373333209718  B21 A22 X23
       -0.06373333209718  A21 B22 X23
        0.02013476125503  X21 B22 A23
        0.02013476125503  X21 A22 B23

  Root   Mult.   Total Energy (a.u.)   Ex. Energy (a.u.)     Ex. Energy (eV)     Ex. Energy (nm)
-------------------------------------------------------------------------------------------------
     1  singlet       -231.66148766
     2  singlet       -231.46547290          0.19601476          5.33383210        232.44867563
     3  singlet       -231.46526827          0.19621939          5.33940039        232.20626226
     4  singlet       -231.31237242          0.34911524          9.49990749        130.51097691

Singlet state dipole moments:

  Root       Dx         Dy         Dz         |D|  (Debye)
------------------------------------------------------------
     1     0.3401    -0.0408     0.0249     0.3434
     2    -2.8875     1.1548    -0.1095     3.1118
     3     3.0082    -1.2378    -0.3527     3.2719
     4     1.0505    -0.1984    -0.6016     1.2268

Singlet state electronic transitions:

 Transition      Tx        Ty        Tz       |T|    Osc. (a.u.) 
-----------------------------------------------------------------
   1 ->  2    -1.3517    0.0775   -0.0948    1.3572    0.2407
   1 ->  3     3.4425   -0.3598   -0.0692    3.4619    1.5678
   1 ->  4     0.2207   -0.0639   -0.0952    0.2487    0.0144
   2 ->  3     0.7192   -0.3071   -0.0349    0.7828    0.0001
   2 ->  4     2.0294   -0.1396   -0.0798    2.0358    0.4230
   3 ->  4    -3.5900    0.1606   -0.0496    3.5939    1.3165

Singlet state velocity transition dipole moments:

 Transition      Px        Py        Pz       |P|    Osc. (a.u.) 
-----------------------------------------------------------------
   1 ->  2     0.1684   -0.0146    0.0137    0.1696    0.0979
   1 ->  3    -0.4062    0.0534    0.0122    0.4099    0.5707
   1 ->  4    -0.0257    0.0097    0.0167    0.0322    0.0020
   2 ->  3     0.0641   -0.0144   -0.0014    0.0657   14.0121
   2 ->  4    -0.2238    0.0223    0.0142    0.2254    0.2212
   3 ->  4     0.3785   -0.0211    0.0062    0.3791    0.6267

Singlet state magnetic transition dipole moments and rotational strengths:

 Transition      Lx        Ly        Lz        |L|    R(vel) (a.u.)
--------------------------------------------------------------------
   1 ->  2     0.2019   -0.1462   -0.1890    0.3128    0.1711
   1 ->  3    -0.0852    0.0218   -0.1224    0.1507    0.1747
   1 ->  4     0.1357   -0.1149   -0.2109    0.2759   -0.0233
   2 ->  3     0.0252   -0.0210   -0.0030    0.0330    9.3615
   2 ->  4     0.0309   -0.0650   -0.1882    0.2015   -0.0720
   3 ->  4     0.2100   -0.1004   -0.0553    0.2393    0.5316

Singlet state electric quadrupole moments (Cartesian):
Operator origin (a.u.):    -0.005779,    -0.041254,     0.001997 

 Root     Qxy        Qxz        Qyz        Qxx        Qyy        Qzz       R^2
--------------------------------------------------------------------------------------------
    1    30.9571   -11.3938    -0.3621   -103.0416   -28.2762   -11.7535   -143.0713
    2    32.3168   -12.1250    -0.5439   -103.9968   -28.8789   -11.7550   -144.6307
    3    31.9375   -10.8974    -0.3443   -105.8234   -28.4160   -12.0042   -146.2436
    4    33.1950   -11.9210    -0.5476   -110.7582   -28.7459   -11.9527   -151.4568

Singlet state electric transition quadrupole moments (Cartesian):

 Transition     Qxy        Qxz        Qyz        Qxx        Qyy        Qzz       norm (a.u.)
--------------------------------------------------------------------------------------------
   1 ->  2     0.6660    -0.7961    -0.3552   -10.8369    -0.0241     0.1373    10.8932
   1 ->  3     0.5981     0.2360     0.2132    -2.8649     0.2907    -0.1751     2.9633
   1 ->  4     0.9637    -0.4548    -0.2006    -8.9175    -0.0319     0.0082     8.9832
   2 ->  3    -0.2276     0.6137     0.1632     3.6161     0.0641    -0.1475     3.6820
   2 ->  4     0.5442    -0.1945     0.0835    -3.8711     0.2087    -0.0721     3.9211
   3 ->  4    -0.1484    -0.5167    -0.3825    -4.9934    -0.1768     0.1824     5.0432

Building Xtilde...

Building Z-vector RHS...

Solving CPSCF equations
Using DIIS solver

 Iter         Residual      
------  --------------------
    1      0.225105172270
    2      0.163871050956
    3      0.044897634507
    4      0.018347723458
    5      0.005718358449
    6      0.003052832478
    7      0.001326168780
    8      0.000471694029
    9      0.000156432464
   10      0.000042335289

CPSCF converged

Building X...

Building Xtilde...

Building Z-vector RHS...

Solving CPSCF equations
Using DIIS solver

 Iter         Residual      
------  --------------------
    1      0.269396149778
    2      0.243564813533
    3      0.042529827977
    4      0.021778714321
    5      0.009466450962
    6      0.005891673058
    7      0.001646284411
    8      0.000396527175
    9      0.000124896307
   10      0.000035430862

CPSCF converged

Building X...

Building Xtilde...

Building Z-vector RHS...

Solving CPSCF equations
Using DIIS solver

 Iter         Residual      
------  --------------------
    1      0.164086621498
    2      0.105120530996
    3      0.032698724490
    4      0.014623517958
    5      0.003306890857
    6      0.003177322755
    7      0.000846486223
    8      0.000429156210
    9      0.000117331992
   10      0.000033000506

CPSCF converged

Building X...

Lower state energy:      -231.4654728985
Upper state energy:      -231.4652682675
Energy difference:          0.0002046310
 Energy calculation finished, energy:  0.000000000E+00

Converting Cartesians to HDLC

Converting Cartesians to HDLC

Converting Cartesians to HDLC
 in dlf_makehessian...
Updating Hessian with the BFGS update, No    11
Testing convergence  in cycle   12
    Energy  0.0000E+00 Target: 1.0000E-06 converged?  yes
  Max step  4.5844E-01 Target: 1.8000E-03 converged?   no
  RMS step  8.3201E-02 Target: 1.2000E-03 converged?   no
  Max grad  2.8736E-02 Target: 4.5000E-04 converged?   no
  RMS grad  7.9080E-03 Target: 3.0000E-04 converged?   no

Converting HDLC to Cartesians
DFTD Energy:    -0.0852386 hartree

                      *** Start SCF Iterations ***

 Iter     DIIS Error       Energy change         Energy        Time(s)
------------------------------------------------------------------------
Initial temperature is 5000.000000
| Skip purify step
|    1     0.0295087256    -231.6497261063    -231.6497261063     0.05  
|    2     0.0253811084      +0.3702657116    -231.2794603947     0.05  
|    3     0.0053742278      -0.0074916653    -231.2869520600     0.05  
|    4     0.0036891421      -0.0012225502    -231.2881746102     0.04  
|    5     0.0014571367      -0.0004866418    -231.2886612520     0.04  
|    6     0.0007828279      -0.0000949545    -231.2887562065     0.04  
|    7     0.0001830086      -0.0000133065    -231.2887695129     0.04  
|    8     0.0000719274      -0.0000025068    -231.2887720197     0.03  
|    9     0.0000249790      -0.0000005623    -231.2887725820     0.05  
------------------------------------------------------------------------
FINAL ENERGY: -231.2887725820 a.u.
Fractional Occupation Entropy: 0.0000000000
Mermin Free Energy:            -231.2887725820
DISPERSION CONTRIBUTION TO ENERGY: -0.0852386401 a.u.
HOMO-LUMO GAP: 3.440 eV
CENTER OF MASS: {-0.002509, -0.024005, -0.000108} ANGS
DIPOLE MOMENT: {-0.248044, 0.022295, -0.209945} (|D| = 0.325729) DEBYE

  Active Space Parameters
--------------------------------------------
Number of closed orbitals:              20
Number of active orbitals:               3
Number of virtual orbitals:             77
Number of molecular orbitals:          100
Number of basis functions:             106
Number of active electrons:              4
Number of alpha electrons:               2
Number of beta electrons:                2

  Orbital      Energy        Occupation
-----------------------------------------
     19       -0.513312        1.000000
     20       -0.445340        1.000000
     21       -0.304861        0.666667
     22       -0.206783        0.666667
     23       -0.080365        0.666667
     24        0.156811        0.000000
     25        0.190078        0.000000

  CAS Parameters
--------------------------------------------
Number of determinants:                  9
Number of singlet CSFs:                  6
Number of doublet CSFs:                  0
Number of triplet CSFs:                  3
Number of quartet CSFs:                  0
Number of quintet CSFs:                  0
Number of sextet CSFs:                   0
Number of septet CSFs:                   0
Number of singlet states:                4
Number of doublet states:                0
Number of triplet states:                0
Number of quartet states:                0
Number of quintet states:                0
Number of sextet states:                 0
Number of septet states:                 0
Using the hard-coded solver

Singlet state  1 energy:       -231.66478497153267

       -0.96825077795670  X21 X22
        0.24086586954386  X21 X23
        0.05704809858491  X22 X23
        0.02336681904828  X21 B22 A23
        0.02336681904828  X21 A22 B23

Singlet state  2 energy:       -231.46747106398695

       -0.55212868676198  X21 X23
        0.43360835243555  B21 X22 A23
        0.43360835243555  A21 X22 B23
       -0.34584897182764  X21 B22 A23
       -0.34584897182764  X21 A22 B23
        0.15942452754712  X22 X23
       -0.14230771392518  X21 X22
        0.13082587396239  B21 A22 X23
        0.13082587396239  A21 B22 X23

Singlet state  3 energy:       -231.46701695554685

       -0.56402585883248  X21 B22 A23
       -0.56402585883248  X21 A22 B23
        0.37095675512341  X21 X23
       -0.24978151120218  B21 X22 A23
       -0.24978151120218  A21 X22 B23
        0.21017707582654  B21 A22 X23
        0.21017707582654  A21 B22 X23
       -0.10050776714472  X22 X23
        0.05393072061073  X21 X22

Singlet state  4 energy:       -231.30921081131041

        0.56676262659914  X21 X23
        0.47928798194056  B21 X22 A23
        0.47928798194056  A21 X22 B23
       -0.44997791203246  X22 X23
        0.11982620054964  X21 X22
       -0.03470914073935  B21 A22 X23
       -0.03470914073935  A21 B22 X23

  Root   Mult.   Total Energy (a.u.)   Ex. Energy (a.u.)     Ex. Energy (eV)     Ex. Energy (nm)
-------------------------------------------------------------------------------------------------
     1  singlet       -231.66478497
     2  singlet       -231.46747106          0.19731391          5.36918372        230.91819394
     3  singlet       -231.46701696          0.19776802          5.38154063        230.38796715
     4  singlet       -231.30921081          0.35557416          9.67566359        128.14027640

Singlet state dipole moments:

  Root       Dx         Dy         Dz         |D|  (Debye)
------------------------------------------------------------
     1     0.2633     0.0053     0.0747     0.2738
     2    -3.6582     1.3376     0.0196     3.8952
     3     3.3831    -1.3499    -0.2832     3.6535
     4     0.6877    -0.1665    -0.3987     0.8121

Singlet state electronic transitions:

 Transition      Tx        Ty        Tz       |T|    Osc. (a.u.) 
-----------------------------------------------------------------
   1 ->  2    -1.6783    0.1132   -0.0254    1.6823    0.3723
   1 ->  3    -3.3375    0.3600    0.0710    3.3576    1.4863
   1 ->  4     0.1923   -0.0640   -0.0504    0.2088    0.0103
   2 ->  3    -0.6191    0.2459    0.0453    0.6677    0.0001
   2 ->  4     2.2915   -0.1559   -0.0650    2.2977    0.5570
   3 ->  4     3.4820   -0.1604    0.0094    3.4858    1.2783

Singlet state velocity transition dipole moments:

 Transition      Px        Py        Pz       |P|    Osc. (a.u.) 
-----------------------------------------------------------------
   1 ->  2     0.2067   -0.0194    0.0038    0.2076    0.1457
   1 ->  3     0.3985   -0.0541   -0.0119    0.4024    0.5458
   1 ->  4    -0.0218    0.0104    0.0090    0.0258    0.0012
   2 ->  3    -0.0661    0.0149    0.0020    0.0677    6.7217
   2 ->  4    -0.2588    0.0248    0.0096    0.2601    0.2851
   3 ->  4    -0.3760    0.0201   -0.0004    0.3766    0.5991

Singlet state magnetic transition dipole moments and rotational strengths:

 Transition      Lx        Ly        Lz        |L|    R(vel) (a.u.)
--------------------------------------------------------------------
   1 ->  2     0.1963   -0.0947   -0.1850    0.2859    0.2114
   1 ->  3     0.0539    0.0143    0.1438    0.1542    0.0960
   1 ->  4     0.1378   -0.0859   -0.2246    0.2771   -0.0167
   2 ->  3    -0.0227    0.0117    0.0015    0.0256    3.6803
   2 ->  4     0.0247   -0.0569   -0.1937    0.2034   -0.0610
   3 ->  4    -0.1955    0.0539    0.0725    0.2154    0.4726

Singlet state electric quadrupole moments (Cartesian):
Operator origin (a.u.):    -0.004741,    -0.045363,    -0.000205 

 Root     Qxy        Qxz        Qyz        Qxx        Qyy        Qzz       R^2
--------------------------------------------------------------------------------------------
    1    31.1989    -9.9311    -0.1899   -102.3559   -28.9302   -10.5944   -141.8805
    2    32.6106   -10.4934    -0.4428   -104.6488   -29.4719   -10.5445   -144.6652
    3    32.2689    -9.4463    -0.1497   -104.7879   -29.0582   -10.8448   -144.6909
    4    33.5508   -10.2373    -0.4175   -110.5782   -29.3516   -10.7513   -150.6811

Singlet state electric transition quadrupole moments (Cartesian):

 Transition     Qxy        Qxz        Qyz        Qxx        Qyy        Qzz       norm (a.u.)
--------------------------------------------------------------------------------------------
   1 ->  2     0.6498    -0.4899    -0.3795   -10.6202    -0.0440     0.1403    10.6591
   1 ->  3    -0.6775    -0.0328    -0.1693     3.7874    -0.2496     0.1615     3.8628
   1 ->  4     1.0344    -0.2877    -0.2197    -9.2302    -0.0402     0.0040     9.2951
   2 ->  3     0.1661    -0.3718    -0.1582    -3.7970    -0.0287     0.1176     3.8240
   2 ->  4     0.5952    -0.1965     0.0934    -3.6219     0.1952    -0.0836     3.6830
   3 ->  4     0.0634     0.2362     0.3676     5.1723     0.1446    -0.1718     5.1960

Building Xtilde...

Building Z-vector RHS...

Solving CPSCF equations
Using DIIS solver

 Iter         Residual      
------  --------------------
    1      0.250536647997
    2      0.185369697160
    3      0.048810120851
    4      0.020508339117
    5      0.006966447335
    6      0.003807571136
    7      0.001604998904
    8      0.000496595580
    9      0.000183771341
   10      0.000046074768

CPSCF converged

Building X...

Building Xtilde...

Building Z-vector RHS...

Solving CPSCF equations
Using DIIS solver

 Iter         Residual      
------  --------------------
    1      0.276894708391
    2      0.247327831217
    3      0.046174203439
    4      0.023763975772
    5      0.010104076641
    6      0.006364710460
    7      0.001833600250
    8      0.000453054922
    9      0.000158393422
   10      0.000037705047

CPSCF converged

Building X...

Building Xtilde...

Building Z-vector RHS...

Solving CPSCF equations
Using DIIS solver

 Iter         Residual      
------  --------------------
    1      0.152513506254
    2      0.103336557370
    3      0.026354724511
    4      0.011732723689
    5      0.002740096431
    6      0.002065638759
    7      0.000625061283
    8      0.000391264199
    9      0.000109146139
   10      0.000030322304

CPSCF converged

Building X...

Lower state energy:      -231.4674710640
Upper state energy:      -231.4670169555
Energy difference:          0.0004541084
 Energy calculation finished, energy:  0.000000000E+00

Converting Cartesians to HDLC

Converting Cartesians to HDLC

Converting Cartesians to HDLC
 in dlf_makehessian...
Updating Hessian with the BFGS update, No    12
Testing convergence  in cycle   13
    Energy  0.0000E+00 Target: 1.0000E-06 converged?  yes
  Max step  6.7253E-01 Target: 1.8000E-03 converged?   no
  RMS step  1.2125E-01 Target: 1.2000E-03 converged?   no
  Max grad  2.7845E-02 Target: 4.5000E-04 converged?   no
  RMS grad  9.5646E-03 Target: 3.0000E-04 converged?   no

Converting HDLC to Cartesians
DFTD Energy:    -0.0855739 hartree

                      *** Start SCF Iterations ***

 Iter     DIIS Error       Energy change         Energy        Time(s)
------------------------------------------------------------------------
Initial temperature is 5000.000000
| Skip purify step
|    1     0.0276663946    -231.6517502212    -231.6517502212     0.05  
|    2     0.0257746915      +0.3711174388    -231.2806327824     0.05  
|    3     0.0050269607      -0.0070223555    -231.2876551379     0.05  
|    4     0.0041474047      -0.0011393306    -231.2887944686     0.04  
|    5     0.0014594147      -0.0005132636    -231.2893077322     0.04  
|    6     0.0006921044      -0.0000869257    -231.2893946579     0.04  
|    7     0.0001858604      -0.0000105412    -231.2894051991     0.04  
|    8     0.0000687293      -0.0000020070    -231.2894072061     0.03  
|    9     0.0000183258      -0.0000003967    -231.2894076027     0.05  
------------------------------------------------------------------------
FINAL ENERGY: -231.2894076027 a.u.
Fractional Occupation Entropy: 0.0000000000
Mermin Free Energy:            -231.2894076027
DISPERSION CONTRIBUTION TO ENERGY: -0.0855738639 a.u.
HOMO-LUMO GAP: 3.409 eV
CENTER OF MASS: {-0.000666, -0.022623, -0.000705} ANGS
DIPOLE MOMENT: {-0.371476, 0.033585, -0.134761} (|D| = 0.396589) DEBYE

  Active Space Parameters
--------------------------------------------
Number of closed orbitals:              20
Number of active orbitals:               3
Number of virtual orbitals:             77
Number of molecular orbitals:          100
Number of basis functions:             106
Number of active electrons:              4
Number of alpha electrons:               2
Number of beta electrons:                2

  Orbital      Energy        Occupation
-----------------------------------------
     19       -0.513695        1.000000
     20       -0.447481        1.000000
     21       -0.308260        0.666667
     22       -0.205841        0.666667
     23       -0.080573        0.666667
     24        0.159994        0.000000
     25        0.188709        0.000000

  CAS Parameters
--------------------------------------------
Number of determinants:                  9
Number of singlet CSFs:                  6
Number of doublet CSFs:                  0
Number of triplet CSFs:                  3
Number of quartet CSFs:                  0
Number of quintet CSFs:                  0
Number of sextet CSFs:                   0
Number of septet CSFs:                   0
Number of singlet states:                4
Number of doublet states:                0
Number of triplet states:                0
Number of quartet states:                0
Number of quintet states:                0
Number of sextet states:                 0
Number of septet states:                 0
Using the hard-coded solver

Singlet state  1 energy:       -231.66704885619075

       -0.96649665927646  X21 X22
        0.24910824135728  X21 X23
        0.05567803670085  X22 X23

Singlet state  2 energy:       -231.46866918814942

        0.54119152564910  X21 X23
       -0.40705531141072  B21 X22 A23
       -0.40705531141072  A21 X22 B23
        0.38346613175216  X21 B22 A23
        0.38346613175216  X21 A22 B23
       -0.15301330405312  X22 X23
        0.14504029810727  X21 X22
       -0.13634766550259  B21 A22 X23
       -0.13634766550259  A21 B22 X23

Singlet state  3 energy:       -231.46843451239479

       -0.53897541846468  X21 B22 A23
       -0.53897541846467  X21 A22 B23
        0.39594339050774  X21 X23
       -0.28163187095276  B21 X22 A23
       -0.28163187095276  A21 X22 B23
        0.20871594880941  B21 A22 X23
        0.20871594880941  A21 B22 X23
       -0.10619855896772  X22 X23
        0.07213860353890  X21 X22

Singlet state  4 energy:       -231.30759658325843

        0.56505605900597  X21 X23
        0.48515896585426  B21 X22 A23
        0.48515896585426  A21 X22 B23
       -0.44096641696465  X22 X23
        0.12233702271946  X21 X22

  Root   Mult.   Total Energy (a.u.)   Ex. Energy (a.u.)     Ex. Energy (eV)     Ex. Energy (nm)
-------------------------------------------------------------------------------------------------
     1  singlet       -231.66704886
     2  singlet       -231.46866919          0.19837967          5.39818453        229.67762584
     3  singlet       -231.46843451          0.19861434          5.40457038        229.40624680
     4  singlet       -231.30759658          0.35945227          9.78119239        126.75777732

Singlet state dipole moments:

  Root       Dx         Dy         Dz         |D|  (Debye)
------------------------------------------------------------
     1     0.2132     0.0407     0.1154     0.2458
     2    -4.2650     1.4606     0.1564     4.5109
     3     3.7439    -1.4281    -0.2498     4.0148
     4     0.4030    -0.1343    -0.2341     0.4850

Singlet state electronic transitions:

 Transition      Tx        Ty        Tz       |T|    Osc. (a.u.) 
-----------------------------------------------------------------
   1 ->  2     1.9159   -0.1477   -0.0310    1.9218    0.4885
   1 ->  3    -3.2203    0.3517    0.0674    3.2402    1.3901
   1 ->  4     0.1712   -0.0581   -0.0130    0.1813    0.0079
   2 ->  3     0.5052   -0.1922   -0.0545    0.5433    0.0000
   2 ->  4    -2.4902    0.1673    0.0589    2.4965    0.6693
   3 ->  4     3.3660   -0.1633   -0.0243    3.3700    1.2178

Singlet state velocity transition dipole moments:

 Transition      Px        Py        Pz       |P|    Osc. (a.u.) 
-----------------------------------------------------------------
   1 ->  2    -0.2353    0.0243    0.0043    0.2366    0.1881
   1 ->  3     0.3881   -0.0536   -0.0109    0.3919    0.5155
   1 ->  4    -0.0192    0.0098    0.0025    0.0217    0.0009
   2 ->  3     0.0658   -0.0150   -0.0026    0.0675   12.8920
   2 ->  4     0.2860   -0.0260   -0.0064    0.2873    0.3415
   3 ->  4    -0.3697    0.0197    0.0050    0.3703    0.5683

Singlet state magnetic transition dipole moments and rotational strengths:

 Transition      Lx        Ly        Lz        |L|    R(vel) (a.u.)
--------------------------------------------------------------------
   1 ->  2    -0.1911    0.0517    0.1753    0.2644    0.2368
   1 ->  3     0.0295    0.0380    0.1500    0.1575    0.0392
   1 ->  4     0.1404   -0.0629   -0.2252    0.2727   -0.0108
   2 ->  3     0.0201   -0.0043   -0.0009    0.0206    5.8962
   2 ->  4    -0.0223    0.0569    0.1855    0.1953   -0.0561
   3 ->  4    -0.1857    0.0167    0.0881    0.2062    0.4316

Singlet state electric quadrupole moments (Cartesian):
Operator origin (a.u.):    -0.001258,    -0.042752,    -0.001332 

 Root     Qxy        Qxz        Qyz        Qxx        Qyy        Qzz       R^2
--------------------------------------------------------------------------------------------
    1    31.9186    -8.5332    -0.1648   -99.3067   -29.2738    -9.9121   -138.4926
    2    33.3709    -8.8910    -0.4675   -102.6292   -29.7642    -9.8480   -142.2414
    3    33.0322    -8.1109    -0.1135   -101.4597   -29.3984   -10.1596   -141.0177
    4    34.3095    -8.6611    -0.4224   -107.7036   -29.6608   -10.0601   -147.4244

Singlet state electric transition quadrupole moments (Cartesian):

 Transition     Qxy        Qxz        Qyz        Qxx        Qyy        Qzz       norm (a.u.)
--------------------------------------------------------------------------------------------
   1 ->  2    -0.6336     0.2352     0.3905    10.2851     0.0542    -0.1307    10.3156
   1 ->  3    -0.6852     0.1061    -0.1292     4.5312    -0.2202     0.1470     4.5934
   1 ->  4     1.0623    -0.1575    -0.2331    -9.3810    -0.0451    -0.0057     9.4453
   2 ->  3    -0.1248     0.2051     0.1424     3.7539     0.0043    -0.0892     3.7654
   2 ->  4    -0.5967     0.2359    -0.0980     3.4627    -0.1848     0.0940     3.5291
   3 ->  4    -0.0463     0.0172     0.3536     5.2239     0.1247    -0.1520     5.2398

Building Xtilde...

Building Z-vector RHS...

Solving CPSCF equations
Using DIIS solver

 Iter         Residual      
------  --------------------
    1      0.275868791344
    2      0.208966667131
    3      0.051101459394
    4      0.021759418754
    5      0.007977875480
    6      0.004276102082
    7      0.001770193417
    8      0.000523248844
    9      0.000204817372
   10      0.000050083597

CPSCF converged

Building X...

Building Xtilde...

Building Z-vector RHS...

Solving CPSCF equations
Using DIIS solver

 Iter         Residual      
------  --------------------
    1      0.283834928525
    2      0.254453154834
    3      0.047790310903
    4      0.024720114057
    5      0.010563476947
    6      0.006661409695
    7      0.001977302512
    8      0.000485192649
    9      0.000180496941
   10      0.000039668757

CPSCF converged

Building X...

Building Xtilde...

Building Z-vector RHS...

Solving CPSCF equations
Using DIIS solver

 Iter         Residual      
------  --------------------
    1      0.143050076296
    2      0.102013974640
    3      0.021190905275
    4      0.009311397749
    5      0.002492643042
    6      0.001056864350
    7      0.000742782975
    8      0.000209827564
    9      0.000106131098
   10      0.000025183982

CPSCF converged

Building X...

Lower state energy:      -231.4686691881
Upper state energy:      -231.4684345124
Energy difference:          0.0002346758
 Energy calculation finished, energy:  0.000000000E+00

Converting Cartesians to HDLC

Converting Cartesians to HDLC

Converting Cartesians to HDLC
 in dlf_makehessian...
Updating Hessian with the BFGS update, No    13
Testing convergence  in cycle   14
    Energy  0.0000E+00 Target: 1.0000E-06 converged?  yes
  Max step  1.1608E+00 Target: 1.8000E-03 converged?   no
  RMS step  1.9023E-01 Target: 1.2000E-03 converged?   no
  Max grad  2.7545E-02 Target: 4.5000E-04 converged?   no
  RMS grad  8.8863E-03 Target: 3.0000E-04 converged?   no

Converting HDLC to Cartesians
DFTD Energy:    -0.0858231 hartree

                      *** Start SCF Iterations ***

 Iter     DIIS Error       Energy change         Energy        Time(s)
------------------------------------------------------------------------
Initial temperature is 5000.000000
| Skip purify step
|    1     0.0302609396    -231.6474332892    -231.6474332892     0.05  
|    2     0.0247878171      +0.3657513010    -231.2816819882     0.05  
|    3     0.0054907393      -0.0066126327    -231.2882946208     0.04  
|    4     0.0048154674      -0.0010634505    -231.2893580713     0.04  
|    5     0.0014814899      -0.0005593716    -231.2899174429     0.04  
|    6     0.0003572061      -0.0000895684    -231.2900070113     0.04  
|    7     0.0002570143      -0.0000084629    -231.2900154742     0.03  
|    8     0.0000892038      -0.0000013674    -231.2900168416     0.03  
|    9     0.0000153530      -0.0000002930    -231.2900171346     0.05  
------------------------------------------------------------------------
FINAL ENERGY: -231.2900171346 a.u.
Fractional Occupation Entropy: 0.0000000000
Mermin Free Energy:            -231.2900171346
DISPERSION CONTRIBUTION TO ENERGY: -0.0858231479 a.u.
HOMO-LUMO GAP: 3.394 eV
CENTER OF MASS: {0.000936, -0.017819, -0.001204} ANGS
DIPOLE MOMENT: {-0.425284, 0.037043, -0.098943} (|D| = 0.438211) DEBYE

  Active Space Parameters
--------------------------------------------
Number of closed orbitals:              20
Number of active orbitals:               3
Number of virtual orbitals:             77
Number of molecular orbitals:          100
Number of basis functions:             106
Number of active electrons:              4
Number of alpha electrons:               2
Number of beta electrons:                2

  Orbital      Energy        Occupation
-----------------------------------------
     19       -0.514690        1.000000
     20       -0.448022        1.000000
     21       -0.309834        0.666667
     22       -0.205364        0.666667
     23       -0.080635        0.666667
     24        0.161985        0.000000
     25        0.187637        0.000000

  CAS Parameters
--------------------------------------------
Number of determinants:                  9
Number of singlet CSFs:                  6
Number of doublet CSFs:                  0
Number of triplet CSFs:                  3
Number of quartet CSFs:                  0
Number of quintet CSFs:                  0
Number of sextet CSFs:                   0
Number of septet CSFs:                   0
Number of singlet states:                4
Number of doublet states:                0
Number of triplet states:                0
Number of quartet states:                0
Number of quintet states:                0
Number of sextet states:                 0
Number of septet states:                 0
Using the hard-coded solver

Singlet state  1 energy:       -231.66861447398495

        0.96556509820996  X21 X22
       -0.25331291352712  X21 X23
       -0.05464587714116  X22 X23

Singlet state  2 energy:       -231.46943469305921

       -0.56083489276704  X21 B22 A23
       -0.56083489276704  X21 A22 B23
       -0.35575853370768  X21 X23
        0.25921333827196  B21 X22 A23
        0.25921333827196  A21 X22 B23
        0.21994385232251  B21 A22 X23
        0.21994385232251  A21 B22 X23
        0.09318527942578  X22 X23
       -0.06743225991582  X21 X22

Singlet state  3 energy:       -231.46941762788384

        0.57000946279682  X21 X23
       -0.41991491410602  B21 X22 A23
       -0.41991491410602  A21 X22 B23
       -0.35065317384209  X21 B22 A23
       -0.35065317384209  X21 A22 B23
       -0.15840125333533  X22 X23
        0.15249373242110  X21 X22
        0.11868350771645  B21 A22 X23
        0.11868350771645  A21 B22 X23

Singlet state  4 energy:       -231.30775361604327

        0.56574826930774  X21 X23
        0.48686093458561  B21 X22 A23
        0.48686093458561  A21 X22 B23
       -0.43612602074617  X22 X23
        0.12431323715980  X21 X22

  Root   Mult.   Total Energy (a.u.)   Ex. Energy (a.u.)     Ex. Energy (eV)     Ex. Energy (nm)
-------------------------------------------------------------------------------------------------
     1  singlet       -231.66861447
     2  singlet       -231.46943469          0.19917978          5.41995671        228.75500193
     3  singlet       -231.46941763          0.19919685          5.42042107        228.73540451
     4  singlet       -231.30775362          0.36086086          9.81952193        126.26299075

Singlet state dipole moments:

  Root       Dx         Dy         Dz         |D|  (Debye)
------------------------------------------------------------
     1     0.2078     0.0581     0.1289     0.2513
     2     3.6292    -1.3550    -0.2154     3.8798
     3    -4.2461     1.4211     0.2001     4.4821
     4     0.3397    -0.0937    -0.1610     0.3874

Singlet state electronic transitions:

 Transition      Tx        Ty        Tz       |T|    Osc. (a.u.) 
-----------------------------------------------------------------
   1 ->  2    -3.3282    0.3514    0.0691    3.3474    1.4879
   1 ->  3    -1.7096    0.1474    0.0480    1.7166    0.3913
   1 ->  4    -0.1684    0.0400   -0.0028    0.1731    0.0072
   2 ->  3    -0.7288    0.2761    0.0731    0.7828    0.0000
   2 ->  4    -3.5219    0.1861    0.0427    3.5271    1.3409
   3 ->  4    -2.2699    0.1494    0.0538    2.2754    0.5580

Singlet state velocity transition dipole moments:

 Transition      Px        Py        Pz       |P|    Osc. (a.u.) 
-----------------------------------------------------------------
   1 ->  2     0.4038   -0.0543   -0.0110    0.4076    0.5560
   1 ->  3     0.2106   -0.0242   -0.0069    0.2121    0.1505
   1 ->  4     0.0191   -0.0066    0.0004    0.0202    0.0008
   2 ->  3     0.0645   -0.0151   -0.0029    0.0663  162.0782
   2 ->  4     0.3900   -0.0233   -0.0077    0.3907    0.6296
   3 ->  4     0.2641   -0.0227   -0.0046    0.2652    0.2899

Singlet state magnetic transition dipole moments and rotational strengths:

 Transition      Lx        Ly        Lz        |L|    R(vel) (a.u.)
--------------------------------------------------------------------
   1 ->  2     0.0348    0.0413    0.1203    0.1319    0.0527
   1 ->  3     0.1862   -0.0390   -0.1936    0.2714    0.2082
   1 ->  4    -0.1422    0.0535    0.2249    0.2714   -0.0082
   2 ->  3     0.0184   -0.0015   -0.0036    0.0188   67.4963
   2 ->  4     0.1793    0.0005   -0.0939    0.2024    0.4369
   3 ->  4    -0.0385    0.0564    0.1790    0.1916   -0.0759

Singlet state electric quadrupole moments (Cartesian):
Operator origin (a.u.):     0.001769,    -0.033673,    -0.002276 

 Root     Qxy        Qxz        Qyz        Qxx        Qyy        Qzz       R^2
--------------------------------------------------------------------------------------------
    1    31.8755    -7.8125    -0.2631   -96.0226   -29.5254    -9.6152   -135.1632
    2    32.9853    -7.4616    -0.2378   -98.7341   -29.6569    -9.8392   -138.2302
    3    33.3867    -8.0367    -0.5598   -99.0939   -29.9788    -9.5749   -138.6476
    4    34.2841    -7.8670    -0.5337   -104.3227   -29.8901    -9.7689   -143.9817

Singlet state electric transition quadrupole moments (Cartesian):

 Transition     Qxy        Qxz        Qyz        Qxx        Qyy        Qzz       norm (a.u.)
--------------------------------------------------------------------------------------------
   1 ->  2    -0.5527     0.1381    -0.1445     3.9468    -0.2169     0.1489     3.9989
   1 ->  3     0.7259    -0.1491    -0.3825   -10.4314    -0.0401     0.1096    10.4653
   1 ->  4    -1.0689     0.1074     0.2386     9.3714     0.0457     0.0108     9.4359
   2 ->  3     0.1574    -0.2008    -0.1632    -3.7502    -0.0223     0.1010     3.7639
   2 ->  4     0.1217     0.0808    -0.3570    -4.8575    -0.1413     0.1480     4.8770
   3 ->  4    -0.5557     0.2476    -0.0661     3.8426    -0.1755     0.0865     3.8959

Building Xtilde...

Building Z-vector RHS...

Solving CPSCF equations
Using DIIS solver

 Iter         Residual      
------  --------------------
    1      0.287398036094
    2      0.261657078138
    3      0.045119709725
    4      0.023627933771
    5      0.010731859171
    6      0.006695045467
    7      0.001926261762
    8      0.000435639664
    9      0.000175361711
   10      0.000038285702

CPSCF converged

Building X...

Building Xtilde...

Building Z-vector RHS...

Solving CPSCF equations
Using DIIS solver

 Iter         Residual      
------  --------------------
    1      0.270463371402
    2      0.210033010048
    3      0.048940089322
    4      0.020453052863
    5      0.007726969725
    6      0.003984612098
    7      0.001705973941
    8      0.000512687616
    9      0.000203928212
   10      0.000050340075

CPSCF converged

Building X...

Building Xtilde...

Building Z-vector RHS...

Solving CPSCF equations
Using DIIS solver

 Iter         Residual      
------  --------------------
    1      0.156789507733
    2      0.111382619880
    3      0.025315203800
    4      0.012026779232
    5      0.003846433221
    6      0.003098571199
    7      0.000898815387
    8      0.000346077347
    9      0.000114439990
   10      0.000028024901

CPSCF converged

Building X...

Lower state energy:      -231.4694346931
Upper state energy:      -231.4694176279
Energy difference:          0.0000170652
 Energy calculation finished, energy:  0.000000000E+00

Converting Cartesians to HDLC

Converting Cartesians to HDLC

Converting Cartesians to HDLC
 in dlf_makehessian...
Updating Hessian with the BFGS update, No    14
Testing convergence  in cycle   15
    Energy  0.0000E+00 Target: 1.0000E-06 converged?  yes
  Max step  1.1579E+00 Target: 1.8000E-03 converged?   no
  RMS step  1.8842E-01 Target: 1.2000E-03 converged?   no
  Max grad  2.6751E-02 Target: 4.5000E-04 converged?   no
  RMS grad  9.0100E-03 Target: 3.0000E-04 converged?   no

Converting HDLC to Cartesians
DFTD Energy:    -0.0859114 hartree

                      *** Start SCF Iterations ***

 Iter     DIIS Error       Energy change         Energy        Time(s)
------------------------------------------------------------------------
Initial temperature is 5000.000000
| Skip purify step
|    1     0.0313174869    -231.6435870385    -231.6435870385     0.05  
|    2     0.0233863763      +0.3610533331    -231.2825337054     0.05  
|    3     0.0056006455      -0.0063600147    -231.2888937201     0.04  
|    4     0.0050449432      -0.0010266461    -231.2899203661     0.04  
|    5     0.0014070473      -0.0005664486    -231.2904868147     0.04  
|    6     0.0004334656      -0.0000895477    -231.2905763625     0.04  
|    7     0.0002982361      -0.0000095132    -231.2905858757     0.03  
|    8     0.0000546649      -0.0000011958    -231.2905870715     0.03  
|    9     0.0000186975      -0.0000002525    -231.2905873240     0.05  
------------------------------------------------------------------------
FINAL ENERGY: -231.2905873240 a.u.
Fractional Occupation Entropy: 0.0000000000
Mermin Free Energy:            -231.2905873240
DISPERSION CONTRIBUTION TO ENERGY: -0.0859114196 a.u.
HOMO-LUMO GAP: 3.397 eV
CENTER OF MASS: {0.001265, -0.012542, -0.001509} ANGS
DIPOLE MOMENT: {-0.426987, 0.039716, -0.084671} (|D| = 0.437109) DEBYE

  Active Space Parameters
--------------------------------------------
Number of closed orbitals:              20
Number of active orbitals:               3
Number of virtual orbitals:             77
Number of molecular orbitals:          100
Number of basis functions:             106
Number of active electrons:              4
Number of alpha electrons:               2
Number of beta electrons:                2

  Orbital      Energy        Occupation
-----------------------------------------
     19       -0.515738        1.000000
     20       -0.447721        1.000000
     21       -0.310192        0.666667
     22       -0.205215        0.666667
     23       -0.080385        0.666667
     24        0.162778        0.000000
     25        0.187135        0.000000

  CAS Parameters
--------------------------------------------
Number of determinants:                  9
Number of singlet CSFs:                  6
Number of doublet CSFs:                  0
Number of triplet CSFs:                  3
Number of quartet CSFs:                  0
Number of quintet CSFs:                  0
Number of sextet CSFs:                   0
Number of septet CSFs:                   0
Number of singlet states:                4
Number of doublet states:                0
Number of triplet states:                0
Number of quartet states:                0
Number of quintet states:                0
Number of sextet states:                 0
Number of septet states:                 0
Using the hard-coded solver

Singlet state  1 energy:       -231.66982981351447

        0.96539946533276  X21 X22
       -0.25420260589967  X21 X23
       -0.05400012837135  X22 X23

Singlet state  2 energy:       -231.47004879456122

       -0.47585138026356  X21 B22 A23
       -0.47585138026356  X21 A22 B23
       -0.46312931164936  X21 X23
        0.34218402339836  B21 X22 A23
        0.34218402339836  A21 X22 B23
        0.19236435530296  B21 A22 X23
        0.19236435530296  A21 B22 X23
        0.12143786015954  X22 X23
       -0.09852467961461  X21 X22

Singlet state  3 energy:       -231.47001608428081

       -0.48562785013533  X21 X23
        0.45959240938199  X21 B22 A23
        0.45959240938199  X21 A22 B23
        0.35654150034905  B21 X22 A23
        0.35654150034905  A21 X22 B23
       -0.15935984400608  B21 A22 X23
       -0.15935984400608  A21 B22 X23
        0.13555376852553  X22 X23
       -0.13529818469876  X21 X22

Singlet state  4 energy:       -231.30851391789435

       -0.56779270487466  X21 X23
       -0.48624896888124  B21 X22 A23
       -0.48624896888124  A21 X22 B23
        0.43444694610967  X22 X23
       -0.12560300939505  X21 X22

  Root   Mult.   Total Energy (a.u.)   Ex. Energy (a.u.)     Ex. Energy (eV)     Ex. Energy (nm)
-------------------------------------------------------------------------------------------------
     1  singlet       -231.66982981
     2  singlet       -231.47004879          0.19978102          5.43631722        228.06656713
     3  singlet       -231.47001608          0.19981373          5.43720732        228.02923175
     4  singlet       -231.30851392          0.36131590          9.83190414        126.10397639

Singlet state dipole moments:

  Root       Dx         Dy         Dz         |D|  (Debye)
------------------------------------------------------------
     1     0.2238     0.0651     0.1270     0.2654
     2     4.0584    -1.5271    -0.2727     4.3448
     3    -4.6591     1.6225     0.2816     4.9415
     4     0.4138    -0.0526    -0.1354     0.4386

Singlet state electronic transitions:

 Transition      Tx        Ty        Tz       |T|    Osc. (a.u.) 
-----------------------------------------------------------------
   1 ->  2    -2.9081    0.2978    0.0560    2.9239    1.1386
   1 ->  3     2.3453   -0.2381   -0.0656    2.3583    0.7408
   1 ->  4     0.1775   -0.0184    0.0072    0.1786    0.0077
   2 ->  3     0.0393   -0.0415   -0.0343    0.0666    0.0000
   2 ->  4     2.9772   -0.1639   -0.0335    2.9819    0.9576
   3 ->  4    -2.9522    0.1767    0.0599    2.9581    0.9421

Singlet state velocity transition dipole moments:

 Transition      Px        Py        Pz       |P|    Osc. (a.u.) 
-----------------------------------------------------------------
   1 ->  2     0.3537   -0.0462   -0.0091    0.3568    0.4248
   1 ->  3    -0.2881    0.0385    0.0099    0.2909    0.2822
   1 ->  4    -0.0206    0.0026   -0.0012    0.0208    0.0008
   2 ->  3    -0.0633    0.0153    0.0030    0.0652   84.1386
   2 ->  4    -0.3264    0.0208    0.0073    0.3272    0.4418
   3 ->  4     0.3401   -0.0248   -0.0057    0.3410    0.4800

Singlet state magnetic transition dipole moments and rotational strengths:

 Transition      Lx        Ly        Lz        |L|    R(vel) (a.u.)
--------------------------------------------------------------------
   1 ->  2    -0.0076    0.0472    0.1392    0.1472   -0.0307
   1 ->  3    -0.1878    0.0269    0.1844    0.2645    0.2851
   1 ->  4     0.1430   -0.0505   -0.2266    0.2727   -0.0078
   2 ->  3    -0.0173    0.0008    0.0077    0.0190   33.5809
   2 ->  4    -0.1821    0.0105    0.1490    0.2355    0.3761
   3 ->  4    -0.0031    0.0524    0.1387    0.1483   -0.0196

Singlet state electric quadrupole moments (Cartesian):
Operator origin (a.u.):     0.002391,    -0.023701,    -0.002852 

 Root     Qxy        Qxz        Qyz        Qxx        Qyy        Qzz       R^2
--------------------------------------------------------------------------------------------
    1    31.2096    -7.6885    -0.3938   -94.7898   -29.7877    -9.4239   -134.0014
    2    32.2152    -7.3030    -0.3212   -96.0597   -29.9316    -9.6644   -135.6557
    3    32.8710    -7.9308    -0.7457   -99.3509   -30.2098    -9.3694   -138.9301
    4    33.6368    -7.7227    -0.6687   -102.9283   -30.1359    -9.5825   -142.6468

Singlet state electric transition quadrupole moments (Cartesian):

 Transition     Qxy        Qxz        Qyz        Qxx        Qyy        Qzz       norm (a.u.)
--------------------------------------------------------------------------------------------
   1 ->  2    -0.6011     0.1681    -0.0585     6.0357    -0.2053     0.1190     6.0728
   1 ->  3    -0.6784     0.1011     0.4040     9.3010     0.0873    -0.1327     9.3363
   1 ->  4     1.0709    -0.0975    -0.2398    -9.3160    -0.0451    -0.0114     9.3810
   2 ->  3    -0.0592     0.0643     0.0824     3.3129    -0.0427    -0.0390     3.3156
   2 ->  4    -0.3363    -0.0360     0.3376     5.4655     0.1115    -0.1235     5.4889
   3 ->  4    -0.4362     0.2550    -0.1343     2.7621    -0.2091     0.1159     2.8213

Building Xtilde...

Building Z-vector RHS...

Solving CPSCF equations
Using DIIS solver

 Iter         Residual      
------  --------------------
    1      0.281005178111
    2      0.252296245241
    3      0.049952619726
    4      0.025837934293
    5      0.010618630034
    6      0.006352077237
    7      0.002161883881
    8      0.000539343366
    9      0.000202258869
   10      0.000045268255

CPSCF converged

Building X...

Building Xtilde...

Building Z-vector RHS...

Solving CPSCF equations
Using DIIS solver

 Iter         Residual      
------  --------------------
    1      0.310045293788
    2      0.235528497761
    3      0.054121585551
    4      0.023545270684
    5      0.008994011417
    6      0.004767755041
    7      0.001935335912
    8      0.000559749282
    9      0.000211611746
   10      0.000052661431

CPSCF converged

Building X...

Building Xtilde...

Building Z-vector RHS...

Solving CPSCF equations
Using DIIS solver

 Iter         Residual      
------  --------------------
    1      0.127916583235
    2      0.103915230952
    3      0.014340806626
    4      0.008333771368
    5      0.002470438682
    6      0.000955605732
    7      0.000264049166
    8      0.000118168896
    9      0.000054868624

CPSCF converged

Building X...

Lower state energy:      -231.4700487946
Upper state energy:      -231.4700160843
Energy difference:          0.0000327103
 Energy calculation finished, energy:  0.000000000E+00

Converting Cartesians to HDLC

Converting Cartesians to HDLC

Converting Cartesians to HDLC
 in dlf_makehessian...
Updating Hessian with the BFGS update, No    15
Testing convergence  in cycle   16
    Energy  0.0000E+00 Target: 1.0000E-06 converged?  yes
  Max step  1.2215E+00 Target: 1.8000E-03 converged?   no
  RMS step  2.0164E-01 Target: 1.2000E-03 converged?   no
  Max grad  2.6573E-02 Target: 4.5000E-04 converged?   no
  RMS grad  9.4773E-03 Target: 3.0000E-04 converged?   no

Converting HDLC to Cartesians
DFTD Energy:    -0.0858679 hartree

                      *** Start SCF Iterations ***

 Iter     DIIS Error       Energy change         Energy        Time(s)
------------------------------------------------------------------------
Initial temperature is 5000.000000
| Skip purify step
|    1     0.0314930328    -231.6431229783    -231.6431229783     0.05  
|    2     0.0226094194      +0.3599072979    -231.2832156804     0.05  
|    3     0.0056494103      -0.0062674803    -231.2894831607     0.04  
|    4     0.0051083082      -0.0010158314    -231.2904989921     0.04  
|    5     0.0013874360      -0.0005605842    -231.2910595763     0.04  
|    6     0.0004914534      -0.0000903602    -231.2911499365     0.04  
|    7     0.0003698035      -0.0000110786    -231.2911610151     0.04  
|    8     0.0000560244      -0.0000021272    -231.2911631422     0.03  
|    9     0.0000172598      -0.0000002942    -231.2911634365     0.05  
------------------------------------------------------------------------
FINAL ENERGY: -231.2911634365 a.u.
Fractional Occupation Entropy: 0.0000000000
Mermin Free Energy:            -231.2911634365
DISPERSION CONTRIBUTION TO ENERGY: -0.0858678925 a.u.
HOMO-LUMO GAP: 3.406 eV
CENTER OF MASS: {0.000431, -0.007541, -0.001363} ANGS
DIPOLE MOMENT: {-0.408698, 0.041967, -0.075585} (|D| = 0.417742) DEBYE

  Active Space Parameters
--------------------------------------------
Number of closed orbitals:              20
Number of active orbitals:               3
Number of virtual orbitals:             77
Number of molecular orbitals:          100
Number of basis functions:             106
Number of active electrons:              4
Number of alpha electrons:               2
Number of beta electrons:                2

  Orbital      Energy        Occupation
-----------------------------------------
     19       -0.516120        1.000000
     20       -0.447275        1.000000
     21       -0.310324        0.666667
     22       -0.205265        0.666667
     23       -0.080104        0.666667
     24        0.163258        0.000000
     25        0.187001        0.000000

  CAS Parameters
--------------------------------------------
Number of determinants:                  9
Number of singlet CSFs:                  6
Number of doublet CSFs:                  0
Number of triplet CSFs:                  3
Number of quartet CSFs:                  0
Number of quintet CSFs:                  0
Number of sextet CSFs:                   0
Number of septet CSFs:                   0
Number of singlet states:                4
Number of doublet states:                0
Number of triplet states:                0
Number of quartet states:                0
Number of quintet states:                0
Number of sextet states:                 0
Number of septet states:                 0
Using the hard-coded solver

Singlet state  1 energy:       -231.67094283482871

        0.96551347048898  X21 X22
       -0.25389699858334  X21 X23
       -0.05361264645504  X22 X23

Singlet state  2 energy:       -231.47058695609962

       -0.47011651166414  X21 X23
       -0.46752749327789  X21 B22 A23
       -0.46752749327789  X21 A22 B23
        0.34958999540654  B21 X22 A23
        0.34958999540654  A21 X22 B23
        0.19019126709597  B21 A22 X23
        0.19019126709597  A21 B22 X23
        0.12215248284704  X22 X23
       -0.10066556768723  X21 X22

Singlet state  3 energy:       -231.47053857857958

       -0.47726195049832  X21 X23
        0.46830431588249  X21 B22 A23
        0.46830431588249  X21 A22 B23
        0.35079114204937  B21 X22 A23
        0.35079114204937  A21 X22 B23
       -0.16139784805065  B21 A22 X23
       -0.16139784805065  A21 B22 X23
        0.13331969491206  X22 X23
       -0.13274653899591  X21 X22

Singlet state  4 energy:       -231.30924892508864

       -0.56985070263258  X21 X23
       -0.48524799776199  B21 X22 A23
       -0.48524799776199  A21 X22 B23
        0.43366130087732  X22 X23
       -0.12646113725861  X21 X22

  Root   Mult.   Total Energy (a.u.)   Ex. Energy (a.u.)     Ex. Energy (eV)     Ex. Energy (nm)
-------------------------------------------------------------------------------------------------
     1  singlet       -231.67094283
     2  singlet       -231.47058696          0.20035588          5.45195995        227.41220003
     3  singlet       -231.47053858          0.20040426          5.45327637        227.35730280
     4  singlet       -231.30924893          0.36169391          9.84219042        125.97218240

Singlet state dipole moments:

  Root       Dx         Dy         Dz         |D|  (Debye)
------------------------------------------------------------
     1     0.2485     0.0689     0.1207     0.2847
     2     4.0600    -1.5339    -0.2738     4.3487
     3    -4.6017     1.6573     0.2931     4.8998
     4     0.5286    -0.0138    -0.1185     0.5419

Singlet state electronic transitions:

 Transition      Tx        Ty        Tz       |T|    Osc. (a.u.) 
-----------------------------------------------------------------
   1 ->  2    -2.8774    0.2775    0.0517    2.8912    1.1165
   1 ->  3     2.3831   -0.2640   -0.0670    2.3986    0.7687
   1 ->  4     0.1901    0.0034    0.0099    0.1904    0.0087
   2 ->  3    -0.0261   -0.0281   -0.0299    0.0486    0.0000
   2 ->  4     2.9250   -0.1722   -0.0321    2.9302    0.9235
   3 ->  4    -3.0144    0.1717    0.0568    3.0198    0.9805

Singlet state velocity transition dipole moments:

 Transition      Px        Py        Pz       |P|    Osc. (a.u.) 
-----------------------------------------------------------------
   1 ->  2     0.3510   -0.0434   -0.0085    0.3537    0.4164
   1 ->  3    -0.2932    0.0427    0.0105    0.2965    0.2924
   1 ->  4    -0.0226   -0.0014   -0.0018    0.0227    0.0009
   2 ->  3    -0.0627    0.0156    0.0030    0.0647   56.4604
   2 ->  4    -0.3195    0.0231    0.0074    0.3204    0.4241
   3 ->  4     0.3470   -0.0230   -0.0054    0.3478    0.4999

Singlet state magnetic transition dipole moments and rotational strengths:

 Transition      Lx        Ly        Lz        |L|    R(vel) (a.u.)
--------------------------------------------------------------------
   1 ->  2    -0.0134    0.0459    0.1225    0.1315   -0.0386
   1 ->  3    -0.1857    0.0248    0.2023    0.2757    0.2875
   1 ->  4     0.1428   -0.0483   -0.2272    0.2727   -0.0076
   2 ->  3    -0.0164    0.0003    0.0122    0.0205   21.7072
   2 ->  4    -0.1805    0.0122    0.1711    0.2490    0.3670
   3 ->  4    -0.0017    0.0487    0.1170    0.1268   -0.0145

Singlet state electric quadrupole moments (Cartesian):
Operator origin (a.u.):     0.000814,    -0.014251,    -0.002575 

 Root     Qxy        Qxz        Qyz        Qxx        Qyy        Qzz       R^2
--------------------------------------------------------------------------------------------
    1    30.4571    -7.9497    -0.5509   -96.1187   -29.9860    -9.2188   -135.3235
    2    31.3948    -7.5830    -0.4809   -97.3145   -30.1408    -9.4445   -136.8997
    3    32.2231    -8.1678    -0.9039   -100.7319   -30.3823    -9.1793   -140.2934
    4    32.8958    -7.9748    -0.8271   -104.1246   -30.3214    -9.3791   -143.8250

Singlet state electric transition quadrupole moments (Cartesian):

 Transition     Qxy        Qxz        Qyz        Qxx        Qyy        Qzz       norm (a.u.)
--------------------------------------------------------------------------------------------
   1 ->  2    -0.5192     0.1694    -0.0492     6.2188    -0.2042     0.1118     6.2472
   1 ->  3    -0.7504     0.0961     0.4031     9.1504     0.0956    -0.1308     9.1919
   1 ->  4     1.0676    -0.0966    -0.2387    -9.2841    -0.0456    -0.0107     9.3489
   2 ->  3    -0.0415     0.0537     0.0727     3.2329    -0.0454    -0.0339     3.2350
   2 ->  4    -0.4415    -0.0283     0.3359     5.4743     0.1173    -0.1199     5.5049
   3 ->  4    -0.3376     0.2458    -0.1379     2.6420    -0.2189     0.1176     2.6898

Building Xtilde...

Building Z-vector RHS...

Solving CPSCF equations
Using DIIS solver

 Iter         Residual      
------  --------------------
    1      0.279440130299
    2      0.251122864802
    3      0.050054786033
    4      0.025898538790
    5      0.010638888341
    6      0.006224314484
    7      0.002190041905
    8      0.000541917557
    9      0.000201728903
   10      0.000045935073

CPSCF converged

Building X...

Building Xtilde...

Building Z-vector RHS...

Solving CPSCF equations
Using DIIS solver

 Iter         Residual      
------  --------------------
    1      0.313484655073
    2      0.237791103674
    3      0.054466332301
    4      0.023676325949
    5      0.009027682552
    6      0.004735086861
    7      0.001936514042
    8      0.000566697001
    9      0.000207422360
   10      0.000052061798

CPSCF converged

Building X...

Building Xtilde...

Building Z-vector RHS...

Solving CPSCF equations
Using DIIS solver

 Iter         Residual      
------  --------------------
    1      0.127927665516
    2      0.106127931536
    3      0.014139811216
    4      0.008405947830
    5      0.002243946924
    6      0.000872482699
    7      0.000210402017
    8      0.000089200949

CPSCF converged

Building X...

Lower state energy:      -231.4705869561
Upper state energy:      -231.4705385786
Energy difference:          0.0000483775
 Energy calculation finished, energy:  0.000000000E+00

Converting Cartesians to HDLC

Converting Cartesians to HDLC

Converting Cartesians to HDLC
 in dlf_makehessian...
Updating Hessian with the BFGS update, No    16
Testing convergence  in cycle   17
    Energy  0.0000E+00 Target: 1.0000E-06 converged?  yes
  Max step  1.3450E+00 Target: 1.8000E-03 converged?   no
  RMS step  2.1956E-01 Target: 1.2000E-03 converged?   no
  Max grad  7.5835E-03 Target: 4.5000E-04 converged?   no
  RMS grad  3.0900E-03 Target: 3.0000E-04 converged?   no

Converting HDLC to Cartesians
DFTD Energy:    -0.0857479 hartree

                      *** Start SCF Iterations ***

 Iter     DIIS Error       Energy change         Energy        Time(s)
------------------------------------------------------------------------
Initial temperature is 5000.000000
| Skip purify step
|    1     0.0315434594    -231.6447578588    -231.6447578588     0.05  
|    2     0.0219440644      +0.3609164491    -231.2838414096     0.05  
|    3     0.0056024715      -0.0062582369    -231.2900996465     0.04  
|    4     0.0050259635      -0.0010219244    -231.2911215710     0.04  
|    5     0.0013745814      -0.0005352029    -231.2916567739     0.04  
|    6     0.0004585954      -0.0000834688    -231.2917402427     0.04  
|    7     0.0003566439      -0.0000109908    -231.2917512335     0.03  
|    8     0.0000595394      -0.0000023121    -231.2917535456     0.03  
|    9     0.0000190176      -0.0000003407    -231.2917538863     0.05  
------------------------------------------------------------------------
FINAL ENERGY: -231.2917538863 a.u.
Fractional Occupation Entropy: 0.0000000000
Mermin Free Energy:            -231.2917538863
DISPERSION CONTRIBUTION TO ENERGY: -0.0857479497 a.u.
HOMO-LUMO GAP: 3.419 eV
CENTER OF MASS: {-0.001299, -0.002378, -0.000756} ANGS
DIPOLE MOMENT: {-0.386901, 0.041269, -0.065667} (|D| = 0.394599) DEBYE

  Active Space Parameters
--------------------------------------------
Number of closed orbitals:              20
Number of active orbitals:               3
Number of virtual orbitals:             77
Number of molecular orbitals:          100
Number of basis functions:             106
Number of active electrons:              4
Number of alpha electrons:               2
Number of beta electrons:                2

  Orbital      Energy        Occupation
-----------------------------------------
     19       -0.515955        1.000000
     20       -0.447179        1.000000
     21       -0.310607        0.666667
     22       -0.205428        0.666667
     23       -0.079800        0.666667
     24        0.163904        0.000000
     25        0.187060        0.000000

  CAS Parameters
--------------------------------------------
Number of determinants:                  9
Number of singlet CSFs:                  6
Number of doublet CSFs:                  0
Number of triplet CSFs:                  3
Number of quartet CSFs:                  0
Number of quintet CSFs:                  0
Number of sextet CSFs:                   0
Number of septet CSFs:                   0
Number of singlet states:                4
Number of doublet states:                0
Number of triplet states:                0
Number of quartet states:                0
Number of quintet states:                0
Number of sextet states:                 0
Number of septet states:                 0
Using the hard-coded solver

Singlet state  1 energy:       -231.67217785213140

        0.96572970902490  X21 X22
       -0.25319003520448  X21 X23
       -0.05339552948468  X22 X23

Singlet state  2 energy:       -231.47119926819099

       -0.47633817595236  X21 B22 A23
       -0.47633817595236  X21 A22 B23
       -0.45957583991248  X21 X23
        0.34373696488397  B21 X22 A23
        0.34373696488397  A21 X22 B23
        0.19377133628786  B21 A22 X23
        0.19377133628786  A21 B22 X23
        0.11839457717571  X22 X23
       -0.09783553616156  X21 X22

Singlet state  3 energy:       -231.47111381739538

       -0.48628624356994  X21 X23
        0.45956749993860  X21 B22 A23
        0.45956749993860  X21 A22 B23
        0.35764960365287  B21 X22 A23
        0.35764960365287  A21 X22 B23
       -0.15658172286870  B21 A22 X23
       -0.15658172286870  A21 B22 X23
        0.13600195037061  X22 X23
       -0.13327578531461  X21 X22

Singlet state  4 energy:       -231.30964464470884

       -0.57150756138247  X21 X23
       -0.48455741674719  B21 X22 A23
       -0.48455741674719  A21 X22 B23
        0.43273065844648  X22 X23
       -0.12706821639810  X21 X22

  Root   Mult.   Total Energy (a.u.)   Ex. Energy (a.u.)     Ex. Energy (eV)     Ex. Energy (nm)
-------------------------------------------------------------------------------------------------
     1  singlet       -231.67217785
     2  singlet       -231.47119927          0.20097858          5.46890462        226.70759380
     3  singlet       -231.47111382          0.20106403          5.47122985        226.61124467
     4  singlet       -231.30964464          0.36253321          9.86502887        125.68054522

Singlet state dipole moments:

  Root       Dx         Dy         Dz         |D|  (Debye)
------------------------------------------------------------
     1     0.2755     0.0713     0.1110     0.3054
     2     4.0637    -1.5317    -0.2633     4.3508
     3    -4.5390     1.6814     0.2904     4.8492
     4     0.6634     0.0224    -0.0978     0.6709

Singlet state electronic transitions:

 Transition      Tx        Ty        Tz       |T|    Osc. (a.u.) 
-----------------------------------------------------------------
   1 ->  2    -2.9390    0.2654    0.0469    2.9514    1.1671
   1 ->  3     2.3184   -0.2805   -0.0650    2.3362    0.7316
   1 ->  4     0.2044    0.0269    0.0130    0.2066    0.0103
   2 ->  3     0.0325   -0.0613   -0.0330    0.0769    0.0000
   2 ->  4     2.9857   -0.1857   -0.0315    2.9916    0.9639
   3 ->  4    -2.9726    0.1596    0.0492    2.9773    0.9542

Singlet state velocity transition dipole moments:

 Transition      Px        Py        Pz       |P|    Osc. (a.u.) 
-----------------------------------------------------------------
   1 ->  2     0.3597   -0.0419   -0.0079    0.3622    0.4351
   1 ->  3    -0.2858    0.0456    0.0106    0.2896    0.2781
   1 ->  4    -0.0246   -0.0057   -0.0025    0.0254    0.0012
   2 ->  3    -0.0627    0.0159    0.0030    0.0647   32.2974
   2 ->  4    -0.3260    0.0262    0.0076    0.3271    0.4416
   3 ->  4     0.3429   -0.0201   -0.0044    0.3435    0.4872

Singlet state magnetic transition dipole moments and rotational strengths:

 Transition      Lx        Ly        Lz        |L|    R(vel) (a.u.)
--------------------------------------------------------------------
   1 ->  2    -0.0122    0.0435    0.0946    0.1048   -0.0347
   1 ->  3    -0.1824    0.0229    0.2246    0.2903    0.2763
   1 ->  4     0.1417   -0.0450   -0.2258    0.2703   -0.0074
   2 ->  3    -0.0155   -0.0005    0.0170    0.0231   11.7594
   2 ->  4    -0.1773    0.0112    0.1893    0.2596    0.3684
   3 ->  4    -0.0067    0.0448    0.0984    0.1083   -0.0225

Singlet state electric quadrupole moments (Cartesian):
Operator origin (a.u.):    -0.002455,    -0.004494,    -0.001430 

 Root     Qxy        Qxz        Qyz        Qxx        Qyy        Qzz       R^2
--------------------------------------------------------------------------------------------
    1    29.7089    -8.6241    -0.7575   -99.4381   -30.1343    -8.9222   -138.4947
    2    30.5793    -8.2923    -0.6960   -100.8065   -30.2988    -9.1238   -140.2290
    3    31.5724    -8.8049    -1.1024   -103.8625   -30.5046    -8.9034   -143.2706
    4    32.1497    -8.6406    -1.0320   -107.3692   -30.4569    -9.0802   -146.9063

Singlet state electric transition quadrupole moments (Cartesian):

 Transition     Qxy        Qxz        Qyz        Qxx        Qyy        Qzz       norm (a.u.)
--------------------------------------------------------------------------------------------
   1 ->  2    -0.3953     0.1673    -0.0556     6.0676    -0.2026     0.1076     6.0873
   1 ->  3    -0.8410     0.0959     0.3971     9.2652     0.0971    -0.1229     9.3135
   1 ->  4     1.0572    -0.0968    -0.2354    -9.2909    -0.0476    -0.0101     9.3544
   2 ->  3    -0.0532     0.0644     0.0777     3.2906    -0.0387    -0.0371     3.2930
   2 ->  4    -0.5388    -0.0296     0.3367     5.4212     0.1307    -0.1203     5.4613
   3 ->  4    -0.2401     0.2320    -0.1296     2.7081    -0.2211     0.1131     2.7429

Building Xtilde...

Building Z-vector RHS...

Solving CPSCF equations
Using DIIS solver

 Iter         Residual      
------  --------------------
    1      0.281167410243
    2      0.253330607983
    3      0.049856033397
    4      0.025765883483
    5      0.010726577825
    6      0.006373784444
    7      0.002194149207
    8      0.000527630964
    9      0.000197697290
   10      0.000044863007

CPSCF converged

Building X...

Building Xtilde...

Building Z-vector RHS...

Solving CPSCF equations
Using DIIS solver

 Iter         Residual      
------  --------------------
    1      0.312236741052
    2      0.237165832325
    3      0.054599224042
    4      0.023562190090
    5      0.008946148825
    6      0.004620474613
    7      0.001911518180
    8      0.000567464921
    9      0.000203868372
   10      0.000050723594

CPSCF converged

Building X...

Building Xtilde...

Building Z-vector RHS...

Solving CPSCF equations
Using DIIS solver

 Iter         Residual      
------  --------------------
    1      0.127811509888
    2      0.104210549516
    3      0.014432341777
    4      0.008423087703
    5      0.002540081971
    6      0.001005177775
    7      0.000296214960
    8      0.000133966864
    9      0.000058573830

CPSCF converged

Building X...

Lower state energy:      -231.4711992682
Upper state energy:      -231.4711138174
Energy difference:          0.0000854508
 Energy calculation finished, energy:  0.000000000E+00

Converting Cartesians to HDLC

Converting Cartesians to HDLC

Converting Cartesians to HDLC
 in dlf_makehessian...
Updating Hessian with the BFGS update, No    17
Testing convergence  in cycle   18
    Energy  0.0000E+00 Target: 1.0000E-06 converged?  yes
  Max step  5.8107E-02 Target: 1.8000E-03 converged?   no
  RMS step  1.7490E-02 Target: 1.2000E-03 converged?   no
  Max grad  7.7226E-03 Target: 4.5000E-04 converged?   no
  RMS grad  3.1537E-03 Target: 3.0000E-04 converged?   no

Converting HDLC to Cartesians
DFTD Energy:    -0.0856343 hartree

                      *** Start SCF Iterations ***

 Iter     DIIS Error       Energy change         Energy        Time(s)
------------------------------------------------------------------------
Initial temperature is 5000.000000
| Skip purify step
|    1     0.0313480944    -231.6488543263    -231.6488543263     0.05  
|    2     0.0210669481      +0.3644864342    -231.2843678922     0.05  
|    3     0.0055810456      -0.0062021125    -231.2905700047     0.04  
|    4     0.0050564674      -0.0010232218    -231.2915932265     0.04  
|    5     0.0014408752      -0.0005286523    -231.2921218788     0.04  
|    6     0.0004551220      -0.0000852635    -231.2922071423     0.04  
|    7     0.0003349082      -0.0000116557    -231.2922187980     0.04  
|    8     0.0000637742      -0.0000024016    -231.2922211997     0.03  
|    9     0.0000194757      -0.0000003545    -231.2922215542     0.05  
------------------------------------------------------------------------
FINAL ENERGY: -231.2922215542 a.u.
Fractional Occupation Entropy: 0.0000000000
Mermin Free Energy:            -231.2922215542
DISPERSION CONTRIBUTION TO ENERGY: -0.0856342848 a.u.
HOMO-LUMO GAP: 3.432 eV
CENTER OF MASS: {-0.003172, 0.002274, 0.000099} ANGS
DIPOLE MOMENT: {-0.374982, 0.034016, -0.055813} (|D| = 0.380636) DEBYE

  Active Space Parameters
--------------------------------------------
Number of closed orbitals:              20
Number of active orbitals:               3
Number of virtual orbitals:             77
Number of molecular orbitals:          100
Number of basis functions:             106
Number of active electrons:              4
Number of alpha electrons:               2
Number of beta electrons:                2

  Orbital      Energy        Occupation
-----------------------------------------
     19       -0.515506        1.000000
     20       -0.447842        1.000000
     21       -0.311144        0.666667
     22       -0.205620        0.666667
     23       -0.079501        0.666667
     24        0.164923        0.000000
     25        0.187156        0.000000

  CAS Parameters
--------------------------------------------
Number of determinants:                  9
Number of singlet CSFs:                  6
Number of doublet CSFs:                  0
Number of triplet CSFs:                  3
Number of quartet CSFs:                  0
Number of quintet CSFs:                  0
Number of sextet CSFs:                   0
Number of septet CSFs:                   0
Number of singlet states:                4
Number of doublet states:                0
Number of triplet states:                0
Number of quartet states:                0
Number of quintet states:                0
Number of sextet states:                 0
Number of septet states:                 0
Using the hard-coded solver

Singlet state  1 energy:       -231.67343622874887

        0.96593641811590  X21 X22
       -0.25253243685916  X21 X23
       -0.05334841060653  X22 X23

Singlet state  2 energy:       -231.47184513846778

       -0.47233116740427  X21 B22 A23
       -0.47233116740427  X21 A22 B23
       -0.46232719058921  X21 X23
        0.34744274532574  B21 X22 A23
        0.34744274532574  A21 X22 B23
        0.19319801654352  B21 A22 X23
        0.19319801654352  A21 B22 X23
        0.11887797162310  X22 X23
       -0.09921826218010  X21 X22

Singlet state  3 energy:       -231.47172242156213

       -0.48351297208312  X21 X23
        0.46377186163214  X21 B22 A23
        0.46377186163214  X21 A22 B23
        0.35425887755706  B21 X22 A23
        0.35425887755706  A21 X22 B23
       -0.15722271201226  B21 A22 X23
       -0.15722271201226  A21 B22 X23
        0.13602301251553  X22 X23
       -0.13079602291013  X21 X22

Singlet state  4 energy:       -231.30944149167331

       -0.57225184046385  X21 X23
       -0.48457668760253  B21 X22 A23
       -0.48457668760253  A21 X22 B23
        0.43146746083509  X22 X23
       -0.12737429354443  X21 X22

  Root   Mult.   Total Energy (a.u.)   Ex. Energy (a.u.)     Ex. Energy (eV)     Ex. Energy (nm)
-------------------------------------------------------------------------------------------------
     1  singlet       -231.67343623
     2  singlet       -231.47184514          0.20159109          5.48557176        226.01877447
     3  singlet       -231.47172242          0.20171381          5.48891106        225.88127112
     4  singlet       -231.30944149          0.36399474          9.90479911        125.17590649

Singlet state dipole moments:

  Root       Dx         Dy         Dz         |D|  (Debye)
------------------------------------------------------------
     1     0.2936     0.0712     0.0969     0.3173
     2     4.0762    -1.5371    -0.2519     4.3637
     3    -4.5101     1.7004     0.2806     4.8281
     4     0.7922     0.0454    -0.0764     0.7972

Singlet state electronic transitions:

 Transition      Tx        Ty        Tz       |T|    Osc. (a.u.) 
-----------------------------------------------------------------
   1 ->  2    -2.9384    0.2467    0.0375    2.9489    1.1687
   1 ->  3     2.3412   -0.3013   -0.0610    2.3613    0.7498
   1 ->  4     0.2166    0.0482    0.0155    0.2224    0.0120
   2 ->  3    -0.0017   -0.0593   -0.0290    0.0661    0.0000
   2 ->  4     2.9668   -0.1917   -0.0268    2.9731    0.9571
   3 ->  4    -3.0132    0.1533    0.0390    3.0174    0.9850

Singlet state velocity transition dipole moments:

 Transition      Px        Py        Pz       |P|    Osc. (a.u.) 
-----------------------------------------------------------------
   1 ->  2     0.3608   -0.0393   -0.0066    0.3630    0.4358
   1 ->  3    -0.2893    0.0491    0.0104    0.2936    0.2849
   1 ->  4    -0.0263   -0.0095   -0.0032    0.0282    0.0015
   2 ->  3    -0.0633    0.0162    0.0028    0.0654   23.0716
   2 ->  4    -0.3245    0.0284    0.0072    0.3259    0.4359
   3 ->  4     0.3486   -0.0181   -0.0034    0.3491    0.5005

Singlet state magnetic transition dipole moments and rotational strengths:

 Transition      Lx        Ly        Lz        |L|    R(vel) (a.u.)
--------------------------------------------------------------------
   1 ->  2    -0.0154    0.0405    0.0729    0.0848   -0.0378
   1 ->  3    -0.1772    0.0190    0.2391    0.2982    0.2711
   1 ->  4     0.1392   -0.0404   -0.2216    0.2648   -0.0071
   2 ->  3    -0.0147   -0.0014    0.0213    0.0259    7.8331
   2 ->  4    -0.1731    0.0112    0.2063    0.2695    0.3570
   3 ->  4    -0.0060    0.0395    0.0749    0.0849   -0.0190

Singlet state electric quadrupole moments (Cartesian):
Operator origin (a.u.):    -0.005994,     0.004298,     0.000188 

 Root     Qxy        Qxz        Qyz        Qxx        Qyy        Qzz       R^2
--------------------------------------------------------------------------------------------
    1    29.2251    -9.7306    -0.9760   -103.2297   -30.2232    -8.5370   -141.9900
    2    30.0393    -9.4396    -0.9163   -104.6086   -30.3986    -8.7116   -143.7188
    3    31.1621    -9.8760    -1.3132   -107.6726   -30.5637    -8.5381   -146.7744
    4    31.6547    -9.7434    -1.2430   -111.1757   -30.5328    -8.6891   -150.3976

Singlet state electric transition quadrupole moments (Cartesian):

 Transition     Qxy        Qxz        Qyz        Qxx        Qyy        Qzz       norm (a.u.)
--------------------------------------------------------------------------------------------
   1 ->  2    -0.2970     0.1636    -0.0525     6.1757    -0.1933     0.0989     6.1890
   1 ->  3    -0.9016     0.0961     0.3889     9.2385     0.1032    -0.1153     9.2923
   1 ->  4     1.0389    -0.0994    -0.2290    -9.3368    -0.0507    -0.0106     9.3979
   2 ->  3    -0.0378     0.0604     0.0712     3.2710    -0.0376    -0.0322     3.2730
   2 ->  4    -0.6301    -0.0172     0.3307     5.4754     0.1356    -0.1162     5.5244
   3 ->  4    -0.1313     0.2110    -0.1310     2.6281    -0.2212     0.1099     2.6546

Building Xtilde...

Building Z-vector RHS...

Solving CPSCF equations
Using DIIS solver

 Iter         Residual      
------  --------------------
    1      0.279060961724
    2      0.250223695533
    3      0.049686640931
    4      0.025592607029
    5      0.010570181034
    6      0.006227980622
    7      0.002159883580
    8      0.000521710827
    9      0.000197008638
   10      0.000043534582

CPSCF converged

Building X...

Building Xtilde...

Building Z-vector RHS...

Solving CPSCF equations
Using DIIS solver

 Iter         Residual      
------  --------------------
    1      0.311578720945
    2      0.235685025256
    3      0.054495015739
    4      0.023442653026
    5      0.008835420311
    6      0.004525632395
    7      0.001866867337
    8      0.000556303267
    9      0.000200729616
   10      0.000049178301

CPSCF converged

Building X...

Building Xtilde...

Building Z-vector RHS...

Solving CPSCF equations
Using DIIS solver

 Iter         Residual      
------  --------------------
    1      0.128482528809
    2      0.105670149495
    3      0.014270705976
    4      0.008446358845
    5      0.002383192492
    6      0.000946491853
    7      0.000261990941
    8      0.000118706473
    9      0.000053163878

CPSCF converged

Building X...

Lower state energy:      -231.4718451385
Upper state energy:      -231.4717224216
Energy difference:          0.0001227169
 Energy calculation finished, energy:  0.000000000E+00

Converting Cartesians to HDLC

Converting Cartesians to HDLC

Converting Cartesians to HDLC
 in dlf_makehessian...
Updating Hessian with the BFGS update, No    18
Testing convergence  in cycle   19
    Energy  0.0000E+00 Target: 1.0000E-06 converged?  yes
  Max step  6.3131E-02 Target: 1.8000E-03 converged?   no
  RMS step  2.0224E-02 Target: 1.2000E-03 converged?   no
  Max grad  8.0273E-03 Target: 4.5000E-04 converged?   no
  RMS grad  3.0943E-03 Target: 3.0000E-04 converged?   no

Converting HDLC to Cartesians
DFTD Energy:    -0.0856019 hartree

                      *** Start SCF Iterations ***

 Iter     DIIS Error       Energy change         Energy        Time(s)
------------------------------------------------------------------------
Initial temperature is 5000.000000
| Skip purify step
|    1     0.0310040562    -231.6536503687    -231.6536503687     0.05  
|    2     0.0210532453      +0.3689411837    -231.2847091850     0.05  
|    3     0.0056012698      -0.0061294700    -231.2908386550     0.04  
|    4     0.0052092408      -0.0010190077    -231.2918576627     0.04  
|    5     0.0015806747      -0.0005390637    -231.2923967264     0.04  
|    6     0.0004905513      -0.0000938487    -231.2924905750     0.04  
|    7     0.0003156251      -0.0000130292    -231.2925036042     0.04  
|    8     0.0000631326      -0.0000024441    -231.2925060483     0.03  
|    9     0.0000184085      -0.0000003357    -231.2925063840     0.05  
------------------------------------------------------------------------
FINAL ENERGY: -231.2925063840 a.u.
Fractional Occupation Entropy: 0.0000000000
Mermin Free Energy:            -231.2925063840
DISPERSION CONTRIBUTION TO ENERGY: -0.0856018736 a.u.
HOMO-LUMO GAP: 3.442 eV
CENTER OF MASS: {-0.004191, 0.005803, 0.000838} ANGS
DIPOLE MOMENT: {-0.378856, 0.019655, -0.049254} (|D| = 0.382550) DEBYE

  Active Space Parameters
--------------------------------------------
Number of closed orbitals:              20
Number of active orbitals:               3
Number of virtual orbitals:             77
Number of molecular orbitals:          100
Number of basis functions:             106
Number of active electrons:              4
Number of alpha electrons:               2
Number of beta electrons:                2

  Orbital      Energy        Occupation
-----------------------------------------
     19       -0.515000        1.000000
     20       -0.449260        1.000000
     21       -0.311905        0.666667
     22       -0.205763        0.666667
     23       -0.079257        0.666667
     24        0.166349        0.000000
     25        0.187120        0.000000

  CAS Parameters
--------------------------------------------
Number of determinants:                  9
Number of singlet CSFs:                  6
Number of doublet CSFs:                  0
Number of triplet CSFs:                  3
Number of quartet CSFs:                  0
Number of quintet CSFs:                  0
Number of sextet CSFs:                   0
Number of septet CSFs:                   0
Number of singlet states:                4
Number of doublet states:                0
Number of triplet states:                0
Number of quartet states:                0
Number of quintet states:                0
Number of sextet states:                 0
Number of septet states:                 0
Using the hard-coded solver

Singlet state  1 energy:       -231.67457006380991

        0.96600990718813  X21 X22
       -0.25240029767498  X21 X23
       -0.05339369056592  X22 X23

Singlet state  2 energy:       -231.47244552249924

       -0.47815118626934  X21 X23
       -0.45506956679401  X21 B22 A23
       -0.45506956679401  X21 A22 B23
        0.36046099783278  B21 X22 A23
        0.36046099783278  A21 X22 B23
        0.18849532702636  B21 A22 X23
        0.18849532702636  A21 B22 X23
        0.12343765409141  X22 X23
       -0.10503679754591  X21 X22

Singlet state  3 energy:       -231.47232492069344

        0.48062569095399  X21 B22 A23
        0.48062569095399  X21 A22 B23
       -0.46873219000714  X21 X23
        0.34017076425387  B21 X22 A23
        0.34017076425387  A21 X22 B23
       -0.16329665045344  B21 A22 X23
       -0.16329665045344  A21 B22 X23
        0.13310721952260  X22 X23
       -0.12572431247504  X21 X22

Singlet state  4 energy:       -231.30873112616470

       -0.57197067802038  X21 X23
       -0.48531178086396  B21 X22 A23
       -0.48531178086396  A21 X22 B23
        0.43003281073976  X22 X23
       -0.12738519477197  X21 X22

  Root   Mult.   Total Energy (a.u.)   Ex. Energy (a.u.)     Ex. Energy (eV)     Ex. Energy (nm)
-------------------------------------------------------------------------------------------------
     1  singlet       -231.67457006
     2  singlet       -231.47244552          0.20212454          5.50008770        225.42226132
     3  singlet       -231.47232492          0.20224514          5.50336944        225.28783865
     4  singlet       -231.30873113          0.36583894          9.95498235        124.54489252

Singlet state dipole moments:

  Root       Dx         Dy         Dz         |D|  (Debye)
------------------------------------------------------------
     1     0.2949     0.0682     0.0782     0.3126
     2     4.0886    -1.5512    -0.2416     4.3796
     3    -4.5213     1.7093     0.2601     4.8406
     4     0.8885     0.0489    -0.0620     0.8920

Singlet state electronic transitions:

 Transition      Tx        Ty        Tz       |T|    Osc. (a.u.) 
-----------------------------------------------------------------
   1 ->  2    -2.8679    0.2229    0.0260    2.8766    1.1150
   1 ->  3     2.4518   -0.3217   -0.0522    2.4734    0.8248
   1 ->  4     0.2230    0.0631    0.0150    0.2323    0.0132
   2 ->  3    -0.1269   -0.0199   -0.0183    0.1298    0.0000
   2 ->  4     2.8635   -0.1898   -0.0175    2.8698    0.8989
   3 ->  4    -3.1305    0.1543    0.0271    3.1344    1.0715

Singlet state velocity transition dipole moments:

 Transition      Px        Py        Pz       |P|    Osc. (a.u.) 
-----------------------------------------------------------------
   1 ->  2     0.3534   -0.0358   -0.0050    0.3552    0.4162
   1 ->  3    -0.3036    0.0526    0.0095    0.3083    0.3133
   1 ->  4    -0.0272   -0.0122   -0.0033    0.0300    0.0016
   2 ->  3    -0.0644    0.0163    0.0026    0.0665   24.2298
   2 ->  4    -0.3144    0.0293    0.0060    0.3159    0.4063
   3 ->  4     0.3634   -0.0176   -0.0025    0.3638    0.5395

Singlet state magnetic transition dipole moments and rotational strengths:

 Transition      Lx        Ly        Lz        |L|    R(vel) (a.u.)
--------------------------------------------------------------------
   1 ->  2    -0.0219    0.0356    0.0631    0.0757   -0.0462
   1 ->  3    -0.1704    0.0162    0.2434    0.2976    0.2716
   1 ->  4     0.1355   -0.0358   -0.2148    0.2565   -0.0070
   2 ->  3    -0.0139   -0.0017    0.0239    0.0277    7.6357
   2 ->  4    -0.1684    0.0137    0.2167    0.2748    0.3340
   3 ->  4     0.0003    0.0320    0.0494    0.0589   -0.0035

Singlet state electric quadrupole moments (Cartesian):
Operator origin (a.u.):    -0.007919,     0.010966,     0.001584 

 Root     Qxy        Qxz        Qyz        Qxx        Qyy        Qzz       R^2
--------------------------------------------------------------------------------------------
    1    29.2980   -11.1411    -1.1415   -105.7665   -30.2517    -8.1186   -144.1369
    2    30.0817   -10.8857    -1.0754   -107.0052   -30.4366    -8.2673   -145.7091
    3    31.2652   -11.2704    -1.4706   -110.4422   -30.5633    -8.1370   -149.1425
    4    31.7035   -11.1621    -1.3934   -113.8124   -30.5493    -8.2636   -152.6253

Singlet state electric transition quadrupole moments (Cartesian):

 Transition     Qxy        Qxz        Qyz        Qxx        Qyy        Qzz       norm (a.u.)
--------------------------------------------------------------------------------------------
   1 ->  2    -0.2491     0.1534    -0.0411     6.5500    -0.1777     0.0877     6.5596
   1 ->  3    -0.9255     0.1108     0.3789     9.0339     0.1113    -0.1075     9.0911
   1 ->  4     1.0150    -0.1085    -0.2191    -9.4048    -0.0537    -0.0127     9.4627
   2 ->  3     0.0127     0.0483     0.0543     3.1629    -0.0394    -0.0234     3.1640
   2 ->  4    -0.6907     0.0196     0.3181     5.6086     0.1302    -0.1071     5.6624
   3 ->  4    -0.0264     0.1773    -0.1416     2.4269    -0.2196     0.1087     2.4499

Building Xtilde...

Building Z-vector RHS...

Solving CPSCF equations
Using DIIS solver

 Iter         Residual      
------  --------------------
    1      0.273422388770
    2      0.242329597600
    3      0.049465231791
    4      0.025313597047
    5      0.010176858376
    6      0.005797675072
    7      0.002091922140
    8      0.000523391680
    9      0.000198903162
   10      0.000042148856

CPSCF converged

Building X...

Building Xtilde...

Building Z-vector RHS...

Solving CPSCF equations
Using DIIS solver

 Iter         Residual      
------  --------------------
    1      0.311810537044
    2      0.233961555927
    3      0.054044117983
    4      0.023281982697
    5      0.008715337567
    6      0.004472425215
    7      0.001813159048
    8      0.000534063116
    9      0.000197870154
   10      0.000047708996

CPSCF converged

Building X...

Building Xtilde...

Building Z-vector RHS...

Solving CPSCF equations
Using DIIS solver

 Iter         Residual      
------  --------------------
    1      0.130704245195
    2      0.110893560319
    3      0.013898628725
    4      0.008363371432
    5      0.001930893083
    6      0.000755968815
    7      0.000144746152
    8      0.000046128604

CPSCF converged

Building X...

Lower state energy:      -231.4724455225
Upper state energy:      -231.4723249207
Energy difference:          0.0001206018
 Energy calculation finished, energy:  0.000000000E+00

Converting Cartesians to HDLC

Converting Cartesians to HDLC

Converting Cartesians to HDLC
 in dlf_makehessian...
Updating Hessian with the BFGS update, No    19
Testing convergence  in cycle   20
    Energy  0.0000E+00 Target: 1.0000E-06 converged?  yes
  Max step  5.7742E-02 Target: 1.8000E-03 converged?   no
  RMS step  2.0072E-02 Target: 1.2000E-03 converged?   no
  Max grad  7.8912E-03 Target: 4.5000E-04 converged?   no
  RMS grad  2.9489E-03 Target: 3.0000E-04 converged?   no

Converting HDLC to Cartesians
DFTD Energy:    -0.0856611 hartree

                      *** Start SCF Iterations ***

 Iter     DIIS Error       Energy change         Energy        Time(s)
------------------------------------------------------------------------
Initial temperature is 5000.000000
| Skip purify step
|    1     0.0307797901    -231.6565213473    -231.6565213473     0.05  
|    2     0.0213885540      +0.3716450616    -231.2848762857     0.05  
|    3     0.0056684320      -0.0061039218    -231.2909802074     0.04  
|    4     0.0054213376      -0.0010131885    -231.2919933959     0.04  
|    5     0.0017577163      -0.0005544517    -231.2925478476     0.04  
|    6     0.0005559291      -0.0001055673    -231.2926534149     0.04  
|    7     0.0002979502      -0.0000149740    -231.2926683888     0.04  
|    8     0.0000747291      -0.0000024838    -231.2926708727     0.03  
|    9     0.0000168495      -0.0000002995    -231.2926711721     0.05  
------------------------------------------------------------------------
FINAL ENERGY: -231.2926711721 a.u.
Fractional Occupation Entropy: 0.0000000000
Mermin Free Energy:            -231.2926711721
DISPERSION CONTRIBUTION TO ENERGY: -0.0856610985 a.u.
HOMO-LUMO GAP: 3.447 eV
CENTER OF MASS: {-0.003812, 0.008067, 0.001224} ANGS
DIPOLE MOMENT: {-0.396623, 0.001981, -0.046961} (|D| = 0.399399) DEBYE

  Active Space Parameters
--------------------------------------------
Number of closed orbitals:              20
Number of active orbitals:               3
Number of virtual orbitals:             77
Number of molecular orbitals:          100
Number of basis functions:             106
Number of active electrons:              4
Number of alpha electrons:               2
Number of beta electrons:                2

  Orbital      Energy        Occupation
-----------------------------------------
     19       -0.514617        1.000000
     20       -0.450976        1.000000
     21       -0.312808        0.666667
     22       -0.205794        0.666667
     23       -0.079118        0.666667
     24        0.168027        0.000000
     25        0.186877        0.000000

  CAS Parameters
--------------------------------------------
Number of determinants:                  9
Number of singlet CSFs:                  6
Number of doublet CSFs:                  0
Number of triplet CSFs:                  3
Number of quartet CSFs:                  0
Number of quintet CSFs:                  0
Number of sextet CSFs:                   0
Number of septet CSFs:                   0
Number of singlet states:                4
Number of doublet states:                0
Number of triplet states:                0
Number of quartet states:                0
Number of quintet states:                0
Number of sextet states:                 0
Number of septet states:                 0
Using the hard-coded solver

Singlet state  1 energy:       -231.67549615718056

        0.96584595878124  X21 X22
       -0.25318685602056  X21 X23
       -0.05342461991731  X22 X23

Singlet state  2 energy:       -231.47295593357239

       -0.51000815440722  X21 X23
       -0.41827381213989  X21 B22 A23
       -0.41827381213989  X21 A22 B23
       -0.38462445682690  B21 X22 A23
       -0.38462445682690  A21 X22 B23
       -0.17745775453470  B21 A22 X23
       -0.17745775453470  A21 B22 X23
        0.13272004370965  X22 X23
       -0.11626114451529  X21 X22

Singlet state  3 energy:       -231.47287073029111

        0.51274000780560  X21 B22 A23
        0.51274000780560  X21 A22 B23
       -0.43558854196383  X21 X23
       -0.31076179830952  B21 X22 A23
       -0.31076179830952  A21 X22 B23
        0.17603842809468  B21 A22 X23
        0.17603842809468  A21 B22 X23
        0.12514837117675  X22 X23
       -0.11692317641699  X21 X22

Singlet state  4 energy:       -231.30783078218940

       -0.57086386208100  X21 X23
        0.48656114170446  B21 X22 A23
        0.48656114170446  A21 X22 B23
        0.42861372029750  X22 X23
       -0.12718921560127  X21 X22

  Root   Mult.   Total Energy (a.u.)   Ex. Energy (a.u.)     Ex. Energy (eV)     Ex. Energy (nm)
-------------------------------------------------------------------------------------------------
     1  singlet       -231.67549616
     2  singlet       -231.47295593          0.20254022          5.51139899        224.95961720
     3  singlet       -231.47287073          0.20262543          5.51371749        224.86502247
     4  singlet       -231.30783078          0.36766537         10.00468223        123.92619558

Singlet state dipole moments:

  Root       Dx         Dy         Dz         |D|  (Debye)
------------------------------------------------------------
     1     0.2801     0.0638     0.0571     0.2929
     2     4.0383    -1.5552    -0.2312     4.3335
     3    -4.5067     1.6941     0.2292     4.8200
     4     0.9294     0.0372    -0.0577     0.9319

Singlet state electronic transitions:

 Transition      Tx        Ty        Tz       |T|    Osc. (a.u.) 
-----------------------------------------------------------------
   1 ->  2    -2.6883    0.1913    0.0154    2.6952    0.9808
   1 ->  3     2.6683   -0.3420   -0.0392    2.6904    0.9778
   1 ->  4     0.2218    0.0704    0.0112    0.2330    0.0133
   2 ->  3    -0.3768    0.0702   -0.0009    0.3833    0.0000
   2 ->  4     2.6343   -0.1792   -0.0054    2.6404    0.7675
   3 ->  4    -3.3385    0.1646    0.0149    3.3426    1.2293

Singlet state velocity transition dipole moments:

 Transition      Px        Py        Pz       |P|    Osc. (a.u.) 
-----------------------------------------------------------------
   1 ->  2     0.3323   -0.0310   -0.0034    0.3338    0.3667
   1 ->  3    -0.3311    0.0561    0.0080    0.3359    0.3712
   1 ->  4    -0.0271   -0.0136   -0.0027    0.0305    0.0017
   2 ->  3    -0.0653    0.0164    0.0023    0.0674   35.1042
   2 ->  4    -0.2903    0.0288    0.0042    0.2918    0.3437
   3 ->  4     0.3888   -0.0190   -0.0018    0.3893    0.6122

Singlet state magnetic transition dipole moments and rotational strengths:

 Transition      Lx        Ly        Lz        |L|    R(vel) (a.u.)
--------------------------------------------------------------------
   1 ->  2    -0.0331    0.0293    0.0693    0.0822   -0.0600
   1 ->  3    -0.1615    0.0156    0.2365    0.2869    0.2776
   1 ->  4     0.1307   -0.0319   -0.2063    0.2463   -0.0070
   2 ->  3    -0.0131   -0.0014    0.0246    0.0278   10.2726
   2 ->  4    -0.1628    0.0189    0.2186    0.2732    0.2951
   3 ->  4     0.0131    0.0220    0.0224    0.0340    0.0282

Singlet state electric quadrupole moments (Cartesian):
Operator origin (a.u.):    -0.007204,     0.015245,     0.002313 

 Root     Qxy        Qxz        Qyz        Qxx        Qyy        Qzz       R^2
--------------------------------------------------------------------------------------------
    1    30.0640   -12.5911    -1.2197   -106.4043   -30.2535    -7.7363   -144.3941
    2    30.8546   -12.3569    -1.1416   -107.3168   -30.4469    -7.8630   -145.6267
    3    32.0113   -12.7292    -1.5390   -111.5647   -30.5389    -7.7680   -149.8716
    4    32.4412   -12.6305    -1.4505   -114.6045   -30.5411    -7.8753   -153.0209

Singlet state electric transition quadrupole moments (Cartesian):

 Transition     Qxy        Qxz        Qyz        Qxx        Qyy        Qzz       norm (a.u.)
--------------------------------------------------------------------------------------------
   1 ->  2    -0.2696     0.1421    -0.0178     7.2647    -0.1573     0.0752     7.2732
   1 ->  3    -0.9114     0.1414     0.3680     8.5260     0.1202    -0.0999     8.5851
   1 ->  4     0.9910    -0.1239    -0.2069    -9.4791    -0.0552    -0.0165     9.5340
   2 ->  3     0.1053     0.0257     0.0235     2.8877    -0.0437    -0.0135     2.8902
   2 ->  4    -0.7126     0.0772     0.2979     5.8004     0.1122    -0.0914     5.8539
   3 ->  4     0.0713     0.1284    -0.1624     2.0659    -0.2182     0.1104     2.0918

Building Xtilde...

Building Z-vector RHS...

Solving CPSCF equations
Using DIIS solver

 Iter         Residual      
------  --------------------
    1      0.261391906841
    2      0.227748865671
    3      0.048677205566
    4      0.024726075084
    5      0.009539183935
    6      0.004984230044
    7      0.001974240081
    8      0.000530729842
    9      0.000202186694
   10      0.000041621531

CPSCF converged

Building X...

Building Xtilde...

Building Z-vector RHS...

Solving CPSCF equations
Using DIIS solver

 Iter         Residual      
------  --------------------
    1      0.313080177442
    2      0.232483890652
    3      0.052757069249
    4      0.022883488294
    5      0.008535346804
    6      0.004400795414
    7      0.001739337640
    8      0.000504812470
    9      0.000193379982
   10      0.000045912349

CPSCF converged

Building X...

Building Xtilde...

Building Z-vector RHS...

Solving CPSCF equations
Using DIIS solver

 Iter         Residual      
------  --------------------
    1      0.139852415890
    2      0.124025198000
    3      0.015169873305
    4      0.008259822823
    5      0.001869543804
    6      0.001064454581
    7      0.000422672257
    8      0.000168895200
    9      0.000058741359

CPSCF converged

Building X...

Lower state energy:      -231.4729559336
Upper state energy:      -231.4728707303
Energy difference:          0.0000852033
 Energy calculation finished, energy:  0.000000000E+00

Converting Cartesians to HDLC

Converting Cartesians to HDLC

Converting Cartesians to HDLC
 in dlf_makehessian...
Updating Hessian with the BFGS update, No    20
Testing convergence  in cycle   21
    Energy  0.0000E+00 Target: 1.0000E-06 converged?  yes
  Max step  5.0050E-02 Target: 1.8000E-03 converged?   no
  RMS step  1.7987E-02 Target: 1.2000E-03 converged?   no
  Max grad  7.1605E-03 Target: 4.5000E-04 converged?   no
  RMS grad  2.7802E-03 Target: 3.0000E-04 converged?   no

Converting HDLC to Cartesians
DFTD Energy:    -0.0857561 hartree

                      *** Start SCF Iterations ***

 Iter     DIIS Error       Energy change         Energy        Time(s)
------------------------------------------------------------------------
Initial temperature is 5000.000000
| Skip purify step
|    1     0.0310002933    -231.6559487013    -231.6559487013     0.05  
|    2     0.0218999708      +0.3709928180    -231.2849558832     0.05  
|    3     0.0059938845      -0.0061558883    -231.2911117716     0.04  
|    4     0.0056625687      -0.0010059417    -231.2921177133     0.04  
|    5     0.0019659479      -0.0005712338    -231.2926889471     0.04  
|    6     0.0006519634      -0.0001207994    -231.2928097465     0.04  
|    7     0.0002726812      -0.0000179421    -231.2928276887     0.04  
|    8     0.0000602056      -0.0000026158    -231.2928303045     0.03  
|    9     0.0000155378      -0.0000002614    -231.2928305658     0.05  
------------------------------------------------------------------------
FINAL ENERGY: -231.2928305658 a.u.
Fractional Occupation Entropy: 0.0000000000
Mermin Free Energy:            -231.2928305658
DISPERSION CONTRIBUTION TO ENERGY: -0.0857560545 a.u.
HOMO-LUMO GAP: 3.446 eV
CENTER OF MASS: {-0.002331, 0.009489, 0.001241} ANGS
DIPOLE MOMENT: {-0.419319, -0.013705, -0.046413} (|D| = 0.422103) DEBYE

  Active Space Parameters
--------------------------------------------
Number of closed orbitals:              20
Number of active orbitals:               3
Number of virtual orbitals:             77
Number of molecular orbitals:          100
Number of basis functions:             106
Number of active electrons:              4
Number of alpha electrons:               2
Number of beta electrons:                2

  Orbital      Energy        Occupation
-----------------------------------------
     19       -0.514551        1.000000
     20       -0.452351        1.000000
     21       -0.313695        0.666667
     22       -0.205698        0.666667
     23       -0.079049        0.666667
     24        0.169600        0.000000
     25        0.186505        0.000000

  CAS Parameters
--------------------------------------------
Number of determinants:                  9
Number of singlet CSFs:                  6
Number of doublet CSFs:                  0
Number of triplet CSFs:                  3
Number of quartet CSFs:                  0
Number of quintet CSFs:                  0
Number of sextet CSFs:                   0
Number of septet CSFs:                   0
Number of singlet states:                4
Number of doublet states:                0
Number of triplet states:                0
Number of quartet states:                0
Number of quintet states:                0
Number of sextet states:                 0
Number of septet states:                 0
Using the hard-coded solver

Singlet state  1 energy:       -231.67623945552097

        0.96547234117592  X21 X22
       -0.25475391582245  X21 X23
       -0.05340186876112  X22 X23

Singlet state  2 energy:       -231.47336418057412

       -0.55829593654732  X21 X23
        0.41945143927758  B21 X22 A23
        0.41945143927758  A21 X22 B23
       -0.35239663091465  X21 B22 A23
       -0.35239663091465  X21 A22 B23
        0.15635494542165  B21 A22 X23
        0.15635494542165  A21 B22 X23
        0.14675452215488  X22 X23
       -0.13277510595802  X21 X22

Singlet state  3 energy:       -231.47331484906036

       -0.55981700822134  X21 B22 A23
       -0.55981700822134  X21 A22 B23
        0.37405159981575  X21 X23
       -0.25920819288688  B21 X22 A23
       -0.25920819288688  A21 X22 B23
        0.19581262196565  B21 A22 X23
        0.19581262196565  A21 B22 X23
       -0.10920246583016  X22 X23
        0.10152396949798  X21 X22

Singlet state  4 energy:       -231.30706213699764

       -0.56936439220539  X21 X23
       -0.48797509227090  B21 X22 A23
       -0.48797509227090  A21 X22 B23
        0.42737956935646  X22 X23
       -0.12689680868464  X21 X22

  Root   Mult.   Total Energy (a.u.)   Ex. Energy (a.u.)     Ex. Energy (eV)     Ex. Energy (nm)
-------------------------------------------------------------------------------------------------
     1  singlet       -231.67623946
     2  singlet       -231.47336418          0.20287527          5.52051620        224.58809326
     3  singlet       -231.47331485          0.20292461          5.52185858        224.53349530
     4  singlet       -231.30706214          0.36917732         10.04582430        123.41866329

Singlet state dipole moments:

  Root       Dx         Dy         Dz         |D|  (Debye)
------------------------------------------------------------
     1     0.2582     0.0593     0.0370     0.2675
     2     3.7376    -1.4842    -0.2115     4.0271
     3    -4.2578     1.6011     0.1872     4.5527
     4     0.9158     0.0208    -0.0592     0.9179

Singlet state electronic transitions:

 Transition      Tx        Ty        Tz       |T|    Osc. (a.u.) 
-----------------------------------------------------------------
   1 ->  2    -2.3422    0.1462    0.0082    2.3468    0.7449
   1 ->  3    -2.9911    0.3645    0.0250    3.0134    1.2284
   1 ->  4     0.2143    0.0722    0.0058    0.2262    0.0126
   2 ->  3     0.7815   -0.2219   -0.0217    0.8127    0.0000
   2 ->  4     2.2182   -0.1587    0.0057    2.2238    0.5483
   3 ->  4     3.6365   -0.1849   -0.0030    3.6412    1.4695

Singlet state velocity transition dipole moments:

 Transition      Px        Py        Pz       |P|    Osc. (a.u.) 
-----------------------------------------------------------------
   1 ->  2     0.2904   -0.0240   -0.0022    0.2914    0.2790
   1 ->  3     0.3716   -0.0599   -0.0063    0.3764    0.4655
   1 ->  4    -0.0263   -0.0139   -0.0018    0.0298    0.0016
   2 ->  3     0.0658   -0.0164   -0.0019    0.0679   61.0099
   2 ->  4    -0.2441    0.0266    0.0023    0.2456    0.2418
   3 ->  4    -0.4243    0.0225    0.0012    0.4249    0.7240

Singlet state magnetic transition dipole moments and rotational strengths:

 Transition      Lx        Ly        Lz        |L|    R(vel) (a.u.)
--------------------------------------------------------------------
   1 ->  2    -0.0500    0.0237    0.0911    0.1066   -0.0754
   1 ->  3     0.1491   -0.0166   -0.2197    0.2661    0.2848
   1 ->  4     0.1252   -0.0287   -0.1982    0.2362   -0.0069
   2 ->  3     0.0121    0.0006   -0.0238    0.0267   16.5732
   2 ->  4    -0.1541    0.0242    0.2135    0.2644    0.2330
   3 ->  4    -0.0326   -0.0101    0.0081    0.0351    0.0820

Singlet state electric quadrupole moments (Cartesian):
Operator origin (a.u.):    -0.004405,     0.017932,     0.002345 

 Root     Qxy        Qxz        Qyz        Qxx        Qyy        Qzz       R^2
--------------------------------------------------------------------------------------------
    1    31.3100   -13.8335    -1.2278   -105.8629   -30.3055    -7.4277   -143.5961
    2    32.1596   -13.6115    -1.1413   -106.2745   -30.5101    -7.5363   -144.3209
    3    33.1865   -13.9899    -1.5306   -111.7220   -30.5638    -7.4698   -149.7556
    4    33.6687   -13.8924    -1.4355   -114.2324   -30.5842    -7.5625   -152.3792

Singlet state electric transition quadrupole moments (Cartesian):

 Transition     Qxy        Qxz        Qyz        Qxx        Qyy        Qzz       norm (a.u.)
--------------------------------------------------------------------------------------------
   1 ->  2    -0.3589     0.1424     0.0212     8.3386    -0.1327     0.0617     8.3488
   1 ->  3     0.8616    -0.1746    -0.3552    -7.5355    -0.1293     0.0931     7.5966
   1 ->  4     0.9743    -0.1399    -0.1944    -9.5522    -0.0544    -0.0216     9.6049
   2 ->  3    -0.2368     0.0167     0.0251    -2.3027     0.0489     0.0047     2.3156
   2 ->  4    -0.7017     0.1360     0.2670     6.0231     0.0807    -0.0679     6.0721
   3 ->  4    -0.1711    -0.0643     0.1936    -1.4609     0.2177    -0.1141     1.5052

Building Xtilde...

Building Z-vector RHS...

Solving CPSCF equations
Using DIIS solver

 Iter         Residual      
------  --------------------
    1      0.234534605020
    2      0.199732793070
    3      0.045738161089
    4      0.023199879640
    5      0.008517021011
    6      0.003802356912
    7      0.001638631099
    8      0.000514794651
    9      0.000200625938
   10      0.000043163315

CPSCF converged

Building X...

Building Xtilde...

Building Z-vector RHS...

Solving CPSCF equations
Using DIIS solver

 Iter         Residual      
------  --------------------
    1      0.311073262286
    2      0.228406798756
    3      0.048926539556
    4      0.021441384986
    5      0.008007868305
    6      0.004087135209
    7      0.001579904127
    8      0.000461513251
    9      0.000181112697
   10      0.000042824364

CPSCF converged

Building X...

Building Xtilde...

Building Z-vector RHS...

Solving CPSCF equations
Using DIIS solver

 Iter         Residual      
------  --------------------
    1      0.166130199809
    2      0.150884075382
    3      0.021617741029
    4      0.009803464917
    5      0.003573964942
    6      0.002343608359
    7      0.000831508668
    8      0.000218690963
    9      0.000087219997

CPSCF converged

Building X...

Lower state energy:      -231.4733641806
Upper state energy:      -231.4733148491
Energy difference:          0.0000493315
 Energy calculation finished, energy:  0.000000000E+00

Converting Cartesians to HDLC

Converting Cartesians to HDLC

Converting Cartesians to HDLC
 in dlf_makehessian...
Updating Hessian with the BFGS update, No    21
Testing convergence  in cycle   22
    Energy  0.0000E+00 Target: 1.0000E-06 converged?  yes
  Max step  4.5865E-02 Target: 1.8000E-03 converged?   no
  RMS step  1.5715E-02 Target: 1.2000E-03 converged?   no
  Max grad  3.3437E-02 Target: 4.5000E-04 converged?   no
  RMS grad  1.3061E-02 Target: 3.0000E-04 converged?   no

Converting HDLC to Cartesians
DFTD Energy:    -0.0858091 hartree

                      *** Start SCF Iterations ***

 Iter     DIIS Error       Energy change         Energy        Time(s)
------------------------------------------------------------------------
Initial temperature is 5000.000000
| Skip purify step
|    1     0.0316948795    -231.6528092548    -231.6528092548     0.05  
|    2     0.0224635726      +0.3677351737    -231.2850740810     0.05  
|    3     0.0064210194      -0.0062575914    -231.2913316725     0.04  
|    4     0.0059115166      -0.0009926920    -231.2923243645     0.04  
|    5     0.0022237648      -0.0005866641    -231.2929110285     0.04  
|    6     0.0007895129      -0.0001425345    -231.2930535630     0.04  
|    7     0.0002384253      -0.0000228582    -231.2930764213     0.04  
|    8     0.0000592744      -0.0000029958    -231.2930794171     0.03  
|    9     0.0000147782      -0.0000002290    -231.2930796462     0.05  
------------------------------------------------------------------------
FINAL ENERGY: -231.2930796462 a.u.
Fractional Occupation Entropy: 0.0000000000
Mermin Free Energy:            -231.2930796462
DISPERSION CONTRIBUTION TO ENERGY: -0.0858091164 a.u.
HOMO-LUMO GAP: 3.444 eV
CENTER OF MASS: {-0.000678, 0.010620, 0.000971} ANGS
DIPOLE MOMENT: {-0.433015, -0.023863, -0.044293} (|D| = 0.435928) DEBYE

  Active Space Parameters
--------------------------------------------
Number of closed orbitals:              20
Number of active orbitals:               3
Number of virtual orbitals:             77
Number of molecular orbitals:          100
Number of basis functions:             106
Number of active electrons:              4
Number of alpha electrons:               2
Number of beta electrons:                2

  Orbital      Energy        Occupation
-----------------------------------------
     19       -0.514851        1.000000
     20       -0.452952        1.000000
     21       -0.314373        0.666667
     22       -0.205524        0.666667
     23       -0.078946        0.666667
     24        0.170659        0.000000
     25        0.186190        0.000000

  CAS Parameters
--------------------------------------------
Number of determinants:                  9
Number of singlet CSFs:                  6
Number of doublet CSFs:                  0
Number of triplet CSFs:                  3
Number of quartet CSFs:                  0
Number of quintet CSFs:                  0
Number of sextet CSFs:                   0
Number of septet CSFs:                   0
Number of singlet states:                4
Number of doublet states:                0
Number of triplet states:                0
Number of quartet states:                0
Number of quintet states:                0
Number of sextet states:                 0
Number of septet states:                 0
Using the hard-coded solver

Singlet state  1 energy:       -231.67690365096553

        0.96506133794224  X21 X22
       -0.25639998364111  X21 X23
       -0.05337986173671  X22 X23

Singlet state  2 energy:       -231.47368509559851

       -0.57819294708676  X21 X23
        0.43334998191954  B21 X22 A23
        0.43334998191954  A21 X22 B23
       -0.31948754893986  X21 B22 A23
       -0.31948754893986  X21 A22 B23
        0.15246245205958  X22 X23
        0.14613270642890  B21 A22 X23
        0.14613270642890  A21 B22 X23
       -0.14145522033533  X21 X22

Singlet state  3 energy:       -231.47365339380937

       -0.57906392989688  X21 B22 A23
       -0.57906392989688  X21 A22 B23
        0.34473757985484  X21 X23
       -0.23266203100592  B21 X22 A23
       -0.23266203100592  A21 X22 B23
        0.20403759660267  B21 A22 X23
        0.20403759660267  A21 B22 X23
       -0.10127778187767  X22 X23
        0.09350304337369  X21 X22

Singlet state  4 energy:       -231.30661949674658

       -0.56799063498417  X21 X23
       -0.48916135634164  B21 X22 A23
       -0.48916135634164  A21 X22 B23
        0.42649416069664  X22 X23
       -0.12659514372853  X21 X22
       -0.02107620837372  X21 B22 A23
       -0.02107620837372  X21 A22 B23

  Root   Mult.   Total Energy (a.u.)   Ex. Energy (a.u.)     Ex. Energy (eV)     Ex. Energy (nm)
-------------------------------------------------------------------------------------------------
     1  singlet       -231.67690365
     2  singlet       -231.47368510          0.20321856          5.52985733        224.20871503
     3  singlet       -231.47365339          0.20325026          5.53071998        224.17374427
     4  singlet       -231.30661950          0.37028415         10.07594283        123.04974612

Singlet state dipole moments:

  Root       Dx         Dy         Dz         |D|  (Debye)
------------------------------------------------------------
     1     0.2394     0.0545     0.0203     0.2463
     2     3.5440    -1.4318    -0.1913     3.8270
     3    -4.1007     1.5319     0.1507     4.3801
     4     0.8768     0.0094    -0.0602     0.8789

Singlet state electronic transitions:

 Transition      Tx        Ty        Tz       |T|    Osc. (a.u.) 
-----------------------------------------------------------------
   1 ->  2    -2.1603    0.1262    0.0069    2.1640    0.6344
   1 ->  3    -3.1354    0.3746    0.0122    3.1577    1.3511
   1 ->  4     0.2045    0.0718    0.0005    0.2168    0.0116
   2 ->  3     0.9680   -0.2921   -0.0305    1.0116    0.0000
   2 ->  4     2.0169   -0.1493    0.0132    2.0225    0.4556
   3 ->  4     3.7590   -0.1954    0.0070    3.7641    1.5778

Singlet state velocity transition dipole moments:

 Transition      Px        Py        Pz       |P|    Osc. (a.u.) 
-----------------------------------------------------------------
   1 ->  2     0.2686   -0.0209   -0.0018    0.2694    0.2380
   1 ->  3     0.3899   -0.0617   -0.0047    0.3948    0.5111
   1 ->  4    -0.0251   -0.0139   -0.0008    0.0287    0.0015
   2 ->  3     0.0660   -0.0165   -0.0017    0.0681   94.4843
   2 ->  4    -0.2222    0.0255    0.0008    0.2237    0.1997
   3 ->  4    -0.4399    0.0243    0.0005    0.4406    0.7749

Singlet state magnetic transition dipole moments and rotational strengths:

 Transition      Lx        Ly        Lz        |L|    R(vel) (a.u.)
--------------------------------------------------------------------
   1 ->  2    -0.0556    0.0179    0.1009    0.1166   -0.0762
   1 ->  3     0.1388   -0.0196   -0.2073    0.2502    0.2770
   1 ->  4     0.1194   -0.0254   -0.1931    0.2284   -0.0067
   2 ->  3     0.0112   -0.0002   -0.0226    0.0253   23.9113
   2 ->  4    -0.1456    0.0264    0.2072    0.2546    0.1987
   3 ->  4    -0.0404    0.0001    0.0195    0.0448    0.1064

Singlet state electric quadrupole moments (Cartesian):
Operator origin (a.u.):    -0.001281,     0.020069,     0.001836 

 Root     Qxy        Qxz        Qyz        Qxx        Qyy        Qzz       R^2
--------------------------------------------------------------------------------------------
    1    32.5448   -14.7762    -1.2011   -105.5066   -30.4640    -7.1918   -143.1624
    2    33.4461   -14.5645    -1.1101   -105.8067   -30.6718    -7.2849   -143.7633
    3    34.3704   -14.9444    -1.4842   -111.6689   -30.7004    -7.2427   -149.6120
    4    34.9044   -14.8470    -1.3873   -114.0294   -30.7311    -7.3235   -152.0840

Singlet state electric transition quadrupole moments (Cartesian):

 Transition     Qxy        Qxz        Qyz        Qxx        Qyy        Qzz       norm (a.u.)
--------------------------------------------------------------------------------------------
   1 ->  2    -0.4060     0.1381     0.0365     8.8553    -0.1190     0.0569     8.8667
   1 ->  3     0.8271    -0.2102    -0.3419    -6.9813    -0.1249     0.0819     7.0432
   1 ->  4     0.9693    -0.1507    -0.1832    -9.6238    -0.0511    -0.0266     9.6756
   2 ->  3    -0.2842     0.0372     0.0464    -1.9976     0.0467     0.0043     2.0191
   2 ->  4    -0.6929     0.1729     0.2470     6.0964     0.0620    -0.0516     6.1436
   3 ->  4    -0.2056    -0.0073     0.2033    -1.2546     0.2091    -0.1107     1.3091

Building Xtilde...

Building Z-vector RHS...

Solving CPSCF equations
Using DIIS solver

 Iter         Residual      
------  --------------------
    1      0.220740317550
    2      0.186675313201
    3      0.043617153294
    4      0.022057882224
    5      0.008022668470
    6      0.003496882912
    7      0.001488939566
    8      0.000490697922
    9      0.000196673493
   10      0.000044214221

CPSCF converged

Building X...

Building Xtilde...

Building Z-vector RHS...

Solving CPSCF equations
Using DIIS solver

 Iter         Residual      
------  --------------------
    1      0.309935454643
    2      0.227902341197
    3      0.046528330493
    4      0.020501633801
    5      0.007695749196
    6      0.003917616569
    7      0.001501917205
    8      0.000434938511
    9      0.000173755367
   10      0.000041104342

CPSCF converged

Building X...

Building Xtilde...

Building Z-vector RHS...

Solving CPSCF equations
Using DIIS solver

 Iter         Residual      
------  --------------------
    1      0.181019556666
    2      0.164001578677
    3      0.025530819424
    4      0.011348590696
    5      0.004268730377
    6      0.002932729482
    7      0.000982285780
    8      0.000242347073
    9      0.000102029295
   10      0.000021478031

CPSCF converged

Building X...

Lower state energy:      -231.4736850956
Upper state energy:      -231.4736533938
Energy difference:          0.0000317018
 Energy calculation finished, energy:  0.000000000E+00

Converting Cartesians to HDLC

Converting Cartesians to HDLC

Converting Cartesians to HDLC
 in dlf_makehessian...
Updating Hessian with the BFGS update, No    22
Testing convergence  in cycle   23
    Energy  0.0000E+00 Target: 1.0000E-06 converged?  yes
  Max step  1.9132E+00 Target: 1.8000E-03 converged?   no
  RMS step  3.1089E-01 Target: 1.2000E-03 converged?   no
  Max grad  7.7785E-03 Target: 4.5000E-04 converged?   no
  RMS grad  2.4476E-03 Target: 3.0000E-04 converged?   no

Converting HDLC to Cartesians
DFTD Energy:    -0.0857857 hartree

                      *** Start SCF Iterations ***

 Iter     DIIS Error       Energy change         Energy        Time(s)
------------------------------------------------------------------------
Initial temperature is 5000.000000
| Skip purify step
|    1     0.0324109339    -231.6497450692    -231.6497450692     0.05  
|    2     0.0229867861      +0.3644051971    -231.2853398722     0.05  
|    3     0.0066022995      -0.0063827087    -231.2917225809     0.04  
|    4     0.0060166886      -0.0009869699    -231.2927095507     0.04  
|    5     0.0023532371      -0.0005834728    -231.2932930235     0.04  
|    6     0.0008185976      -0.0001495365    -231.2934425600     0.04  
|    7     0.0002237830      -0.0000237494    -231.2934663095     0.04  
|    8     0.0000574945      -0.0000030303    -231.2934693397     0.03  
|    9     0.0000144275      -0.0000002180    -231.2934695578     0.05  
------------------------------------------------------------------------
FINAL ENERGY: -231.2934695578 a.u.
Fractional Occupation Entropy: 0.0000000000
Mermin Free Energy:            -231.2934695578
DISPERSION CONTRIBUTION TO ENERGY: -0.0857856509 a.u.
HOMO-LUMO GAP: 3.444 eV
CENTER OF MASS: {0.000532, 0.011704, 0.000438} ANGS
DIPOLE MOMENT: {-0.427399, -0.029546, -0.039160} (|D| = 0.430206) DEBYE

  Active Space Parameters
--------------------------------------------
Number of closed orbitals:              20
Number of active orbitals:               3
Number of virtual orbitals:             77
Number of molecular orbitals:          100
Number of basis functions:             106
Number of active electrons:              4
Number of alpha electrons:               2
Number of beta electrons:                2

  Orbital      Energy        Occupation
-----------------------------------------
     19       -0.515333        1.000000
     20       -0.452900        1.000000
     21       -0.314883        0.666667
     22       -0.205322        0.666667
     23       -0.078745        0.666667
     24        0.171190        0.000000
     25        0.186021        0.000000

  CAS Parameters
--------------------------------------------
Number of determinants:                  9
Number of singlet CSFs:                  6
Number of doublet CSFs:                  0
Number of triplet CSFs:                  3
Number of quartet CSFs:                  0
Number of quintet CSFs:                  0
Number of sextet CSFs:                   0
Number of septet CSFs:                   0
Number of singlet states:                4
Number of doublet states:                0
Number of triplet states:                0
Number of quartet states:                0
Number of quintet states:                0
Number of sextet states:                 0
Number of septet states:                 0
Using the hard-coded solver

Singlet state  1 energy:       -231.67764638587153

        0.96469316494624  X21 X22
       -0.25781372081021  X21 X23
       -0.05343833329439  X22 X23

Singlet state  2 energy:       -231.47398570043617

       -0.54110601062897  X21 X23
        0.40787048590024  B21 X22 A23
        0.40787048590024  A21 X22 B23
       -0.37512397773533  X21 B22 A23
       -0.37512397773533  X21 A22 B23
        0.16585257117069  B21 A22 X23
        0.16585257117069  A21 B22 X23
        0.14156365392599  X22 X23
       -0.13415365272521  X21 X22

Singlet state  3 energy:       -231.47395525561902

        0.54460439587179  X21 B22 A23
        0.54460439587179  X21 A22 B23
       -0.40222861317571  X21 X23
        0.27297858867269  B21 X22 A23
        0.27297858867269  A21 X22 B23
       -0.18850247496085  B21 A22 X23
       -0.18850247496085  A21 B22 X23
        0.11595461046227  X22 X23
       -0.10713444436473  X21 X22

Singlet state  4 energy:       -231.30640602037974

       -0.56676639232987  X21 X23
       -0.49018545495408  B21 X22 A23
       -0.49018545495408  A21 X22 B23
        0.42582070409527  X22 X23
       -0.12629866200113  X21 X22
       -0.02163691020713  X21 B22 A23
       -0.02163691020713  X21 A22 B23

  Root   Mult.   Total Energy (a.u.)   Ex. Energy (a.u.)     Ex. Energy (eV)     Ex. Energy (nm)
-------------------------------------------------------------------------------------------------
     1  singlet       -231.67764639
     2  singlet       -231.47398570          0.20366069          5.54188830        223.72197694
     3  singlet       -231.47395526          0.20369113          5.54271675        223.68853820
     4  singlet       -231.30640602          0.37124037         10.10196266        122.73280442

Singlet state dipole moments:

  Root       Dx         Dy         Dz         |D|  (Debye)
------------------------------------------------------------
     1     0.2246     0.0481     0.0052     0.2297
     2     4.0280    -1.5737    -0.1890     4.3287
     3    -4.5856     1.6612     0.1376     4.8792
     4     0.8350     0.0040    -0.0581     0.8370

Singlet state electronic transitions:

 Transition      Tx        Ty        Tz       |T|    Osc. (a.u.) 
-----------------------------------------------------------------
   1 ->  2    -2.4521    0.1655    0.0077    2.4577    0.8201
   1 ->  3     2.9245   -0.3632    0.0004    2.9470    1.1793
   1 ->  4     0.1939    0.0708   -0.0045    0.2065    0.0105
   2 ->  3    -0.6582    0.1749    0.0184    0.6813    0.0000
   2 ->  4     2.3904   -0.1700    0.0208    2.3965    0.6416
   3 ->  4    -3.5437    0.1821   -0.0130    3.5484    1.4065

Singlet state velocity transition dipole moments:

 Transition      Px        Py        Pz       |P|    Osc. (a.u.) 
-----------------------------------------------------------------
   1 ->  2     0.3055   -0.0276   -0.0022    0.3068    0.3080
   1 ->  3    -0.3639    0.0600    0.0030    0.3689    0.4453
   1 ->  4    -0.0238   -0.0137    0.0001    0.0274    0.0014
   2 ->  3    -0.0662    0.0167    0.0015    0.0683   98.9477
   2 ->  4    -0.2674    0.0280   -0.0005    0.2689    0.2877
   3 ->  4     0.4175   -0.0222    0.0001    0.4180    0.6954

Singlet state magnetic transition dipole moments and rotational strengths:

 Transition      Lx        Ly        Lz        |L|    R(vel) (a.u.)
--------------------------------------------------------------------
   1 ->  2    -0.0393    0.0084    0.0809    0.0903   -0.0609
   1 ->  3    -0.1356    0.0239    0.2108    0.2517    0.2523
   1 ->  4     0.1130   -0.0211   -0.1910    0.2229   -0.0065
   2 ->  3    -0.0104    0.0009    0.0216    0.0240   23.3716
   2 ->  4    -0.1412    0.0276    0.2043    0.2499    0.2294
   3 ->  4     0.0249   -0.0060    0.0036    0.0258    0.0627

Singlet state electric quadrupole moments (Cartesian):
Operator origin (a.u.):     0.001006,     0.022117,     0.000829 

 Root     Qxy        Qxz        Qyz        Qxx        Qyy        Qzz       R^2
--------------------------------------------------------------------------------------------
    1    33.5470   -15.6079    -1.1537   -106.2085   -30.7179    -6.9833   -143.9097
    2    34.4279   -15.4004    -1.0487   -107.1131   -30.9122    -7.0601   -145.0854
    3    35.4071   -15.7872    -1.4253   -111.9571   -30.9404    -7.0441   -149.9416
    4    35.9256   -15.6827    -1.3182   -114.8874   -30.9666    -7.1117   -152.9657

Singlet state electric transition quadrupole moments (Cartesian):

 Transition     Qxy        Qxz        Qyz        Qxx        Qyy        Qzz       norm (a.u.)
--------------------------------------------------------------------------------------------
   1 ->  2    -0.3338     0.0955    -0.0004     8.2419    -0.1237     0.0636     8.2504
   1 ->  3    -0.8539     0.2573     0.3308     7.7643     0.0991    -0.0612     7.8233
   1 ->  4     0.9744    -0.1560    -0.1720    -9.7102    -0.0455    -0.0315     9.7619
   2 ->  3     0.1823     0.0027    -0.0085     2.5600    -0.0387    -0.0090     2.5668
   2 ->  4    -0.7124     0.2022     0.2554     5.9132     0.0729    -0.0515     5.9656
   3 ->  4     0.1207    -0.0200    -0.1725     1.9942    -0.1891     0.0983     2.0167

Building Xtilde...

Building Z-vector RHS...

Solving CPSCF equations
Using DIIS solver

 Iter         Residual      
------  --------------------
    1      0.253473872445
    2      0.219866774731
    3      0.047130334537
    4      0.023450593115
    5      0.009082113773
    6      0.004787855862
    7      0.001943871820
    8      0.000525328091
    9      0.000212718808
   10      0.000042378660

CPSCF converged

Building X...

Building Xtilde...

Building Z-vector RHS...

Solving CPSCF equations
Using DIIS solver

 Iter         Residual      
------  --------------------
    1      0.320364430542
    2      0.240995011387
    3      0.051178055898
    4      0.022531855102
    5      0.008547573994
    6      0.004570245191
    7      0.001744898405
    8      0.000468083195
    9      0.000191979002
   10      0.000044106639

CPSCF converged

Building X...

Building Xtilde...

Building Z-vector RHS...

Solving CPSCF equations
Using DIIS solver

 Iter         Residual      
------  --------------------
    1      0.155103497135
    2      0.139179038131
    3      0.019334942524
    4      0.009362228908
    5      0.002989920508
    6      0.001973089729
    7      0.000723932917
    8      0.000208689061
    9      0.000079259413

CPSCF converged

Building X...

Lower state energy:      -231.4739857004
Upper state energy:      -231.4739552556
Energy difference:          0.0000304448
 Energy calculation finished, energy:  0.000000000E+00

Converting Cartesians to HDLC

Converting Cartesians to HDLC

Converting Cartesians to HDLC
 in dlf_makehessian...
Updating Hessian with the BFGS update, No    23
Testing convergence  in cycle   24
    Energy  0.0000E+00 Target: 1.0000E-06 converged?  yes
  Max step  4.6728E-02 Target: 1.8000E-03 converged?   no
  RMS step  1.4846E-02 Target: 1.2000E-03 converged?   no
  Max grad  3.1073E-02 Target: 4.5000E-04 converged?   no
  RMS grad  1.2482E-02 Target: 3.0000E-04 converged?   no

Converting HDLC to Cartesians
DFTD Energy:    -0.0856899 hartree

                      *** Start SCF Iterations ***

 Iter     DIIS Error       Energy change         Energy        Time(s)
------------------------------------------------------------------------
Initial temperature is 5000.000000
| Skip purify step
|    1     0.0330096547    -231.6482784442    -231.6482784442     0.05  
|    2     0.0234010776      +0.3624921247    -231.2857863195     0.05  
|    3     0.0067890088      -0.0064527802    -231.2922390997     0.04  
|    4     0.0060390023      -0.0009846871    -231.2932237868     0.04  
|    5     0.0023923413      -0.0005721085    -231.2937958953     0.04  
|    6     0.0007799388      -0.0001449964    -231.2939408917     0.04  
|    7     0.0002210654      -0.0000218395    -231.2939627312     0.04  
|    8     0.0000536585      -0.0000028155    -231.2939655467     0.03  
|    9     0.0000148290      -0.0000002014    -231.2939657481     0.05  
------------------------------------------------------------------------
FINAL ENERGY: -231.2939657481 a.u.
Fractional Occupation Entropy: 0.0000000000
Mermin Free Energy:            -231.2939657481
DISPERSION CONTRIBUTION TO ENERGY: -0.0856898538 a.u.
HOMO-LUMO GAP: 3.446 eV
CENTER OF MASS: {0.000971, 0.012401, -0.000376} ANGS
DIPOLE MOMENT: {-0.395754, -0.032170, -0.031512} (|D| = 0.398308) DEBYE

  Active Space Parameters
--------------------------------------------
Number of closed orbitals:              20
Number of active orbitals:               3
Number of virtual orbitals:             77
Number of molecular orbitals:          100
Number of basis functions:             106
Number of active electrons:              4
Number of alpha electrons:               2
Number of beta electrons:                2

  Orbital      Energy        Occupation
-----------------------------------------
     19       -0.515718        1.000000
     20       -0.452502        1.000000
     21       -0.315343        0.666667
     22       -0.205130        0.666667
     23       -0.078480        0.666667
     24        0.171323        0.000000
     25        0.186004        0.000000

  CAS Parameters
--------------------------------------------
Number of determinants:                  9
Number of singlet CSFs:                  6
Number of doublet CSFs:                  0
Number of triplet CSFs:                  3
Number of quartet CSFs:                  0
Number of quintet CSFs:                  0
Number of sextet CSFs:                   0
Number of septet CSFs:                   0
Number of singlet states:                4
Number of doublet states:                0
Number of triplet states:                0
Number of quartet states:                0
Number of quintet states:                0
Number of sextet states:                 0
Number of septet states:                 0
Using the hard-coded solver

Singlet state  1 energy:       -231.67849333512234

        0.96436681072191  X21 X22
       -0.25900263549538  X21 X23
       -0.05363083366335  X22 X23

Singlet state  2 energy:       -231.47428189983984

       -0.50161756309098  X21 X23
       -0.42559993639085  X21 B22 A23
       -0.42559993639085  X21 A22 B23
        0.37891709882621  B21 X22 A23
        0.37891709882621  A21 X22 B23
        0.18199324264822  B21 A22 X23
        0.18199324264822  A21 B22 X23
        0.13037919464399  X22 X23
       -0.12534375926181  X21 X22

Singlet state  3 energy:       -231.47424944688180

        0.50615051345348  X21 B22 A23
        0.50615051345348  X21 A22 B23
       -0.45232965300784  X21 X23
        0.31018599758663  B21 X22 A23
        0.31018599758663  A21 X22 B23
       -0.17281042990225  B21 A22 X23
       -0.17281042990225  A21 B22 X23
        0.12842259424477  X22 X23
       -0.11988011592910  X21 X22

Singlet state  4 energy:       -231.30623912652374

       -0.56553950586221  X21 X23
       -0.49128325201208  B21 X22 A23
       -0.49128325201208  A21 X22 B23
        0.42509392361189  X22 X23
       -0.12605528208231  X21 X22
       -0.02063294483122  X21 B22 A23
       -0.02063294483122  X21 A22 B23

  Root   Mult.   Total Energy (a.u.)   Ex. Energy (a.u.)     Ex. Energy (eV)     Ex. Energy (nm)
-------------------------------------------------------------------------------------------------
     1  singlet       -231.67849334
     2  singlet       -231.47428190          0.20421144          5.55687497        223.11860796
     3  singlet       -231.47424945          0.20424389          5.55775806        223.08315594
     4  singlet       -231.30623913          0.37225421         10.12955073        122.39853873

Singlet state dipole moments:

  Root       Dx         Dy         Dz         |D|  (Debye)
------------------------------------------------------------
     1     0.2106     0.0395    -0.0086     0.2144
     2     4.3678    -1.6541    -0.1784     4.6739
     3    -4.8791     1.7291     0.1197     5.1779
     4     0.7954     0.0018    -0.0544     0.7972

Singlet state electronic transitions:

 Transition      Tx        Ty        Tz       |T|    Osc. (a.u.) 
-----------------------------------------------------------------
   1 ->  2    -2.7116    0.2038    0.0068    2.7192    1.0067
   1 ->  3     2.7009   -0.3469    0.0127    2.7231    1.0097
   1 ->  4     0.1823    0.0682   -0.0100    0.1949    0.0094
   2 ->  3    -0.3253    0.0547    0.0093    0.3300    0.0000
   2 ->  4     2.7299   -0.1876    0.0291    2.7365    0.8389
   3 ->  4    -3.3041    0.1676   -0.0169    3.3084    1.2259

Singlet state velocity transition dipole moments:

 Transition      Px        Py        Pz       |P|    Osc. (a.u.) 
-----------------------------------------------------------------
   1 ->  2     0.3384   -0.0341   -0.0024    0.3401    0.3776
   1 ->  3    -0.3364    0.0574    0.0012    0.3413    0.3802
   1 ->  4    -0.0224   -0.0132    0.0010    0.0260    0.0012
   2 ->  3    -0.0667    0.0169    0.0013    0.0688   94.3708
   2 ->  4    -0.3090    0.0300   -0.0019    0.3104    0.3823
   3 ->  4     0.3914   -0.0200    0.0004    0.3919    0.6095

Singlet state magnetic transition dipole moments and rotational strengths:

 Transition      Lx        Ly        Lz        |L|    R(vel) (a.u.)
--------------------------------------------------------------------
   1 ->  2    -0.0244   -0.0026    0.0651    0.0696   -0.0408
   1 ->  3    -0.1299    0.0256    0.2129    0.2507    0.2225
   1 ->  4     0.1059   -0.0154   -0.1917    0.2196   -0.0064
   2 ->  3    -0.0097    0.0016    0.0205    0.0228   20.9285
   2 ->  4    -0.1343    0.0291    0.1995    0.2422    0.2499
   3 ->  4     0.0110   -0.0123    0.0280    0.0325    0.0270

Singlet state electric quadrupole moments (Cartesian):
Operator origin (a.u.):     0.001835,     0.023434,    -0.000711 

 Root     Qxy        Qxz        Qyz        Qxx        Qyy        Qzz       R^2
--------------------------------------------------------------------------------------------
    1    34.1883   -16.4158    -1.0870   -108.1053   -30.9920    -6.7934   -145.8907
    2    35.0778   -16.2215    -0.9752   -109.7315   -31.1705    -6.8546   -147.7566
    3    36.0609   -16.5931    -1.3381   -113.3411   -31.1926    -6.8632   -151.3969
    4    36.5976   -16.4883    -1.2288   -116.9647   -31.2145    -6.9179   -155.0971

Singlet state electric transition quadrupole moments (Cartesian):

 Transition     Qxy        Qxz        Qyz        Qxx        Qyy        Qzz       norm (a.u.)
--------------------------------------------------------------------------------------------
   1 ->  2    -0.2752     0.0425    -0.0330     7.6021    -0.1237     0.0665     7.6086
   1 ->  3    -0.8706     0.2915     0.3140     8.4706     0.0725    -0.0398     8.5264
   1 ->  4     0.9863    -0.1565    -0.1601    -9.8220    -0.0378    -0.0364     9.8741
   2 ->  3     0.0838     0.0402     0.0267     2.9950    -0.0321    -0.0084     2.9967
   2 ->  4    -0.7154     0.2326     0.2571     5.6467     0.0776    -0.0484     5.7031
   3 ->  4     0.0253    -0.0443    -0.1423     2.6796    -0.1680     0.0862     2.6905

Building Xtilde...

Building Z-vector RHS...

Solving CPSCF equations
Using DIIS solver

 Iter         Residual      
------  --------------------
    1      0.279571802477
    2      0.246932450315
    3      0.049338000010
    4      0.024467275300
    5      0.010162042096
    6      0.006148378355
    7      0.002123066605
    8      0.000516727105
    9      0.000218967667
   10      0.000042027289

CPSCF converged

Building X...

Building Xtilde...

Building Z-vector RHS...

Solving CPSCF equations
Using DIIS solver

 Iter         Residual      
------  --------------------
    1      0.325003461119
    2      0.251009280335
    3      0.053949939241
    4      0.023610429803
    5      0.009202115746
    6      0.005078783624
    7      0.001928670863
    8      0.000494149727
    9      0.000207485255
   10      0.000046652281

CPSCF converged

Building X...

Building Xtilde...

Building Z-vector RHS...

Solving CPSCF equations
Using DIIS solver

 Iter         Residual      
------  --------------------
    1      0.135519165628
    2      0.116067564728
    3      0.014876282913
    4      0.008620170051
    5      0.001843440521
    6      0.001021912406
    7      0.000377041850
    8      0.000158439180
    9      0.000056916197

CPSCF converged

Building X...

Lower state energy:      -231.4742818998
Upper state energy:      -231.4742494469
Energy difference:          0.0000324530
 Energy calculation finished, energy:  0.000000000E+00

Converting Cartesians to HDLC

Converting Cartesians to HDLC

Converting Cartesians to HDLC
 in dlf_makehessian...
Updating Hessian with the BFGS update, No    24
Testing convergence  in cycle   25
    Energy  0.0000E+00 Target: 1.0000E-06 converged?  yes
  Max step  1.7857E+00 Target: 1.8000E-03 converged?   no
  RMS step  2.9049E-01 Target: 1.2000E-03 converged?   no
  Max grad  9.4048E-03 Target: 4.5000E-04 converged?   no
  RMS grad  2.7420E-03 Target: 3.0000E-04 converged?   no

Converting HDLC to Cartesians
DFTD Energy:    -0.0855687 hartree

                      *** Start SCF Iterations ***

 Iter     DIIS Error       Energy change         Energy        Time(s)
------------------------------------------------------------------------
Initial temperature is 5000.000000
| Skip purify step
|    1     0.0334935577    -231.6493189802    -231.6493189802     0.05  
|    2     0.0236760070      +0.3629482131    -231.2863707671     0.05  
|    3     0.0070330510      -0.0063950493    -231.2927658164     0.04  
|    4     0.0060877369      -0.0009797590    -231.2937455754     0.04  
|    5     0.0024238133      -0.0005639820    -231.2943095574     0.04  
|    6     0.0007671269      -0.0001379787    -231.2944475361     0.04  
|    7     0.0002275028      -0.0000204296    -231.2944679657     0.04  
|    8     0.0000545974      -0.0000027252    -231.2944706909     0.03  
|    9     0.0000148606      -0.0000001870    -231.2944708779     0.05  
------------------------------------------------------------------------
FINAL ENERGY: -231.2944708779 a.u.
Fractional Occupation Entropy: 0.0000000000
Mermin Free Energy:            -231.2944708779
DISPERSION CONTRIBUTION TO ENERGY: -0.0855686999 a.u.
HOMO-LUMO GAP: 3.448 eV
CENTER OF MASS: {0.000704, 0.012357, -0.001428} ANGS
DIPOLE MOMENT: {-0.341399, -0.033068, -0.023671} (|D| = 0.343813) DEBYE

  Active Space Parameters
--------------------------------------------
Number of closed orbitals:              20
Number of active orbitals:               3
Number of virtual orbitals:             77
Number of molecular orbitals:          100
Number of basis functions:             106
Number of active electrons:              4
Number of alpha electrons:               2
Number of beta electrons:                2

  Orbital      Energy        Occupation
-----------------------------------------
     19       -0.515844        1.000000
     20       -0.452204        1.000000
     21       -0.315900        0.666667
     22       -0.204968        0.666667
     23       -0.078248        0.666667
     24        0.171363        0.000000
     25        0.186054        0.000000

  CAS Parameters
--------------------------------------------
Number of determinants:                  9
Number of singlet CSFs:                  6
Number of doublet CSFs:                  0
Number of triplet CSFs:                  3
Number of quartet CSFs:                  0
Number of quintet CSFs:                  0
Number of sextet CSFs:                   0
Number of septet CSFs:                   0
Number of singlet states:                4
Number of doublet states:                0
Number of triplet states:                0
Number of quartet states:                0
Number of quintet states:                0
Number of sextet states:                 0
Number of septet states:                 0
Using the hard-coded solver

Singlet state  1 energy:       -231.67937475548848

        0.96402029168440  X21 X22
       -0.26021255111407  X21 X23
       -0.05394670196438  X22 X23

Singlet state  2 energy:       -231.47456527861098

       -0.53058697312321  X21 X23
       -0.39552697078701  X21 B22 A23
       -0.39552697078701  X21 A22 B23
        0.39449664496021  B21 X22 A23
        0.39449664496021  A21 X22 B23
        0.16899027337937  B21 A22 X23
        0.16899027337937  A21 B22 X23
        0.13897259173160  X22 X23
       -0.13382930432480  X21 X22

Singlet state  3 energy:       -231.47454491560751

        0.52998714204934  X21 B22 A23
        0.52998714204934  X21 A22 B23
       -0.42046972142680  X21 X23
        0.28783722006949  B21 X22 A23
        0.28783722006949  A21 X22 B23
       -0.18537415631443  B21 A22 X23
       -0.18537415631443  A21 B22 X23
        0.11938664221393  X22 X23
       -0.11292305068342  X21 X22

Singlet state  4 energy:       -231.30592176919086

       -0.56412089340926  X21 X23
       -0.49268408257999  B21 X22 A23
       -0.49268408257999  A21 X22 B23
        0.42399999341217  X22 X23
       -0.12594324995690  X21 X22

  Root   Mult.   Total Energy (a.u.)   Ex. Energy (a.u.)     Ex. Energy (eV)     Ex. Energy (nm)
-------------------------------------------------------------------------------------------------
     1  singlet       -231.67937476
     2  singlet       -231.47456528          0.20480948          5.57314850        222.46710389
     3  singlet       -231.47454492          0.20482984          5.57370261        222.44498749
     4  singlet       -231.30592177          0.37345299         10.16217112        122.00564152

Singlet state dipole moments:

  Root       Dx         Dy         Dz         |D|  (Debye)
------------------------------------------------------------
     1     0.1933     0.0294    -0.0200     0.1965
     2     4.3705    -1.6449    -0.1547     4.6724
     3    -4.7968     1.7053     0.0891     5.0917
     4     0.7522    -0.0003    -0.0529     0.7541

Singlet state electronic transitions:

 Transition      Tx        Ty        Tz       |T|    Osc. (a.u.) 
-----------------------------------------------------------------
   1 ->  2    -2.5342    0.1883    0.0084    2.5412    0.8818
   1 ->  3     2.8841   -0.3563    0.0239    2.9061    1.1533
   1 ->  4     0.1688    0.0631   -0.0164    0.1809    0.0081
   2 ->  3    -0.5442    0.1392    0.0185    0.5620    0.0000
   2 ->  4     2.5417   -0.1757    0.0345    2.5480    0.7299
   3 ->  4    -3.4660    0.1802   -0.0240    3.4707    1.3541

Singlet state velocity transition dipole moments:

 Transition      Px        Py        Pz       |P|    Osc. (a.u.) 
-----------------------------------------------------------------
   1 ->  2     0.3168   -0.0316   -0.0025    0.3184    0.3299
   1 ->  3    -0.3600    0.0593   -0.0003    0.3648    0.4332
   1 ->  4    -0.0208   -0.0123    0.0022    0.0242    0.0010
   2 ->  3    -0.0675    0.0170    0.0010    0.0696  151.3478
   2 ->  4    -0.2885    0.0283   -0.0032    0.2899    0.3322
   3 ->  4     0.4107   -0.0223    0.0007    0.4114    0.6690

Singlet state magnetic transition dipole moments and rotational strengths:

 Transition      Lx        Ly        Lz        |L|    R(vel) (a.u.)
--------------------------------------------------------------------
   1 ->  2    -0.0295   -0.0103    0.0851    0.0907   -0.0451
   1 ->  3    -0.1195    0.0270    0.2025    0.2367    0.2176
   1 ->  4     0.0986   -0.0091   -0.1942    0.2180   -0.0063
   2 ->  3    -0.0092    0.0025    0.0191    0.0214   31.8302
   2 ->  4    -0.1243    0.0283    0.1971    0.2347    0.2136
   3 ->  4     0.0181   -0.0234    0.0245    0.0384    0.0473

Singlet state electric quadrupole moments (Cartesian):
Operator origin (a.u.):     0.001330,     0.023351,    -0.002698 

 Root     Qxy        Qxz        Qyz        Qxx        Qyy        Qzz       R^2
--------------------------------------------------------------------------------------------
    1    34.4381   -17.1689    -1.0075   -110.5109   -31.1991    -6.6325   -148.3425
    2    35.3848   -16.9771    -0.8864   -112.0232   -31.3672    -6.6832   -150.0736
    3    36.2739   -17.3538    -1.2407   -116.1035   -31.3659    -6.7065   -154.1760
    4    36.8798   -17.2374    -1.1269   -119.5832   -31.3908    -6.7534   -157.7274

Singlet state electric transition quadrupole moments (Cartesian):

 Transition     Qxy        Qxz        Qyz        Qxx        Qyy        Qzz       norm (a.u.)
--------------------------------------------------------------------------------------------
   1 ->  2    -0.3595     0.0302    -0.0162     8.2274    -0.1109     0.0629     8.2363
   1 ->  3    -0.8283     0.3139     0.2982     7.9530     0.0637    -0.0277     8.0080
   1 ->  4     0.9997    -0.1548    -0.1477    -9.9551    -0.0287    -0.0423    10.0075
   2 ->  3     0.1335     0.0175     0.0047     2.7997    -0.0291    -0.0072     2.8031
   2 ->  4    -0.6974     0.2528     0.2329     5.7501     0.0536    -0.0304     5.8028
   3 ->  4     0.0272    -0.1045    -0.1507     2.4661    -0.1568     0.0809     2.4794

Building Xtilde...

Building Z-vector RHS...

Solving CPSCF equations
Using DIIS solver

 Iter         Residual      
------  --------------------
    1      0.272889267873
    2      0.241126222394
    3      0.048892555805
    4      0.024337701603
    5      0.010137054517
    6      0.006082606613
    7      0.002154303389
    8      0.000538110808
    9      0.000228657312
   10      0.000044175654

CPSCF converged

Building X...

Building Xtilde...

Building Z-vector RHS...

Solving CPSCF equations
Using DIIS solver

 Iter         Residual      
------  --------------------
    1      0.329207945051
    2      0.255644016312
    3      0.053351659324
    4      0.023729829299
    5      0.009286873940
    6      0.005252361480
    7      0.001961468937
    8      0.000489471998
    9      0.000208730712
   10      0.000045931329

CPSCF converged

Building X...

Building Xtilde...

Building Z-vector RHS...

Solving CPSCF equations
Using DIIS solver

 Iter         Residual      
------  --------------------
    1      0.147340163818
    2      0.129839718742
    3      0.017821075616
    4      0.009246155388
    5      0.002510131298
    6      0.001676545905
    7      0.000640485091
    8      0.000202799259
    9      0.000073153052

CPSCF converged

Building X...

Lower state energy:      -231.4745652786
Upper state energy:      -231.4745449156
Energy difference:          0.0000203630
 Energy calculation finished, energy:  0.000000000E+00

Converting Cartesians to HDLC

Converting Cartesians to HDLC

Converting Cartesians to HDLC
 in dlf_makehessian...
Updating Hessian with the BFGS update, No    25
Testing convergence  in cycle   26
    Energy  0.0000E+00 Target: 1.0000E-06 converged?  yes
  Max step  8.7266E-02 Target: 1.8000E-03 converged?   no
  RMS step  2.2607E-02 Target: 1.2000E-03 converged?   no
  Max grad  4.2623E-03 Target: 4.5000E-04 converged?   no
  RMS grad  2.2530E-03 Target: 3.0000E-04 converged?   no

Converting HDLC to Cartesians
DFTD Energy:    -0.0854699 hartree

                      *** Start SCF Iterations ***

 Iter     DIIS Error       Energy change         Energy        Time(s)
------------------------------------------------------------------------
Initial temperature is 5000.000000
| Skip purify step
|    1     0.0339934440    -231.6517494475    -231.6517494475     0.05  
|    2     0.0239534291      +0.3647294288    -231.2870200187     0.05  
|    3     0.0072713267      -0.0062433278    -231.2932633465     0.04  
|    4     0.0061480214      -0.0009778493    -231.2942411958     0.04  
|    5     0.0023799371      -0.0005549145    -231.2947961104     0.04  
|    6     0.0007351857      -0.0001225400    -231.2949186503     0.04  
|    7     0.0002379832      -0.0000175344    -231.2949361847     0.04  
|    8     0.0000635470      -0.0000025384    -231.2949387231     0.03  
|    9     0.0000145821      -0.0000001604    -231.2949388835     0.05  
------------------------------------------------------------------------
FINAL ENERGY: -231.2949388835 a.u.
Fractional Occupation Entropy: 0.0000000000
Mermin Free Energy:            -231.2949388835
DISPERSION CONTRIBUTION TO ENERGY: -0.0854699077 a.u.
HOMO-LUMO GAP: 3.449 eV
CENTER OF MASS: {0.000089, 0.011608, -0.002724} ANGS
DIPOLE MOMENT: {-0.270767, -0.032604, -0.017813} (|D| = 0.273304) DEBYE

  Active Space Parameters
--------------------------------------------
Number of closed orbitals:              20
Number of active orbitals:               3
Number of virtual orbitals:             77
Number of molecular orbitals:          100
Number of basis functions:             106
Number of active electrons:              4
Number of alpha electrons:               2
Number of beta electrons:                2

  Orbital      Energy        Occupation
-----------------------------------------
     19       -0.515729        1.000000
     20       -0.452331        1.000000
     21       -0.316703        0.666667
     22       -0.204826        0.666667
     23       -0.078092        0.666667
     24        0.171629        0.000000
     25        0.186064        0.000000

  CAS Parameters
--------------------------------------------
Number of determinants:                  9
Number of singlet CSFs:                  6
Number of doublet CSFs:                  0
Number of triplet CSFs:                  3
Number of quartet CSFs:                  0
Number of quintet CSFs:                  0
Number of sextet CSFs:                   0
Number of septet CSFs:                   0
Number of singlet states:                4
Number of doublet states:                0
Number of triplet states:                0
Number of quartet states:                0
Number of quintet states:                0
Number of sextet states:                 0
Number of septet states:                 0
Using the hard-coded solver

Singlet state  1 energy:       -231.68030396376759

       -0.96356204955054  X21 X22
        0.26179179533829  X21 X23
        0.05435818950705  X22 X23

Singlet state  2 energy:       -231.47487263481531

        0.66558714397038  X21 X23
       -0.47416001880783  B21 X22 A23
       -0.47416001880783  A21 X22 B23
       -0.18113305093930  X22 X23
        0.17476137509091  X21 X22
       -0.14400555993646  X21 B22 A23
       -0.14400555993646  X21 A22 B23
        0.03544279869163  B21 A22 X23
        0.03544279869163  A21 B22 X23

Singlet state  3 energy:       -231.47485355805537

       -0.64536144718886  X21 B22 A23
       -0.64536144718886  X21 A22 B23
        0.24837155172618  B21 A22 X23
        0.24837155172618  A21 B22 X23
       -0.13431022648833  X21 X23
        0.10922420645979  B21 X22 A23
        0.10922420645979  A21 X22 B23
        0.03024032419351  X22 X23
       -0.02875379715190  X21 X22

Singlet state  4 energy:       -231.30531331537750

       -0.56231006297244  X21 X23
       -0.49456627101406  B21 X22 A23
       -0.49456627101406  A21 X22 B23
        0.42226535878113  X22 X23
       -0.12599565393756  X21 X22

  Root   Mult.   Total Energy (a.u.)   Ex. Energy (a.u.)     Ex. Energy (eV)     Ex. Energy (nm)
-------------------------------------------------------------------------------------------------
     1  singlet       -231.68030396
     2  singlet       -231.47487263          0.20543133          5.59006996        221.79368357
     3  singlet       -231.47485356          0.20545041          5.59058906        221.77308929
     4  singlet       -231.30531332          0.37499065         10.20401303        121.50535318

Singlet state dipole moments:

  Root       Dx         Dy         Dz         |D|  (Debye)
------------------------------------------------------------
     1     0.1691     0.0190    -0.0289     0.1726
     2    -2.2690     0.6475     0.0284     2.3597
     3     1.9512    -0.6035    -0.1045     2.0451
     4     0.6918    -0.0025    -0.0586     0.6943

Singlet state electronic transitions:

 Transition      Tx        Ty        Tz       |T|    Osc. (a.u.) 
-----------------------------------------------------------------
   1 ->  2     0.5779   -0.1399    0.0349    0.5956    0.0486
   1 ->  3     3.8088   -0.3755    0.0157    3.8273    2.0064
   1 ->  4    -0.1511   -0.0556    0.0248    0.1629    0.0066
   2 ->  3    -1.7432    0.6308    0.0339    1.8542    0.0000
   2 ->  4     0.9741   -0.0259   -0.0057    0.9745    0.1073
   3 ->  4     4.1978   -0.2478    0.0501    4.2054    1.9989

Singlet state velocity transition dipole moments:

 Transition      Px        Py        Pz       |P|    Osc. (a.u.) 
-----------------------------------------------------------------
   1 ->  2    -0.0722    0.0233   -0.0036    0.0760    0.0187
   1 ->  3    -0.4770    0.0631    0.0007    0.4811    0.7511
   1 ->  4     0.0187    0.0109   -0.0037    0.0220    0.0009
   2 ->  3    -0.0687    0.0171    0.0007    0.0708  166.3780
   2 ->  4    -0.1232   -0.0005    0.0026    0.1233    0.0597
   3 ->  4    -0.4907    0.0357   -0.0042    0.4920    0.9517

Singlet state magnetic transition dipole moments and rotational strengths:

 Transition      Lx        Ly        Lz        |L|    R(vel) (a.u.)
--------------------------------------------------------------------
   1 ->  2    -0.1009    0.0094    0.2093    0.2325    0.0329
   1 ->  3    -0.0515    0.0348    0.0539    0.0823    0.1304
   1 ->  4    -0.0906    0.0028    0.1976    0.2174   -0.0064
   2 ->  3    -0.0086    0.0037    0.0172    0.0196   33.3052
   2 ->  4     0.0612    0.0067   -0.1520    0.1640   -0.0469
   3 ->  4    -0.0984    0.0439    0.1225    0.1632    0.2910

Singlet state electric quadrupole moments (Cartesian):
Operator origin (a.u.):     0.000168,     0.021936,    -0.005148 

 Root     Qxy        Qxz        Qyz        Qxx        Qyy        Qzz       R^2
--------------------------------------------------------------------------------------------
    1    34.3762   -17.8392    -0.9188   -112.6098   -31.3273    -6.4959   -150.4330
    2    35.9578   -17.8586    -0.9831   -113.7955   -31.4961    -6.5617   -151.8533
    3    35.5944   -17.8254    -0.9394   -118.8301   -31.4469    -6.5480   -156.8249
    4    36.8469   -17.9062    -1.0153   -121.9379   -31.4862    -6.6137   -160.0378

Singlet state electric transition quadrupole moments (Cartesian):

 Transition     Qxy        Qxz        Qyz        Qxx        Qyy        Qzz       norm (a.u.)
--------------------------------------------------------------------------------------------
   1 ->  2    -0.8591     0.2586     0.1989    11.4332    -0.0320     0.0342    11.4701
   1 ->  3    -0.2096     0.2257     0.1946    -1.2303     0.1078    -0.0542     1.2888
   1 ->  4    -1.0119     0.1535     0.1338    10.1060     0.0183     0.0501    10.1588
   2 ->  3     0.3734    -0.1974    -0.1676    -2.3192     0.0099    -0.0172     2.3633
   2 ->  4     0.4551    -0.0632    -0.0310    -5.6839     0.0814    -0.0451     5.7032
   3 ->  4    -0.4922     0.3107     0.2563     2.6266     0.1189    -0.0582     2.7057

Building Xtilde...

Building Z-vector RHS...

Solving CPSCF equations
Using DIIS solver

 Iter         Residual      
------  --------------------
    1      0.152467360596
    2      0.122477833239
    3      0.028727793997
    4      0.009798754540
    5      0.003877312494
    6      0.001558044786
    7      0.000678745382
    8      0.000295494353
    9      0.000127374552
   10      0.000031865622

CPSCF converged

Building X...

Building Xtilde...

Building Z-vector RHS...

Solving CPSCF equations
Using DIIS solver

 Iter         Residual      
------  --------------------
    1      0.278715277771
    2      0.236444938305
    3      0.028460434046
    4      0.016333427544
    5      0.005723960722
    6      0.003839336787
    7      0.001087300305
    8      0.000215682457
    9      0.000112656220
   10      0.000022413396

CPSCF converged

Building X...

Building Xtilde...

Building Z-vector RHS...

Solving CPSCF equations
Using DIIS solver

 Iter         Residual      
------  --------------------
    1      0.256177041264
    2      0.215610016014
    3      0.046907596731
    4      0.022142014563
    5      0.008888215173
    6      0.005996301440
    7      0.001891293294
    8      0.000410893771
    9      0.000172776584
   10      0.000028233566

CPSCF converged

Building X...

Lower state energy:      -231.4748726348
Upper state energy:      -231.4748535581
Energy difference:          0.0000190768
 Energy calculation finished, energy:  0.000000000E+00

Converting Cartesians to HDLC

Converting Cartesians to HDLC

Converting Cartesians to HDLC
 in dlf_makehessian...
Updating Hessian with the BFGS update, No    26
Testing convergence  in cycle   27
    Energy  0.0000E+00 Target: 1.0000E-06 converged?  yes
  Max step  6.1148E-02 Target: 1.8000E-03 converged?   no
  RMS step  1.8506E-02 Target: 1.2000E-03 converged?   no
  Max grad  1.9268E-02 Target: 4.5000E-04 converged?   no
  RMS grad  8.1351E-03 Target: 3.0000E-04 converged?   no

Converting HDLC to Cartesians
DFTD Energy:    -0.0854267 hartree

                      *** Start SCF Iterations ***

 Iter     DIIS Error       Energy change         Energy        Time(s)
------------------------------------------------------------------------
Initial temperature is 5000.000000
| Skip purify step
|    1     0.0347408759    -231.6546631626    -231.6546631626     0.05  
|    2     0.0243554330      +0.3669906453    -231.2876725174     0.05  
|    3     0.0074620109      -0.0060473317    -231.2937198491     0.04  
|    4     0.0061974561      -0.0009791945    -231.2946990436     0.04  
|    5     0.0022472119      -0.0005380422    -231.2952370857     0.04  
|    6     0.0006385304      -0.0001005376    -231.2953376233     0.04  
|    7     0.0002964134      -0.0000119754    -231.2953495987     0.04  
|    8     0.0000651336      -0.0000020316    -231.2953516302     0.03  
|    9     0.0000139632      -0.0000001328    -231.2953517630     0.05  
------------------------------------------------------------------------
FINAL ENERGY: -231.2953517630 a.u.
Fractional Occupation Entropy: 0.0000000000
Mermin Free Energy:            -231.2953517630
DISPERSION CONTRIBUTION TO ENERGY: -0.0854267259 a.u.
HOMO-LUMO GAP: 3.447 eV
CENTER OF MASS: {-0.000519, 0.010330, -0.004316} ANGS
DIPOLE MOMENT: {-0.189344, -0.029753, -0.015835} (|D| = 0.192320) DEBYE

  Active Space Parameters
--------------------------------------------
Number of closed orbitals:              20
Number of active orbitals:               3
Number of virtual orbitals:             77
Number of molecular orbitals:          100
Number of basis functions:             106
Number of active electrons:              4
Number of alpha electrons:               2
Number of beta electrons:                2

  Orbital      Energy        Occupation
-----------------------------------------
     19       -0.515365        1.000000
     20       -0.453092        1.000000
     21       -0.317846        0.666667
     22       -0.204686        0.666667
     23       -0.078012        0.666667
     24        0.172346        0.000000
     25        0.185953        0.000000

  CAS Parameters
--------------------------------------------
Number of determinants:                  9
Number of singlet CSFs:                  6
Number of doublet CSFs:                  0
Number of triplet CSFs:                  3
Number of quartet CSFs:                  0
Number of quintet CSFs:                  0
Number of sextet CSFs:                   0
Number of septet CSFs:                   0
Number of singlet states:                4
Number of doublet states:                0
Number of triplet states:                0
Number of quartet states:                0
Number of quintet states:                0
Number of sextet states:                 0
Number of septet states:                 0
Using the hard-coded solver

Singlet state  1 energy:       -231.68133608579137

       -0.96293091480315  X21 X22
        0.26396815252399  X21 X23
        0.05484578360344  X22 X23

Singlet state  2 energy:       -231.47525265867262

       -0.63221043772543  X21 X23
        0.44696799223222  B21 X22 A23
        0.44696799223222  A21 X22 B23
        0.25320040837887  X21 B22 A23
        0.25320040837887  X21 A22 B23
        0.17271568614533  X22 X23
       -0.16937358398967  X21 X22
       -0.08369640813739  B21 A22 X23
       -0.08369640813739  A21 B22 X23

Singlet state  3 energy:       -231.47518450233889

       -0.61061521875784  X21 B22 A23
       -0.61061521875784  X21 A22 B23
       -0.25444886239694  X21 X23
        0.23689777902055  B21 A22 X23
        0.23689777902055  A21 B22 X23
        0.18650664459665  B21 X22 A23
        0.18650664459665  A21 X22 B23
        0.06426162019528  X22 X23
       -0.06011453626427  X21 X22

Singlet state  4 energy:       -231.30432191078063

        0.56003906941592  X21 X23
        0.49700035184572  B21 X22 A23
        0.49700035184572  A21 X22 B23
       -0.41968368917697  X22 X23
        0.12625071934336  X21 X22

  Root   Mult.   Total Energy (a.u.)   Ex. Energy (a.u.)     Ex. Energy (eV)     Ex. Energy (nm)
-------------------------------------------------------------------------------------------------
     1  singlet       -231.68133609
     2  singlet       -231.47525266          0.20608343          5.60781445        221.09187433
     3  singlet       -231.47518450          0.20615158          5.60966907        221.01877855
     4  singlet       -231.30432191          0.37701418         10.25907598        120.85320444

Singlet state dipole moments:

  Root       Dx         Dy         Dz         |D|  (Debye)
------------------------------------------------------------
     1     0.1361     0.0098    -0.0348     0.1408
     2    -3.7046     1.1712     0.0350     3.8855
     3     3.5061    -1.1425    -0.1282     3.6898
     4     0.5991    -0.0024    -0.0759     0.6039

Singlet state electronic transitions:

 Transition      Tx        Ty        Tz       |T|    Osc. (a.u.) 
-----------------------------------------------------------------
   1 ->  2    -1.2807    0.1928   -0.0523    1.2962    0.2308
   1 ->  3     3.6476   -0.3454    0.0124    3.6640    1.8450
   1 ->  4     0.1271    0.0462   -0.0363    0.1400    0.0049
   2 ->  3     1.3990   -0.5038   -0.0113    1.4870    0.0001
   2 ->  4     1.6876   -0.0713    0.0007    1.6891    0.3251
   3 ->  4    -3.9751    0.2334   -0.0589    3.9823    1.8065

Singlet state velocity transition dipole moments:

 Transition      Px        Py        Pz       |P|    Osc. (a.u.) 
-----------------------------------------------------------------
   1 ->  2     0.1612   -0.0326    0.0059    0.1645    0.0876
   1 ->  3    -0.4585    0.0585    0.0009    0.4622    0.6908
   1 ->  4    -0.0159   -0.0092    0.0060    0.0193    0.0007
   2 ->  3     0.0702   -0.0171   -0.0004    0.0722   50.2992
   2 ->  4    -0.2066    0.0067    0.0032    0.2067    0.1667
   3 ->  4     0.4672   -0.0344    0.0062    0.4685    0.8564

Singlet state magnetic transition dipole moments and rotational strengths:

 Transition      Lx        Ly        Lz        |L|    R(vel) (a.u.)
--------------------------------------------------------------------
   1 ->  2     0.0970   -0.0145   -0.2123    0.2339    0.0721
   1 ->  3    -0.0307    0.0449    0.0002    0.0544    0.0810
   1 ->  4     0.0810    0.0027   -0.2018    0.2175   -0.0067
   2 ->  3     0.0079   -0.0056   -0.0146    0.0175    9.5312
   2 ->  4     0.0375    0.0229   -0.1370    0.1438   -0.0470
   3 ->  4     0.0978   -0.0501   -0.1345    0.1737    0.2726

Singlet state electric quadrupole moments (Cartesian):
Operator origin (a.u.):    -0.000981,     0.019521,    -0.008156 

 Root     Qxy        Qxz        Qyz        Qxx        Qyy        Qzz       R^2
--------------------------------------------------------------------------------------------
    1    34.0375   -18.3533    -0.8219   -113.7338   -31.4045    -6.3773   -151.5155
    2    35.7014   -18.4689    -0.9237   -115.9303   -31.5423    -6.4426   -153.9152
    3    35.1908   -18.2594    -0.7771   -119.3201   -31.5087    -6.4216   -157.2504
    4    36.5333   -18.4239    -0.8942   -123.3640   -31.5304    -6.4928   -161.3872

Singlet state electric transition quadrupole moments (Cartesian):

 Transition     Qxy        Qxz        Qyz        Qxx        Qyy        Qzz       norm (a.u.)
--------------------------------------------------------------------------------------------
   1 ->  2     0.8589    -0.3072    -0.2060   -11.0290     0.0268    -0.0454    11.0687
   1 ->  3     0.0088     0.2293     0.1457    -3.4091     0.0943    -0.0502     3.4216
   1 ->  4     1.0220    -0.1539    -0.1169   -10.2712    -0.0060    -0.0612    10.3239
   2 ->  3    -0.2401     0.1995     0.1391     2.9112    -0.0196     0.0207     2.9313
   2 ->  4     0.3962     0.0241     0.0174    -5.2539     0.0931    -0.0561     5.2700
   3 ->  4     0.5004    -0.3686    -0.2338    -3.4102    -0.0758     0.0272     3.4752

Building Xtilde...

Building Z-vector RHS...

Solving CPSCF equations
Using DIIS solver

 Iter         Residual      
------  --------------------
    1      0.229970182149
    2      0.193085673572
    3      0.039822527361
    4      0.015926019742
    5      0.006649859089
    6      0.003758001975
    7      0.001556287695
    8      0.000459389412
    9      0.000200948948
   10      0.000045688353

CPSCF converged

Building X...

Building Xtilde...

Building Z-vector RHS...

Solving CPSCF equations
Using DIIS solver

 Iter         Residual      
------  --------------------
    1      0.303639518987
    2      0.265753897284
    3      0.039266202787
    4      0.020840649797
    5      0.009294381918
    6      0.005766731262
    7      0.001623006479
    8      0.000340671212
    9      0.000168151701
   10      0.000032473807

CPSCF converged

Building X...

Building Xtilde...

Building Z-vector RHS...

Solving CPSCF equations
Using DIIS solver

 Iter         Residual      
------  --------------------
    1      0.215802986100
    2      0.177337275510
    3      0.038250388672
    4      0.018802864844
    5      0.007255786674
    6      0.004947265867
    7      0.001536290928
    8      0.000384255127
    9      0.000152726487
   10      0.000025124333

CPSCF converged

Building X...

Lower state energy:      -231.4752526587
Upper state energy:      -231.4751845023
Energy difference:          0.0000681563
 Energy calculation finished, energy:  0.000000000E+00

Converting Cartesians to HDLC

Converting Cartesians to HDLC

Converting Cartesians to HDLC
 in dlf_makehessian...
Updating Hessian with the BFGS update, No    27
Testing convergence  in cycle   28
    Energy  0.0000E+00 Target: 1.0000E-06 converged?  yes
  Max step  8.3229E-01 Target: 1.8000E-03 converged?   no
  RMS step  1.4734E-01 Target: 1.2000E-03 converged?   no
  Max grad  1.5112E-02 Target: 4.5000E-04 converged?   no
  RMS grad  4.2006E-03 Target: 3.0000E-04 converged?   no

Converting HDLC to Cartesians
DFTD Energy:    -0.0854626 hartree

                      *** Start SCF Iterations ***

 Iter     DIIS Error       Energy change         Energy        Time(s)
------------------------------------------------------------------------
Initial temperature is 5000.000000
| Skip purify step
|    1     0.0359345930    -231.6576096362    -231.6576096362     0.05  
|    2     0.0249044990      +0.3693672421    -231.2882423941     0.05  
|    3     0.0075779709      -0.0058436998    -231.2940860938     0.04  
|    4     0.0062525200      -0.0009768589    -231.2950629527     0.04  
|    5     0.0021358769      -0.0005114281    -231.2955743808     0.04  
|    6     0.0005106936      -0.0000845239    -231.2956589047     0.04  
|    7     0.0002188405      -0.0000074032    -231.2956663079     0.04  
|    8     0.0000548955      -0.0000005489    -231.2956668568     0.03  
|    9     0.0000146815      -0.0000000873    -231.2956669442     0.05  
------------------------------------------------------------------------
FINAL ENERGY: -231.2956669442 a.u.
Fractional Occupation Entropy: 0.0000000000
Mermin Free Energy:            -231.2956669442
DISPERSION CONTRIBUTION TO ENERGY: -0.0854626405 a.u.
HOMO-LUMO GAP: 3.444 eV
CENTER OF MASS: {-0.000742, 0.008802, -0.006171} ANGS
DIPOLE MOMENT: {-0.109211, -0.022994, -0.019020} (|D| = 0.113214) DEBYE

  Active Space Parameters
--------------------------------------------
Number of closed orbitals:              20
Number of active orbitals:               3
Number of virtual orbitals:             77
Number of molecular orbitals:          100
Number of basis functions:             106
Number of active electrons:              4
Number of alpha electrons:               2
Number of beta electrons:                2

  Orbital      Energy        Occupation
-----------------------------------------
     19       -0.514763        1.000000
     20       -0.454557        1.000000
     21       -0.319271        0.666667
     22       -0.204545        0.666667
     23       -0.077982        0.666667
     24        0.173588        0.000000
     25        0.185662        0.000000

  CAS Parameters
--------------------------------------------
Number of determinants:                  9
Number of singlet CSFs:                  6
Number of doublet CSFs:                  0
Number of triplet CSFs:                  3
Number of quartet CSFs:                  0
Number of quintet CSFs:                  0
Number of sextet CSFs:                   0
Number of septet CSFs:                   0
Number of singlet states:                4
Number of doublet states:                0
Number of triplet states:                0
Number of quartet states:                0
Number of quintet states:                0
Number of sextet states:                 0
Number of septet states:                 0
Using the hard-coded solver

Singlet state  1 energy:       -231.68245747578837

       -0.96216225828051  X21 X22
        0.26663346121288  X21 X23
        0.05536065938232  X22 X23

Singlet state  2 energy:       -231.47569142854130

        0.64599768064742  X21 X23
       -0.45487801635035  B21 X22 A23
       -0.45487801635035  A21 X22 B23
       -0.21871195269412  X21 B22 A23
       -0.21871195269412  X21 A22 B23
       -0.17587330792825  X22 X23
        0.17495334779166  X21 X22
        0.07631856338010  B21 A22 X23
        0.07631856338010  A21 B22 X23

Singlet state  3 energy:       -231.47555325508259

       -0.62344323451605  X21 B22 A23
       -0.62344323451605  X21 A22 B23
        0.24015452901148  B21 A22 X23
        0.24015452901148  A21 B22 X23
       -0.22537539169965  X21 X23
        0.15870043839442  B21 X22 A23
        0.15870043839442  A21 X22 B23
        0.05771623816928  X22 X23
       -0.05283731103619  X21 X22

Singlet state  4 energy:       -231.30295428117566

       -0.55757749801670  X21 X23
       -0.49977845477474  B21 X22 A23
       -0.49977845477474  A21 X22 B23
        0.41631377344961  X22 X23
       -0.12674521810801  X21 X22

  Root   Mult.   Total Energy (a.u.)   Ex. Energy (a.u.)     Ex. Energy (eV)     Ex. Energy (nm)
-------------------------------------------------------------------------------------------------
     1  singlet       -231.68245748
     2  singlet       -231.47569143          0.20676605          5.62638948        220.36195873
     3  singlet       -231.47555326          0.20690422          5.63014937        220.21479801
     4  singlet       -231.30295428          0.37950319         10.32680564        120.06057345

Singlet state dipole moments:

  Root       Dx         Dy         Dz         |D|  (Debye)
------------------------------------------------------------
     1     0.0971     0.0038    -0.0350     0.1033
     2    -3.3463     1.0400     0.0114     3.5042
     3     3.2570    -1.0200    -0.1272     3.4154
     4     0.4685     0.0032    -0.1068     0.4805

Singlet state electronic transitions:

 Transition      Tx        Ty        Tz       |T|    Osc. (a.u.) 
-----------------------------------------------------------------
   1 ->  2     1.1366   -0.1625    0.0686    1.1502    0.1824
   1 ->  3     3.7080   -0.3528    0.0167    3.7248    1.9137
   1 ->  4    -0.0966   -0.0363    0.0505    0.1149    0.0033
   2 ->  3    -1.6032    0.5453    0.0026    1.6934    0.0003
   2 ->  4     1.4625   -0.0608   -0.0086    1.4638    0.2467
   3 ->  4     4.0691   -0.2292    0.0660    4.0761    1.9117

Singlet state velocity transition dipole moments:

 Transition      Px        Py        Pz       |P|    Osc. (a.u.) 
-----------------------------------------------------------------
   1 ->  2    -0.1440    0.0278   -0.0089    0.1469    0.0696
   1 ->  3    -0.4684    0.0603    0.0003    0.4723    0.7187
   1 ->  4     0.0123    0.0073   -0.0088    0.0168    0.0005
   2 ->  3    -0.0719    0.0171    0.0001    0.0739   26.1438
   2 ->  4    -0.1801    0.0059    0.0056    0.1802    0.1254
   3 ->  4    -0.4841    0.0337   -0.0076    0.4853    0.9098

Singlet state magnetic transition dipole moments and rotational strengths:

 Transition      Lx        Ly        Lz        |L|    R(vel) (a.u.)
--------------------------------------------------------------------
   1 ->  2    -0.0819    0.0136    0.2089    0.2248    0.0498
   1 ->  3    -0.0325    0.0597   -0.0066    0.0683    0.0909
   1 ->  4    -0.0695   -0.0062    0.2064    0.2178   -0.0072
   2 ->  3    -0.0070    0.0082    0.0115    0.0158    4.6352
   2 ->  4     0.0353    0.0273   -0.1527    0.1591   -0.0409
   3 ->  4    -0.0848    0.0621    0.1125    0.1539    0.2449

Singlet state electric quadrupole moments (Cartesian):
Operator origin (a.u.):    -0.001402,     0.016633,    -0.011661 

 Root     Qxy        Qxz        Qyz        Qxx        Qyy        Qzz       R^2
--------------------------------------------------------------------------------------------
    1    33.4538   -18.5428    -0.7184   -113.3268   -31.4622    -6.2764   -151.0655
    2    35.0547   -18.6793    -0.7863   -115.2975   -31.5812    -6.3300   -153.2087
    3    34.6885   -18.4455    -0.6811   -119.5674   -31.5436    -6.3231   -157.4341
    4    35.9683   -18.6223    -0.7663   -123.2764   -31.5579    -6.3907   -161.2250

Singlet state electric transition quadrupole moments (Cartesian):

 Transition     Qxy        Qxz        Qyz        Qxx        Qyy        Qzz       norm (a.u.)
--------------------------------------------------------------------------------------------
   1 ->  2    -0.8309     0.3082     0.1692    11.1561    -0.0479     0.0736    11.1929
   1 ->  3     0.0305     0.3041     0.1407    -3.0623     0.0743    -0.0375     3.0819
   1 ->  4    -1.0291     0.1551     0.0966    10.4322    -0.0080     0.0758    10.4847
   2 ->  3     0.2051    -0.2495    -0.1303    -2.5249     0.0188    -0.0280     2.5490
   2 ->  4     0.4512     0.0318     0.0096    -5.5603     0.0826    -0.0588     5.5796
   3 ->  4    -0.4095     0.4227     0.2053     2.8809     0.0505    -0.0046     2.9479

Building Xtilde...

Building Z-vector RHS...

Solving CPSCF equations
Using DIIS solver

 Iter         Residual      
------  --------------------
    1      0.206945413707
    2      0.175434763026
    3      0.035832795843
    4      0.014303969557
    5      0.006038403630
    6      0.003529412386
    7      0.001452552260
    8      0.000440512126
    9      0.000195011236
   10      0.000043907850

CPSCF converged

Building X...

Building Xtilde...

Building Z-vector RHS...

Solving CPSCF equations
Using DIIS solver

 Iter         Residual      
------  --------------------
    1      0.301579466033
    2      0.257195465076
    3      0.036871552785
    4      0.019762119775
    5      0.008046875462
    6      0.005173216981
    7      0.001485260306
    8      0.000316484150
    9      0.000155425915
   10      0.000029834984

CPSCF converged

Building X...

Building Xtilde...

Building Z-vector RHS...

Solving CPSCF equations
Using DIIS solver

 Iter         Residual      
------  --------------------
    1      0.234267372823
    2      0.199970731823
    3      0.040830931005
    4      0.020053117690
    5      0.008114342555
    6      0.005467581211
    7      0.001677694821
    8      0.000404502791
    9      0.000164950334
   10      0.000025945400

CPSCF converged

Building X...

Lower state energy:      -231.4756914285
Upper state energy:      -231.4755532551
Energy difference:          0.0001381735
 Energy calculation finished, energy:  0.000000000E+00

Converting Cartesians to HDLC

Converting Cartesians to HDLC

Converting Cartesians to HDLC
 in dlf_makehessian...
Updating Hessian with the BFGS update, No    28
Testing convergence  in cycle   29
    Energy  0.0000E+00 Target: 1.0000E-06 converged?  yes
  Max step  3.6124E-01 Target: 1.8000E-03 converged?   no
  RMS step  6.3085E-02 Target: 1.2000E-03 converged?   no
  Max grad  1.9664E-02 Target: 4.5000E-04 converged?   no
  RMS grad  5.0432E-03 Target: 3.0000E-04 converged?   no

Converting HDLC to Cartesians
DFTD Energy:    -0.0855693 hartree

                      *** Start SCF Iterations ***

 Iter     DIIS Error       Energy change         Energy        Time(s)
------------------------------------------------------------------------
Initial temperature is 5000.000000
| Skip purify step
|    1     0.0375385722    -231.6596657688    -231.6596657688     0.05  
|    2     0.0254598076      +0.3710424951    -231.2886232737     0.05  
|    3     0.0076599506      -0.0056533798    -231.2942766535     0.04  
|    4     0.0064400504      -0.0009564355    -231.2952330890     0.04  
|    5     0.0022194582      -0.0004989983    -231.2957320873     0.04  
|    6     0.0005180363      -0.0000862066    -231.2958182938     0.04  
|    7     0.0002437236      -0.0000070989    -231.2958253927     0.03  
|    8     0.0000642824      -0.0000008222    -231.2958262149     0.03  
|    9     0.0000090817      -0.0000000800    -231.2958262949     0.05  
------------------------------------------------------------------------
FINAL ENERGY: -231.2958262949 a.u.
Fractional Occupation Entropy: 0.0000000000
Mermin Free Energy:            -231.2958262949
DISPERSION CONTRIBUTION TO ENERGY: -0.0855692683 a.u.
HOMO-LUMO GAP: 3.444 eV
CENTER OF MASS: {-0.000219, 0.007440, -0.007923} ANGS
DIPOLE MOMENT: {-0.055561, -0.013095, -0.025808} (|D| = 0.062647) DEBYE

  Active Space Parameters
--------------------------------------------
Number of closed orbitals:              20
Number of active orbitals:               3
Number of virtual orbitals:             77
Number of molecular orbitals:          100
Number of basis functions:             106
Number of active electrons:              4
Number of alpha electrons:               2
Number of beta electrons:                2

  Orbital      Energy        Occupation
-----------------------------------------
     19       -0.514252        1.000000
     20       -0.456309        1.000000
     21       -0.320532        0.666667
     22       -0.204456        0.666667
     23       -0.077889        0.666667
     24        0.175000        0.000000
     25        0.185231        0.000000

  CAS Parameters
--------------------------------------------
Number of determinants:                  9
Number of singlet CSFs:                  6
Number of doublet CSFs:                  0
Number of triplet CSFs:                  3
Number of quartet CSFs:                  0
Number of quintet CSFs:                  0
Number of sextet CSFs:                   0
Number of septet CSFs:                   0
Number of singlet states:                4
Number of doublet states:                0
Number of triplet states:                0
Number of quartet states:                0
Number of quintet states:                0
Number of sextet states:                 0
Number of septet states:                 0
Using the hard-coded solver

Singlet state  1 energy:       -231.68351666668050

       -0.96157121192826  X21 X22
        0.26869337242325  X21 X23
        0.05579859728118  X22 X23

Singlet state  2 energy:       -231.47608573384335

        0.67544901938861  X21 X23
        0.47270590465898  B21 X22 A23
        0.47270590465898  A21 X22 B23
       -0.18333051353494  X22 X23
        0.18309977320615  X21 X22
        0.11499851182771  X21 B22 A23
        0.11499851182771  X21 A22 B23
        0.04050899913427  B21 A22 X23
        0.04050899913427  A21 B22 X23

Singlet state  3 energy:       -231.47593233932287

        0.65028659766266  X21 B22 A23
        0.65028659766266  X21 A22 B23
        0.24950171100472  B21 A22 X23
        0.24950171100472  A21 B22 X23
       -0.12107492883669  X21 X23
       -0.08205800560782  B21 X22 A23
       -0.08205800560782  A21 X22 B23
        0.03059304197005  X22 X23
       -0.02627487456920  X21 X22

Singlet state  4 energy:       -231.30161643895158

       -0.55581125402997  X21 X23
        0.50199185694093  B21 X22 A23
        0.50199185694093  A21 X22 B23
        0.41326668279937  X22 X23
       -0.12722471624477  X21 X22

  Root   Mult.   Total Energy (a.u.)   Ex. Energy (a.u.)     Ex. Energy (eV)     Ex. Energy (nm)
-------------------------------------------------------------------------------------------------
     1  singlet       -231.68351667
     2  singlet       -231.47608573          0.20743093          5.64448194        219.65562487
     3  singlet       -231.47593234          0.20758433          5.64865601        219.49331026
     4  singlet       -231.30161644          0.38190023         10.39203222        119.30700183

Singlet state dipole moments:

  Root       Dx         Dy         Dz         |D|  (Debye)
------------------------------------------------------------
     1     0.0640     0.0028    -0.0270     0.0695
     2    -1.8876     0.5633    -0.0036     1.9698
     3     1.8614    -0.5414    -0.1308     1.9430
     4     0.3319     0.0138    -0.1420     0.3613

Singlet state electronic transitions:

 Transition      Tx        Ty        Tz       |T|    Osc. (a.u.) 
-----------------------------------------------------------------
   1 ->  2     0.5755   -0.0955    0.0794    0.5887    0.0479
   1 ->  3     3.8439   -0.3693    0.0278    3.8617    2.0638
   1 ->  4    -0.0667   -0.0288    0.0635    0.0965    0.0024
   2 ->  3    -1.9867    0.6429    0.0019    2.0881    0.0004
   2 ->  4     0.7793   -0.0252   -0.0278    0.7802    0.0708
   3 ->  4     4.2542   -0.2288    0.0654    4.2609    2.1098

Singlet state velocity transition dipole moments:

 Transition      Px        Py        Pz       |P|    Osc. (a.u.) 
-----------------------------------------------------------------
   1 ->  2    -0.0736    0.0165   -0.0116    0.0763    0.0187
   1 ->  3    -0.4883    0.0637   -0.0014    0.4924    0.7788
   1 ->  4     0.0086    0.0059   -0.0117    0.0156    0.0004
   2 ->  3    -0.0734    0.0170   -0.0001    0.0754   24.5188
   2 ->  4    -0.0978    0.0013    0.0091    0.0982    0.0368
   3 ->  4    -0.5123    0.0333   -0.0074    0.5134    1.0081

Singlet state magnetic transition dipole moments and rotational strengths:

 Transition      Lx        Ly        Lz        |L|    R(vel) (a.u.)
--------------------------------------------------------------------
   1 ->  2    -0.0634    0.0062    0.2067    0.2163    0.0114
   1 ->  3    -0.0399    0.0738    0.0113    0.0846    0.1164
   1 ->  4    -0.0581   -0.0064    0.2099    0.2179   -0.0078
   2 ->  3    -0.0060    0.0109    0.0087    0.0152    4.0566
   2 ->  4     0.0397    0.0190   -0.1736    0.1791   -0.0312
   3 ->  4    -0.0688    0.0761    0.0734    0.1261    0.2135

Singlet state electric quadrupole moments (Cartesian):
Operator origin (a.u.):    -0.000414,     0.014059,    -0.014972 

 Root     Qxy        Qxz        Qyz        Qxx        Qyy        Qzz       R^2
--------------------------------------------------------------------------------------------
    1    32.7993   -18.2168    -0.6168   -111.3911   -31.5149    -6.2014   -149.1074
    2    34.3116   -18.2994    -0.6310   -112.7755   -31.6263    -6.2349   -150.6368
    3    34.1352   -18.1860    -0.6142   -118.5606   -31.5745    -6.2597   -156.3948
    4    35.3206   -18.3064    -0.6459   -121.5874   -31.5882    -6.3154   -159.4910

Singlet state electric transition quadrupole moments (Cartesian):

 Transition     Qxy        Qxz        Qyz        Qxx        Qyy        Qzz       norm (a.u.)
--------------------------------------------------------------------------------------------
   1 ->  2    -0.8066     0.2572     0.1191    11.4768    -0.0725     0.1008    11.5093
   1 ->  3    -0.0491     0.3976     0.1451    -1.4956     0.0490    -0.0141     1.5559
   1 ->  4    -1.0302     0.1534     0.0773    10.5454    -0.0213     0.0900    10.5974
   2 ->  3     0.1886    -0.3319    -0.1215    -1.4981     0.0117    -0.0305     1.5510
   2 ->  4     0.5197    -0.0242    -0.0152    -6.0326     0.0732    -0.0651     6.0558
   3 ->  4    -0.2768     0.4591     0.1763     1.6696     0.0369     0.0070     1.7628

Building Xtilde...

Building Z-vector RHS...

Solving CPSCF equations
Using DIIS solver

 Iter         Residual      
------  --------------------
    1      0.129213654570
    2      0.103464729794
    3      0.025171534189
    4      0.009093866480
    5      0.003671068693
    6      0.001947332839
    7      0.000843743444
    8      0.000318997025
    9      0.000134860762
   10      0.000033229347

CPSCF converged

Building X...

Building Xtilde...

Building Z-vector RHS...

Solving CPSCF equations
Using DIIS solver

 Iter         Residual      
------  --------------------
    1      0.283257647418
    2      0.225701454141
    3      0.027169678285
    4      0.015399922644
    5      0.004226115626
    6      0.003054672396
    7      0.000986881081
    8      0.000201928702
    9      0.000102258547
   10      0.000018951467

CPSCF converged

Building X...

Building Xtilde...

Building Z-vector RHS...

Solving CPSCF equations
Using DIIS solver

 Iter         Residual      
------  --------------------
    1      0.273156788593
    2      0.242946555467
    3      0.046671806807
    4      0.022595539374
    5      0.009303344306
    6      0.006163970653
    7      0.001955468948
    8      0.000442300747
    9      0.000184236670
   10      0.000028975825

CPSCF converged

Building X...

Lower state energy:      -231.4760857338
Upper state energy:      -231.4759323393
Energy difference:          0.0001533945
 Energy calculation finished, energy:  0.000000000E+00

Converting Cartesians to HDLC

Converting Cartesians to HDLC

Converting Cartesians to HDLC
 in dlf_makehessian...
Updating Hessian with the BFGS update, No    29
Testing convergence  in cycle   30
    Energy  0.0000E+00 Target: 1.0000E-06 converged?  yes
  Max step  4.9985E-01 Target: 1.8000E-03 converged?   no
  RMS step  8.4317E-02 Target: 1.2000E-03 converged?   no
  Max grad  7.2144E-03 Target: 4.5000E-04 converged?   no
  RMS grad  2.8218E-03 Target: 3.0000E-04 converged?   no

Converting HDLC to Cartesians
DFTD Energy:    -0.0856644 hartree

                      *** Start SCF Iterations ***

 Iter     DIIS Error       Energy change         Energy        Time(s)
------------------------------------------------------------------------
Initial temperature is 5000.000000
| Skip purify step
|    1     0.0389903876    -231.6589166826    -231.6589166826     0.05  
|    2     0.0259953989      +0.3700738062    -231.2888428764     0.05  
|    3     0.0081796041      -0.0055350104    -231.2943778868     0.04  
|    4     0.0068135306      -0.0009193523    -231.2952972391     0.04  
|    5     0.0024757790      -0.0005164787    -231.2958137178     0.04  
|    6     0.0006650640      -0.0001054220    -231.2959191398     0.04  
|    7     0.0002673237      -0.0000097768    -231.2959289166     0.04  
|    8     0.0000681949      -0.0000012281    -231.2959301448     0.03  
|    9     0.0000092716      -0.0000000750    -231.2959302198     0.05  
------------------------------------------------------------------------
FINAL ENERGY: -231.2959302198 a.u.
Fractional Occupation Entropy: 0.0000000000
Mermin Free Energy:            -231.2959302198
DISPERSION CONTRIBUTION TO ENERGY: -0.0856643872 a.u.
HOMO-LUMO GAP: 3.450 eV
CENTER OF MASS: {0.000963, 0.006013, -0.009025} ANGS
DIPOLE MOMENT: {-0.037736, -0.004770, -0.027931} (|D| = 0.047190) DEBYE

  Active Space Parameters
--------------------------------------------
Number of closed orbitals:              20
Number of active orbitals:               3
Number of virtual orbitals:             77
Number of molecular orbitals:          100
Number of basis functions:             106
Number of active electrons:              4
Number of alpha electrons:               2
Number of beta electrons:                2

  Orbital      Energy        Occupation
-----------------------------------------
     19       -0.514309        1.000000
     20       -0.457461        1.000000
     21       -0.321109        0.666667
     22       -0.204468        0.666667
     23       -0.077666        0.666667
     24        0.175938        0.000000
     25        0.184850        0.000000

  CAS Parameters
--------------------------------------------
Number of determinants:                  9
Number of singlet CSFs:                  6
Number of doublet CSFs:                  0
Number of triplet CSFs:                  3
Number of quartet CSFs:                  0
Number of quintet CSFs:                  0
Number of sextet CSFs:                   0
Number of septet CSFs:                   0
Number of singlet states:                4
Number of doublet states:                0
Number of triplet states:                0
Number of quartet states:                0
Number of quintet states:                0
Number of sextet states:                 0
Number of septet states:                 0
Using the hard-coded solver

Singlet state  1 energy:       -231.68429868534147

        0.96143630924520  X21 X22
       -0.26915002235997  X21 X23
       -0.05611855327513  X22 X23

Singlet state  2 energy:       -231.47635760444709

        0.68584619075728  X21 X23
        0.47808547003487  B21 X22 A23
        0.47808547003487  A21 X22 B23
       -0.18599460032487  X22 X23
        0.18492559398361  X21 X22
        0.03928685517145  X21 B22 A23
        0.03928685517145  X21 A22 B23

Singlet state  3 energy:       -231.47626545112271

       -0.65909407414775  X21 B22 A23
       -0.65909407414775  X21 A22 B23
       -0.25247754639818  B21 A22 X23
       -0.25247754639818  A21 B22 X23
        0.03988304098738  X21 X23
        0.02946990508316  B21 X22 A23
        0.02946990508316  A21 X22 B23

Singlet state  4 energy:       -231.30093455292186

        0.55511316782831  X21 X23
       -0.50287327042350  B21 X22 A23
       -0.50287327042350  A21 X22 B23
       -0.41216717779917  X22 X23
        0.12709942452645  X21 X22

  Root   Mult.   Total Energy (a.u.)   Ex. Energy (a.u.)     Ex. Energy (eV)     Ex. Energy (nm)
-------------------------------------------------------------------------------------------------
     1  singlet       -231.68429869
     2  singlet       -231.47635760          0.20794108          5.65836377        219.11673717
     3  singlet       -231.47626545          0.20803323          5.66087139        219.01967415
     4  singlet       -231.30093455          0.38336413         10.43186709        118.85141910

Singlet state dipole moments:

  Root       Dx         Dy         Dz         |D|  (Debye)
------------------------------------------------------------
     1     0.0438     0.0042    -0.0123     0.0456
     2     0.6160    -0.2219    -0.0102     0.6549
     3    -0.6319     0.2478    -0.1206     0.6894
     4     0.2292     0.0199    -0.1585     0.2794

Singlet state electronic transitions:

 Transition      Tx        Ty        Tz       |T|    Osc. (a.u.) 
-----------------------------------------------------------------
   1 ->  2     0.3012    0.0015   -0.0763    0.3107    0.0134
   1 ->  3    -3.8802    0.3778   -0.0422    3.8988    2.1081
   1 ->  4    -0.0457   -0.0229    0.0685    0.0855    0.0019
   2 ->  3    -2.1248    0.6717    0.0108    2.2284    0.0003
   2 ->  4     0.2384   -0.0255    0.0468    0.2443    0.0070
   3 ->  4    -4.3181    0.2244   -0.0512    4.3242    2.1856

Singlet state velocity transition dipole moments:

 Transition      Px        Py        Pz       |P|    Osc. (a.u.) 
-----------------------------------------------------------------
   1 ->  2    -0.0380   -0.0002    0.0122    0.0400    0.0051
   1 ->  3     0.4947   -0.0656    0.0039    0.4990    0.7981
   1 ->  4     0.0059    0.0046   -0.0129    0.0150    0.0004
   2 ->  3    -0.0744    0.0170   -0.0001    0.0763   41.6792
   2 ->  4    -0.0264    0.0056   -0.0116    0.0294    0.0033
   3 ->  4     0.5238   -0.0324    0.0046    0.5248    1.0472

Singlet state magnetic transition dipole moments and rotational strengths:

 Transition      Lx        Ly        Lz        |L|    R(vel) (a.u.)
--------------------------------------------------------------------
   1 ->  2     0.0455    0.0099   -0.1993    0.2047   -0.0200
   1 ->  3     0.0475   -0.0778   -0.0471    0.1026    0.1367
   1 ->  4    -0.0506   -0.0050    0.2104    0.2165   -0.0079
   2 ->  3    -0.0053    0.0122    0.0065    0.0148    6.4382
   2 ->  4    -0.0475    0.0004    0.1854    0.1914   -0.0051
   3 ->  4     0.0520   -0.0803   -0.0206    0.0979    0.1697

Singlet state electric quadrupole moments (Cartesian):
Operator origin (a.u.):     0.001820,     0.011364,    -0.017054 

 Root     Qxy        Qxz        Qyz        Qxx        Qyy        Qzz       R^2
--------------------------------------------------------------------------------------------
    1    32.5206   -17.4503    -0.5501   -109.4520   -31.5536    -6.1334   -147.1391
    2    33.9463   -17.3757    -0.5118   -110.5577   -31.6626    -6.1471   -148.3674
    3    33.9437   -17.5717    -0.5946   -117.0350   -31.6018    -6.2055   -154.8423
    4    35.0397   -17.5384    -0.5731   -119.7827   -31.6151    -6.2463   -157.6441

Singlet state electric transition quadrupole moments (Cartesian):

 Transition     Qxy        Qxz        Qyz        Qxx        Qyy        Qzz       norm (a.u.)
--------------------------------------------------------------------------------------------
   1 ->  2     0.7663    -0.1451    -0.0704   -11.5429     0.0895    -0.1126    11.5703
   1 ->  3     0.1937    -0.4502    -0.1500    -1.0155    -0.0192    -0.0166     1.1378
   1 ->  4    -1.0252     0.1418     0.0662    10.5969    -0.0306     0.0985    10.6480
   2 ->  3     0.1591    -0.3574    -0.0993     0.1244    -0.0032    -0.0191     0.4228
   2 ->  4    -0.5617     0.1241     0.0476     6.2699    -0.0674     0.0715     6.2972
   3 ->  4     0.1098    -0.4325    -0.1497    -0.0016    -0.0373    -0.0002     0.4722

Building Xtilde...

Building Z-vector RHS...

Solving CPSCF equations
Using DIIS solver

 Iter         Residual      
------  --------------------
    1      0.072042537815
    2      0.038171916953
    3      0.017590210172
    4      0.008855332094
    5      0.002886849719
    6      0.001617614925
    7      0.000649245646
    8      0.000253404443
    9      0.000098061753

CPSCF converged

Building X...

Building Xtilde...

Building Z-vector RHS...

Solving CPSCF equations
Using DIIS solver

 Iter         Residual      
------  --------------------
    1      0.274785403762
    2      0.206008524249
    3      0.020391518608
    4      0.006276479496
    5      0.001866963663
    6      0.000987243044
    7      0.000283453710
    8      0.000111885229
    9      0.000054429115

CPSCF converged

Building X...

Building Xtilde...

Building Z-vector RHS...

Solving CPSCF equations
Using DIIS solver

 Iter         Residual      
------  --------------------
    1      0.287464367586
    2      0.259766931302
    3      0.048284475780
    4      0.023125099692
    5      0.009207803710
    6      0.004252860028
    7      0.001372596723
    8      0.000336592862
    9      0.000076497320

CPSCF converged

Building X...

Lower state energy:      -231.4763576044
Upper state energy:      -231.4762654511
Energy difference:          0.0000921533
 Energy calculation finished, energy:  0.000000000E+00

Converting Cartesians to HDLC

Converting Cartesians to HDLC

Converting Cartesians to HDLC
 in dlf_makehessian...
Updating Hessian with the BFGS update, No    30
Testing convergence  in cycle   31
    Energy  0.0000E+00 Target: 1.0000E-06 converged?  yes
  Max step  1.1148E-01 Target: 1.8000E-03 converged?   no
  RMS step  2.7006E-02 Target: 1.2000E-03 converged?   no
  Max grad  6.9312E-03 Target: 4.5000E-04 converged?   no
  RMS grad  2.4333E-03 Target: 3.0000E-04 converged?   no

Converting HDLC to Cartesians
DFTD Energy:    -0.0856656 hartree

                      *** Start SCF Iterations ***

 Iter     DIIS Error       Energy change         Energy        Time(s)
------------------------------------------------------------------------
Initial temperature is 5000.000000
| Skip purify step
|    1     0.0398489062    -231.6555403543    -231.6555403543     0.05  
|    2     0.0267113379      +0.3665300853    -231.2890102690     0.05  
|    3     0.0086436013      -0.0055598191    -231.2945700881     0.04  
|    4     0.0071431641      -0.0009041308    -231.2954742189     0.04  
|    5     0.0026806945      -0.0005368460    -231.2960110649     0.04  
|    6     0.0007756884      -0.0001192567    -231.2961303216     0.04  
|    7     0.0002594751      -0.0000117836    -231.2961421052     0.04  
|    8     0.0000681138      -0.0000010330    -231.2961431381     0.03  
|    9     0.0000098325      -0.0000000743    -231.2961432124     0.05  
------------------------------------------------------------------------
FINAL ENERGY: -231.2961432124 a.u.
Fractional Occupation Entropy: 0.0000000000
Mermin Free Energy:            -231.2961432124
DISPERSION CONTRIBUTION TO ENERGY: -0.0856656422 a.u.
HOMO-LUMO GAP: 3.455 eV
CENTER OF MASS: {0.002029, 0.004137, -0.009630} ANGS
DIPOLE MOMENT: {-0.032666, -0.001191, -0.016661} (|D| = 0.036689) DEBYE

  Active Space Parameters
--------------------------------------------
Number of closed orbitals:              20
Number of active orbitals:               3
Number of virtual orbitals:             77
Number of molecular orbitals:          100
Number of basis functions:             106
Number of active electrons:              4
Number of alpha electrons:               2
Number of beta electrons:                2

  Orbital      Energy        Occupation
-----------------------------------------
     19       -0.514707        1.000000
     20       -0.457786        1.000000
     21       -0.321218        0.666667
     22       -0.204492        0.666667
     23       -0.077537        0.666667
     24        0.176414        0.000000
     25        0.184651        0.000000

  CAS Parameters
--------------------------------------------
Number of determinants:                  9
Number of singlet CSFs:                  6
Number of doublet CSFs:                  0
Number of triplet CSFs:                  3
Number of quartet CSFs:                  0
Number of quintet CSFs:                  0
Number of sextet CSFs:                   0
Number of septet CSFs:                   0
Number of singlet states:                4
Number of doublet states:                0
Number of triplet states:                0
Number of quartet states:                0
Number of quintet states:                0
Number of sextet states:                 0
Number of septet states:                 0
Using the hard-coded solver

Singlet state  1 energy:       -231.68470574632431

       -0.96140902150132  X21 X22
        0.26920649922719  X21 X23
        0.05638640276178  X22 X23

Singlet state  2 energy:       -231.47655253889346

       -0.67874311041054  X21 X23
       -0.47268141709837  B21 X22 A23
       -0.47268141709837  A21 X22 B23
        0.18477911552615  X22 X23
       -0.18378289590236  X21 X22
        0.10413026022728  X21 B22 A23
        0.10413026022728  X21 A22 B23
        0.03772697562144  B21 A22 X23
        0.03772697562144  A21 B22 X23

Singlet state  3 energy:       -231.47649466915954

       -0.65194146112106  X21 B22 A23
       -0.65194146112106  X21 A22 B23
       -0.25041548316522  B21 A22 X23
       -0.25041548316522  A21 B22 X23
       -0.10790335302217  X21 X23
       -0.07529794345173  B21 X22 A23
       -0.07529794345173  A21 X22 B23
        0.02836702951960  X22 X23
       -0.02722960873032  X21 X22

Singlet state  4 energy:       -231.30075729703748

        0.55451371810009  X21 X23
       -0.50319092203504  B21 X22 A23
       -0.50319092203504  A21 X22 B23
       -0.41240710156390  X22 X23
        0.12656034358677  X21 X22

  Root   Mult.   Total Energy (a.u.)   Ex. Energy (a.u.)     Ex. Energy (eV)     Ex. Energy (nm)
-------------------------------------------------------------------------------------------------
     1  singlet       -231.68470575
     2  singlet       -231.47655254          0.20815321          5.66413603        218.89343783
     3  singlet       -231.47649467          0.20821108          5.66571074        218.83259906
     4  singlet       -231.30075730          0.38394845         10.44776715        118.67054354

Singlet state dipole moments:

  Root       Dx         Dy         Dz         |D|  (Debye)
------------------------------------------------------------
     1     0.0279     0.0033     0.0041     0.0284
     2    -1.7213     0.5286     0.0084     1.8006
     3     1.6997    -0.5086    -0.1078     1.7774
     4     0.1421     0.0149    -0.1452     0.2037

Singlet state electronic transitions:

 Transition      Tx        Ty        Tz       |T|    Osc. (a.u.) 
-----------------------------------------------------------------
   1 ->  2    -0.5691    0.0748   -0.0797    0.5795    0.0466
   1 ->  3     3.8560   -0.3704    0.0190    3.8738    2.0830
   1 ->  4     0.0298    0.0149   -0.0657    0.0737    0.0014
   2 ->  3     2.0373   -0.6488   -0.0012    2.1381    0.0002
   2 ->  4     0.6926   -0.0276   -0.0353    0.6940    0.0565
   3 ->  4    -4.2704    0.2231   -0.0517    4.2765    2.1427

Singlet state velocity transition dipole moments:

 Transition      Px        Py        Pz       |P|    Osc. (a.u.) 
-----------------------------------------------------------------
   1 ->  2     0.0727   -0.0129    0.0124    0.0749    0.0180
   1 ->  3    -0.4920    0.0644   -0.0007    0.4962    0.7882
   1 ->  4    -0.0039   -0.0030    0.0126    0.0136    0.0003
   2 ->  3     0.0749   -0.0171    0.0001    0.0768   66.8344
   2 ->  4    -0.0858    0.0028    0.0102    0.0865    0.0284
   3 ->  4     0.5189   -0.0327    0.0062    0.5200    1.0257

Singlet state magnetic transition dipole moments and rotational strengths:

 Transition      Lx        Ly        Lz        |L|    R(vel) (a.u.)
--------------------------------------------------------------------
   1 ->  2     0.0475   -0.0043   -0.2005    0.2061    0.0050
   1 ->  3    -0.0317    0.0744   -0.0096    0.0814    0.0979
   1 ->  4     0.0439    0.0075   -0.2082    0.2129   -0.0074
   2 ->  3     0.0045   -0.0119   -0.0041    0.0134    9.2299
   2 ->  4     0.0305    0.0182   -0.1766    0.1801   -0.0249
   3 ->  4     0.0531   -0.0726   -0.0481    0.1020    0.1686

Singlet state electric quadrupole moments (Cartesian):
Operator origin (a.u.):     0.003835,     0.007818,    -0.018198 

 Root     Qxy        Qxz        Qyz        Qxx        Qyy        Qzz       R^2
--------------------------------------------------------------------------------------------
    1    32.8398   -16.7808    -0.5319   -109.3702   -31.5988    -6.0287   -146.9977
    2    34.3158   -16.8535    -0.5393   -110.7042   -31.7037    -6.0457   -148.4535
    3    34.2102   -16.7240    -0.5301   -116.7755   -31.6424    -6.0902   -154.5081
    4    35.3591   -16.8396    -0.5531   -119.8068   -31.6535    -6.1373   -157.5976

Singlet state electric transition quadrupole moments (Cartesian):

 Transition     Qxy        Qxz        Qyz        Qxx        Qyy        Qzz       norm (a.u.)
--------------------------------------------------------------------------------------------
   1 ->  2     0.7762    -0.2044    -0.0887   -11.5156     0.0892    -0.1185    11.5448
   1 ->  3     0.0248     0.3754     0.1158    -1.6431     0.0299    -0.0083     1.6899
   1 ->  4     1.0199    -0.1137    -0.0580   -10.6398     0.0362    -0.1016    10.6899
   2 ->  3    -0.0941     0.3485     0.0960     1.1629    -0.0095     0.0264     1.2217
   2 ->  4     0.5282    -0.0184    -0.0122    -6.1920     0.0735    -0.0713     6.2153
   3 ->  4     0.1791    -0.4020    -0.1370    -1.2063    -0.0092    -0.0183     1.2916

Building Xtilde...

Building Z-vector RHS...

Solving CPSCF equations
Using DIIS solver

 Iter         Residual      
------  --------------------
    1      0.115531136498
    2      0.089794622231
    3      0.023753026837
    4      0.009228797753
    5      0.003675136301
    6      0.002106301525
    7      0.000885663529
    8      0.000318465561
    9      0.000131303875
   10      0.000032133306

CPSCF converged

Building X...

Building Xtilde...

Building Z-vector RHS...

Solving CPSCF equations
Using DIIS solver

 Iter         Residual      
------  --------------------
    1      0.282324772211
    2      0.219161116192
    3      0.025983590706
    4      0.014454742973
    5      0.003569014354
    6      0.002582262562
    7      0.000890620922
    8      0.000192869684
    9      0.000095475927

CPSCF converged

Building X...

Building Xtilde...

Building Z-vector RHS...

Solving CPSCF equations
Using DIIS solver

 Iter         Residual      
------  --------------------
    1      0.276489284543
    2      0.246935249371
    3      0.046821880277
    4      0.022549856609
    5      0.009140868841
    6      0.005877205333
    7      0.001916430453
    8      0.000435691391
    9      0.000182521177
   10      0.000029296349

CPSCF converged

Building X...

Lower state energy:      -231.4765525389
Upper state energy:      -231.4764946692
Energy difference:          0.0000578697
 Energy calculation finished, energy:  0.000000000E+00

Converting Cartesians to HDLC

Converting Cartesians to HDLC

Converting Cartesians to HDLC
 in dlf_makehessian...
Updating Hessian with the BFGS update, No    31
Testing convergence  in cycle   32
    Energy  0.0000E+00 Target: 1.0000E-06 converged?  yes
  Max step  1.1941E-01 Target: 1.8000E-03 converged?   no
  RMS step  2.5215E-02 Target: 1.2000E-03 converged?   no
  Max grad  5.3298E-03 Target: 4.5000E-04 converged?   no
  RMS grad  1.9661E-03 Target: 3.0000E-04 converged?   no

Converting HDLC to Cartesians
DFTD Energy:    -0.0856065 hartree

                      *** Start SCF Iterations ***

 Iter     DIIS Error       Energy change         Energy        Time(s)
------------------------------------------------------------------------
Initial temperature is 5000.000000
| Skip purify step
|    1     0.0405760912    -231.6531793786    -231.6531793786     0.05  
|    2     0.0273783413      +0.3639840402    -231.2891953384     0.05  
|    3     0.0087848285      -0.0056642943    -231.2948596327     0.04  
|    4     0.0072142753      -0.0009161062    -231.2957757389     0.04  
|    5     0.0025800575      -0.0005399080    -231.2963156470     0.04  
|    6     0.0006976605      -0.0001101899    -231.2964258368     0.04  
|    7     0.0002048940      -0.0000097768    -231.2964356136     0.04  
|    8     0.0000588663      -0.0000005190    -231.2964361326     0.03  
|    9     0.0000105217      -0.0000000611    -231.2964361937     0.05  
------------------------------------------------------------------------
FINAL ENERGY: -231.2964361937 a.u.
Fractional Occupation Entropy: 0.0000000000
Mermin Free Energy:            -231.2964361937
DISPERSION CONTRIBUTION TO ENERGY: -0.0856064679 a.u.
HOMO-LUMO GAP: 3.456 eV
CENTER OF MASS: {0.002495, 0.002424, -0.010169} ANGS
DIPOLE MOMENT: {-0.023671, -0.000211, 0.002320} (|D| = 0.023785) DEBYE

  Active Space Parameters
--------------------------------------------
Number of closed orbitals:              20
Number of active orbitals:               3
Number of virtual orbitals:             77
Number of molecular orbitals:          100
Number of basis functions:             106
Number of active electrons:              4
Number of alpha electrons:               2
Number of beta electrons:                2

  Orbital      Energy        Occupation
-----------------------------------------
     19       -0.515163        1.000000
     20       -0.457651        1.000000
     21       -0.321198        0.666667
     22       -0.204492        0.666667
     23       -0.077486        0.666667
     24        0.176666        0.000000
     25        0.184603        0.000000

  CAS Parameters
--------------------------------------------
Number of determinants:                  9
Number of singlet CSFs:                  6
Number of doublet CSFs:                  0
Number of triplet CSFs:                  3
Number of quartet CSFs:                  0
Number of quintet CSFs:                  0
Number of sextet CSFs:                   0
Number of septet CSFs:                   0
Number of singlet states:                4
Number of doublet states:                0
Number of triplet states:                0
Number of quartet states:                0
Number of quintet states:                0
Number of sextet states:                 0
Number of septet states:                 0
Using the hard-coded solver

Singlet state  1 energy:       -231.68495925168833

       -0.96134603264448  X21 X22
        0.26937737499074  X21 X23
        0.05663033140323  X22 X23

Singlet state  2 energy:       -231.47671386037899

        0.64023467777424  X21 X23
        0.44503891342039  B21 X22 A23
        0.44503891342039  A21 X22 B23
        0.24162418076523  X21 B22 A23
        0.24162418076523  X21 A22 B23
       -0.17475790719908  X22 X23
        0.17349121607320  X21 X22
        0.09103919709232  B21 A22 X23
        0.09103919709232  A21 B22 X23

Singlet state  3 energy:       -231.47664704963552

       -0.61434265493194  X21 B22 A23
       -0.61434265493194  X21 A22 B23
        0.25038047956970  X21 X23
       -0.23646244913455  B21 A22 X23
       -0.23646244913455  A21 B22 X23
        0.17534379555445  B21 X22 A23
        0.17534379555445  A21 X22 B23
       -0.06776821580056  X22 X23
        0.06755306106831  X21 X22

Singlet state  4 energy:       -231.30077654645251

        0.55390605441772  X21 X23
       -0.50343634677898  B21 X22 A23
       -0.50343634677898  A21 X22 B23
       -0.41279089852380  X22 X23
        0.12606171464095  X21 X22

  Root   Mult.   Total Energy (a.u.)   Ex. Energy (a.u.)     Ex. Energy (eV)     Ex. Energy (nm)
-------------------------------------------------------------------------------------------------
     1  singlet       -231.68495925
     2  singlet       -231.47671386          0.20824539          5.66664448        218.79654039
     3  singlet       -231.47664705          0.20831220          5.66846249        218.72636706
     4  singlet       -231.30077655          0.38418271         10.45414158        118.59818401

Singlet state dipole moments:

  Root       Dx         Dy         Dz         |D|  (Debye)
------------------------------------------------------------
     1     0.0134     0.0002     0.0185     0.0228
     2    -3.7391     1.1800     0.0200     3.9209
     3     3.7210    -1.1707    -0.0784     3.9016
     4     0.0687     0.0075    -0.1187     0.1373

Singlet state electronic transitions:

 Transition      Tx        Ty        Tz       |T|    Osc. (a.u.) 
-----------------------------------------------------------------
   1 ->  2     1.4062   -0.1455    0.0760    1.4157    0.2783
   1 ->  3    -3.6421    0.3498    0.0014    3.6588    1.8591
   1 ->  4     0.0156    0.0074   -0.0615    0.0639    0.0010
   2 ->  3     1.5738   -0.5034    0.0090    1.6524    0.0001
   2 ->  4    -1.5879    0.0786    0.0237    1.5901    0.2965
   3 ->  4     4.0277   -0.2104    0.0503    4.0335    1.9075

Singlet state velocity transition dipole moments:

 Transition      Px        Py        Pz       |P|    Osc. (a.u.) 
-----------------------------------------------------------------
   1 ->  2    -0.1793    0.0253   -0.0115    0.1815    0.1054
   1 ->  3     0.4646   -0.0609   -0.0021    0.4686    0.7027
   1 ->  4    -0.0021   -0.0014    0.0120    0.0122    0.0003
   2 ->  3     0.0752   -0.0171    0.0001    0.0771   58.4971
   2 ->  4     0.1941   -0.0110   -0.0083    0.1946    0.1434
   3 ->  4    -0.4899    0.0310   -0.0074    0.4910    0.9137

Singlet state magnetic transition dipole moments and rotational strengths:

 Transition      Lx        Ly        Lz        |L|    R(vel) (a.u.)
--------------------------------------------------------------------
   1 ->  2    -0.0429    0.0125    0.1873    0.1925    0.0281
   1 ->  3     0.0169   -0.0682    0.0628    0.0942    0.0569
   1 ->  4     0.0353    0.0137   -0.2059    0.2093   -0.0067
   2 ->  3     0.0037   -0.0111   -0.0018    0.0118    6.8473
   2 ->  4    -0.0146   -0.0360    0.1643    0.1688   -0.0216
   3 ->  4    -0.0473    0.0589    0.0740    0.1058    0.1392

Singlet state electric quadrupole moments (Cartesian):
Operator origin (a.u.):     0.004715,     0.004580,    -0.019217 

 Root     Qxy        Qxz        Qyz        Qxx        Qyy        Qzz       R^2
--------------------------------------------------------------------------------------------
    1    33.1693   -16.4130    -0.5199   -110.5126   -31.6895    -5.9094   -148.1115
    2    34.6469   -16.5833    -0.5595   -112.5585   -31.7824    -5.9309   -150.2718
    3    34.5388   -16.2159    -0.4809   -117.2527   -31.7343    -5.9584   -154.9453
    4    35.6920   -16.4255    -0.5341   -121.0438   -31.7365    -6.0123   -158.7926

Singlet state electric transition quadrupole moments (Cartesian):

 Transition     Qxy        Qxz        Qyz        Qxx        Qyy        Qzz       norm (a.u.)
--------------------------------------------------------------------------------------------
   1 ->  2    -0.7305     0.2265     0.0896    10.9053    -0.0864     0.1158    10.9334
   1 ->  3    -0.2343    -0.2922    -0.0781     4.2041    -0.0412     0.0349     4.2218
   1 ->  4     1.0155    -0.0778    -0.0454   -10.6891     0.0408    -0.1023    10.7382
   2 ->  3    -0.0260     0.2538     0.0724     2.2754    -0.0222     0.0311     2.2911
   2 ->  4    -0.4929    -0.0744    -0.0152     5.8808    -0.0700     0.0658     5.9027
   3 ->  4    -0.2429     0.3424     0.1100     2.4005    -0.0178     0.0342     2.4398

Building Xtilde...

Building Z-vector RHS...

Solving CPSCF equations
Using DIIS solver

 Iter         Residual      
------  --------------------
    1      0.213457980038
    2      0.183697221783
    3      0.037289880744
    4      0.016792257256
    5      0.007219170906
    6      0.004522977047
    7      0.001648072566
    8      0.000477444040
    9      0.000211758154
   10      0.000043659631

CPSCF converged

Building X...

Building Xtilde...

Building Z-vector RHS...

Solving CPSCF equations
Using DIIS solver

 Iter         Residual      
------  --------------------
    1      0.311531560643
    2      0.255136078903
    3      0.040137264615
    4      0.020603406320
    5      0.007938203581
    6      0.005090349375
    7      0.001559837500
    8      0.000359525195
    9      0.000165804627
   10      0.000030948149

CPSCF converged

Building X...

Building Xtilde...

Building Z-vector RHS...

Solving CPSCF equations
Using DIIS solver

 Iter         Residual      
------  --------------------
    1      0.228318779878
    2      0.199503046373
    3      0.037674588819
    4      0.018483855261
    5      0.007500686622
    6      0.005047386763
    7      0.001516244821
    8      0.000370988838
    9      0.000154219197
   10      0.000024787381

CPSCF converged

Building X...

Lower state energy:      -231.4767138604
Upper state energy:      -231.4766470496
Energy difference:          0.0000668107
 Energy calculation finished, energy:  0.000000000E+00

Converting Cartesians to HDLC

Converting Cartesians to HDLC

Converting Cartesians to HDLC
 in dlf_makehessian...
Updating Hessian with the BFGS update, No    32
Testing convergence  in cycle   33
    Energy  0.0000E+00 Target: 1.0000E-06 converged?  yes
  Max step  7.9133E-02 Target: 1.8000E-03 converged?   no
  RMS step  2.0171E-02 Target: 1.2000E-03 converged?   no
  Max grad  3.5965E-03 Target: 4.5000E-04 converged?   no
  RMS grad  1.4976E-03 Target: 3.0000E-04 converged?   no

Converting HDLC to Cartesians
DFTD Energy:    -0.0855398 hartree

                      *** Start SCF Iterations ***

 Iter     DIIS Error       Energy change         Energy        Time(s)
------------------------------------------------------------------------
Initial temperature is 5000.000000
| Skip purify step
|    1     0.0410914081    -231.6536697479    -231.6536697479     0.05  
|    2     0.0276977028      +0.3642561806    -231.2894135673     0.05  
|    3     0.0090499665      -0.0056861088    -231.2950996761     0.04  
|    4     0.0074112702      -0.0009048780    -231.2960045540     0.04  
|    5     0.0027927261      -0.0005487353    -231.2965532894     0.04  
|    6     0.0007960832      -0.0001233227    -231.2966766121     0.04  
|    7     0.0001193665      -0.0000120543    -231.2966886664     0.04  
|    8     0.0000452937      -0.0000002149    -231.2966888813     0.03  
------------------------------------------------------------------------
FINAL ENERGY: -231.2966888813 a.u.
Fractional Occupation Entropy: 0.0000000000
Mermin Free Energy:            -231.2966888813
DISPERSION CONTRIBUTION TO ENERGY: -0.0855398232 a.u.
HOMO-LUMO GAP: 3.457 eV
CENTER OF MASS: {0.002133, 0.001446, -0.010477} ANGS
DIPOLE MOMENT: {-0.009528, -0.000946, 0.016619} (|D| = 0.019180) DEBYE

  Active Space Parameters
--------------------------------------------
Number of closed orbitals:              20
Number of active orbitals:               3
Number of virtual orbitals:             77
Number of molecular orbitals:          100
Number of basis functions:             106
Number of active electrons:              4
Number of alpha electrons:               2
Number of beta electrons:                2

  Orbital      Energy        Occupation
-----------------------------------------
     19       -0.515517        1.000000
     20       -0.457252        1.000000
     21       -0.321134        0.666667
     22       -0.204467        0.666667
     23       -0.077407        0.666667
     24        0.176671        0.000000
     25        0.184697        0.000000

  CAS Parameters
--------------------------------------------
Number of determinants:                  9
Number of singlet CSFs:                  6
Number of doublet CSFs:                  0
Number of triplet CSFs:                  3
Number of quartet CSFs:                  0
Number of quintet CSFs:                  0
Number of sextet CSFs:                   0
Number of septet CSFs:                   0
Number of singlet states:                4
Number of doublet states:                0
Number of triplet states:                0
Number of quartet states:                0
Number of quintet states:                0
Number of sextet states:                 0
Number of septet states:                 0
Using the hard-coded solver

Singlet state  1 energy:       -231.68514668184929

       -0.96132315216725  X21 X22
        0.26942455580566  X21 X23
        0.05676622327652  X22 X23

Singlet state  2 energy:       -231.47679880636591

        0.56067758189445  X21 X23
        0.38930398037564  B21 X22 A23
        0.38930398037564  A21 X22 B23
        0.38298479062692  X21 B22 A23
        0.38298479062692  X21 A22 B23
       -0.15311917118622  X22 X23
        0.15163214341583  X21 X22
        0.14617281498903  B21 A22 X23
        0.14617281498903  A21 B22 X23

Singlet state  3 energy:       -231.47674755374297

        0.53774055496830  X21 B22 A23
        0.53774055496830  X21 A22 B23
       -0.39795646450361  X21 X23
       -0.27770669616956  B21 X22 A23
       -0.27770669616956  A21 X22 B23
        0.20686028987371  B21 A22 X23
        0.20686028987371  A21 B22 X23
       -0.10835207453062  X21 X22
        0.10833417808502  X22 X23

Singlet state  4 energy:       -231.30098124601952

        0.55369584628136  X21 X23
       -0.50353855005968  B21 X22 A23
       -0.50353855005968  A21 X22 B23
       -0.41290554203216  X22 X23
        0.12580264866630  X21 X22

  Root   Mult.   Total Energy (a.u.)   Ex. Energy (a.u.)     Ex. Energy (eV)     Ex. Energy (nm)
-------------------------------------------------------------------------------------------------
     1  singlet       -231.68514668
     2  singlet       -231.47679881          0.20834788          5.66943321        218.68891662
     3  singlet       -231.47674755          0.20839913          5.67082787        218.63513338
     4  singlet       -231.30098125          0.38416544         10.45367166        118.60351536

Singlet state dipole moments:

  Root       Dx         Dy         Dz         |D|  (Debye)
------------------------------------------------------------
     1     0.0048    -0.0026     0.0250     0.0256
     2    -5.1771     1.6471     0.0098     5.4328
     3     5.1770    -1.6461    -0.0420     5.4325
     4     0.0347     0.0031    -0.0988     0.1048

Singlet state electronic transitions:

 Transition      Tx        Ty        Tz       |T|    Osc. (a.u.) 
-----------------------------------------------------------------
   1 ->  2     2.2576   -0.2230    0.0708    2.2697    0.7155
   1 ->  3     3.1894   -0.3070   -0.0193    3.2042    1.4264
   1 ->  4     0.0080    0.0036   -0.0591    0.0598    0.0009
   2 ->  3    -0.7022    0.2260   -0.0179    0.7379    0.0000
   2 ->  4    -2.5152    0.1286    0.0108    2.5185    0.7434
   3 ->  4    -3.5277    0.1837   -0.0511    3.5328    1.4625

Singlet state velocity transition dipole moments:

 Transition      Px        Py        Pz       |P|    Osc. (a.u.) 
-----------------------------------------------------------------
   1 ->  2    -0.2878    0.0388   -0.0104    0.2906    0.2702
   1 ->  3    -0.4067    0.0535    0.0045    0.4103    0.5384
   1 ->  4    -0.0012   -0.0006    0.0115    0.0116    0.0002
   2 ->  3    -0.0753    0.0172   -0.0001    0.0773   76.1553
   2 ->  4     0.3064   -0.0187   -0.0062    0.3070    0.3574
   3 ->  4     0.4291   -0.0270    0.0088    0.4300    0.7013

Singlet state magnetic transition dipole moments and rotational strengths:

 Transition      Lx        Ly        Lz        |L|    R(vel) (a.u.)
--------------------------------------------------------------------
   1 ->  2    -0.0368    0.0223    0.1627    0.1683    0.0469
   1 ->  3    -0.0053    0.0632   -0.1108    0.1277    0.0242
   1 ->  4     0.0281    0.0192   -0.2055    0.2083   -0.0063
   2 ->  3    -0.0030    0.0104    0.0007    0.0109    7.7074
   2 ->  4    -0.0016   -0.0512    0.1443    0.1531   -0.0023
   3 ->  4     0.0402   -0.0430   -0.1070    0.1221    0.0994

Singlet state electric quadrupole moments (Cartesian):
Operator origin (a.u.):     0.004031,     0.002732,    -0.019799 

 Root     Qxy        Qxz        Qyz        Qxx        Qyy        Qzz       R^2
--------------------------------------------------------------------------------------------
    1    33.1655   -16.4205    -0.5109   -111.7299   -31.7867    -5.8420   -149.3586
    2    34.6262   -16.6425    -0.5676   -115.0734   -31.8610    -5.8740   -152.8083
    3    34.5559   -16.1420    -0.4474   -117.1963   -31.8408    -5.8755   -154.9126
    4    35.6935   -16.3979    -0.5157   -122.2997   -31.8268    -5.9409   -160.0674

Singlet state electric transition quadrupole moments (Cartesian):

 Transition     Qxy        Qxz        Qyz        Qxx        Qyy        Qzz       norm (a.u.)
--------------------------------------------------------------------------------------------
   1 ->  2    -0.6358     0.2516     0.0835     9.5584    -0.0780     0.1037     9.5841
   1 ->  3     0.4234     0.2201     0.0464    -6.7845     0.0576    -0.0625     6.8019
   1 ->  4     1.0138    -0.0543    -0.0331   -10.7225     0.0438    -0.1018    10.7711
   2 ->  3    -0.0126    -0.1218    -0.0379    -3.1048     0.0312    -0.0334     3.1078
   2 ->  4    -0.4340    -0.1563    -0.0350     5.1771    -0.0601     0.0551     5.1984
   3 ->  4     0.3348    -0.2824    -0.0815    -3.7132     0.0397    -0.0492     3.7403

Building Xtilde...

Building Z-vector RHS...

Solving CPSCF equations
Using DIIS solver

 Iter         Residual      
------  --------------------
    1      0.297900271589
    2      0.259217797420
    3      0.049389550982
    4      0.023375397246
    5      0.010596328618
    6      0.006543634910
    7      0.002154525937
    8      0.000552620833
    9      0.000249877579
   10      0.000047341151

CPSCF converged

Building X...

Building Xtilde...

Building Z-vector RHS...

Solving CPSCF equations
Using DIIS solver

 Iter         Residual      
------  --------------------
    1      0.335198521131
    2      0.286328663501
    3      0.050711873527
    4      0.025039308996
    5      0.011276299962
    6      0.006866623418
    7      0.002115940506
    8      0.000495810185
    9      0.000225784720
   10      0.000041393385

CPSCF converged

Building X...

Building Xtilde...

Building Z-vector RHS...

Solving CPSCF equations
Using DIIS solver

 Iter         Residual      
------  --------------------
    1      0.153473362099
    2      0.123644924660
    3      0.021124849409
    4      0.011533773529
    5      0.003372379692
    6      0.002421600881
    7      0.000791296806
    8      0.000242082321
    9      0.000092738345

CPSCF converged

Building X...

Lower state energy:      -231.4767988064
Upper state energy:      -231.4767475537
Energy difference:          0.0000512526
 Energy calculation finished, energy:  0.000000000E+00

Converting Cartesians to HDLC

Converting Cartesians to HDLC

Converting Cartesians to HDLC
 in dlf_makehessian...
Updating Hessian with the BFGS update, No    33
Testing convergence  in cycle   34
    Energy  0.0000E+00 Target: 1.0000E-06 converged?  yes
  Max step  5.0989E-02 Target: 1.8000E-03 converged?   no
  RMS step  1.5810E-02 Target: 1.2000E-03 converged?   no
  Max grad  6.9319E-03 Target: 4.5000E-04 converged?   no
  RMS grad  2.2407E-03 Target: 3.0000E-04 converged?   no

Converting HDLC to Cartesians
DFTD Energy:    -0.0855096 hartree

                      *** Start SCF Iterations ***

 Iter     DIIS Error       Energy change         Energy        Time(s)
------------------------------------------------------------------------
Initial temperature is 5000.000000
| Skip purify step
|    1     0.0412634941    -231.6559997218    -231.6559997218     0.05  
|    2     0.0277397231      +0.3664204523    -231.2895792695     0.05  
|    3     0.0092951051      -0.0056371767    -231.2952164463     0.04  
|    4     0.0076194043      -0.0008870693    -231.2961035155     0.04  
|    5     0.0031564624      -0.0005548838    -231.2966583993     0.04  
|    6     0.0010063784      -0.0001449495    -231.2968033488     0.04  
|    7     0.0001358690      -0.0000175202    -231.2968208691     0.04  
|    8     0.0000728618      -0.0000003276    -231.2968211967     0.03  
|    9     0.0000096854      -0.0000000493    -231.2968212460     0.05  
------------------------------------------------------------------------
FINAL ENERGY: -231.2968212460 a.u.
Fractional Occupation Entropy: 0.0000000000
Mermin Free Energy:            -231.2968212460
DISPERSION CONTRIBUTION TO ENERGY: -0.0855096402 a.u.
HOMO-LUMO GAP: 3.456 eV
CENTER OF MASS: {0.001370, 0.000931, -0.010567} ANGS
DIPOLE MOMENT: {-0.001975, -0.002674, 0.021314} (|D| = 0.021571) DEBYE

  Active Space Parameters
--------------------------------------------
Number of closed orbitals:              20
Number of active orbitals:               3
Number of virtual orbitals:             77
Number of molecular orbitals:          100
Number of basis functions:             106
Number of active electrons:              4
Number of alpha electrons:               2
Number of beta electrons:                2

  Orbital      Energy        Occupation
-----------------------------------------
     19       -0.515715        1.000000
     20       -0.457041        1.000000
     21       -0.321160        0.666667
     22       -0.204416        0.666667
     23       -0.077398        0.666667
     24        0.176637        0.000000
     25        0.184783        0.000000

  CAS Parameters
--------------------------------------------
Number of determinants:                  9
Number of singlet CSFs:                  6
Number of doublet CSFs:                  0
Number of triplet CSFs:                  3
Number of quartet CSFs:                  0
Number of quintet CSFs:                  0
Number of sextet CSFs:                   0
Number of septet CSFs:                   0
Number of singlet states:                4
Number of doublet states:                0
Number of triplet states:                0
Number of quartet states:                0
Number of quintet states:                0
Number of sextet states:                 0
Number of septet states:                 0
Using the hard-coded solver

Singlet state  1 energy:       -231.68527948395857

       -0.96126287161802  X21 X22
        0.26963050725512  X21 X23
        0.05681170346794  X22 X23

Singlet state  2 energy:       -231.47683350349229

       -0.54371459965895  X21 X23
        0.40437320802438  X21 B22 A23
        0.40437320802438  X21 A22 B23
       -0.37781834523565  B21 X22 A23
       -0.37781834523565  A21 X22 B23
        0.15512330921504  B21 A22 X23
        0.15512330921504  A21 B22 X23
        0.14815640672570  X22 X23
       -0.14754268674227  X21 X22

Singlet state  3 energy:       -231.47681185661665

        0.52185457887152  X21 B22 A23
        0.52185457887152  X21 A22 B23
        0.42108618004506  X21 X23
        0.29292305208642  B21 X22 A23
        0.29292305208642  A21 X22 B23
        0.20021694214815  B21 A22 X23
        0.20021694214815  A21 B22 X23
       -0.11490829135557  X22 X23
        0.11417807951133  X21 X22

Singlet state  4 energy:       -231.30107237321664

       -0.55363740538891  X21 X23
        0.50368197469897  B21 X22 A23
        0.50368197469897  A21 X22 B23
        0.41260200214163  X22 X23
       -0.12590907282568  X21 X22

  Root   Mult.   Total Energy (a.u.)   Ex. Energy (a.u.)     Ex. Energy (eV)     Ex. Energy (nm)
-------------------------------------------------------------------------------------------------
     1  singlet       -231.68527948
     2  singlet       -231.47683350          0.20844598          5.67210278        218.58599081
     3  singlet       -231.47681186          0.20846763          5.67269183        218.56329326
     4  singlet       -231.30107237          0.38420711         10.45480569        118.59065045

Singlet state dipole moments:

  Root       Dx         Dy         Dz         |D|  (Debye)
------------------------------------------------------------
     1     0.0035    -0.0048     0.0246     0.0253
     2     5.3159    -1.6937    -0.0024     5.5792
     3    -5.3068     1.6893    -0.0249     5.5693
     4     0.0278     0.0001    -0.0935     0.0976

Singlet state electronic transitions:

 Transition      Tx        Ty        Tz       |T|    Osc. (a.u.) 
-----------------------------------------------------------------
   1 ->  2     2.3985   -0.2303   -0.0383    2.4098    0.8070
   1 ->  3     3.0857   -0.3012    0.0638    3.1011    1.3365
   1 ->  4    -0.0050   -0.0024    0.0595    0.0597    0.0009
   2 ->  3     0.5422   -0.1711   -0.0204    0.5690    0.0000
   2 ->  4     2.6518   -0.1379    0.0524    2.6559    0.8265
   3 ->  4     3.4277   -0.1762    0.0054    3.4323    1.3802

Singlet state velocity transition dipole moments:

 Transition      Px        Py        Pz       |P|    Osc. (a.u.) 
-----------------------------------------------------------------
   1 ->  2    -0.3058    0.0402    0.0072    0.3085    0.3044
   1 ->  3    -0.3936    0.0525   -0.0089    0.3971    0.5044
   1 ->  4     0.0007    0.0004   -0.0116    0.0116    0.0002
   2 ->  3     0.0754   -0.0172    0.0002    0.0773  175.9097
   2 ->  4    -0.3226    0.0203   -0.0103    0.3234    0.3967
   3 ->  4    -0.4172    0.0257    0.0033    0.4180    0.6627

Singlet state magnetic transition dipole moments and rotational strengths:

 Transition      Lx        Ly        Lz        |L|    R(vel) (a.u.)
--------------------------------------------------------------------
   1 ->  2     0.0039    0.0560   -0.1548    0.1647   -0.0002
   1 ->  3    -0.0312    0.0379    0.1229    0.1323    0.0631
   1 ->  4    -0.0231   -0.0220    0.2065    0.2089   -0.0063
   2 ->  3     0.0025   -0.0103   -0.0004    0.0106   16.3037
   2 ->  4    -0.0330    0.0246    0.1438    0.1496    0.0550
   3 ->  4    -0.0096    0.0631   -0.1089    0.1263    0.0299

Singlet state electric quadrupole moments (Cartesian):
Operator origin (a.u.):     0.002589,     0.001760,    -0.019969 

 Root     Qxy        Qxz        Qyz        Qxx        Qyy        Qzz       R^2
--------------------------------------------------------------------------------------------
    1    32.9821   -16.6297    -0.5045   -112.2530   -31.8495    -5.8234   -149.9259
    2    34.3972   -16.3347    -0.4341   -115.8547   -31.9198    -5.8385   -153.6130
    3    34.4233   -16.8590    -0.5607   -117.4912   -31.9009    -5.8714   -155.2634
    4    35.5144   -16.5936    -0.5003   -122.8307   -31.8844    -5.9204   -160.6355

Singlet state electric transition quadrupole moments (Cartesian):

 Transition     Qxy        Qxz        Qyz        Qxx        Qyy        Qzz       norm (a.u.)
--------------------------------------------------------------------------------------------
   1 ->  2     0.5945     0.1420     0.0210    -9.2693     0.0767    -0.0897     9.2902
   1 ->  3    -0.4798     0.2947     0.0767     7.1856    -0.0603     0.0814     7.2087
   1 ->  4    -1.0149     0.0474     0.0235    10.7396    -0.0454     0.1015    10.7881
   2 ->  3    -0.0284     0.0343     0.0029    -3.1793     0.0311    -0.0289     3.1799
   2 ->  4    -0.4424     0.2178     0.0547     5.0430    -0.0574     0.0635     5.0681
   3 ->  4     0.3262     0.2354     0.0495    -3.8917     0.0440    -0.0378     3.9132

Building Xtilde...

Building Z-vector RHS...

Solving CPSCF equations
Using DIIS solver

 Iter         Residual      
------  --------------------
    1      0.308082454738
    2      0.269153269296
    3      0.050556919105
    4      0.024253424866
    5      0.011096003869
    6      0.006834009854
    7      0.002215624094
    8      0.000558980047
    9      0.000253227935
   10      0.000047498575

CPSCF converged

Building X...

Building Xtilde...

Building Z-vector RHS...

Solving CPSCF equations
Using DIIS solver

 Iter         Residual      
------  --------------------
    1      0.336133900166
    2      0.287604743530
    3      0.051763791089
    4      0.025335991434
    5      0.011494379268
    6      0.007002146135
    7      0.002175680909
    8      0.000511917079
    9      0.000234084521
   10      0.000042839810

CPSCF converged

Building X...

Building Xtilde...

Building Z-vector RHS...

Solving CPSCF equations
Using DIIS solver

 Iter         Residual      
------  --------------------
    1      0.143821879740
    2      0.113834695561
    3      0.018189154743
    4      0.010375808653
    5      0.002750764687
    6      0.001942178857
    7      0.000660260894
    8      0.000213478534
    9      0.000079591208

CPSCF converged

Building X...

Lower state energy:      -231.4768335035
Upper state energy:      -231.4768118566
Energy difference:          0.0000216469
 Energy calculation finished, energy:  0.000000000E+00

Converting Cartesians to HDLC

Converting Cartesians to HDLC

Converting Cartesians to HDLC
 in dlf_makehessian...
Updating Hessian with the BFGS update, No    34
Testing convergence  in cycle   35
    Energy  0.0000E+00 Target: 1.0000E-06 converged?  yes
  Max step  2.8526E-01 Target: 1.8000E-03 converged?   no
  RMS step  4.7363E-02 Target: 1.2000E-03 converged?   no
  Max grad  2.2532E-03 Target: 4.5000E-04 converged?   no
  RMS grad  8.0475E-04 Target: 3.0000E-04 converged?   no

Converting HDLC to Cartesians
DFTD Energy:    -0.0855155 hartree

                      *** Start SCF Iterations ***

 Iter     DIIS Error       Energy change         Energy        Time(s)
------------------------------------------------------------------------
Initial temperature is 5000.000000
| Skip purify step
|    1     0.0412912841    -231.6578569595    -231.6578569595     0.05  
|    2     0.0276594632      +0.3681943807    -231.2896625788     0.05  
|    3     0.0093975957      -0.0055765835    -231.2952391623     0.04  
|    4     0.0077245150      -0.0008732525    -231.2961124148     0.04  
|    5     0.0033958276      -0.0005534609    -231.2966658757     0.04  
|    6     0.0011806841      -0.0001591807    -231.2968250564     0.04  
|    7     0.0001472734      -0.0000229798    -231.2968480362     0.04  
|    8     0.0000722218      -0.0000003828    -231.2968484190     0.03  
|    9     0.0000085228      -0.0000000482    -231.2968484672     0.05  
------------------------------------------------------------------------
FINAL ENERGY: -231.2968484672 a.u.
Fractional Occupation Entropy: 0.0000000000
Mermin Free Energy:            -231.2968484672
DISPERSION CONTRIBUTION TO ENERGY: -0.0855155283 a.u.
HOMO-LUMO GAP: 3.456 eV
CENTER OF MASS: {0.000609, 0.000469, -0.010387} ANGS
DIPOLE MOMENT: {0.001575, -0.004746, 0.019777} (|D| = 0.020400) DEBYE

  Active Space Parameters
--------------------------------------------
Number of closed orbitals:              20
Number of active orbitals:               3
Number of virtual orbitals:             77
Number of molecular orbitals:          100
Number of basis functions:             106
Number of active electrons:              4
Number of alpha electrons:               2
Number of beta electrons:                2

  Orbital      Energy        Occupation
-----------------------------------------
     19       -0.515813        1.000000
     20       -0.457048        1.000000
     21       -0.321239        0.666667
     22       -0.204367        0.666667
     23       -0.077343        0.666667
     24        0.176653        0.000000
     25        0.184824        0.000000

  CAS Parameters
--------------------------------------------
Number of determinants:                  9
Number of singlet CSFs:                  6
Number of doublet CSFs:                  0
Number of triplet CSFs:                  3
Number of quartet CSFs:                  0
Number of quintet CSFs:                  0
Number of sextet CSFs:                   0
Number of septet CSFs:                   0
Number of singlet states:                4
Number of doublet states:                0
Number of triplet states:                0
Number of quartet states:                0
Number of quintet states:                0
Number of sextet states:                 0
Number of septet states:                 0
Using the hard-coded solver

Singlet state  1 energy:       -231.68540719496207

       -0.96122688933190  X21 X22
        0.26976198337040  X21 X23
        0.05680852908105  X22 X23

Singlet state  2 energy:       -231.47685442674248

       -0.58077801386462  X21 X23
       -0.40413179817417  B21 X22 A23
       -0.40413179817417  A21 X22 B23
        0.35300707502666  X21 B22 A23
        0.35300707502666  X21 A22 B23
        0.15827244341665  X22 X23
       -0.15784107223335  X21 X22
        0.13575698426581  B21 A22 X23
        0.13575698426581  A21 B22 X23

Singlet state  3 energy:       -231.47685332911055

       -0.55789574788401  X21 B22 A23
       -0.55789574788401  X21 A22 B23
       -0.36854865482399  X21 X23
       -0.25522675405149  B21 X22 A23
       -0.25522675405149  A21 X22 B23
       -0.21379412650168  B21 A22 X23
       -0.21379412650168  A21 B22 X23
        0.10032364387093  X22 X23
       -0.09957145912973  X21 X22

Singlet state  4 energy:       -231.30104381189972

       -0.55371307289837  X21 X23
        0.50382057391311  B21 X22 A23
        0.50382057391311  A21 X22 B23
        0.41209236604491  X22 X23
       -0.12613086188199  X21 X22

  Root   Mult.   Total Energy (a.u.)   Ex. Energy (a.u.)     Ex. Energy (eV)     Ex. Energy (nm)
-------------------------------------------------------------------------------------------------
     1  singlet       -231.68540719
     2  singlet       -231.47685443          0.20855277          5.67500863        218.47406562
     3  singlet       -231.47685333          0.20855387          5.67503849        218.47291578
     4  singlet       -231.30104381          0.38436338         10.45905807        118.54243452

Singlet state dipole moments:

  Root       Dx         Dy         Dz         |D|  (Debye)
------------------------------------------------------------
     1     0.0027    -0.0057     0.0216     0.0225
     2    -4.9636     1.5744     0.0056     5.2073
     3     4.9761    -1.5830    -0.0377     5.2220
     4     0.0230    -0.0025    -0.0951     0.0978

Singlet state electronic transitions:

 Transition      Tx        Ty        Tz       |T|    Osc. (a.u.) 
-----------------------------------------------------------------
   1 ->  2    -2.0851    0.2042   -0.0743    2.0964    0.6110
   1 ->  3     3.3049   -0.3192   -0.0129    3.3203    1.5328
   1 ->  4    -0.0047   -0.0017    0.0598    0.0600    0.0009
   2 ->  3     0.9228   -0.2944    0.0194    0.9688    0.0000
   2 ->  4    -2.3207    0.1188    0.0115    2.3238    0.6329
   3 ->  4     3.6604   -0.1894    0.0527    3.6657    1.5749

Singlet state velocity transition dipole moments:

 Transition      Px        Py        Pz       |P|    Osc. (a.u.) 
-----------------------------------------------------------------
   1 ->  2     0.2662   -0.0356    0.0110    0.2688    0.2309
   1 ->  3    -0.4216    0.0557    0.0035    0.4253    0.5781
   1 ->  4     0.0007    0.0003   -0.0117    0.0117    0.0002
   2 ->  3     0.0754   -0.0172    0.0003    0.0774  1902.5348
   2 ->  4     0.2826   -0.0173   -0.0065    0.2832    0.3041
   3 ->  4    -0.4454    0.0278   -0.0088    0.4464    0.7556

Singlet state magnetic transition dipole moments and rotational strengths:

 Transition      Lx        Ly        Lz        |L|    R(vel) (a.u.)
--------------------------------------------------------------------
   1 ->  2     0.0278   -0.0164   -0.1691    0.1721    0.0294
   1 ->  3    -0.0068    0.0660   -0.1048    0.1240    0.0296
   1 ->  4    -0.0208   -0.0224    0.2079    0.2101   -0.0064
   2 ->  3     0.0023   -0.0103   -0.0004    0.0106  168.8883
   2 ->  4    -0.0015   -0.0515    0.1526    0.1611   -0.0029
   3 ->  4    -0.0316    0.0448    0.0983    0.1125    0.0821

Singlet state electric quadrupole moments (Cartesian):
Operator origin (a.u.):     0.001151,     0.000886,    -0.019628 

 Root     Qxy        Qxz        Qyz        Qxx        Qyy        Qzz       R^2
--------------------------------------------------------------------------------------------
    1    32.8204   -16.8194    -0.5093   -112.1428   -31.8809    -5.8155   -149.8392
    2    34.2768   -17.0075    -0.5475   -115.1795   -31.9519    -5.8406   -152.9720
    3    34.2255   -16.5677    -0.4528   -117.9698   -31.9276    -5.8527   -155.7501
    4    35.3562   -16.7844    -0.4999   -122.7135   -31.9128    -5.9118   -160.5381

Singlet state electric transition quadrupole moments (Cartesian):

 Transition     Qxy        Qxz        Qyz        Qxx        Qyy        Qzz       norm (a.u.)
--------------------------------------------------------------------------------------------
   1 ->  2     0.6533    -0.2312    -0.0566    -9.9131     0.0834    -0.1076     9.9384
   1 ->  3     0.3998     0.2338     0.0435    -6.2521     0.0507    -0.0562     6.2698
   1 ->  4    -1.0179     0.0501     0.0182    10.7450    -0.0460     0.1016    10.7938
   2 ->  3     0.0149     0.1411     0.0351     2.9669    -0.0298     0.0327     2.9708
   2 ->  4    -0.4610    -0.1491    -0.0270     5.3572    -0.0603     0.0568     5.3798
   3 ->  4    -0.3028     0.2876     0.0607     3.4237    -0.0402     0.0478     3.4502

Building Xtilde...

Building Z-vector RHS...

Solving CPSCF equations
Using DIIS solver

 Iter         Residual      
------  --------------------
    1      0.284295235192
    2      0.248497262727
    3      0.047468233616
    4      0.022406313541
    5      0.010105313171
    6      0.006269713927
    7      0.002100224108
    8      0.000550557360
    9      0.000249066167
   10      0.000047684135

CPSCF converged

Building X...

Building Xtilde...

Building Z-vector RHS...

Solving CPSCF equations
Using DIIS solver

 Iter         Residual      
------  --------------------
    1      0.333812224277
    2      0.283179313871
    3      0.049319394533
    4      0.024564249240
    5      0.010882692520
    6      0.006674297339
    7      0.002045233899
    8      0.000474180967
    9      0.000217467213
   10      0.000039835887

CPSCF converged

Building X...

Building Xtilde...

Building Z-vector RHS...

Solving CPSCF equations
Using DIIS solver

 Iter         Residual      
------  --------------------
    1      0.169432476658
    2      0.141046166714
    3      0.025114563497
    4      0.013183238265
    5      0.004411015629
    6      0.003118632460
    7      0.000972427628
    8      0.000277384641
    9      0.000110062381
   10      0.000018327488

CPSCF converged

Building X...

Lower state energy:      -231.4768544267
Upper state energy:      -231.4768533291
Energy difference:          0.0000010976
 Energy calculation finished, energy:  0.000000000E+00

Converting Cartesians to HDLC

Converting Cartesians to HDLC

Converting Cartesians to HDLC
 in dlf_makehessian...
Updating Hessian with the BFGS update, No    35
Testing convergence  in cycle   36
    Energy  0.0000E+00 Target: 1.0000E-06 converged?  yes
  Max step  2.6761E-02 Target: 1.8000E-03 converged?   no
  RMS step  5.9035E-03 Target: 1.2000E-03 converged?   no
  Max grad  4.6304E-03 Target: 4.5000E-04 converged?   no
  RMS grad  1.8646E-03 Target: 3.0000E-04 converged?   no

Converting HDLC to Cartesians
DFTD Energy:    -0.0855452 hartree

                      *** Start SCF Iterations ***

 Iter     DIIS Error       Energy change         Energy        Time(s)
------------------------------------------------------------------------
Initial temperature is 5000.000000
| Skip purify step
|    1     0.0412869978    -231.6589312261    -231.6589312261     0.05  
|    2     0.0275755337      +0.3692541047    -231.2896771214     0.05  
|    3     0.0093907289      -0.0055348876    -231.2952120091     0.04  
|    4     0.0077286050      -0.0008698224    -231.2960818314     0.04  
|    5     0.0034233391      -0.0005512310    -231.2966330624     0.04  
|    6     0.0012027889      -0.0001609769    -231.2967940393     0.04  
|    7     0.0001470705      -0.0000237808    -231.2968178201     0.04  
|    8     0.0000627493      -0.0000003696    -231.2968181897     0.03  
|    9     0.0000105517      -0.0000000292    -231.2968182190     0.05  
------------------------------------------------------------------------
FINAL ENERGY: -231.2968182190 a.u.
Fractional Occupation Entropy: 0.0000000000
Mermin Free Energy:            -231.2968182190
DISPERSION CONTRIBUTION TO ENERGY: -0.0855452263 a.u.
HOMO-LUMO GAP: 3.457 eV
CENTER OF MASS: {-0.000194, 0.000053, -0.009859} ANGS
DIPOLE MOMENT: {-0.001649, -0.006705, 0.013999} (|D| = 0.015609) DEBYE

  Active Space Parameters
--------------------------------------------
Number of closed orbitals:              20
Number of active orbitals:               3
Number of virtual orbitals:             77
Number of molecular orbitals:          100
Number of basis functions:             106
Number of active electrons:              4
Number of alpha electrons:               2
Number of beta electrons:                2

  Orbital      Energy        Occupation
-----------------------------------------
     19       -0.515877        1.000000
     20       -0.457215        1.000000
     21       -0.321356        0.666667
     22       -0.204326        0.666667
     23       -0.077270        0.666667
     24        0.176724        0.000000
     25        0.184810        0.000000

  CAS Parameters
--------------------------------------------
Number of determinants:                  9
Number of singlet CSFs:                  6
Number of doublet CSFs:                  0
Number of triplet CSFs:                  3
Number of quartet CSFs:                  0
Number of quintet CSFs:                  0
Number of sextet CSFs:                   0
Number of septet CSFs:                   0
Number of singlet states:                4
Number of doublet states:                0
Number of triplet states:                0
Number of quartet states:                0
Number of quintet states:                0
Number of sextet states:                 0
Number of septet states:                 0
Using the hard-coded solver

Singlet state  1 energy:       -231.68555905601508

        0.96120988617722  X21 X22
       -0.26983106238367  X21 X23
       -0.05678649076901  X22 X23

Singlet state  2 energy:       -231.47688550858410

        0.47705172194960  X21 X23
        0.47642089844247  X21 B22 A23
        0.47642089844247  X21 A22 B23
        0.33050897450332  B21 X22 A23
        0.33050897450332  A21 X22 B23
        0.18247974563493  B21 A22 X23
        0.18247974563493  A21 B22 X23
       -0.12979079906870  X22 X23
        0.12865527011407  X21 X22

Singlet state  3 energy:       -231.47688474204074

        0.49570455324669  X21 X23
       -0.45704395924950  X21 B22 A23
       -0.45704395924950  X21 A22 B23
        0.34521364833378  B21 X22 A23
        0.34521364833378  A21 X22 B23
       -0.17559656750920  B21 A22 X23
       -0.17559656750920  A21 B22 X23
        0.13512001989135  X21 X22
       -0.13501103550556  X22 X23

Singlet state  4 energy:       -231.30092778259788

        0.55386275068803  X21 X23
       -0.50394498252013  B21 X22 A23
       -0.50394498252013  A21 X22 B23
       -0.41149888611319  X22 X23
        0.12641583621573  X21 X22

  Root   Mult.   Total Energy (a.u.)   Ex. Energy (a.u.)     Ex. Energy (eV)     Ex. Energy (nm)
-------------------------------------------------------------------------------------------------
     1  singlet       -231.68555906
     2  singlet       -231.47688551          0.20867355          5.67829520        218.34761392
     3  singlet       -231.47688474          0.20867431          5.67831605        218.34681184
     4  singlet       -231.30092778          0.38463127         10.46634774        118.45987136

Singlet state dipole moments:

  Root       Dx         Dy         Dz         |D|  (Debye)
------------------------------------------------------------
     1     0.0036    -0.0055     0.0169     0.0182
     2     5.4988    -1.7499    -0.0216     5.7706
     3    -5.4961     1.7400    -0.0207     5.7650
     4     0.0205    -0.0037    -0.0990     0.1012

Singlet state electronic transitions:

 Transition      Tx        Ty        Tz       |T|    Osc. (a.u.) 
-----------------------------------------------------------------
   1 ->  2     2.8243   -0.2715   -0.0253    2.8374    1.1200
   1 ->  3    -2.6992    0.2639   -0.0707    2.7130    1.0240
   1 ->  4    -0.0055   -0.0022    0.0591    0.0594    0.0009
   2 ->  3     0.0874   -0.0292    0.0208    0.0945    0.0000
   2 ->  4     3.1247   -0.1623    0.0553    3.1294    1.1488
   3 ->  4    -3.0032    0.1539   -0.0013    3.0071    1.0608

Singlet state velocity transition dipole moments:

 Transition      Px        Py        Pz       |P|    Osc. (a.u.) 
-----------------------------------------------------------------
   1 ->  2    -0.3605    0.0474    0.0054    0.3637    0.4225
   1 ->  3     0.3448   -0.0461    0.0101    0.3481    0.3870
   1 ->  4     0.0007    0.0005   -0.0115    0.0115    0.0002
   2 ->  3    -0.0755    0.0172   -0.0003    0.0775  2265.1718
   2 ->  4    -0.3803    0.0239   -0.0100    0.3812    0.5506
   3 ->  4     0.3659   -0.0224   -0.0043    0.3666    0.5093

Singlet state magnetic transition dipole moments and rotational strengths:

 Transition      Lx        Ly        Lz        |L|    R(vel) (a.u.)
--------------------------------------------------------------------
   1 ->  2    -0.0011    0.0600   -0.1365    0.1491    0.0121
   1 ->  3     0.0273   -0.0296   -0.1466    0.1520    0.0446
   1 ->  4    -0.0198   -0.0211    0.2095    0.2114   -0.0063
   2 ->  3    -0.0022    0.0102    0.0007    0.0105  194.8342
   2 ->  4    -0.0298    0.0339    0.1282    0.1360    0.0618
   3 ->  4     0.0047   -0.0581    0.1302    0.1426    0.0140

Singlet state electric quadrupole moments (Cartesian):
Operator origin (a.u.):    -0.000366,     0.000099,    -0.018631 

 Root     Qxy        Qxz        Qyz        Qxx        Qyy        Qzz       R^2
--------------------------------------------------------------------------------------------
    1    32.6974   -16.9755    -0.5178   -111.6356   -31.9010    -5.7969   -149.3334
    2    34.1093   -16.6922    -0.4537   -116.1744   -31.9596    -5.8198   -153.9539
    3    34.1518   -17.2047    -0.5615   -115.9813   -31.9575    -5.8357   -153.7745
    4    35.2360   -16.9507    -0.5056   -122.1940   -31.9309    -5.8929   -160.0178

Singlet state electric transition quadrupole moments (Cartesian):

 Transition     Qxy        Qxz        Qyz        Qxx        Qyy        Qzz       norm (a.u.)
--------------------------------------------------------------------------------------------
   1 ->  2     0.5212     0.1761     0.0308    -8.0675     0.0660    -0.0762     8.0869
   1 ->  3     0.5654    -0.2791    -0.0589    -8.4802     0.0719    -0.0955     8.5047
   1 ->  4    -1.0218     0.0589     0.0152    10.7448    -0.0463     0.1021    10.7940
   2 ->  3     0.0234     0.0464     0.0128     3.2702    -0.0318     0.0327     3.2710
   2 ->  4    -0.3928     0.2554     0.0500     4.4315    -0.0517     0.0591     4.4572
   3 ->  4    -0.3902    -0.1992    -0.0372     4.5349    -0.0510     0.0455     4.5567

Building Xtilde...

Building Z-vector RHS...

Solving CPSCF equations
Using DIIS solver

 Iter         Residual      
------  --------------------
    1      0.330964491880
    2      0.287633407039
    3      0.052467980765
    4      0.025673041212
    5      0.011855640010
    6      0.007237175529
    7      0.002262890515
    8      0.000545342361
    9      0.000247366323
   10      0.000045464690

CPSCF converged

Building X...

Building Xtilde...

Building Z-vector RHS...

Solving CPSCF equations
Using DIIS solver

 Iter         Residual      
------  --------------------
    1      0.327439439070
    2      0.284189358150
    3      0.052452397533
    4      0.025335263595
    5      0.011670405574
    6      0.007123538420
    7      0.002265399414
    8      0.000553161651
    9      0.000250786238
   10      0.000046339602

CPSCF converged

Building X...

Building Xtilde...

Building Z-vector RHS...

Solving CPSCF equations
Using DIIS solver

 Iter         Residual      
------  --------------------
    1      0.128157192143
    2      0.095845631907
    3      0.012424357316
    4      0.005129740704
    5      0.001702193578
    6      0.000891429882
    7      0.000167747641
    8      0.000086620245

CPSCF converged

Building X...

Lower state energy:      -231.4768855086
Upper state energy:      -231.4768847420
Energy difference:          0.0000007665
 Energy calculation finished, energy:  0.000000000E+00

Converting Cartesians to HDLC

Converting Cartesians to HDLC

Converting Cartesians to HDLC
 in dlf_makehessian...
Updating Hessian with the BFGS update, No    36
Testing convergence  in cycle   37
    Energy  0.0000E+00 Target: 1.0000E-06 converged?  yes
  Max step  2.2767E-01 Target: 1.8000E-03 converged?   no
  RMS step  3.7045E-02 Target: 1.2000E-03 converged?   no
  Max grad  1.7744E-03 Target: 4.5000E-04 converged?   no
  RMS grad  7.9447E-04 Target: 3.0000E-04 converged?   no

Converting HDLC to Cartesians
DFTD Energy:    -0.0855846 hartree

                      *** Start SCF Iterations ***

 Iter     DIIS Error       Energy change         Energy        Time(s)
------------------------------------------------------------------------
Initial temperature is 5000.000000
| Skip purify step
|    1     0.0412885486    -231.6594987193    -231.6594987193     0.05  
|    2     0.0275250715      +0.3698419296    -231.2896567897     0.05  
|    3     0.0093615955      -0.0055032765    -231.2951600661     0.04  
|    4     0.0077097989      -0.0008686101    -231.2960286762     0.04  
|    5     0.0033983265      -0.0005487224    -231.2965773986     0.04  
|    6     0.0011824555      -0.0001593693    -231.2967367679     0.04  
|    7     0.0001431677      -0.0000230973    -231.2967598652     0.04  
|    8     0.0000165026      -0.0000003549    -231.2967602201     0.03  
------------------------------------------------------------------------
FINAL ENERGY: -231.2967602201 a.u.
Fractional Occupation Entropy: 0.0000000000
Mermin Free Energy:            -231.2967602201
DISPERSION CONTRIBUTION TO ENERGY: -0.0855845559 a.u.
HOMO-LUMO GAP: 3.460 eV
CENTER OF MASS: {-0.000821, -0.000366, -0.009072} ANGS
DIPOLE MOMENT: {-0.008927, -0.007866, 0.006380} (|D| = 0.013500) DEBYE

  Active Space Parameters
--------------------------------------------
Number of closed orbitals:              20
Number of active orbitals:               3
Number of virtual orbitals:             77
Number of molecular orbitals:          100
Number of basis functions:             106
Number of active electrons:              4
Number of alpha electrons:               2
Number of beta electrons:                2

  Orbital      Energy        Occupation
-----------------------------------------
     19       -0.515869        1.000000
     20       -0.457480        1.000000
     21       -0.321483        0.666667
     22       -0.204309        0.666667
     23       -0.077158        0.666667
     24        0.176869        0.000000
     25        0.184737        0.000000

  CAS Parameters
--------------------------------------------
Number of determinants:                  9
Number of singlet CSFs:                  6
Number of doublet CSFs:                  0
Number of triplet CSFs:                  3
Number of quartet CSFs:                  0
Number of quintet CSFs:                  0
Number of sextet CSFs:                   0
Number of septet CSFs:                   0
Number of singlet states:                4
Number of doublet states:                0
Number of triplet states:                0
Number of quartet states:                0
Number of quintet states:                0
Number of sextet states:                 0
Number of septet states:                 0
Using the hard-coded solver

Singlet state  1 energy:       -231.68572663981985

        0.96122309857671  X21 X22
       -0.26979174229953  X21 X23
       -0.05677346565952  X22 X23

Singlet state  2 energy:       -231.47691975053772

        0.54287995150829  X21 B22 A23
        0.54287995150829  X21 A22 B23
       -0.39208075805618  X21 X23
       -0.27172700100149  B21 X22 A23
       -0.27172700100149  A21 X22 B23
        0.20821920884634  B21 A22 X23
        0.20821920884634  A21 B22 X23
        0.10659571488487  X22 X23
       -0.10531450621479  X21 X22

Singlet state  3 energy:       -231.47691383151846

        0.56541036023127  X21 X23
        0.39313668818215  B21 X22 A23
        0.39313668818215  A21 X22 B23
        0.37570764123456  X21 B22 A23
        0.37570764123456  X21 A22 B23
       -0.15391506573050  X22 X23
        0.15381018778355  X21 X22
        0.14411510792520  B21 A22 X23
        0.14411510792520  A21 B22 X23

Singlet state  4 energy:       -231.30076221335392

        0.55404413729227  X21 X23
       -0.50403599736244  B21 X22 A23
       -0.50403599736244  A21 X22 B23
       -0.41096150422688  X22 X23
        0.12665005778517  X21 X22

  Root   Mult.   Total Energy (a.u.)   Ex. Energy (a.u.)     Ex. Energy (eV)     Ex. Energy (nm)
-------------------------------------------------------------------------------------------------
     1  singlet       -231.68572664
     2  singlet       -231.47691975          0.20880689          5.68192361        218.20817946
     3  singlet       -231.47691383          0.20881281          5.68208468        218.20199412
     4  singlet       -231.30076221          0.38496443         10.47541330        118.35735470

Singlet state dipole moments:

  Root       Dx         Dy         Dz         |D|  (Debye)
------------------------------------------------------------
     1     0.0039    -0.0044     0.0122     0.0136
     2     5.1450    -1.6369    -0.0442     5.3993
     3    -5.1600     1.6275    -0.0089     5.4105
     4     0.0136    -0.0040    -0.1029     0.1038

Singlet state electronic transitions:

 Transition      Tx        Ty        Tz       |T|    Osc. (a.u.) 
-----------------------------------------------------------------
[truncated: 255,280 more chars]
