# Supplementary material for: Finding Excited-State Minimum Energy Crossing Points on a Budget: Non-Self-Consistent Tight-Binding Methods
Source: J Phys Chem Lett. 2023 May 5;14(19):4440–8. doi: 10.1021/acs.jpclett.3c00494 (PMC10201533; doi:10.1021/acs.jpclett.3c00494)
Supplement: Supplementary file 1 — jz3c00494_si_001.zip [file jz3c00494_si_001.zip › SI/s2s1_benchmark/hexatriene/casci.xyz]

14
-2.3129699354198871e+02 frame 64   xyz file generated by TeraChem
     C    -3.1165676324    0.1835387431   -0.0270866524
     C    -1.8163090112   -0.3702073923   -0.0485990045
     C    -0.6241181859    0.3194474726    0.0106577824
     C     0.6241299627   -0.3184261102   -0.0158773744
     C     1.8164068861    0.3707945531    0.0464615959
     C     3.1163748638   -0.1840388535    0.0338192745
     H    -3.9849057852   -0.4544854567   -0.0728622412
     H    -3.2576840163    1.2529777011    0.0308868824
     H    -1.7468069666   -1.4490041587   -0.1171373378
     H    -0.6502035429    1.3992748907    0.0794706199
     H     0.6501741088   -1.3981657777   -0.0861158817
     H     1.7471591080    1.4494796407    0.1169293351
     H     3.2567829869   -1.2538150492   -0.0195043383
     H     3.9851104478    0.4541161502    0.0689591029
