# Supplementary material for: Finding Excited-State Minimum Energy Crossing Points on a Budget: Non-Self-Consistent Tight-Binding Methods
Source: J Phys Chem Lett. 2023 May 5;14(19):4440–8. doi: 10.1021/acs.jpclett.3c00494 (PMC10201533; doi:10.1021/acs.jpclett.3c00494)
Supplement: Supplementary file 1 — jz3c00494_si_001.zip [file jz3c00494_si_001.zip › SI/s2s1_benchmark/hexatriene/crestopt.xyz]

  14
 Etot=  -16.9084508912 g norm=  0.00001920
 C         -2.9654469118        0.1099044421        0.1894460830
 C         -1.7489011619       -0.4162516741       -0.1336190429
 C         -0.5247950029        0.2220896485        0.1190906771
 C          0.6690741289       -0.2238819407       -0.4425325562
 C          1.8613098732        0.5698365570       -0.3926098495
 C          2.8267087544       -0.0043523554        0.4538016530
 H         -3.8651784066       -0.4858629166        0.1675409040
 H         -3.0387798599        1.1123085682        0.5873847047
 H         -1.6982338237       -1.4119427393       -0.5655866226
 H         -0.5534554090        1.2233234527        0.5385801383
 H          0.7291636665       -1.2477136867       -0.7946507652
 H          2.0036914279        1.4987513822       -0.9253441632
 H          2.4941672407       -0.7475043797        1.1701893307
 H          3.8102187079       -0.1972180049        0.0283112716
