# Supplementary material for: Finding Excited-State Minimum Energy Crossing Points on a Budget: Non-Self-Consistent Tight-Binding Methods
Source: J Phys Chem Lett. 2023 May 5;14(19):4440–8. doi: 10.1021/acs.jpclett.3c00494 (PMC10201533; doi:10.1021/acs.jpclett.3c00494)
Supplement: Supplementary file 1 — jz3c00494_si_001.zip [file jz3c00494_si_001.zip › SI/s2s1_benchmark/hexatriene/hhtda-tc.out]

| Startfile from command line: tc.inp


|       ***********************************************************
|       *                    TeraChem v1.9-2022.08-dev            *
|       *  Git Version: 5e84fd4dc456f19b8b743ac9d407259fd194ada5  *
|       *                   Development Version                   *
|       *           Chemistry at the Speed of Graphics!           *
|       ***********************************************************
|       * This program may only be used in connection with        *
|       * a valid license from PetaChem, LLC. Use of this program *
|       * or results thereof indicates acceptance of all terms    *
|       * and conditions stated in the license and that a valid   *
|       * license agreement between the user and PetaChem, LLC    *
|       * exists. PetaChem, LLC does not warrant the correctness  *
|       * of results or their suitability for any purpose.        *
|       * Please email bugs, suggestions, and comments to         *
|       *                  help@petachem.com                      *
|       *                                                         *
|       ***********************************************************


|       ***********************************************************
|       *  Compiled by pisteinbach  Do 25. Aug 16:33:30 CEST 2022  *
|       *  Supported architectures: sm_75 sm_80                   *
|       *  Build cuda_11.6.r11.6/compiler.31057947_0              *
|       ***********************************************************


| Job started   Sat Jan 21 02:41:39 2023
| On jtc-hpz107 (available memory: 26994 MB)

| ######################################### RUNTIME INFO ##########################################
| terachem  tc.inp 

|  NVRM version: NVIDIA UNIX x86_64 Kernel Module  520.61.05  Thu Sep 29 05:30:25 UTC 2022
|  GCC version:  gcc version 9.4.0 (Ubuntu 9.4.0-1ubuntu1~20.04.1) 

|  	linux-vdso.so.1 (0x00007ffd3e29f000)
|  	libmpi.so.12 => /mnt/group-bin/terachem-3c-dev/lib/libmpi.so.12 (0x00007fb0afa54000)
|  	libgpubox.so.1 => /mnt/group-bin/terachem-3c-dev/lib/libgpubox.so.1 (0x00007fb0afa39000)
|  	libtensorbox.so.1 => /mnt/group-bin/terachem-3c-dev/lib/libtensorbox.so.1 (0x00007fb0afa18000)
|  	libiobox.so.1 => /mnt/group-bin/terachem-3c-dev/lib/libiobox.so.1 (0x00007fb0afa02000)
|  	libintbox.so.1 => /mnt/group-bin/terachem-3c-dev/lib/libintbox.so.1 (0x00007fb0919e0000)
|  	libsqmbox.so.1 => /mnt/group-bin/terachem-3c-dev/lib/libsqmbox.so.1 (0x00007fb09167f000)
|  	libgridbox.so.1 => /mnt/group-bin/terachem-3c-dev/lib/libgridbox.so.1 (0x00007fb09149a000)
|  	libdftbox.so.1 => /mnt/group-bin/terachem-3c-dev/lib/libdftbox.so.1 (0x00007fb0913b8000)
|  	libcibox.so.1 => /mnt/group-bin/terachem-3c-dev/lib/libcibox.so.1 (0x00007fb091072000)
|  	libccbox.so.1 => /mnt/group-bin/terachem-3c-dev/lib/libccbox.so.1 (0x00007fb090d6e000)
|  	libsimbox.so.1 => /mnt/group-bin/terachem-3c-dev/lib/libsimbox.so.1 (0x00007fb090d4f000)
|  	liboptbox.so.1 => /mnt/group-bin/terachem-3c-dev/lib/liboptbox.so.1 (0x00007fb090d0f000)
|  	libnvToolsExt.so.1 => /usr/local/cuda-11.6/targets/x86_64-linux/lib/libnvToolsExt.so.1 (0x00007fb090b05000)
|  	libssl.so.1.1 => /lib/x86_64-linux-gnu/libssl.so.1.1 (0x00007fb090a61000)
|  	libcrypto.so.1.1 => /lib/x86_64-linux-gnu/libcrypto.so.1.1 (0x00007fb09078b000)
|  	libcuda.so.1 => /lib/x86_64-linux-gnu/libcuda.so.1 (0x00007fb08ee17000)
|  	libcudart.so.11.0 => /usr/local/cuda-11.6/targets/x86_64-linux/lib/libcudart.so.11.0 (0x00007fb08eb73000)
|  	libcublas.so.11 => /usr/local/cuda-11.6/targets/x86_64-linux/lib/libcublas.so.11 (0x00007fb0853f3000)
|  	libcufft.so.10 => /usr/local/cuda-11.6/targets/x86_64-linux/lib/libcufft.so.10 (0x00007fb07c966000)
|  	libcusparse.so.11 => /usr/local/cuda-11.6/targets/x86_64-linux/lib/libcusparse.so.11 (0x00007fb06d51d000)
|  	libcusolver.so.11 => /usr/local/cuda-11.6/targets/x86_64-linux/lib/libcusolver.so.11 (0x00007fb05d134000)
|  	libstdc++.so.6 => /lib/x86_64-linux-gnu/libstdc++.so.6 (0x00007fb05cf52000)
|  	libm.so.6 => /lib/x86_64-linux-gnu/libm.so.6 (0x00007fb05ce03000)
|  	libiomp5.so => /mnt/group-bin/terachem-3c-dev/lib/libiomp5.so (0x00007fb05c9c8000)
|  	libcilkrts.so.5 => /mnt/group-bin/terachem-3c-dev/lib/libcilkrts.so.5 (0x00007fb05c78b000)
|  	libgcc_s.so.1 => /lib/x86_64-linux-gnu/libgcc_s.so.1 (0x00007fb05c770000)
|  	libpthread.so.0 => /lib/x86_64-linux-gnu/libpthread.so.0 (0x00007fb05c74d000)
|  	libc.so.6 => /lib/x86_64-linux-gnu/libc.so.6 (0x00007fb05c55b000)
|  	/lib64/ld-linux-x86-64.so.2 (0x00007fb0b129e000)
|  	libdl.so.2 => /lib/x86_64-linux-gnu/libdl.so.2 (0x00007fb05c555000)
|  	librt.so.1 => /lib/x86_64-linux-gnu/librt.so.1 (0x00007fb05c549000)
|  	libcublasLt.so.11 => /usr/local/cuda-11.6/targets/x86_64-linux/lib/libcublasLt.so.11 (0x00007fb0474e3000)
| #################################################################################################

-----------------------------------
Processed Input file:
              coordinates coord.xyz
                    basis def2-sv_p
           sphericalbasis yes
                    guess c0
                   method bhandhlyp
                   charge 0
                 spinmult 1
                     dftd d3
                precision mixed
                    maxit 100
                  threall 1e-14
                 convthre 1.0e-5
                     xtol 1.0e-6
                  dftgrid 1
                      fon yes
               fon_method constant
          fon_temperature 5000
                   closed 0
                    hhtda yes
            hhtdasinglets 6
            hhtdatriplets 0
             cisnumstates 6
              cissubspace 18
             cisguessvecs 18
                   cismax 60
             cisalgorithm davidson
           cistransdipole yes
               cismaxiter 100
               cisconvtol 1e-4
                cistarget 1
               genscrdata true
          min_tolerance_e 1e-4
            min_tolerance 1e-3
                nacstate1 1
                nacstate2 2
                      run conical
                   purify no
                     gpus 1
-----------------------------------
Jobname: coord
Scratch directory: ./scr.coord
Scratch data will be generated
| Random number seed: 832725403

XYZ coordinates coord.xyz
Molden File Output: ./scr.coord/coord.molden
Using basis set: def2-sv_p
dmrgstart not found
Spin multiplicity: 1
DIIS will use up to 10 vectors.
Condition number limit for the DIIS overlap matrix is            0
WF convergence threshold: 1.00e-05
Using DIIS algorithm to converge WF
Maximum number of SCF iterations: 100
Incremental fock with rebuild every 8 iterations
Will switch to conventional Fock if diffuse functions are detected
X-matrix tolerance: 1.00e-06
PRECISION: MIXED
Single/Double precision threshold: 1.00e-05
TeraChem will select linear algebra engine
Using fractional orbital occupations
0 occupied orbitals will have integer occupation
0 occupied orbitals will have fractional occupation
kT is set to 5000.000 a.u.
Density matrix purification turned off
DFT Functional requested: bhandhlyp
Method: BHandHLYP  with dispersion correction
  Becke 1988 exchange functional:       0.50 
  Hartree-Fock exact exchange:          0.50 
  Lee-Yang-Parr correlation functional: 1.0 
Wavefunction: RESTRICTED

 DFT-D code reimplemented following the
 code by S.Grimme, University Bonn 
 based on DFTD3 V3.2 Rev 0         
 
Please cite DFT-D3 work done with this code as:
S. Grimme, J. Antony, S. Ehrlich and H. Krieg,
J. Chem. Phys. 132 (2010), 154104
If used with BJ-damping cite also
S. Grimme, S. Ehrlich and L. Goerigk,
J. Comput. Chem. 32 (2011), 1456-1465
For DFT-D2 the reference is
S. Grimme, J. Comput. Chem., 27 (2006), 1787-1799
DFT grid type: 1
Using a single DFT grid.
Initial guess will be loaded from c0

********************************************
******* RUNNING GEOMETRY OPTMIZATION *******
********************************************

Geometry optimization parameters:
Max number of optimization cycles: 1000
Convergence threshold (Max grad component): 1.00e-03
Convergence threshold (energy change): 1.00e-04
Maximum of RMSD change allowed between steps is 0.500000
using BFGS method
Optimization checkpoint file will be dumped every 10 cycles
Hessian updated: BFGS method
Initial Hessian is diagonal with a single one point finite difference
Atomic displacement in finite-difference Hessian (Bohr) 0.003000
Each step will be scaled by 1.00
Maximum step size in internal coordinates 0.50
Minimization SCF guess will be regenerated every 10 steps
Job started from scratch
SCF:   Initial guess is taken from previous step
CIS:   Initial guess is taken from previous step
Z-vec: Initial guess is taken from previous step
Starting TensorBox...
| TeraChem will select linear algebra engine
| Using cuSolver for matrix diagonalization

| using 1 out of 1 CUDA devices
|   Device 0: NVIDIA GeForce RTX 3070,  7982MB, CC 8.6 -- CPU THREAD 0
| -------------------------------------------------------------------
| CPU Memory Available: 3976.75 MegaWords 
| GPU Memory Available: 741.79 MegaWords 
| Maximum recommended basis set size: 10200 basis functions
|  (limited by GPU memory)
| -------------------------------------------------------------------
| Initialize GPUBox with 128 MW of memory


Basis set:       def2-sv_p
Total atoms:     14
Total charge:    0
Total electrons: 44 (22-alpha, 22-beta)
Number electrons modeled by ECPs: 0
Total orbitals: 106 (Cartesian), 100 (spherical) 
Total AO shells: 52 (34 S-shells; 12 P-shells; 6 D-shells; 0 F-shells; 0 G-shells)
Spin multiplicity: 1
Nuclear repulsion energy (QM atoms): 195.491513383470 a.u.


No optimization coordinates found in the configuration file
Determining the type of coordinates based on the number of individual fragments...
Analyzing structure...
Found 14 atoms, 13 bonds
Building HDLC residues...
Found 1 HDLC residues
done.
Optimization will be performed in DLC coordinates

-------------------------------------------------------
0 additional frames found in coord.xyz
-------------------------------------------------------
***********************************************************************
**                                                                   **
**                              DL-FIND                              **
**                       Geometry Optimisation                       **
**               written by Johannes Kaestner, in 2006               **
**               Copyright:  STFC Daresbury Laboratory               **
**                           Revision:  406 $                        **
**                                                                   **
***********************************************************************
Residue member list:
    0 :     1    1    1    1    1    1    1    1    1    1
   10 :     1    1    1    1

Generating new HDLC for    1 residues

Located a new residue for HDLC
   Residue number is    1
   Number of atoms it contains    14
   Atoms:      1     2     3     4     5     6     7     8     9    10
   Atoms:     11    12    13    14
   Generating HDLC for residue    1
       Dot-product about     1 is   0.99263166
       System near planar - making improper
       Dot-product about     2 is   0.99829774
       System near planar - making improper
       Dot-product about     3 is   0.95913313
       System near planar - making improper
       Dot-product about     4 is   0.98778307
       System near planar - making improper
       Dot-product about     5 is   0.99992948
       System near planar - making improper
       Dot-product about     6 is   0.80773225

     The system has    36 degrees of freedom, and    36 non-zero eigenvalues

 call dlf_formstep_init...
 allocate hessian of size:           38
 allocate evals and evecs
 needhessian =  T

DL-FIND Report:
===============
Conical intersection algorithm: Lagrange-Newton
Lagrange-Newton threshold t1 ...................  1.000E-04
Lagrange-Newton threshold t2 ...................  1.000E+00
Lower electronic state .........................          1
Upper electronic state .........................          2
Optimisation algorithm: Lagrange-Newton
Initial Hessian by diagonal one-point finite difference
Hessian update mechanism: BFGS
Maximum Number of Hessian updates before recalc.         50
Finite difference for Hessian calculation ......  3.000E-03
No eigenmodes are considered soft
Minimum step size for Hessian update ...........  1.000E-05
 
Step length: simple scaled
Maximum step length ............................  5.000E-01
Scaling step by ................................  1.000E+00
 
Coordinate system: Delocalised internal coordinates (DLC)
 
Number of atoms ................................         14
Number of input geometries .....................          2
Variables to be optimised ......................         38
Restart information is written every ...........         10 steps
This run has not been restarted.
Maximum number of steps ........................       1000
Maximum number of energy evaluations ...........     100000
 
DFTD Energy:    -0.0139830 hartree
Setting up the DFT grid...
| time to set the grid = 0.00 s
DFT grid points: 39716 (2836 points/atom)

                      *** Start SCF Iterations ***

 Iter     DIIS Error       Energy change      Electrons        XC Energy           Energy        Time(s)
----------------------------------------------------------------------------------------------------------
Initial temperature is 5000.000000
| Skip purify step
|    1     0.0368152427    -232.9737778795    43.9999763753   -18.4228723873    -232.9737778795     0.17  
|    2     0.0564663394      +6.2145300163    43.9999605253   -17.7607755433    -226.7592478632     0.16  
|    3     0.0194711393      -0.0458193075    43.9999677048   -17.8469095135    -226.8050671707     0.15  
|    4     0.0156916027      -0.0028753625    43.9999655958   -17.8626602099    -226.8079425332     0.15  
|    5     0.0084769990      -0.0030350333    43.9999674163   -17.8798489621    -226.8109775665     0.15  
|    6     0.0017437371      -0.0010476132    43.9999683543   -17.8949330542    -226.8120251797     0.15  
|    7     0.0006139494      -0.0000683658    43.9999686136   -17.8996460015    -226.8120935455     0.14  
|    8     0.0001812284      -0.0000039677    43.9999685865   -17.8998879326    -226.8120975132     0.14  
|    9     0.0000674696      -0.0000006270    43.9999686110   -17.8999076993    -226.8120981403     0.16  
|   10     0.0000144105      -0.0000000665    43.9999686013   -17.8999728680    -226.8120982067     0.13  
|   11     0.0000066938      -0.0000000043    43.9999686021   -17.8999977260    -226.8120982110     0.13  
----------------------------------------------------------------------------------------------------------
FINAL ENERGY: -226.8120982110 a.u.
Fractional Occupation Entropy: 0.0000000000
Mermin Free Energy:            -226.8120982110
DISPERSION CONTRIBUTION TO ENERGY: -0.0139830365 a.u.
HOMO-LUMO GAP: 3.511 eV
CENTER OF MASS: {0.016188, 0.035351, -0.028341} ANGS
DIPOLE MOMENT: {-1.464895, -0.787119, -0.591224} (|D| = 1.764942) DEBYE
Writing out molden info

Running Mulliken population analysis...


  Restricted hh-TDA Parameters
--------------------------------------------
Number of occupied orbitals:            23
Number of virtual orbitals:             77
Number of molecular orbitals:          100
Number of basis functions:             106
Multiplicity of target state:      singlet

 Generating 2nd functional diffs
Reference energy:             -232.6222622158
Number of electrons:            45.9999671750
XC energy:                     -18.9485224977

      Davidson Diagonalization Parameters
-----------------------------------------------
Number of roots to find:                    6
Number of guess vectors:                   18
Maximum subspace size:                     60
Number of vectors to save:                  6
Collapse vectors per root:                  2
Number of CSFs:                           276
Maximum Davidson iterations:              100
Residual convergence:                 1.0e-04
Orthogonality tolerance:              1.0e-12
Use incremental sigma vectors:             No

Davidson memory usage: 383.33 kB

Guess Vectors:
  23 &  23 : closed :    -0.731240
  23 &  21 :  open  :    -0.602310
  23 &  22 :  open  :    -0.596624
  23 &  20 :  open  :    -0.500319
  21 &  21 : closed :    -0.473380
  22 &  21 :  open  :    -0.467694
  22 &  22 : closed :    -0.462007
  23 &  17 :  open  :    -0.439673
  23 &  19 :  open  :    -0.435955
  23 &  18 :  open  :    -0.382493
  23 &  16 :  open  :    -0.380560
  21 &  20 :  open  :    -0.371389
  22 &  20 :  open  :    -0.365703
  23 &  15 :  open  :    -0.363487
  23 &  14 :  open  :    -0.336794
  23 &  13 :  open  :    -0.328053
  21 &  17 :  open  :    -0.310743
  21 &  19 :  open  :    -0.307025

  Root           Eigenvalue       Energy Change        Residual
-------------------------------------------------------------------
Iteration:    0   Subspace Size:   18
Root: 1:        -0.61312175        -0.61312175         0.03133765  
Root: 2:        -0.46354876        -0.46354876         0.03569334  
Root: 3:        -0.45554665        -0.45554665         0.03381522  
Root: 4:        -0.37945206        -0.37945206         0.04651924  
Root: 5:        -0.36442161        -0.36442161         0.04148448  
Root: 6:        -0.32868358        -0.32868358         0.05972242  

Iteration:    1   Subspace Size:   24
Root: 1:        -0.61434931        -0.00122757         0.00370440  
Root: 2:        -0.46589287        -0.00234411         0.00778178  
Root: 3:        -0.45710065        -0.00155400         0.00790909  
Root: 4:        -0.38487824        -0.00542617         0.01288712  
Root: 5:        -0.36908471        -0.00466310         0.01757412  
Root: 6:        -0.33902420        -0.01034062         0.02349810  

Iteration:    2   Subspace Size:   30
Root: 1:        -0.61436271        -0.00001339         0.00066522  
Root: 2:        -0.46598920        -0.00009633         0.00150602  
Root: 3:        -0.45717052        -0.00006988         0.00146737  
Root: 4:        -0.38520064        -0.00032241         0.00233415  
Root: 5:        -0.36971663        -0.00063192         0.00505271  
Root: 6:        -0.34035300        -0.00132881         0.00613030  

Iteration:    3   Subspace Size:   36
Root: 1:        -0.61436300        -0.00000029         0.00008947  Converged
Root: 2:        -0.46599252        -0.00000332         0.00034801  
Root: 3:        -0.45717293        -0.00000241         0.00023307  
Root: 4:        -0.38520862        -0.00000798         0.00048562  
Root: 5:        -0.36976367        -0.00004703         0.00119531  
Root: 6:        -0.34042122        -0.00006822         0.00196740  

Iteration:    4   Subspace Size:   41
Root: 1:        -0.61436300        -0.00000000         0.00008408  Converged
Root: 2:        -0.46599267        -0.00000016         0.00007542  Converged
Root: 3:        -0.45717299        -0.00000006         0.00003959  Converged
Root: 4:        -0.38520892        -0.00000030         0.00010362  
Root: 5:        -0.36976574        -0.00000207         0.00030024  
Root: 6:        -0.34042757        -0.00000635         0.00061912  

Iteration:    5   Subspace Size:   44
Root: 1:        -0.61436300        -0.00000000         0.00008095  Converged
Root: 2:        -0.46599268        -0.00000000         0.00005507  Converged
Root: 3:        -0.45717299        -0.00000000         0.00003874  Converged
Root: 4:        -0.38520893        -0.00000001         0.00001919  Converged
Root: 5:        -0.36976585        -0.00000012         0.00007237  Converged
Root: 6:        -0.34042810        -0.00000053         0.00016799  

Iteration:    6   Subspace Size:   45
Root: 1:        -0.61436300        -0.00000000         0.00008054  Converged
Root: 2:        -0.46599268        -0.00000000         0.00005519  Converged
Root: 3:        -0.45717299        -0.00000000         0.00003825  Converged
Root: 4:        -0.38520893        -0.00000000         0.00001919  Converged
Root: 5:        -0.36976585        -0.00000000         0.00007249  Converged
Root: 6:        -0.34042814        -0.00000004         0.00003778  Converged

Davidson converged in 6 iterations
45 sigma vectors were formed

  Root   Mult.   Total Energy (a.u.)   Ex. Energy (a.u.)     Ex. Energy (eV)     Ex. Energy (nm)        Osc. (a.u.)  
-------------------------------------------------------------------------------------------------------------------
     1  singlet       -233.23662522
     2  singlet       -233.08825489          0.14837032          4.03736122        307.09221666          0.05219863
     3  singlet       -233.07943521          0.15719001          4.27735708        289.86174939          0.88070956
     4  singlet       -233.00747115          0.22915407          6.23559841        198.83291480          0.00301865
     5  singlet       -232.99202807          0.24459715          6.65582588        186.27924300          0.00787212
     6  singlet       -232.96269036          0.27393486          7.45414551        166.32921973          0.04410929

Singlet  1: Largest CI coefficients:
  23  &  23 : closed :  -0.975893

Singlet  2: Largest CI coefficients:
  21  &  23 :  open  :  -0.469100
  23  &  21 :  open  :  -0.469100
  22  &  23 :  open  :   0.455026
  23  &  22 :  open  :   0.455026
  22  &  22 : closed :   0.264288
  23  &  23 : closed :  -0.124738

Singlet  3: Largest CI coefficients:
  22  &  23 :  open  :   0.482123
  23  &  22 :  open  :   0.482123
  21  &  23 :  open  :   0.478321
  23  &  21 :  open  :   0.478321
  21  &  21 : closed :  -0.170696
  21  &  22 :  open  :  -0.101734
  22  &  21 :  open  :  -0.101734

Singlet  4: Largest CI coefficients:
  20  &  23 :  open  :   0.568894
  23  &  20 :  open  :   0.568894
  21  &  21 : closed :  -0.394150
  21  &  22 :  open  :  -0.240797
  22  &  21 :  open  :  -0.240797
  22  &  22 : closed :  -0.179050

Singlet  5: Largest CI coefficients:
  22  &  22 : closed :   0.623423
  21  &  21 : closed :  -0.595517
  21  &  22 :  open  :   0.248816
  22  &  21 :  open  :   0.248816
  17  &  23 :  open  :   0.147821
  23  &  17 :  open  :   0.147821
  22  &  23 :  open  :  -0.118198
  23  &  22 :  open  :  -0.118198
  19  &  23 :  open  :   0.116234
  23  &  19 :  open  :   0.116234

Singlet  6: Largest CI coefficients:
  19  &  23 :  open  :   0.509657
  23  &  19 :  open  :   0.509657
  17  &  23 :  open  :   0.283202
  23  &  17 :  open  :   0.283202
  21  &  22 :  open  :  -0.184252
  22  &  21 :  open  :  -0.184252
  16  &  23 :  open  :   0.170824
  23  &  16 :  open  :   0.170824
  15  &  23 :  open  :  -0.156679
  23  &  15 :  open  :  -0.156679
  21  &  21 : closed :   0.126875
  13  &  23 :  open  :  -0.118923
  23  &  13 :  open  :  -0.118923
  21  &  23 :  open  :  -0.104280
  23  &  21 :  open  :  -0.104280

Singlet state dipole moments:

  Root       Dx         Dy         Dz         |D|  (Debye)
------------------------------------------------------------
     1     0.1562    -0.1995    -0.8634     0.8998
     2     6.2013     0.6110     0.1087     6.2323
     3    -2.6459    -0.7866    -1.2652     3.0365
     4    -7.6463    -1.0108    -0.9521     7.7714
     5     6.0356    -0.2263    -0.7004     6.0803
     6     0.1752    -0.4505    -1.1475     1.2451

Transition dipole moments between singlet states:

    Transition       Tx         Ty         Tz         |T| (a.u.)
------------------------------------------------------------------
     1 ->    2     0.4461    -0.1514     0.5530     0.7264
     1 ->    3     2.8653    -0.2414    -0.3687     2.8990
     1 ->    4    -0.1094    -0.0530     0.0706     0.1406
     1 ->    5    -0.2186     0.0203    -0.0094     0.2197
     1 ->    6    -0.2404     0.0524     0.4254     0.4915
     2 ->    3     0.5095     0.1053     0.0530     0.5230
     2 ->    4    -0.1743     0.0246     0.0352     0.1795
     2 ->    5    -1.6084     0.1424     0.4443     1.6747
     2 ->    6     1.1075     0.0011    -0.0242     1.1078
     3 ->    4    -0.2988    -0.2828    -0.2589     0.4861
     3 ->    5    -1.1048     0.1813    -0.2942     1.1576
     3 ->    6     0.9217    -0.0516     0.0435     0.9242
     4 ->    5     0.3225     0.0118    -0.0763     0.3316
     4 ->    6    -0.6775    -0.0339     0.0779     0.6828
     5 ->    6    -0.5016    -0.0431     0.0217     0.5040

Magnetic transition dipole moments and rotational strengths:

 Transition      Lx         Ly         Lz       R(len)     R(vel) (a.u.)
------------------------------------------------------------------------
 1 ->    2    -0.2338     0.2035     0.0406     0.1126    -0.0330
 1 ->    3    -0.1658     0.2527    -0.1004     0.4990    -0.1494
 1 ->    4     0.1631    -0.0737    -0.2157     0.0292    -0.0129
 1 ->    5     0.0199     0.0759     0.1412     0.0041     0.0018
 1 ->    6    -0.3915     0.3681     0.5363    -0.3416     0.2508

Electric transition quadrupole moments (Cartesian):

 Transition      Qxy        Qxz        Qyz        Qxx        Qyy        Qzz       norm (a.u.)
----------------------------------------------------------------------------------------------
 1 ->    2    -0.4250     2.5713     0.2227     5.5700    -0.0920     0.4009     6.1674
 1 ->    3     0.6188     1.1888     0.2248    -4.5949     0.3302     0.1567     4.8056
 1 ->    4     0.4775     0.1742    -0.1090    -6.7480     0.0889    -0.1127     6.7696
 1 ->    5    -0.0325    -0.1020    -0.0076    -0.1142    -0.0873    -0.1472     0.2321
 1 ->    6    -0.2725     1.4431     0.1893     4.3932    -0.6960    -0.1957     4.6921


Building Xtilde...

Building Z-vector RHS...

 Generating 2nd functional diffs
Solving CPSCF equations
Using DIIS solver

 Iter         Residual      
------  --------------------
    1      1.412655870534
    2      2.170014582211
    3      0.112789149954
    4      0.029590404559
    5      0.009445787766
    6      0.004337031297
    7      0.001423476556
    8      0.000281416060
    9      0.000121112987
   10      0.000039550069

CPSCF converged

Building X...

 Generating 2nd functional diffs
 Generating 2nd functional diffs
Building Xtilde...

Building Z-vector RHS...

 Generating 2nd functional diffs
Solving CPSCF equations
Using DIIS solver

 Iter         Residual      
------  --------------------
    1      0.884639595990
    2      1.266848191396
    3      0.141492395194
    4      0.025205286852
    5      0.005468050967
    6      0.003795742017
    7      0.000861469817
    8      0.000326155045
    9      0.000156068717
   10      0.000048548156

CPSCF converged

Building X...

 Generating 2nd functional diffs
 Generating 2nd functional diffs
Building Xtilde...

Building Z-vector RHS...

 Generating 2nd functional diffs
Solving CPSCF equations
Using DIIS solver

 Iter         Residual      
------  --------------------
    1      0.283435626978
    2      0.460640650378
    3      0.016082162439
    4      0.005723138518
    5      0.002417411074
    6      0.000819209943
    7      0.000261452205
    8      0.000089495274

CPSCF converged

Building X...

 Generating 2nd functional diffs
 Generating 2nd functional diffs
Lower state energy:      -233.0882548933
Upper state energy:      -233.0794352060
Energy difference:          0.0088196873
 Energy calculation finished, energy:  0.000000000E+00

Converting Cartesians to HDLC

Converting Cartesians to HDLC

Converting Cartesians to HDLC
 in dlf_makehessian...
Testing convergence  in cycle    1
  Max grad  2.7901E-02 Target: 1.0000E-03 converged?   no
  RMS grad  8.1192E-03 Target: 6.6667E-04 converged?   no
Finite-difference calculation for a diagonal Hessian
Delta :   3.00E-03

Converting HDLC to Cartesians
DFTD Energy:    -0.0139737 hartree
Setting up the DFT grid...
| time to set the grid = 0.00 s
DFT grid points: 39719 (2837 points/atom)

                      *** Start SCF Iterations ***

 Iter     DIIS Error       Energy change      Electrons        XC Energy           Energy        Time(s)
----------------------------------------------------------------------------------------------------------
Initial temperature is 5000.000000
| Skip purify step
|    1     0.0378612482    -232.9720800555    43.9971864053   -18.4215724306    -232.9720800555     0.15  
|    2     0.0580879485      +6.2110664789    43.9999621200   -17.7599398588    -226.7610135766     0.16  
|    3     0.0198834944      -0.0452663451    43.9999685508   -17.8463362210    -226.8062799217     0.15  
|    4     0.0151989954      -0.0028403694    43.9999664560   -17.8622503554    -226.8091202911     0.15  
|    5     0.0084804808      -0.0029942788    43.9999681480   -17.8794263632    -226.8121145699     0.14  
|    6     0.0016632628      -0.0009985677    43.9999689022   -17.8942186569    -226.8131131376     0.14  
|    7     0.0006266995      -0.0000623101    43.9999691183   -17.8987111413    -226.8131754477     0.14  
|    8     0.0001813370      -0.0000038487    43.9999690801   -17.8989145914    -226.8131792964     0.14  
|    9     0.0000645257      -0.0000006148    43.9999691042   -17.8989138259    -226.8131799112     0.16  
|   10     0.0000129775      -0.0000000617    43.9999690941   -17.8989760612    -226.8131799729     0.13  
|   11     0.0000065004      -0.0000000034    43.9999690948   -17.8989970946    -226.8131799763     0.13  
----------------------------------------------------------------------------------------------------------
FINAL ENERGY: -226.8131799763 a.u.
Fractional Occupation Entropy: 0.0000000000
Mermin Free Energy:            -226.8131799763
DISPERSION CONTRIBUTION TO ENERGY: -0.0139737050 a.u.
HOMO-LUMO GAP: 3.492 eV
CENTER OF MASS: {0.015243, 0.035526, -0.028210} ANGS
DIPOLE MOMENT: {-1.462880, -0.785007, -0.592440} (|D| = 1.762736) DEBYE
Writing out molden info

Running Mulliken population analysis...


  Restricted hh-TDA Parameters
--------------------------------------------
Number of occupied orbitals:            23
Number of virtual orbitals:             77
Number of molecular orbitals:          100
Number of basis functions:             106
Multiplicity of target state:      singlet

 Generating 2nd functional diffs
Reference energy:             -232.6234417785
Number of electrons:            45.9999676901
XC energy:                     -18.9474624860

      Davidson Diagonalization Parameters
-----------------------------------------------
Number of roots to find:                    6
Number of guess vectors:                   18
Maximum subspace size:                     60
Number of vectors to save:                  6
Collapse vectors per root:                  2
Number of CSFs:                           276
Maximum Davidson iterations:              100
Residual convergence:                 1.0e-04
Orthogonality tolerance:              1.0e-12
Use incremental sigma vectors:             No

Davidson memory usage: 383.33 kB

Guess Vectors:
  23 &  23 : closed :    -0.730423
  23 &  21 :  open  :    -0.601208
  23 &  22 :  open  :    -0.596693
  23 &  20 :  open  :    -0.499826
  21 &  21 : closed :    -0.471993
  22 &  21 :  open  :    -0.467478
  22 &  22 : closed :    -0.462963
  23 &  17 :  open  :    -0.439658
  23 &  19 :  open  :    -0.434571
  23 &  18 :  open  :    -0.382258
  23 &  16 :  open  :    -0.380459
  21 &  20 :  open  :    -0.370611
  22 &  20 :  open  :    -0.366096
  23 &  15 :  open  :    -0.362710
  23 &  14 :  open  :    -0.336576
  23 &  13 :  open  :    -0.326979
  21 &  17 :  open  :    -0.310443
  22 &  17 :  open  :    -0.305928

  Root           Eigenvalue       Energy Change        Residual
-------------------------------------------------------------------
Iteration:    0   Subspace Size:   18
Root: 1:        -0.61220120        -0.61220120         0.03207183  
Root: 2:        -0.46304384        -0.46304384         0.03549034  
Root: 3:        -0.45503652        -0.45503652         0.03305766  
Root: 4:        -0.37914633        -0.37914633         0.04649579  
Root: 5:        -0.36422079        -0.36422079         0.04053670  
Root: 6:        -0.32800117        -0.32800117         0.05957237  

Iteration:    1   Subspace Size:   24
Root: 1:        -0.61353671        -0.00133551         0.00368012  
Root: 2:        -0.46538199        -0.00233815         0.00780043  
Root: 3:        -0.45650349        -0.00146697         0.00703665  
Root: 4:        -0.38452319        -0.00537686         0.01264499  
Root: 5:        -0.36860857        -0.00438777         0.01705073  
Root: 6:        -0.33819849        -0.01019732         0.02462289  

Iteration:    2   Subspace Size:   30
Root: 1:        -0.61355028        -0.00001357         0.00064811  
Root: 2:        -0.46547827        -0.00009627         0.00137752  
Root: 3:        -0.45656457        -0.00006108         0.00140190  
Root: 4:        -0.38484635        -0.00032316         0.00256869  
Root: 5:        -0.36919599        -0.00058742         0.00560880  
Root: 6:        -0.33952592        -0.00132743         0.00876192  

Iteration:    3   Subspace Size:   36
Root: 1:        -0.61355058        -0.00000030         0.00009973  Converged
Root: 2:        -0.46548102        -0.00000275         0.00024179  
Root: 3:        -0.45656680        -0.00000224         0.00023410  
Root: 4:        -0.38485654        -0.00001019         0.00055093  
Root: 5:        -0.36926493        -0.00006894         0.00137899  
Root: 6:        -0.33970636        -0.00018044         0.00295187  

Iteration:    4   Subspace Size:   41
Root: 1:        -0.61355059        -0.00000000         0.00008776  Converged
Root: 2:        -0.46548109        -0.00000007         0.00004275  Converged
Root: 3:        -0.45656686        -0.00000006         0.00004179  Converged
Root: 4:        -0.38485696        -0.00000041         0.00011477  
Root: 5:        -0.36926774        -0.00000281         0.00034117  
Root: 6:        -0.33972028        -0.00001392         0.00063527  

Iteration:    5   Subspace Size:   44
Root: 1:        -0.61355059        -0.00000000         0.00008505  Converged
Root: 2:        -0.46548109        -0.00000000         0.00003483  Converged
Root: 3:        -0.45656686        -0.00000000         0.00003871  Converged
Root: 4:        -0.38485697        -0.00000001         0.00002722  Converged
Root: 5:        -0.36926785        -0.00000012         0.00008552  Converged
Root: 6:        -0.33972082        -0.00000054         0.00019463  

Iteration:    6   Subspace Size:   45
Root: 1:        -0.61355059        -0.00000000         0.00008505  Converged
Root: 2:        -0.46548109        -0.00000000         0.00003314  Converged
Root: 3:        -0.45656686        -0.00000000         0.00003880  Converged
Root: 4:        -0.38485697        -0.00000000         0.00002432  Converged
Root: 5:        -0.36926785        -0.00000000         0.00008437  Converged
Root: 6:        -0.33972087        -0.00000005         0.00004749  Converged

Davidson converged in 6 iterations
45 sigma vectors were formed

  Root   Mult.   Total Energy (a.u.)   Ex. Energy (a.u.)     Ex. Energy (eV)     Ex. Energy (nm)        Osc. (a.u.)  
-------------------------------------------------------------------------------------------------------------------
     1  singlet       -233.23699236
     2  singlet       -233.08892287          0.14806950          4.02917530        307.71612409          0.06066035
     3  singlet       -233.08000864          0.15698372          4.27174376        290.24264496          0.87564988
     4  singlet       -233.00829875          0.22869361          6.22306885        199.23324597          0.00285136
     5  singlet       -232.99270963          0.24428273          6.64727026        186.51900079          0.00760558
     6  singlet       -232.96316264          0.27382972          7.45128459        166.39308198          0.04346915

Singlet  1: Largest CI coefficients:
  23  &  23 : closed :   0.975714

Singlet  2: Largest CI coefficients:
  22  &  23 :  open  :  -0.461890
  23  &  22 :  open  :  -0.461890
  21  &  23 :  open  :   0.461276
  23  &  21 :  open  :   0.461276
  22  &  22 : closed :  -0.267531
  23  &  23 : closed :   0.124332

Singlet  3: Largest CI coefficients:
  21  &  23 :  open  :   0.485135
  23  &  21 :  open  :   0.485135
  22  &  23 :  open  :   0.475826
  23  &  22 :  open  :   0.475826
  21  &  21 : closed :  -0.163685
  21  &  22 :  open  :  -0.103589
  22  &  21 :  open  :  -0.103589

Singlet  4: Largest CI coefficients:
  20  &  23 :  open  :  -0.568663
  23  &  20 :  open  :  -0.568663
  21  &  21 : closed :   0.379078
  21  &  22 :  open  :   0.247428
  22  &  21 :  open  :   0.247428
  22  &  22 : closed :   0.193624

Singlet  5: Largest CI coefficients:
  22  &  22 : closed :  -0.632305
  21  &  21 : closed :   0.601268
  21  &  22 :  open  :  -0.228515
  22  &  21 :  open  :  -0.228515
  17  &  23 :  open  :  -0.150822
  23  &  17 :  open  :  -0.150822
  22  &  23 :  open  :   0.118866
  23  &  22 :  open  :   0.118866
  19  &  23 :  open  :  -0.114048
  23  &  19 :  open  :  -0.114048

Singlet  6: Largest CI coefficients:
  19  &  23 :  open  :   0.506145
  23  &  19 :  open  :   0.506145
  17  &  23 :  open  :   0.284612
  23  &  17 :  open  :   0.284612
  21  &  22 :  open  :  -0.184446
  22  &  21 :  open  :  -0.184446
  16  &  23 :  open  :   0.172482
  23  &  16 :  open  :   0.172482
  15  &  23 :  open  :   0.156591
  23  &  15 :  open  :   0.156591
  21  &  21 : closed :   0.126783
  13  &  23 :  open  :  -0.119155
  23  &  13 :  open  :  -0.119155
  21  &  23 :  open  :  -0.104541
  23  &  21 :  open  :  -0.104541
  22  &  22 : closed :  -0.100578

Singlet state dipole moments:

  Root       Dx         Dy         Dz         |D|  (Debye)
------------------------------------------------------------
     1     0.1478    -0.1989    -0.8585     0.8935
     2     6.2555     0.6177     0.1149     6.2870
     3    -2.6800    -0.7931    -1.2650     3.0678
     4    -7.6850    -1.0067    -0.9453     7.8081
     5     6.1007    -0.2326    -0.7107     6.1464
     6     0.0683    -0.4597    -1.1397     1.2308

Transition dipole moments between singlet states:

    Transition       Tx         Ty         Tz         |T| (a.u.)
------------------------------------------------------------------
     1 ->    2     0.5466    -0.1559     0.5399     0.7839
     1 ->    3    -2.8571     0.2353     0.3854     2.8926
     1 ->    4    -0.1018    -0.0506     0.0761     0.1368
     1 ->    5    -0.2151     0.0185    -0.0098     0.2161
     1 ->    6     0.2465    -0.0555    -0.4175     0.4880
     2 ->    3    -0.3995    -0.0874    -0.0366     0.4106
     2 ->    4    -0.1475     0.0158     0.0226     0.1500
     2 ->    5    -1.6369     0.1485     0.4312     1.6992
     2 ->    6    -1.1191     0.0036     0.0260     1.1194
     3 ->    4     0.2720     0.2863     0.2565     0.4709
     3 ->    5     1.1146    -0.1721     0.3042     1.1681
     3 ->    6     0.9354    -0.0528     0.0365     0.9376
     4 ->    5     0.2736     0.0059    -0.0790     0.2848
     4 ->    6     0.6634     0.0282    -0.0793     0.6687
     5 ->    6     0.4980     0.0430    -0.0213     0.5003

Magnetic transition dipole moments and rotational strengths:

 Transition      Lx         Ly         Lz       R(len)     R(vel) (a.u.)
------------------------------------------------------------------------
 1 ->    2    -0.2415     0.2097     0.0400     0.1431    -0.0417
 1 ->    3     0.1581    -0.2444     0.0987     0.4712    -0.1411
 1 ->    4     0.1601    -0.0728    -0.2129     0.0288    -0.0125
 1 ->    5     0.0240     0.0787     0.1378     0.0051     0.0014
 1 ->    6     0.3897    -0.3674    -0.5355    -0.3400     0.2498

Electric transition quadrupole moments (Cartesian):

 Transition      Qxy        Qxz        Qyz        Qxx        Qyy        Qzz       norm (a.u.)
----------------------------------------------------------------------------------------------
 1 ->    2    -0.4000     2.5997     0.2273     5.4853    -0.0790     0.3996     6.1012
 1 ->    3    -0.6281    -1.0956    -0.2152     4.7375    -0.3335    -0.1411     4.9210
 1 ->    4     0.4652     0.1873    -0.1062    -6.7489     0.0859    -0.1087     6.7697
 1 ->    5    -0.0230    -0.0948    -0.0089    -0.2708    -0.0851    -0.1507     0.3360
 1 ->    6     0.2787    -1.4126    -0.1892    -4.4739     0.6972     0.1893     4.7588


Building Xtilde...

Building Z-vector RHS...

 Generating 2nd functional diffs
Solving CPSCF equations
Using DIIS solver

 Iter         Residual      
------  --------------------
    1      1.414360265984
    2      2.157024839101
    3      0.112140844327
    4      0.029430214843
    5      0.009412595251
    6      0.004303713575
    7      0.001407578278
    8      0.000278671818
    9      0.000120945539
   10      0.000039016190

CPSCF converged

Building X...

 Generating 2nd functional diffs
 Generating 2nd functional diffs
Building Xtilde...

Building Z-vector RHS...

 Generating 2nd functional diffs
Solving CPSCF equations
Using DIIS solver

 Iter         Residual      
------  --------------------
    1      0.894690324166
    2      1.283199516288
    3      0.139895917028
    4      0.024339421501
    5      0.005496250995
    6      0.003762007221
    7      0.000839504544
    8      0.000324997441
    9      0.000151723121
   10      0.000047445494

CPSCF converged

Building X...

 Generating 2nd functional diffs
 Generating 2nd functional diffs
Building Xtilde...

Building Z-vector RHS...

 Generating 2nd functional diffs
Solving CPSCF equations
Using DIIS solver

 Iter         Residual      
------  --------------------
    1      0.225743393618
    2      0.361142876360
    3      0.014772722408
    4      0.005119484593
    5      0.002162581601
    6      0.000742911252
    7      0.000244603351
    8      0.000081316244

CPSCF converged

Building X...

 Generating 2nd functional diffs
 Generating 2nd functional diffs
Lower state energy:      -233.0889228691
Upper state energy:      -233.0800086407
Energy difference:          0.0089142284
 Energy calculation finished, energy:  0.000000000E+00

Converting Cartesians to HDLC

Converting Cartesians to HDLC

Converting Cartesians to HDLC
 in dlf_makehessian...
Finite-difference diagonal Hessian: 2nd point
Energy difference to 1st point:          0.00E+00 H
Abs. Gradient difference to 1st point:   6.17E-03
Testing convergence  in cycle    1
  Max grad  2.6904E-02 Target: 1.0000E-03 converged?   no
  RMS grad  7.5988E-03 Target: 6.6667E-04 converged?   no

Converting HDLC to Cartesians
DFTD Energy:    -0.0139470 hartree
Setting up the DFT grid...
| time to set the grid = 0.00 s
DFT grid points: 39720 (2837 points/atom)

                      *** Start SCF Iterations ***

 Iter     DIIS Error       Energy change      Electrons        XC Energy           Energy        Time(s)
----------------------------------------------------------------------------------------------------------
Initial temperature is 5000.000000
| Skip purify step
|    1     0.0358252940    -232.9854862412    44.0113787937   -18.4260070613    -232.9854862412     0.16  
|    2     0.0565259204      +6.2178122886    43.9999213473   -17.7596071395    -226.7676739526     0.16  
|    3     0.0169765343      -0.0411732122    43.9999283749   -17.8537243227    -226.8088471649     0.15  
|    4     0.0104709750      -0.0029765363    43.9999279183   -17.8784094454    -226.8118237012     0.15  
|    5     0.0042842205      -0.0017326778    43.9999303341   -17.8904641140    -226.8135563790     0.15  
|    6     0.0009679558      -0.0004004328    43.9999305331   -17.8979820318    -226.8139568118     0.14  
|    7     0.0005145388      -0.0000221681    43.9999306247   -17.9003015784    -226.8139789799     0.14  
|    8     0.0001322158      -0.0000034375    43.9999306019   -17.9002439363    -226.8139824174     0.13  
|    9     0.0000499654      -0.0000005225    43.9999306108   -17.9002208660    -226.8139829399     0.16  
|   10     0.0000085606      -0.0000000512    43.9999306052   -17.9002389239    -226.8139829911     0.13  
----------------------------------------------------------------------------------------------------------
FINAL ENERGY: -226.8139829911 a.u.
Fractional Occupation Entropy: 0.0000000000
Mermin Free Energy:            -226.8139829911
DISPERSION CONTRIBUTION TO ENERGY: -0.0139469553 a.u.
HOMO-LUMO GAP: 3.609 eV
CENTER OF MASS: {0.015588, 0.034726, -0.026614} ANGS
DIPOLE MOMENT: {-0.809370, -0.697951, -0.505709} (|D| = 1.182352) DEBYE
Writing out molden info

Running Mulliken population analysis...


  Restricted hh-TDA Parameters
--------------------------------------------
Number of occupied orbitals:            23
Number of virtual orbitals:             77
Number of molecular orbitals:          100
Number of basis functions:             106
Multiplicity of target state:      singlet

 Generating 2nd functional diffs
Reference energy:             -232.6240961822
Number of electrons:            45.9999274507
XC energy:                     -18.9487777448

      Davidson Diagonalization Parameters
-----------------------------------------------
Number of roots to find:                    6
Number of guess vectors:                   18
Maximum subspace size:                     60
Number of vectors to save:                  6
Collapse vectors per root:                  2
Number of CSFs:                           276
Maximum Davidson iterations:              100
Residual convergence:                 1.0e-04
Orthogonality tolerance:              1.0e-12
Use incremental sigma vectors:             No

Davidson memory usage: 383.33 kB

Guess Vectors:
  23 &  23 : closed :    -0.735687
  23 &  22 :  open  :    -0.606658
  23 &  21 :  open  :    -0.588284
  23 &  20 :  open  :    -0.506896
  22 &  22 : closed :    -0.477628
  22 &  21 :  open  :    -0.459255
  21 &  21 : closed :    -0.440881
  23 &  19 :  open  :    -0.436927
  23 &  17 :  open  :    -0.435497
  23 &  16 :  open  :    -0.390370
  23 &  18 :  open  :    -0.386376
  22 &  20 :  open  :    -0.377866
  21 &  20 :  open  :    -0.359493
  23 &  15 :  open  :    -0.357422
  23 &  14 :  open  :    -0.341319
  23 &  13 :  open  :    -0.332927
  22 &  19 :  open  :    -0.307897
  22 &  17 :  open  :    -0.306468

  Root           Eigenvalue       Energy Change        Residual
-------------------------------------------------------------------
Iteration:    0   Subspace Size:   18
Root: 1:        -0.61726078        -0.61726078         0.03253327  
Root: 2:        -0.45899120        -0.45899120         0.03304514  
Root: 3:        -0.45794507        -0.45794507         0.03447264  
Root: 4:        -0.38414557        -0.38414557         0.04680349  
Root: 5:        -0.35966059        -0.35966059         0.04087964  
Root: 6:        -0.33020789        -0.33020789         0.05883380  

Iteration:    1   Subspace Size:   24
Root: 1:        -0.61865390        -0.00139312         0.00359150  
Root: 2:        -0.46067311        -0.00168190         0.00730714  
Root: 3:        -0.45994874        -0.00200367         0.00703102  
Root: 4:        -0.38953254        -0.00538697         0.01310747  
Root: 5:        -0.36408911        -0.00442852         0.01558589  
Root: 6:        -0.33994118        -0.00973329         0.02480918  

Iteration:    2   Subspace Size:   30
Root: 1:        -0.61866720        -0.00001330         0.00060478  
Root: 2:        -0.46074613        -0.00007302         0.00142682  
Root: 3:        -0.46001402        -0.00006528         0.00143119  
Root: 4:        -0.38987405        -0.00034151         0.00255320  
Root: 5:        -0.36465701        -0.00056790         0.00527690  
Root: 6:        -0.34134551        -0.00140433         0.00725468  

Iteration:    3   Subspace Size:   36
Root: 1:        -0.61866747        -0.00000027         0.00009614  Converged
Root: 2:        -0.46074870        -0.00000257         0.00022349  
Root: 3:        -0.46001673        -0.00000271         0.00031334  
Root: 4:        -0.38988307        -0.00000902         0.00057534  
Root: 5:        -0.36470952        -0.00005251         0.00153360  
Root: 6:        -0.34145478        -0.00010927         0.00199094  

Iteration:    4   Subspace Size:   41
Root: 1:        -0.61866747        -0.00000000         0.00008656  Converged
Root: 2:        -0.46074876        -0.00000006         0.00004372  Converged
Root: 3:        -0.46001684        -0.00000011         0.00005738  Converged
Root: 4:        -0.38988349        -0.00000043         0.00010131  
Root: 5:        -0.36471288        -0.00000336         0.00040891  
Root: 6:        -0.34146070        -0.00000592         0.00049606  

Iteration:    5   Subspace Size:   44
Root: 1:        -0.61866748        -0.00000000         0.00008446  Converged
Root: 2:        -0.46074876        -0.00000000         0.00003313  Converged
Root: 3:        -0.46001684        -0.00000000         0.00004764  Converged
Root: 4:        -0.38988351        -0.00000001         0.00002007  Converged
Root: 5:        -0.36471308        -0.00000020         0.00011534  
Root: 6:        -0.34146100        -0.00000030         0.00013236  

Iteration:    6   Subspace Size:   46
Root: 1:        -0.61866748        -0.00000000         0.00008405  Converged
Root: 2:        -0.46074876        -0.00000000         0.00003291  Converged
Root: 3:        -0.46001684        -0.00000000         0.00004745  Converged
Root: 4:        -0.38988351        -0.00000000         0.00001804  Converged
Root: 5:        -0.36471310        -0.00000002         0.00003081  Converged
Root: 6:        -0.34146103        -0.00000002         0.00003238  Converged

Davidson converged in 6 iterations
46 sigma vectors were formed

  Root   Mult.   Total Energy (a.u.)   Ex. Energy (a.u.)     Ex. Energy (eV)     Ex. Energy (nm)        Osc. (a.u.)  
-------------------------------------------------------------------------------------------------------------------
     1  singlet       -233.24276366
     2  singlet       -233.08484495          0.15791871          4.29718609        288.52420634          0.43266539
     3  singlet       -233.08411302          0.15865063          4.31710267        287.19312487          0.51479657
     4  singlet       -233.01397969          0.22878397          6.22552752        199.15456222          0.00642580
     5  singlet       -232.98880928          0.25395438          6.91044909        179.41557657          0.00786195
     6  singlet       -232.96555721          0.27720645          7.54317006        164.36620109          0.04026945

Singlet  1: Largest CI coefficients:
  23  &  23 : closed :   0.976535
  21  &  23 :  open  :  -0.101604
  23  &  21 :  open  :  -0.101604

Singlet  2: Largest CI coefficients:
  21  &  23 :  open  :  -0.573559
  23  &  21 :  open  :  -0.573559
  22  &  23 :  open  :  -0.342875
  23  &  22 :  open  :  -0.342875
  22  &  22 : closed :   0.188824
  23  &  23 : closed :  -0.107462

Singlet  3: Largest CI coefficients:
  22  &  23 :  open  :  -0.580482
  23  &  22 :  open  :  -0.580482
  21  &  23 :  open  :   0.327848
  23  &  21 :  open  :   0.327848
  21  &  22 :  open  :   0.197090
  22  &  21 :  open  :   0.197090

Singlet  4: Largest CI coefficients:
  20  &  23 :  open  :   0.565823
  23  &  20 :  open  :   0.565823
  22  &  22 : closed :  -0.426916
  21  &  22 :  open  :  -0.231888
  22  &  21 :  open  :  -0.231888
  21  &  21 : closed :  -0.147524
  20  &  20 : closed :   0.104438

Singlet  5: Largest CI coefficients:
  22  &  22 : closed :   0.602110
  21  &  21 : closed :  -0.545669
  21  &  22 :  open  :  -0.302060
  22  &  21 :  open  :  -0.302060
  17  &  23 :  open  :   0.167807
  23  &  17 :  open  :   0.167807
  19  &  23 :  open  :   0.134510
  23  &  19 :  open  :   0.134510

Singlet  6: Largest CI coefficients:
  19  &  23 :  open  :  -0.499459
  23  &  19 :  open  :  -0.499459
  22  &  22 : closed :   0.256234
  16  &  23 :  open  :  -0.248068
  23  &  16 :  open  :  -0.248068
  17  &  23 :  open  :  -0.243970
  23  &  17 :  open  :  -0.243970
  21  &  21 : closed :  -0.224343
  21  &  23 :  open  :   0.118590
  23  &  21 :  open  :   0.118590
  13  &  23 :  open  :   0.118200
  23  &  13 :  open  :   0.118200
  15  &  23 :  open  :  -0.102092
  23  &  15 :  open  :  -0.102092

Singlet state dipole moments:

  Root       Dx         Dy         Dz         |D|  (Debye)
------------------------------------------------------------
     1     0.2144    -0.2365    -0.8115     0.8720
     2    -0.2072    -0.4907    -0.7821     0.9463
     3     4.2481     0.2876    -0.2767     4.2668
     4    -7.5228    -0.9202    -0.7847     7.6194
     5     5.9126    -0.2076    -0.6150     5.9482
     6     0.3470    -0.4673    -1.1003     1.2448

Transition dipole moments between singlet states:

    Transition       Tx         Ty         Tz         |T| (a.u.)
------------------------------------------------------------------
     1 ->    2     1.9259    -0.1217    -0.6212     2.0272
     1 ->    3     2.1857    -0.2568     0.1553     2.2062
     1 ->    4     0.1657     0.0385    -0.1148     0.2053
     1 ->    5     0.2137    -0.0129    -0.0248     0.2155
     1 ->    6    -0.2176     0.0626     0.4082     0.4668
     2 ->    3    -1.6782    -0.2606    -0.2432     1.7156
     2 ->    4     0.0949     0.2492     0.2204     0.3459
     2 ->    5    -0.0051    -0.0050     0.4664     0.4664
     2 ->    6     0.1064    -0.0420     0.0354     0.1198
     3 ->    4     0.1540     0.1705     0.1501     0.2745
     3 ->    5     1.9524    -0.2316    -0.1712     1.9736
     3 ->    6     1.6928    -0.0612    -0.0155     1.6940
     4 ->    5     0.1482    -0.0141    -0.0635     0.1618
     4 ->    6     0.6835     0.0003    -0.0936     0.6899
     5 ->    6     0.6612     0.0504    -0.0013     0.6632

Magnetic transition dipole moments and rotational strengths:

 Transition      Lx         Ly         Lz       R(len)     R(vel) (a.u.)
------------------------------------------------------------------------
 1 ->    2     0.0422     0.0631    -0.1110    -0.1426     0.0400
 1 ->    3    -0.2864     0.2980    -0.0367     0.7081    -0.2134
 1 ->    4    -0.1482     0.0911     0.1990     0.0439    -0.0210
 1 ->    5    -0.0142    -0.1114    -0.1508    -0.0021     0.0053
 1 ->    6    -0.3827     0.3878     0.5301    -0.3239     0.2369

Electric transition quadrupole moments (Cartesian):

 Transition      Qxy        Qxz        Qyz        Qxx        Qyy        Qzz       norm (a.u.)
----------------------------------------------------------------------------------------------
 1 ->    2     0.7147    -0.6442     0.0307    -7.7414     0.2668    -0.1362     7.8068
 1 ->    3     0.1569     2.5534     0.2859     0.8888     0.1695     0.3569     2.7518
 1 ->    4    -0.4602    -0.1706     0.1013     6.2942    -0.0905     0.1119     6.3157
 1 ->    5     0.0233    -0.0712    -0.0068     0.3123     0.1258     0.1563     0.3787
 1 ->    6    -0.3103     1.4118     0.2152     4.9263    -0.7079    -0.1427     5.1890


Building Xtilde...

Building Z-vector RHS...

 Generating 2nd functional diffs
Solving CPSCF equations
Using DIIS solver

 Iter         Residual      
------  --------------------
    1      0.659961395606
    2      0.837925588429
    3      0.120370044085
    4      0.016852167156
    5      0.003477392458
    6      0.002928133948
    7      0.000721296896
    8      0.000199675849
    9      0.000088154327

CPSCF converged

Building X...

 Generating 2nd functional diffs
 Generating 2nd functional diffs
Building Xtilde...

Building Z-vector RHS...

 Generating 2nd functional diffs
Solving CPSCF equations
Using DIIS solver

 Iter         Residual      
------  --------------------
    1      0.967208344686
    2      1.360817273033
    3      0.118859179469
    4      0.023878939075
    5      0.005783764983
    6      0.003946486186
    7      0.001397714352
    8      0.000311541011
    9      0.000126632088
   10      0.000039735994

CPSCF converged

Building X...

 Generating 2nd functional diffs
 Generating 2nd functional diffs
Building Xtilde...

Building Z-vector RHS...

 Generating 2nd functional diffs
Solving CPSCF equations
Using DIIS solver

 Iter         Residual      
------  --------------------
    1      0.873935986289
    2      1.426332403148
    3      0.034955204346
    4      0.011997976016
    5      0.005791844144
    6      0.001572683674
    7      0.000485529463
    8      0.000162526081
    9      0.000060857537

CPSCF converged

Building X...

 Generating 2nd functional diffs
 Generating 2nd functional diffs
Lower state energy:      -233.0848449457
Upper state energy:      -233.0841130247
Energy difference:          0.0007319210
 Energy calculation finished, energy:  0.000000000E+00

Converting Cartesians to HDLC

Converting Cartesians to HDLC

Converting Cartesians to HDLC
 in dlf_makehessian...
Updating Hessian with the BFGS update, No     1
Testing convergence  in cycle    2
    Energy  0.0000E+00 Target: 1.0000E-04 converged?  yes
  Max step  1.1096E+00 Target: 4.0000E-03 converged?   no
  RMS step  2.2097E-01 Target: 2.6667E-03 converged?   no
  Max grad  5.6769E-02 Target: 1.0000E-03 converged?   no
  RMS grad  1.9467E-02 Target: 6.6667E-04 converged?   no

Converting HDLC to Cartesians
DFTD Energy:    -0.0139412 hartree
Setting up the DFT grid...
| time to set the grid = 0.00 s
DFT grid points: 39719 (2837 points/atom)

                      *** Start SCF Iterations ***

 Iter     DIIS Error       Energy change      Electrons        XC Energy           Energy        Time(s)
----------------------------------------------------------------------------------------------------------
Initial temperature is 5000.000000
| Skip purify step
|    1     0.0383987049    -232.9795632133    43.9984606197   -18.4221981746    -232.9795632133     0.15  
|    2     0.0583723752      +6.2091101748    43.9999171845   -17.7613123781    -226.7704530385     0.15  
|    3     0.0193077104      -0.0396597495    43.9999226447   -17.8489172712    -226.8101127880     0.15  
|    4     0.0125692165      -0.0034933211    43.9999225565   -17.8715298842    -226.8136061091     0.15  
|    5     0.0057800223      -0.0017397641    43.9999241070   -17.8852536585    -226.8153458732     0.14  
|    6     0.0013059346      -0.0005762715    43.9999242006   -17.8957786279    -226.8159221447     0.14  
|    7     0.0005325179      -0.0000392479    43.9999243737   -17.8991897492    -226.8159613926     0.14  
|    8     0.0001411985      -0.0000039611    43.9999243177   -17.8992971308    -226.8159653537     0.14  
|    9     0.0000485844      -0.0000005585    43.9999243269   -17.8992802256    -226.8159659122     0.16  
|   10     0.0000081882      -0.0000000506    43.9999243203   -17.8993298045    -226.8159659628     0.13  
----------------------------------------------------------------------------------------------------------
FINAL ENERGY: -226.8159659628 a.u.
Fractional Occupation Entropy: 0.0000000000
Mermin Free Energy:            -226.8159659628
DISPERSION CONTRIBUTION TO ENERGY: -0.0139411537 a.u.
HOMO-LUMO GAP: 3.578 eV
CENTER OF MASS: {0.015047, 0.033920, -0.026462} ANGS
DIPOLE MOMENT: {-0.873462, -0.685486, -0.498199} (|D| = 1.216975) DEBYE
Writing out molden info

Running Mulliken population analysis...


  Restricted hh-TDA Parameters
--------------------------------------------
Number of occupied orbitals:            23
Number of virtual orbitals:             77
Number of molecular orbitals:          100
Number of basis functions:             106
Multiplicity of target state:      singlet

 Generating 2nd functional diffs
Reference energy:             -232.6254923570
Number of electrons:            45.9999208803
XC energy:                     -18.9478150967

      Davidson Diagonalization Parameters
-----------------------------------------------
Number of roots to find:                    6
Number of guess vectors:                   18
Maximum subspace size:                     60
Number of vectors to save:                  6
Collapse vectors per root:                  2
Number of CSFs:                           276
Maximum Davidson iterations:              100
Residual convergence:                 1.0e-04
Orthogonality tolerance:              1.0e-12
Use incremental sigma vectors:             No

Davidson memory usage: 383.33 kB

Guess Vectors:
  23 &  23 : closed :    -0.736260
  23 &  22 :  open  :    -0.608113
  23 &  21 :  open  :    -0.588959
  23 &  20 :  open  :    -0.506587
  22 &  22 : closed :    -0.479966
  22 &  21 :  open  :    -0.460812
  21 &  21 : closed :    -0.441659
  23 &  17 :  open  :    -0.437285
  23 &  19 :  open  :    -0.435644
  23 &  16 :  open  :    -0.392354
  23 &  18 :  open  :    -0.387241
  22 &  20 :  open  :    -0.378440
  21 &  20 :  open  :    -0.359287
  23 &  15 :  open  :    -0.357130
  23 &  14 :  open  :    -0.341933
  23 &  13 :  open  :    -0.332002
  22 &  17 :  open  :    -0.309138
  22 &  19 :  open  :    -0.307497

  Root           Eigenvalue       Energy Change        Residual
-------------------------------------------------------------------
Iteration:    0   Subspace Size:   18
Root: 1:        -0.61740475        -0.61740475         0.03253407  
Root: 2:        -0.45953450        -0.45953450         0.03180723  
Root: 3:        -0.45847658        -0.45847658         0.03554943  
Root: 4:        -0.38449420        -0.38449420         0.04692511  
Root: 5:        -0.36031474        -0.36031474         0.04118599  
Root: 6:        -0.33023375        -0.33023375         0.05794532  

Iteration:    1   Subspace Size:   24
Root: 1:        -0.61879745        -0.00139270         0.00355891  
Root: 2:        -0.46086711        -0.00133261         0.00634936  
Root: 3:        -0.46081164        -0.00233506         0.00793015  
Root: 4:        -0.38992620        -0.00543200         0.01308261  
Root: 5:        -0.36477778        -0.00446303         0.01552347  
Root: 6:        -0.33971060        -0.00947685         0.02563893  

Iteration:    2   Subspace Size:   30
Root: 1:        -0.61881060        -0.00001315         0.00059836  
Root: 2:        -0.46091098        -0.00004386         0.00127118  
Root: 3:        -0.46090706        -0.00009542         0.00157107  
Root: 4:        -0.39026412        -0.00033792         0.00254512  
Root: 5:        -0.36533680        -0.00055902         0.00513719  
Root: 6:        -0.34124169        -0.00153109         0.00796316  

Iteration:    3   Subspace Size:   36
Root: 1:        -0.61881088        -0.00000027         0.00009632  Converged
Root: 2:        -0.46091309        -0.00000211         0.00021990  
Root: 3:        -0.46091028        -0.00000322         0.00032345  
Root: 4:        -0.39027307        -0.00000895         0.00057850  
Root: 5:        -0.36538767        -0.00005087         0.00150279  
Root: 6:        -0.34137387        -0.00013218         0.00220798  

Iteration:    4   Subspace Size:   41
Root: 1:        -0.61881088        -0.00000000         0.00008744  Converged
Root: 2:        -0.46091315        -0.00000006         0.00004421  Converged
Root: 3:        -0.46091039        -0.00000012         0.00006057  Converged
Root: 4:        -0.39027350        -0.00000043         0.00010115  
Root: 5:        -0.36539096        -0.00000329         0.00040044  
Root: 6:        -0.34138143        -0.00000756         0.00057401  

Iteration:    5   Subspace Size:   44
Root: 1:        -0.61881088        -0.00000000         0.00008453  Converged
Root: 2:        -0.46091315        -0.00000000         0.00003250  Converged
Root: 3:        -0.46091040        -0.00000000         0.00004851  Converged
Root: 4:        -0.39027351        -0.00000001         0.00002000  Converged
Root: 5:        -0.36539116        -0.00000020         0.00011345  
Root: 6:        -0.34138186        -0.00000043         0.00016159  

Iteration:    6   Subspace Size:   46
Root: 1:        -0.61881088        -0.00000000         0.00008271  Converged
Root: 2:        -0.46091315        -0.00000000         0.00003200  Converged
Root: 3:        -0.46091040        -0.00000000         0.00004845  Converged
Root: 4:        -0.39027351        -0.00000000         0.00001724  Converged
Root: 5:        -0.36539118        -0.00000002         0.00003143  Converged
Root: 6:        -0.34138189        -0.00000003         0.00003948  Converged

Davidson converged in 6 iterations
46 sigma vectors were formed

  Root   Mult.   Total Energy (a.u.)   Ex. Energy (a.u.)     Ex. Energy (eV)     Ex. Energy (nm)        Osc. (a.u.)  
-------------------------------------------------------------------------------------------------------------------
     1  singlet       -233.24430324
     2  singlet       -233.08640551          0.15789773          4.29661519        288.56254354          0.48011702
     3  singlet       -233.08640275          0.15790049          4.29669013        288.55751076          0.46844884
     4  singlet       -233.01576587          0.22853737          6.21881728        199.36945434          0.00539849
     5  singlet       -232.99088354          0.25341970          6.89589983        179.79411511          0.00757633
     6  singlet       -232.96687425          0.27742899          7.54922569        164.23435425          0.03941335

Singlet  1: Largest CI coefficients:
  23  &  23 : closed :   0.976666
  21  &  23 :  open  :  -0.100526
  23  &  21 :  open  :  -0.100526

Singlet  2: Largest CI coefficients:
  21  &  23 :  open  :  -0.556486
  23  &  21 :  open  :  -0.556486
  22  &  23 :  open  :  -0.373876
  23  &  22 :  open  :  -0.373876
  22  &  22 : closed :   0.182826

Singlet  3: Largest CI coefficients:
  22  &  23 :  open  :  -0.562024
  23  &  22 :  open  :  -0.562024
  21  &  23 :  open  :   0.355409
  23  &  21 :  open  :   0.355409
  21  &  22 :  open  :   0.195373
  22  &  21 :  open  :   0.195373

Singlet  4: Largest CI coefficients:
  20  &  23 :  open  :   0.563690
  23  &  20 :  open  :   0.563690
  22  &  22 : closed :  -0.429768
  21  &  22 :  open  :  -0.233361
  22  &  21 :  open  :  -0.233361
  21  &  21 : closed :  -0.145241
  20  &  20 : closed :   0.105015

Singlet  5: Largest CI coefficients:
  22  &  22 : closed :   0.615056
  21  &  21 : closed :  -0.542444
  21  &  22 :  open  :  -0.283112
  22  &  21 :  open  :  -0.283112
  17  &  23 :  open  :   0.175034
  23  &  17 :  open  :   0.175034
  19  &  23 :  open  :   0.131749
  23  &  19 :  open  :   0.131749

Singlet  6: Largest CI coefficients:
  19  &  23 :  open  :  -0.487521
  23  &  19 :  open  :  -0.487521
  22  &  22 : closed :   0.276074
  16  &  23 :  open  :  -0.253190
  23  &  16 :  open  :  -0.253190
  17  &  23 :  open  :  -0.245668
  23  &  17 :  open  :  -0.245668
  21  &  21 : closed :  -0.217401
  21  &  23 :  open  :   0.119179
  23  &  21 :  open  :   0.119179
  13  &  23 :  open  :   0.117939
  23  &  13 :  open  :   0.117939
  15  &  23 :  open  :  -0.102904
  23  &  15 :  open  :  -0.102904

Singlet state dipole moments:

  Root       Dx         Dy         Dz         |D|  (Debye)
------------------------------------------------------------
     1     0.2214    -0.2299    -0.7859     0.8483
     2    -0.6692    -0.5509    -0.8444     1.2101
     3     4.7272     0.3593    -0.1877     4.7445
     4    -7.5935    -0.9083    -0.7700     7.6863
     5     5.9292    -0.2227    -0.6249     5.9662
     6     0.0753    -0.4830    -1.0544     1.1622

Transition dipole moments between singlet states:

    Transition       Tx         Ty         Tz         |T| (a.u.)
------------------------------------------------------------------
     1 ->    2     2.0421    -0.1420    -0.6087     2.1357
     1 ->    3     2.0870    -0.2425     0.1893     2.1095
     1 ->    4     0.1387     0.0328    -0.1229     0.1882
     1 ->    5     0.2096    -0.0092    -0.0290     0.2118
     1 ->    6    -0.2334     0.0667     0.3926     0.4616
     2 ->    3    -1.5171    -0.2311    -0.2235     1.5508
     2 ->    4     0.1036     0.2614     0.2278     0.3619
     2 ->    5     0.2495    -0.0135     0.4385     0.5047
     2 ->    6     0.3646    -0.0485     0.0164     0.3682
     3 ->    4     0.0849     0.1554     0.1402     0.2258
     3 ->    5     1.9808    -0.2315    -0.2039     2.0047
     3 ->    6     1.7509    -0.0606    -0.0354     1.7523
     4 ->    5     0.1176    -0.0231    -0.0682     0.1379
     4 ->    6     0.6766    -0.0136    -0.0994     0.6840
     5 ->    6     0.6464     0.0490    -0.0024     0.6482

Magnetic transition dipole moments and rotational strengths:

 Transition      Lx         Ly         Lz       R(len)     R(vel) (a.u.)
------------------------------------------------------------------------
 1 ->    2     0.0293     0.0862    -0.1108    -0.1150     0.0322
 1 ->    3    -0.2944     0.2849    -0.0252     0.6883    -0.2070
 1 ->    4    -0.1407     0.0881     0.1912     0.0401    -0.0185
 1 ->    5    -0.0239    -0.1273    -0.1511    -0.0005     0.0048
 1 ->    6    -0.3662     0.3963     0.5314    -0.3205     0.2337

Electric transition quadrupole moments (Cartesian):

 Transition      Qxy        Qxz        Qyz        Qxx        Qyy        Qzz       norm (a.u.)
----------------------------------------------------------------------------------------------
 1 ->    2     0.7118    -0.4886     0.0485    -7.5433     0.2751    -0.1122     7.5985
 1 ->    3     0.1129     2.5471     0.2789     1.5596     0.1636     0.3536     3.0270
 1 ->    4    -0.4434    -0.1888     0.0956     6.2867    -0.0838     0.1017     6.3072
 1 ->    5     0.0134    -0.1038    -0.0055     0.5223     0.1247     0.1654     0.5716
 1 ->    6    -0.3356     1.3604     0.2142     5.2146    -0.7017    -0.1344     5.4508


Building Xtilde...

Building Z-vector RHS...

 Generating 2nd functional diffs
Solving CPSCF equations
Using DIIS solver

 Iter         Residual      
------  --------------------
    1      0.714204597801
    2      0.944995256985
    3      0.124077082612
    4      0.017798613044
    5      0.003096249744
    6      0.002999278511
    7      0.000736772958
    8      0.000244690627
    9      0.000101965832
   10      0.000039249241

CPSCF converged

Building X...

 Generating 2nd functional diffs
 Generating 2nd functional diffs
Building Xtilde...

Building Z-vector RHS...

 Generating 2nd functional diffs
Solving CPSCF equations
Using DIIS solver

 Iter         Residual      
------  --------------------
    1      1.034453247072
    2      1.456982399605
    3      0.113365194011
    4      0.024214832976
    5      0.006490660128
    6      0.004023778858
    7      0.001415287033
    8      0.000303176650
    9      0.000123610853
   10      0.000038078582

CPSCF converged

Building X...

 Generating 2nd functional diffs
 Generating 2nd functional diffs
Building Xtilde...

Building Z-vector RHS...

 Generating 2nd functional diffs
Solving CPSCF equations
Using DIIS solver

 Iter         Residual      
------  --------------------
    1      0.784686470118
    2      1.259206564809
    3      0.033575758258
    4      0.011105104834
    5      0.005870584201
    6      0.001399717866
    7      0.000452836206
    8      0.000153640324
    9      0.000057523076

CPSCF converged

Building X...

 Generating 2nd functional diffs
 Generating 2nd functional diffs
Lower state energy:      -233.0864055066
Upper state energy:      -233.0864027527
Energy difference:          0.0000027539
 Energy calculation finished, energy:  0.000000000E+00

Converting Cartesians to HDLC

Converting Cartesians to HDLC

Converting Cartesians to HDLC
 in dlf_makehessian...
Updating Hessian with the BFGS update, No     2
Testing convergence  in cycle    3
    Energy  0.0000E+00 Target: 1.0000E-04 converged?  yes
  Max step  1.3582E+00 Target: 4.0000E-03 converged?   no
  RMS step  2.6150E-01 Target: 2.6667E-03 converged?   no
  Max grad  1.5558E-02 Target: 1.0000E-03 converged?   no
  RMS grad  5.5864E-03 Target: 6.6667E-04 converged?   no

Converting HDLC to Cartesians
DFTD Energy:    -0.0139625 hartree
Setting up the DFT grid...
| time to set the grid = 0.00 s
DFT grid points: 39720 (2837 points/atom)

                      *** Start SCF Iterations ***

 Iter     DIIS Error       Energy change      Electrons        XC Energy           Energy        Time(s)
----------------------------------------------------------------------------------------------------------
Initial temperature is 5000.000000
| Skip purify step
|    1     0.0398981196    -232.9810955622    43.9980281274   -18.4215803488    -232.9810955622     0.15  
|    2     0.0595799093      +6.2109943047    43.9998984856   -17.7621978808    -226.7701012575     0.15  
|    3     0.0171784140      -0.0423619878    43.9999025357   -17.8533278987    -226.8124632453     0.15  
|    4     0.0097485329      -0.0034071875    43.9999027847   -17.8813515272    -226.8158704328     0.15  
|    5     0.0033126466      -0.0013192643    43.9999032773   -17.8910974765    -226.8171896972     0.14  
|    6     0.0007292953      -0.0002405788    43.9999033956   -17.8981518397    -226.8174302760     0.14  
|    7     0.0002728610      -0.0000126479    43.9999033299   -17.8994704667    -226.8174429239     0.14  
|    8     0.0000634786      -0.0000022178    43.9999033100   -17.8992441843    -226.8174451417     0.13  
|    9     0.0000245668      -0.0000000979    43.9999032918   -17.8992677276    -226.8174452396     0.16  
|   10     0.0000106549      -0.0000000115    43.9999032993   -17.8992873599    -226.8174452511     0.13  
|   11     0.0000028614      -0.0000000021    43.9999032974   -17.8992877916    -226.8174452532     0.13  
----------------------------------------------------------------------------------------------------------
FINAL ENERGY: -226.8174452532 a.u.
Fractional Occupation Entropy: 0.0000000000
Mermin Free Energy:            -226.8174452532
DISPERSION CONTRIBUTION TO ENERGY: -0.0139624871 a.u.
HOMO-LUMO GAP: 3.504 eV
CENTER OF MASS: {0.015858, 0.031430, -0.026473} ANGS
DIPOLE MOMENT: {-1.028291, -0.631800, -0.463716} (|D| = 1.292898) DEBYE
Writing out molden info

Running Mulliken population analysis...


  Restricted hh-TDA Parameters
--------------------------------------------
Number of occupied orbitals:            23
Number of virtual orbitals:             77
Number of molecular orbitals:          100
Number of basis functions:             106
Multiplicity of target state:      singlet

 Generating 2nd functional diffs
Reference energy:             -232.6243344798
Number of electrons:            45.9998989020
XC energy:                     -18.9477720407

      Davidson Diagonalization Parameters
-----------------------------------------------
Number of roots to find:                    6
Number of guess vectors:                   18
Maximum subspace size:                     60
Number of vectors to save:                  6
Collapse vectors per root:                  2
Number of CSFs:                           276
Maximum Davidson iterations:              100
Residual convergence:                 1.0e-04
Orthogonality tolerance:              1.0e-12
Use incremental sigma vectors:             No

Davidson memory usage: 383.33 kB

Guess Vectors:
  23 &  23 : closed :    -0.740008
  23 &  22 :  open  :    -0.614949
  23 &  21 :  open  :    -0.593007
  23 &  20 :  open  :    -0.507536
  22 &  22 : closed :    -0.489890
  22 &  21 :  open  :    -0.467948
  23 &  17 :  open  :    -0.446825
  21 &  21 : closed :    -0.446007
  23 &  19 :  open  :    -0.433831
  23 &  16 :  open  :    -0.396433
  23 &  18 :  open  :    -0.391956
  22 &  20 :  open  :    -0.382477
  21 &  20 :  open  :    -0.360536
  23 &  15 :  open  :    -0.358659
  23 &  14 :  open  :    -0.344792
  23 &  13 :  open  :    -0.330594
  22 &  17 :  open  :    -0.321766
  22 &  19 :  open  :    -0.308772

  Root           Eigenvalue       Energy Change        Residual
-------------------------------------------------------------------
Iteration:    0   Subspace Size:   18
Root: 1:        -0.61980737        -0.61980737         0.03254214  
Root: 2:        -0.46330732        -0.46330732         0.03274350  
Root: 3:        -0.46236910        -0.46236910         0.03535586  
Root: 4:        -0.38772005        -0.38772005         0.04723621  
Root: 5:        -0.36492487        -0.36492487         0.04227110  
Root: 6:        -0.33468163        -0.33468163         0.05177590  

Iteration:    1   Subspace Size:   24
Root: 1:        -0.62119830        -0.00139094         0.00345205  
Root: 2:        -0.46477826        -0.00147094         0.00696193  
Root: 3:        -0.46466776        -0.00229866         0.00768899  
Root: 4:        -0.39324748        -0.00552743         0.01298715  
Root: 5:        -0.36954680        -0.00462192         0.01566292  
Root: 6:        -0.34204888        -0.00736725         0.02557516  

Iteration:    2   Subspace Size:   30
Root: 1:        -0.62121085        -0.00001254         0.00057806  
Root: 2:        -0.46484523        -0.00006696         0.00143994  
Root: 3:        -0.46474837        -0.00008062         0.00146264  
Root: 4:        -0.39357431        -0.00032683         0.00265116  
Root: 5:        -0.37009916        -0.00055237         0.00485175  
Root: 6:        -0.34370854        -0.00165966         0.01073050  

Iteration:    3   Subspace Size:   36
Root: 1:        -0.62121112        -0.00000027         0.00009725  Converged
Root: 2:        -0.46484791        -0.00000269         0.00022709  
Root: 3:        -0.46475134        -0.00000297         0.00033562  
Root: 4:        -0.39358414        -0.00000983         0.00061081  
Root: 5:        -0.37014757        -0.00004841         0.00141634  
Root: 6:        -0.34396530        -0.00025675         0.00389552  

Iteration:    4   Subspace Size:   41
Root: 1:        -0.62121112        -0.00000000         0.00008771  Converged
Root: 2:        -0.46484798        -0.00000006         0.00004752  Converged
Root: 3:        -0.46475147        -0.00000013         0.00006569  Converged
Root: 4:        -0.39358460        -0.00000046         0.00010800  
Root: 5:        -0.37015070        -0.00000313         0.00036908  
Root: 6:        -0.34399259        -0.00002730         0.00130413  

Iteration:    5   Subspace Size:   44
Root: 1:        -0.62121112        -0.00000000         0.00008066  Converged
Root: 2:        -0.46484798        -0.00000000         0.00003591  Converged
Root: 3:        -0.46475147        -0.00000000         0.00004976  Converged
Root: 4:        -0.39358461        -0.00000001         0.00002088  Converged
Root: 5:        -0.37015088        -0.00000018         0.00009280  Converged
Root: 6:        -0.34399519        -0.00000260         0.00045204  

Iteration:    6   Subspace Size:   45
Root: 1:        -0.62121112        -0.00000000         0.00007496  Converged
Root: 2:        -0.46484798        -0.00000000         0.00003652  Converged
Root: 3:        -0.46475147        -0.00000000         0.00004950  Converged
Root: 4:        -0.39358461        -0.00000000         0.00002083  Converged
Root: 5:        -0.37015088        -0.00000000         0.00009692  Converged
Root: 6:        -0.34399541        -0.00000022         0.00012680  

Iteration:    7   Subspace Size:   46
Root: 1:        -0.62121112        -0.00000000         0.00007591  Converged
Root: 2:        -0.46484798        -0.00000000         0.00003579  Converged
Root: 3:        -0.46475147        -0.00000000         0.00004952  Converged
Root: 4:        -0.39358461        -0.00000000         0.00001987  Converged
Root: 5:        -0.37015088        -0.00000000         0.00009613  Converged
Root: 6:        -0.34399543        -0.00000002         0.00002835  Converged

Davidson converged in 7 iterations
46 sigma vectors were formed

  Root   Mult.   Total Energy (a.u.)   Ex. Energy (a.u.)     Ex. Energy (eV)     Ex. Energy (nm)        Osc. (a.u.)  
-------------------------------------------------------------------------------------------------------------------
     1  singlet       -233.24554560
     2  singlet       -233.08918246          0.15636314          4.25485693        291.39457015          0.48313769
     3  singlet       -233.08908595          0.15645965          4.25748295        291.21483753          0.44891406
     4  singlet       -233.01791909          0.22762651          6.19403138        200.16724656          0.00375208
     5  singlet       -232.99448536          0.25106024          6.83169561        181.48381874          0.00755528
     6  singlet       -232.96832991          0.27721569          7.54342155        164.36072132          0.03793904

Singlet  1: Largest CI coefficients:
  23  &  23 : closed :  -0.976843
  22  &  22 : closed :   0.102070

Singlet  2: Largest CI coefficients:
  21  &  23 :  open  :   0.540392
  23  &  21 :  open  :   0.540392
  22  &  23 :  open  :   0.402072
  23  &  22 :  open  :   0.402072
  22  &  22 : closed :  -0.173713

Singlet  3: Largest CI coefficients:
  22  &  23 :  open  :  -0.544093
  23  &  22 :  open  :  -0.544093
  21  &  23 :  open  :   0.377628
  23  &  21 :  open  :   0.377628
  21  &  22 :  open  :   0.198315
  22  &  21 :  open  :   0.198315

Singlet  4: Largest CI coefficients:
  20  &  23 :  open  :   0.555801
  23  &  20 :  open  :   0.555801
  22  &  22 : closed :  -0.450292
  21  &  22 :  open  :  -0.230030
  22  &  21 :  open  :  -0.230030
  21  &  21 : closed :  -0.130389
  20  &  20 : closed :   0.104049

Singlet  5: Largest CI coefficients:
  22  &  22 : closed :   0.619502
  21  &  21 : closed :  -0.517569
  21  &  22 :  open  :  -0.280331
  22  &  21 :  open  :  -0.280331
  17  &  23 :  open  :   0.191287
  23  &  17 :  open  :   0.191287
  19  &  23 :  open  :   0.128092
  23  &  19 :  open  :   0.128092

Singlet  6: Largest CI coefficients:
  19  &  23 :  open  :  -0.419995
  23  &  19 :  open  :  -0.419995
  22  &  22 : closed :   0.371868
  17  &  23 :  open  :  -0.260841
  23  &  17 :  open  :  -0.260841
  16  &  23 :  open  :  -0.235915
  23  &  16 :  open  :  -0.235915
  21  &  21 : closed :  -0.164798
  21  &  22 :  open  :   0.126378
  22  &  21 :  open  :   0.126378
  20  &  21 :  open  :  -0.121709
  21  &  20 :  open  :  -0.121709
  21  &  23 :  open  :   0.118169
  23  &  21 :  open  :   0.118169
  20  &  23 :  open  :   0.116794
  23  &  20 :  open  :   0.116794
  13  &  23 :  open  :  -0.106985
  23  &  13 :  open  :  -0.106985
  15  &  23 :  open  :   0.100433
  23  &  15 :  open  :   0.100433

Singlet state dipole moments:

  Root       Dx         Dy         Dz         |D|  (Debye)
------------------------------------------------------------
     1     0.3317    -0.2095    -0.7145     0.8151
     2    -0.7369    -0.5353    -0.8535     1.2482
     3     4.8928     0.3781    -0.1237     4.9089
     4    -7.7019    -0.8529    -0.7069     7.7812
     5     5.8471    -0.2535    -0.6260     5.8860
     6    -1.2972    -0.5328    -0.8368     1.6330

Transition dipole moments between singlet states:

    Transition       Tx         Ty         Tz         |T| (a.u.)
------------------------------------------------------------------
     1 ->    2     2.0626    -0.1658    -0.5941     2.1529
     1 ->    3    -2.0525     0.2315    -0.1937     2.0746
     1 ->    4    -0.0787    -0.0120     0.1356     0.1572
     1 ->    5    -0.2072     0.0043     0.0466     0.2125
     1 ->    6     0.3007    -0.0775    -0.3299     0.4531
     2 ->    3     1.3237     0.1994     0.1966     1.3530
     2 ->    4    -0.0675    -0.2708    -0.2380     0.3668
     2 ->    5    -0.5720     0.0135    -0.3945     0.6950
     2 ->    6    -1.1650     0.0847     0.1076     1.1730
     3 ->    4    -0.0031     0.1506     0.1456     0.2095
     3 ->    5     1.9713    -0.2459    -0.2327     2.0001
     3 ->    6     1.9831    -0.0516    -0.0975     1.9861
     4 ->    5     0.0751    -0.0414    -0.0773     0.1155
     4 ->    6     0.8006    -0.0636    -0.1314     0.8138
     5 ->    6     0.5072     0.0400     0.0000     0.5088

Magnetic transition dipole moments and rotational strengths:

 Transition      Lx         Ly         Lz       R(len)     R(vel) (a.u.)
------------------------------------------------------------------------
 1 ->    2     0.0296     0.1150    -0.1029    -0.1033     0.0288
 1 ->    3     0.3110    -0.2504     0.0123     0.6986    -0.2081
 1 ->    4     0.1268    -0.0914    -0.1715     0.0321    -0.0136
 1 ->    5     0.0482     0.1702     0.1552     0.0020     0.0043
 1 ->    6     0.2886    -0.4124    -0.5084    -0.2865     0.2022

Electric transition quadrupole moments (Cartesian):

 Transition      Qxy        Qxz        Qyz        Qxx        Qyy        Qzz       norm (a.u.)
----------------------------------------------------------------------------------------------
 1 ->    2     0.6856    -0.3816     0.0612    -6.9838     0.2739    -0.1045     7.0341
 1 ->    3    -0.0563    -2.4232    -0.2700    -2.1615    -0.1753    -0.3300     3.2802
 1 ->    4     0.4126     0.1719    -0.0889    -6.2566     0.0759    -0.0729     6.2740
 1 ->    5     0.0016     0.1902     0.0023    -0.7953    -0.1186    -0.1852     0.8468
 1 ->    6     0.4029    -1.1544    -0.2017    -6.3629     0.5804     0.1259     6.5096


Building Xtilde...

Building Z-vector RHS...

 Generating 2nd functional diffs
Solving CPSCF equations
Using DIIS solver

 Iter         Residual      
------  --------------------
    1      0.786689461257
    2      1.060616734902
    3      0.121721709062
    4      0.015927913769
    5      0.003272120330
    6      0.002840153219
    7      0.000672926875
    8      0.000270425626
    9      0.000100418230
   10      0.000035974172

CPSCF converged

Building X...

 Generating 2nd functional diffs
 Generating 2nd functional diffs
Building Xtilde...

Building Z-vector RHS...

 Generating 2nd functional diffs
Solving CPSCF equations
Using DIIS solver

 Iter         Residual      
------  --------------------
    1      1.043834840299
    2      1.406779441467
    3      0.101429990407
    4      0.021104634641
    5      0.005939800555
    6      0.003831936886
    7      0.001311960188
    8      0.000274902686
    9      0.000109030941
   10      0.000034693852

CPSCF converged

Building X...

 Generating 2nd functional diffs
 Generating 2nd functional diffs
Building Xtilde...

Building Z-vector RHS...

 Generating 2nd functional diffs
Solving CPSCF equations
Using DIIS solver

 Iter         Residual      
------  --------------------
    1      0.673207847265
    2      1.035174552063
    3      0.034158874595
    4      0.010516741165
    5      0.005573691271
    6      0.001204305992
    7      0.000394424710
    8      0.000137020228
    9      0.000044151063

CPSCF converged

Building X...

 Generating 2nd functional diffs
 Generating 2nd functional diffs
Lower state energy:      -233.0891824575
Upper state energy:      -233.0890859530
Energy difference:          0.0000965046
 Energy calculation finished, energy:  0.000000000E+00

Converting Cartesians to HDLC

Converting Cartesians to HDLC

Converting Cartesians to HDLC
 in dlf_makehessian...
Updating Hessian with the BFGS update, No     3
Testing convergence  in cycle    4
    Energy  0.0000E+00 Target: 1.0000E-04 converged?  yes
  Max step  5.3473E-01 Target: 4.0000E-03 converged?   no
  RMS step  1.1264E-01 Target: 2.6667E-03 converged?   no
  Max grad  2.3666E-02 Target: 1.0000E-03 converged?   no
  RMS grad  9.5057E-03 Target: 6.6667E-04 converged?   no

Converting HDLC to Cartesians
DFTD Energy:    -0.0139656 hartree
Setting up the DFT grid...
| time to set the grid = 0.00 s
DFT grid points: 39727 (2837 points/atom)

                      *** Start SCF Iterations ***

 Iter     DIIS Error       Energy change      Electrons        XC Energy           Energy        Time(s)
----------------------------------------------------------------------------------------------------------
Initial temperature is 5000.000000
| Skip purify step
|    1     0.0383019334    -232.9775546398    43.9983997501   -18.4197556857    -232.9775546398     0.15  
|    2     0.0597784166      +6.2089389564    43.9998970609   -17.7618379312    -226.7686156834     0.16  
|    3     0.0195254083      -0.0431138495    43.9998998562   -17.8469128545    -226.8117295329     0.15  
|    4     0.0133095402      -0.0033592005    43.9998993933   -17.8690897492    -226.8150887334     0.15  
|    5     0.0060727399      -0.0021357625    43.9999000389   -17.8833534727    -226.8172244959     0.14  
|    6     0.0011663639      -0.0005867802    43.9998999317   -17.8949560480    -226.8178112761     0.14  
|    7     0.0005080626      -0.0000312101    43.9999000245   -17.8979019130    -226.8178424862     0.14  
|    8     0.0001372364      -0.0000040752    43.9998999114   -17.8979787428    -226.8178465614     0.14  
|    9     0.0000507497      -0.0000004776    43.9998999219   -17.8979731192    -226.8178470390     0.16  
|   10     0.0000108048      -0.0000000556    43.9998999118   -17.8980430352    -226.8178470946     0.13  
|   11     0.0000045832      -0.0000000022    43.9998999134   -17.8980559543    -226.8178470968     0.13  
----------------------------------------------------------------------------------------------------------
FINAL ENERGY: -226.8178470968 a.u.
Fractional Occupation Entropy: 0.0000000000
Mermin Free Energy:            -226.8178470968
DISPERSION CONTRIBUTION TO ENERGY: -0.0139656152 a.u.
HOMO-LUMO GAP: 3.466 eV
CENTER OF MASS: {0.015525, 0.028777, -0.026801} ANGS
DIPOLE MOMENT: {-1.097815, -0.595496, -0.448925} (|D| = 1.327158) DEBYE
Writing out molden info

Running Mulliken population analysis...


  Restricted hh-TDA Parameters
--------------------------------------------
Number of occupied orbitals:            23
Number of virtual orbitals:             77
Number of molecular orbitals:          100
Number of basis functions:             106
Multiplicity of target state:      singlet

 Generating 2nd functional diffs
Reference energy:             -232.6239068884
Number of electrons:            45.9998953640
XC energy:                     -18.9464671738

      Davidson Diagonalization Parameters
-----------------------------------------------
Number of roots to find:                    6
Number of guess vectors:                   18
Maximum subspace size:                     60
Number of vectors to save:                  6
Collapse vectors per root:                  2
Number of CSFs:                           276
Maximum Davidson iterations:              100
Residual convergence:                 1.0e-04
Orthogonality tolerance:              1.0e-12
Use incremental sigma vectors:             No

Davidson memory usage: 383.33 kB

Guess Vectors:
  23 &  23 : closed :    -0.740686
  23 &  22 :  open  :    -0.616784
  23 &  21 :  open  :    -0.594761
  23 &  20 :  open  :    -0.507582
  22 &  22 : closed :    -0.492882
  22 &  21 :  open  :    -0.470859
  23 &  17 :  open  :    -0.451199
  21 &  21 : closed :    -0.448836
  23 &  19 :  open  :    -0.432306
  23 &  16 :  open  :    -0.396519
  23 &  18 :  open  :    -0.392880
  22 &  20 :  open  :    -0.383680
  21 &  20 :  open  :    -0.361657
  23 &  15 :  open  :    -0.359370
  23 &  14 :  open  :    -0.345021
  23 &  13 :  open  :    -0.329726
  22 &  17 :  open  :    -0.327297
  22 &  19 :  open  :    -0.308404

  Root           Eigenvalue       Energy Change        Residual
-------------------------------------------------------------------
Iteration:    0   Subspace Size:   18
Root: 1:        -0.62016041        -0.62016041         0.03252439  
Root: 2:        -0.46456697        -0.46456697         0.03286994  
Root: 3:        -0.46364588        -0.46364588         0.03551028  
Root: 4:        -0.38874331        -0.38874331         0.04724187  
Root: 5:        -0.36706044        -0.36706044         0.04236243  
Root: 6:        -0.33701264        -0.33701264         0.05032956  

Iteration:    1   Subspace Size:   24
Root: 1:        -0.62155311        -0.00139269         0.00342121  
Root: 2:        -0.46605397        -0.00148701         0.00665459  
Root: 3:        -0.46598146        -0.00233558         0.00807296  
Root: 4:        -0.39427926        -0.00553595         0.01295056  
Root: 5:        -0.37165296        -0.00459253         0.01556860  
Root: 6:        -0.34368792        -0.00667528         0.02401008  

Iteration:    2   Subspace Size:   30
Root: 1:        -0.62156552        -0.00001241         0.00056598  
Root: 2:        -0.46611157        -0.00005759         0.00141737  
Root: 3:        -0.46607537        -0.00009391         0.00150576  
Root: 4:        -0.39460657        -0.00032731         0.00265525  
Root: 5:        -0.37219514        -0.00054218         0.00472424  
Root: 6:        -0.34510647        -0.00141855         0.01019067  

Iteration:    3   Subspace Size:   36
Root: 1:        -0.62156578        -0.00000026         0.00009695  Converged
Root: 2:        -0.46611418        -0.00000261         0.00022181  
Root: 3:        -0.46607853        -0.00000316         0.00034279  
Root: 4:        -0.39461670        -0.00001012         0.00061519  
Root: 5:        -0.37224165        -0.00004651         0.00135465  
Root: 6:        -0.34534803        -0.00024156         0.00423194  

Iteration:    4   Subspace Size:   41
Root: 1:        -0.62156578        -0.00000000         0.00008510  Converged
Root: 2:        -0.46611424        -0.00000006         0.00004649  Converged
Root: 3:        -0.46607867        -0.00000014         0.00006763  Converged
Root: 4:        -0.39461717        -0.00000047         0.00010940  
Root: 5:        -0.37224457        -0.00000291         0.00034395  
Root: 6:        -0.34538249        -0.00003447         0.00146869  

Iteration:    5   Subspace Size:   44
Root: 1:        -0.62156579        -0.00000000         0.00007759  Converged
Root: 2:        -0.46611424        -0.00000000         0.00003548  Converged
Root: 3:        -0.46607867        -0.00000000         0.00005068  Converged
Root: 4:        -0.39461718        -0.00000001         0.00002002  Converged
Root: 5:        -0.37224472        -0.00000016         0.00008512  Converged
Root: 6:        -0.34538595        -0.00000345         0.00049249  

Iteration:    6   Subspace Size:   45
Root: 1:        -0.62156579        -0.00000000         0.00007280  Converged
Root: 2:        -0.46611424        -0.00000000         0.00003610  Converged
Root: 3:        -0.46607867        -0.00000000         0.00005019  Converged
Root: 4:        -0.39461718        -0.00000000         0.00001998  Converged
Root: 5:        -0.37224472        -0.00000000         0.00008825  Converged
Root: 6:        -0.34538621        -0.00000027         0.00013705  

Iteration:    7   Subspace Size:   46
Root: 1:        -0.62156579        -0.00000000         0.00007438  Converged
Root: 2:        -0.46611424        -0.00000000         0.00003538  Converged
Root: 3:        -0.46607867        -0.00000000         0.00005022  Converged
Root: 4:        -0.39461718        -0.00000000         0.00001903  Converged
Root: 5:        -0.37224472        -0.00000000         0.00008875  Converged
Root: 6:        -0.34538623        -0.00000002         0.00003228  Converged

Davidson converged in 7 iterations
46 sigma vectors were formed

  Root   Mult.   Total Energy (a.u.)   Ex. Energy (a.u.)     Ex. Energy (eV)     Ex. Energy (nm)        Osc. (a.u.)  
-------------------------------------------------------------------------------------------------------------------
     1  singlet       -233.24547268
     2  singlet       -233.09002113          0.15545154          4.23005097        293.10337259          0.51620826
     3  singlet       -233.08998556          0.15548711          4.23101895        293.03631649          0.40728632
     4  singlet       -233.01852407          0.22694861          6.17558484        200.76514837          0.00323145
     5  singlet       -232.99615161          0.24932106          6.78437021        182.74978635          0.00725239
     6  singlet       -232.96929312          0.27617955          7.51522681        164.97735039          0.03583010

Singlet  1: Largest CI coefficients:
  23  &  23 : closed :   0.976604
  22  &  22 : closed :  -0.103707

Singlet  2: Largest CI coefficients:
  21  &  23 :  open  :  -0.522396
  23  &  21 :  open  :  -0.522396
  22  &  23 :  open  :  -0.428201
  23  &  22 :  open  :  -0.428201
  22  &  22 : closed :   0.164380

Singlet  3: Largest CI coefficients:
  22  &  23 :  open  :   0.523841
  23  &  22 :  open  :   0.523841
  21  &  23 :  open  :  -0.400771
  23  &  21 :  open  :  -0.400771
  21  &  22 :  open  :  -0.197744
  22  &  21 :  open  :  -0.197744
  22  &  22 : closed :   0.117595

Singlet  4: Largest CI coefficients:
  20  &  23 :  open  :  -0.552434
  23  &  20 :  open  :  -0.552434
  22  &  22 : closed :   0.455302
  21  &  22 :  open  :   0.231524
  22  &  21 :  open  :   0.231524
  21  &  21 : closed :   0.128531
  20  &  20 : closed :  -0.103109

Singlet  5: Largest CI coefficients:
  22  &  22 : closed :   0.627871
  21  &  21 : closed :  -0.516436
  21  &  22 :  open  :  -0.263374
  22  &  21 :  open  :  -0.263374
  17  &  23 :  open  :   0.196353
  23  &  17 :  open  :   0.196353
  19  &  23 :  open  :   0.125906
  23  &  19 :  open  :   0.125906

Singlet  6: Largest CI coefficients:
  22  &  22 : closed :  -0.409911
  19  &  23 :  open  :   0.371836
  23  &  19 :  open  :   0.371836
  17  &  23 :  open  :   0.258610
  23  &  17 :  open  :   0.258610
  16  &  23 :  open  :   0.208656
  23  &  16 :  open  :   0.208656
  21  &  22 :  open  :  -0.192943
  22  &  21 :  open  :  -0.192943
  20  &  23 :  open  :  -0.168890
  23  &  20 :  open  :  -0.168890
  20  &  21 :  open  :   0.132380
  21  &  20 :  open  :   0.132380
  21  &  23 :  open  :  -0.112023
  23  &  21 :  open  :  -0.112023
  21  &  21 : closed :   0.109774
  15  &  23 :  open  :  -0.100079
  23  &  15 :  open  :  -0.100079

Singlet state dipole moments:

  Root       Dx         Dy         Dz         |D|  (Debye)
------------------------------------------------------------
     1     0.3832    -0.2009    -0.6759     0.8025
     2    -1.0125    -0.5677    -0.8842     1.4592
     3     5.1931     0.4348    -0.0610     5.2117
     4    -7.7267    -0.8196    -0.6748     7.7993
     5     5.8004    -0.2666    -0.6197     5.8395
     6    -2.2273    -0.5681    -0.7307     2.4119

Transition dipole moments between singlet states:

    Transition       Tx         Ty         Tz         |T| (a.u.)
------------------------------------------------------------------
     1 ->    2     2.1477    -0.1882    -0.5769     2.2318
     1 ->    3    -1.9568     0.2251    -0.2218     1.9822
     1 ->    4    -0.0515    -0.0067     0.1366     0.1461
     1 ->    5     0.2018    -0.0032    -0.0537     0.2089
     1 ->    6     0.3282    -0.0843    -0.2825     0.4411
     2 ->    3     1.1435     0.1733     0.1701     1.1690
     2 ->    4    -0.0495    -0.2795    -0.2443     0.3745
     2 ->    5     0.7994    -0.0269     0.3662     0.8797
     2 ->    6    -1.7146     0.1142     0.1965     1.7296
     3 ->    4    -0.0448     0.1385     0.1390     0.2013
     3 ->    5    -1.9405     0.2564     0.2563     1.9740
     3 ->    6     1.9357    -0.0381    -0.1154     1.9395
     4 ->    5    -0.0207     0.0515     0.0832     0.1000
     4 ->    6     0.8714    -0.0903    -0.1442     0.8879
     5 ->    6    -0.3528    -0.0311    -0.0064     0.3542

Magnetic transition dipole moments and rotational strengths:

 Transition      Lx         Ly         Lz       R(len)     R(vel) (a.u.)
------------------------------------------------------------------------
 1 ->    2     0.0118     0.1368    -0.1033    -0.0592     0.0163
 1 ->    3     0.3167    -0.2291     0.0049     0.6723    -0.1994
 1 ->    4     0.1232    -0.0942    -0.1654     0.0283    -0.0114
 1 ->    5    -0.0597    -0.1823    -0.1530     0.0033     0.0038
 1 ->    6     0.2401    -0.3944    -0.4725    -0.2455     0.1686

Electric transition quadrupole moments (Cartesian):

 Transition      Qxy        Qxz        Qyz        Qxx        Qyy        Qzz       norm (a.u.)
----------------------------------------------------------------------------------------------
 1 ->    2     0.6923    -0.2291     0.0806    -6.6672     0.2824    -0.0902     6.7140
 1 ->    3     0.0084    -2.3896    -0.2702    -2.7464    -0.1698    -0.3186     3.6683
 1 ->    4     0.4169     0.1561    -0.0899    -6.2510     0.0712    -0.0573     6.2682
 1 ->    5    -0.0215    -0.2168     0.0032     0.9854     0.1109     0.1942     1.0337
 1 ->    6     0.4231    -0.9937    -0.1857    -6.8457     0.4770     0.1192     6.9502


Building Xtilde...

Building Z-vector RHS...

 Generating 2nd functional diffs
Solving CPSCF equations
Using DIIS solver

 Iter         Residual      
------  --------------------
    1      0.834966574972
    2      1.141768749203
    3      0.122246268656
    4      0.015570586611
    5      0.003608318113
    6      0.002836280115
    7      0.000635826811
    8      0.000289782484
    9      0.000100524182
   10      0.000034362116

CPSCF converged

Building X...

 Generating 2nd functional diffs
 Generating 2nd functional diffs
Building Xtilde...

Building Z-vector RHS...

 Generating 2nd functional diffs
Solving CPSCF equations
Using DIIS solver

 Iter         Residual      
------  --------------------
    1      1.087162122317
    2      1.461314933240
    3      0.097118081785
    4      0.020956286201
    5      0.006305861407
    6      0.003856999451
    7      0.001294772844
    8      0.000268555954
    9      0.000106265360
   10      0.000033837567

CPSCF converged

Building X...

 Generating 2nd functional diffs
 Generating 2nd functional diffs
Building Xtilde...

Building Z-vector RHS...

 Generating 2nd functional diffs
Solving CPSCF equations
Using DIIS solver

 Iter         Residual      
------  --------------------
    1      0.579122286399
    2      0.877092881956
    3      0.031820005531
    4      0.009283578747
    5      0.004860566383
    6      0.001057599365
    7      0.000355919770
    8      0.000123582093
    9      0.000039128633

CPSCF converged

Building X...

 Generating 2nd functional diffs
 Generating 2nd functional diffs
Lower state energy:      -233.0900211333
Upper state energy:      -233.0899855610
Energy difference:          0.0000355723
 Energy calculation finished, energy:  0.000000000E+00

Converting Cartesians to HDLC

Converting Cartesians to HDLC

Converting Cartesians to HDLC
 in dlf_makehessian...
Updating Hessian with the BFGS update, No     4
Testing convergence  in cycle    5
    Energy  0.0000E+00 Target: 1.0000E-04 converged?  yes
  Max step  1.1165E+00 Target: 4.0000E-03 converged?   no
  RMS step  1.8919E-01 Target: 2.6667E-03 converged?   no
  Max grad  1.4223E-02 Target: 1.0000E-03 converged?   no
  RMS grad  4.1218E-03 Target: 6.6667E-04 converged?   no

Converting HDLC to Cartesians
DFTD Energy:    -0.0139666 hartree
Setting up the DFT grid...
| time to set the grid = 0.00 s
DFT grid points: 39733 (2838 points/atom)

                      *** Start SCF Iterations ***

 Iter     DIIS Error       Energy change      Electrons        XC Energy           Energy        Time(s)
----------------------------------------------------------------------------------------------------------
Initial temperature is 5000.000000
| Skip purify step
|    1     0.0367809637    -232.9750039709    43.9984265816   -18.4172384773    -232.9750039709     0.15  
|    2     0.0629071188      +6.2067996294    43.9999049774   -17.7610303418    -226.7682043415     0.16  
|    3     0.0187520310      -0.0442393435    43.9999070119   -17.8457153604    -226.8124436850     0.15  
|    4     0.0130823065      -0.0032778948    43.9999062142   -17.8687763694    -226.8157215798     0.14  
|    5     0.0052555229      -0.0021560816    43.9999067812   -17.8830235784    -226.8178776613     0.15  
|    6     0.0009840283      -0.0004716405    43.9999065662   -17.8933931192    -226.8183493018     0.14  
|    7     0.0005085180      -0.0000224518    43.9999066296   -17.8958087788    -226.8183717537     0.14  
|    8     0.0001281078      -0.0000036012    43.9999065130   -17.8957620703    -226.8183753548     0.14  
|    9     0.0000496323      -0.0000004310    43.9999065228   -17.8957407762    -226.8183757858     0.16  
|   10     0.0000104234      -0.0000000505    43.9999065121   -17.8958002884    -226.8183758363     0.13  
|   11     0.0000035206      -0.0000000022    43.9999065130   -17.8958127550    -226.8183758385     0.13  
----------------------------------------------------------------------------------------------------------
FINAL ENERGY: -226.8183758385 a.u.
Fractional Occupation Entropy: 0.0000000000
Mermin Free Energy:            -226.8183758385
DISPERSION CONTRIBUTION TO ENERGY: -0.0139666353 a.u.
HOMO-LUMO GAP: 3.418 eV
CENTER OF MASS: {0.014187, 0.022967, -0.027416} ANGS
DIPOLE MOMENT: {-1.173051, -0.523219, -0.427236} (|D| = 1.353638) DEBYE
Writing out molden info

Running Mulliken population analysis...


  Restricted hh-TDA Parameters
--------------------------------------------
Number of occupied orbitals:            23
Number of virtual orbitals:             77
Number of molecular orbitals:          100
Number of basis functions:             106
Multiplicity of target state:      singlet

 Generating 2nd functional diffs
Reference energy:             -232.6235395431
Number of electrons:            45.9999022633
XC energy:                     -18.9440906082

      Davidson Diagonalization Parameters
-----------------------------------------------
Number of roots to find:                    6
Number of guess vectors:                   18
Maximum subspace size:                     60
Number of vectors to save:                  6
Collapse vectors per root:                  2
Number of CSFs:                           276
Maximum Davidson iterations:              100
Residual convergence:                 1.0e-04
Orthogonality tolerance:              1.0e-12
Use incremental sigma vectors:             No

Davidson memory usage: 383.33 kB

Guess Vectors:
  23 &  23 : closed :    -0.741042
  23 &  22 :  open  :    -0.618493
  23 &  21 :  open  :    -0.597058
  23 &  20 :  open  :    -0.507827
  22 &  22 : closed :    -0.495943
  22 &  21 :  open  :    -0.474508
  23 &  17 :  open  :    -0.457237
  21 &  21 : closed :    -0.453073
  23 &  19 :  open  :    -0.430332
  23 &  16 :  open  :    -0.394972
  23 &  18 :  open  :    -0.392862
  22 &  20 :  open  :    -0.385277
  21 &  20 :  open  :    -0.363842
  23 &  15 :  open  :    -0.360966
  23 &  14 :  open  :    -0.344568
  22 &  17 :  open  :    -0.334687
  23 &  13 :  open  :    -0.328696
  21 &  17 :  open  :    -0.313252

  Root           Eigenvalue       Energy Change        Residual
-------------------------------------------------------------------
Iteration:    0   Subspace Size:   18
Root: 1:        -0.62039529        -0.62039529         0.03210204  
Root: 2:        -0.46609299        -0.46609299         0.03355431  
Root: 3:        -0.46520421        -0.46520421         0.03553678  
Root: 4:        -0.39017281        -0.39017281         0.04700566  
Root: 5:        -0.37002855        -0.37002855         0.04156794  
Root: 6:        -0.34022158        -0.34022158         0.04957205  

Iteration:    1   Subspace Size:   24
Root: 1:        -0.62174023        -0.00134495         0.00358107  
Root: 2:        -0.46766375        -0.00157075         0.00767350  
Root: 3:        -0.46753516        -0.00233095         0.00811815  
Root: 4:        -0.39568903        -0.00551622         0.01249745  
Root: 5:        -0.37454012        -0.00451157         0.01494432  
Root: 6:        -0.34665414        -0.00643256         0.02099299  

Iteration:    2   Subspace Size:   30
Root: 1:        -0.62175441        -0.00001417         0.00060215  
Root: 2:        -0.46774434        -0.00008059         0.00160253  
Root: 3:        -0.46763654        -0.00010138         0.00168222  
Root: 4:        -0.39601423        -0.00032520         0.00257032  
Root: 5:        -0.37499268        -0.00045256         0.00493694  
Root: 6:        -0.34768503        -0.00103089         0.00686997  

Iteration:    3   Subspace Size:   36
Root: 1:        -0.62175470        -0.00000030         0.00010183  
Root: 2:        -0.46774748        -0.00000315         0.00024405  
Root: 3:        -0.46764057        -0.00000403         0.00035681  
Root: 4:        -0.39602414        -0.00000990         0.00056387  
Root: 5:        -0.37504012        -0.00004744         0.00120021  
Root: 6:        -0.34778592        -0.00010089         0.00238190  

Iteration:    4   Subspace Size:   42
Root: 1:        -0.62175471        -0.00000001         0.00001299  Converged
Root: 2:        -0.46774756        -0.00000007         0.00004873  Converged
Root: 3:        -0.46764072        -0.00000015         0.00006476  Converged
Root: 4:        -0.39602455        -0.00000042         0.00010375  
Root: 5:        -0.37504247        -0.00000236         0.00030645  
Root: 6:        -0.34779594        -0.00001003         0.00063458  

Iteration:    5   Subspace Size:   45
Root: 1:        -0.62175471        -0.00000000         0.00001219  Converged
Root: 2:        -0.46774756        -0.00000000         0.00003910  Converged
Root: 3:        -0.46764072        -0.00000000         0.00004790  Converged
Root: 4:        -0.39602456        -0.00000001         0.00002177  Converged
Root: 5:        -0.37504258        -0.00000011         0.00007933  Converged
Root: 6:        -0.34779661        -0.00000067         0.00017114  

Iteration:    6   Subspace Size:   46
Root: 1:        -0.62175471        -0.00000000         0.00001210  Converged
Root: 2:        -0.46774756        -0.00000000         0.00003911  Converged
Root: 3:        -0.46764072        -0.00000000         0.00004786  Converged
Root: 4:        -0.39602456        -0.00000000         0.00002139  Converged
Root: 5:        -0.37504258        -0.00000000         0.00007863  Converged
Root: 6:        -0.34779665        -0.00000003         0.00005379  Converged

Davidson converged in 6 iterations
46 sigma vectors were formed

  Root   Mult.   Total Energy (a.u.)   Ex. Energy (a.u.)     Ex. Energy (eV)     Ex. Energy (nm)        Osc. (a.u.)  
-------------------------------------------------------------------------------------------------------------------
     1  singlet       -233.24529426
     2  singlet       -233.09128710          0.15400715          4.19074719        295.85230255          0.51960442
     3  singlet       -233.09118027          0.15411399          4.19365432        295.64721195          0.39246298
     4  singlet       -233.01956411          0.22573015          6.14242889        201.84884989          0.00256959
     5  singlet       -232.99858213          0.24671213          6.71337755        184.68232992          0.00678296
     6  singlet       -232.97133619          0.27395807          7.45477703        166.31512943          0.03371254

Singlet  1: Largest CI coefficients:
  23  &  23 : closed :  -0.976047
  22  &  22 : closed :   0.104789

Singlet  2: Largest CI coefficients:
  21  &  23 :  open  :   0.517220
  23  &  21 :  open  :   0.517220
  22  &  23 :  open  :   0.436375
  23  &  22 :  open  :   0.436375
  22  &  22 : closed :  -0.155123

Singlet  3: Largest CI coefficients:
  22  &  23 :  open  :   0.516471
  23  &  22 :  open  :   0.516471
  21  &  23 :  open  :  -0.405029
  23  &  21 :  open  :  -0.405029
  21  &  22 :  open  :  -0.197880
  22  &  21 :  open  :  -0.197880
  22  &  22 : closed :   0.139083

Singlet  4: Largest CI coefficients:
  20  &  23 :  open  :  -0.547397
  23  &  20 :  open  :  -0.547397
  22  &  22 : closed :   0.464238
  21  &  22 :  open  :   0.233814
  22  &  21 :  open  :   0.233814
  21  &  21 : closed :   0.125985
  20  &  20 : closed :  -0.101458

Singlet  5: Largest CI coefficients:
  22  &  22 : closed :  -0.634355
  21  &  21 : closed :   0.519854
  21  &  22 :  open  :   0.237269
  22  &  21 :  open  :   0.237269
  17  &  23 :  open  :  -0.201625
  23  &  17 :  open  :  -0.201625
  19  &  23 :  open  :  -0.127614
  23  &  19 :  open  :  -0.127614
  20  &  23 :  open  :  -0.119535
  23  &  20 :  open  :  -0.119535

Singlet  6: Largest CI coefficients:
  22  &  22 : closed :  -0.426405
  19  &  23 :  open  :   0.314369
  23  &  19 :  open  :   0.314369
  21  &  22 :  open  :  -0.264712
  22  &  21 :  open  :  -0.264712
  17  &  23 :  open  :   0.251835
  23  &  17 :  open  :   0.251835
  20  &  23 :  open  :  -0.219526
  23  &  20 :  open  :  -0.219526
  16  &  23 :  open  :   0.165675
  23  &  16 :  open  :   0.165675
  20  &  21 :  open  :   0.140416
  21  &  20 :  open  :   0.140416
  20  &  22 :  open  :   0.117517
  22  &  20 :  open  :   0.117517
  21  &  23 :  open  :  -0.103456
  23  &  21 :  open  :  -0.103456
  23  &  23 : closed :  -0.102149
  15  &  23 :  open  :  -0.100012
  23  &  15 :  open  :  -0.100012

Singlet state dipole moments:

  Root       Dx         Dy         Dz         |D|  (Debye)
------------------------------------------------------------
     1     0.4530    -0.1948    -0.6143     0.7877
     2    -1.0787    -0.5725    -0.8624     1.4950
     3     5.2818     0.4842    -0.0256     5.3040
     4    -7.7080    -0.7622    -0.6217     7.7705
     5     5.7259    -0.2850    -0.6059     5.7649
     6    -3.0409    -0.5945    -0.6220     3.1603

Transition dipole moments between singlet states:

    Transition       Tx         Ty         Tz         |T| (a.u.)
------------------------------------------------------------------
     1 ->    2     2.1692    -0.2133    -0.5567     2.2496
     1 ->    3     1.9267    -0.2318     0.2326     1.9544
     1 ->    4     0.0132     0.0050    -0.1299     0.1307
     1 ->    5     0.1923    -0.0028    -0.0653     0.2031
     1 ->    6    -0.3528     0.0924     0.2271     0.4296
     2 ->    3    -1.0062    -0.1587    -0.1448     1.0289
     2 ->    4     0.0145     0.2830     0.2421     0.3727
     2 ->    5     1.0006    -0.0377     0.3417     1.0580
     2 ->    6     2.1766    -0.1557    -0.2781     2.1998
     3 ->    4    -0.0940     0.1378     0.1430     0.2197
     3 ->    5     1.9113    -0.2775    -0.2642     1.9493
     3 ->    6     1.8231    -0.0211    -0.1242     1.8274
     4 ->    5    -0.1109    -0.0664    -0.0915     0.1583
     4 ->    6     0.9163    -0.1159    -0.1520     0.9360
     5 ->    6     0.1669     0.0187     0.0132     0.1685

Magnetic transition dipole moments and rotational strengths:

 Transition      Lx         Ly         Lz       R(len)     R(vel) (a.u.)
------------------------------------------------------------------------
 1 ->    2    -0.0046     0.1546    -0.1080    -0.0172     0.0043
 1 ->    3    -0.3199     0.2032    -0.0014     0.6638    -0.1949
 1 ->    4    -0.1224     0.1012     0.1632     0.0223    -0.0081
 1 ->    5    -0.0746    -0.1924    -0.1485     0.0041     0.0035
 1 ->    6    -0.1791     0.3642     0.4201    -0.1923     0.1249

Electric transition quadrupole moments (Cartesian):

 Transition      Qxy        Qxz        Qyz        Qxx        Qyy        Qzz       norm (a.u.)
----------------------------------------------------------------------------------------------
 1 ->    2     0.7160    -0.1148     0.1015    -6.3684     0.2867    -0.0893     6.4173
 1 ->    3    -0.0840     2.3212     0.2817     3.2481     0.1752     0.2896     4.0173
 1 ->    4    -0.4517    -0.1154     0.0973     6.2637    -0.0644     0.0322     6.2822
 1 ->    5    -0.0647    -0.2482     0.0138     1.2664     0.0989     0.2055     1.3122
 1 ->    6    -0.4510     0.8118     0.1633     7.1539    -0.3376    -0.1199     7.2246


Building Xtilde...

Building Z-vector RHS...

 Generating 2nd functional diffs
Solving CPSCF equations
Using DIIS solver

 Iter         Residual      
------  --------------------
    1      0.862884308165
    2      1.183773821255
    3      0.121643582294
    4      0.015259183311
    5      0.003802266594
    6      0.002816573998
    7      0.000600742826
    8      0.000295579722
    9      0.000093045682

CPSCF converged

Building X...

 Generating 2nd functional diffs
 Generating 2nd functional diffs
Building Xtilde...

Building Z-vector RHS...

 Generating 2nd functional diffs
Solving CPSCF equations
Using DIIS solver

 Iter         Residual      
------  --------------------
    1      1.101971634703
    2      1.471517144756
    3      0.093206574675
    4      0.019949051660
    5      0.006320838637
    6      0.003833438614
    7      0.001257154591
    8      0.000262242242
    9      0.000102887785
   10      0.000033073573

CPSCF converged

Building X...

 Generating 2nd functional diffs
 Generating 2nd functional diffs
Building Xtilde...

Building Z-vector RHS...

 Generating 2nd functional diffs
Solving CPSCF equations
Using DIIS solver

 Iter         Residual      
------  --------------------
    1      0.507551717289
    2      0.757462472237
    3      0.030110973819
    4      0.008376465942
    5      0.004339182895
    6      0.000945764718
    7      0.000321252312
    8      0.000112101013
    9      0.000033006457

CPSCF converged

Building X...

 Generating 2nd functional diffs
 Generating 2nd functional diffs
Lower state energy:      -233.0912871028
Upper state energy:      -233.0911802679
Energy difference:          0.0001068348
 Energy calculation finished, energy:  0.000000000E+00

Converting Cartesians to HDLC

Converting Cartesians to HDLC

Converting Cartesians to HDLC
 in dlf_makehessian...
Updating Hessian with the BFGS update, No     5
Testing convergence  in cycle    6
    Energy  0.0000E+00 Target: 1.0000E-04 converged?  yes
  Max step  1.7886E-01 Target: 4.0000E-03 converged?   no
  RMS step  3.5728E-02 Target: 2.6667E-03 converged?   no
  Max grad  3.4980E-02 Target: 1.0000E-03 converged?   no
  RMS grad  1.1697E-02 Target: 6.6667E-04 converged?   no

Converting HDLC to Cartesians
DFTD Energy:    -0.0139654 hartree
Setting up the DFT grid...
| time to set the grid = 0.00 s
DFT grid points: 39743 (2838 points/atom)

                      *** Start SCF Iterations ***

 Iter     DIIS Error       Energy change      Electrons        XC Energy           Energy        Time(s)
----------------------------------------------------------------------------------------------------------
Initial temperature is 5000.000000
| Skip purify step
|    1     0.0344127051    -232.9781730011    44.0040947139   -18.4174533457    -232.9781730011     0.16  
|    2     0.0630430916      +6.2111020969    43.9999238847   -17.7600824083    -226.7670709041     0.16  
|    3     0.0192268456      -0.0457777146    43.9999256233   -17.8448724702    -226.8128486187     0.15  
|    4     0.0131935368      -0.0031788215    43.9999244884   -17.8673458320    -226.8160274402     0.15  
|    5     0.0052331459      -0.0023083375    43.9999250893   -17.8822476777    -226.8183357778     0.14  
|    6     0.0011757571      -0.0004912882    43.9999248942   -17.8923503168    -226.8188270660     0.14  
|    7     0.0005435370      -0.0000269262    43.9999249639   -17.8949763762    -226.8188539922     0.14  
|    8     0.0001176951      -0.0000040669    43.9999248652   -17.8950360939    -226.8188580591     0.14  
|    9     0.0000450943      -0.0000004743    43.9999248695   -17.8949847895    -226.8188585333     0.16  
|   10     0.0000101945      -0.0000000485    43.9999248616   -17.8950472522    -226.8188585819     0.13  
|   11     0.0000028607      -0.0000000024    43.9999248615   -17.8950607204    -226.8188585842     0.13  
----------------------------------------------------------------------------------------------------------
FINAL ENERGY: -226.8188585842 a.u.
Fractional Occupation Entropy: 0.0000000000
Mermin Free Energy:            -226.8188585842
DISPERSION CONTRIBUTION TO ENERGY: -0.0139654219 a.u.
HOMO-LUMO GAP: 3.384 eV
CENTER OF MASS: {0.011808, 0.016121, -0.027681} ANGS
DIPOLE MOMENT: {-1.214166, -0.445436, -0.412371} (|D| = 1.357447) DEBYE
Writing out molden info

Running Mulliken population analysis...


  Restricted hh-TDA Parameters
--------------------------------------------
Number of occupied orbitals:            23
Number of virtual orbitals:             77
Number of molecular orbitals:          100
Number of basis functions:             106
Multiplicity of target state:      singlet

 Generating 2nd functional diffs
Reference energy:             -232.6235528312
Number of electrons:            45.9999214460
XC energy:                     -18.9432936768

      Davidson Diagonalization Parameters
-----------------------------------------------
Number of roots to find:                    6
Number of guess vectors:                   18
Maximum subspace size:                     60
Number of vectors to save:                  6
Collapse vectors per root:                  2
Number of CSFs:                           276
Maximum Davidson iterations:              100
Residual convergence:                 1.0e-04
Orthogonality tolerance:              1.0e-12
Use incremental sigma vectors:             No

Davidson memory usage: 383.33 kB

Guess Vectors:
  23 &  23 : closed :    -0.740923
  23 &  22 :  open  :    -0.619096
  23 &  21 :  open  :    -0.598633
  23 &  20 :  open  :    -0.508233
  22 &  22 : closed :    -0.497269
  22 &  21 :  open  :    -0.476806
  23 &  17 :  open  :    -0.460384
  21 &  21 : closed :    -0.456343
  23 &  19 :  open  :    -0.429760
  23 &  16 :  open  :    -0.392433
  23 &  18 :  open  :    -0.392206
  22 &  20 :  open  :    -0.386406
  21 &  20 :  open  :    -0.365943
  23 &  15 :  open  :    -0.362994
  23 &  14 :  open  :    -0.343617
  22 &  17 :  open  :    -0.338557
  23 &  13 :  open  :    -0.328272
  21 &  17 :  open  :    -0.318094

  Root           Eigenvalue       Energy Change        Residual
-------------------------------------------------------------------
Iteration:    0   Subspace Size:   18
Root: 1:        -0.62040771        -0.62040771         0.03212604  
Root: 2:        -0.46717173        -0.46717173         0.03358767  
Root: 3:        -0.46624107        -0.46624107         0.03561634  
Root: 4:        -0.39129096        -0.39129096         0.04690029  
Root: 5:        -0.37205555        -0.37205555         0.04107321  
Root: 6:        -0.34239815        -0.34239815         0.04946531  

Iteration:    1   Subspace Size:   24
Root: 1:        -0.62177011        -0.00136240         0.00355824  
Root: 2:        -0.46876442        -0.00159269         0.00779299  
Root: 3:        -0.46858958        -0.00234850         0.00813508  
Root: 4:        -0.39679183        -0.00550087         0.01246395  
Root: 5:        -0.37639387        -0.00433831         0.01492342  
Root: 6:        -0.34870699        -0.00630884         0.02045545  

Iteration:    2   Subspace Size:   30
Root: 1:        -0.62178455        -0.00001444         0.00058440  
Root: 2:        -0.46884546        -0.00008104         0.00160520  
Root: 3:        -0.46869375        -0.00010417         0.00164768  
Root: 4:        -0.39712879        -0.00033696         0.00256026  
Root: 5:        -0.37683625        -0.00044238         0.00500228  
Root: 6:        -0.34963164        -0.00092465         0.00601402  

Iteration:    3   Subspace Size:   36
Root: 1:        -0.62178484        -0.00000029         0.00009785  Converged
Root: 2:        -0.46884848        -0.00000302         0.00024361  
Root: 3:        -0.46869768        -0.00000393         0.00034346  
Root: 4:        -0.39713890        -0.00001011         0.00055754  
Root: 5:        -0.37688424        -0.00004799         0.00115684  
Root: 6:        -0.34970458        -0.00007294         0.00191683  

Iteration:    4   Subspace Size:   41
Root: 1:        -0.62178484        -0.00000000         0.00008757  Converged
Root: 2:        -0.46884855        -0.00000007         0.00004552  Converged
Root: 3:        -0.46869782        -0.00000014         0.00006285  Converged
Root: 4:        -0.39713931        -0.00000041         0.00010702  
Root: 5:        -0.37688641        -0.00000217         0.00029431  
Root: 6:        -0.34971070        -0.00000612         0.00047184  

Iteration:    5   Subspace Size:   44
Root: 1:        -0.62178484        -0.00000000         0.00008053  Converged
Root: 2:        -0.46884855        -0.00000000         0.00004030  Converged
Root: 3:        -0.46869782        -0.00000000         0.00004636  Converged
Root: 4:        -0.39713932        -0.00000001         0.00002147  Converged
Root: 5:        -0.37688652        -0.00000011         0.00007328  Converged
Root: 6:        -0.34971106        -0.00000036         0.00011585  

Iteration:    6   Subspace Size:   45
Root: 1:        -0.62178484        -0.00000000         0.00007860  Converged
Root: 2:        -0.46884855        -0.00000000         0.00004015  Converged
Root: 3:        -0.46869782        -0.00000000         0.00004644  Converged
Root: 4:        -0.39713932        -0.00000000         0.00001983  Converged
Root: 5:        -0.37688652        -0.00000000         0.00007347  Converged
Root: 6:        -0.34971108        -0.00000002         0.00004037  Converged

Davidson converged in 6 iterations
45 sigma vectors were formed

  Root   Mult.   Total Energy (a.u.)   Ex. Energy (a.u.)     Ex. Energy (eV)     Ex. Energy (nm)        Osc. (a.u.)  
-------------------------------------------------------------------------------------------------------------------
     1  singlet       -233.24533768
     2  singlet       -233.09240138          0.15293629          4.16160761        297.92386118          0.62752618
     3  singlet       -233.09225066          0.15308702          4.16570907        297.63053234          0.27940696
     4  singlet       -233.02069215          0.22464552          6.11291472        202.82340971          0.00205704
     5  singlet       -233.00043935          0.24489832          6.66402137        186.05015464          0.00632861
     6  singlet       -232.97326391          0.27207376          7.40350261        167.46697783          0.03429338

Singlet  1: Largest CI coefficients:
  23  &  23 : closed :  -0.975461
  22  &  22 : closed :   0.104402

Singlet  2: Largest CI coefficients:
  22  &  23 :  open  :  -0.501706
  23  &  22 :  open  :  -0.501706
  21  &  23 :  open  :  -0.459313
  23  &  21 :  open  :  -0.459313
  22  &  22 : closed :   0.124628

Singlet  3: Largest CI coefficients:
  21  &  23 :  open  :   0.467645
  23  &  21 :  open  :   0.467645
  22  &  23 :  open  :  -0.452182
  23  &  22 :  open  :  -0.452182
  21  &  22 :  open  :   0.188975
  22  &  21 :  open  :   0.188975
  22  &  22 : closed :  -0.176586
  23  &  23 : closed :   0.112724

Singlet  4: Largest CI coefficients:
  20  &  23 :  open  :  -0.542344
  23  &  20 :  open  :  -0.542344
  22  &  22 : closed :  -0.475212
  21  &  22 :  open  :  -0.235898
  22  &  21 :  open  :  -0.235898
  21  &  21 : closed :  -0.122379

Singlet  5: Largest CI coefficients:
  22  &  22 : closed :  -0.632847
  21  &  21 : closed :   0.526731
  21  &  22 :  open  :   0.212483
  22  &  21 :  open  :   0.212483
  17  &  23 :  open  :  -0.202938
  23  &  17 :  open  :  -0.202938
  20  &  23 :  open  :   0.141541
  23  &  20 :  open  :   0.141541
  19  &  23 :  open  :  -0.135566
  23  &  19 :  open  :  -0.135566

Singlet  6: Largest CI coefficients:
  22  &  22 : closed :   0.415316
  21  &  22 :  open  :   0.296919
  22  &  21 :  open  :   0.296919
  19  &  23 :  open  :  -0.296719
  23  &  19 :  open  :  -0.296719
  17  &  23 :  open  :  -0.251469
  23  &  17 :  open  :  -0.251469
  20  &  23 :  open  :  -0.235466
  23  &  20 :  open  :  -0.235466
  20  &  21 :  open  :   0.143877
  21  &  20 :  open  :   0.143877
  16  &  23 :  open  :  -0.138421
  23  &  16 :  open  :  -0.138421
  20  &  22 :  open  :   0.124206
  22  &  20 :  open  :   0.124206
  23  &  23 : closed :   0.106942
  15  &  23 :  open  :   0.104625
  23  &  15 :  open  :   0.104625
  21  &  23 :  open  :   0.103003
  23  &  21 :  open  :   0.103003

Singlet state dipole moments:

  Root       Dx         Dy         Dz         |D|  (Debye)
------------------------------------------------------------
     1     0.4898    -0.1977    -0.5580     0.7683
     2    -1.6015    -0.6619    -0.8892     1.9477
     3     5.8046     0.6213     0.0624     5.8381
     4    -7.6141    -0.7072    -0.5738     7.6683
     5     5.6505    -0.3056    -0.5963     5.6901
     6    -3.1960    -0.5887    -0.5496     3.2959

Transition dipole moments between singlet states:

    Transition       Tx         Ty         Tz         |T| (a.u.)
------------------------------------------------------------------
     1 ->    2    -2.4159     0.2668     0.4972     2.4809
     1 ->    3    -1.6125     0.2108    -0.3050     1.6546
     1 ->    4     0.0228    -0.0116     0.1144     0.1172
     1 ->    5     0.1817    -0.0028    -0.0756     0.1969
     1 ->    6     0.3673    -0.1011    -0.2096     0.4348
     2 ->    3    -0.5502    -0.0884    -0.0771     0.5626
     2 ->    4    -0.0506     0.3007     0.2511     0.3950
     2 ->    5    -1.3772     0.0864    -0.2878     1.4096
     2 ->    6     2.5424    -0.1872    -0.3062     2.5676
     3 ->    4    -0.1350     0.1044     0.1172     0.2070
     3 ->    5    -1.7164     0.2886     0.3011     1.7664
     3 ->    6     1.4210     0.0161    -0.0791     1.4233
     4 ->    5     0.2956     0.0792     0.0976     0.3212
     4 ->    6     0.9124    -0.1225    -0.1510     0.9329
     5 ->    6    -0.1018    -0.0112    -0.0121     0.1031

Magnetic transition dipole moments and rotational strengths:

 Transition      Lx         Ly         Lz       R(len)     R(vel) (a.u.)
------------------------------------------------------------------------
 1 ->    2     0.0650    -0.1885     0.1153     0.1499    -0.0422
 1 ->    3     0.3132    -0.1588    -0.0162     0.5336    -0.1572
 1 ->    4     0.1255    -0.1087    -0.1703     0.0154    -0.0044
 1 ->    5    -0.0852    -0.1941    -0.1434     0.0041     0.0034
 1 ->    6     0.1491    -0.3539    -0.4018    -0.1747     0.1084

Electric transition quadrupole moments (Cartesian):

 Transition      Qxy        Qxz        Qyz        Qxx        Qyy        Qzz       norm (a.u.)
----------------------------------------------------------------------------------------------
 1 ->    2    -0.7225    -0.2814    -0.1629     5.6301    -0.3111     0.0572     5.6944
 1 ->    3     0.2536    -2.2329    -0.2777    -4.4412    -0.1410    -0.2638     4.9941
 1 ->    4     0.5092     0.0663    -0.1078    -6.3015     0.0588    -0.0075     6.3236
 1 ->    5    -0.1209    -0.2675     0.0255     1.5508     0.0907     0.2117     1.5952
 1 ->    6     0.4918    -0.7566    -0.1528    -7.2357     0.2655     0.1342     7.2994


Building Xtilde...

Building Z-vector RHS...

 Generating 2nd functional diffs
Solving CPSCF equations
Using DIIS solver

 Iter         Residual      
------  --------------------
    1      0.925852266869
    2      1.286310829805
    3      0.125254839704
    4      0.015555020059
    5      0.004569651642
    6      0.002754541931
    7      0.000575081661
    8      0.000309719360
    9      0.000093317834

CPSCF converged

Building X...

 Generating 2nd functional diffs
 Generating 2nd functional diffs
Building Xtilde...

Building Z-vector RHS...

 Generating 2nd functional diffs
Solving CPSCF equations
Using DIIS solver

 Iter         Residual      
------  --------------------
    1      1.185062978858
    2      1.606012104016
    3      0.089568540878
    4      0.022024249309
    5      0.007312432734
    6      0.003914038483
    7      0.001253721785
    8      0.000258367658
    9      0.000102565192
   10      0.000032850282

CPSCF converged

Building X...

 Generating 2nd functional diffs
 Generating 2nd functional diffs
Building Xtilde...

Building Z-vector RHS...

 Generating 2nd functional diffs
Solving CPSCF equations
Using DIIS solver

 Iter         Residual      
------  --------------------
    1      0.282871546785
    2      0.411207571412
    3      0.020813368508
    4      0.004785278316
    5      0.002591780318
    6      0.000545261937
    7      0.000207352423
    8      0.000059396703

CPSCF converged

Building X...

 Generating 2nd functional diffs
 Generating 2nd functional diffs
Lower state energy:      -233.0924013818
Upper state energy:      -233.0922506559
Energy difference:          0.0001507259
 Energy calculation finished, energy:  0.000000000E+00

Converting Cartesians to HDLC

Converting Cartesians to HDLC

Converting Cartesians to HDLC
 in dlf_makehessian...
Updating Hessian with the BFGS update, No     6
Testing convergence  in cycle    7
    Energy  0.0000E+00 Target: 1.0000E-04 converged?  yes
  Max step  1.4218E+00 Target: 4.0000E-03 converged?   no
  RMS step  2.3203E-01 Target: 2.6667E-03 converged?   no
  Max grad  1.3714E-02 Target: 1.0000E-03 converged?   no
  RMS grad  4.8374E-03 Target: 6.6667E-04 converged?   no

Converting HDLC to Cartesians
DFTD Energy:    -0.0139671 hartree
Setting up the DFT grid...
| time to set the grid = 0.00 s
DFT grid points: 39744 (2838 points/atom)

                      *** Start SCF Iterations ***

 Iter     DIIS Error       Energy change      Electrons        XC Energy           Energy        Time(s)
----------------------------------------------------------------------------------------------------------
Initial temperature is 5000.000000
| Skip purify step
|    1     0.0336950878    -232.9842434669    44.0111712902   -18.4209286368    -232.9842434669     0.15  
|    2     0.0553269136      +6.2181719330    43.9999400309   -17.7608729812    -226.7660715339     0.15  
|    3     0.0200128021      -0.0469828338    43.9999424682   -17.8462613410    -226.8130543677     0.15  
|    4     0.0117352697      -0.0031310914    43.9999414143   -17.8680790267    -226.8161854590     0.15  
|    5     0.0053197583      -0.0024685004    43.9999421402   -17.8836936560    -226.8186539595     0.15  
|    6     0.0013764161      -0.0005356941    43.9999422091   -17.8939558600    -226.8191896535     0.14  
|    7     0.0004459718      -0.0000321796    43.9999422741   -17.8968669157    -226.8192218332     0.14  
|    8     0.0001316414      -0.0000040995    43.9999422142   -17.8969880864    -226.8192259327     0.14  
|    9     0.0000413697      -0.0000005070    43.9999422171   -17.8969228514    -226.8192264397     0.16  
|   10     0.0000094330      -0.0000000478    43.9999422130   -17.8969868000    -226.8192264875     0.13  
----------------------------------------------------------------------------------------------------------
FINAL ENERGY: -226.8192264875 a.u.
Fractional Occupation Entropy: 0.0000000000
Mermin Free Energy:            -226.8192264875
DISPERSION CONTRIBUTION TO ENERGY: -0.0139671405 a.u.
HOMO-LUMO GAP: 3.366 eV
CENTER OF MASS: {0.008897, 0.009708, -0.027179} ANGS
DIPOLE MOMENT: {-1.219152, -0.378448, -0.406565} (|D| = 1.339720) DEBYE
Writing out molden info

Running Mulliken population analysis...


  Restricted hh-TDA Parameters
--------------------------------------------
Number of occupied orbitals:            23
Number of virtual orbitals:             77
Number of molecular orbitals:          100
Number of basis functions:             106
Multiplicity of target state:      singlet

 Generating 2nd functional diffs
Reference energy:             -232.6236485230
Number of electrons:            45.9999395864
XC energy:                     -18.9453341221

      Davidson Diagonalization Parameters
-----------------------------------------------
Number of roots to find:                    6
Number of guess vectors:                   18
Maximum subspace size:                     60
Number of vectors to save:                  6
Collapse vectors per root:                  2
Number of CSFs:                           276
Maximum Davidson iterations:              100
Residual convergence:                 1.0e-04
Orthogonality tolerance:              1.0e-12
Use incremental sigma vectors:             No

Davidson memory usage: 383.33 kB

Guess Vectors:
  23 &  23 : closed :    -0.740855
  23 &  22 :  open  :    -0.619288
  23 &  21 :  open  :    -0.599554
  23 &  20 :  open  :    -0.508883
  22 &  22 : closed :    -0.497720
  22 &  21 :  open  :    -0.477986
  23 &  17 :  open  :    -0.459234
  21 &  21 : closed :    -0.458253
  23 &  19 :  open  :    -0.431229
  23 &  18 :  open  :    -0.393046
  23 &  16 :  open  :    -0.389613
  22 &  20 :  open  :    -0.387315
  21 &  20 :  open  :    -0.367582
  23 &  15 :  open  :    -0.365143
  23 &  14 :  open  :    -0.342783
  22 &  17 :  open  :    -0.337666
  23 &  13 :  open  :    -0.328663
  21 &  17 :  open  :    -0.317933

  Root           Eigenvalue       Energy Change        Residual
-------------------------------------------------------------------
Iteration:    0   Subspace Size:   18
Root: 1:        -0.62059204        -0.62059204         0.03223548  
Root: 2:        -0.46800226        -0.46800226         0.03335288  
Root: 3:        -0.46702110        -0.46702110         0.03580420  
Root: 4:        -0.39231256        -0.39231256         0.04685019  
Root: 5:        -0.37315542        -0.37315542         0.04062792  
Root: 6:        -0.34385198        -0.34385198         0.04954878  

Iteration:    1   Subspace Size:   24
Root: 1:        -0.62198331        -0.00139127         0.00354938  
Root: 2:        -0.46958199        -0.00157973         0.00790819  
Root: 3:        -0.46940402        -0.00238293         0.00804602  
Root: 4:        -0.39780785        -0.00549529         0.01247384  
Root: 5:        -0.37733104        -0.00417561         0.01511163  
Root: 6:        -0.35010332        -0.00625135         0.02042084  

Iteration:    2   Subspace Size:   30
Root: 1:        -0.62199830        -0.00001499         0.00056623  
Root: 2:        -0.46966440        -0.00008242         0.00159473  
Root: 3:        -0.46950666        -0.00010263         0.00156688  
Root: 4:        -0.39816075        -0.00035290         0.00260090  
Root: 5:        -0.37777843        -0.00044740         0.00508041  
Root: 6:        -0.35099551        -0.00089219         0.00580349  

Iteration:    3   Subspace Size:   36
Root: 1:        -0.62199858        -0.00000028         0.00009351  Converged
Root: 2:        -0.46966733        -0.00000292         0.00024425  
Root: 3:        -0.46951016        -0.00000350         0.00032189  
Root: 4:        -0.39817140        -0.00001065         0.00056260  
Root: 5:        -0.37782714        -0.00004870         0.00114348  
Root: 6:        -0.35106039        -0.00006488         0.00176480  

Iteration:    4   Subspace Size:   41
Root: 1:        -0.62199859        -0.00000000         0.00008337  Converged
Root: 2:        -0.46966740        -0.00000007         0.00004398  Converged
Root: 3:        -0.46951029        -0.00000012         0.00006094  Converged
Root: 4:        -0.39817183        -0.00000043         0.00010838  
Root: 5:        -0.37782924        -0.00000211         0.00029180  
Root: 6:        -0.35106552        -0.00000513         0.00040215  

Iteration:    5   Subspace Size:   44
Root: 1:        -0.62199859        -0.00000000         0.00007821  Converged
Root: 2:        -0.46966740        -0.00000000         0.00004149  Converged
Root: 3:        -0.46951029        -0.00000000         0.00004334  Converged
Root: 4:        -0.39817184        -0.00000001         0.00002155  Converged
Root: 5:        -0.37782935        -0.00000011         0.00007172  Converged
Root: 6:        -0.35106577        -0.00000025         0.00008473  Converged

Davidson converged in 5 iterations
44 sigma vectors were formed

  Root   Mult.   Total Energy (a.u.)   Ex. Energy (a.u.)     Ex. Energy (eV)     Ex. Energy (nm)        Osc. (a.u.)  
-------------------------------------------------------------------------------------------------------------------
     1  singlet       -233.24564711
     2  singlet       -233.09331592          0.15233119          4.14514190        299.10730138          0.68657456
     3  singlet       -233.09315881          0.15248830          4.14941703        298.79913188          0.22183151
     4  singlet       -233.02182037          0.22382675          6.09063463        203.56535620          0.00184227
     5  singlet       -233.00147788          0.24416924          6.64418185        186.60570035          0.00598895
     6  singlet       -232.97471430          0.27093281          7.37245576        168.17221399          0.03598442

Singlet  1: Largest CI coefficients:
  23  &  23 : closed :   0.975072
  22  &  22 : closed :  -0.103587
  21  &  23 :  open  :  -0.101165
  23  &  21 :  open  :  -0.101165

Singlet  2: Largest CI coefficients:
  22  &  23 :  open  :  -0.533455
  23  &  22 :  open  :  -0.533455
  21  &  23 :  open  :  -0.424410
  23  &  21 :  open  :  -0.424410
  22  &  22 : closed :   0.102082

Singlet  3: Largest CI coefficients:
  21  &  23 :  open  :   0.497910
  23  &  21 :  open  :   0.497910
  22  &  23 :  open  :  -0.413313
  23  &  22 :  open  :  -0.413313
  22  &  22 : closed :  -0.198171
  21  &  22 :  open  :   0.180882
  22  &  21 :  open  :   0.180882
  23  &  23 : closed :   0.118785

Singlet  4: Largest CI coefficients:
  20  &  23 :  open  :   0.537028
  23  &  20 :  open  :   0.537028
  22  &  22 : closed :   0.488892
  21  &  22 :  open  :   0.236679
  22  &  21 :  open  :   0.236679
  21  &  21 : closed :   0.116294

Singlet  5: Largest CI coefficients:
  22  &  22 : closed :  -0.622954
  21  &  21 : closed :   0.532882
  17  &  23 :  open  :  -0.198966
  23  &  17 :  open  :  -0.198966
  21  &  22 :  open  :   0.197003
  22  &  21 :  open  :   0.197003
  20  &  23 :  open  :   0.160408
  23  &  20 :  open  :   0.160408
  19  &  23 :  open  :  -0.148479
  23  &  19 :  open  :  -0.148479
  22  &  23 :  open  :   0.103302
  23  &  22 :  open  :   0.103302

Singlet  6: Largest CI coefficients:
  22  &  22 : closed :   0.404387
  21  &  22 :  open  :   0.307020
  22  &  21 :  open  :   0.307020
  19  &  23 :  open  :  -0.302785
  23  &  19 :  open  :  -0.302785
  17  &  23 :  open  :  -0.249006
  23  &  17 :  open  :  -0.249006
  20  &  23 :  open  :  -0.237371
  23  &  20 :  open  :  -0.237371
  20  &  21 :  open  :   0.145311
  21  &  20 :  open  :   0.145311
  20  &  22 :  open  :   0.122906
  22  &  20 :  open  :   0.122906
  16  &  23 :  open  :   0.122047
  23  &  16 :  open  :   0.122047
  15  &  23 :  open  :   0.111176
  23  &  15 :  open  :   0.111176
  23  &  23 : closed :   0.107997
  21  &  23 :  open  :   0.107909
  23  &  21 :  open  :   0.107909

Singlet state dipole moments:

  Root       Dx         Dy         Dz         |D|  (Debye)
------------------------------------------------------------
     1     0.4917    -0.2070    -0.5130     0.7401
     2    -1.7132    -0.6930    -0.8511     2.0347
     3     5.9075     0.6966     0.0795     5.9489
     4    -7.4456    -0.6630    -0.5368     7.4943
     5     5.5751    -0.3286    -0.5950     5.6164
     6    -3.1064    -0.5721    -0.4968     3.1975

Transition dipole moments between singlet states:

    Transition       Tx         Ty         Tz         |T| (a.u.)
------------------------------------------------------------------
     1 ->    2     2.5433    -0.3026    -0.4482     2.6001
     1 ->    3     1.4251    -0.2001     0.3336     1.4772
     1 ->    4     0.0556    -0.0236     0.0933     0.1111
     1 ->    5    -0.1729     0.0025     0.0831     0.1918
     1 ->    6    -0.3769     0.1111     0.2117     0.4463
     2 ->    3    -0.2747    -0.0421    -0.0360     0.2803
     2 ->    4     0.1278    -0.3103    -0.2495     0.4182
     2 ->    5    -1.5710     0.1179    -0.2558     1.5960
     2 ->    6     2.6751    -0.2052    -0.2946     2.6991
     3 ->    4     0.1601    -0.0902    -0.1068     0.2125
     3 ->    5    -1.5709     0.2934     0.3080     1.6275
     3 ->    6     1.2014     0.0408    -0.0522     1.2032
     4 ->    5    -0.4993    -0.0884    -0.1008     0.5170
     4 ->    6    -0.9026     0.1190     0.1477     0.9223
     5 ->    6    -0.1190    -0.0074    -0.0068     0.1194

Magnetic transition dipole moments and rotational strengths:

 Transition      Lx         Ly         Lz       R(len)     R(vel) (a.u.)
------------------------------------------------------------------------
 1 ->    2    -0.1055     0.2020    -0.1220     0.2747    -0.0769
 1 ->    3    -0.3005     0.1286     0.0297     0.4441    -0.1315
 1 ->    4     0.1316    -0.1147    -0.1851     0.0072    -0.0002
 1 ->    5     0.0905     0.1903     0.1381     0.0037     0.0033
 1 ->    6    -0.1437     0.3511     0.4059    -0.1791     0.1090

Electric transition quadrupole moments (Cartesian):

 Transition      Qxy        Qxz        Qyz        Qxx        Qyy        Qzz       norm (a.u.)
----------------------------------------------------------------------------------------------
 1 ->    2     0.7231     0.5107     0.2075    -5.0916     0.3212    -0.0469     5.1824
 1 ->    3    -0.3714     2.1155     0.2718     5.1083     0.1220     0.2288     5.5542
 1 ->    4     0.5726     0.0168    -0.1173    -6.3555     0.0575     0.0131     6.3826
 1 ->    5     0.1814     0.2744    -0.0353    -1.8090    -0.0884    -0.2104     1.8531
 1 ->    6    -0.5361     0.7570     0.1502     7.2813    -0.2383    -0.1483     7.3471


Building Xtilde...

Building Z-vector RHS...

 Generating 2nd functional diffs
Solving CPSCF equations
Using DIIS solver

 Iter         Residual      
------  --------------------
    1      0.936419720080
    2      1.299070680123
    3      0.126755858196
    4      0.015777359167
    5      0.004749949971
    6      0.002720113513
    7      0.000577166893
    8      0.000302373166
    9      0.000093089719

CPSCF converged

Building X...

 Generating 2nd functional diffs
 Generating 2nd functional diffs
Building Xtilde...

Building Z-vector RHS...

 Generating 2nd functional diffs
Solving CPSCF equations
Using DIIS solver

 Iter         Residual      
------  --------------------
    1      1.207873859965
    2      1.647853274708
    3      0.088016235704
    4      0.022608909461
    5      0.007476341040
    6      0.003872614931
    7      0.001225843789
    8      0.000252611288
    9      0.000100792315
   10      0.000032273734

CPSCF converged

Building X...

 Generating 2nd functional diffs
 Generating 2nd functional diffs
Building Xtilde...

Building Z-vector RHS...

 Generating 2nd functional diffs
Solving CPSCF equations
Using DIIS solver

 Iter         Residual      
------  --------------------
    1      0.154014770858
    2      0.209361049146
    3      0.016832933319
    4      0.003047780025
    5      0.002127180926
    6      0.000427543733
    7      0.000191196815
    8      0.000050227381

CPSCF converged

Building X...

 Generating 2nd functional diffs
 Generating 2nd functional diffs
Lower state energy:      -233.0933159206
Upper state energy:      -233.0931588123
Energy difference:          0.0001571083
 Energy calculation finished, energy:  0.000000000E+00

Converting Cartesians to HDLC

Converting Cartesians to HDLC

Converting Cartesians to HDLC
 in dlf_makehessian...
Updating Hessian with the BFGS update, No     7
Testing convergence  in cycle    8
    Energy  0.0000E+00 Target: 1.0000E-04 converged?  yes
  Max step  1.6000E-01 Target: 4.0000E-03 converged?   no
  RMS step  3.8553E-02 Target: 2.6667E-03 converged?   no
  Max grad  1.0587E-02 Target: 1.0000E-03 converged?   no
  RMS grad  4.1826E-03 Target: 6.6667E-04 converged?   no

Converting HDLC to Cartesians
DFTD Energy:    -0.0139724 hartree
Setting up the DFT grid...
| time to set the grid = 0.00 s
DFT grid points: 39743 (2838 points/atom)

                      *** Start SCF Iterations ***

 Iter     DIIS Error       Energy change      Electrons        XC Energy           Energy        Time(s)
----------------------------------------------------------------------------------------------------------
Initial temperature is 5000.000000
| Skip purify step
|    1     0.0339192400    -232.9888015118    44.0147628266   -18.4260170376    -232.9888015118     0.15  
|    2     0.0559799369      +6.2227957431    43.9999421329   -17.7637297623    -226.7660057687     0.16  
|    3     0.0206158012      -0.0473384070    43.9999465573   -17.8497618287    -226.8133441756     0.15  
|    4     0.0114745085      -0.0031430635    43.9999459499   -17.8712581802    -226.8164872392     0.15  
|    5     0.0055246036      -0.0025502436    43.9999471421   -17.8872818629    -226.8190374827     0.15  
|    6     0.0014574538      -0.0005661626    43.9999476216   -17.8978249603    -226.8196036454     0.14  
|    7     0.0005461187      -0.0000335640    43.9999477234   -17.9008765697    -226.8196372093     0.14  
|    8     0.0001411297      -0.0000038729    43.9999477046   -17.9009711313    -226.8196410823     0.14  
|    9     0.0000405754      -0.0000005227    43.9999477072   -17.9008998537    -226.8196416049     0.16  
|   10     0.0000094214      -0.0000000465    43.9999477069   -17.9009634196    -226.8196416515     0.13  
----------------------------------------------------------------------------------------------------------
FINAL ENERGY: -226.8196416515 a.u.
Fractional Occupation Entropy: 0.0000000000
Mermin Free Energy:            -226.8196416515
DISPERSION CONTRIBUTION TO ENERGY: -0.0139723952 a.u.
HOMO-LUMO GAP: 3.353 eV
CENTER OF MASS: {0.005965, 0.004282, -0.025670} ANGS
DIPOLE MOMENT: {-1.189987, -0.324539, -0.408384} (|D| = 1.299297) DEBYE
Writing out molden info

Running Mulliken population analysis...


  Restricted hh-TDA Parameters
--------------------------------------------
Number of occupied orbitals:            23
Number of virtual orbitals:             77
Number of molecular orbitals:          100
Number of basis functions:             106
Multiplicity of target state:      singlet

 Generating 2nd functional diffs
Reference energy:             -232.6237248045
Number of electrons:            45.9999453299
XC energy:                     -18.9495472322

      Davidson Diagonalization Parameters
-----------------------------------------------
Number of roots to find:                    6
Number of guess vectors:                   18
Maximum subspace size:                     60
Number of vectors to save:                  6
Collapse vectors per root:                  2
Number of CSFs:                           276
Maximum Davidson iterations:              100
Residual convergence:                 1.0e-04
Orthogonality tolerance:              1.0e-12
Use incremental sigma vectors:             No

Davidson memory usage: 383.33 kB

Guess Vectors:
  23 &  23 : closed :    -0.740965
  23 &  22 :  open  :    -0.619695
  23 &  21 :  open  :    -0.599882
  23 &  20 :  open  :    -0.509727
  22 &  22 : closed :    -0.498425
  22 &  21 :  open  :    -0.478612
  21 &  21 : closed :    -0.458800
  23 &  17 :  open  :    -0.454289
  23 &  19 :  open  :    -0.434341
  23 &  18 :  open  :    -0.396344
  22 &  20 :  open  :    -0.388457
  23 &  16 :  open  :    -0.386733
  21 &  20 :  open  :    -0.368645
  23 &  15 :  open  :    -0.366983
  23 &  14 :  open  :    -0.342497
  22 &  17 :  open  :    -0.333019
  23 &  13 :  open  :    -0.329580
  21 &  17 :  open  :    -0.313207

  Root           Eigenvalue       Energy Change        Residual
-------------------------------------------------------------------
Iteration:    0   Subspace Size:   18
Root: 1:        -0.62090090        -0.62090090         0.03240671  
Root: 2:        -0.46876239        -0.46876239         0.03293989  
Root: 3:        -0.46773840        -0.46773840         0.03611001  
Root: 4:        -0.39347056        -0.39347056         0.04687969  
Root: 5:        -0.37365376        -0.37365376         0.04030239  
Root: 6:        -0.34515018        -0.34515018         0.04964248  

Iteration:    1   Subspace Size:   24
Root: 1:        -0.62232885        -0.00142795         0.00357007  
Root: 2:        -0.47030876        -0.00154637         0.00800888  
Root: 3:        -0.47017619        -0.00243779         0.00793155  
Root: 4:        -0.39897703        -0.00550647         0.01252750  
Root: 5:        -0.37769482        -0.00404106         0.01541164  
Root: 6:        -0.35133722        -0.00618705         0.02064325  

Iteration:    2   Subspace Size:   30
Root: 1:        -0.62234474        -0.00001589         0.00055029  
Root: 2:        -0.47039292        -0.00008416         0.00156836  
Root: 3:        -0.47027567        -0.00009949         0.00147559  
Root: 4:        -0.39934843        -0.00037140         0.00267560  
Root: 5:        -0.37815766        -0.00046284         0.00513880  
Root: 6:        -0.35223425        -0.00089702         0.00596431  

Iteration:    3   Subspace Size:   36
Root: 1:        -0.62234502        -0.00000028         0.00008995  Converged
Root: 2:        -0.47039574        -0.00000282         0.00024050  
Root: 3:        -0.47027870        -0.00000303         0.00029679  
Root: 4:        -0.39935980        -0.00001137         0.00057355  
Root: 5:        -0.37820722        -0.00004956         0.00116237  
Root: 6:        -0.35229850        -0.00006425         0.00176561  

Iteration:    4   Subspace Size:   41
Root: 1:        -0.62234502        -0.00000000         0.00008039  Converged
Root: 2:        -0.47039581        -0.00000007         0.00004238  Converged
Root: 3:        -0.47027881        -0.00000010         0.00005894  Converged
Root: 4:        -0.39936027        -0.00000047         0.00011247  
Root: 5:        -0.37820937        -0.00000215         0.00030421  
Root: 6:        -0.35230363        -0.00000514         0.00040726  

Iteration:    5   Subspace Size:   44
Root: 1:        -0.62234502        -0.00000000         0.00007515  Converged
Root: 2:        -0.47039581        -0.00000000         0.00004133  Converged
Root: 3:        -0.47027881        -0.00000000         0.00004063  Converged
Root: 4:        -0.39936028        -0.00000001         0.00002239  Converged
Root: 5:        -0.37820949        -0.00000012         0.00007294  Converged
Root: 6:        -0.35230387        -0.00000024         0.00010767  

Iteration:    6   Subspace Size:   45
Root: 1:        -0.62234502        -0.00000000         0.00007184  Converged
Root: 2:        -0.47039581        -0.00000000         0.00004093  Converged
Root: 3:        -0.47027881        -0.00000000         0.00003988  Converged
Root: 4:        -0.39936028        -0.00000000         0.00002235  Converged
Root: 5:        -0.37820950        -0.00000000         0.00007039  Converged
Root: 6:        -0.35230389        -0.00000002         0.00003104  Converged

Davidson converged in 6 iterations
45 sigma vectors were formed

  Root   Mult.   Total Energy (a.u.)   Ex. Energy (a.u.)     Ex. Energy (eV)     Ex. Energy (nm)        Osc. (a.u.)  
-------------------------------------------------------------------------------------------------------------------
     1  singlet       -233.24606983
     2  singlet       -233.09412061          0.15194921          4.13474782        299.85920777          0.72140216
     3  singlet       -233.09400361          0.15206621          4.13793145        299.62850299          0.19308560
     4  singlet       -233.02308509          0.22298474          6.06772245        204.33403424          0.00208388
     5  singlet       -233.00193430          0.24413553          6.64326454        186.63146692          0.00567953
     6  singlet       -232.97602869          0.27004113          7.34819187        168.72752228          0.03748814

Singlet  1: Largest CI coefficients:
  23  &  23 : closed :   0.974952
  22  &  22 : closed :  -0.103709
  21  &  23 :  open  :  -0.101836
  23  &  21 :  open  :  -0.101836

Singlet  2: Largest CI coefficients:
  22  &  23 :  open  :  -0.550849
  23  &  22 :  open  :  -0.550849
  21  &  23 :  open  :  -0.402369
  23  &  21 :  open  :  -0.402369

Singlet  3: Largest CI coefficients:
  21  &  23 :  open  :  -0.514395
  23  &  21 :  open  :  -0.514395
  22  &  23 :  open  :   0.389672
  23  &  22 :  open  :   0.389672
  22  &  22 : closed :   0.208777
  21  &  22 :  open  :  -0.176072
  22  &  21 :  open  :  -0.176072
  23  &  23 : closed :  -0.119822

Singlet  4: Largest CI coefficients:
  20  &  23 :  open  :   0.530576
  23  &  20 :  open  :   0.530576
  22  &  22 : closed :   0.507522
  21  &  22 :  open  :   0.234865
  22  &  21 :  open  :   0.234865
  21  &  21 : closed :   0.105964

Singlet  5: Largest CI coefficients:
  22  &  22 : closed :  -0.606106
  21  &  21 : closed :   0.534425
  21  &  22 :  open  :   0.195797
  22  &  21 :  open  :   0.195797
  17  &  23 :  open  :  -0.190175
  23  &  17 :  open  :  -0.190175
  20  &  23 :  open  :   0.176625
  23  &  20 :  open  :   0.176625
  19  &  23 :  open  :  -0.163637
  23  &  19 :  open  :  -0.163637
  22  &  23 :  open  :   0.106134
  23  &  22 :  open  :   0.106134

Singlet  6: Largest CI coefficients:
  22  &  22 : closed :   0.402177
  19  &  23 :  open  :  -0.314567
  23  &  19 :  open  :  -0.314567
  21  &  22 :  open  :   0.307656
  22  &  21 :  open  :   0.307656
  20  &  23 :  open  :  -0.240213
  23  &  20 :  open  :  -0.240213
  17  &  23 :  open  :  -0.234715
  23  &  17 :  open  :  -0.234715
  20  &  21 :  open  :   0.144374
  21  &  20 :  open  :   0.144374
  20  &  22 :  open  :   0.123390
  22  &  20 :  open  :   0.123390
  15  &  23 :  open  :   0.115388
  23  &  15 :  open  :   0.115388
  21  &  23 :  open  :   0.113044
  23  &  21 :  open  :   0.113044
  16  &  23 :  open  :   0.110964
  23  &  16 :  open  :   0.110964
  23  &  23 : closed :   0.109375

Singlet state dipole moments:

  Root       Dx         Dy         Dz         |D|  (Debye)
------------------------------------------------------------
     1     0.4670    -0.2189    -0.4750     0.7011
     2    -1.6887    -0.7032    -0.7964     1.9951
     3     5.8796     0.7470     0.0735     5.9273
     4    -7.2212    -0.6261    -0.5074     7.2660
     5     5.5042    -0.3561    -0.5999     5.5482
     6    -3.0055    -0.5593    -0.4586     3.0913

Transition dipole moments between singlet states:

    Transition       Tx         Ty         Tz         |T| (a.u.)
------------------------------------------------------------------
     1 ->    2     2.6167    -0.3265    -0.4095     2.6686
     1 ->    3    -1.3243     0.1971    -0.3346     1.3801
     1 ->    4     0.0872    -0.0371     0.0710     0.1184
     1 ->    5    -0.1649     0.0017     0.0878     0.1868
     1 ->    6    -0.3851     0.1216     0.2124     0.4563
     2 ->    3     0.1293     0.0148     0.0135     0.1309
     2 ->    4     0.2222    -0.3188    -0.2453     0.4596
     2 ->    5    -1.6653     0.1359    -0.2364     1.6875
     2 ->    6     2.7482    -0.2173    -0.2764     2.7706
     3 ->    4    -0.1789     0.0871     0.1051     0.2250
     3 ->    5     1.4833    -0.2947    -0.2990     1.5416
     3 ->    6    -1.0855    -0.0528     0.0392     1.0875
     4 ->    5    -0.7011    -0.0945    -0.1015     0.7147
     4 ->    6    -0.8974     0.1137     0.1444     0.9160
     5 ->    6    -0.1635    -0.0039    -0.0024     0.1636

Magnetic transition dipole moments and rotational strengths:

 Transition      Lx         Ly         Lz       R(len)     R(vel) (a.u.)
------------------------------------------------------------------------
 1 ->    2    -0.1329     0.2053    -0.1265     0.3631    -0.1014
 1 ->    3     0.2886    -0.1082    -0.0414     0.3897    -0.1158
 1 ->    4     0.1392    -0.1190    -0.2037    -0.0021     0.0045
 1 ->    5     0.0915     0.1847     0.1326     0.0031     0.0032
 1 ->    6    -0.1547     0.3416     0.4140    -0.1891     0.1152

Electric transition quadrupole moments (Cartesian):

 Transition      Qxy        Qxz        Qyz        Qxx        Qyy        Qzz       norm (a.u.)
----------------------------------------------------------------------------------------------
 1 ->    2     0.7250     0.6341     0.2385    -4.7379     0.3220    -0.0473     4.8516
 1 ->    3     0.4499    -1.9892    -0.2636    -5.4608    -0.1147    -0.1863     5.8393
 1 ->    4     0.6291    -0.0299    -0.1234    -6.4038     0.0615     0.0290     6.4363
 1 ->    5     0.2418     0.2710    -0.0416    -2.0545    -0.0905    -0.2013     2.0984
 1 ->    6    -0.5759     0.7451     0.1513     7.3215    -0.2302    -0.1496     7.3884


Building Xtilde...

Building Z-vector RHS...

 Generating 2nd functional diffs
Solving CPSCF equations
Using DIIS solver

 Iter         Residual      
------  --------------------
    1      0.931913863281
    2      1.286574473845
    3      0.126835009877
    4      0.015683332997
    5      0.004737059497
    6      0.002669983466
    7      0.000567410849
    8      0.000287745181
    9      0.000092096079

CPSCF converged

Building X...

 Generating 2nd functional diffs
 Generating 2nd functional diffs
Building Xtilde...

Building Z-vector RHS...

 Generating 2nd functional diffs
Solving CPSCF equations
Using DIIS solver

 Iter         Residual      
------  --------------------
    1      1.208131787433
    2      1.650557318091
    3      0.087284713334
    4      0.022481907541
    5      0.007314407203
    6      0.003785521724
    7      0.001187630730
    8      0.000244828812
    9      0.000098082772

CPSCF converged

Building X...

 Generating 2nd functional diffs
 Generating 2nd functional diffs
Building Xtilde...

Building Z-vector RHS...

 Generating 2nd functional diffs
Solving CPSCF equations
Using DIIS solver

 Iter         Residual      
------  --------------------
    1      0.098726954432
    2      0.115669397444
    3      0.015405767296
    4      0.002330341360
    5      0.001881145830
    6      0.000465458077
    7      0.000217967255
    8      0.000070547042

CPSCF converged

Building X...

 Generating 2nd functional diffs
 Generating 2nd functional diffs
Lower state energy:      -233.0941206106
Upper state energy:      -233.0940036143
Energy difference:          0.0001169962
 Energy calculation finished, energy:  0.000000000E+00

Converting Cartesians to HDLC

Converting Cartesians to HDLC

Converting Cartesians to HDLC
 in dlf_makehessian...
Updating Hessian with the BFGS update, No     8
Testing convergence  in cycle    9
    Energy  0.0000E+00 Target: 1.0000E-04 converged?  yes
  Max step  9.5688E-02 Target: 4.0000E-03 converged?   no
  RMS step  2.3849E-02 Target: 2.6667E-03 converged?   no
  Max grad  4.2702E-02 Target: 1.0000E-03 converged?   no
  RMS grad  1.3479E-02 Target: 6.6667E-04 converged?   no

Converting HDLC to Cartesians
DFTD Energy:    -0.0139778 hartree
Setting up the DFT grid...
| time to set the grid = 0.00 s
DFT grid points: 39741 (2838 points/atom)

                      *** Start SCF Iterations ***

 Iter     DIIS Error       Energy change      Electrons        XC Energy           Energy        Time(s)
----------------------------------------------------------------------------------------------------------
Initial temperature is 5000.000000
| Skip purify step
|    1     0.0342044686    -232.9890591983    44.0120223452   -18.4303056616    -232.9890591983     0.15  
|    2     0.0599752672      +6.2217506826    43.9999179162   -17.7674266699    -226.7673085157     0.16  
|    3     0.0208720650      -0.0466814699    43.9999259424   -17.8539507020    -226.8139899856     0.15  
|    4     0.0123026905      -0.0032251837    43.9999261690   -17.8757113858    -226.8172151693     0.15  
|    5     0.0056139111      -0.0024747489    43.9999283223   -17.8915252873    -226.8196899182     0.15  
|    6     0.0014074247      -0.0005630282    43.9999292868   -17.9021511004    -226.8202529464     0.14  
|    7     0.0005599108      -0.0000309193    43.9999294942   -17.9051495226    -226.8202838658     0.14  
|    8     0.0001440526      -0.0000035286    43.9999295070   -17.9051570140    -226.8202873944     0.14  
|    9     0.0000410091      -0.0000005022    43.9999295049   -17.9050870218    -226.8202878966     0.16  
|   10     0.0000091065      -0.0000000441    43.9999295089   -17.9051478017    -226.8202879407     0.13  
----------------------------------------------------------------------------------------------------------
FINAL ENERGY: -226.8202879407 a.u.
Fractional Occupation Entropy: 0.0000000000
Mermin Free Energy:            -226.8202879407
DISPERSION CONTRIBUTION TO ENERGY: -0.0139777507 a.u.
HOMO-LUMO GAP: 3.333 eV
CENTER OF MASS: {0.003730, 0.000228, -0.023115} ANGS
DIPOLE MOMENT: {-1.130856, -0.282788, -0.415884} (|D| = 1.237644) DEBYE
Writing out molden info

Running Mulliken population analysis...


  Restricted hh-TDA Parameters
--------------------------------------------
Number of occupied orbitals:            23
Number of virtual orbitals:             77
Number of molecular orbitals:          100
Number of basis functions:             106
Multiplicity of target state:      singlet

 Generating 2nd functional diffs
Reference energy:             -232.6238728832
Number of electrons:            45.9999262997
XC energy:                     -18.9539808316

      Davidson Diagonalization Parameters
-----------------------------------------------
Number of roots to find:                    6
Number of guess vectors:                   18
Maximum subspace size:                     60
Number of vectors to save:                  6
Collapse vectors per root:                  2
Number of CSFs:                           276
Maximum Davidson iterations:              100
Residual convergence:                 1.0e-04
Orthogonality tolerance:              1.0e-12
Use incremental sigma vectors:             No

Davidson memory usage: 383.33 kB

Guess Vectors:
  23 &  23 : closed :    -0.740999
  23 &  22 :  open  :    -0.620560
  23 &  21 :  open  :    -0.599462
  23 &  20 :  open  :    -0.510520
  22 &  22 : closed :    -0.500122
  22 &  21 :  open  :    -0.479023
  21 &  21 : closed :    -0.457924
  23 &  17 :  open  :    -0.448743
  23 &  19 :  open  :    -0.437712
  23 &  18 :  open  :    -0.400375
  22 &  20 :  open  :    -0.390082
  23 &  16 :  open  :    -0.383912
  21 &  20 :  open  :    -0.368983
  23 &  15 :  open  :    -0.367956
  23 &  14 :  open  :    -0.342977
  23 &  13 :  open  :    -0.330396
  22 &  17 :  open  :    -0.328305
  22 &  19 :  open  :    -0.317273

  Root           Eigenvalue       Energy Change        Residual
-------------------------------------------------------------------
Iteration:    0   Subspace Size:   18
Root: 1:        -0.62101607        -0.62101607         0.03238945  
Root: 2:        -0.46941850        -0.46941850         0.03195488  
Root: 3:        -0.46829580        -0.46829580         0.03650172  
Root: 4:        -0.39476590        -0.39476590         0.04708907  
Root: 5:        -0.37379750        -0.37379750         0.04004353  
Root: 6:        -0.34656190        -0.34656190         0.04985253  

Iteration:    1   Subspace Size:   24
Root: 1:        -0.62244377        -0.00142770         0.00357174  
Root: 2:        -0.47089983        -0.00148133         0.00715838  
Root: 3:        -0.47080664        -0.00251084         0.00812982  
Root: 4:        -0.40031251        -0.00554661         0.01287487  
Root: 5:        -0.37771167        -0.00391417         0.01494553  
Root: 6:        -0.35259260        -0.00603070         0.02093902  

Iteration:    2   Subspace Size:   30
Root: 1:        -0.62245965        -0.00001588         0.00055262  
Root: 2:        -0.47096453        -0.00006470         0.00134895  
Root: 3:        -0.47091098        -0.00010434         0.00156521  
Root: 4:        -0.40069175        -0.00037924         0.00277797  
Root: 5:        -0.37816601        -0.00045434         0.00507083  
Root: 6:        -0.35352396        -0.00093136         0.00699963  

Iteration:    3   Subspace Size:   36
Root: 1:        -0.62245995        -0.00000029         0.00009421  Converged
Root: 2:        -0.47096661        -0.00000207         0.00021677  
Root: 3:        -0.47091433        -0.00000335         0.00029241  
Root: 4:        -0.40070427        -0.00001252         0.00061850  
Root: 5:        -0.37821580        -0.00004979         0.00121872  
Root: 6:        -0.35360383        -0.00007987         0.00233187  

Iteration:    4   Subspace Size:   41
Root: 1:        -0.62245995        -0.00000000         0.00007977  Converged
Root: 2:        -0.47096666        -0.00000005         0.00003737  Converged
Root: 3:        -0.47091442        -0.00000010         0.00006204  Converged
Root: 4:        -0.40070482        -0.00000055         0.00012375  
Root: 5:        -0.37821810        -0.00000230         0.00031880  
Root: 6:        -0.35361244        -0.00000861         0.00066629  

Iteration:    5   Subspace Size:   44
Root: 1:        -0.62245995        -0.00000000         0.00007340  Converged
Root: 2:        -0.47096666        -0.00000000         0.00003623  Converged
Root: 3:        -0.47091443        -0.00000000         0.00004267  Converged
Root: 4:        -0.40070484        -0.00000002         0.00002380  Converged
Root: 5:        -0.37821824        -0.00000014         0.00007163  Converged
Root: 6:        -0.35361305        -0.00000061         0.00017590  

Iteration:    6   Subspace Size:   45
Root: 1:        -0.62245995        -0.00000000         0.00007233  Converged
Root: 2:        -0.47096666        -0.00000000         0.00003599  Converged
Root: 3:        -0.47091443        -0.00000000         0.00004142  Converged
Root: 4:        -0.40070484        -0.00000000         0.00002380  Converged
Root: 5:        -0.37821824        -0.00000000         0.00006608  Converged
Root: 6:        -0.35361310        -0.00000005         0.00003876  Converged

Davidson converged in 6 iterations
45 sigma vectors were formed

  Root   Mult.   Total Energy (a.u.)   Ex. Energy (a.u.)     Ex. Energy (eV)     Ex. Energy (nm)        Osc. (a.u.)  
-------------------------------------------------------------------------------------------------------------------
     1  singlet       -233.24633283
     2  singlet       -233.09483954          0.15149329          4.12234150        300.76164444          0.82765959
     3  singlet       -233.09478731          0.15154552          4.12376286        300.65797866          0.09484888
     4  singlet       -233.02457772          0.22175511          6.03426258        205.46706242          0.00279914
     5  singlet       -233.00209113          0.24424171          6.64615393        186.55032972          0.00525367
     6  singlet       -232.97748598          0.26884685          7.31569382        169.47704991          0.03816681

Singlet  1: Largest CI coefficients:
  23  &  23 : closed :   0.975071
  22  &  22 : closed :  -0.105825
  21  &  23 :  open  :  -0.101418
  23  &  21 :  open  :  -0.101418

Singlet  2: Largest CI coefficients:
  22  &  23 :  open  :  -0.611104
  23  &  22 :  open  :  -0.611104
  21  &  23 :  open  :  -0.304774
  23  &  21 :  open  :  -0.304774
  21  &  22 :  open  :   0.122522
  22  &  21 :  open  :   0.122522

Singlet  3: Largest CI coefficients:
  21  &  23 :  open  :  -0.576225
  23  &  21 :  open  :  -0.576225
  22  &  23 :  open  :   0.287389
  23  &  22 :  open  :   0.287389
  22  &  22 : closed :   0.220738
  21  &  22 :  open  :  -0.159670
  22  &  21 :  open  :  -0.159670
  23  &  23 : closed :  -0.120232

Singlet  4: Largest CI coefficients:
  22  &  22 : closed :   0.532265
  20  &  23 :  open  :   0.522453
  23  &  20 :  open  :   0.522453
  21  &  22 :  open  :   0.229136
  22  &  21 :  open  :   0.229136

Singlet  5: Largest CI coefficients:
  22  &  22 : closed :  -0.584471
  21  &  21 : closed :   0.527965
  21  &  22 :  open  :   0.211241
  22  &  21 :  open  :   0.211241
  20  &  23 :  open  :   0.190530
  23  &  20 :  open  :   0.190530
  17  &  23 :  open  :  -0.180856
  23  &  17 :  open  :  -0.180856
  19  &  23 :  open  :  -0.176456
  23  &  19 :  open  :  -0.176456
  22  &  23 :  open  :   0.107403
  23  &  22 :  open  :   0.107403

Singlet  6: Largest CI coefficients:
  22  &  22 : closed :   0.408487
  19  &  23 :  open  :  -0.319403
  23  &  19 :  open  :  -0.319403
  21  &  22 :  open  :   0.305442
  22  &  21 :  open  :   0.305442
  20  &  23 :  open  :  -0.251942
  23  &  20 :  open  :  -0.251942
  17  &  23 :  open  :  -0.210584
  23  &  17 :  open  :  -0.210584
  20  &  21 :  open  :   0.141085
  21  &  20 :  open  :   0.141085
  20  &  22 :  open  :   0.131668
  22  &  20 :  open  :   0.131668
  21  &  23 :  open  :   0.114507
  23  &  21 :  open  :   0.114507
  15  &  23 :  open  :   0.114501
  23  &  15 :  open  :   0.114501
  23  &  23 : closed :   0.112728
  16  &  23 :  open  :  -0.104202
  23  &  16 :  open  :  -0.104202

Singlet state dipole moments:

  Root       Dx         Dy         Dz         |D|  (Debye)
------------------------------------------------------------
     1     0.4252    -0.2307    -0.4404     0.6542
     2    -1.5026    -0.6746    -0.7260     1.8000
     3     5.7041     0.7518     0.0456     5.7536
     4    -6.9872    -0.5941    -0.4823     7.0290
     5     5.4602    -0.3891    -0.6066     5.5076
     6    -3.0046    -0.5640    -0.4288     3.0870

Transition dipole moments between singlet states:

    Transition       Tx         Ty         Tz         |T| (a.u.)
------------------------------------------------------------------
     1 ->    2     2.8200    -0.3661    -0.3297     2.8627
     1 ->    3    -0.8841     0.1462    -0.3686     0.9689
     1 ->    4     0.1177    -0.0476     0.0530     0.1376
     1 ->    5    -0.1554     0.0002     0.0902     0.1796
     1 ->    6    -0.3946     0.1320     0.1995     0.4615
     2 ->    3    -0.3515    -0.0816    -0.0429     0.3634
     2 ->    4     0.3648    -0.3375    -0.2568     0.5594
     2 ->    5    -1.9024     0.1842    -0.1789     1.9196
     2 ->    6     2.9377    -0.2177    -0.2686     2.9580
     3 ->    4    -0.1481     0.0405     0.0705     0.1689
     3 ->    5     1.1798    -0.2698    -0.3108     1.2495
     3 ->    6    -0.5770    -0.0872    -0.0070     0.5836
     4 ->    5    -0.8774    -0.0981    -0.1002     0.8886
     4 ->    6    -0.8941     0.1129     0.1423     0.9123
     5 ->    6    -0.1900     0.0029    -0.0020     0.1900

Magnetic transition dipole moments and rotational strengths:

 Transition      Lx         Ly         Lz       R(len)     R(vel) (a.u.)
------------------------------------------------------------------------
 1 ->    2    -0.1898     0.2140    -0.1184     0.5746    -0.1599
 1 ->    3     0.2564    -0.0621    -0.0697     0.2101    -0.0655
 1 ->    4     0.1460    -0.1219    -0.2209    -0.0113     0.0089
 1 ->    5     0.0905     0.1805     0.1269     0.0026     0.0032
 1 ->    6    -0.1740     0.3212     0.4151    -0.1939     0.1189

Electric transition quadrupole moments (Cartesian):

 Transition      Qxy        Qxz        Qyz        Qxx        Qyy        Qzz       norm (a.u.)
----------------------------------------------------------------------------------------------
 1 ->    2     0.6461     0.9458     0.2915    -3.6713     0.3301    -0.0320     3.8711
 1 ->    3     0.5928    -1.7364    -0.2130    -6.2027    -0.0693    -0.1436     6.4738
 1 ->    4     0.6681    -0.0700    -0.1251    -6.4160     0.0699     0.0388     6.4528
 1 ->    5     0.2956     0.2593    -0.0434    -2.2951    -0.0940    -0.1854     2.3382
 1 ->    6    -0.6100     0.6896     0.1543     7.3683    -0.2252    -0.1337     7.4318


Building Xtilde...

Building Z-vector RHS...

 Generating 2nd functional diffs
Solving CPSCF equations
Using DIIS solver

 Iter         Residual      
------  --------------------
    1      0.911101415795
    2      1.237608941967
    3      0.129596577100
    4      0.014569994076
    5      0.004657703271
    6      0.002433441924
    7      0.000554322202
    8      0.000248187415
    9      0.000082724101

CPSCF converged

Building X...

 Generating 2nd functional diffs
 Generating 2nd functional diffs
Building Xtilde...

Building Z-vector RHS...

 Generating 2nd functional diffs
Solving CPSCF equations
Using DIIS solver

 Iter         Residual      
------  --------------------
    1      1.178844853121
    2      1.600712944974
    3      0.083201684713
    4      0.020653743422
    5      0.006229127003
    6      0.003527744779
    7      0.001080284964
    8      0.000225346109
    9      0.000089901886

CPSCF converged

Building X...

 Generating 2nd functional diffs
 Generating 2nd functional diffs
Building Xtilde...

Building Z-vector RHS...

 Generating 2nd functional diffs
Solving CPSCF equations
Using DIIS solver

 Iter         Residual      
------  --------------------
    1      0.210456569878
    2      0.309094319768
    3      0.014595199682
    4      0.005792176025
    5      0.002804706882
    6      0.000780814306
    7      0.000340472672
    8      0.000083208474

CPSCF converged

Building X...

 Generating 2nd functional diffs
 Generating 2nd functional diffs
Lower state energy:      -233.0948395426
Upper state energy:      -233.0947873083
Energy difference:          0.0000522343
 Energy calculation finished, energy:  0.000000000E+00

Converting Cartesians to HDLC

Converting Cartesians to HDLC

Converting Cartesians to HDLC
 in dlf_makehessian...
Updating Hessian with the BFGS update, No     9
Testing convergence  in cycle   10
    Energy  0.0000E+00 Target: 1.0000E-04 converged?  yes
  Max step  1.7964E+00 Target: 4.0000E-03 converged?   no
  RMS step  2.9201E-01 Target: 2.6667E-03 converged?   no
  Max grad  7.3814E-03 Target: 1.0000E-03 converged?   no
  RMS grad  3.5395E-03 Target: 6.6667E-04 converged?   no

Converting HDLC to Cartesians
DFTD Energy:    -0.0139773 hartree
Setting up the DFT grid...
| time to set the grid = 0.00 s
DFT grid points: 39738 (2838 points/atom)

                      *** Start SCF Iterations ***

 Iter     DIIS Error       Energy change      Electrons        XC Energy           Energy        Time(s)
----------------------------------------------------------------------------------------------------------
Initial temperature is 5000.000000
| Skip purify step
|    1     0.0349860132    -232.9826187425    44.0018328745   -18.4304922727    -232.9826187425     0.15  
|    2     0.0610797901      +6.2129968577    43.9998781926   -17.7694951567    -226.7696218848     0.16  
|    3     0.0209593061      -0.0451964853    43.9998898630   -17.8551645068    -226.8148183701     0.15  
|    4     0.0125334497      -0.0033400181    43.9998911724   -17.8768299410    -226.8181583882     0.15  
|    5     0.0060682234      -0.0023129809    43.9998941782   -17.8919753467    -226.8204713691     0.15  
|    6     0.0014391856      -0.0006128384    43.9998956456   -17.9033186636    -226.8210842076     0.14  
|    7     0.0005492257      -0.0000322014    43.9998960258   -17.9064623408    -226.8211164089     0.14  
|    8     0.0001418530      -0.0000034017    43.9998960543   -17.9064571163    -226.8211198106     0.14  
|    9     0.0000433396      -0.0000004687    43.9998960490   -17.9064099871    -226.8211202793     0.16  
|   10     0.0000092889      -0.0000000457    43.9998960573   -17.9064749006    -226.8211203249     0.13  
----------------------------------------------------------------------------------------------------------
FINAL ENERGY: -226.8211203249 a.u.
Fractional Occupation Entropy: 0.0000000000
Mermin Free Energy:            -226.8211203249
DISPERSION CONTRIBUTION TO ENERGY: -0.0139773080 a.u.
HOMO-LUMO GAP: 3.303 eV
CENTER OF MASS: {0.003345, -0.001438, -0.020515} ANGS
DIPOLE MOMENT: {-1.080483, -0.260879, -0.425587} (|D| = 1.190221) DEBYE
Writing out molden info

Running Mulliken population analysis...


  Restricted hh-TDA Parameters
--------------------------------------------
Number of occupied orbitals:            23
Number of virtual orbitals:             77
Number of molecular orbitals:          100
Number of basis functions:             106
Multiplicity of target state:      singlet

 Generating 2nd functional diffs
Reference energy:             -232.6242396696
Number of electrons:            45.9998913280
XC energy:                     -18.9553874932

      Davidson Diagonalization Parameters
-----------------------------------------------
Number of roots to find:                    6
Number of guess vectors:                   18
Maximum subspace size:                     60
Number of vectors to save:                  6
Collapse vectors per root:                  2
Number of CSFs:                           276
Maximum Davidson iterations:              100
Residual convergence:                 1.0e-04
Orthogonality tolerance:              1.0e-12
Use incremental sigma vectors:             No

Davidson memory usage: 383.33 kB

Guess Vectors:
  23 &  23 : closed :    -0.740525
  23 &  22 :  open  :    -0.621419
  23 &  21 :  open  :    -0.598449
  23 &  20 :  open  :    -0.510697
  22 &  22 : closed :    -0.502313
  22 &  21 :  open  :    -0.479343
  21 &  21 : closed :    -0.456373
  23 &  17 :  open  :    -0.447123
  23 &  19 :  open  :    -0.438857
  23 &  18 :  open  :    -0.401797
  22 &  20 :  open  :    -0.391591
  23 &  16 :  open  :    -0.382046
  21 &  20 :  open  :    -0.368621
  23 &  15 :  open  :    -0.367548
  23 &  14 :  open  :    -0.343713
  23 &  13 :  open  :    -0.330376
  22 &  17 :  open  :    -0.328017
  22 &  19 :  open  :    -0.319751

  Root           Eigenvalue       Energy Change        Residual
-------------------------------------------------------------------
Iteration:    0   Subspace Size:   18
Root: 1:        -0.62045318        -0.62045318         0.03243291  
Root: 2:        -0.46953968        -0.46953968         0.03173234  
Root: 3:        -0.46838411        -0.46838411         0.03677405  
Root: 4:        -0.39562943        -0.39562943         0.04723552  
Root: 5:        -0.37367047        -0.37367047         0.03992793  
Root: 6:        -0.34759065        -0.34759065         0.04978780  

Iteration:    1   Subspace Size:   24
Root: 1:        -0.62189003        -0.00143685         0.00364676  
Root: 2:        -0.47101192        -0.00147224         0.00716810  
Root: 3:        -0.47093765        -0.00255355         0.00824623  
Root: 4:        -0.40120656        -0.00557713         0.01295985  
Root: 5:        -0.37754318        -0.00387271         0.01496698  
Root: 6:        -0.35362379        -0.00603313         0.02061170  

Iteration:    2   Subspace Size:   30
Root: 1:        -0.62190694        -0.00001690         0.00055936  
Root: 2:        -0.47107486        -0.00006293         0.00129233  
Root: 3:        -0.47104729        -0.00010964         0.00161190  
Root: 4:        -0.40159262        -0.00038606         0.00280774  
Root: 5:        -0.37799426        -0.00045108         0.00499287  
Root: 6:        -0.35452123        -0.00089744         0.00628948  

Iteration:    3   Subspace Size:   36
Root: 1:        -0.62190724        -0.00000031         0.00009397  Converged
Root: 2:        -0.47107682        -0.00000197         0.00026407  
Root: 3:        -0.47105072        -0.00000343         0.00025285  
Root: 4:        -0.40160557        -0.00001294         0.00061642  
Root: 5:        -0.37804297        -0.00004871         0.00121311  
Root: 6:        -0.35458277        -0.00006154         0.00198321  

Iteration:    4   Subspace Size:   41
Root: 1:        -0.62190725        -0.00000000         0.00008122  Converged
Root: 2:        -0.47107690        -0.00000007         0.00004476  Converged
Root: 3:        -0.47105080        -0.00000008         0.00005636  Converged
Root: 4:        -0.40160612        -0.00000056         0.00012334  
Root: 5:        -0.37804531        -0.00000234         0.00032975  
Root: 6:        -0.35458874        -0.00000597         0.00055508  

Iteration:    5   Subspace Size:   44
Root: 1:        -0.62190725        -0.00000000         0.00007582  Converged
Root: 2:        -0.47107690        -0.00000000         0.00003665  Converged
Root: 3:        -0.47105080        -0.00000000         0.00004403  Converged
Root: 4:        -0.40160614        -0.00000002         0.00002382  Converged
Root: 5:        -0.37804546        -0.00000015         0.00007405  Converged
Root: 6:        -0.35458915        -0.00000041         0.00014770  

Iteration:    6   Subspace Size:   45
Root: 1:        -0.62190725        -0.00000000         0.00007420  Converged
Root: 2:        -0.47107690        -0.00000000         0.00003625  Converged
Root: 3:        -0.47105080        -0.00000000         0.00004213  Converged
Root: 4:        -0.40160614        -0.00000000         0.00002375  Converged
Root: 5:        -0.37804547        -0.00000000         0.00006376  Converged
Root: 6:        -0.35458918        -0.00000003         0.00003303  Converged

Davidson converged in 6 iterations
45 sigma vectors were formed

  Root   Mult.   Total Energy (a.u.)   Ex. Energy (a.u.)     Ex. Energy (eV)     Ex. Energy (nm)        Osc. (a.u.)  
-------------------------------------------------------------------------------------------------------------------
     1  singlet       -233.24614692
     2  singlet       -233.09531657          0.15083035          4.10430193        302.08357637          0.70983605
     3  singlet       -233.09529047          0.15085645          4.10501207        302.03131851          0.21767358
     4  singlet       -233.02584581          0.22030111          5.99469712        206.82316098          0.00347192
     5  singlet       -233.00228514          0.24386178          6.63581562        186.84096684          0.00471877
     6  singlet       -232.97882885          0.26731806          7.27409344        170.44628548          0.03778015

Singlet  1: Largest CI coefficients:
  23  &  23 : closed :  -0.975224
  22  &  22 : closed :   0.109276
  21  &  23 :  open  :   0.100167
  23  &  21 :  open  :   0.100167

Singlet  2: Largest CI coefficients:
  22  &  23 :  open  :  -0.631309
  23  &  22 :  open  :  -0.631309
  21  &  23 :  open  :   0.205509
  23  &  21 :  open  :   0.205509
  21  &  22 :  open  :   0.201052
  22  &  21 :  open  :   0.201052
  22  &  22 : closed :  -0.111717

Singlet  3: Largest CI coefficients:
  21  &  23 :  open  :   0.617681
  23  &  21 :  open  :   0.617681
  22  &  23 :  open  :   0.241913
  23  &  22 :  open  :   0.241913
  22  &  22 : closed :  -0.196268

Singlet  4: Largest CI coefficients:
  22  &  22 : closed :   0.554921
  20  &  23 :  open  :   0.514757
  23  &  20 :  open  :   0.514757
  21  &  22 :  open  :   0.222085
  22  &  21 :  open  :   0.222085

Singlet  5: Largest CI coefficients:
  22  &  22 : closed :   0.567465
  21  &  21 : closed :  -0.516342
  21  &  22 :  open  :  -0.231974
  22  &  21 :  open  :  -0.231974
  20  &  23 :  open  :  -0.200357
  23  &  20 :  open  :  -0.200357
  19  &  23 :  open  :   0.179648
  23  &  19 :  open  :   0.179648
  17  &  23 :  open  :   0.178283
  23  &  17 :  open  :   0.178283
  22  &  23 :  open  :  -0.107290
  23  &  22 :  open  :  -0.107290

Singlet  6: Largest CI coefficients:
  22  &  22 : closed :  -0.413711
  19  &  23 :  open  :   0.310857
  23  &  19 :  open  :   0.310857
  21  &  22 :  open  :  -0.306399
  22  &  21 :  open  :  -0.306399
  20  &  23 :  open  :   0.269130
  23  &  20 :  open  :   0.269130
  17  &  23 :  open  :   0.192840
  23  &  17 :  open  :   0.192840
  20  &  22 :  open  :  -0.145489
  22  &  20 :  open  :  -0.145489
  20  &  21 :  open  :  -0.136908
  21  &  20 :  open  :  -0.136908
  23  &  23 : closed :  -0.116760
  21  &  23 :  open  :  -0.110307
  23  &  21 :  open  :  -0.110307
  15  &  23 :  open  :  -0.109849
  23  &  15 :  open  :  -0.109849
  16  &  23 :  open  :   0.101345
  23  &  16 :  open  :   0.101345

Singlet state dipole moments:

  Root       Dx         Dy         Dz         |D|  (Debye)
------------------------------------------------------------
     1     0.3909    -0.2375    -0.4141     0.6170
     2     2.9924     0.2589    -0.2158     3.0113
     3     1.2222    -0.1656    -0.4369     1.3085
     4    -6.8651    -0.5731    -0.4638     6.9046
     5     5.4688    -0.4182    -0.6117     5.5187
     6    -3.0922    -0.5884    -0.4100     3.1743

Transition dipole moments between singlet states:

    Transition       Tx         Ty         Tz         |T| (a.u.)
------------------------------------------------------------------
     1 ->    2    -2.6318     0.3642    -0.0198     2.6569
     1 ->    3     1.3857    -0.1603    -0.4675     1.4712
     1 ->    4    -0.1376     0.0500    -0.0469     0.1538
     1 ->    5    -0.1442    -0.0016     0.0907     0.1704
     1 ->    6    -0.4029     0.1383     0.1748     0.4604
     2 ->    3     1.3849     0.2819     0.1416     1.4203
     2 ->    4     0.4460    -0.2734    -0.2353     0.5737
     2 ->    5     2.1940    -0.3188    -0.0874     2.2188
     2 ->    6    -2.4524     0.0972     0.1818     2.4610
     3 ->    4    -0.2272     0.2144     0.1335     0.3397
     3 ->    5    -0.5389    -0.0599    -0.3285     0.6340
     3 ->    6     1.7753    -0.2213    -0.2004     1.8003
     4 ->    5     0.9760     0.0998     0.0988     0.9861
     4 ->    6     0.8884    -0.1182    -0.1421     0.9074
     5 ->    6    -0.1616     0.0121    -0.0058     0.1622

Magnetic transition dipole moments and rotational strengths:

 Transition      Lx         Ly         Lz       R(len)     R(vel) (a.u.)
------------------------------------------------------------------------
 1 ->    2     0.3194    -0.1829     0.0282     0.9079    -0.2553
 1 ->    3     0.0410     0.1111    -0.1345    -0.1019     0.0249
 1 ->    4    -0.1479     0.1236     0.2280    -0.0158     0.0109
 1 ->    5     0.0913     0.1801     0.1224     0.0024     0.0033
 1 ->    6    -0.1850     0.3011     0.4049    -0.1870     0.1149

Electric transition quadrupole moments (Cartesian):

 Transition      Qxy        Qxz        Qyz        Qxx        Qyy        Qzz       norm (a.u.)
----------------------------------------------------------------------------------------------
 1 ->    2    -0.0308    -1.8119    -0.3532    -1.8495    -0.2834    -0.0448     2.6290
 1 ->    3     0.8729    -0.4964     0.0666    -6.9265     0.1758    -0.1045     7.0022
 1 ->    4    -0.6769     0.0939     0.1223     6.3733    -0.0773    -0.0419     6.4116
 1 ->    5     0.3255     0.2443    -0.0421    -2.4882    -0.0940    -0.1702     2.5291
 1 ->    6    -0.6297     0.6136     0.1556     7.4143    -0.2136    -0.1123     7.4717


Building Xtilde...

Building Z-vector RHS...

 Generating 2nd functional diffs
Solving CPSCF equations
Using DIIS solver

 Iter         Residual      
------  --------------------
    1      0.809875077481
    2      0.975623079483
    3      0.100582485912
    4      0.007808973388
    5      0.004160035860
    6      0.001307204891
    7      0.000762614190
    8      0.000236902954
    9      0.000071179306

CPSCF converged

Building X...

 Generating 2nd functional diffs
 Generating 2nd functional diffs
Building Xtilde...

Building Z-vector RHS...

 Generating 2nd functional diffs
Solving CPSCF equations
Using DIIS solver

 Iter         Residual      
------  --------------------
    1      0.753195942304
    2      0.957325241685
    3      0.098943404875
    4      0.012327706088
    5      0.004664262281
    6      0.002487790381
    7      0.000693643513
    8      0.000169834694
    9      0.000050228892

CPSCF converged

Building X...

 Generating 2nd functional diffs
 Generating 2nd functional diffs
Building Xtilde...

Building Z-vector RHS...

 Generating 2nd functional diffs
Solving CPSCF equations
Using DIIS solver

 Iter         Residual      
------  --------------------
    1      0.725000116693
    2      1.069706041832
    3      0.039609561323
    4      0.011728993807
    5      0.006007162365
    6      0.001160887041
    7      0.000383718103
    8      0.000164218621
    9      0.000048991777

CPSCF converged

Building X...

 Generating 2nd functional diffs
 Generating 2nd functional diffs
Lower state energy:      -233.0953165688
Upper state energy:      -233.0952904719
Energy difference:          0.0000260969
 Energy calculation finished, energy:  0.000000000E+00

Converting Cartesians to HDLC

Converting Cartesians to HDLC

Converting Cartesians to HDLC
 in dlf_makehessian...
Updating Hessian with the BFGS update, No    10
Testing convergence  in cycle   11
    Energy  0.0000E+00 Target: 1.0000E-04 converged?  yes
  Max step  1.2018E-01 Target: 4.0000E-03 converged?   no
  RMS step  2.6826E-02 Target: 2.6667E-03 converged?   no
  Max grad  1.2331E-02 Target: 1.0000E-03 converged?   no
  RMS grad  4.4886E-03 Target: 6.6667E-04 converged?   no

Converting HDLC to Cartesians
DFTD Energy:    -0.0139711 hartree
Setting up the DFT grid...
| time to set the grid = 0.00 s
DFT grid points: 39736 (2838 points/atom)

                      *** Start SCF Iterations ***

 Iter     DIIS Error       Energy change      Electrons        XC Energy           Energy        Time(s)
----------------------------------------------------------------------------------------------------------
Initial temperature is 5000.000000
| Skip purify step
|    1     0.0356718123    -232.9760633411    43.9941123626   -18.4278578132    -232.9760633411     0.16  
|    2     0.0607548292      +6.2044540094    43.9998447036   -17.7691650871    -226.7716093317     0.16  
|    3     0.0209342418      -0.0441728554    43.9998590168   -17.8537255217    -226.8157821871     0.15  
|    4     0.0123962612      -0.0033798167    43.9998612279   -17.8752013827    -226.8191620038     0.15  
|    5     0.0063966154      -0.0022108206    43.9998647588   -17.8898310274    -226.8213728244     0.15  
|    6     0.0014684963      -0.0006437960    43.9998666291   -17.9016520815    -226.8220166204     0.15  
|    7     0.0005202191      -0.0000342902    43.9998671635   -17.9049166056    -226.8220509106     0.14  
|    8     0.0001345309      -0.0000033190    43.9998671964   -17.9049151210    -226.8220542296     0.14  
|    9     0.0000450330      -0.0000004342    43.9998671931   -17.9049010385    -226.8220546638     0.16  
|   10     0.0000099902      -0.0000000485    43.9998672049   -17.9049704023    -226.8220547123     0.13  
----------------------------------------------------------------------------------------------------------
FINAL ENERGY: -226.8220547123 a.u.
Fractional Occupation Entropy: 0.0000000000
Mermin Free Energy:            -226.8220547123
DISPERSION CONTRIBUTION TO ENERGY: -0.0139711073 a.u.
HOMO-LUMO GAP: 3.267 eV
CENTER OF MASS: {0.004272, -0.001807, -0.018367} ANGS
DIPOLE MOMENT: {-1.071355, -0.250253, -0.436602} (|D| = 1.183659) DEBYE
Writing out molden info

Running Mulliken population analysis...


  Restricted hh-TDA Parameters
--------------------------------------------
Number of occupied orbitals:            23
Number of virtual orbitals:             77
Number of molecular orbitals:          100
Number of basis functions:             106
Multiplicity of target state:      singlet

 Generating 2nd functional diffs
Reference energy:             -232.6249277785
Number of electrons:            45.9998611640
XC energy:                     -18.9537940791

      Davidson Diagonalization Parameters
-----------------------------------------------
Number of roots to find:                    6
Number of guess vectors:                   18
Maximum subspace size:                     60
Number of vectors to save:                  6
Collapse vectors per root:                  2
Number of CSFs:                           276
Maximum Davidson iterations:              100
Residual convergence:                 1.0e-04
Orthogonality tolerance:              1.0e-12
Use incremental sigma vectors:             No

Davidson memory usage: 383.33 kB

Guess Vectors:
  23 &  23 : closed :    -0.739358
  23 &  22 :  open  :    -0.621717
  23 &  21 :  open  :    -0.597303
  23 &  20 :  open  :    -0.510133
  22 &  22 : closed :    -0.504077
  22 &  21 :  open  :    -0.479663
  21 &  21 : closed :    -0.455249
  23 &  17 :  open  :    -0.448065
  23 &  19 :  open  :    -0.437755
  23 &  18 :  open  :    -0.400993
  22 &  20 :  open  :    -0.392492
  23 &  16 :  open  :    -0.381039
  21 &  20 :  open  :    -0.368078
  23 &  15 :  open  :    -0.366285
  23 &  14 :  open  :    -0.343996
  22 &  17 :  open  :    -0.330425
  23 &  13 :  open  :    -0.329482
  22 &  19 :  open  :    -0.320114

  Root           Eigenvalue       Energy Change        Residual
-------------------------------------------------------------------
Iteration:    0   Subspace Size:   18
Root: 1:        -0.61920855        -0.61920855         0.03246765  
Root: 2:        -0.46915956        -0.46915956         0.03174260  
Root: 3:        -0.46799243        -0.46799243         0.03691409  
Root: 4:        -0.39587005        -0.39587005         0.04732325  
Root: 5:        -0.37350330        -0.37350330         0.03986165  
Root: 6:        -0.34813515        -0.34813515         0.04965699  

Iteration:    1   Subspace Size:   24
Root: 1:        -0.62065344        -0.00144489         0.00369574  
Root: 2:        -0.47064472        -0.00148516         0.00724238  
Root: 3:        -0.47057205        -0.00257963         0.00828795  
Root: 4:        -0.40145870        -0.00558865         0.01300063  
Root: 5:        -0.37735383        -0.00385054         0.01484628  
Root: 6:        -0.35415466        -0.00601951         0.02047847  

Iteration:    2   Subspace Size:   30
Root: 1:        -0.62067100        -0.00001756         0.00056270  
Root: 2:        -0.47070859        -0.00006386         0.00130178  
Root: 3:        -0.47068426        -0.00011221         0.00162463  
Root: 4:        -0.40184788        -0.00038918         0.00280118  
Root: 5:        -0.37779585        -0.00044201         0.00485117  
Root: 6:        -0.35503560        -0.00088094         0.00603753  

Iteration:    3   Subspace Size:   36
Root: 1:        -0.62067132        -0.00000031         0.00009448  Converged
Root: 2:        -0.47071056        -0.00000197         0.00026713  
Root: 3:        -0.47068777        -0.00000351         0.00025890  
Root: 4:        -0.40186077        -0.00001289         0.00061278  
Root: 5:        -0.37784168        -0.00004583         0.00115909  
Root: 6:        -0.35509035        -0.00005475         0.00185762  

Iteration:    4   Subspace Size:   41
Root: 1:        -0.62067132        -0.00000000         0.00008253  Converged
Root: 2:        -0.47071064        -0.00000008         0.00004403  Converged
Root: 3:        -0.47068785        -0.00000008         0.00005748  Converged
Root: 4:        -0.40186132        -0.00000055         0.00012410  
Root: 5:        -0.37784389        -0.00000221         0.00031629  
Root: 6:        -0.35509536        -0.00000502         0.00053324  

Iteration:    5   Subspace Size:   44
Root: 1:        -0.62067132        -0.00000000         0.00007688  Converged
Root: 2:        -0.47071064        -0.00000000         0.00003765  Converged
Root: 3:        -0.47068785        -0.00000000         0.00004478  Converged
Root: 4:        -0.40186134        -0.00000002         0.00002400  Converged
Root: 5:        -0.37784403        -0.00000014         0.00006968  Converged
Root: 6:        -0.35509572        -0.00000036         0.00013539  

Iteration:    6   Subspace Size:   45
Root: 1:        -0.62067132        -0.00000000         0.00007480  Converged
Root: 2:        -0.47071064        -0.00000000         0.00003758  Converged
Root: 3:        -0.47068785        -0.00000000         0.00004320  Converged
Root: 4:        -0.40186134        -0.00000000         0.00002396  Converged
Root: 5:        -0.37784403        -0.00000000         0.00006043  Converged
Root: 6:        -0.35509575        -0.00000003         0.00002977  Converged

Davidson converged in 6 iterations
45 sigma vectors were formed

  Root   Mult.   Total Energy (a.u.)   Ex. Energy (a.u.)     Ex. Energy (eV)     Ex. Energy (nm)        Osc. (a.u.)  
-------------------------------------------------------------------------------------------------------------------
     1  singlet       -233.24559910
     2  singlet       -233.09563841          0.14996068          4.08063718        303.83544335          0.76343592
     3  singlet       -233.09561563          0.14998347          4.08125725        303.78928105          0.16512951
     4  singlet       -233.02678912          0.21880998          5.95412150        208.23260089          0.00392767
     5  singlet       -233.00277181          0.24282729          6.60766558        187.63694866          0.00408282
     6  singlet       -232.98002353          0.26557557          7.22667777        171.56461753          0.03688312

Singlet  1: Largest CI coefficients:
  23  &  23 : closed :   0.975184
  22  &  22 : closed :  -0.112508

Singlet  2: Largest CI coefficients:
  22  &  23 :  open  :   0.644718
  23  &  22 :  open  :   0.644718
  21  &  22 :  open  :  -0.199813
  22  &  21 :  open  :  -0.199813
  21  &  23 :  open  :  -0.169203
  23  &  21 :  open  :  -0.169203

Singlet  3: Largest CI coefficients:
  21  &  23 :  open  :  -0.627879
  23  &  21 :  open  :  -0.627879
  22  &  22 : closed :   0.205308
  22  &  23 :  open  :  -0.204729
  23  &  22 :  open  :  -0.204729

Singlet  4: Largest CI coefficients:
  22  &  22 : closed :  -0.571913
  20  &  23 :  open  :   0.507901
  23  &  20 :  open  :   0.507901
  21  &  22 :  open  :  -0.217703
  22  &  21 :  open  :  -0.217703

Singlet  5: Largest CI coefficients:
  22  &  22 : closed :  -0.558358
  21  &  21 : closed :   0.507210
  21  &  22 :  open  :   0.244078
  22  &  21 :  open  :   0.244078
  20  &  23 :  open  :  -0.209280
  23  &  20 :  open  :  -0.209280
  17  &  23 :  open  :  -0.180103
  23  &  17 :  open  :  -0.180103
  19  &  23 :  open  :  -0.175022
  23  &  19 :  open  :  -0.175022
  22  &  23 :  open  :   0.107301
  23  &  22 :  open  :   0.107301

Singlet  6: Largest CI coefficients:
  22  &  22 : closed :   0.409562
  21  &  22 :  open  :   0.314039
  22  &  21 :  open  :   0.314039
  19  &  23 :  open  :  -0.294594
  23  &  19 :  open  :  -0.294594
  20  &  23 :  open  :   0.285441
  23  &  20 :  open  :   0.285441
  17  &  23 :  open  :  -0.184108
  23  &  17 :  open  :  -0.184108
  20  &  22 :  open  :  -0.158761
  22  &  20 :  open  :  -0.158761
  20  &  21 :  open  :  -0.133359
  21  &  20 :  open  :  -0.133359
  23  &  23 : closed :   0.119836
  15  &  23 :  open  :   0.105623
  23  &  15 :  open  :   0.105623
  21  &  23 :  open  :   0.102844
  23  &  21 :  open  :   0.102844

Singlet state dipole moments:

  Root       Dx         Dy         Dz         |D|  (Debye)
------------------------------------------------------------
     1     0.3739    -0.2391    -0.3917     0.5920
     2     2.4686     0.1574    -0.2575     2.4869
     3     1.7428    -0.0581    -0.3760     1.7839
     4    -6.8377    -0.5573    -0.4474     6.8749
     5     5.4869    -0.4423    -0.6165     5.5391
     6    -3.1901    -0.6190    -0.3991     3.2740

Transition dipole moments between singlet states:

    Transition       Tx         Ty         Tz         |T| (a.u.)
------------------------------------------------------------------
     1 ->    2    -2.7382     0.3718     0.0197     2.7634
     1 ->    3     1.1960    -0.1382    -0.4494     1.2851
     1 ->    4    -0.1495     0.0472    -0.0483     0.1641
     1 ->    5    -0.1308    -0.0039     0.0901     0.1588
     1 ->    6    -0.4084     0.1410     0.1472     0.4564
     2 ->    3     1.3892     0.2907     0.1393     1.4261
     2 ->    4     0.5397    -0.2924    -0.2495     0.6626
     2 ->    5     2.2604    -0.3102    -0.0616     2.2824
     2 ->    6    -2.5200     0.1128     0.1946     2.5300
     3 ->    4    -0.2491     0.1968     0.1201     0.3394
     3 ->    5    -0.4143    -0.0826    -0.3204     0.5302
     3 ->    6     1.6983    -0.2195    -0.1965     1.7237
     4 ->    5     1.0303     0.1018     0.0988     1.0400
     4 ->    6     0.8816    -0.1250    -0.1425     0.9018
     5 ->    6    -0.0877     0.0209    -0.0115     0.0909

Magnetic transition dipole moments and rotational strengths:

 Transition      Lx         Ly         Lz       R(len)     R(vel) (a.u.)
------------------------------------------------------------------------
 1 ->    2     0.3193    -0.1796     0.0339     0.9404    -0.2624
 1 ->    3     0.0628     0.1018    -0.1309    -0.1198     0.0293
 1 ->    4    -0.1456     0.1249     0.2269    -0.0167     0.0112
 1 ->    5     0.0967     0.1811     0.1174     0.0028     0.0031
 1 ->    6    -0.1827     0.2866     0.3881    -0.1721     0.1053

Electric transition quadrupole moments (Cartesian):

 Transition      Qxy        Qxz        Qyz        Qxx        Qyy        Qzz       norm (a.u.)
----------------------------------------------------------------------------------------------
 1 ->    2    -0.0947    -1.7076    -0.3534    -1.4123    -0.2964    -0.0129     2.2655
 1 ->    3     0.8500    -0.5830     0.0475    -7.0138     0.1491    -0.0923     7.0914
 1 ->    4    -0.6684     0.1097     0.1170     6.2967    -0.0804    -0.0439     6.3348
 1 ->    5     0.3427     0.2264    -0.0421    -2.6803    -0.0886    -0.1585     2.7179
 1 ->    6    -0.6371     0.5453     0.1523     7.4432    -0.1934    -0.0969     7.4950


Building Xtilde...

Building Z-vector RHS...

 Generating 2nd functional diffs
Solving CPSCF equations
Using DIIS solver

 Iter         Residual      
------  --------------------
    1      0.764734585390
    2      0.895655312178
    3      0.105076741048
    4      0.006704990468
    5      0.006013000355
    6      0.001429112111
    7      0.001062265357
    8      0.000133158582
    9      0.000065793014

CPSCF converged

Building X...

 Generating 2nd functional diffs
 Generating 2nd functional diffs
Building Xtilde...

Building Z-vector RHS...

 Generating 2nd functional diffs
Solving CPSCF equations
Using DIIS solver

 Iter         Residual      
------  --------------------
    1      0.762610421991
    2      0.960887174275
    3      0.094302757615
    4      0.011386546736
    5      0.005296914791
    6      0.002358287822
    7      0.000712422420
    8      0.000143425043
    9      0.000043679544

CPSCF converged

Building X...

 Generating 2nd functional diffs
 Generating 2nd functional diffs
Building Xtilde...

Building Z-vector RHS...

 Generating 2nd functional diffs
Solving CPSCF equations
Using DIIS solver

 Iter         Residual      
------  --------------------
    1      0.736978933084
    2      1.080765662503
    3      0.040943697925
    4      0.012064960956
    5      0.006153620428
    6      0.001170012506
    7      0.000380273956
    8      0.000166551083
    9      0.000047637442

CPSCF converged

Building X...

 Generating 2nd functional diffs
 Generating 2nd functional diffs
Lower state energy:      -233.0956384143
Upper state energy:      -233.0956156270
Energy difference:          0.0000227873
 Energy calculation finished, energy:  0.000000000E+00

Converting Cartesians to HDLC

Converting Cartesians to HDLC

Converting Cartesians to HDLC
 in dlf_makehessian...
Updating Hessian with the BFGS update, No    11
Testing convergence  in cycle   12
    Energy  0.0000E+00 Target: 1.0000E-04 converged?  yes
  Max step  4.2051E-01 Target: 4.0000E-03 converged?   no
  RMS step  7.6345E-02 Target: 2.6667E-03 converged?   no
  Max grad  6.8609E-03 Target: 1.0000E-03 converged?   no
  RMS grad  2.6450E-03 Target: 6.6667E-04 converged?   no

Converting HDLC to Cartesians
DFTD Energy:    -0.0139600 hartree
Setting up the DFT grid...
| time to set the grid = 0.00 s
DFT grid points: 39748 (2839 points/atom)

                      *** Start SCF Iterations ***

 Iter     DIIS Error       Energy change      Electrons        XC Energy           Energy        Time(s)
----------------------------------------------------------------------------------------------------------
Initial temperature is 5000.000000
| Skip purify step
|    1     0.0359235885    -232.9709921802    43.9888506340   -18.4235293990    -232.9709921802     0.15  
|    2     0.0609667382      +6.1979746883    43.9998132028   -17.7667961088    -226.7730174918     0.15  
|    3     0.0207580909      -0.0441015606    43.9998301812   -17.8509634938    -226.8171190524     0.15  
|    4     0.0121462790      -0.0034180851    43.9998332271   -17.8729920778    -226.8205371376     0.15  
|    5     0.0060924995      -0.0021573107    43.9998373443   -17.8874740705    -226.8226944483     0.15  
|    6     0.0012766217      -0.0005735930    43.9998394010   -17.8987662662    -226.8232680412     0.15  
|    7     0.0004605344      -0.0000281026    43.9998399739   -17.9016946851    -226.8232961438     0.14  
|    8     0.0001181224      -0.0000028772    43.9998399929   -17.9015828135    -226.8232990210     0.14  
|    9     0.0000440934      -0.0000003735    43.9998399874   -17.9015813067    -226.8232993945     0.16  
|   10     0.0000098138      -0.0000000462    43.9998400003   -17.9016413351    -226.8232994407     0.13  
----------------------------------------------------------------------------------------------------------
FINAL ENERGY: -226.8232994407 a.u.
Fractional Occupation Entropy: 0.0000000000
Mermin Free Energy:            -226.8232994407
DISPERSION CONTRIBUTION TO ENERGY: -0.0139599759 a.u.
HOMO-LUMO GAP: 3.213 eV
CENTER OF MASS: {0.005953, -0.002123, -0.015713} ANGS
DIPOLE MOMENT: {-1.109526, -0.238853, -0.455716} (|D| = 1.223019) DEBYE
Writing out molden info

Running Mulliken population analysis...


  Restricted hh-TDA Parameters
--------------------------------------------
Number of occupied orbitals:            23
Number of virtual orbitals:             77
Number of molecular orbitals:          100
Number of basis functions:             106
Multiplicity of target state:      singlet

 Generating 2nd functional diffs
Reference energy:             -232.6261284779
Number of electrons:            45.9998327276
XC energy:                     -18.9502674772

      Davidson Diagonalization Parameters
-----------------------------------------------
Number of roots to find:                    6
Number of guess vectors:                   18
Maximum subspace size:                     60
Number of vectors to save:                  6
Collapse vectors per root:                  2
Number of CSFs:                           276
Maximum Davidson iterations:              100
Residual convergence:                 1.0e-04
Orthogonality tolerance:              1.0e-12
Use incremental sigma vectors:             No

Davidson memory usage: 383.33 kB

Guess Vectors:
  23 &  23 : closed :    -0.737046
  23 &  22 :  open  :    -0.621320
  23 &  21 :  open  :    -0.595900
  23 &  20 :  open  :    -0.508706
  22 &  22 : closed :    -0.505593
  22 &  21 :  open  :    -0.480173
  21 &  21 : closed :    -0.454753
  23 &  17 :  open  :    -0.449873
  23 &  19 :  open  :    -0.434848
  23 &  18 :  open  :    -0.398595
  22 &  20 :  open  :    -0.392979
  23 &  16 :  open  :    -0.379995
  21 &  20 :  open  :    -0.367559
  23 &  15 :  open  :    -0.364278
  23 &  14 :  open  :    -0.343636
  22 &  17 :  open  :    -0.334146
  23 &  13 :  open  :    -0.327605
  22 &  19 :  open  :    -0.319122

  Root           Eigenvalue       Energy Change        Residual
-------------------------------------------------------------------
Iteration:    0   Subspace Size:   18
Root: 1:        -0.61692761        -0.61692761         0.03252020  
Root: 2:        -0.46829733        -0.46829733         0.03178138  
Root: 3:        -0.46709345        -0.46709345         0.03713482  
Root: 4:        -0.39567399        -0.39567399         0.04735387  
Root: 5:        -0.37329116        -0.37329116         0.03966945  
Root: 6:        -0.34840911        -0.34840911         0.04954548  

Iteration:    1   Subspace Size:   24
Root: 1:        -0.61838564        -0.00145803         0.00375857  
Root: 2:        -0.46980160        -0.00150427         0.00732165  
Root: 3:        -0.46971649        -0.00262304         0.00835631  
Root: 4:        -0.40124985        -0.00557586         0.01299982  
Root: 5:        -0.37708940        -0.00379824         0.01462593  
Root: 6:        -0.35443885        -0.00602974         0.02049476  

Iteration:    2   Subspace Size:   30
Root: 1:        -0.61840406        -0.00001842         0.00056569  
Root: 2:        -0.46986679        -0.00006519         0.00132527  
Root: 3:        -0.46983223        -0.00011574         0.00164281  
Root: 4:        -0.40164128        -0.00039143         0.00277731  
Root: 5:        -0.37751902        -0.00042962         0.00465915  
Root: 6:        -0.35531810        -0.00087925         0.00601913  

Iteration:    3   Subspace Size:   36
Root: 1:        -0.61840438        -0.00000032         0.00009529  Converged
Root: 2:        -0.46986880        -0.00000201         0.00026698  
Root: 3:        -0.46983585        -0.00000362         0.00027242  
Root: 4:        -0.40165390        -0.00001261         0.00060519  
Root: 5:        -0.37756099        -0.00004197         0.00107501  
Root: 6:        -0.35537085        -0.00005274         0.00182055  

Iteration:    4   Subspace Size:   41
Root: 1:        -0.61840439        -0.00000000         0.00008361  Converged
Root: 2:        -0.46986887        -0.00000008         0.00004274  Converged
Root: 3:        -0.46983594        -0.00000008         0.00005950  Converged
Root: 4:        -0.40165443        -0.00000054         0.00012570  
Root: 5:        -0.37756297        -0.00000198         0.00028983  
Root: 6:        -0.35537541        -0.00000456         0.00053186  

Iteration:    5   Subspace Size:   44
Root: 1:        -0.61840439        -0.00000000         0.00007769  Converged
Root: 2:        -0.46986887        -0.00000000         0.00003985  Converged
Root: 3:        -0.46983594        -0.00000000         0.00004529  Converged
Root: 4:        -0.40165445        -0.00000002         0.00002441  Converged
Root: 5:        -0.37756310        -0.00000012         0.00006236  Converged
Root: 6:        -0.35537574        -0.00000033         0.00012674  

Iteration:    6   Subspace Size:   45
Root: 1:        -0.61840439        -0.00000000         0.00007509  Converged
Root: 2:        -0.46986887        -0.00000000         0.00003993  Converged
Root: 3:        -0.46983594        -0.00000000         0.00004432  Converged
Root: 4:        -0.40165445        -0.00000000         0.00002441  Converged
Root: 5:        -0.37756310        -0.00000000         0.00005635  Converged
Root: 6:        -0.35537577        -0.00000002         0.00002686  Converged

Davidson converged in 6 iterations
45 sigma vectors were formed

  Root   Mult.   Total Energy (a.u.)   Ex. Energy (a.u.)     Ex. Energy (eV)     Ex. Energy (nm)        Osc. (a.u.)  
-------------------------------------------------------------------------------------------------------------------
     1  singlet       -233.24453287
     2  singlet       -233.09599735          0.14853552          4.04185642        306.75068031          0.86066162
     3  singlet       -233.09596442          0.14856845          4.04275248        306.68269030          0.06652824
     4  singlet       -233.02778293          0.21674994          5.89806492        210.21169222          0.00456292
     5  singlet       -233.00369158          0.24084129          6.55362388        189.18421765          0.00314846
     6  singlet       -232.98150424          0.26302862          7.15737179        173.22590529          0.03593457

Singlet  1: Largest CI coefficients:
  23  &  23 : closed :   0.974845
  22  &  22 : closed :  -0.115855

Singlet  2: Largest CI coefficients:
  22  &  23 :  open  :  -0.669405
  23  &  22 :  open  :  -0.669405
  21  &  22 :  open  :   0.189791
  22  &  21 :  open  :   0.189791

Singlet  3: Largest CI coefficients:
  21  &  23 :  open  :  -0.646239
  23  &  21 :  open  :  -0.646239
  22  &  22 : closed :   0.222260
  23  &  23 : closed :  -0.101356

Singlet  4: Largest CI coefficients:
  22  &  22 : closed :  -0.589933
  20  &  23 :  open  :   0.498473
  23  &  20 :  open  :   0.498473
  21  &  22 :  open  :  -0.216788
  22  &  21 :  open  :  -0.216788

Singlet  5: Largest CI coefficients:
  22  &  22 : closed :  -0.552289
  21  &  21 : closed :   0.502114
  21  &  22 :  open  :   0.245650
  22  &  21 :  open  :   0.245650
  20  &  23 :  open  :  -0.223537
  23  &  20 :  open  :  -0.223537
  17  &  23 :  open  :  -0.183004
  23  &  17 :  open  :  -0.183004
  19  &  23 :  open  :  -0.164462
  23  &  19 :  open  :  -0.164462
  22  &  23 :  open  :   0.108626
  23  &  22 :  open  :   0.108626

Singlet  6: Largest CI coefficients:
  22  &  22 : closed :   0.390890
  21  &  22 :  open  :   0.329800
  22  &  21 :  open  :   0.329800
  20  &  23 :  open  :   0.302810
  23  &  20 :  open  :   0.302810
  19  &  23 :  open  :  -0.271341
  23  &  19 :  open  :  -0.271341
  17  &  23 :  open  :  -0.178581
  23  &  17 :  open  :  -0.178581
  20  &  22 :  open  :  -0.171850
  22  &  20 :  open  :  -0.171850
  20  &  21 :  open  :  -0.129901
  21  &  20 :  open  :  -0.129901
  23  &  23 : closed :   0.121997
  15  &  23 :  open  :   0.102820
  23  &  15 :  open  :   0.102820

Singlet state dipole moments:

  Root       Dx         Dy         Dz         |D|  (Debye)
------------------------------------------------------------
     1     0.3622    -0.2379    -0.3606     0.5637
     2     1.2657    -0.0912    -0.3603     1.3192
     3     2.9116     0.1986    -0.2490     2.9290
     4    -6.8194    -0.5354    -0.4254     6.8536
     5     5.4686    -0.4739    -0.6258     5.5246
     6    -3.2592    -0.6552    -0.3892     3.3471

Transition dipole moments between singlet states:

    Transition       Tx         Ty         Tz         |T| (a.u.)
------------------------------------------------------------------
     1 ->    2     2.9212    -0.3852    -0.0979     2.9481
     1 ->    3     0.7005    -0.0795    -0.4180     0.8196
     1 ->    4    -0.1644     0.0429    -0.0522     0.1777
     1 ->    5    -0.1084    -0.0082     0.0883     0.1400
     1 ->    6    -0.4143     0.1431     0.1131     0.4527
     2 ->    3    -1.3120    -0.2884    -0.1303     1.3497
     2 ->    4    -0.6917     0.3272     0.2736     0.8126
     2 ->    5    -2.3650     0.2863     0.0046     2.3823
     2 ->    6     2.6948    -0.1447    -0.2221     2.7078
     3 ->    4    -0.1993     0.1442     0.0786     0.2583
     3 ->    5    -0.0683    -0.1330    -0.3106     0.3447
     3 ->    6     1.3686    -0.2064    -0.1698     1.3944
     4 ->    5     1.1076     0.1051     0.1002     1.1171
     4 ->    6     0.8733    -0.1309    -0.1431     0.8946
     5 ->    6     0.0359     0.0312    -0.0189     0.0512

Magnetic transition dipole moments and rotational strengths:

 Transition      Lx         Ly         Lz       R(len)     R(vel) (a.u.)
------------------------------------------------------------------------
 1 ->    2    -0.3088     0.1817    -0.0525     0.9669    -0.2664
 1 ->    3     0.1155     0.0760    -0.1207    -0.1253     0.0296
 1 ->    4    -0.1404     0.1264     0.2227    -0.0169     0.0111
 1 ->    5     0.1090     0.1801     0.1079     0.0038     0.0027
 1 ->    6    -0.1705     0.2734     0.3653    -0.1511     0.0913

Electric transition quadrupole moments (Cartesian):

 Transition      Qxy        Qxz        Qyz        Qxx        Qyy        Qzz       norm (a.u.)
----------------------------------------------------------------------------------------------
 1 ->    2     0.2377     1.5195     0.3551     0.3483     0.3178    -0.0304     1.6476
 1 ->    3     0.7919    -0.8101    -0.0071    -7.1717     0.0909    -0.0709     7.2615
 1 ->    4    -0.6514     0.1304     0.1081     6.1658    -0.0808    -0.0480     6.2032
 1 ->    5     0.3690     0.1943    -0.0451    -3.0035    -0.0755    -0.1441     3.0370
 1 ->    6    -0.6396     0.4759     0.1439     7.4473    -0.1620    -0.0856     7.4935


Building Xtilde...

Building Z-vector RHS...

 Generating 2nd functional diffs
Solving CPSCF equations
Using DIIS solver

 Iter         Residual      
------  --------------------
    1      0.728371697158
    2      0.847538476513
    3      0.122318337661
    4      0.010450796304
    5      0.006729205469
    6      0.002243118826
    7      0.000910741267
    8      0.000079615588

CPSCF converged

Building X...

 Generating 2nd functional diffs
 Generating 2nd functional diffs
Building Xtilde...

Building Z-vector RHS...

 Generating 2nd functional diffs
Solving CPSCF equations
Using DIIS solver

 Iter         Residual      
------  --------------------
    1      0.826778973718
    2      1.038100859009
    3      0.082307244572
    4      0.007918084171
    5      0.005868448612
    6      0.001886899236
    7      0.000812862851
    8      0.000091925103

CPSCF converged

Building X...

 Generating 2nd functional diffs
 Generating 2nd functional diffs
Building Xtilde...

Building Z-vector RHS...

 Generating 2nd functional diffs
Solving CPSCF equations
Using DIIS solver

 Iter         Residual      
------  --------------------
    1      0.713663774862
    2      1.042660935096
    3      0.040991231164
    4      0.012352942920
    5      0.006296932528
    6      0.001193787467
    7      0.000354775953
    8      0.000169856948
    9      0.000041352602

CPSCF converged

Building X...

 Generating 2nd functional diffs
 Generating 2nd functional diffs
Lower state energy:      -233.0959973491
Upper state energy:      -233.0959644195
Energy difference:          0.0000329296
 Energy calculation finished, energy:  0.000000000E+00

Converting Cartesians to HDLC

Converting Cartesians to HDLC

Converting Cartesians to HDLC
 in dlf_makehessian...
Updating Hessian with the BFGS update, No    12
Testing convergence  in cycle   13
    Energy  0.0000E+00 Target: 1.0000E-04 converged?  yes
  Max step  1.6305E-01 Target: 4.0000E-03 converged?   no
  RMS step  2.9229E-02 Target: 2.6667E-03 converged?   no
  Max grad  6.8274E-03 Target: 1.0000E-03 converged?   no
  RMS grad  2.5638E-03 Target: 6.6667E-04 converged?   no

Converting HDLC to Cartesians
DFTD Energy:    -0.0139464 hartree
Setting up the DFT grid...
| time to set the grid = 0.00 s
DFT grid points: 39757 (2839 points/atom)

                      *** Start SCF Iterations ***

 Iter     DIIS Error       Energy change      Electrons        XC Energy           Energy        Time(s)
----------------------------------------------------------------------------------------------------------
Initial temperature is 5000.000000
| Skip purify step
|    1     0.0372100818    -232.9667166792    43.9851489994   -18.4184164882    -232.9667166792     0.15  
|    2     0.0619471639      +6.1928311142    43.9997975317   -17.7635162128    -226.7738855650     0.16  
|    3     0.0204478779      -0.0448651060    43.9998165273   -17.8478146156    -226.8187506710     0.15  
|    4     0.0119525277      -0.0034280139    43.9998199224   -17.8707628072    -226.8221786850     0.15  
|    5     0.0054086687      -0.0021276187    43.9998244009   -17.8852020828    -226.8243063037     0.15  
|    6     0.0010488867      -0.0004636818    43.9998262494   -17.8952185032    -226.8247699855     0.14  
|    7     0.0004341286      -0.0000210634    43.9998267167   -17.8976831705    -226.8247910489     0.14  
|    8     0.0001137426      -0.0000026218    43.9998267353   -17.8974743921    -226.8247936707     0.14  
|    9     0.0000427262      -0.0000003486    43.9998267167   -17.8974570620    -226.8247940193     0.16  
|   10     0.0000090963      -0.0000000406    43.9998267295   -17.8975055899    -226.8247940599     0.13  
----------------------------------------------------------------------------------------------------------
FINAL ENERGY: -226.8247940599 a.u.
Fractional Occupation Entropy: 0.0000000000
Mermin Free Energy:            -226.8247940599
DISPERSION CONTRIBUTION TO ENERGY: -0.0139464451 a.u.
HOMO-LUMO GAP: 3.136 eV
CENTER OF MASS: {0.008081, -0.002849, -0.012048} ANGS
DIPOLE MOMENT: {-1.209548, -0.222255, -0.488659} (|D| = 1.323326) DEBYE
Writing out molden info

Running Mulliken population analysis...


  Restricted hh-TDA Parameters
--------------------------------------------
Number of occupied orbitals:            23
Number of virtual orbitals:             77
Number of molecular orbitals:          100
Number of basis functions:             106
Multiplicity of target state:      singlet

 Generating 2nd functional diffs
Reference energy:             -232.6278321081
Number of electrons:            45.9998188496
XC energy:                     -18.9458859717

      Davidson Diagonalization Parameters
-----------------------------------------------
Number of roots to find:                    6
Number of guess vectors:                   18
Maximum subspace size:                     60
Number of vectors to save:                  6
Collapse vectors per root:                  2
Number of CSFs:                           276
Maximum Davidson iterations:              100
Residual convergence:                 1.0e-04
Orthogonality tolerance:              1.0e-12
Use incremental sigma vectors:             No

Davidson memory usage: 383.33 kB

Guess Vectors:
  23 &  23 : closed :    -0.733292
  23 &  22 :  open  :    -0.620105
  23 &  21 :  open  :    -0.594306
  22 &  22 : closed :    -0.506918
  23 &  20 :  open  :    -0.506274
  22 &  21 :  open  :    -0.481119
  21 &  21 : closed :    -0.455320
  23 &  17 :  open  :    -0.452234
  23 &  19 :  open  :    -0.430137
  23 &  18 :  open  :    -0.394247
  22 &  20 :  open  :    -0.393087
  23 &  16 :  open  :    -0.378588
  21 &  20 :  open  :    -0.367288
  23 &  15 :  open  :    -0.361658
  23 &  14 :  open  :    -0.342398
  22 &  17 :  open  :    -0.339047
  23 &  13 :  open  :    -0.324632
  22 &  19 :  open  :    -0.316950

  Root           Eigenvalue       Energy Change        Residual
-------------------------------------------------------------------
Iteration:    0   Subspace Size:   18
Root: 1:        -0.61339553        -0.61339553         0.03263300  
Root: 2:        -0.46700602        -0.46700602         0.03179466  
Root: 3:        -0.46571998        -0.46571998         0.03750485  
Root: 4:        -0.39515516        -0.39515516         0.04732545  
Root: 5:        -0.37308905        -0.37308905         0.03925238  
Root: 6:        -0.34850762        -0.34850762         0.04952933  

Iteration:    1   Subspace Size:   24
Root: 1:        -0.61487830        -0.00148277         0.00385767  
Root: 2:        -0.46853094        -0.00152493         0.00740007  
Root: 3:        -0.46841785        -0.00269786         0.00846809  
Root: 4:        -0.40068347        -0.00552831         0.01293740  
Root: 5:        -0.37677761        -0.00368856         0.01434274  
Root: 6:        -0.35460027        -0.00609265         0.02078395  

Iteration:    2   Subspace Size:   30
Root: 1:        -0.61489808        -0.00001978         0.00057129  
Root: 2:        -0.46859878        -0.00006784         0.00136475  
Root: 3:        -0.46853782        -0.00011998         0.00166242  
Root: 4:        -0.40107494        -0.00039147         0.00273449  
Root: 5:        -0.37719673        -0.00041911         0.00446244  
Root: 6:        -0.35550502        -0.00090475         0.00623878  

Iteration:    3   Subspace Size:   36
Root: 1:        -0.61489842        -0.00000033         0.00009599  Converged
Root: 2:        -0.46860093        -0.00000215         0.00027007  
Root: 3:        -0.46854152        -0.00000370         0.00028471  
Root: 4:        -0.40108711        -0.00001217         0.00059257  
Root: 5:        -0.37723495        -0.00003822         0.00099295  
Root: 6:        -0.35556078        -0.00005575         0.00183304  

Iteration:    4   Subspace Size:   41
Root: 1:        -0.61489842        -0.00000000         0.00008426  Converged
Root: 2:        -0.46860101        -0.00000008         0.00004344  Converged
Root: 3:        -0.46854161        -0.00000009         0.00006011  Converged
Root: 4:        -0.40108763        -0.00000052         0.00012625  
Root: 5:        -0.37723669        -0.00000174         0.00026199  
Root: 6:        -0.35556516        -0.00000438         0.00053400  

Iteration:    5   Subspace Size:   44
Root: 1:        -0.61489842        -0.00000000         0.00007821  Converged
Root: 2:        -0.46860101        -0.00000000         0.00004242  Converged
Root: 3:        -0.46854161        -0.00000000         0.00004594  Converged
Root: 4:        -0.40108765        -0.00000002         0.00002473  Converged
Root: 5:        -0.37723679        -0.00000011         0.00005546  Converged
Root: 6:        -0.35556547        -0.00000031         0.00012177  

Iteration:    6   Subspace Size:   45
Root: 1:        -0.61489842        -0.00000000         0.00007482  Converged
Root: 2:        -0.46860101        -0.00000000         0.00004236  Converged
Root: 3:        -0.46854161        -0.00000000         0.00004551  Converged
Root: 4:        -0.40108765        -0.00000000         0.00002472  Converged
Root: 5:        -0.37723679        -0.00000000         0.00005319  Converged
Root: 6:        -0.35556549        -0.00000002         0.00002462  Converged

Davidson converged in 6 iterations
45 sigma vectors were formed

  Root   Mult.   Total Energy (a.u.)   Ex. Energy (a.u.)     Ex. Energy (eV)     Ex. Energy (nm)        Osc. (a.u.)  
-------------------------------------------------------------------------------------------------------------------
     1  singlet       -233.24273053
     2  singlet       -233.09643312          0.14629741          3.98095447        311.44345312          0.89879478
     3  singlet       -233.09637372          0.14635681          3.98257070        311.31706155          0.02397782
     4  singlet       -233.02891976          0.21381077          5.81808610        213.10138506          0.00564316
     5  singlet       -233.00506890          0.23766163          6.46710086        191.71530383          0.00204794
     6  singlet       -232.98339759          0.25933294          7.05680705        175.69450285          0.03549261

Singlet  1: Largest CI coefficients:
  23  &  23 : closed :  -0.974032
  22  &  22 : closed :   0.119287

Singlet  2: Largest CI coefficients:
  22  &  23 :  open  :   0.675104
  23  &  22 :  open  :   0.675104
  21  &  22 :  open  :  -0.179231
  22  &  21 :  open  :  -0.179231

Singlet  3: Largest CI coefficients:
  21  &  23 :  open  :   0.647179
  23  &  21 :  open  :   0.647179
  22  &  22 : closed :  -0.238016
  21  &  22 :  open  :   0.111806
  22  &  21 :  open  :   0.111806
  23  &  23 : closed :   0.103869

Singlet  4: Largest CI coefficients:
  22  &  22 : closed :  -0.611899
  20  &  23 :  open  :   0.483727
  23  &  20 :  open  :   0.483727
  21  &  22 :  open  :  -0.221344
  22  &  21 :  open  :  -0.221344

Singlet  5: Largest CI coefficients:
  22  &  22 : closed :   0.545185
  21  &  21 : closed :  -0.502370
  20  &  23 :  open  :   0.246906
  23  &  20 :  open  :   0.246906
  21  &  22 :  open  :  -0.233637
  22  &  21 :  open  :  -0.233637
  17  &  23 :  open  :   0.185892
  23  &  17 :  open  :   0.185892
  19  &  23 :  open  :   0.148528
  23  &  19 :  open  :   0.148528
  22  &  23 :  open  :  -0.112312
  23  &  22 :  open  :  -0.112312

Singlet  6: Largest CI coefficients:
  22  &  22 : closed :  -0.352365
  21  &  22 :  open  :  -0.351457
  22  &  21 :  open  :  -0.351457
  20  &  23 :  open  :  -0.320042
  23  &  20 :  open  :  -0.320042
  19  &  23 :  open  :   0.242487
  23  &  19 :  open  :   0.242487
  20  &  22 :  open  :   0.182898
  22  &  20 :  open  :   0.182898
  17  &  23 :  open  :   0.175692
  23  &  17 :  open  :   0.175692
  20  &  21 :  open  :   0.126767
  21  &  20 :  open  :   0.126767
  23  &  23 : closed :  -0.122279
  21  &  21 : closed :  -0.112464
  15  &  23 :  open  :  -0.102320
  23  &  15 :  open  :  -0.102320

Singlet state dipole moments:

  Root       Dx         Dy         Dz         |D|  (Debye)
------------------------------------------------------------
     1     0.3526    -0.2343    -0.3146     0.5274
     2     0.5324    -0.2483    -0.4012     0.7114
     3     3.5669     0.3715    -0.1722     3.5903
     4    -6.7455    -0.5012    -0.3935     6.7755
     5     5.3427    -0.5205    -0.6421     5.4063
     6    -3.2356    -0.6933    -0.3775     3.3305

Transition dipole moments between singlet states:

    Transition       Tx         Ty         Tz         |T| (a.u.)
------------------------------------------------------------------
     1 ->    2     3.0076    -0.3860    -0.1435     3.0357
     1 ->    3     0.3214    -0.0425    -0.3751     0.4957
     1 ->    4     0.1868    -0.0386     0.0567     0.1990
     1 ->    5    -0.0725    -0.0156     0.0862     0.1137
     1 ->    6    -0.4227     0.1456     0.0737     0.4531
     2 ->    3    -1.1353    -0.2701    -0.1090     1.1721
     2 ->    4     0.8936    -0.3492    -0.2894     1.0021
     2 ->    5    -2.4562     0.2600    -0.0365     2.4702
     2 ->    6     2.7182    -0.1604    -0.2287     2.7325
     3 ->    4     0.1557    -0.1013    -0.0463     0.1914
     3 ->    5     0.1555    -0.1619    -0.2887     0.3657
     3 ->    6     1.1784    -0.2012    -0.1468     1.2044
     4 ->    5    -1.2473    -0.1095    -0.1027     1.2563
     4 ->    6    -0.8679     0.1324     0.1453     0.8899
     5 ->    6     0.2083     0.0428    -0.0275     0.2144

Magnetic transition dipole moments and rotational strengths:

 Transition      Lx         Ly         Lz       R(len)     R(vel) (a.u.)
------------------------------------------------------------------------
 1 ->    2    -0.3010     0.1733    -0.0631     0.9630    -0.2613
 1 ->    3     0.1484     0.0623    -0.1098    -0.0862     0.0184
 1 ->    4     0.1323    -0.1282    -0.2169    -0.0174     0.0112
 1 ->    5     0.1295     0.1745     0.0918     0.0042     0.0026
 1 ->    6    -0.1506     0.2626     0.3396    -0.1269     0.0749

Electric transition quadrupole moments (Cartesian):

 Transition      Qxy        Qxz        Qyz        Qxx        Qyy        Qzz       norm (a.u.)
----------------------------------------------------------------------------------------------
 1 ->    2     0.3247     1.3409     0.3544    -0.2204     0.3249    -0.0743     1.4794
 1 ->    3     0.7180    -0.9039    -0.0423    -7.2627     0.0474    -0.0317     7.3542
 1 ->    4     0.6254    -0.1609    -0.0943    -5.9343     0.0784     0.0545     5.9709
 1 ->    5     0.4154     0.1393    -0.0521    -3.5372    -0.0534    -0.1233     3.5671
 1 ->    6    -0.6391     0.4145     0.1300     7.4094    -0.1214    -0.0799     7.4510


Building Xtilde...

Building Z-vector RHS...

 Generating 2nd functional diffs
Solving CPSCF equations
Using DIIS solver

 Iter         Residual      
------  --------------------
    1      0.758749047181
    2      0.915344013085
    3      0.132082900621
    4      0.011886078624
    5      0.005749403599
    6      0.002260446032
    7      0.000763197696
    8      0.000056640348

CPSCF converged

Building X...

 Generating 2nd functional diffs
 Generating 2nd functional diffs
Building Xtilde...

Building Z-vector RHS...

 Generating 2nd functional diffs
Solving CPSCF equations
Using DIIS solver

 Iter         Residual      
------  --------------------
    1      0.900164534980
    2      1.134114136247
    3      0.076672797686
    4      0.006868111448
    5      0.004514556152
    6      0.001096640374
    7      0.000655723002
    8      0.000100380842
    9      0.000042048121

CPSCF converged

Building X...

 Generating 2nd functional diffs
 Generating 2nd functional diffs
Building Xtilde...

Building Z-vector RHS...

 Generating 2nd functional diffs
Solving CPSCF equations
Using DIIS solver

 Iter         Residual      
------  --------------------
    1      0.643104635317
    2      0.936092160397
    3      0.039629198633
    4      0.011861487112
    5      0.006102372777
    6      0.001157933732
    7      0.000328786186
    8      0.000162959429
    9      0.000035105556

CPSCF converged

Building X...

 Generating 2nd functional diffs
 Generating 2nd functional diffs
Lower state energy:      -233.0964331166
Upper state energy:      -233.0963737213
Energy difference:          0.0000593953
 Energy calculation finished, energy:  0.000000000E+00

Converting Cartesians to HDLC

Converting Cartesians to HDLC

Converting Cartesians to HDLC
 in dlf_makehessian...
Updating Hessian with the BFGS update, No    13
Testing convergence  in cycle   14
    Energy  0.0000E+00 Target: 1.0000E-04 converged?  yes
  Max step  1.0065E-01 Target: 4.0000E-03 converged?   no
  RMS step  2.3071E-02 Target: 2.6667E-03 converged?   no
  Max grad  9.4835E-03 Target: 1.0000E-03 converged?   no
  RMS grad  3.1640E-03 Target: 6.6667E-04 converged?   no

Converting HDLC to Cartesians
DFTD Energy:    -0.0139370 hartree
Setting up the DFT grid...
| time to set the grid = 0.00 s
DFT grid points: 39765 (2840 points/atom)

                      *** Start SCF Iterations ***

 Iter     DIIS Error       Energy change      Electrons        XC Energy           Energy        Time(s)
----------------------------------------------------------------------------------------------------------
Initial temperature is 5000.000000
| Skip purify step
|    1     0.0395456247    -232.9663177332    43.9873733009   -18.4157081198    -232.9663177332     0.15  
|    2     0.0640172372      +6.1931094623    43.9998236258   -17.7611360341    -226.7732082709     0.16  
|    3     0.0203159974      -0.0468031275    43.9998422104   -17.8456625993    -226.8200113985     0.15  
|    4     0.0126371885      -0.0033780932    43.9998448636   -17.8688691420    -226.8233894917     0.15  
|    5     0.0049324382      -0.0022388595    43.9998488887   -17.8836444974    -226.8256283512     0.15  
|    6     0.0010473327      -0.0004211467    43.9998503650   -17.8927324413    -226.8260494979     0.14  
|    7     0.0004909672      -0.0000208106    43.9998506059   -17.8951020414    -226.8260703085     0.14  
|    8     0.0001229425      -0.0000029356    43.9998506782   -17.8949467195    -226.8260732440     0.14  
|    9     0.0000378245      -0.0000003949    43.9998506398   -17.8948805811    -226.8260736389     0.16  
|   10     0.0000083874      -0.0000000348    43.9998506507   -17.8949272769    -226.8260736737     0.13  
----------------------------------------------------------------------------------------------------------
FINAL ENERGY: -226.8260736737 a.u.
Fractional Occupation Entropy: 0.0000000000
Mermin Free Energy:            -226.8260736737
DISPERSION CONTRIBUTION TO ENERGY: -0.0139369904 a.u.
HOMO-LUMO GAP: 3.046 eV
CENTER OF MASS: {0.009759, -0.003895, -0.007827} ANGS
DIPOLE MOMENT: {-1.358423, -0.204283, -0.533179} (|D| = 1.473542) DEBYE
Writing out molden info

Running Mulliken population analysis...


  Restricted hh-TDA Parameters
--------------------------------------------
Number of occupied orbitals:            23
Number of virtual orbitals:             77
Number of molecular orbitals:          100
Number of basis functions:             106
Multiplicity of target state:      singlet

 Generating 2nd functional diffs
Reference energy:             -232.6295710594
Number of electrons:            45.9998438622
XC energy:                     -18.9431540747

      Davidson Diagonalization Parameters
-----------------------------------------------
Number of roots to find:                    6
Number of guess vectors:                   18
Maximum subspace size:                     60
Number of vectors to save:                  6
Collapse vectors per root:                  2
Number of CSFs:                           276
Maximum Davidson iterations:              100
Residual convergence:                 1.0e-04
Orthogonality tolerance:              1.0e-12
Use incremental sigma vectors:             No

Davidson memory usage: 383.33 kB

Guess Vectors:
  23 &  23 : closed :    -0.728748
  23 &  22 :  open  :    -0.618365
  23 &  21 :  open  :    -0.592959
  22 &  22 : closed :    -0.507983
  23 &  20 :  open  :    -0.503301
  22 &  21 :  open  :    -0.482576
  21 &  21 : closed :    -0.457170
  23 &  17 :  open  :    -0.454809
  23 &  19 :  open  :    -0.424606
  22 &  20 :  open  :    -0.392918
  23 &  18 :  open  :    -0.388192
  23 &  16 :  open  :    -0.377010
  21 &  20 :  open  :    -0.367511
  23 &  15 :  open  :    -0.359205
  22 &  17 :  open  :    -0.344427
  23 &  14 :  open  :    -0.340418
  23 &  13 :  open  :    -0.321176
  21 &  17 :  open  :    -0.319020

  Root           Eigenvalue       Energy Change        Residual
-------------------------------------------------------------------
Iteration:    0   Subspace Size:   18
Root: 1:        -0.60924809        -0.60924809         0.03302322  
Root: 2:        -0.46564621        -0.46564621         0.03220759  
Root: 3:        -0.46430026        -0.46430026         0.03789034  
Root: 4:        -0.39461116        -0.39461116         0.04723730  
Root: 5:        -0.37299203        -0.37299203         0.03794193  
Root: 6:        -0.34841464        -0.34841464         0.04963526  

Iteration:    1   Subspace Size:   24
Root: 1:        -0.61080990        -0.00156181         0.00407852  
Root: 2:        -0.46720685        -0.00156064         0.00801613  
Root: 3:        -0.46709672        -0.00279646         0.00845247  
Root: 4:        -0.40005397        -0.00544280         0.01268673  
Root: 5:        -0.37654487        -0.00355284         0.01429844  
Root: 6:        -0.35485391        -0.00643927         0.01977475  

Iteration:    2   Subspace Size:   30
Root: 1:        -0.61083296        -0.00002306         0.00058230  
Root: 2:        -0.46729058        -0.00008373         0.00147419  
Root: 3:        -0.46721590        -0.00011918         0.00167004  
Root: 4:        -0.40044938        -0.00039542         0.00268218  
Root: 5:        -0.37692675        -0.00038188         0.00449765  
Root: 6:        -0.35567476        -0.00082085         0.00519628  

Iteration:    3   Subspace Size:   36
Root: 1:        -0.61083331        -0.00000035         0.00008683  Converged
Root: 2:        -0.46729315        -0.00000257         0.00027136  
Root: 3:        -0.46721968        -0.00000378         0.00029564  
Root: 4:        -0.40046109        -0.00001171         0.00054844  
Root: 5:        -0.37696462        -0.00003787         0.00099132  
Root: 6:        -0.35571545        -0.00004069         0.00131853  

Iteration:    4   Subspace Size:   41
Root: 1:        -0.61083331        -0.00000000         0.00007837  Converged
Root: 2:        -0.46729324        -0.00000008         0.00004296  Converged
Root: 3:        -0.46721977        -0.00000010         0.00005717  Converged
Root: 4:        -0.40046157        -0.00000048         0.00011471  
Root: 5:        -0.37696632        -0.00000169         0.00026420  
Root: 6:        -0.35571758        -0.00000213         0.00033369  

Iteration:    5   Subspace Size:   44
Root: 1:        -0.61083331        -0.00000000         0.00007576  Converged
Root: 2:        -0.46729324        -0.00000000         0.00004166  Converged
Root: 3:        -0.46721977        -0.00000000         0.00004755  Converged
Root: 4:        -0.40046159        -0.00000002         0.00002274  Converged
Root: 5:        -0.37696642        -0.00000010         0.00005601  Converged
Root: 6:        -0.35571769        -0.00000012         0.00009296  Converged

Davidson converged in 5 iterations
44 sigma vectors were formed

  Root   Mult.   Total Energy (a.u.)   Ex. Energy (a.u.)     Ex. Energy (eV)     Ex. Energy (nm)        Osc. (a.u.)  
-------------------------------------------------------------------------------------------------------------------
     1  singlet       -233.24040437
     2  singlet       -233.09686430          0.14354008          3.90592353        317.42613437          0.90431320
     3  singlet       -233.09679083          0.14361354          3.90792257        317.26375936          0.01096780
     4  singlet       -233.03003265          0.21037173          5.72450496        216.58505236          0.00707415
     5  singlet       -233.00653748          0.23386689          6.36384091        194.82608440          0.00136294
     6  singlet       -232.98528875          0.25511562          6.94204801        178.59890979          0.03595244

Singlet  1: Largest CI coefficients:
  23  &  23 : closed :  -0.972689
  22  &  22 : closed :   0.122059

Singlet  2: Largest CI coefficients:
  22  &  23 :  open  :   0.671757
  23  &  22 :  open  :   0.671757
  21  &  22 :  open  :  -0.171122
  22  &  21 :  open  :  -0.171122

Singlet  3: Largest CI coefficients:
  21  &  23 :  open  :   0.640071
  23  &  21 :  open  :   0.640071
  22  &  22 : closed :  -0.258043
  21  &  22 :  open  :  -0.128659
  22  &  21 :  open  :  -0.128659
  23  &  23 : closed :   0.105247

Singlet  4: Largest CI coefficients:
  22  &  22 : closed :  -0.634851
  20  &  23 :  open  :   0.463964
  23  &  20 :  open  :   0.463964
  21  &  22 :  open  :   0.232546
  22  &  21 :  open  :   0.232546

Singlet  5: Largest CI coefficients:
  22  &  22 : closed :   0.532263
  21  &  21 : closed :  -0.507397
  20  &  23 :  open  :   0.276346
  23  &  20 :  open  :   0.276346
  21  &  22 :  open  :   0.210456
  22  &  21 :  open  :   0.210456
  17  &  23 :  open  :   0.188333
  23  &  17 :  open  :   0.188333
  19  &  23 :  open  :   0.131009
  23  &  19 :  open  :   0.131009
  22  &  23 :  open  :   0.118368
  23  &  22 :  open  :   0.118368
  21  &  23 :  open  :   0.107835
  23  &  21 :  open  :   0.107835

Singlet  6: Largest CI coefficients:
  21  &  22 :  open  :  -0.370698
  22  &  21 :  open  :  -0.370698
  20  &  23 :  open  :   0.334066
  23  &  20 :  open  :   0.334066
  22  &  22 : closed :   0.300018
  19  &  23 :  open  :  -0.213636
  23  &  19 :  open  :  -0.213636
  20  &  22 :  open  :   0.189304
  22  &  20 :  open  :   0.189304
  17  &  23 :  open  :  -0.175106
  23  &  17 :  open  :  -0.175106
  21  &  21 : closed :   0.162859
  20  &  21 :  open  :  -0.125024
  21  &  20 :  open  :  -0.125024
  23  &  23 : closed :   0.120067
  15  &  23 :  open  :   0.104271
  23  &  15 :  open  :   0.104271

Singlet state dipole moments:

  Root       Dx         Dy         Dz         |D|  (Debye)
------------------------------------------------------------
     1     0.3450    -0.2302    -0.2618     0.4905
     2     0.1675    -0.3335    -0.3946     0.5431
     3     3.8204     0.4774    -0.1365     3.8525
     4    -6.5630    -0.4595    -0.3554     6.5886
     5     5.0563    -0.5767    -0.6656     5.1325
     6    -3.1030    -0.7269    -0.3659     3.2080

Transition dipole moments between singlet states:

    Transition       Tx         Ty         Tz         |T| (a.u.)
------------------------------------------------------------------
     1 ->    2    -3.0461     0.3807     0.1629     3.0741
     1 ->    3     0.0577    -0.0233    -0.3327     0.3385
     1 ->    4     0.2133    -0.0361     0.0602     0.2246
     1 ->    5    -0.0276    -0.0256     0.0856     0.0935
     1 ->    6     0.4333    -0.1491    -0.0371     0.4598
     2 ->    3     0.9581     0.2555     0.0870     0.9954
     2 ->    4    -1.1362     0.3624     0.2983     1.2294
     2 ->    5     2.5320    -0.2342     0.0672     2.5437
     2 ->    6     2.6493    -0.1649    -0.2173     2.6633
     3 ->    4     0.1166    -0.0695    -0.0232     0.1377
     3 ->    5     0.2803    -0.1731    -0.2636     0.4220
     3 ->    6    -1.0948     0.2021     0.1262     1.1205
     4 ->    5    -1.4430    -0.1120    -0.1049     1.4511
     4 ->    6     0.8760    -0.1274    -0.1509     0.8980
     5 ->    6    -0.3879    -0.0534     0.0343     0.3931

Magnetic transition dipole moments and rotational strengths:

 Transition      Lx         Ly         Lz       R(len)     R(vel) (a.u.)
------------------------------------------------------------------------
 1 ->    2     0.3001    -0.1605     0.0676     0.9642    -0.2574
 1 ->    3     0.1644     0.0563    -0.1003    -0.0416     0.0066
 1 ->    4     0.1220    -0.1300    -0.2114    -0.0180     0.0113
 1 ->    5     0.1534     0.1633     0.0716     0.0023     0.0036
 1 ->    6     0.1296    -0.2562    -0.3183    -0.1062     0.0609

Electric transition quadrupole moments (Cartesian):

 Transition      Qxy        Qxz        Qyz        Qxx        Qyy        Qzz       norm (a.u.)
----------------------------------------------------------------------------------------------
 1 ->    2    -0.3707    -1.2001    -0.3565     0.3828    -0.3233     0.1145     1.4031
 1 ->    3     0.6466    -0.9083    -0.0628    -7.4000     0.0194     0.0171     7.4838
 1 ->    4     0.5907    -0.1946    -0.0777    -5.5860     0.0737     0.0598     5.6219
 1 ->    5     0.4765     0.0668    -0.0606    -4.2059    -0.0268    -0.0977     4.2349
 1 ->    6     0.6368    -0.3771    -0.1139    -7.3305     0.0829     0.0798     7.3696


Building Xtilde...

Building Z-vector RHS...

 Generating 2nd functional diffs
Solving CPSCF equations
Using DIIS solver

 Iter         Residual      
------  --------------------
    1      0.792730458873
    2      0.979563653177
    3      0.136122313226
    4      0.012606668905
    5      0.005335427188
    6      0.002266033394
    7      0.000704889044
    8      0.000069349314

CPSCF converged

Building X...

 Generating 2nd functional diffs
 Generating 2nd functional diffs
Building Xtilde...

Building Z-vector RHS...

 Generating 2nd functional diffs
Solving CPSCF equations
Using DIIS solver

 Iter         Residual      
------  --------------------
    1      0.950922353418
    2      1.196805729553
    3      0.074654747108
    4      0.007641253148
    5      0.004029523420
    6      0.001389583055
    7      0.000682445725
    8      0.000131092455
    9      0.000048758439

CPSCF converged

Building X...

 Generating 2nd functional diffs
 Generating 2nd functional diffs
Building Xtilde...

Building Z-vector RHS...

 Generating 2nd functional diffs
Solving CPSCF equations
Using DIIS solver

 Iter         Residual      
------  --------------------
    1      0.576318852108
    2      0.836156544739
    3      0.039010242267
    4      0.011352656785
    5      0.005916522257
    6      0.001120458502
    7      0.000324558170
    8      0.000153599043
    9      0.000032398762

CPSCF converged

Building X...

 Generating 2nd functional diffs
 Generating 2nd functional diffs
Lower state energy:      -233.0968642967
Upper state energy:      -233.0967908331
Energy difference:          0.0000734635
 Energy calculation finished, energy:  0.000000000E+00

Converting Cartesians to HDLC

Converting Cartesians to HDLC

Converting Cartesians to HDLC
 in dlf_makehessian...
Updating Hessian with the BFGS update, No    14
Testing convergence  in cycle   15
    Energy  0.0000E+00 Target: 1.0000E-04 converged?  yes
  Max step  2.4816E-01 Target: 4.0000E-03 converged?   no
  RMS step  4.4631E-02 Target: 2.6667E-03 converged?   no
  Max grad  1.5394E-02 Target: 1.0000E-03 converged?   no
  RMS grad  6.0055E-03 Target: 6.6667E-04 converged?   no

Converting HDLC to Cartesians
DFTD Energy:    -0.0139354 hartree
Setting up the DFT grid...
| time to set the grid = 0.00 s
DFT grid points: 39767 (2840 points/atom)

                      *** Start SCF Iterations ***

 Iter     DIIS Error       Energy change      Electrons        XC Energy           Energy        Time(s)
----------------------------------------------------------------------------------------------------------
Initial temperature is 5000.000000
| Skip purify step
|    1     0.0416888114    -232.9705048845    43.9965639945   -18.4179255416    -232.9705048845     0.16  
|    2     0.0671852861      +6.2003607413    43.9998770149   -17.7611650966    -226.7701441432     0.16  
|    3     0.0214635080      -0.0501221102    43.9998930444   -17.8451718279    -226.8202662534     0.15  
|    4     0.0146101925      -0.0033643898    43.9998947236   -17.8675013251    -226.8236306432     0.15  
|    5     0.0057530157      -0.0025902172    43.9998976978   -17.8834725387    -226.8262208604     0.15  
|    6     0.0012870584      -0.0005019936    43.9998990749   -17.8930882421    -226.8267228541     0.15  
|    7     0.0005150109      -0.0000287392    43.9998990893   -17.8958306135    -226.8267515933     0.14  
|    8     0.0001258449      -0.0000033259    43.9998992127   -17.8958632988    -226.8267549192     0.14  
|    9     0.0000360247      -0.0000004265    43.9998991693   -17.8957591454    -226.8267553457     0.16  
|   10     0.0000081079      -0.0000000327    43.9998991761   -17.8958085805    -226.8267553784     0.13  
----------------------------------------------------------------------------------------------------------
FINAL ENERGY: -226.8267553784 a.u.
Fractional Occupation Entropy: 0.0000000000
Mermin Free Energy:            -226.8267553784
DISPERSION CONTRIBUTION TO ENERGY: -0.0139354424 a.u.
HOMO-LUMO GAP: 2.968 eV
CENTER OF MASS: {0.009966, -0.004737, -0.004155} ANGS
DIPOLE MOMENT: {-1.506583, -0.193978, -0.578452} (|D| = 1.625431) DEBYE
Writing out molden info

Running Mulliken population analysis...


  Restricted hh-TDA Parameters
--------------------------------------------
Number of occupied orbitals:            23
Number of virtual orbitals:             77
Number of molecular orbitals:          100
Number of basis functions:             106
Multiplicity of target state:      singlet

 Generating 2nd functional diffs
Reference energy:             -232.6308325244
Number of electrons:            45.9998945936
XC energy:                     -18.9440871010

      Davidson Diagonalization Parameters
-----------------------------------------------
Number of roots to find:                    6
Number of guess vectors:                   18
Maximum subspace size:                     60
Number of vectors to save:                  6
Collapse vectors per root:                  2
Number of CSFs:                           276
Maximum Davidson iterations:              100
Residual convergence:                 1.0e-04
Orthogonality tolerance:              1.0e-12
Use incremental sigma vectors:             No

Davidson memory usage: 383.33 kB

Guess Vectors:
  23 &  23 : closed :    -0.724731
  23 &  22 :  open  :    -0.616735
  23 &  21 :  open  :    -0.592217
  22 &  22 : closed :    -0.508739
  23 &  20 :  open  :    -0.500676
  22 &  21 :  open  :    -0.484221
  21 &  21 : closed :    -0.459703
  23 &  17 :  open  :    -0.456788
  23 &  19 :  open  :    -0.419807
  22 &  20 :  open  :    -0.392679
  23 &  18 :  open  :    -0.382056
  23 &  16 :  open  :    -0.375759
  21 &  20 :  open  :    -0.368162
  23 &  15 :  open  :    -0.357698
  22 &  17 :  open  :    -0.348792
  23 &  14 :  open  :    -0.338330
  21 &  17 :  open  :    -0.324274
  23 &  13 :  open  :    -0.318243

  Root           Eigenvalue       Energy Change        Residual
-------------------------------------------------------------------
Iteration:    0   Subspace Size:   18
Root: 1:        -0.60578658        -0.60578658         0.03318666  
Root: 2:        -0.46475188        -0.46475188         0.03193462  
Root: 3:        -0.46333784        -0.46333784         0.03825150  
Root: 4:        -0.39433694        -0.39433694         0.04719619  
Root: 5:        -0.37297009        -0.37297009         0.03708092  
Root: 6:        -0.34835456        -0.34835456         0.04986721  

Iteration:    1   Subspace Size:   24
Root: 1:        -0.60737601        -0.00158943         0.00418305  
Root: 2:        -0.46629222        -0.00154034         0.00792887  
Root: 3:        -0.46620847        -0.00287063         0.00853566  
Root: 4:        -0.39969156        -0.00535462         0.01260511  
Root: 5:        -0.37639599        -0.00342590         0.01360751  
Root: 6:        -0.35498375        -0.00662919         0.01929306  

Iteration:    2   Subspace Size:   30
Root: 1:        -0.60740005        -0.00002404         0.00059755  
Root: 2:        -0.46637698        -0.00008476         0.00150819  
Root: 3:        -0.46632993        -0.00012146         0.00166780  
Root: 4:        -0.40007159        -0.00038003         0.00268189  
Root: 5:        -0.37674704        -0.00035105         0.00435619  
Root: 6:        -0.35575704        -0.00077329         0.00477248  

Iteration:    3   Subspace Size:   36
Root: 1:        -0.60740042        -0.00000037         0.00008658  Converged
Root: 2:        -0.46637974        -0.00000276         0.00026395  
Root: 3:        -0.46633367        -0.00000373         0.00029683  
Root: 4:        -0.40008336        -0.00001178         0.00054052  
Root: 5:        -0.37678290        -0.00003586         0.00097894  
Root: 6:        -0.35579185        -0.00003481         0.00119629  

Iteration:    4   Subspace Size:   41
Root: 1:        -0.60740042        -0.00000000         0.00007645  Converged
Root: 2:        -0.46637981        -0.00000008         0.00004159  Converged
Root: 3:        -0.46633376        -0.00000010         0.00005454  Converged
Root: 4:        -0.40008383        -0.00000047         0.00011052  
Root: 5:        -0.37678446        -0.00000156         0.00025317  
Root: 6:        -0.35579362        -0.00000176         0.00029293  

Iteration:    5   Subspace Size:   44
Root: 1:        -0.60740042        -0.00000000         0.00007366  Converged
Root: 2:        -0.46637981        -0.00000000         0.00003902  Converged
Root: 3:        -0.46633376        -0.00000000         0.00004589  Converged
Root: 4:        -0.40008385        -0.00000002         0.00002118  Converged
Root: 5:        -0.37678455        -0.00000009         0.00005297  Converged
Root: 6:        -0.35579371        -0.00000009         0.00006671  Converged

Davidson converged in 5 iterations
44 sigma vectors were formed

  Root   Mult.   Total Energy (a.u.)   Ex. Energy (a.u.)     Ex. Energy (eV)     Ex. Energy (nm)        Osc. (a.u.)  
-------------------------------------------------------------------------------------------------------------------
     1  singlet       -233.23823294
     2  singlet       -233.09721234          0.14102060          3.83736522        323.09726515          0.89562306
     3  singlet       -233.09716629          0.14106665          3.83861832        322.99179150          0.01130405
     4  singlet       -233.03091637          0.20731657          5.64136999        219.77679349          0.00839719
     5  singlet       -233.00761708          0.23061586          6.27537588        197.57258058          0.00134755
     6  singlet       -232.98662623          0.25160671          6.84656578        181.08965079          0.03702163

Singlet  1: Largest CI coefficients:
  23  &  23 : closed :   0.971098
  22  &  22 : closed :  -0.123510

Singlet  2: Largest CI coefficients:
  22  &  23 :  open  :   0.663419
  23  &  22 :  open  :   0.663419
  21  &  22 :  open  :  -0.162746
  22  &  21 :  open  :  -0.162746
  21  &  23 :  open  :  -0.138928
  23  &  21 :  open  :  -0.138928

Singlet  3: Largest CI coefficients:
  21  &  23 :  open  :   0.628145
  23  &  21 :  open  :   0.628145
  22  &  22 : closed :  -0.280534
  21  &  22 :  open  :  -0.141133
  22  &  21 :  open  :  -0.141133
  23  &  23 : closed :   0.107979

Singlet  4: Largest CI coefficients:
  22  &  22 : closed :   0.651979
  20  &  23 :  open  :  -0.444200
  23  &  20 :  open  :  -0.444200
  21  &  22 :  open  :  -0.247539
  22  &  21 :  open  :  -0.247539

Singlet  5: Largest CI coefficients:
  22  &  22 : closed :  -0.514945
  21  &  21 : closed :   0.514864
  20  &  23 :  open  :  -0.302248
  23  &  20 :  open  :  -0.302248
  17  &  23 :  open  :  -0.190183
  23  &  17 :  open  :  -0.190183
  21  &  22 :  open  :  -0.185798
  22  &  21 :  open  :  -0.185798
  22  &  23 :  open  :  -0.124874
  23  &  22 :  open  :  -0.124874
  21  &  23 :  open  :  -0.116418
  23  &  21 :  open  :  -0.116418
  19  &  23 :  open  :  -0.115757
  23  &  19 :  open  :  -0.115757
  23  &  23 : closed :  -0.100653

Singlet  6: Largest CI coefficients:
  21  &  22 :  open  :  -0.381616
  22  &  21 :  open  :  -0.381616
  20  &  23 :  open  :   0.344397
  23  &  20 :  open  :   0.344397
  22  &  22 : closed :   0.250536
  21  &  21 : closed :   0.206303
  20  &  22 :  open  :   0.191973
  22  &  20 :  open  :   0.191973
  19  &  23 :  open  :  -0.188207
  23  &  19 :  open  :  -0.188207
  17  &  23 :  open  :  -0.173754
  23  &  17 :  open  :  -0.173754
  20  &  21 :  open  :  -0.124964
  21  &  20 :  open  :  -0.124964
  23  &  23 : closed :   0.116569
  15  &  23 :  open  :   0.106983
  23  &  15 :  open  :   0.106983

Singlet state dipole moments:

  Root       Dx         Dy         Dz         |D|  (Debye)
------------------------------------------------------------
     1     0.3393    -0.2303    -0.2199     0.4653
     2    -0.0796    -0.4068    -0.3808     0.5629
     3     3.9636     0.5655    -0.1178     4.0054
     4    -6.3126    -0.4255    -0.3228     6.3352
     5     4.6962    -0.6242    -0.6938     4.7880
     6    -2.9397    -0.7551    -0.3616     3.0566

Transition dipole moments between singlet states:

    Transition       Tx         Ty         Tz         |T| (a.u.)
------------------------------------------------------------------
     1 ->    2     3.0590    -0.3725    -0.1739     3.0865
     1 ->    3     0.1766     0.0064     0.2983     0.3467
     1 ->    4     0.2359    -0.0362     0.0617     0.2465
     1 ->    5     0.0126    -0.0355     0.0857     0.0936
     1 ->    6    -0.4438     0.1538     0.0098     0.4698
     2 ->    3     0.7887     0.2402     0.0678     0.8272
     2 ->    4     1.3601    -0.3683    -0.3009     1.4408
     2 ->    5    -2.5626     0.2070    -0.0967     2.5727
     2 ->    6     2.5802    -0.1681    -0.2019     2.5935
     3 ->    4    -0.0528     0.0404     0.0014     0.0665
     3 ->    5    -0.4033     0.1784     0.2421     0.5031
     3 ->    6    -1.0134     0.1996     0.1052     1.0382
     4 ->    5    -1.6301    -0.1115    -0.1059     1.6374
     4 ->    6    -0.8981     0.1190     0.1584     0.9197
     5 ->    6     0.5278     0.0607    -0.0380     0.5326

Magnetic transition dipole moments and rotational strengths:

 Transition      Lx         Ly         Lz       R(len)     R(vel) (a.u.)
------------------------------------------------------------------------
 1 ->    2    -0.3002     0.1510    -0.0706     0.9623    -0.2532
 1 ->    3    -0.1763    -0.0479     0.0919     0.0040    -0.0049
 1 ->    4     0.1129    -0.1306    -0.2079    -0.0185     0.0115
 1 ->    5     0.1727     0.1494     0.0528    -0.0014     0.0053
 1 ->    6    -0.1140     0.2515     0.3046    -0.0923     0.0515

Electric transition quadrupole moments (Cartesian):

 Transition      Qxy        Qxz        Qyz        Qxx        Qyy        Qzz       norm (a.u.)
----------------------------------------------------------------------------------------------
 1 ->    2     0.4125     1.0904     0.3594    -0.5102     0.3169    -0.1415     1.3671
 1 ->    3    -0.5769     0.9109     0.0818     7.5532     0.0032    -0.0635     7.6305
 1 ->    4     0.5541    -0.2185    -0.0633    -5.1991     0.0688     0.0607     5.2343
 1 ->    5     0.5320    -0.0041    -0.0672    -4.8055    -0.0042    -0.0743     4.8359
 1 ->    6    -0.6328     0.3598     0.1008     7.2347    -0.0562    -0.0802     7.2726


Building Xtilde...

Building Z-vector RHS...

 Generating 2nd functional diffs
Solving CPSCF equations
Using DIIS solver

 Iter         Residual      
------  --------------------
    1      0.821909022223
    2      1.032312262820
    3      0.138788972444
    4      0.013356828060
    5      0.005090940106
    6      0.002295020790
    7      0.000670008011
    8      0.000086660696

CPSCF converged

Building X...

 Generating 2nd functional diffs
 Generating 2nd functional diffs
Building Xtilde...

Building Z-vector RHS...

 Generating 2nd functional diffs
Solving CPSCF equations
Using DIIS solver

 Iter         Residual      
------  --------------------
    1      0.993750676780
    2      1.249454623247
    3      0.074426609964
    4      0.009777003742
    5      0.004253679050
    6      0.002288636119
    7      0.000576123319
    8      0.000120845224
    9      0.000052110952

CPSCF converged

Building X...

 Generating 2nd functional diffs
 Generating 2nd functional diffs
Building Xtilde...

Building Z-vector RHS...

 Generating 2nd functional diffs
Solving CPSCF equations
Using DIIS solver

 Iter         Residual      
------  --------------------
    1      0.511118097490
    2      0.739055435114
    3      0.038064026313
    4      0.010810781333
    5      0.005678942238
    6      0.001087184770
    7      0.000332809852
    8      0.000140752739
    9      0.000031672094

CPSCF converged

Building X...

 Generating 2nd functional diffs
 Generating 2nd functional diffs
Lower state energy:      -233.0972123388
Upper state energy:      -233.0971662882
Energy difference:          0.0000460506
 Energy calculation finished, energy:  0.000000000E+00

Converting Cartesians to HDLC

Converting Cartesians to HDLC

Converting Cartesians to HDLC
 in dlf_makehessian...
Updating Hessian with the BFGS update, No    15
Testing convergence  in cycle   16
    Energy  0.0000E+00 Target: 1.0000E-04 converged?  yes
  Max step  8.8326E-01 Target: 4.0000E-03 converged?   no
  RMS step  1.4439E-01 Target: 2.6667E-03 converged?   no
  Max grad  6.2816E-03 Target: 1.0000E-03 converged?   no
  RMS grad  2.2532E-03 Target: 6.6667E-04 converged?   no

Converting HDLC to Cartesians
DFTD Energy:    -0.0139384 hartree
Setting up the DFT grid...
| time to set the grid = 0.00 s
DFT grid points: 39772 (2840 points/atom)

                      *** Start SCF Iterations ***

 Iter     DIIS Error       Energy change      Electrons        XC Energy           Energy        Time(s)
----------------------------------------------------------------------------------------------------------
Initial temperature is 5000.000000
| Skip purify step
|    1     0.0427417602    -232.9742226667    44.0051236777   -18.4232404021    -232.9742226667     0.16  
|    2     0.0708128448      +6.2083431017    43.9999168951   -17.7636094240    -226.7658795650     0.16  
|    3     0.0226808070      -0.0540010327    43.9999304869   -17.8466518343    -226.8198805977     0.15  
|    4     0.0163447926      -0.0034304551    43.9999318717   -17.8679363845    -226.8233110528     0.15  
|    5     0.0070722542      -0.0029562547    43.9999339900   -17.8848427668    -226.8262673074     0.15  
|    6     0.0016044970      -0.0006759709    43.9999354082   -17.8958848015    -226.8269432783     0.15  
|    7     0.0004947053      -0.0000421199    43.9999353095   -17.8992343807    -226.8269853982     0.14  
|    8     0.0001203197      -0.0000037535    43.9999354551   -17.8994837037    -226.8269891517     0.14  
|    9     0.0000325317      -0.0000004373    43.9999354165   -17.8993719067    -226.8269895890     0.16  
|   10     0.0000085946      -0.0000000344    43.9999354210   -17.8994285354    -226.8269896234     0.13  
----------------------------------------------------------------------------------------------------------
FINAL ENERGY: -226.8269896234 a.u.
Fractional Occupation Entropy: 0.0000000000
Mermin Free Energy:            -226.8269896234
DISPERSION CONTRIBUTION TO ENERGY: -0.0139384391 a.u.
HOMO-LUMO GAP: 2.915 eV
CENTER OF MASS: {0.008554, -0.004989, -0.001663} ANGS
DIPOLE MOMENT: {-1.608669, -0.196160, -0.615966} (|D| = 1.733698) DEBYE
Writing out molden info

Running Mulliken population analysis...


  Restricted hh-TDA Parameters
--------------------------------------------
Number of occupied orbitals:            23
Number of virtual orbitals:             77
Number of molecular orbitals:          100
Number of basis functions:             106
Multiplicity of target state:      singlet

 Generating 2nd functional diffs
Reference energy:             -232.6316047883
Number of electrons:            45.9999324857
XC energy:                     -18.9479214859

      Davidson Diagonalization Parameters
-----------------------------------------------
Number of roots to find:                    6
Number of guess vectors:                   18
Maximum subspace size:                     60
Number of vectors to save:                  6
Collapse vectors per root:                  2
Number of CSFs:                           276
Maximum Davidson iterations:              100
Residual convergence:                 1.0e-04
Orthogonality tolerance:              1.0e-12
Use incremental sigma vectors:             No

Davidson memory usage: 383.33 kB

Guess Vectors:
  23 &  23 : closed :    -0.721919
  23 &  22 :  open  :    -0.615584
  23 &  21 :  open  :    -0.591900
  22 &  22 : closed :    -0.509249
  23 &  20 :  open  :    -0.498853
  22 &  21 :  open  :    -0.485565
  21 &  21 : closed :    -0.461880
  23 &  17 :  open  :    -0.457178
  23 &  19 :  open  :    -0.416493
  22 &  20 :  open  :    -0.392518
  23 &  18 :  open  :    -0.377874
  23 &  16 :  open  :    -0.375015
  21 &  20 :  open  :    -0.368834
  23 &  15 :  open  :    -0.357005
  22 &  17 :  open  :    -0.350843
  23 &  14 :  open  :    -0.336658
  21 &  17 :  open  :    -0.327158
  23 &  13 :  open  :    -0.316299

  Root           Eigenvalue       Energy Change        Residual
-------------------------------------------------------------------
Iteration:    0   Subspace Size:   18
Root: 1:        -0.60345008        -0.60345008         0.03331076  
Root: 2:        -0.46429125        -0.46429125         0.03161015  
Root: 3:        -0.46283485        -0.46283485         0.03843040  
Root: 4:        -0.39429764        -0.39429764         0.04717997  
Root: 5:        -0.37291590        -0.37291590         0.03645673  
Root: 6:        -0.34822772        -0.34822772         0.05003335  

Iteration:    1   Subspace Size:   24
Root: 1:        -0.60505716        -0.00160708         0.00426000  
Root: 2:        -0.46579672        -0.00150547         0.00773299  
Root: 3:        -0.46574149        -0.00290664         0.00859579  
Root: 4:        -0.39958730        -0.00528965         0.01251897  
Root: 5:        -0.37626303        -0.00334712         0.01296471  
Root: 6:        -0.35497958        -0.00675186         0.01907537  

Iteration:    2   Subspace Size:   30
Root: 1:        -0.60508169        -0.00002453         0.00060972  
Root: 2:        -0.46587745        -0.00008072         0.00148475  
Root: 3:        -0.46586663        -0.00012513         0.00166331  
Root: 4:        -0.39995022        -0.00036292         0.00269373  
Root: 5:        -0.37658956        -0.00032653         0.00425457  
Root: 6:        -0.35572924        -0.00074966         0.00449499  

Iteration:    3   Subspace Size:   36
Root: 1:        -0.60508208        -0.00000038         0.00008772  Converged
Root: 2:        -0.46588018        -0.00000273         0.00025387  
Root: 3:        -0.46587031        -0.00000368         0.00029377  
Root: 4:        -0.39996207        -0.00001186         0.00054177  
Root: 5:        -0.37662441        -0.00003485         0.00099661  
Root: 6:        -0.35576056        -0.00003131         0.00111180  

Iteration:    4   Subspace Size:   41
Root: 1:        -0.60508208        -0.00000000         0.00007681  Converged
Root: 2:        -0.46588025        -0.00000007         0.00003940  Converged
Root: 3:        -0.46587040        -0.00000009         0.00005117  Converged
Root: 4:        -0.39996254        -0.00000046         0.00010849  
Root: 5:        -0.37662592        -0.00000151         0.00024798  
Root: 6:        -0.35576207        -0.00000151         0.00029315  

Iteration:    5   Subspace Size:   44
Root: 1:        -0.60508208        -0.00000000         0.00007197  Converged
Root: 2:        -0.46588025        -0.00000000         0.00003663  Converged
Root: 3:        -0.46587041        -0.00000000         0.00004240  Converged
Root: 4:        -0.39996255        -0.00000002         0.00002071  Converged
Root: 5:        -0.37662601        -0.00000009         0.00005307  Converged
Root: 6:        -0.35576216        -0.00000009         0.00006952  Converged

Davidson converged in 5 iterations
44 sigma vectors were formed

  Root   Mult.   Total Energy (a.u.)   Ex. Energy (a.u.)     Ex. Energy (eV)     Ex. Energy (nm)        Osc. (a.u.)  
-------------------------------------------------------------------------------------------------------------------
     1  singlet       -233.23668687
     2  singlet       -233.09748504          0.13920183          3.78787383        327.31877092          0.88595448
     3  singlet       -233.09747519          0.13921167          3.78814177        327.29561930          0.01407397
     4  singlet       -233.03156734          0.20511953          5.58158546        222.13082946          0.00930887
     5  singlet       -233.00823080          0.22845607          6.21660501        199.44040285          0.00160713
     6  singlet       -232.98736695          0.24931992          6.78433909        182.75062478          0.03825085

Singlet  1: Largest CI coefficients:
  23  &  23 : closed :   0.969740
  22  &  22 : closed :  -0.124060

Singlet  2: Largest CI coefficients:
  22  &  23 :  open  :   0.657335
  23  &  22 :  open  :   0.657335
  21  &  23 :  open  :  -0.164460
  23  &  21 :  open  :  -0.164460
  21  &  22 :  open  :  -0.159940
  22  &  21 :  open  :  -0.159940

Singlet  3: Largest CI coefficients:
  21  &  23 :  open  :   0.620620
  23  &  21 :  open  :   0.620620
  22  &  22 : closed :  -0.297395
  21  &  22 :  open  :  -0.144922
  22  &  21 :  open  :  -0.144922
  22  &  23 :  open  :   0.113650
  23  &  22 :  open  :   0.113650
  23  &  23 : closed :   0.109772

Singlet  4: Largest CI coefficients:
  22  &  22 : closed :   0.661377
  20  &  23 :  open  :  -0.429371
  23  &  20 :  open  :  -0.429371
  21  &  22 :  open  :  -0.260855
  22  &  21 :  open  :  -0.260855
  17  &  23 :  open  :   0.101211
  23  &  17 :  open  :   0.101211

Singlet  5: Largest CI coefficients:
  21  &  21 : closed :  -0.522245
  22  &  22 : closed :   0.500276
  20  &  23 :  open  :   0.318643
  23  &  20 :  open  :   0.318643
  17  &  23 :  open  :   0.190627
  23  &  17 :  open  :   0.190627
  21  &  22 :  open  :   0.167836
  22  &  21 :  open  :   0.167836
  22  &  23 :  open  :   0.129690
  23  &  22 :  open  :   0.129690
  21  &  23 :  open  :   0.122139
  23  &  21 :  open  :   0.122139
  23  &  23 : closed :   0.105094
  19  &  23 :  open  :   0.102824
  23  &  19 :  open  :   0.102824

Singlet  6: Largest CI coefficients:
  21  &  22 :  open  :  -0.385302
  22  &  21 :  open  :  -0.385302
  20  &  23 :  open  :   0.352202
  23  &  20 :  open  :   0.352202
  21  &  21 : closed :   0.238300
  22  &  22 : closed :   0.215000
  20  &  22 :  open  :   0.193672
  22  &  20 :  open  :   0.193672
  17  &  23 :  open  :  -0.169882
  23  &  17 :  open  :  -0.169882
  19  &  23 :  open  :  -0.166080
  23  &  19 :  open  :  -0.166080
  20  &  21 :  open  :  -0.125472
  21  &  20 :  open  :  -0.125472
  23  &  23 : closed :   0.113430
  15  &  23 :  open  :   0.108292
  23  &  15 :  open  :   0.108292

Singlet state dipole moments:

  Root       Dx         Dy         Dz         |D|  (Debye)
------------------------------------------------------------
     1     0.3343    -0.2377    -0.1974     0.4552
     2    -0.1243    -0.4340    -0.3657     0.5810
     3     3.9490     0.5934    -0.1207     3.9951
     4    -6.1108    -0.4084    -0.3039     6.1319
     5     4.4242    -0.6529    -0.7230     4.5302
     6    -2.8037    -0.7797    -0.3706     2.9336

Transition dipole moments between singlet states:

    Transition       Tx         Ty         Tz         |T| (a.u.)
------------------------------------------------------------------
     1 ->    2     3.0636    -0.3626    -0.1716     3.0898
     1 ->    3     0.2671     0.0049     0.2833     0.3894
     1 ->    4     0.2505    -0.0381     0.0622     0.2609
     1 ->    5    -0.0395     0.0434    -0.0843     0.1027
     1 ->    6    -0.4526     0.1588    -0.0078     0.4797
     2 ->    3     0.7046     0.2371     0.0574     0.7457
     2 ->    4     1.5159    -0.3660    -0.2993     1.5880
     2 ->    5     2.5761    -0.1884     0.1141     2.5855
     2 ->    6     2.5018    -0.1650    -0.1879     2.5142
     3 ->    4    -0.0285     0.0291    -0.0071     0.0414
     3 ->    5     0.4385    -0.1748    -0.2310     0.5256
     3 ->    6    -1.0235     0.1987     0.0955     1.0470
     4 ->    5     1.7542     0.1102     0.1061     1.7608
     4 ->    6    -0.9219     0.1113     0.1644     0.9430
     5 ->    6    -0.6229    -0.0655     0.0411     0.6277

Magnetic transition dipole moments and rotational strengths:

 Transition      Lx         Ly         Lz       R(len)     R(vel) (a.u.)
------------------------------------------------------------------------
 1 ->    2    -0.3054     0.1452    -0.0700     0.9762    -0.2543
 1 ->    3    -0.1765    -0.0413     0.0876     0.0225    -0.0092
 1 ->    4     0.1076    -0.1295    -0.2057    -0.0191     0.0118
 1 ->    5    -0.1840    -0.1362    -0.0381    -0.0046     0.0066
 1 ->    6    -0.1057     0.2458     0.2959    -0.0846     0.0467

Electric transition quadrupole moments (Cartesian):

 Transition      Qxy        Qxz        Qyz        Qxx        Qyy        Qzz       norm (a.u.)
----------------------------------------------------------------------------------------------
 1 ->    2     0.4396     1.0487     0.3646    -0.4302     0.3089    -0.1555     1.3155
 1 ->    3    -0.5247     0.9016     0.0868     7.6891     0.0112    -0.0922     7.7606
 1 ->    4     0.5240    -0.2284    -0.0548    -4.8813     0.0663     0.0581     4.9157
 1 ->    5    -0.5683     0.0588     0.0706     5.2192    -0.0105     0.0582     5.2512
 1 ->    6    -0.6266     0.3492     0.0932     7.1440    -0.0424    -0.0778     7.1811


Building Xtilde...

Building Z-vector RHS...

 Generating 2nd functional diffs
Solving CPSCF equations
Using DIIS solver

 Iter         Residual      
------  --------------------
    1      0.831258967428
    2      1.045985344217
    3      0.140171810140
    4      0.013890525850
    5      0.005062441844
    6      0.002334160176
    7      0.000669964213
    8      0.000089970250

CPSCF converged

Building X...

 Generating 2nd functional diffs
 Generating 2nd functional diffs
Building Xtilde...

Building Z-vector RHS...

 Generating 2nd functional diffs
Solving CPSCF equations
Using DIIS solver

 Iter         Residual      
------  --------------------
    1      1.010226191424
    2      1.265730300384
    3      0.075092928532
    4      0.011266862382
    5      0.004282346377
    6      0.002470496489
    7      0.000610031822
    8      0.000118740247
    9      0.000053552764

CPSCF converged

Building X...

 Generating 2nd functional diffs
 Generating 2nd functional diffs
Building Xtilde...

Building Z-vector RHS...

 Generating 2nd functional diffs
Solving CPSCF equations
Using DIIS solver

 Iter         Residual      
------  --------------------
    1      0.484592889556
    2      0.697878708969
    3      0.038626993804
    4      0.010589347481
    5      0.005587295025
    6      0.001067965560
    7      0.000341945416
    8      0.000135277601
    9      0.000032043214

CPSCF converged

Building X...

 Generating 2nd functional diffs
 Generating 2nd functional diffs
Lower state energy:      -233.0974850409
Upper state energy:      -233.0974751943
Energy difference:          0.0000098466
 Energy calculation finished, energy:  0.000000000E+00

Converting Cartesians to HDLC

Converting Cartesians to HDLC

Converting Cartesians to HDLC
 in dlf_makehessian...
Updating Hessian with the BFGS update, No    16
Testing convergence  in cycle   17
    Energy  0.0000E+00 Target: 1.0000E-04 converged?  yes
  Max step  7.4919E-02 Target: 4.0000E-03 converged?   no
  RMS step  1.8531E-02 Target: 2.6667E-03 converged?   no
  Max grad  6.1293E-03 Target: 1.0000E-03 converged?   no
  RMS grad  1.9663E-03 Target: 6.6667E-04 converged?   no

Converting HDLC to Cartesians
DFTD Energy:    -0.0139401 hartree
Setting up the DFT grid...
| time to set the grid = 0.00 s
DFT grid points: 39775 (2841 points/atom)

                      *** Start SCF Iterations ***

 Iter     DIIS Error       Energy change      Electrons        XC Energy           Energy        Time(s)
----------------------------------------------------------------------------------------------------------
Initial temperature is 5000.000000
| Skip purify step
|    1     0.0429755845    -232.9727450656    44.0055812144   -18.4274709429    -232.9727450656     0.15  
|    2     0.0739240953      +6.2097580780    43.9999369357   -17.7667850070    -226.7629869876     0.16  
|    3     0.0231941433      -0.0567332680    43.9999489350   -17.8491681692    -226.8197202556     0.15  
|    4     0.0169600419      -0.0035094902    43.9999503941   -17.8700052110    -226.8232297458     0.15  
|    5     0.0078196117      -0.0031390628    43.9999520382   -17.8871377179    -226.8263688086     0.15  
|    6     0.0018251503      -0.0008036488    43.9999534522   -17.8990706687    -226.8271724575     0.15  
|    7     0.0006062285      -0.0000519151    43.9999532995   -17.9027941436    -226.8272243725     0.14  
|    8     0.0001108680      -0.0000041065    43.9999534526   -17.9031644430    -226.8272284790     0.14  
|    9     0.0000301207      -0.0000004359    43.9999534192   -17.9030531958    -226.8272289149     0.16  
|   10     0.0000093222      -0.0000000374    43.9999534228   -17.9031165949    -226.8272289523     0.13  
----------------------------------------------------------------------------------------------------------
FINAL ENERGY: -226.8272289523 a.u.
Fractional Occupation Entropy: 0.0000000000
Mermin Free Energy:            -226.8272289523
DISPERSION CONTRIBUTION TO ENERGY: -0.0139401361 a.u.
HOMO-LUMO GAP: 2.873 eV
CENTER OF MASS: {0.006414, -0.004739, 0.000003} ANGS
DIPOLE MOMENT: {-1.658150, -0.207308, -0.646053} (|D| = 1.791597) DEBYE
Writing out molden info

Running Mulliken population analysis...


  Restricted hh-TDA Parameters
--------------------------------------------
Number of occupied orbitals:            23
Number of virtual orbitals:             77
Number of molecular orbitals:          100
Number of basis functions:             106
Multiplicity of target state:      singlet

 Generating 2nd functional diffs
Reference energy:             -232.6322351001
Number of electrons:            45.9999513056
XC energy:                     -18.9518282328

      Davidson Diagonalization Parameters
-----------------------------------------------
Number of roots to find:                    6
Number of guess vectors:                   18
Maximum subspace size:                     60
Number of vectors to save:                  6
Collapse vectors per root:                  2
Number of CSFs:                           276
Maximum Davidson iterations:              100
Residual convergence:                 1.0e-04
Orthogonality tolerance:              1.0e-12
Use incremental sigma vectors:             No

Davidson memory usage: 383.33 kB

Guess Vectors:
  23 &  23 : closed :    -0.719806
  23 &  22 :  open  :    -0.614861
  23 &  21 :  open  :    -0.591443
  22 &  22 : closed :    -0.509915
  23 &  20 :  open  :    -0.497536
  22 &  21 :  open  :    -0.486497
  21 &  21 : closed :    -0.463079
  23 &  17 :  open  :    -0.455964
  23 &  19 :  open  :    -0.414283
  22 &  20 :  open  :    -0.392591
  23 &  18 :  open  :    -0.375914
  23 &  16 :  open  :    -0.374473
  21 &  20 :  open  :    -0.369173
  23 &  15 :  open  :    -0.356329
  22 &  17 :  open  :    -0.351019
  23 &  14 :  open  :    -0.335457
  21 &  17 :  open  :    -0.327601
  23 &  13 :  open  :    -0.314986

  Root           Eigenvalue       Energy Change        Residual
-------------------------------------------------------------------
Iteration:    0   Subspace Size:   18
Root: 1:        -0.60164892        -0.60164892         0.03339188  
Root: 2:        -0.46391221        -0.46391221         0.03138421  
Root: 3:        -0.46242549        -0.46242549         0.03851520  
Root: 4:        -0.39438462        -0.39438462         0.04723778  
Root: 5:        -0.37274475        -0.37274475         0.03609853  
Root: 6:        -0.34816453        -0.34816453         0.05007828  

Iteration:    1   Subspace Size:   24
Root: 1:        -0.60326650        -0.00161757         0.00432867  
Root: 2:        -0.46539741        -0.00148520         0.00761323  
Root: 3:        -0.46534474        -0.00291925         0.00857961  
Root: 4:        -0.39964539        -0.00526077         0.01248564  
Root: 5:        -0.37605244        -0.00330769         0.01247644  
Root: 6:        -0.35496398        -0.00679945         0.01900057  

Iteration:    2   Subspace Size:   30
Root: 1:        -0.60329147        -0.00002497         0.00062145  
Root: 2:        -0.46547788        -0.00008047         0.00150963  
Root: 3:        -0.46546886        -0.00012412         0.00159179  
Root: 4:        -0.39999648        -0.00035109         0.00272628  
Root: 5:        -0.37636128        -0.00030884         0.00414148  
Root: 6:        -0.35570861        -0.00074463         0.00440107  

Iteration:    3   Subspace Size:   36
Root: 1:        -0.60329187        -0.00000040         0.00009094  Converged
Root: 2:        -0.46548084        -0.00000296         0.00030766  
Root: 3:        -0.46547217        -0.00000331         0.00022809  
Root: 4:        -0.40000856        -0.00001208         0.00056100  
Root: 5:        -0.37639486        -0.00003358         0.00101357  
Root: 6:        -0.35573959        -0.00003098         0.00109673  

Iteration:    4   Subspace Size:   41
Root: 1:        -0.60329187        -0.00000000         0.00008085  Converged
Root: 2:        -0.46548095        -0.00000011         0.00004885  Converged
Root: 3:        -0.46547223        -0.00000006         0.00003805  Converged
Root: 4:        -0.40000904        -0.00000049         0.00011278  
Root: 5:        -0.37639640        -0.00000155         0.00024594  
Root: 6:        -0.35574115        -0.00000156         0.00032657  

Iteration:    5   Subspace Size:   44
Root: 1:        -0.60329187        -0.00000000         0.00007919  Converged
Root: 2:        -0.46548095        -0.00000000         0.00003843  Converged
Root: 3:        -0.46547223        -0.00000000         0.00003649  Converged
Root: 4:        -0.40000906        -0.00000002         0.00002204  Converged
Root: 5:        -0.37639649        -0.00000009         0.00005659  Converged
Root: 6:        -0.35574127        -0.00000012         0.00008469  Converged

Davidson converged in 5 iterations
44 sigma vectors were formed

  Root   Mult.   Total Energy (a.u.)   Ex. Energy (a.u.)     Ex. Energy (eV)     Ex. Energy (nm)        Osc. (a.u.)  
-------------------------------------------------------------------------------------------------------------------
     1  singlet       -233.23552697
     2  singlet       -233.09771605          0.13781092          3.75002536        330.62235240          0.21486293
     3  singlet       -233.09770733          0.13781964          3.75026252        330.60144465          0.67908160
     4  singlet       -233.03224416          0.20328281          5.53160574        224.13784789          0.00992362
     5  singlet       -233.00863159          0.22689538          6.17413637        200.81224853          0.00190303
     6  singlet       -232.98797637          0.24755060          6.73619342        184.05680038          0.03956441

Singlet  1: Largest CI coefficients:
  23  &  23 : closed :   0.968791
  22  &  22 : closed :  -0.125180

Singlet  2: Largest CI coefficients:
  21  &  23 :  open  :   0.494833
  23  &  21 :  open  :   0.494833
  22  &  23 :  open  :   0.372704
  23  &  22 :  open  :   0.372704
  22  &  22 : closed :  -0.307535
  21  &  22 :  open  :  -0.199154
  22  &  21 :  open  :  -0.199154
  23  &  23 : closed :   0.123016

Singlet  3: Largest CI coefficients:
  22  &  23 :  open  :   0.551026
  23  &  22 :  open  :   0.551026
  21  &  23 :  open  :  -0.407469
  23  &  21 :  open  :  -0.407469

Singlet  4: Largest CI coefficients:
  22  &  22 : closed :   0.668945
  20  &  23 :  open  :  -0.418026
  23  &  20 :  open  :  -0.418026
  21  &  22 :  open  :  -0.269461
  22  &  21 :  open  :  -0.269461
  17  &  23 :  open  :   0.102342
  23  &  17 :  open  :   0.102342

Singlet  5: Largest CI coefficients:
  21  &  21 : closed :  -0.526242
  22  &  22 : closed :   0.489392
  20  &  23 :  open  :   0.328526
  23  &  20 :  open  :   0.328526
  17  &  23 :  open  :   0.189266
  23  &  17 :  open  :   0.189266
  21  &  22 :  open  :   0.159653
  22  &  21 :  open  :   0.159653
  22  &  23 :  open  :   0.132317
  23  &  22 :  open  :   0.132317
  21  &  23 :  open  :   0.127003
  23  &  21 :  open  :   0.127003
  23  &  23 : closed :   0.108134

Singlet  6: Largest CI coefficients:
  21  &  22 :  open  :  -0.385278
  22  &  21 :  open  :  -0.385278
  20  &  23 :  open  :   0.359082
  23  &  20 :  open  :   0.359082
  21  &  21 : closed :   0.260423
  20  &  22 :  open  :   0.196271
  22  &  20 :  open  :   0.196271
  22  &  22 : closed :   0.191480
  17  &  23 :  open  :  -0.165553
  23  &  17 :  open  :  -0.165553
  19  &  23 :  open  :  -0.146006
  23  &  19 :  open  :  -0.146006
  20  &  21 :  open  :  -0.124915
  21  &  20 :  open  :  -0.124915
  23  &  23 : closed :   0.111064
  15  &  23 :  open  :   0.107197
  23  &  15 :  open  :   0.107197

Singlet state dipole moments:

  Root       Dx         Dy         Dz         |D|  (Debye)
------------------------------------------------------------
     1     0.3264    -0.2510    -0.1872     0.4523
     2     4.4998     0.8717    -0.0689     4.5839
     3    -0.6914    -0.7239    -0.4182     1.0849
     4    -5.9971    -0.4033    -0.2932     6.0178
     5     4.2779    -0.6732    -0.7503     4.3950
     6    -2.6594    -0.8042    -0.3925     2.8059

Transition dipole moments between singlet states:

    Transition       Tx         Ty         Tz         |T| (a.u.)
------------------------------------------------------------------
     1 ->    2     1.5119    -0.1324     0.1876     1.5293
     1 ->    3     2.6859    -0.3263    -0.2652     2.7186
     1 ->    4     0.2601    -0.0397     0.0631     0.2706
     1 ->    5    -0.0583     0.0498    -0.0818     0.1122
     1 ->    6    -0.4612     0.1632    -0.0204     0.4896
     2 ->    3    -0.1406     0.0081     0.0015     0.1408
     2 ->    4     0.6315    -0.1219    -0.1292     0.6560
     2 ->    5     1.4505    -0.2260    -0.1563     1.4762
     2 ->    6     0.0083     0.1158     0.0124     0.1168
     3 ->    4     1.5044    -0.3405    -0.2688     1.5657
     3 ->    5     2.1895    -0.0909     0.2049     2.2010
     3 ->    6     2.6490    -0.2266    -0.2009     2.6662
     4 ->    5     1.8227     0.1094     0.1070     1.8291
     4 ->    6    -0.9380     0.1050     0.1681     0.9587
     5 ->    6    -0.7035    -0.0697     0.0449     0.7084

Magnetic transition dipole moments and rotational strengths:

 Transition      Lx         Ly         Lz       R(len)     R(vel) (a.u.)
------------------------------------------------------------------------
 1 ->    2    -0.2850     0.0251     0.0499     0.4248    -0.1118
 1 ->    3    -0.2143     0.1445    -0.0973     0.5969    -0.1552
 1 ->    4     0.1047    -0.1275    -0.2027    -0.0195     0.0119
 1 ->    5    -0.1898    -0.1255    -0.0272    -0.0070     0.0077
 1 ->    6    -0.1021     0.2396     0.2887    -0.0803     0.0443

Electric transition quadrupole moments (Cartesian):

 Transition      Qxy        Qxz        Qyz        Qxx        Qyy        Qzz       norm (a.u.)
----------------------------------------------------------------------------------------------
 1 ->    2    -0.2450     1.2422     0.2284     6.9813     0.1355    -0.1648     7.1021
 1 ->    3     0.6200     0.5840     0.3034    -3.4419     0.2701    -0.1032     3.5704
 1 ->    4     0.4992    -0.2292    -0.0504    -4.6309     0.0665     0.0541     4.6645
 1 ->    5    -0.5885     0.0986     0.0720     5.5022    -0.0190     0.0475     5.5351
 1 ->    6    -0.6189     0.3377     0.0892     7.0671    -0.0354    -0.0732     7.1032


Building Xtilde...

Building Z-vector RHS...

 Generating 2nd functional diffs
Solving CPSCF equations
Using DIIS solver

 Iter         Residual      
------  --------------------
    1      1.122394549130
    2      1.419662580623
    3      0.087287309329
    4      0.020007355278
    5      0.004988805878
    6      0.003217738752
    7      0.000952445094
    8      0.000192784170
    9      0.000081378267

CPSCF converged

Building X...

 Generating 2nd functional diffs
 Generating 2nd functional diffs
Building Xtilde...

Building Z-vector RHS...

 Generating 2nd functional diffs
Solving CPSCF equations
Using DIIS solver

 Iter         Residual      
------  --------------------
    1      0.945701511659
    2      1.257817615187
    3      0.138617380458
    4      0.016018132335
    5      0.004327986438
    6      0.002482734893
    7      0.000562860204
    8      0.000219044141
    9      0.000084435223

CPSCF converged

Building X...

 Generating 2nd functional diffs
 Generating 2nd functional diffs
Building Xtilde...

Building Z-vector RHS...

 Generating 2nd functional diffs
Solving CPSCF equations
Using DIIS solver

 Iter         Residual      
------  --------------------
    1      0.111591031028
    2      0.120313393045
    3      0.015540644179
    4      0.003079490147
    5      0.001704443262
    6      0.000548946832
    7      0.000257213860
    8      0.000060127691

CPSCF converged

Building X...

 Generating 2nd functional diffs
 Generating 2nd functional diffs
Lower state energy:      -233.0977160469
Upper state energy:      -233.0977073315
Energy difference:          0.0000087154
 Energy calculation finished, energy:  0.000000000E+00

Converting Cartesians to HDLC

Converting Cartesians to HDLC

Converting Cartesians to HDLC
 in dlf_makehessian...
Updating Hessian with the BFGS update, No    17
Testing convergence  in cycle   18
    Energy  0.0000E+00 Target: 1.0000E-04 converged?  yes
  Max step  2.2875E-02 Target: 4.0000E-03 converged?   no
  RMS step  9.8736E-03 Target: 2.6667E-03 converged?   no
  Max grad  2.3389E-02 Target: 1.0000E-03 converged?   no
  RMS grad  7.0605E-03 Target: 6.6667E-04 converged?   no

Converting HDLC to Cartesians
DFTD Energy:    -0.0139372 hartree
Setting up the DFT grid...
| time to set the grid = 0.00 s
DFT grid points: 39780 (2841 points/atom)

                      *** Start SCF Iterations ***

 Iter     DIIS Error       Energy change      Electrons        XC Energy           Energy        Time(s)
----------------------------------------------------------------------------------------------------------
Initial temperature is 5000.000000
| Skip purify step
|    1     0.0431021676    -232.9674452162    43.9999119256   -18.4289640840    -232.9674452162     0.15  
|    2     0.0764841614      +6.2051462212    43.9999590977   -17.7691297375    -226.7622989950     0.15  
|    3     0.0233417661      -0.0579017444    43.9999690924   -17.8512970503    -226.8202007394     0.15  
|    4     0.0169044829      -0.0035791095    43.9999704818   -17.8722843943    -226.8237798490     0.15  
|    5     0.0077650670      -0.0031863402    43.9999715787   -17.8895083676    -226.8269661892     0.14  
|    6     0.0017495739      -0.0007981527    43.9999727662   -17.9013353483    -226.8277643419     0.14  
|    7     0.0006246614      -0.0000503596    43.9999725153   -17.9049685076    -226.8278147015     0.14  
|    8     0.0001078803      -0.0000039481    43.9999726578   -17.9053159634    -226.8278186497     0.14  
|    9     0.0000346054      -0.0000004222    43.9999726292   -17.9051939512    -226.8278190719     0.16  
|   10     0.0000087968      -0.0000000350    43.9999726320   -17.9052542492    -226.8278191069     0.13  
----------------------------------------------------------------------------------------------------------
FINAL ENERGY: -226.8278191069 a.u.
Fractional Occupation Entropy: 0.0000000000
Mermin Free Energy:            -226.8278191069
DISPERSION CONTRIBUTION TO ENERGY: -0.0139371800 a.u.
HOMO-LUMO GAP: 2.819 eV
CENTER OF MASS: {0.004152, -0.004370, 0.001766} ANGS
DIPOLE MOMENT: {-1.683649, -0.222594, -0.677748} (|D| = 1.828542) DEBYE
Writing out molden info

Running Mulliken population analysis...


  Restricted hh-TDA Parameters
--------------------------------------------
Number of occupied orbitals:            23
Number of virtual orbitals:             77
Number of molecular orbitals:          100
Number of basis functions:             106
Multiplicity of target state:      singlet

 Generating 2nd functional diffs
Reference energy:             -232.6331232538
Number of electrons:            45.9999713880
XC energy:                     -18.9540926715

      Davidson Diagonalization Parameters
-----------------------------------------------
Number of roots to find:                    6
Number of guess vectors:                   18
Maximum subspace size:                     60
Number of vectors to save:                  6
Collapse vectors per root:                  2
Number of CSFs:                           276
Maximum Davidson iterations:              100
Residual convergence:                 1.0e-04
Orthogonality tolerance:              1.0e-12
Use incremental sigma vectors:             No

Davidson memory usage: 383.33 kB

Guess Vectors:
  23 &  23 : closed :    -0.717153
  23 &  22 :  open  :    -0.614220
  23 &  21 :  open  :    -0.590308
  22 &  22 : closed :    -0.511288
  23 &  20 :  open  :    -0.495980
  22 &  21 :  open  :    -0.487375
  21 &  21 : closed :    -0.463462
  23 &  17 :  open  :    -0.453355
  23 &  19 :  open  :    -0.412140
  22 &  20 :  open  :    -0.393047
  23 &  18 :  open  :    -0.374793
  23 &  16 :  open  :    -0.373673
  21 &  20 :  open  :    -0.369134
  23 &  15 :  open  :    -0.354982
  22 &  17 :  open  :    -0.350423
  23 &  14 :  open  :    -0.334302
  21 &  17 :  open  :    -0.326510
  23 &  13 :  open  :    -0.313475

  Root           Eigenvalue       Energy Change        Residual
-------------------------------------------------------------------
Iteration:    0   Subspace Size:   18
Root: 1:        -0.59925555        -0.59925555         0.03348307  
Root: 2:        -0.46324037        -0.46324037         0.03126314  
Root: 3:        -0.46172815        -0.46172815         0.03864854  
Root: 4:        -0.39462779        -0.39462779         0.04738180  
Root: 5:        -0.37234048        -0.37234048         0.03584720  
Root: 6:        -0.34824938        -0.34824938         0.05004554  

Iteration:    1   Subspace Size:   24
Root: 1:        -0.60088750        -0.00163195         0.00441858  
Root: 2:        -0.46472647        -0.00148611         0.00756071  
Root: 3:        -0.46466745        -0.00293930         0.00856220  
Root: 4:        -0.39987682        -0.00524903         0.01250641  
Root: 5:        -0.37561827        -0.00327778         0.01205082  
Root: 6:        -0.35506737        -0.00681800         0.01899530  

Iteration:    2   Subspace Size:   30
Root: 1:        -0.60091325        -0.00002575         0.00063745  
Root: 2:        -0.46480866        -0.00008218         0.00153022  
Root: 3:        -0.46479012        -0.00012267         0.00151280  
Root: 4:        -0.40022074        -0.00034392         0.00277962  
Root: 5:        -0.37591186        -0.00029360         0.00395745  
Root: 6:        -0.35581696        -0.00074958         0.00448976  

Iteration:    3   Subspace Size:   36
Root: 1:        -0.60091367        -0.00000042         0.00009665  Converged
Root: 2:        -0.46481168        -0.00000303         0.00031407  
Root: 3:        -0.46479318        -0.00000306         0.00021884  
Root: 4:        -0.40023326        -0.00001252         0.00060598  
Root: 5:        -0.37594271        -0.00003085         0.00102455  
Root: 6:        -0.35585040        -0.00003344         0.00135728  

Iteration:    4   Subspace Size:   41
Root: 1:        -0.60091367        -0.00000000         0.00008661  Converged
Root: 2:        -0.46481180        -0.00000011         0.00004971  Converged
Root: 3:        -0.46479323        -0.00000005         0.00003641  Converged
Root: 4:        -0.40023379        -0.00000053         0.00012663  
Root: 5:        -0.37594443        -0.00000172         0.00026446  
Root: 6:        -0.35585331        -0.00000291         0.00042470  

Iteration:    5   Subspace Size:   44
Root: 1:        -0.60091367        -0.00000000         0.00008668  Converged
Root: 2:        -0.46481180        -0.00000000         0.00003854  Converged
Root: 3:        -0.46479323        -0.00000000         0.00003443  Converged
Root: 4:        -0.40023381        -0.00000002         0.00002533  Converged
Root: 5:        -0.37594453        -0.00000010         0.00007223  Converged
Root: 6:        -0.35585350        -0.00000019         0.00011889  

Iteration:    6   Subspace Size:   45
Root: 1:        -0.60091367        -0.00000000         0.00008167  Converged
Root: 2:        -0.46481180        -0.00000000         0.00003811  Converged
Root: 3:        -0.46479323        -0.00000000         0.00003363  Converged
Root: 4:        -0.40023381        -0.00000000         0.00002316  Converged
Root: 5:        -0.37594453        -0.00000001         0.00005021  Converged
Root: 6:        -0.35585352        -0.00000002         0.00002642  Converged

Davidson converged in 6 iterations
45 sigma vectors were formed

  Root   Mult.   Total Energy (a.u.)   Ex. Energy (a.u.)     Ex. Energy (eV)     Ex. Energy (nm)        Osc. (a.u.)  
-------------------------------------------------------------------------------------------------------------------
     1  singlet       -233.23403692
     2  singlet       -233.09793505          0.13610187          3.70351978        334.77402047          0.21999322
     3  singlet       -233.09791648          0.13612044          3.70402500        334.72835841          0.66549166
     4  singlet       -233.03335706          0.20067986          5.46077598        227.04505951          0.01063806
     5  singlet       -233.00906778          0.22496914          6.12172073        202.53165110          0.00249637
     6  singlet       -232.98897677          0.24506015          6.66842491        185.92729533          0.04142383

Singlet  1: Largest CI coefficients:
  23  &  23 : closed :  -0.967870
  22  &  22 : closed :   0.128250
  21  &  23 :  open  :   0.100170
  23  &  21 :  open  :   0.100170

Singlet  2: Largest CI coefficients:
  21  &  23 :  open  :   0.491500
  23  &  21 :  open  :   0.491500
  22  &  23 :  open  :   0.371830
  23  &  22 :  open  :   0.371830
  22  &  22 : closed :  -0.316316
  21  &  22 :  open  :  -0.203864
  22  &  21 :  open  :  -0.203864
  23  &  23 : closed :   0.123271

Singlet  3: Largest CI coefficients:
  22  &  23 :  open  :  -0.550139
  23  &  22 :  open  :  -0.550139
  21  &  23 :  open  :   0.409001
  23  &  21 :  open  :   0.409001

Singlet  4: Largest CI coefficients:
  22  &  22 : closed :  -0.681534
  20  &  23 :  open  :   0.403529
  23  &  20 :  open  :   0.403529
  21  &  22 :  open  :   0.275562
  22  &  21 :  open  :   0.275562
  17  &  23 :  open  :  -0.101719
  23  &  17 :  open  :  -0.101719

Singlet  5: Largest CI coefficients:
  21  &  21 : closed :  -0.524708
  22  &  22 : closed :   0.475937
  20  &  23 :  open  :   0.339504
  23  &  20 :  open  :   0.339504
  17  &  23 :  open  :   0.186262
  23  &  17 :  open  :   0.186262
  21  &  22 :  open  :   0.158896
  22  &  21 :  open  :   0.158896
  22  &  23 :  open  :   0.133762
  23  &  22 :  open  :   0.133762
  21  &  23 :  open  :   0.133541
  23  &  21 :  open  :   0.133541
  23  &  23 : closed :   0.111545

Singlet  6: Largest CI coefficients:
  21  &  22 :  open  :   0.383642
  22  &  21 :  open  :   0.383642
  20  &  23 :  open  :  -0.366957
  23  &  20 :  open  :  -0.366957
  21  &  21 : closed :  -0.279656
  20  &  22 :  open  :  -0.200229
  22  &  20 :  open  :  -0.200229
  22  &  22 : closed :  -0.168473
  17  &  23 :  open  :   0.162165
  23  &  17 :  open  :   0.162165
  19  &  23 :  open  :   0.123906
  23  &  19 :  open  :   0.123906
  20  &  21 :  open  :   0.122183
  21  &  20 :  open  :   0.122183
  23  &  23 : closed :  -0.108374
  15  &  23 :  open  :  -0.103950
  23  &  15 :  open  :  -0.103950
  18  &  23 :  open  :   0.100017
  23  &  18 :  open  :   0.100017

Singlet state dipole moments:

  Root       Dx         Dy         Dz         |D|  (Debye)
------------------------------------------------------------
     1     0.3095    -0.2699    -0.1753     0.4465
     2     4.3746     0.8655    -0.0837     4.4602
     3    -0.5727    -0.7374    -0.4022     1.0167
     4    -5.8963    -0.4018    -0.2777     5.9165
     5     4.1503    -0.7038    -0.7778     4.2808
     6    -2.4125    -0.8349    -0.4267     2.5883

Transition dipole moments between singlet states:

    Transition       Tx         Ty         Tz         |T| (a.u.)
------------------------------------------------------------------
     1 ->    2    -1.5417     0.1177    -0.1843     1.5571
     1 ->    3     2.6767    -0.3188    -0.2593     2.7080
     1 ->    4     0.2717    -0.0394     0.0642     0.2820
     1 ->    5     0.0826    -0.0578     0.0805     0.1290
     1 ->    6    -0.4736     0.1674    -0.0345     0.5035
     2 ->    3     0.1678    -0.0049    -0.0005     0.1679
     2 ->    4    -0.6785     0.1210     0.1306     0.7015
     2 ->    5     1.4522    -0.2152    -0.1470     1.4754
     2 ->    6     0.0678    -0.1164    -0.0150     0.1355
     3 ->    4     1.6431    -0.3345    -0.2688     1.6982
     3 ->    5    -2.2043     0.0787    -0.2099     2.2157
     3 ->    6     2.5762    -0.2219    -0.1915     2.5928
     4 ->    5    -1.8814    -0.1079    -0.1092     1.8876
     4 ->    6    -0.9480     0.0964     0.1715     0.9682
     5 ->    6     0.8110     0.0749    -0.0493     0.8160

Magnetic transition dipole moments and rotational strengths:

 Transition      Lx         Ly         Lz       R(len)     R(vel) (a.u.)
------------------------------------------------------------------------
 1 ->    2     0.2860    -0.0283    -0.0470     0.4356    -0.1130
 1 ->    3    -0.2204     0.1397    -0.0956     0.6096    -0.1570
 1 ->    4     0.1002    -0.1248    -0.1964    -0.0196     0.0118
 1 ->    5     0.1949     0.1157     0.0167    -0.0108     0.0094
 1 ->    6    -0.0990     0.2342     0.2810    -0.0764     0.0420

Electric transition quadrupole moments (Cartesian):

 Transition      Qxy        Qxz        Qyz        Qxx        Qyy        Qzz       norm (a.u.)
----------------------------------------------------------------------------------------------
 1 ->    2     0.1674    -1.2318    -0.2298    -7.0721    -0.1374     0.1820     7.1878
 1 ->    3     0.6261     0.5703     0.3086    -3.3861     0.2618    -0.0979     3.5152
 1 ->    4     0.4705    -0.2261    -0.0458    -4.3299     0.0674     0.0483     4.3623
 1 ->    5     0.6068    -0.1381    -0.0731    -5.8078     0.0263    -0.0362     5.8417
 1 ->    6    -0.6114     0.3243     0.0853     6.9878    -0.0279    -0.0673     7.0229


Building Xtilde...

Building Z-vector RHS...

 Generating 2nd functional diffs
Solving CPSCF equations
Using DIIS solver

 Iter         Residual      
------  --------------------
    1      1.113637635200
    2      1.394240946831
    3      0.087428403743
    4      0.019815253301
    5      0.004853727911
    6      0.003154701821
    7      0.000929616075
    8      0.000187763018
    9      0.000080168697

CPSCF converged

Building X...

 Generating 2nd functional diffs
 Generating 2nd functional diffs
Building Xtilde...

Building Z-vector RHS...

 Generating 2nd functional diffs
Solving CPSCF equations
Using DIIS solver

 Iter         Residual      
------  --------------------
    1      0.950395244070
    2      1.259425641681
    3      0.140131779549
    4      0.016048327978
    5      0.004335165992
    6      0.002465432723
    7      0.000566391492
    8      0.000213483483
    9      0.000082992963

CPSCF converged

Building X...

 Generating 2nd functional diffs
 Generating 2nd functional diffs
Building Xtilde...

Building Z-vector RHS...

 Generating 2nd functional diffs
Solving CPSCF equations
Using DIIS solver

 Iter         Residual      
------  --------------------
    1      0.118222398460
    2      0.129571261962
    3      0.016396108915
    4      0.003540897608
    5      0.002421238006
    6      0.000660137027
    7      0.000239950268
    8      0.000062368640

CPSCF converged

Building X...

 Generating 2nd functional diffs
 Generating 2nd functional diffs
Lower state energy:      -233.0979350511
Upper state energy:      -233.0979164847
Energy difference:          0.0000185664
 Energy calculation finished, energy:  0.000000000E+00

Converting Cartesians to HDLC

Converting Cartesians to HDLC

Converting Cartesians to HDLC
 in dlf_makehessian...
Updating Hessian with the BFGS update, No    18
Testing convergence  in cycle   19
    Energy  0.0000E+00 Target: 1.0000E-04 converged?  yes
  Max step  4.0398E-01 Target: 4.0000E-03 converged?   no
  RMS step  8.2946E-02 Target: 2.6667E-03 converged?   no
  Max grad  4.0920E-02 Target: 1.0000E-03 converged?   no
  RMS grad  1.2524E-02 Target: 6.6667E-04 converged?   no

Converting HDLC to Cartesians
DFTD Energy:    -0.0139278 hartree
Setting up the DFT grid...
| time to set the grid = 0.00 s
DFT grid points: 39783 (2841 points/atom)

                      *** Start SCF Iterations ***

 Iter     DIIS Error       Energy change      Electrons        XC Energy           Energy        Time(s)
----------------------------------------------------------------------------------------------------------
Initial temperature is 5000.000000
| Skip purify step
|    1     0.0438101067    -232.9595261459    43.9915689320   -18.4271862934    -232.9595261459     0.15  
|    2     0.0787313556      +6.1963412047    43.9999914910   -17.7692364588    -226.7631849412     0.16  
|    3     0.0236319224      -0.0580692494    43.9999985714   -17.8512032647    -226.8212541906     0.15  
|    4     0.0169182747      -0.0036338864    43.9999995599   -17.8724269696    -226.8248880769     0.15  
|    5     0.0076179262      -0.0031439263    43.9999998753   -17.8894998687    -226.8280320032     0.15  
|    6     0.0016829664      -0.0007585648    44.0000006521   -17.9009773841    -226.8287905681     0.14  
|    7     0.0005936360      -0.0000464957    44.0000002819   -17.9044267007    -226.8288370638     0.14  
|    8     0.0001157412      -0.0000037490    44.0000004019   -17.9047248319    -226.8288408128     0.14  
|    9     0.0000339717      -0.0000004169    44.0000003795   -17.9045956966    -226.8288412297     0.16  
|   10     0.0000083236      -0.0000000325    44.0000003808   -17.9046523090    -226.8288412623     0.13  
----------------------------------------------------------------------------------------------------------
FINAL ENERGY: -226.8288412623 a.u.
Fractional Occupation Entropy: 0.0000000000
Mermin Free Energy:            -226.8288412623
DISPERSION CONTRIBUTION TO ENERGY: -0.0139278459 a.u.
HOMO-LUMO GAP: 2.748 eV
CENTER OF MASS: {0.002363, -0.004260, 0.003613} ANGS
DIPOLE MOMENT: {-1.693992, -0.238472, -0.709559} (|D| = 1.852012) DEBYE
Writing out molden info

Running Mulliken population analysis...


  Restricted hh-TDA Parameters
--------------------------------------------
Number of occupied orbitals:            23
Number of virtual orbitals:             77
Number of molecular orbitals:          100
Number of basis functions:             106
Multiplicity of target state:      singlet

 Generating 2nd functional diffs
Reference energy:             -232.6343760802
Number of electrons:            46.0000003984
XC energy:                     -18.9534549515

      Davidson Diagonalization Parameters
-----------------------------------------------
Number of roots to find:                    6
Number of guess vectors:                   18
Maximum subspace size:                     60
Number of vectors to save:                  6
Collapse vectors per root:                  2
Number of CSFs:                           276
Maximum Davidson iterations:              100
Residual convergence:                 1.0e-04
Orthogonality tolerance:              1.0e-12
Use incremental sigma vectors:             No

Davidson memory usage: 383.33 kB

Guess Vectors:
  23 &  23 : closed :    -0.713721
  23 &  22 :  open  :    -0.613523
  23 &  21 :  open  :    -0.588338
  22 &  22 : closed :    -0.513324
  23 &  20 :  open  :    -0.494052
  22 &  21 :  open  :    -0.488140
  21 &  21 : closed :    -0.462955
  23 &  17 :  open  :    -0.449690
  23 &  19 :  open  :    -0.410004
  22 &  20 :  open  :    -0.393854
  23 &  18 :  open  :    -0.373748
  23 &  16 :  open  :    -0.372536
  21 &  20 :  open  :    -0.368669
  23 &  15 :  open  :    -0.352876
  22 &  17 :  open  :    -0.349491
  23 &  14 :  open  :    -0.333118
  21 &  17 :  open  :    -0.324307
  23 &  13 :  open  :    -0.311637

  Root           Eigenvalue       Energy Change        Residual
-------------------------------------------------------------------
Iteration:    0   Subspace Size:   18
Root: 1:        -0.59608214        -0.59608214         0.03358990  
Root: 2:        -0.46215947        -0.46215947         0.03125586  
Root: 3:        -0.46062543        -0.46062543         0.03886026  
Root: 4:        -0.39502497        -0.39502497         0.04757497  
Root: 5:        -0.37160870        -0.37160870         0.03563728  
Root: 6:        -0.34837318        -0.34837318         0.04998030  

Iteration:    1   Subspace Size:   24
Root: 1:        -0.59773531        -0.00165317         0.00452256  
Root: 2:        -0.46366651        -0.00150704         0.00753310  
Root: 3:        -0.46360372        -0.00297828         0.00861735  
Root: 4:        -0.40026677        -0.00524180         0.01256115  
Root: 5:        -0.37485133        -0.00324263         0.01169606  
Root: 6:        -0.35520875        -0.00683556         0.01908036  

Iteration:    2   Subspace Size:   30
Root: 1:        -0.59776215        -0.00002685         0.00065790  
Root: 2:        -0.46374788        -0.00008137         0.00154761  
Root: 3:        -0.46373003        -0.00012631         0.00144696  
Root: 4:        -0.40060768        -0.00034090         0.00282893  
Root: 5:        -0.37513254        -0.00028120         0.00371832  
Root: 6:        -0.35597124        -0.00076250         0.00479415  

Iteration:    3   Subspace Size:   36
Root: 1:        -0.59776260        -0.00000044         0.00009996  Converged
Root: 2:        -0.46375101        -0.00000313         0.00032012  
Root: 3:        -0.46373282        -0.00000279         0.00020812  
Root: 4:        -0.40062063        -0.00001295         0.00063669  
Root: 5:        -0.37515966        -0.00002712         0.00103442  
Root: 6:        -0.35601127        -0.00004003         0.00184691  

Iteration:    4   Subspace Size:   41
Root: 1:        -0.59776260        -0.00000000         0.00009163  Converged
Root: 2:        -0.46375112        -0.00000012         0.00005073  Converged
Root: 3:        -0.46373287        -0.00000005         0.00003632  Converged
Root: 4:        -0.40062118        -0.00000055         0.00013220  
Root: 5:        -0.37516147        -0.00000181         0.00028008  
Root: 6:        -0.35601632        -0.00000505         0.00050637  

Iteration:    5   Subspace Size:   44
Root: 1:        -0.59776260        -0.00000000         0.00009111  Converged
Root: 2:        -0.46375112        -0.00000000         0.00003868  Converged
Root: 3:        -0.46373287        -0.00000000         0.00003365  Converged
Root: 4:        -0.40062120        -0.00000002         0.00002547  Converged
Root: 5:        -0.37516158        -0.00000011         0.00008105  Converged
Root: 6:        -0.35601659        -0.00000027         0.00014397  

Iteration:    6   Subspace Size:   45
Root: 1:        -0.59776260        -0.00000000         0.00008503  Converged
Root: 2:        -0.46375112        -0.00000000         0.00003822  Converged
Root: 3:        -0.46373287        -0.00000000         0.00003270  Converged
Root: 4:        -0.40062120        -0.00000000         0.00002243  Converged
Root: 5:        -0.37516159        -0.00000001         0.00005034  Converged
Root: 6:        -0.35601662        -0.00000003         0.00003109  Converged

Davidson converged in 6 iterations
45 sigma vectors were formed

  Root   Mult.   Total Energy (a.u.)   Ex. Energy (a.u.)     Ex. Energy (eV)     Ex. Energy (nm)        Osc. (a.u.)  
-------------------------------------------------------------------------------------------------------------------
     1  singlet       -233.23213868
     2  singlet       -233.09812720          0.13401148          3.64663719        339.99604043          0.22676859
     3  singlet       -233.09810895          0.13402973          3.64713405        339.94972216          0.64746905
     4  singlet       -233.03499728          0.19714140          5.36448959        231.12025592          0.01157382
     5  singlet       -233.00953767          0.22260101          6.05728078        204.68626956          0.00368366
     6  singlet       -232.99039270          0.24174598          6.57824181        188.47622857          0.04381945

Singlet  1: Largest CI coefficients:
  23  &  23 : closed :   0.966876
  22  &  22 : closed :  -0.133442
  21  &  23 :  open  :  -0.100022
  23  &  21 :  open  :  -0.100022

Singlet  2: Largest CI coefficients:
  21  &  23 :  open  :  -0.489450
  23  &  21 :  open  :  -0.489450
  22  &  23 :  open  :  -0.368762
  23  &  22 :  open  :  -0.368762
  22  &  22 : closed :   0.323268
  21  &  22 :  open  :   0.211367
  22  &  21 :  open  :   0.211367
  23  &  23 : closed :  -0.121917

Singlet  3: Largest CI coefficients:
  22  &  23 :  open  :   0.551397
  23  &  22 :  open  :   0.551397
  21  &  23 :  open  :  -0.407796
  23  &  21 :  open  :  -0.407796

Singlet  4: Largest CI coefficients:
  22  &  22 : closed :   0.699001
  20  &  23 :  open  :  -0.385021
  23  &  20 :  open  :  -0.385021
  21  &  22 :  open  :  -0.279597
  22  &  21 :  open  :  -0.279597

Singlet  5: Largest CI coefficients:
  21  &  21 : closed :   0.516347
  22  &  22 : closed :  -0.458635
  20  &  23 :  open  :  -0.353233
  23  &  20 :  open  :  -0.353233
  17  &  23 :  open  :  -0.182226
  23  &  17 :  open  :  -0.182226
  21  &  22 :  open  :  -0.163509
  22  &  21 :  open  :  -0.163509
  21  &  23 :  open  :  -0.141555
  23  &  21 :  open  :  -0.141555
  22  &  23 :  open  :  -0.134006
  23  &  22 :  open  :  -0.134006
  23  &  23 : closed :  -0.115601

Singlet  6: Largest CI coefficients:
  21  &  22 :  open  :  -0.381607
  22  &  21 :  open  :  -0.381607
  20  &  23 :  open  :   0.374287
  23  &  20 :  open  :   0.374287
  21  &  21 : closed :   0.295832
  20  &  22 :  open  :   0.204467
  22  &  20 :  open  :   0.204467
  17  &  23 :  open  :  -0.161232
  23  &  17 :  open  :  -0.161232
  22  &  22 : closed :   0.143760
  20  &  21 :  open  :  -0.117179
  21  &  20 :  open  :  -0.117179
  18  &  23 :  open  :  -0.105998
  23  &  18 :  open  :  -0.105998
  23  &  23 : closed :   0.104854
  19  &  23 :  open  :  -0.102574
  23  &  19 :  open  :  -0.102574

Singlet state dipole moments:

  Root       Dx         Dy         Dz         |D|  (Debye)
------------------------------------------------------------
     1     0.2809    -0.2921    -0.1578     0.4349
     2     4.2080     0.8565    -0.0954     4.2953
     3    -0.4267    -0.7520    -0.3797     0.9443
     4    -5.7724    -0.4047    -0.2542     5.7921
     5     3.9933    -0.7493    -0.8011     4.1412
     6    -2.0415    -0.8702    -0.4691     2.2682

Transition dipole moments between singlet states:

    Transition       Tx         Ty         Tz         |T| (a.u.)
------------------------------------------------------------------
     1 ->    2    -1.5802     0.0990    -0.1774     1.5932
     1 ->    3     2.6617    -0.3120    -0.2532     2.6919
     1 ->    4     0.2873    -0.0370     0.0646     0.2968
     1 ->    5     0.1163    -0.0683     0.0815     0.1576
     1 ->    6    -0.4900     0.1714    -0.0489     0.5214
     2 ->    3     0.2058     0.0000    -0.0004     0.2058
     2 ->    4    -0.7337     0.1201     0.1325     0.7552
     2 ->    5     1.4446    -0.2037    -0.1358     1.4652
     2 ->    6     0.1441    -0.1177    -0.0181     0.1869
     3 ->    4     1.8203    -0.3293    -0.2701     1.8695
     3 ->    5    -2.2201     0.0658    -0.2123     2.2312
     3 ->    6     2.4744    -0.2184    -0.1809     2.4906
     4 ->    5    -1.9375    -0.1052    -0.1131     1.9437
     4 ->    6    -0.9522     0.0836     0.1741     0.9716
     5 ->    6     0.9459     0.0800    -0.0527     0.9507

Magnetic transition dipole moments and rotational strengths:

 Transition      Lx         Ly         Lz       R(len)     R(vel) (a.u.)
------------------------------------------------------------------------
 1 ->    2     0.2880    -0.0292    -0.0420     0.4505    -0.1150
 1 ->    3    -0.2259     0.1348    -0.0954     0.6191    -0.1575
 1 ->    4     0.0927    -0.1212    -0.1868    -0.0191     0.0114
 1 ->    5     0.2001     0.1074     0.0065    -0.0165     0.0123
 1 ->    6    -0.0950     0.2313     0.2740    -0.0728     0.0396

Electric transition quadrupole moments (Cartesian):

 Transition      Qxy        Qxz        Qyz        Qxx        Qyy        Qzz       norm (a.u.)
----------------------------------------------------------------------------------------------
 1 ->    2     0.0708    -1.2096    -0.2322    -7.1379    -0.1412     0.2009     7.2479
 1 ->    3     0.6303     0.5516     0.3141    -3.3340     0.2539    -0.0883     3.4624
 1 ->    4     0.4402    -0.2198    -0.0401    -3.9673     0.0674     0.0408     3.9987
 1 ->    5     0.6281    -0.1765    -0.0746    -6.1579     0.0326    -0.0239     6.1929
 1 ->    6    -0.6064     0.3126     0.0804     6.9019    -0.0183    -0.0619     6.9363


Building Xtilde...

Building Z-vector RHS...

 Generating 2nd functional diffs
Solving CPSCF equations
Using DIIS solver

 Iter         Residual      
------  --------------------
    1      1.098795602316
    2      1.357360878926
    3      0.086891008202
    4      0.019086988275
    5      0.004661851021
    6      0.003078761550
    7      0.000897892286
    8      0.000181503770
    9      0.000078347729

CPSCF converged

Building X...

 Generating 2nd functional diffs
 Generating 2nd functional diffs
Building Xtilde...

Building Z-vector RHS...

 Generating 2nd functional diffs
Solving CPSCF equations
Using DIIS solver

 Iter         Residual      
------  --------------------
    1      0.959932779654
    2      1.269184217263
    3      0.141743110423
    4      0.015983736712
    5      0.004374669655
    6      0.002419909855
    7      0.000576224273
    8      0.000207382299
    9      0.000080866651

CPSCF converged

Building X...

 Generating 2nd functional diffs
 Generating 2nd functional diffs
Building Xtilde...

Building Z-vector RHS...

 Generating 2nd functional diffs
Solving CPSCF equations
Using DIIS solver

 Iter         Residual      
------  --------------------
    1      0.129231251063
    2      0.145072923822
    3      0.017508098298
    4      0.004067386350
    5      0.003037129170
    6      0.000736006993
    7      0.000221300169
    8      0.000060744795

CPSCF converged

Building X...

 Generating 2nd functional diffs
 Generating 2nd functional diffs
Lower state energy:      -233.0981272047
Upper state energy:      -233.0981089456
Energy difference:          0.0000182591
 Energy calculation finished, energy:  0.000000000E+00

Converting Cartesians to HDLC

Converting Cartesians to HDLC

Converting Cartesians to HDLC
 in dlf_makehessian...
Updating Hessian with the BFGS update, No    19
Testing convergence  in cycle   20
    Energy  0.0000E+00 Target: 1.0000E-04 converged?  yes
  Max step  1.7034E+00 Target: 4.0000E-03 converged?   no
  RMS step  2.7660E-01 Target: 2.6667E-03 converged?   no
  Max grad  4.9579E-03 Target: 1.0000E-03 converged?   no
  RMS grad  1.6355E-03 Target: 6.6667E-04 converged?   no

Converting HDLC to Cartesians
DFTD Energy:    -0.0139149 hartree
Setting up the DFT grid...
| time to set the grid = 0.00 s
DFT grid points: 39779 (2841 points/atom)

                      *** Start SCF Iterations ***

 Iter     DIIS Error       Energy change      Electrons        XC Energy           Energy        Time(s)
----------------------------------------------------------------------------------------------------------
Initial temperature is 5000.000000
| Skip purify step
|    1     0.0446383046    -232.9529782422    43.9865689165   -18.4234721760    -232.9529782422     0.16  
|    2     0.0804594466      +6.1883652044    44.0000266532   -17.7669589435    -226.7646130378     0.16  
|    3     0.0239901876      -0.0578275122    44.0000306424   -17.8485268804    -226.8224405501     0.15  
|    4     0.0171753778      -0.0036646287    44.0000310272   -17.8697285609    -226.8261051787     0.15  
|    5     0.0077725831      -0.0030766948    44.0000305627   -17.8864355003    -226.8291818735     0.15  
|    6     0.0017083721      -0.0007673166    44.0000308766   -17.8979464392    -226.8299491902     0.15  
|    7     0.0005832589      -0.0000471769    44.0000304043   -17.9014154320    -226.8299963670     0.14  
|    8     0.0001209705      -0.0000038191    44.0000304965   -17.9017213822    -226.8300001861     0.14  
|    9     0.0000341878      -0.0000004008    44.0000304795   -17.9015972958    -226.8300005869     0.16  
|   10     0.0000088372      -0.0000000327    44.0000304792   -17.9016559414    -226.8300006196     0.13  
----------------------------------------------------------------------------------------------------------
FINAL ENERGY: -226.8300006196 a.u.
Fractional Occupation Entropy: 0.0000000000
Mermin Free Energy:            -226.8300006196
DISPERSION CONTRIBUTION TO ENERGY: -0.0139148675 a.u.
HOMO-LUMO GAP: 2.680 eV
CENTER OF MASS: {0.001568, -0.004697, 0.004957} ANGS
DIPOLE MOMENT: {-1.697830, -0.251072, -0.733599} (|D| = 1.866502) DEBYE
Writing out molden info

Running Mulliken population analysis...


  Restricted hh-TDA Parameters
--------------------------------------------
Number of occupied orbitals:            23
Number of virtual orbitals:             77
Number of molecular orbitals:          100
Number of basis functions:             106
Multiplicity of target state:      singlet

 Generating 2nd functional diffs
Reference energy:             -232.6357104992
Number of electrons:            46.0000318644
XC energy:                     -18.9502806538

      Davidson Diagonalization Parameters
-----------------------------------------------
Number of roots to find:                    6
Number of guess vectors:                   18
Maximum subspace size:                     60
Number of vectors to save:                  6
Collapse vectors per root:                  2
Number of CSFs:                           276
Maximum Davidson iterations:              100
Residual convergence:                 1.0e-04
Orthogonality tolerance:              1.0e-12
Use incremental sigma vectors:             No

Davidson memory usage: 383.33 kB

Guess Vectors:
  23 &  23 : closed :    -0.710306
  23 &  22 :  open  :    -0.612811
  23 &  21 :  open  :    -0.586090
  22 &  22 : closed :    -0.515316
  23 &  20 :  open  :    -0.492184
  22 &  21 :  open  :    -0.488595
  21 &  21 : closed :    -0.461874
  23 &  17 :  open  :    -0.446079
  23 &  19 :  open  :    -0.408206
  22 &  20 :  open  :    -0.394688
  23 &  18 :  open  :    -0.372556
  23 &  16 :  open  :    -0.371322
  21 &  20 :  open  :    -0.367968
  23 &  15 :  open  :    -0.350730
  22 &  17 :  open  :    -0.348584
  23 &  14 :  open  :    -0.332120
  21 &  17 :  open  :    -0.321863
  22 &  19 :  open  :    -0.310711

  Root           Eigenvalue       Energy Change        Residual
-------------------------------------------------------------------
Iteration:    0   Subspace Size:   18
Root: 1:        -0.59298679        -0.59298679         0.03345533  
Root: 2:        -0.46090136        -0.46090136         0.03204555  
Root: 3:        -0.45808895        -0.45808895         0.04283631  
Root: 4:        -0.39495512        -0.39495512         0.04894727  
Root: 5:        -0.37039616        -0.37039616         0.03578553  
Root: 6:        -0.34689887        -0.34689887         0.05332046  

Iteration:    1   Subspace Size:   24
Root: 1:        -0.59460458        -0.00161779         0.00463439  
Root: 2:        -0.46249043        -0.00158907         0.00721101  
Root: 3:        -0.46234093        -0.00425198         0.01070756  
Root: 4:        -0.40063064        -0.00567552         0.01323127  
Root: 5:        -0.37379492        -0.00339876         0.01247946  
Root: 6:        -0.35458199        -0.00768312         0.02416658  

Iteration:    2   Subspace Size:   30
Root: 1:        -0.59463323        -0.00002865         0.00067815  
Root: 2:        -0.46255777        -0.00006734         0.00156150  
Root: 3:        -0.46255140        -0.00021047         0.00185239  
Root: 4:        -0.40101833        -0.00038769         0.00283179  
Root: 5:        -0.37415240        -0.00035748         0.00353863  
Root: 6:        -0.35596692        -0.00138493         0.00701681  

Iteration:    3   Subspace Size:   36
Root: 1:        -0.59463370        -0.00000047         0.00011257  
Root: 2:        -0.46256142        -0.00000365         0.00032161  
Root: 3:        -0.46255523        -0.00000383         0.00023911  
Root: 4:        -0.40103111        -0.00001278         0.00064056  
Root: 5:        -0.37417924        -0.00002684         0.00099482  
Root: 6:        -0.35606092        -0.00009400         0.00199042  

Iteration:    4   Subspace Size:   42
Root: 1:        -0.59463371        -0.00000001         0.00001727  Converged
Root: 2:        -0.46256153        -0.00000011         0.00005544  Converged
Root: 3:        -0.46255530        -0.00000006         0.00004697  Converged
Root: 4:        -0.40103170        -0.00000059         0.00012539  
Root: 5:        -0.37418102        -0.00000179         0.00025344  
Root: 6:        -0.35606626        -0.00000534         0.00047262  

Iteration:    5   Subspace Size:   45
Root: 1:        -0.59463371        -0.00000000         0.00001520  Converged
Root: 2:        -0.46256153        -0.00000000         0.00004258  Converged
Root: 3:        -0.46255530        -0.00000000         0.00004544  Converged
Root: 4:        -0.40103171        -0.00000001         0.00002699  Converged
Root: 5:        -0.37418111        -0.00000009         0.00006931  Converged
Root: 6:        -0.35606647        -0.00000021         0.00011241  

Iteration:    6   Subspace Size:   46
Root: 1:        -0.59463371        -0.00000000         0.00001536  Converged
Root: 2:        -0.46256153        -0.00000000         0.00004270  Converged
Root: 3:        -0.46255530        -0.00000000         0.00004541  Converged
Root: 4:        -0.40103171        -0.00000000         0.00002623  Converged
Root: 5:        -0.37418112        -0.00000000         0.00005269  Converged
Root: 6:        -0.35606648        -0.00000001         0.00002241  Converged

Davidson converged in 6 iterations
46 sigma vectors were formed

  Root   Mult.   Total Energy (a.u.)   Ex. Energy (a.u.)     Ex. Energy (eV)     Ex. Energy (nm)        Osc. (a.u.)  
-------------------------------------------------------------------------------------------------------------------
     1  singlet       -233.23034420
     2  singlet       -233.09827203          0.13207217          3.59386606        344.98842949          0.09893980
     3  singlet       -233.09826580          0.13207841          3.59403579        344.97213743          0.76421180
     4  singlet       -233.03674221          0.19360199          5.26817737        235.34557019          0.01268011
     5  singlet       -233.00989162          0.22045259          5.99881910        206.68104604          0.00540241
     6  singlet       -232.99177698          0.23856722          6.49174332        190.98755843          0.04605165

Singlet  1: Largest CI coefficients:
  23  &  23 : closed :  -0.965937
  22  &  22 : closed :   0.139032

Singlet  2: Largest CI coefficients:
  21  &  23 :  open  :  -0.561157
  23  &  21 :  open  :  -0.561157
  22  &  22 : closed :   0.336117
  22  &  23 :  open  :  -0.243229
  23  &  22 :  open  :  -0.243229
  21  &  22 :  open  :   0.198516
  22  &  21 :  open  :   0.198516
  23  &  23 : closed :  -0.114405

Singlet  3: Largest CI coefficients:
  22  &  23 :  open  :   0.616852
  23  &  22 :  open  :   0.616852
  21  &  23 :  open  :  -0.296332
  23  &  21 :  open  :  -0.296332
  21  &  22 :  open  :  -0.119054
  22  &  21 :  open  :  -0.119054

Singlet  4: Largest CI coefficients:
  22  &  22 : closed :   0.715275
  20  &  23 :  open  :  -0.367271
  23  &  20 :  open  :  -0.367271
  21  &  22 :  open  :  -0.282078
  22  &  21 :  open  :  -0.282078

Singlet  5: Largest CI coefficients:
  21  &  21 : closed :  -0.504021
  22  &  22 : closed :   0.441527
  20  &  23 :  open  :   0.367113
  23  &  20 :  open  :   0.367113
  17  &  23 :  open  :   0.178736
  23  &  17 :  open  :   0.178736
  21  &  22 :  open  :   0.168368
  22  &  21 :  open  :   0.168368
  21  &  23 :  open  :   0.148644
  23  &  21 :  open  :   0.148644
  22  &  23 :  open  :   0.133276
  23  &  22 :  open  :   0.133276
  23  &  23 : closed :   0.119527
  20  &  22 :  open  :   0.106887
  22  &  20 :  open  :   0.106887

Singlet  6: Largest CI coefficients:
  21  &  22 :  open  :   0.380666
  22  &  21 :  open  :   0.380666
  20  &  23 :  open  :  -0.378257
  23  &  20 :  open  :  -0.378257
  21  &  21 : closed :  -0.307566
  20  &  22 :  open  :  -0.207148
  22  &  20 :  open  :  -0.207148
  17  &  23 :  open  :   0.162556
  23  &  17 :  open  :   0.162556
  22  &  22 : closed :  -0.120962
  20  &  21 :  open  :   0.111567
  21  &  20 :  open  :   0.111567
  18  &  23 :  open  :   0.107215
  23  &  18 :  open  :   0.107215
  23  &  23 : closed :  -0.100916

Singlet state dipole moments:

  Root       Dx         Dy         Dz         |D|  (Debye)
------------------------------------------------------------
     1     0.2463    -0.3120    -0.1394     0.4213
     2     4.0984     0.7859    -0.1142     4.1746
     3    -0.3680    -0.7010    -0.3411     0.8621
     4    -5.6194    -0.4148    -0.2307     5.6394
     5     3.8087    -0.7993    -0.8138     3.9759
     6    -1.6417    -0.9027    -0.5067     1.9408

Transition dipole moments between singlet states:

    Transition       Tx         Ty         Tz         |T| (a.u.)
------------------------------------------------------------------
     1 ->    2     1.0374    -0.0157     0.2173     1.0600
     1 ->    3    -2.9215     0.3182     0.2068     2.9460
     1 ->    4    -0.3051     0.0338    -0.0631     0.3134
     1 ->    5     0.1528    -0.0798     0.0840     0.1917
     1 ->    6    -0.5055     0.1749    -0.0589     0.5381
     2 ->    3    -0.1198    -0.1243    -0.0213     0.1739
     2 ->    4    -0.3565     0.0499     0.0756     0.3678
     2 ->    5    -0.9349     0.1780     0.1661     0.9660
     2 ->    6    -0.6884     0.1625     0.0557     0.7095
     3 ->    4     2.1099    -0.3438    -0.2923     2.1576
     3 ->    5     2.4789    -0.0946     0.1818     2.4874
     3 ->    6    -2.2722     0.1878     0.1633     2.2858
     4 ->    5     1.9839     0.1018     0.1180     1.9900
     4 ->    6     0.9525    -0.0689    -0.1743     0.9708
     5 ->    6     1.0721     0.0829    -0.0541     1.0767

Magnetic transition dipole moments and rotational strengths:

 Transition      Lx         Ly         Lz       R(len)     R(vel) (a.u.)
------------------------------------------------------------------------
 1 ->    2    -0.2357     0.0005     0.0547     0.2326    -0.0596
 1 ->    3     0.2852    -0.1342     0.0882     0.8576    -0.2145
 1 ->    4    -0.0839     0.1174     0.1774    -0.0184     0.0110
 1 ->    5     0.2046     0.1019    -0.0017    -0.0230     0.0156
 1 ->    6    -0.0905     0.2314     0.2696    -0.0703     0.0378

Electric transition quadrupole moments (Cartesian):

 Transition      Qxy        Qxz        Qyz        Qxx        Qyy        Qzz       norm (a.u.)
----------------------------------------------------------------------------------------------
 1 ->    2    -0.1100     1.0489     0.1651     7.7057     0.0913    -0.1968     7.7823
 1 ->    3    -0.6231    -0.7690    -0.3619     1.7293    -0.2735     0.1192     2.0470
 1 ->    4    -0.4183     0.2108     0.0343     3.6334    -0.0654    -0.0333     3.6644
 1 ->    5     0.6525    -0.2053    -0.0771    -6.4860     0.0367    -0.0135     6.5225
 1 ->    6    -0.6050     0.3047     0.0754     6.8129    -0.0085    -0.0578     6.8472


Building Xtilde...

Building Z-vector RHS...

 Generating 2nd functional diffs
Solving CPSCF equations
Using DIIS solver

 Iter         Residual      
------  --------------------
    1      1.079916524455
    2      1.321550290885
    3      0.080930273608
    4      0.016368502038
    5      0.004081699483
    6      0.002722572384
    7      0.000729644077
    8      0.000143664971
    9      0.000065484841

CPSCF converged

Building X...

 Generating 2nd functional diffs
 Generating 2nd functional diffs
Building Xtilde...

Building Z-vector RHS...

 Generating 2nd functional diffs
Solving CPSCF equations
Using DIIS solver

 Iter         Residual      
------  --------------------
    1      0.943910978544
    2      1.236737760924
    3      0.145085564897
    4      0.014691152349
    5      0.004800843965
    6      0.002234608033
    7      0.000635026318
    8      0.000150618199
    9      0.000063432621

CPSCF converged

Building X...

 Generating 2nd functional diffs
 Generating 2nd functional diffs
Building Xtilde...

Building Z-vector RHS...

 Generating 2nd functional diffs
Solving CPSCF equations
Using DIIS solver

 Iter         Residual      
------  --------------------
    1      0.221294990742
    2      0.291943009171
    3      0.027443107712
    4      0.007135488758
    5      0.003027023498
    6      0.000701927690
    7      0.000302345411
    8      0.000069885607

CPSCF converged

Building X...

 Generating 2nd functional diffs
 Generating 2nd functional diffs
Lower state energy:      -233.0982720325
Upper state energy:      -233.0982657951
Energy difference:          0.0000062374
 Energy calculation finished, energy:  0.000000000E+00

Converting Cartesians to HDLC

Converting Cartesians to HDLC

Converting Cartesians to HDLC
 in dlf_makehessian...
Updating Hessian with the BFGS update, No    20
Testing convergence  in cycle   21
    Energy  0.0000E+00 Target: 1.0000E-04 converged?  yes
  Max step  6.1324E-02 Target: 4.0000E-03 converged?   no
  RMS step  1.4785E-02 Target: 2.6667E-03 converged?   no
  Max grad  5.7125E-03 Target: 1.0000E-03 converged?   no
  RMS grad  2.7452E-03 Target: 6.6667E-04 converged?   no

Converting HDLC to Cartesians
DFTD Energy:    -0.0139015 hartree
Setting up the DFT grid...
| time to set the grid = 0.00 s
DFT grid points: 39785 (2841 points/atom)

                      *** Start SCF Iterations ***

 Iter     DIIS Error       Energy change      Electrons        XC Energy           Energy        Time(s)
----------------------------------------------------------------------------------------------------------
Initial temperature is 5000.000000
| Skip purify step
|    1     0.0450613441    -232.9496844885    43.9857649371   -18.4193558592    -232.9496844885     0.15  
|    2     0.0818529417      +6.1839289594    44.0000577425   -17.7635401551    -226.7657555292     0.16  
|    3     0.0241969181      -0.0577779596    44.0000589856   -17.8447317975    -226.8235334888     0.15  
|    4     0.0173949773      -0.0036901161    44.0000587928   -17.8659218752    -226.8272236049     0.15  
|    5     0.0079151722      -0.0030386241    44.0000576749   -17.8823656563    -226.8302622289     0.15  
|    6     0.0017899124      -0.0007831643    44.0000575512   -17.8939499056    -226.8310453933     0.14  
|    7     0.0005819959      -0.0000490736    44.0000569954   -17.8974896448    -226.8310944668     0.14  
|    8     0.0001238800      -0.0000039447    44.0000570573   -17.8978191785    -226.8310984116     0.14  
|    9     0.0000345545      -0.0000004005    44.0000570439   -17.8977019522    -226.8310988120     0.16  
|   10     0.0000094303      -0.0000000332    44.0000570412   -17.8977627173    -226.8310988452     0.13  
----------------------------------------------------------------------------------------------------------
FINAL ENERGY: -226.8310988452 a.u.
Fractional Occupation Entropy: 0.0000000000
Mermin Free Energy:            -226.8310988452
DISPERSION CONTRIBUTION TO ENERGY: -0.0139015094 a.u.
HOMO-LUMO GAP: 2.621 eV
CENTER OF MASS: {0.001523, -0.005669, 0.005606} ANGS
DIPOLE MOMENT: {-1.705605, -0.262605, -0.750271} (|D| = 1.881743) DEBYE
Writing out molden info

Running Mulliken population analysis...


  Restricted hh-TDA Parameters
--------------------------------------------
Number of occupied orbitals:            23
Number of virtual orbitals:             77
Number of molecular orbitals:          100
Number of basis functions:             106
Multiplicity of target state:      singlet

 Generating 2nd functional diffs
Reference energy:             -232.6369817894
Number of electrons:            46.0000596340
XC energy:                     -18.9461562119

      Davidson Diagonalization Parameters
-----------------------------------------------
Number of roots to find:                    6
Number of guess vectors:                   18
Maximum subspace size:                     60
Number of vectors to save:                  6
Collapse vectors per root:                  2
Number of CSFs:                           276
Maximum Davidson iterations:              100
Residual convergence:                 1.0e-04
Orthogonality tolerance:              1.0e-12
Use incremental sigma vectors:             No

Davidson memory usage: 383.33 kB

Guess Vectors:
  23 &  23 : closed :    -0.707164
  23 &  22 :  open  :    -0.612084
  23 &  21 :  open  :    -0.583917
  22 &  22 : closed :    -0.517004
  23 &  20 :  open  :    -0.490485
  22 &  21 :  open  :    -0.488837
  21 &  21 : closed :    -0.460670
  23 &  17 :  open  :    -0.442770
  23 &  19 :  open  :    -0.406663
  22 &  20 :  open  :    -0.395404
  23 &  18 :  open  :    -0.371141
  23 &  16 :  open  :    -0.370111
  21 &  20 :  open  :    -0.367237
  23 &  15 :  open  :    -0.348979
  22 &  17 :  open  :    -0.347690
  23 &  14 :  open  :    -0.331315
  21 &  17 :  open  :    -0.319523
  22 &  19 :  open  :    -0.311583

  Root           Eigenvalue       Energy Change        Residual
-------------------------------------------------------------------
Iteration:    0   Subspace Size:   18
Root: 1:        -0.59014735        -0.59014735         0.03349574  
Root: 2:        -0.45972682        -0.45972682         0.03222505  
Root: 3:        -0.45695862        -0.45695862         0.04281358  
Root: 4:        -0.39539687        -0.39539687         0.04894317  
Root: 5:        -0.36939852        -0.36939852         0.03546934  
Root: 6:        -0.34666958        -0.34666958         0.05348036  

Iteration:    1   Subspace Size:   24
Root: 1:        -0.59178087        -0.00163352         0.00470775  
Root: 2:        -0.46135112        -0.00162430         0.00728492  
Root: 3:        -0.46120750        -0.00424888         0.01071194  
Root: 4:        -0.40102061        -0.00562374         0.01317560  
Root: 5:        -0.37272338        -0.00332486         0.01220862  
Root: 6:        -0.35450123        -0.00783165         0.02414602  

Iteration:    2   Subspace Size:   30
Root: 1:        -0.59181053        -0.00002966         0.00069019  
Root: 2:        -0.46142128        -0.00007016         0.00184998  
Root: 3:        -0.46141795        -0.00021045         0.00157895  
Root: 4:        -0.40140229        -0.00038168         0.00283375  
Root: 5:        -0.37306582        -0.00034244         0.00342229  
Root: 6:        -0.35587776        -0.00137653         0.00693065  

Iteration:    3   Subspace Size:   36
Root: 1:        -0.59181102        -0.00000048         0.00011548  
Root: 2:        -0.46142647        -0.00000519         0.00029694  
Root: 3:        -0.46142030        -0.00000235         0.00027530  
Root: 4:        -0.40141499        -0.00001270         0.00065059  
Root: 5:        -0.37309126        -0.00002544         0.00097770  
Root: 6:        -0.35597147        -0.00009371         0.00199538  

Iteration:    4   Subspace Size:   42
Root: 1:        -0.59181103        -0.00000001         0.00001785  Converged
Root: 2:        -0.46142656        -0.00000010         0.00005798  Converged
Root: 3:        -0.46142038        -0.00000008         0.00004424  Converged
Root: 4:        -0.40141559        -0.00000060         0.00012759  
Root: 5:        -0.37309300        -0.00000174         0.00024917  
Root: 6:        -0.35597694        -0.00000547         0.00047337  

Iteration:    5   Subspace Size:   45
Root: 1:        -0.59181103        -0.00000000         0.00001575  Converged
Root: 2:        -0.46142656        -0.00000000         0.00005052  Converged
Root: 3:        -0.46142038        -0.00000000         0.00003675  Converged
Root: 4:        -0.40141561        -0.00000001         0.00002712  Converged
Root: 5:        -0.37309309        -0.00000009         0.00006844  Converged
Root: 6:        -0.35597716        -0.00000021         0.00011239  

Iteration:    6   Subspace Size:   46
Root: 1:        -0.59181103        -0.00000000         0.00001593  Converged
Root: 2:        -0.46142656        -0.00000000         0.00005039  Converged
Root: 3:        -0.46142038        -0.00000000         0.00003671  Converged
Root: 4:        -0.40141561        -0.00000000         0.00002613  Converged
Root: 5:        -0.37309309        -0.00000000         0.00005092  Converged
Root: 6:        -0.35597717        -0.00000002         0.00002280  Converged

Davidson converged in 6 iterations
46 sigma vectors were formed

  Root   Mult.   Total Energy (a.u.)   Ex. Energy (a.u.)     Ex. Energy (eV)     Ex. Energy (nm)        Osc. (a.u.)  
-------------------------------------------------------------------------------------------------------------------
     1  singlet       -233.22879282
     2  singlet       -233.09840835          0.13038446          3.54794116        349.45399318          0.23832156
     3  singlet       -233.09840217          0.13039065          3.54810950        349.43741357          0.61478445
     4  singlet       -233.03839740          0.19039542          5.18092216        239.30917474          0.01407437
     5  singlet       -233.01007488          0.21871794          5.95161687        208.32023194          0.00759254
     6  singlet       -232.99295896          0.23583386          6.41736465        193.20114647          0.04792350

Singlet  1: Largest CI coefficients:
  23  &  23 : closed :   0.965008
  22  &  22 : closed :  -0.144068

Singlet  2: Largest CI coefficients:
  21  &  23 :  open  :   0.578997
  23  &  21 :  open  :   0.578997
  22  &  23 :  open  :  -0.334505
  23  &  22 :  open  :  -0.334505
  22  &  22 : closed :  -0.210424

Singlet  3: Largest CI coefficients:
  22  &  23 :  open  :  -0.572194
  23  &  22 :  open  :  -0.572194
  22  &  22 : closed :   0.269497
  21  &  23 :  open  :  -0.254052
  23  &  21 :  open  :  -0.254052
  21  &  22 :  open  :   0.232418
  22  &  21 :  open  :   0.232418
  23  &  23 : closed :  -0.112550

Singlet  4: Largest CI coefficients:
  22  &  22 : closed :  -0.728185
  20  &  23 :  open  :   0.351580
  23  &  20 :  open  :   0.351580
  21  &  22 :  open  :   0.284675
  22  &  21 :  open  :   0.284675

Singlet  5: Largest CI coefficients:
  21  &  21 : closed :   0.490678
  22  &  22 : closed :  -0.425677
  20  &  23 :  open  :  -0.380497
  23  &  20 :  open  :  -0.380497
  17  &  23 :  open  :  -0.176116
  23  &  17 :  open  :  -0.176116
  21  &  22 :  open  :  -0.170303
  22  &  21 :  open  :  -0.170303
  21  &  23 :  open  :  -0.154256
  23  &  21 :  open  :  -0.154256
  22  &  23 :  open  :  -0.132150
  23  &  22 :  open  :  -0.132150
  23  &  23 : closed :  -0.123260
  20  &  22 :  open  :  -0.115890
  22  &  20 :  open  :  -0.115890

Singlet  6: Largest CI coefficients:
  21  &  22 :  open  :  -0.380883
  22  &  21 :  open  :  -0.380883
  20  &  23 :  open  :   0.379123
  23  &  20 :  open  :   0.379123
  21  &  21 : closed :   0.317567
  20  &  22 :  open  :   0.208090
  22  &  20 :  open  :   0.208090
  17  &  23 :  open  :  -0.164809
  23  &  17 :  open  :  -0.164809
  20  &  21 :  open  :  -0.106235
  21  &  20 :  open  :  -0.106235
  18  &  23 :  open  :  -0.105751
  23  &  18 :  open  :  -0.105751

Singlet state dipole moments:

  Root       Dx         Dy         Dz         |D|  (Debye)
------------------------------------------------------------
     1     0.2071    -0.3296    -0.1234     0.4084
     2     1.1771    -0.4385    -0.2881     1.2888
     3     2.4640     0.5082    -0.1430     2.5199
     4    -5.4241    -0.4343    -0.2122     5.4456
     5     3.5931    -0.8497    -0.8190     3.7819
     6    -1.2542    -0.9333    -0.5378     1.6532

Transition dipole moments between singlet states:

    Transition       Tx         Ty         Tz         |T| (a.u.)
------------------------------------------------------------------
     1 ->    2    -1.6118     0.2453     0.2893     1.6558
     1 ->    3    -2.6520     0.1944    -0.0396     2.6594
     1 ->    4    -0.3261     0.0314    -0.0597     0.3330
     1 ->    5     0.1902    -0.0923     0.0859     0.2282
     1 ->    6    -0.5185     0.1787    -0.0639     0.5521
     2 ->    3    -0.8101    -0.2601    -0.0325     0.8514
     2 ->    4     1.5483    -0.2362    -0.1789     1.5764
     2 ->    5     1.3783     0.0391     0.2406     1.3997
     2 ->    6    -2.1328     0.2503     0.1565     2.1531
     3 ->    4     1.6984    -0.2522    -0.2411     1.7338
     3 ->    5     2.2532    -0.1868    -0.0085     2.2609
     3 ->    6    -0.7825    -0.0133     0.0528     0.7844
     4 ->    5     2.0257     0.0985     0.1235     2.0318
     4 ->    6     0.9525    -0.0531    -0.1715     0.9693
     5 ->    6     1.1808     0.0837    -0.0541     1.1850

Magnetic transition dipole moments and rotational strengths:

 Transition      Lx         Ly         Lz       R(len)     R(vel) (a.u.)
------------------------------------------------------------------------
 1 ->    2     0.0808    -0.1032     0.1033     0.1256    -0.0335
 1 ->    3     0.3641    -0.0820     0.0215     0.9823    -0.2419
 1 ->    4    -0.0748     0.1130     0.1695    -0.0178     0.0107
 1 ->    5     0.2082     0.0981    -0.0090    -0.0298     0.0189
 1 ->    6    -0.0862     0.2324     0.2671    -0.0692     0.0366

Electric transition quadrupole moments (Cartesian):

 Transition      Qxy        Qxz        Qyz        Qxx        Qyy        Qzz       norm (a.u.)
----------------------------------------------------------------------------------------------
 1 ->    2    -0.5203     0.0513    -0.1849     6.1094    -0.1527    -0.0480     6.1366
 1 ->    3    -0.3791    -1.2820    -0.3633    -5.0220    -0.2444     0.2333     5.2206
 1 ->    4    -0.4060     0.1977     0.0288     3.3445    -0.0614    -0.0264     3.3757
 1 ->    5     0.6811    -0.2256    -0.0810    -6.7892     0.0386    -0.0054     6.8276
 1 ->    6    -0.6055     0.2971     0.0708     6.7114     0.0007    -0.0538     6.7458


Building Xtilde...

Building Z-vector RHS...

 Generating 2nd functional diffs
Solving CPSCF equations
Using DIIS solver

 Iter         Residual      
------  --------------------
    1      0.876399693079
    2      1.098246726846
    3      0.126138834619
    4      0.018452518744
    5      0.003809163196
    6      0.002786951786
    7      0.000627791629
    8      0.000209798197
    9      0.000068196041

CPSCF converged

Building X...

 Generating 2nd functional diffs
 Generating 2nd functional diffs
Building Xtilde...

Building Z-vector RHS...

 Generating 2nd functional diffs
Solving CPSCF equations
Using DIIS solver

 Iter         Residual      
------  --------------------
    1      0.859995237837
    2      0.974688716209
    3      0.090993455785
    4      0.007336892599
    5      0.004942963520
    6      0.001067087278
    7      0.000900198495
    8      0.000147721690
    9      0.000077161354

CPSCF converged

Building X...

 Generating 2nd functional diffs
 Generating 2nd functional diffs
Building Xtilde...

Building Z-vector RHS...

 Generating 2nd functional diffs
Solving CPSCF equations
Using DIIS solver

 Iter         Residual      
------  --------------------
    1      0.565809923415
    2      0.793260959735
    3      0.047438652444
    4      0.007724690213
    5      0.004225493508
    6      0.000690804425
    7      0.000259742554
    8      0.000089884066

CPSCF converged

Building X...

 Generating 2nd functional diffs
 Generating 2nd functional diffs
Lower state energy:      -233.0984083537
Upper state energy:      -233.0984021674
Energy difference:          0.0000061863
 Energy calculation finished, energy:  0.000000000E+00

Converting Cartesians to HDLC

Converting Cartesians to HDLC

Converting Cartesians to HDLC
 in dlf_makehessian...
Updating Hessian with the BFGS update, No    21
Testing convergence  in cycle   22
    Energy  0.0000E+00 Target: 1.0000E-04 converged?  yes
  Max step  1.5448E-01 Target: 4.0000E-03 converged?   no
  RMS step  3.5826E-02 Target: 2.6667E-03 converged?   no
  Max grad  3.2530E-02 Target: 1.0000E-03 converged?   no
  RMS grad  9.0887E-03 Target: 6.6667E-04 converged?   no

Converting HDLC to Cartesians
DFTD Energy:    -0.0138896 hartree
Setting up the DFT grid...
| time to set the grid = 0.00 s
DFT grid points: 39787 (2841 points/atom)

                      *** Start SCF Iterations ***

 Iter     DIIS Error       Energy change      Electrons        XC Energy           Energy        Time(s)
----------------------------------------------------------------------------------------------------------
Initial temperature is 5000.000000
| Skip purify step
|    1     0.0451382633    -232.9483173914    43.9867852771   -18.4155637618    -232.9483173914     0.15  
|    2     0.0832680154      +6.1819181327    44.0000833282   -17.7601627072    -226.7663992586     0.16  
|    3     0.0243001272      -0.0581164046    44.0000822757   -17.8410452561    -226.8245156633     0.15  
|    4     0.0175094652      -0.0037223174    44.0000815856   -17.8624012339    -226.8282379806     0.15  
|    5     0.0078691736      -0.0030389234    44.0000799390   -17.8787953284    -226.8312769040     0.15  
|    6     0.0018055324      -0.0007734078    44.0000794328   -17.8902326683    -226.8320503118     0.14  
|    7     0.0005777859      -0.0000491642    44.0000788239   -17.8937633998    -226.8320994760     0.14  
|    8     0.0001251700      -0.0000039474    44.0000788539   -17.8940961960    -226.8321034235     0.14  
|    9     0.0000340878      -0.0000003970    44.0000788429   -17.8939817529    -226.8321038204     0.16  
|   10     0.0000094699      -0.0000000326    44.0000788381   -17.8940408899    -226.8321038531     0.13  
----------------------------------------------------------------------------------------------------------
FINAL ENERGY: -226.8321038531 a.u.
Fractional Occupation Entropy: 0.0000000000
Mermin Free Energy:            -226.8321038531
DISPERSION CONTRIBUTION TO ENERGY: -0.0138896258 a.u.
HOMO-LUMO GAP: 2.565 eV
CENTER OF MASS: {0.001966, -0.007150, 0.005454} ANGS
DIPOLE MOMENT: {-1.723671, -0.278000, -0.762343} (|D| = 1.905122) DEBYE
Writing out molden info

Running Mulliken population analysis...


  Restricted hh-TDA Parameters
--------------------------------------------
Number of occupied orbitals:            23
Number of virtual orbitals:             77
Number of molecular orbitals:          100
Number of basis functions:             106
Multiplicity of target state:      singlet

 Generating 2nd functional diffs
Reference energy:             -232.6382013257
Number of electrons:            46.0000824216
XC energy:                     -18.9422132940

      Davidson Diagonalization Parameters
-----------------------------------------------
Number of roots to find:                    6
Number of guess vectors:                   18
Maximum subspace size:                     60
Number of vectors to save:                  6
Collapse vectors per root:                  2
Number of CSFs:                           276
Maximum Davidson iterations:              100
Residual convergence:                 1.0e-04
Orthogonality tolerance:              1.0e-12
Use incremental sigma vectors:             No

Davidson memory usage: 383.33 kB

Guess Vectors:
  23 &  23 : closed :    -0.704088
  23 &  22 :  open  :    -0.611329
  23 &  21 :  open  :    -0.581807
  22 &  22 : closed :    -0.518570
  22 &  21 :  open  :    -0.489048
  23 &  20 :  open  :    -0.488836
  21 &  21 : closed :    -0.459526
  23 &  17 :  open  :    -0.439415
  23 &  19 :  open  :    -0.405227
  22 &  20 :  open  :    -0.396077
  23 &  18 :  open  :    -0.369378
  23 &  16 :  open  :    -0.368815
  21 &  20 :  open  :    -0.366555
  23 &  15 :  open  :    -0.347692
  22 &  17 :  open  :    -0.346656
  23 &  14 :  open  :    -0.330624
  21 &  17 :  open  :    -0.317134
  22 &  19 :  open  :    -0.312468

  Root           Eigenvalue       Energy Change        Residual
-------------------------------------------------------------------
Iteration:    0   Subspace Size:   18
Root: 1:        -0.58745269        -0.58745269         0.03350599  
Root: 2:        -0.45861910        -0.45861910         0.03242356  
Root: 3:        -0.45588953        -0.45588953         0.04280593  
Root: 4:        -0.39591695        -0.39591695         0.04884818  
Root: 5:        -0.36827043        -0.36827043         0.03509541  
Root: 6:        -0.34633959        -0.34633959         0.05373453  

Iteration:    1   Subspace Size:   24
Root: 1:        -0.58909884        -0.00164615         0.00476559  
Root: 2:        -0.46028115        -0.00166205         0.00737268  
Root: 3:        -0.46014409        -0.00425456         0.01073011  
Root: 4:        -0.40146523        -0.00554828         0.01310272  
Root: 5:        -0.37150971        -0.00323928         0.01194000  
Root: 6:        -0.35433991        -0.00800031         0.02419585  

Iteration:    2   Subspace Size:   30
Root: 1:        -0.58912933        -0.00003049         0.00069771  
Root: 2:        -0.46035961        -0.00007846         0.00197754  
Root: 3:        -0.46034971        -0.00020562         0.00143916  
Root: 4:        -0.40184068        -0.00037545         0.00282798  
Root: 5:        -0.37183704        -0.00032733         0.00333156  
Root: 6:        -0.35571730        -0.00137739         0.00687347  

Iteration:    3   Subspace Size:   36
Root: 1:        -0.58912982        -0.00000050         0.00011718  
Root: 2:        -0.46036497        -0.00000536         0.00029542  
Root: 3:        -0.46035198        -0.00000227         0.00028360  
Root: 4:        -0.40185322        -0.00001253         0.00065455  
Root: 5:        -0.37186128        -0.00002424         0.00095999  
Root: 6:        -0.35581086        -0.00009356         0.00199744  

Iteration:    4   Subspace Size:   42
Root: 1:        -0.58912983        -0.00000001         0.00001820  Converged
Root: 2:        -0.46036506        -0.00000009         0.00005778  Converged
Root: 3:        -0.46035207        -0.00000009         0.00004513  Converged
Root: 4:        -0.40185382        -0.00000060         0.00012892  
Root: 5:        -0.37186296        -0.00000168         0.00024478  
Root: 6:        -0.35581642        -0.00000556         0.00047285  

Iteration:    5   Subspace Size:   45
Root: 1:        -0.58912983        -0.00000000         0.00001604  Converged
Root: 2:        -0.46036506        -0.00000000         0.00005011  Converged
Root: 3:        -0.46035207        -0.00000000         0.00003753  Converged
Root: 4:        -0.40185383        -0.00000001         0.00002682  Converged
Root: 5:        -0.37186305        -0.00000009         0.00006753  Converged
Root: 6:        -0.35581664        -0.00000021         0.00011242  

Iteration:    6   Subspace Size:   46
Root: 1:        -0.58912983        -0.00000000         0.00001623  Converged
Root: 2:        -0.46036506        -0.00000000         0.00004972  Converged
Root: 3:        -0.46035207        -0.00000000         0.00003749  Converged
Root: 4:        -0.40185383        -0.00000000         0.00002559  Converged
Root: 5:        -0.37186306        -0.00000000         0.00004948  Converged
Root: 6:        -0.35581665        -0.00000002         0.00002317  Converged

Davidson converged in 6 iterations
46 sigma vectors were formed

  Root   Mult.   Total Energy (a.u.)   Ex. Energy (a.u.)     Ex. Energy (eV)     Ex. Energy (nm)        Osc. (a.u.)  
-------------------------------------------------------------------------------------------------------------------
     1  singlet       -233.22733116
     2  singlet       -233.09856639          0.12876477          3.50386716        353.84966087          0.25911578
     3  singlet       -233.09855339          0.12877777          3.50422073        353.81395796          0.58371091
     4  singlet       -233.04005516          0.18727600          5.09603851        243.29529775          0.01603103
     5  singlet       -233.01006438          0.21726678          5.91212887        209.71163432          0.01051769
     6  singlet       -232.99401798          0.23331318          6.34877368        195.28845548          0.04964127

Singlet  1: Largest CI coefficients:
  23  &  23 : closed :   0.963951
  22  &  22 : closed :  -0.148714

Singlet  2: Largest CI coefficients:
  21  &  23 :  open  :   0.566039
  23  &  21 :  open  :   0.566039
  22  &  23 :  open  :  -0.360949
  23  &  22 :  open  :  -0.360949
  22  &  22 : closed :  -0.197520

Singlet  3: Largest CI coefficients:
  22  &  23 :  open  :  -0.555203
  23  &  22 :  open  :  -0.555203
  22  &  22 : closed :   0.288002
  21  &  23 :  open  :  -0.276575
  23  &  21 :  open  :  -0.276575
  21  &  22 :  open  :   0.235858
  22  &  21 :  open  :   0.235858
  23  &  23 : closed :  -0.113621

Singlet  4: Largest CI coefficients:
  22  &  22 : closed :  -0.738573
  20  &  23 :  open  :   0.336458
  23  &  20 :  open  :   0.336458
  21  &  22 :  open  :   0.288576
  22  &  21 :  open  :   0.288576
  23  &  23 : closed :  -0.103980

Singlet  5: Largest CI coefficients:
  21  &  21 : closed :   0.476635
  22  &  22 : closed :  -0.409528
  20  &  23 :  open  :  -0.394415
  23  &  20 :  open  :  -0.394415
  17  &  23 :  open  :  -0.173857
  23  &  17 :  open  :  -0.173857
  21  &  22 :  open  :  -0.168752
  22  &  21 :  open  :  -0.168752
  21  &  23 :  open  :  -0.158936
  23  &  21 :  open  :  -0.158936
  22  &  23 :  open  :  -0.130757
  23  &  22 :  open  :  -0.130757
  23  &  23 : closed :  -0.127183
  20  &  22 :  open  :  -0.125170
  22  &  20 :  open  :  -0.125170

Singlet  6: Largest CI coefficients:
  21  &  22 :  open  :  -0.381826
  22  &  21 :  open  :  -0.381826
  20  &  23 :  open  :   0.377710
  23  &  20 :  open  :   0.377710
  21  &  21 : closed :   0.328440
  20  &  22 :  open  :   0.207611
  22  &  20 :  open  :   0.207611
  17  &  23 :  open  :  -0.167406
  23  &  17 :  open  :  -0.167406
  18  &  23 :  open  :  -0.101952
  23  &  18 :  open  :  -0.101952
  20  &  21 :  open  :  -0.100968
  21  &  20 :  open  :  -0.100968

Singlet state dipole moments:

  Root       Dx         Dy         Dz         |D|  (Debye)
------------------------------------------------------------
     1     0.1587    -0.3478    -0.1103     0.3979
     2     1.0927    -0.5038    -0.2748     1.2343
     3     2.4060     0.5586    -0.1297     2.4734
     4    -5.1605    -0.4672    -0.1994     5.1854
     5     3.3255    -0.9038    -0.8208     3.5426
     6    -0.8517    -0.9669    -0.5670     1.4077

Transition dipole moments between singlet states:

    Transition       Tx         Ty         Tz         |T| (a.u.)
------------------------------------------------------------------
     1 ->    2    -1.6947     0.2602     0.2807     1.7374
     1 ->    3    -2.6016     0.1665    -0.0537     2.6075
     1 ->    4    -0.3529     0.0300    -0.0543     0.3583
     1 ->    5     0.2317    -0.1075     0.0858     0.2695
     1 ->    6    -0.5304     0.1835    -0.0644     0.5649
     2 ->    3    -0.7773    -0.2461    -0.0230     0.8157
     2 ->    4     1.7415    -0.2446    -0.1824     1.7681
     2 ->    5     1.4896     0.0329     0.2360     1.5085
     2 ->    6    -2.0780     0.2528     0.1539     2.0990
     3 ->    4     1.7262    -0.2410    -0.2315     1.7583
     3 ->    5     2.1588    -0.1765    -0.0102     2.1660
     3 ->    6    -0.6007    -0.0274     0.0425     0.6028
     4 ->    5     2.0696     0.0953     0.1297     2.0759
     4 ->    6     0.9540    -0.0348    -0.1652     0.9688
     5 ->    6     1.2819     0.0827    -0.0538     1.2856

Magnetic transition dipole moments and rotational strengths:

 Transition      Lx         Ly         Lz       R(len)     R(vel) (a.u.)
------------------------------------------------------------------------
 1 ->    2     0.1024    -0.1054     0.1060     0.1712    -0.0444
 1 ->    3     0.3616    -0.0777     0.0301     0.9554    -0.2326
 1 ->    4    -0.0650     0.1075     0.1628    -0.0173     0.0106
 1 ->    5     0.2113     0.0947    -0.0173    -0.0373     0.0226
 1 ->    6    -0.0822     0.2328     0.2653    -0.0692     0.0361

Electric transition quadrupole moments (Cartesian):

 Transition      Qxy        Qxz        Qyz        Qxx        Qyy        Qzz       norm (a.u.)
----------------------------------------------------------------------------------------------
 1 ->    2    -0.5028    -0.0018    -0.2074     5.8273    -0.1590    -0.0597     5.8551
 1 ->    3    -0.4446    -1.2853    -0.3684    -5.3568    -0.2416     0.2368     5.5494
 1 ->    4    -0.4008     0.1771     0.0231     3.0672    -0.0555    -0.0196     3.0990
 1 ->    5     0.7159    -0.2405    -0.0870    -7.1012     0.0386     0.0012     7.1419
 1 ->    6    -0.6059     0.2853     0.0663     6.5792     0.0093    -0.0486     6.6137


Building Xtilde...

Building Z-vector RHS...

 Generating 2nd functional diffs
Solving CPSCF equations
Using DIIS solver

 Iter         Residual      
------  --------------------
    1      0.896230212663
    2      1.132718803459
    3      0.129866060539
    4      0.018622164445
    5      0.003820014396
    6      0.002772284464
    7      0.000609658509
    8      0.000209899001
    9      0.000070042787

CPSCF converged

Building X...

 Generating 2nd functional diffs
 Generating 2nd functional diffs
Building Xtilde...

Building Z-vector RHS...

 Generating 2nd functional diffs
Solving CPSCF equations
Using DIIS solver

 Iter         Residual      
------  --------------------
    1      0.868510111493
    2      0.983657132171
    3      0.090116429830
    4      0.007729734630
    5      0.004395041486
    6      0.001004474994
    7      0.000557585674
    8      0.000180929418
    9      0.000084239748

CPSCF converged

Building X...

 Generating 2nd functional diffs
 Generating 2nd functional diffs
Building Xtilde...

Building Z-vector RHS...

 Generating 2nd functional diffs
Solving CPSCF equations
Using DIIS solver

 Iter         Residual      
------  --------------------
    1      0.538783744192
    2      0.755008611726
    3      0.045018438290
    4      0.007080383971
    5      0.003923387830
    6      0.000677598132
    7      0.000249198144
    8      0.000077232536

CPSCF converged

Building X...

 Generating 2nd functional diffs
 Generating 2nd functional diffs
Lower state energy:      -233.0985663870
Upper state energy:      -233.0985533935
Energy difference:          0.0000129935
 Energy calculation finished, energy:  0.000000000E+00

Converting Cartesians to HDLC

Converting Cartesians to HDLC

Converting Cartesians to HDLC
 in dlf_makehessian...
Updating Hessian with the BFGS update, No    22
Testing convergence  in cycle   23
    Energy  0.0000E+00 Target: 1.0000E-04 converged?  yes
  Max step  1.1350E+00 Target: 4.0000E-03 converged?   no
  RMS step  1.8453E-01 Target: 2.6667E-03 converged?   no
  Max grad  5.1007E-03 Target: 1.0000E-03 converged?   no
  RMS grad  1.6791E-03 Target: 6.6667E-04 converged?   no

Converting HDLC to Cartesians
DFTD Energy:    -0.0138828 hartree
Setting up the DFT grid...
| time to set the grid = 0.00 s
DFT grid points: 39783 (2841 points/atom)

                      *** Start SCF Iterations ***

 Iter     DIIS Error       Energy change      Electrons        XC Energy           Energy        Time(s)
----------------------------------------------------------------------------------------------------------
Initial temperature is 5000.000000
| Skip purify step
|    1     0.0450419760    -232.9494678917    43.9907361196   -18.4136904584    -232.9494678917     0.16  
|    2     0.0849915932      +6.1832389795    44.0001021652   -17.7580779073    -226.7662289122     0.16  
|    3     0.0244189528      -0.0589903366    44.0000994099   -17.8387339363    -226.8252192488     0.15  
|    4     0.0175888462      -0.0037718824    44.0000983166   -17.8604357123    -226.8289911312     0.15  
|    5     0.0077156694      -0.0030866769    44.0000963089   -17.8769954476    -226.8320778081     0.15  
|    6     0.0017770324      -0.0007477041    44.0000954907   -17.8881351814    -226.8328255122     0.14  
|    7     0.0005686391      -0.0000482309    44.0000948723   -17.8916092872    -226.8328737431     0.14  
|    8     0.0001227582      -0.0000038606    44.0000948706   -17.8919367629    -226.8328776037     0.14  
|    9     0.0000328930      -0.0000003953    44.0000948603   -17.8918220415    -226.8328779990     0.16  
|   10     0.0000090303      -0.0000000308    44.0000948537   -17.8918769134    -226.8328780298     0.13  
----------------------------------------------------------------------------------------------------------
FINAL ENERGY: -226.8328780298 a.u.
Fractional Occupation Entropy: 0.0000000000
Mermin Free Energy:            -226.8328780298
DISPERSION CONTRIBUTION TO ENERGY: -0.0138828457 a.u.
HOMO-LUMO GAP: 2.512 eV
CENTER OF MASS: {0.002772, -0.008965, 0.004273} ANGS
DIPOLE MOMENT: {-1.759534, -0.301283, -0.770243} (|D| = 1.944224) DEBYE
Writing out molden info

Running Mulliken population analysis...


  Restricted hh-TDA Parameters
--------------------------------------------
Number of occupied orbitals:            23
Number of virtual orbitals:             77
Number of molecular orbitals:          100
Number of basis functions:             106
Multiplicity of target state:      singlet

 Generating 2nd functional diffs
Reference energy:             -232.6392423222
Number of electrons:            46.0000991653
XC energy:                     -18.9399206825

      Davidson Diagonalization Parameters
-----------------------------------------------
Number of roots to find:                    6
Number of guess vectors:                   18
Maximum subspace size:                     60
Number of vectors to save:                  6
Collapse vectors per root:                  2
Number of CSFs:                           276
Maximum Davidson iterations:              100
Residual convergence:                 1.0e-04
Orthogonality tolerance:              1.0e-12
Use incremental sigma vectors:             No

Davidson memory usage: 383.33 kB

Guess Vectors:
  23 &  23 : closed :    -0.701157
  23 &  22 :  open  :    -0.610645
  23 &  21 :  open  :    -0.579945
  22 &  22 : closed :    -0.520133
  22 &  21 :  open  :    -0.489433
  23 &  20 :  open  :    -0.487265
  21 &  21 : closed :    -0.458732
  23 &  17 :  open  :    -0.435973
  23 &  19 :  open  :    -0.403954
  22 &  20 :  open  :    -0.396753
  23 &  16 :  open  :    -0.367438
  23 &  18 :  open  :    -0.367325
  21 &  20 :  open  :    -0.366053
  23 &  15 :  open  :    -0.347103
  22 &  17 :  open  :    -0.345461
  23 &  14 :  open  :    -0.330065
  21 &  17 :  open  :    -0.314760
  22 &  19 :  open  :    -0.313442

  Root           Eigenvalue       Energy Change        Residual
-------------------------------------------------------------------
Iteration:    0   Subspace Size:   18
Root: 1:        -0.58498857        -0.58498857         0.03349095  
Root: 2:        -0.45771405        -0.45771405         0.03267879  
Root: 3:        -0.45502502        -0.45502502         0.04281857  
Root: 4:        -0.39659581        -0.39659581         0.04867662  
Root: 5:        -0.36708408        -0.36708408         0.03468734  
Root: 6:        -0.34605895        -0.34605895         0.05406227  

Iteration:    1   Subspace Size:   24
Root: 1:        -0.58664404        -0.00165547         0.00481016  
Root: 2:        -0.45942077        -0.00170672         0.00747728  
Root: 3:        -0.45929506        -0.00427004         0.01077144  
Root: 4:        -0.40204612        -0.00545031         0.01301168  
Root: 5:        -0.37023355        -0.00314947         0.01168610  
Root: 6:        -0.35423687        -0.00817792         0.02426302  

Iteration:    2   Subspace Size:   30
Root: 1:        -0.58667520        -0.00003116         0.00070174  
Root: 2:        -0.45951250        -0.00009173         0.00204973  
Root: 3:        -0.45949185        -0.00019679         0.00136919  
Root: 4:        -0.40241509        -0.00036897         0.00281890  
Root: 5:        -0.37054589        -0.00031234         0.00326146  
Root: 6:        -0.35561535        -0.00137848         0.00682066  

Iteration:    3   Subspace Size:   36
Root: 1:        -0.58667570        -0.00000051         0.00011752  
Root: 2:        -0.45951811        -0.00000561         0.00030354  
Root: 3:        -0.45949398        -0.00000213         0.00028154  
Root: 4:        -0.40242741        -0.00001232         0.00065268  
Root: 5:        -0.37056901        -0.00002312         0.00094081  
Root: 6:        -0.35570828        -0.00009292         0.00199821  

Iteration:    4   Subspace Size:   42
Root: 1:        -0.58667571        -0.00000001         0.00001838  Converged
Root: 2:        -0.45951821        -0.00000010         0.00005871  Converged
Root: 3:        -0.45949407        -0.00000009         0.00004463  Converged
Root: 4:        -0.40242800        -0.00000059         0.00012935  
Root: 5:        -0.37057063        -0.00000162         0.00023953  
Root: 6:        -0.35571387        -0.00000559         0.00047107  

Iteration:    5   Subspace Size:   45
Root: 1:        -0.58667571        -0.00000000         0.00001607  Converged
Root: 2:        -0.45951821        -0.00000000         0.00004926  Converged
Root: 3:        -0.45949407        -0.00000000         0.00003881  Converged
Root: 4:        -0.40242801        -0.00000001         0.00002610  Converged
Root: 5:        -0.37057071        -0.00000008         0.00006604  Converged
Root: 6:        -0.35571409        -0.00000022         0.00011179  

Iteration:    6   Subspace Size:   46
Root: 1:        -0.58667571        -0.00000000         0.00001627  Converged
Root: 2:        -0.45951821        -0.00000000         0.00004866  Converged
Root: 3:        -0.45949407        -0.00000000         0.00003870  Converged
Root: 4:        -0.40242801        -0.00000000         0.00002468  Converged
Root: 5:        -0.37057072        -0.00000000         0.00004852  Converged
Root: 6:        -0.35571410        -0.00000002         0.00002316  Converged

Davidson converged in 6 iterations
46 sigma vectors were formed

  Root   Mult.   Total Energy (a.u.)   Ex. Energy (a.u.)     Ex. Energy (eV)     Ex. Energy (nm)        Osc. (a.u.)  
-------------------------------------------------------------------------------------------------------------------
     1  singlet       -233.22591804
     2  singlet       -233.09876053          0.12715750          3.46013107        358.32232452          0.20555806
     3  singlet       -233.09873639          0.12718164          3.46078807        358.25429985          0.62584284
     4  singlet       -233.04167033          0.18424770          5.01363422        247.29410889          0.01868371
     5  singlet       -233.00981304          0.21610500          5.88051519        210.83904495          0.01436229
     6  singlet       -232.99495642          0.23096161          6.28478418        197.27681505          0.05127327

Singlet  1: Largest CI coefficients:
  23  &  23 : closed :   0.962691
  22  &  22 : closed :  -0.152813

Singlet  2: Largest CI coefficients:
  21  &  23 :  open  :   0.580145
  23  &  21 :  open  :   0.580145
  22  &  23 :  open  :  -0.329654
  23  &  22 :  open  :  -0.329654
  22  &  22 : closed :  -0.211255

Singlet  3: Largest CI coefficients:
  22  &  23 :  open  :  -0.572976
  23  &  22 :  open  :  -0.572976
  22  &  22 : closed :   0.290369
  21  &  23 :  open  :  -0.239839
  23  &  21 :  open  :  -0.239839
  21  &  22 :  open  :   0.233724
  22  &  21 :  open  :   0.233724
  23  &  23 : closed :  -0.112146

Singlet  4: Largest CI coefficients:
  22  &  22 : closed :  -0.746098
  20  &  23 :  open  :  -0.321563
  23  &  20 :  open  :  -0.321563
  21  &  22 :  open  :   0.294557
  22  &  21 :  open  :   0.294557
  23  &  23 : closed :  -0.112210

Singlet  5: Largest CI coefficients:
  21  &  21 : closed :  -0.462874
  20  &  23 :  open  :  -0.408818
  23  &  20 :  open  :  -0.408818
  22  &  22 : closed :   0.392597
  17  &  23 :  open  :   0.171558
  23  &  17 :  open  :   0.171558
  21  &  22 :  open  :   0.163359
  22  &  21 :  open  :   0.163359
  21  &  23 :  open  :   0.162648
  23  &  21 :  open  :   0.162648
  20  &  22 :  open  :  -0.134357
  22  &  20 :  open  :  -0.134357
  23  &  23 : closed :   0.131301
  22  &  23 :  open  :   0.129207
  23  &  22 :  open  :   0.129207

Singlet  6: Largest CI coefficients:
  21  &  22 :  open  :  -0.382929
  22  &  21 :  open  :  -0.382929
  20  &  23 :  open  :  -0.374483
  23  &  20 :  open  :  -0.374483
  21  &  21 : closed :   0.341257
  20  &  22 :  open  :  -0.205744
  22  &  20 :  open  :  -0.205744
  17  &  23 :  open  :  -0.169871
  23  &  17 :  open  :  -0.169871

Singlet state dipole moments:

  Root       Dx         Dy         Dz         |D|  (Debye)
------------------------------------------------------------
     1     0.1004    -0.3667    -0.1015     0.3935
     2     1.3849    -0.4426    -0.2504     1.4753
     3     1.9101     0.4801    -0.1289     1.9738
     4    -4.8210    -0.5143    -0.1922     4.8521
     5     2.9973    -0.9608    -0.8224     3.2532
     6    -0.4390    -1.0042    -0.5957     1.2474

Transition dipole moments between singlet states:

    Transition       Tx         Ty         Tz         |T| (a.u.)
------------------------------------------------------------------
     1 ->    2    -1.5099     0.2589     0.2794     1.5572
     1 ->    3    -2.7116     0.1619    -0.0452     2.7169
     1 ->    4    -0.3860     0.0293    -0.0473     0.3900
     1 ->    5    -0.2777     0.1256    -0.0823     0.3157
     1 ->    6    -0.5418     0.1891    -0.0607     0.5771
     2 ->    3    -0.7930    -0.2708    -0.0182     0.8381
     2 ->    4     1.7544    -0.2269    -0.1575     1.7760
     2 ->    5    -1.3745    -0.0440    -0.2332     1.3949
     2 ->    6    -1.9501     0.2577     0.1489     1.9727
     3 ->    4     1.9205    -0.2525    -0.2370     1.9515
     3 ->    5    -2.1961     0.1607    -0.0121     2.2020
     3 ->    6    -0.6223    -0.0160     0.0497     0.6245
     4 ->    5    -2.1167    -0.0925    -0.1363     2.1231
     4 ->    6     0.9599    -0.0142    -0.1549     0.9724
     5 ->    6    -1.3755    -0.0801     0.0539     1.3788

Magnetic transition dipole moments and rotational strengths:

 Transition      Lx         Ly         Lz       R(len)     R(vel) (a.u.)
------------------------------------------------------------------------
 1 ->    2     0.0896    -0.0991     0.1054     0.1315    -0.0346
 1 ->    3     0.3687    -0.0872     0.0527     1.0162    -0.2444
 1 ->    4    -0.0543     0.1004     0.1575    -0.0165     0.0104
 1 ->    5    -0.2137    -0.0907     0.0273    -0.0457     0.0266
 1 ->    6    -0.0786     0.2315     0.2635    -0.0704     0.0364

Electric transition quadrupole moments (Cartesian):

 Transition      Qxy        Qxz        Qyz        Qxx        Qyy        Qzz       norm (a.u.)
----------------------------------------------------------------------------------------------
 1 ->    2    -0.4346     0.0802    -0.1951     6.0457    -0.1396    -0.0981     6.0674
 1 ->    3    -0.5745    -1.3140    -0.3997    -5.1107    -0.2549     0.2281     5.3341
 1 ->    4    -0.4011     0.1460     0.0172     2.7897    -0.0488    -0.0136     2.8226
 1 ->    5    -0.7544     0.2504     0.0954     7.4245    -0.0366    -0.0063     7.4677
 1 ->    6    -0.6036     0.2663     0.0619     6.4065     0.0168    -0.0416     6.4408


Building Xtilde...

Building Z-vector RHS...

 Generating 2nd functional diffs
Solving CPSCF equations
Using DIIS solver

 Iter         Residual      
------  --------------------
    1      0.889011310938
    2      1.110557273247
    3      0.125558805640
    4      0.018946743534
    5      0.003912774478
    6      0.002718689127
    7      0.000628597290
    8      0.000200506941
    9      0.000064037195

CPSCF converged

Building X...

 Generating 2nd functional diffs
 Generating 2nd functional diffs
Building Xtilde...

Building Z-vector RHS...

 Generating 2nd functional diffs
Solving CPSCF equations
Using DIIS solver

 Iter         Residual      
------  --------------------
    1      0.813974152727
    2      0.906343804504
    3      0.094442065542
    4      0.007412647310
    5      0.006789510990
    6      0.001532808628
    7      0.001137633604
    8      0.000136969369
    9      0.000071337681

CPSCF converged

Building X...

 Generating 2nd functional diffs
 Generating 2nd functional diffs
Building Xtilde...

Building Z-vector RHS...

 Generating 2nd functional diffs
Solving CPSCF equations
Using DIIS solver

 Iter         Residual      
------  --------------------
    1      0.559463760169
    2      0.794136161561
    3      0.045018647623
    4      0.007277084288
    5      0.004159502770
    6      0.000710473202
    7      0.000257208310
    8      0.000083401510

CPSCF converged

Building X...

 Generating 2nd functional diffs
 Generating 2nd functional diffs
Lower state energy:      -233.0987605347
Upper state energy:      -233.0987363903
Energy difference:          0.0000241444
 Energy calculation finished, energy:  0.000000000E+00

Converting Cartesians to HDLC

Converting Cartesians to HDLC

Converting Cartesians to HDLC
 in dlf_makehessian...
Updating Hessian with the BFGS update, No    23
Testing convergence  in cycle   24
    Energy  0.0000E+00 Target: 1.0000E-04 converged?  yes
  Max step  4.6056E-02 Target: 4.0000E-03 converged?   no
  RMS step  1.5422E-02 Target: 2.6667E-03 converged?   no
  Max grad  4.6936E-03 Target: 1.0000E-03 converged?   no
  RMS grad  1.7829E-03 Target: 6.6667E-04 converged?   no

Converting HDLC to Cartesians
DFTD Energy:    -0.0138855 hartree
Setting up the DFT grid...
| time to set the grid = 0.00 s
DFT grid points: 39786 (2841 points/atom)

                      *** Start SCF Iterations ***

 Iter     DIIS Error       Energy change      Electrons        XC Energy           Energy        Time(s)
----------------------------------------------------------------------------------------------------------
Initial temperature is 5000.000000
| Skip purify step
|    1     0.0449747042    -232.9537100329    43.9986220421   -18.4155165814    -232.9537100329     0.16  
|    2     0.0868694014      +6.1887411428    44.0001140586   -17.7585351647    -226.7649688901     0.15  
|    3     0.0246199887      -0.0604192120    44.0001103226   -17.8390655539    -226.8253881022     0.15  
|    4     0.0176974645      -0.0038513550    44.0001089284   -17.8611394441    -226.8292394572     0.15  
|    5     0.0076701818      -0.0031850513    44.0001067632   -17.8779918177    -226.8324245085     0.15  
|    6     0.0017777525      -0.0007426537    44.0001056990   -17.8889901906    -226.8331671623     0.15  
|    7     0.0005590988      -0.0000489475    44.0001050971   -17.8924747100    -226.8332161098     0.14  
|    8     0.0001169677      -0.0000038348    44.0001050670   -17.8928194447    -226.8332199446     0.14  
|    9     0.0000316550      -0.0000003898    44.0001050571   -17.8927040180    -226.8332203344     0.16  
|   10     0.0000084162      -0.0000000292    44.0001050490   -17.8927553447    -226.8332203636     0.13  
----------------------------------------------------------------------------------------------------------
FINAL ENERGY: -226.8332203636 a.u.
Fractional Occupation Entropy: 0.0000000000
Mermin Free Energy:            -226.8332203636
DISPERSION CONTRIBUTION TO ENERGY: -0.0138854598 a.u.
HOMO-LUMO GAP: 2.470 eV
CENTER OF MASS: {0.003720, -0.010478, 0.002166} ANGS
DIPOLE MOMENT: {-1.812601, -0.331527, -0.773292} (|D| = 1.998353) DEBYE
Writing out molden info

Running Mulliken population analysis...


  Restricted hh-TDA Parameters
--------------------------------------------
Number of occupied orbitals:            23
Number of virtual orbitals:             77
Number of molecular orbitals:          100
Number of basis functions:             106
Multiplicity of target state:      singlet

 Generating 2nd functional diffs
Reference energy:             -232.6398628040
Number of electrons:            46.0001098242
XC energy:                     -18.9408511023

      Davidson Diagonalization Parameters
-----------------------------------------------
Number of roots to find:                    6
Number of guess vectors:                   18
Maximum subspace size:                     60
Number of vectors to save:                  6
Collapse vectors per root:                  2
Number of CSFs:                           276
Maximum Davidson iterations:              100
Residual convergence:                 1.0e-04
Orthogonality tolerance:              1.0e-12
Use incremental sigma vectors:             No

Davidson memory usage: 383.33 kB

Guess Vectors:
  23 &  23 : closed :    -0.698849
  23 &  22 :  open  :    -0.610238
  23 &  21 :  open  :    -0.578724
  22 &  22 : closed :    -0.521628
  22 &  21 :  open  :    -0.490114
  23 &  20 :  open  :    -0.486023
  21 &  21 : closed :    -0.458600
  23 &  17 :  open  :    -0.432958
  23 &  19 :  open  :    -0.403070
  22 &  20 :  open  :    -0.397413
  23 &  16 :  open  :    -0.366140
  21 &  20 :  open  :    -0.365899
  23 &  18 :  open  :    -0.365468
  23 &  15 :  open  :    -0.347363
  22 &  17 :  open  :    -0.344348
  23 &  14 :  open  :    -0.329704
  22 &  19 :  open  :    -0.314460
  21 &  17 :  open  :    -0.312834

  Root           Eigenvalue       Energy Change        Residual
-------------------------------------------------------------------
Iteration:    0   Subspace Size:   18
Root: 1:        -0.58314263        -0.58314263         0.03345603  
Root: 2:        -0.45724238        -0.45724238         0.03297011  
Root: 3:        -0.45458589        -0.45458589         0.04285855  
Root: 4:        -0.39739814        -0.39739814         0.04849474  
Root: 5:        -0.36610992        -0.36610992         0.03433212  
Root: 6:        -0.34603649        -0.34603649         0.05439095  

Iteration:    1   Subspace Size:   24
Root: 1:        -0.58480254        -0.00165991         0.00483894  
Root: 2:        -0.45899849        -0.00175611         0.00758499  
Root: 3:        -0.45887665        -0.00429076         0.01083293  
Root: 4:        -0.40275100        -0.00535286         0.01292139  
Root: 5:        -0.36918529        -0.00307537         0.01148978  
Root: 6:        -0.35436532        -0.00832883         0.02428423  

Iteration:    2   Subspace Size:   30
Root: 1:        -0.58483412        -0.00003159         0.00070382  
Root: 2:        -0.45909665        -0.00009816         0.00209780  
Root: 3:        -0.45907180        -0.00019516         0.00133547  
Root: 4:        -0.40311417        -0.00036317         0.00281287  
Root: 5:        -0.36948502        -0.00029972         0.00321547  
Root: 6:        -0.35573600        -0.00137067         0.00675376  

Iteration:    3   Subspace Size:   36
Root: 1:        -0.58483463        -0.00000051         0.00011660  
Root: 2:        -0.45910248        -0.00000583         0.00031408  
Root: 3:        -0.45907386        -0.00000206         0.00027511  
Root: 4:        -0.40312630        -0.00001213         0.00064861  
Root: 5:        -0.36950721        -0.00002219         0.00092379  
Root: 6:        -0.35582731        -0.00009132         0.00199613  

Iteration:    4   Subspace Size:   42
Root: 1:        -0.58483465        -0.00000001         0.00001837  Converged
Root: 2:        -0.45910258        -0.00000010         0.00005957  Converged
Root: 3:        -0.45907394        -0.00000008         0.00004404  Converged
Root: 4:        -0.40312687        -0.00000057         0.00012941  
Root: 5:        -0.36950876        -0.00000155         0.00023335  
Root: 6:        -0.35583288        -0.00000557         0.00046735  

Iteration:    5   Subspace Size:   45
Root: 1:        -0.58483465        -0.00000000         0.00001590  Converged
Root: 2:        -0.45910258        -0.00000000         0.00004781  Converged
Root: 3:        -0.45907394        -0.00000000         0.00004067  Converged
Root: 4:        -0.40312688        -0.00000001         0.00002536  Converged
Root: 5:        -0.36950884        -0.00000008         0.00006376  Converged
Root: 6:        -0.35583310        -0.00000022         0.00010991  

Iteration:    6   Subspace Size:   46
Root: 1:        -0.58483465        -0.00000000         0.00001610  Converged
Root: 2:        -0.45910258        -0.00000000         0.00004712  Converged
Root: 3:        -0.45907394        -0.00000000         0.00004044  Converged
Root: 4:        -0.40312688        -0.00000000         0.00002389  Converged
Root: 5:        -0.36950885        -0.00000000         0.00004818  Converged
Root: 6:        -0.35583311        -0.00000001         0.00002235  Converged

Davidson converged in 6 iterations
46 sigma vectors were formed

  Root   Mult.   Total Energy (a.u.)   Ex. Energy (a.u.)     Ex. Energy (eV)     Ex. Energy (nm)        Osc. (a.u.)  
-------------------------------------------------------------------------------------------------------------------
     1  singlet       -233.22469745
     2  singlet       -233.09896539          0.12573206          3.42134295        362.38466178          0.13200274
     3  singlet       -233.09893675          0.12576070          3.42212231        362.30213162          0.68767191
     4  singlet       -233.04298969          0.18170776          4.94451893        250.75082628          0.02152124
     5  singlet       -233.00937165          0.21532580          5.85931216        211.60200611          0.01854341
     6  singlet       -232.99569592          0.22900153          6.23144775        198.96535402          0.05264567

Singlet  1: Largest CI coefficients:
  23  &  23 : closed :   0.961375
  22  &  22 : closed :  -0.155822

Singlet  2: Largest CI coefficients:
  21  &  23 :  open  :  -0.601002
  23  &  21 :  open  :  -0.601002
  22  &  23 :  open  :  -0.269987
  23  &  22 :  open  :  -0.269987
  22  &  22 : closed :  -0.238050

Singlet  3: Largest CI coefficients:
  22  &  23 :  open  :  -0.601431
  23  &  22 :  open  :  -0.601431
  22  &  22 : closed :   0.283998
  21  &  22 :  open  :  -0.225402
  22  &  21 :  open  :  -0.225402
  21  &  23 :  open  :   0.174860
  23  &  21 :  open  :   0.174860
  23  &  23 : closed :  -0.109759

Singlet  4: Largest CI coefficients:
  22  &  22 : closed :  -0.749859
  20  &  23 :  open  :  -0.308613
  23  &  20 :  open  :  -0.308613
  21  &  22 :  open  :  -0.301929
  22  &  21 :  open  :  -0.301929
  23  &  23 : closed :  -0.119398

Singlet  5: Largest CI coefficients:
  21  &  21 : closed :  -0.452072
  20  &  23 :  open  :  -0.421490
  23  &  20 :  open  :  -0.421490
  22  &  22 : closed :   0.376919
  17  &  23 :  open  :   0.169205
  23  &  17 :  open  :   0.169205
  21  &  23 :  open  :  -0.165031
  23  &  21 :  open  :  -0.165031
  21  &  22 :  open  :  -0.155598
  22  &  21 :  open  :  -0.155598
  20  &  22 :  open  :  -0.141796
  22  &  20 :  open  :  -0.141796
  23  &  23 : closed :   0.134957
  22  &  23 :  open  :   0.127826
  23  &  22 :  open  :   0.127826
  20  &  21 :  open  :  -0.103285
  21  &  20 :  open  :  -0.103285

Singlet  6: Largest CI coefficients:
  21  &  22 :  open  :   0.383394
  22  &  21 :  open  :   0.383394
  20  &  23 :  open  :  -0.370625
  23  &  20 :  open  :  -0.370625
  21  &  21 : closed :   0.354303
  20  &  22 :  open  :  -0.203083
  22  &  20 :  open  :  -0.203083
  17  &  23 :  open  :  -0.171536
  23  &  17 :  open  :  -0.171536
  22  &  23 :  open  :  -0.102020
  23  &  22 :  open  :  -0.102020

Singlet state dipole moments:

  Root       Dx         Dy         Dz         |D|  (Debye)
------------------------------------------------------------
     1     0.0423    -0.3819    -0.0977     0.3965
     2     1.8257    -0.3094    -0.2310     1.8661
     3     1.2425     0.3279    -0.1315     1.2917
     4    -4.4721    -0.5645    -0.1887     4.5115
     5     2.6590    -1.0107    -0.8263     2.9622
     6    -0.0855    -1.0379    -0.6209     1.2125

Transition dipole moments between singlet states:

    Transition       Tx         Ty         Tz         |T| (a.u.)
------------------------------------------------------------------
     1 ->    2    -1.1964     0.2507     0.2840     1.2549
     1 ->    3    -2.8588     0.1685    -0.0288     2.8639
     1 ->    4    -0.4185     0.0286    -0.0408     0.4215
     1 ->    5    -0.3210     0.1430    -0.0753     0.3594
     1 ->    6    -0.5517     0.1937    -0.0542     0.5872
     2 ->    3    -0.7830    -0.3034    -0.0153     0.8399
     2 ->    4     1.6387    -0.1959    -0.1191     1.6547
     2 ->    5    -1.1519    -0.0600    -0.2294     1.1761
     2 ->    6    -1.8007     0.2604     0.1439     1.8251
     3 ->    4     2.1758    -0.2698    -0.2446     2.2060
     3 ->    5    -2.2749     0.1410    -0.0433     2.2796
     3 ->    6    -0.7230     0.0077     0.0655     0.7260
     4 ->    5    -2.1587    -0.0911    -0.1416     2.1652
     4 ->    6     0.9719     0.0046    -0.1425     0.9823
     5 ->    6    -1.4492    -0.0767     0.0550     1.4523

Magnetic transition dipole moments and rotational strengths:

 Transition      Lx         Ly         Lz       R(len)     R(vel) (a.u.)
------------------------------------------------------------------------
 1 ->    2     0.0606    -0.0868     0.0981     0.0663    -0.0188
 1 ->    3     0.3788    -0.1036     0.0793     1.1026    -0.2623
 1 ->    4    -0.0446     0.0929     0.1540    -0.0150     0.0100
 1 ->    5    -0.2148    -0.0862     0.0376    -0.0538     0.0302
 1 ->    6    -0.0758     0.2285     0.2613    -0.0719     0.0369

Electric transition quadrupole moments (Cartesian):

 Transition      Qxy        Qxz        Qyz        Qxx        Qyy        Qzz       norm (a.u.)
----------------------------------------------------------------------------------------------
 1 ->    2    -0.3234     0.2340    -0.1624     6.4494    -0.1054    -0.1431     6.4663
 1 ->    3    -0.7142    -1.3540    -0.4416    -4.5781    -0.2713     0.2052     4.8593
 1 ->    4    -0.4030     0.1084     0.0121     2.5395    -0.0438    -0.0102     2.5740
 1 ->    5    -0.7852     0.2547     0.1046     7.7100    -0.0335    -0.0097     7.7548
 1 ->    6    -0.5964     0.2422     0.0583     6.2205     0.0216    -0.0345     6.2542


Building Xtilde...

Building Z-vector RHS...

 Generating 2nd functional diffs
Solving CPSCF equations
Using DIIS solver

 Iter         Residual      
------  --------------------
    1      0.881588239975
    2      1.073586368505
    3      0.117319003542
    4      0.018861759974
    5      0.004255841752
    6      0.002693359728
    7      0.000669826003
    8      0.000190188750
    9      0.000057113964

CPSCF converged

Building X...

 Generating 2nd functional diffs
 Generating 2nd functional diffs
Building Xtilde...

Building Z-vector RHS...

 Generating 2nd functional diffs
Solving CPSCF equations
Using DIIS solver

 Iter         Residual      
------  --------------------
    1      0.770548912845
    2      0.845965084029
    3      0.106410273350
    4      0.010136854608
    5      0.008156079266
    6      0.002279444096
    7      0.001115783695
    8      0.000131816887
    9      0.000065177222

CPSCF converged

Building X...

 Generating 2nd functional diffs
 Generating 2nd functional diffs
Building Xtilde...

Building Z-vector RHS...

 Generating 2nd functional diffs
Solving CPSCF equations
Using DIIS solver

 Iter         Residual      
------  --------------------
    1      0.596416395032
    2      0.848978389296
    3      0.048596357004
    4      0.008034384910
    5      0.004660612887
    6      0.000730851983
    7      0.000272884856
    8      0.000101478380
    9      0.000032442289

CPSCF converged

Building X...

 Generating 2nd functional diffs
 Generating 2nd functional diffs
Lower state energy:      -233.0989653863
Upper state energy:      -233.0989367453
Energy difference:          0.0000286410
 Energy calculation finished, energy:  0.000000000E+00

Converting Cartesians to HDLC

Converting Cartesians to HDLC

Converting Cartesians to HDLC
 in dlf_makehessian...
Updating Hessian with the BFGS update, No    24
Testing convergence  in cycle   25
    Energy  0.0000E+00 Target: 1.0000E-04 converged?  yes
  Max step  4.7731E-02 Target: 4.0000E-03 converged?   no
  RMS step  1.6636E-02 Target: 2.6667E-03 converged?   no
  Max grad  4.6489E-03 Target: 1.0000E-03 converged?   no
  RMS grad  1.9361E-03 Target: 6.6667E-04 converged?   no

Converting HDLC to Cartesians
[truncated: 483,416 more chars]
