# Supplementary material for: Finding Excited-State Minimum Energy Crossing Points on a Budget: Non-Self-Consistent Tight-Binding Methods
Source: J Phys Chem Lett. 2023 May 5;14(19):4440–8. doi: 10.1021/acs.jpclett.3c00494 (PMC10201533; doi:10.1021/acs.jpclett.3c00494)
Supplement: Supplementary file 1 — jz3c00494_si_001.zip [file jz3c00494_si_001.zip › SI/s2s1_benchmark/hexatriene/hhtda.xyz]

14
-2.2683583653299664e+02 frame 58   xyz file generated by TeraChem
     C    -2.9738512483    0.2578300257    0.0255873250
     C    -1.7924651912   -0.3193589822   -0.2512257270
     C    -0.5617756880    0.0757999277    0.3303549726
     C     0.6699557392   -0.5140471092   -0.0781805713
     C     1.7108209697    0.3806975134   -0.3399757815
     C     2.9631286701    0.0351625863    0.1843943729
     H    -3.9019238633   -0.1202633589   -0.3975512573
     H    -3.0410746727    1.1087823537    0.7028621443
     H    -1.7653749209   -1.1621774323   -0.9431417476
     H    -0.5737824177    0.9228165195    1.0117286835
     H     0.8473151327   -1.5872543631   -0.0575308327
     H     1.5202551455    1.3150493056   -0.8724785579
     H     3.0487805382   -0.4888940007    1.1304411464
     H     3.8495350304    0.0973433680   -0.4452824067
