# Supplementary material for: Finding Excited-State Minimum Energy Crossing Points on a Budget: Non-Self-Consistent Tight-Binding Methods
Source: J Phys Chem Lett. 2023 May 5;14(19):4440–8. doi: 10.1021/acs.jpclett.3c00494 (PMC10201533; doi:10.1021/acs.jpclett.3c00494)
Supplement: Supplementary file 1 — jz3c00494_si_001.zip [file jz3c00494_si_001.zip › SI/s2s1_benchmark/merocyanine/casci-tc.out]

| Startfile from command line: tc.inp


|       ***********************************************************
|       *                    TeraChem v1.9-2022.08-dev            *
|       *  Git Version: 5e84fd4dc456f19b8b743ac9d407259fd194ada5  *
|       *                   Development Version                   *
|       *           Chemistry at the Speed of Graphics!           *
|       ***********************************************************
|       * This program may only be used in connection with        *
|       * a valid license from PetaChem, LLC. Use of this program *
|       * or results thereof indicates acceptance of all terms    *
|       * and conditions stated in the license and that a valid   *
|       * license agreement between the user and PetaChem, LLC    *
|       * exists. PetaChem, LLC does not warrant the correctness  *
|       * of results or their suitability for any purpose.        *
|       * Please email bugs, suggestions, and comments to         *
|       *                  help@petachem.com                      *
|       *                                                         *
|       ***********************************************************


|       ***********************************************************
|       *  Compiled by pisteinbach  Do 25. Aug 16:33:30 CEST 2022  *
|       *  Supported architectures: sm_75 sm_80                   *
|       *  Build cuda_11.6.r11.6/compiler.31057947_0              *
|       ***********************************************************


| Job started   Tue Feb 14 02:58:00 2023
| On jtc-hpz107 (available memory: 22643 MB)

| ######################################### RUNTIME INFO ##########################################
| terachem  tc.inp 

|  NVRM version: NVIDIA UNIX x86_64 Kernel Module  520.61.05  Thu Sep 29 05:30:25 UTC 2022
|  GCC version:  gcc version 9.4.0 (Ubuntu 9.4.0-1ubuntu1~20.04.1) 

|  	linux-vdso.so.1 (0x00007ffce8fb4000)
|  	libmpi.so.12 => /mnt/group-bin/terachem-3c-dev/lib/libmpi.so.12 (0x00007f5a94325000)
|  	libgpubox.so.1 => /mnt/group-bin/terachem-3c-dev/lib/libgpubox.so.1 (0x00007f5a9430a000)
|  	libtensorbox.so.1 => /mnt/group-bin/terachem-3c-dev/lib/libtensorbox.so.1 (0x00007f5a942e9000)
|  	libiobox.so.1 => /mnt/group-bin/terachem-3c-dev/lib/libiobox.so.1 (0x00007f5a942d3000)
|  	libintbox.so.1 => /mnt/group-bin/terachem-3c-dev/lib/libintbox.so.1 (0x00007f5a762b1000)
|  	libsqmbox.so.1 => /mnt/group-bin/terachem-3c-dev/lib/libsqmbox.so.1 (0x00007f5a75f50000)
|  	libgridbox.so.1 => /mnt/group-bin/terachem-3c-dev/lib/libgridbox.so.1 (0x00007f5a75d6b000)
|  	libdftbox.so.1 => /mnt/group-bin/terachem-3c-dev/lib/libdftbox.so.1 (0x00007f5a75c89000)
|  	libcibox.so.1 => /mnt/group-bin/terachem-3c-dev/lib/libcibox.so.1 (0x00007f5a75943000)
|  	libccbox.so.1 => /mnt/group-bin/terachem-3c-dev/lib/libccbox.so.1 (0x00007f5a7563f000)
|  	libsimbox.so.1 => /mnt/group-bin/terachem-3c-dev/lib/libsimbox.so.1 (0x00007f5a75620000)
|  	liboptbox.so.1 => /mnt/group-bin/terachem-3c-dev/lib/liboptbox.so.1 (0x00007f5a755e0000)
|  	libnvToolsExt.so.1 => /usr/local/cuda-11.6/targets/x86_64-linux/lib/libnvToolsExt.so.1 (0x00007f5a753d6000)
|  	libssl.so.1.1 => /lib/x86_64-linux-gnu/libssl.so.1.1 (0x00007f5a75332000)
|  	libcrypto.so.1.1 => /lib/x86_64-linux-gnu/libcrypto.so.1.1 (0x00007f5a7505c000)
|  	libcuda.so.1 => /lib/x86_64-linux-gnu/libcuda.so.1 (0x00007f5a736e8000)
|  	libcudart.so.11.0 => /usr/local/cuda-11.6/targets/x86_64-linux/lib/libcudart.so.11.0 (0x00007f5a73444000)
|  	libcublas.so.11 => /usr/local/cuda-11.6/targets/x86_64-linux/lib/libcublas.so.11 (0x00007f5a69cc4000)
|  	libcufft.so.10 => /usr/local/cuda-11.6/targets/x86_64-linux/lib/libcufft.so.10 (0x00007f5a61237000)
|  	libcusparse.so.11 => /usr/local/cuda-11.6/targets/x86_64-linux/lib/libcusparse.so.11 (0x00007f5a51dee000)
|  	libcusolver.so.11 => /usr/local/cuda-11.6/targets/x86_64-linux/lib/libcusolver.so.11 (0x00007f5a41a05000)
|  	libstdc++.so.6 => /lib/x86_64-linux-gnu/libstdc++.so.6 (0x00007f5a41823000)
|  	libm.so.6 => /lib/x86_64-linux-gnu/libm.so.6 (0x00007f5a416d4000)
|  	libiomp5.so => /mnt/group-bin/terachem-3c-dev/lib/libiomp5.so (0x00007f5a41299000)
|  	libcilkrts.so.5 => /mnt/group-bin/terachem-3c-dev/lib/libcilkrts.so.5 (0x00007f5a4105c000)
|  	libgcc_s.so.1 => /lib/x86_64-linux-gnu/libgcc_s.so.1 (0x00007f5a41041000)
|  	libpthread.so.0 => /lib/x86_64-linux-gnu/libpthread.so.0 (0x00007f5a4101e000)
|  	libc.so.6 => /lib/x86_64-linux-gnu/libc.so.6 (0x00007f5a40e2c000)
|  	/lib64/ld-linux-x86-64.so.2 (0x00007f5a95b6f000)
|  	libdl.so.2 => /lib/x86_64-linux-gnu/libdl.so.2 (0x00007f5a40e26000)
|  	librt.so.1 => /lib/x86_64-linux-gnu/librt.so.1 (0x00007f5a40e1a000)
|  	libcublasLt.so.11 => /usr/local/cuda-11.6/targets/x86_64-linux/lib/libcublasLt.so.11 (0x00007f5a2bdb4000)
| #################################################################################################

-----------------------------------
Processed Input file:
              coordinates coord.xyz
                   method rhf
                    basis def2-sv_p
           max_l_in_basis 2
           sphericalbasis yes
                    guess c0
                   purify no
                     xtol 1e-6
                 convthre 5e-5
                  threall 1e-14
                precision mixed
                 spinmult 1
                   charge 0
                     dftd d3
                   closed 33
                   active 3
                      fon yes
               fon_method constant
          fon_temperature 5000
                    casci yes
              cassinglets 4
             dciguessvecs 10
              dcisubspace 10
            castargetmult 1
                castarget 0
               dcimaxiter 40
                 cphfiter 40
              casnumalpha 2
               casnumbeta 2
                     gpus 1
                      run conical
                nacstate1 1
                nacstate2 2
-----------------------------------
Jobname: coord
Scratch directory: ./scr.coord
Scratch data will not be generated
| Random number seed: 739196637

XYZ coordinates coord.xyz
Molden File Output: ./scr.coord/coord.molden
Using basis set: def2-sv_p
dmrgstart not found
Spin multiplicity: 1
DIIS will use up to 10 vectors.
Condition number limit for the DIIS overlap matrix is            0
WF convergence threshold: 5.00e-05
Using DIIS algorithm to converge WF
Maximum number of SCF iterations: 100
Incremental fock with rebuild every 8 iterations
Will switch to conventional Fock if diffuse functions are detected
X-matrix tolerance: 1.00e-06
PRECISION: MIXED
Single/Double precision threshold: 1.00e-05
TeraChem will select linear algebra engine
Using fractional orbital occupations
33 occupied orbitals will have integer occupation
3 occupied orbitals will have fractional occupation
kT is set to 5000.000 a.u.
Density matrix purification turned off
DFT Functional requested: hf
Method: Hartree-Fock  with dispersion correction
Wavefunction: RESTRICTED

 DFT-D code reimplemented following the
 code by S.Grimme, University Bonn 
 based on DFTD3 V3.2 Rev 0         
 
Please cite DFT-D3 work done with this code as:
S. Grimme, J. Antony, S. Ehrlich and H. Krieg,
J. Chem. Phys. 132 (2010), 154104
If used with BJ-damping cite also
S. Grimme, S. Ehrlich and L. Goerigk,
J. Comput. Chem. 32 (2011), 1456-1465
For DFT-D2 the reference is
S. Grimme, J. Comput. Chem., 27 (2006), 1787-1799
Ignoring all functions in basis set file with angular momentum > 2 
Initial guess will be loaded from c0

********************************************
******* RUNNING GEOMETRY OPTMIZATION *******
********************************************

Geometry optimization parameters:
Max number of optimization cycles: 1000
Convergence threshold (Max grad component): 4.50e-04
Convergence threshold (energy change): 1.00e-06
Maximum of RMSD change allowed between steps is 0.500000
using BFGS method
Optimization checkpoint file will be dumped every 10 cycles
Hessian updated: BFGS method
Initial Hessian is diagonal with a single one point finite difference
Atomic displacement in finite-difference Hessian (Bohr) 0.003000
Each step will be scaled by 1.00
Maximum step size in internal coordinates 0.50
Minimization SCF guess will be regenerated every 10 steps
Job started from scratch
SCF:   Initial guess is taken from previous step
Starting TensorBox...
| TeraChem will select linear algebra engine
| Using cuSolver for matrix diagonalization

| using 1 out of 1 CUDA devices
|   Device 0: NVIDIA GeForce RTX 3070,  7982MB, CC 8.6 -- CPU THREAD 0
| -------------------------------------------------------------------
| CPU Memory Available: 3976.75 MegaWords 
| GPU Memory Available: 741.79 MegaWords 
| Maximum recommended basis set size: 10200 basis functions
|  (limited by GPU memory)
| -------------------------------------------------------------------
| Initialize GPUBox with 128 MW of memory


Basis set:       def2-sv_p
Total atoms:     18
Total charge:    0
Total electrons: 70 (35-alpha, 35-beta)
Number electrons modeled by ECPs: 0
Total orbitals: 166 (Cartesian), 156 (spherical) 
Total AO shells: 76 (46 S-shells; 20 P-shells; 10 D-shells; 0 F-shells; 0 G-shells)
Spin multiplicity: 1
Nuclear repulsion energy (QM atoms): 485.236004897407 a.u.


No optimization coordinates found in the configuration file
Determining the type of coordinates based on the number of individual fragments...
Analyzing structure...
Found 18 atoms, 18 bonds
Building HDLC residues...
Found 1 HDLC residues
done.
Optimization will be performed in DLC coordinates

-------------------------------------------------------
0 additional frames found in coord.xyz
-------------------------------------------------------
***********************************************************************
**                                                                   **
**                              DL-FIND                              **
**                       Geometry Optimisation                       **
**               written by Johannes Kaestner, in 2006               **
**               Copyright:  STFC Daresbury Laboratory               **
**                           Revision:  406 $                        **
**                                                                   **
***********************************************************************
Residue member list:
    0 :     1    1    1    1    1    1    1    1    1    1
   10 :     1    1    1    1    1    1    1    1

Generating new HDLC for    1 residues

Located a new residue for HDLC
   Residue number is    1
   Number of atoms it contains    18
   Atoms:      1     2     3     4     5     6     7     8     9    10
   Atoms:     11    12    13    14    15    16    17    18
   Generating HDLC for residue    1
       Dot-product about     1 is   0.99833165
       System near planar - making improper
       Dot-product about     2 is   0.99999377
       System near planar - making improper
       Dot-product about     3 is   0.99979540
       System near planar - making improper
       Dot-product about     4 is   0.99999423
       System near planar - making improper
       Dot-product about     5 is   0.98110701
       System near planar - making improper
       Dot-product about     6 is   0.99989727
       System near planar - making improper
       Dot-product about     8 is   0.86854393
       Dot-product about     9 is   0.99115637
       System near planar - making improper
       Dot-product about    10 is   0.97849527
       System near planar - making improper

     The system has    48 degrees of freedom, and    48 non-zero eigenvalues

 call dlf_formstep_init...
 allocate hessian of size:           50
 allocate evals and evecs
 needhessian =  T

DL-FIND Report:
===============
Conical intersection algorithm: Lagrange-Newton
Lagrange-Newton threshold t1 ...................  1.000E-04
Lagrange-Newton threshold t2 ...................  1.000E+00
Lower electronic state .........................          1
Upper electronic state .........................          2
Optimisation algorithm: Lagrange-Newton
Initial Hessian by diagonal one-point finite difference
Hessian update mechanism: BFGS
Maximum Number of Hessian updates before recalc.         50
Finite difference for Hessian calculation ......  3.000E-03
No eigenmodes are considered soft
Minimum step size for Hessian update ...........  1.000E-05
 
Step length: simple scaled
Maximum step length ............................  5.000E-01
Scaling step by ................................  1.000E+00
 
Coordinate system: Delocalised internal coordinates (DLC)
 
Number of atoms ................................         18
Number of input geometries .....................          2
Variables to be optimised ......................         50
Restart information is written every ...........         10 steps
This run has not been restarted.
Maximum number of steps ........................       1000
Maximum number of energy evaluations ...........     100000
 
DFTD Energy:    -0.1518394 hartree

                      *** Start SCF Iterations ***

 Iter     DIIS Error       Energy change         Energy        Time(s)
------------------------------------------------------------------------
Initial temperature is 5000.000000
| Skip purify step
|    1     0.0617509624    -419.8450839965    -419.8450839965     0.15  
|    2     0.0660549217      +0.2707219562    -419.5743620404     0.12  
|    3     0.0086908257      -0.1263127806    -419.7006748210     0.11  
|    4     0.0042137945      -0.0042417481    -419.7049165691     0.10  
|    5     0.0020014544      -0.0009392060    -419.7058557750     0.09  
|    6     0.0006603969      -0.0001913764    -419.7060471515     0.08  
|    7     0.0003154217      -0.0000398064    -419.7060869579     0.07  
|    8     0.0001503686      -0.0000076204    -419.7060945783     0.07  
|    9     0.0000417660      -0.0000016485    -419.7060962268     0.14  
------------------------------------------------------------------------
FINAL ENERGY: -419.7060962268 a.u.
Fractional Occupation Entropy: 0.0000000000
Mermin Free Energy:            -419.7060962268
DISPERSION CONTRIBUTION TO ENERGY: -0.1518393557 a.u.
HOMO-LUMO GAP: 0.927 eV
CENTER OF MASS: {-0.033536, 0.073356, -0.015292} ANGS
DIPOLE MOMENT: {1.785247, 0.856373, 0.425265} (|D| = 2.025175) DEBYE

  Active Space Parameters
--------------------------------------------
Number of closed orbitals:              33
Number of active orbitals:               3
Number of virtual orbitals:            120
Number of molecular orbitals:          156
Number of basis functions:             166
Number of active electrons:              4
Number of alpha electrons:               2
Number of beta electrons:                2

  Orbital      Energy        Occupation
-----------------------------------------
     32       -0.445779        1.000000
     33       -0.385763        1.000000
     34       -0.253346        0.666667
     35       -0.166321        0.666667
     36       -0.132242        0.666667
     37        0.128782        0.000000
     38        0.162215        0.000000

  CAS Parameters
--------------------------------------------
Number of determinants:                  9
Number of singlet CSFs:                  6
Number of doublet CSFs:                  0
Number of triplet CSFs:                  3
Number of quartet CSFs:                  0
Number of quintet CSFs:                  0
Number of sextet CSFs:                   0
Number of septet CSFs:                   0
Number of singlet states:                4
Number of doublet states:                0
Number of triplet states:                0
Number of quartet states:                0
Number of quintet states:                0
Number of sextet states:                 0
Number of septet states:                 0
Using the hard-coded solver

Singlet state  1 energy:       -419.93352016678364

        0.90196255065520  X34 X35
       -0.36048645589457  X34 X36
        0.13293734176587  B34 X35 A36
        0.13293734176587  A34 X35 B36
       -0.07461851096509  X35 X36
        0.07074997180930  B34 A35 X36
        0.07074997180930  A34 B35 X36
        0.05286473049166  X34 B35 A36
        0.05286473049166  X34 A35 B36

Singlet state  2 energy:       -419.91110027788551

        0.64794047938411  X34 B35 A36
        0.64794047938411  X34 A35 B36
        0.22775414265044  X34 X36
        0.16739859952957  B34 X35 A36
        0.16739859952957  A34 X35 B36
       -0.16176266004002  B34 A35 X36
       -0.16176266004002  A34 B35 X36

Singlet state  3 energy:       -419.87035565993841

        0.77890255619512  X34 X36
        0.32519506361671  X34 X35
       -0.26180926093746  X35 X36
       -0.23718391368381  B34 X35 A36
       -0.23718391368381  A34 X35 B36
        0.23027289015304  B34 A35 X36
        0.23027289015304  A34 B35 X36

Singlet state  4 energy:       -419.77101857851545

       -0.63079973356233  B34 X35 A36
       -0.63079973356233  A34 X35 B36
       -0.30240126308916  X34 X36
        0.18652106992703  X34 B35 A36
        0.18652106992703  X34 A35 B36
       -0.11890362904086  B34 A35 X36
       -0.11890362904086  A34 B35 X36
        0.09981174124490  X35 X36
        0.07012930639551  X34 X35

  Root   Mult.   Total Energy (a.u.)   Ex. Energy (a.u.)     Ex. Energy (eV)     Ex. Energy (nm)
-------------------------------------------------------------------------------------------------
     1  singlet       -419.93352017
     2  singlet       -419.91110028          0.02241989          0.61007612       2032.27461907
     3  singlet       -419.87035566          0.06316451          1.71879340        721.34452473
     4  singlet       -419.77101858          0.16250159          4.42189247        280.38723594

Singlet state dipole moments:

  Root       Dx         Dy         Dz         |D|  (Debye)
------------------------------------------------------------
     1    -2.5822     1.6645     1.4274     3.3876
     2     1.9505     2.4272     0.0278     3.1139
     3     1.1666    -0.6769     0.1065     1.3530
     4     2.3394     3.4712     0.5082     4.2167

Singlet state electronic transitions:

 Transition      Tx        Ty        Tz       |T|    Osc. (a.u.) 
-----------------------------------------------------------------
   1 ->  2     1.6219   -0.2001   -0.1612    1.6421    0.0403
   1 ->  3     0.1349    0.9851    0.1595    1.0070    0.0427
   1 ->  4     0.2422    1.0704   -0.1567    1.1086    0.1331
   2 ->  3     1.0567    0.2561   -0.4963    1.1952    0.0388
   2 ->  4    -1.8741    0.4599    0.0447    1.9302    0.3479
   3 ->  4     0.2689    0.6162    0.1167    0.6823    0.0308

Singlet state velocity transition dipole moments:

 Transition      Px        Py        Pz       |P|    Osc. (a.u.) 
-----------------------------------------------------------------
   1 ->  2    -0.0268    0.0008   -0.0059    0.0274    0.0223
   1 ->  3     0.0065   -0.0628    0.0014    0.0632    0.0421
   1 ->  4    -0.0613   -0.1209    0.0073    0.1357    0.0756
   2 ->  3    -0.0272    0.0064   -0.0011    0.0279    0.0128
   2 ->  4     0.1313   -0.0233   -0.0055    0.1335    0.0848
   3 ->  4    -0.0409   -0.0777    0.0054    0.0880    0.0519

Singlet state magnetic transition dipole moments and rotational strengths:

 Transition      Lx        Ly        Lz        |L|    R(vel) (a.u.)
--------------------------------------------------------------------
   1 ->  2     0.1374   -0.1058    1.4765    1.4867   -0.5545
   1 ->  3     0.0427    0.0046   -0.2612    0.2647   -0.0062
   1 ->  4     0.1008    0.1077   -0.0936    0.1747   -0.1223
   2 ->  3     0.0466   -0.0126    0.6203    0.6222   -0.0491
   2 ->  4    -0.0476   -0.1378   -1.1241    1.1335    0.0227
   3 ->  4     0.0536    0.0838   -0.1684    0.1956   -0.0968

Singlet state electric quadrupole moments (Cartesian):
Operator origin (a.u.):    -0.063373,     0.138622,    -0.028897 

 Root     Qxy        Qxz        Qyz        Qxx        Qyy        Qzz       R^2
--------------------------------------------------------------------------------------------
    1    -1.2100    -0.9828    -2.6102   -35.9057   -42.5318   -46.1234   -124.5609
    2    -1.5784     2.1447    -2.1161   -40.7001   -41.6117   -46.6298   -128.9417
    3     0.9342     1.6381    -1.9481   -38.0313   -42.9966   -46.7264   -127.7542
    4    -1.0588     1.5935    -2.2660   -40.7977   -40.5268   -46.5732   -127.8977

Singlet state electric transition quadrupole moments (Cartesian):

 Transition     Qxy        Qxz        Qyz        Qxx        Qyy        Qzz       norm (a.u.)
--------------------------------------------------------------------------------------------
   1 ->  2    -0.4643     1.2349     0.0283    -3.2961     0.2606     0.0482     3.5603
   1 ->  3    -1.2638    -0.3739    -0.2276    -1.0257     1.2903     0.2174     2.1337
   1 ->  4    -1.3460     1.0302     0.1128    -2.0141     1.2523    -0.1503     2.9212
   2 ->  3    -2.3643     2.4853     0.1685    -4.8985     0.3409    -0.3564     6.0028
   2 ->  4    -0.8647    -0.8277    -0.0564     2.3498    -0.2205    -0.1450     2.6509
   3 ->  4    -0.7795    -0.2241    -0.1845    -1.0492     0.9811     0.1464     1.6663

Building Xtilde...

Building Z-vector RHS...

Solving CPSCF equations
Using DIIS solver

 Iter         Residual      
------  --------------------
    1      0.242458842847
    2      0.209908267089
    3      0.049736730677
    4      0.032985948689
    5      0.008569521187
    6      0.006700529629
    7      0.001509751917
    8      0.000689082332
    9      0.000257736442
   10      0.000126090380
   11      0.000034353022

CPSCF converged

Building X...

Building Xtilde...

Building Z-vector RHS...

Solving CPSCF equations
Using DIIS solver

 Iter         Residual      
------  --------------------
    1      0.259692234810
    2      0.277617561451
    3      0.033019660455
    4      0.020865044821
    5      0.007841081185
    6      0.002665000545
    7      0.001152999663
    8      0.000519931085
    9      0.000218226704
   10      0.000090045153

CPSCF converged

Building X...

Building Xtilde...

Building Z-vector RHS...

Solving CPSCF equations
Using DIIS solver

 Iter         Residual      
------  --------------------
    1      0.211036016640
    2      0.146636576987
    3      0.021783476070
    4      0.013665682450
    5      0.004232857588
    6      0.002863113035
    7      0.000851877183
    8      0.000378117090
    9      0.000158594262
   10      0.000054283125

CPSCF converged

Building X...

Lower state energy:      -419.9111002779
Upper state energy:      -419.8703556599
Energy difference:          0.0407446179
 Energy calculation finished, energy:  0.000000000E+00

Converting Cartesians to HDLC

Converting Cartesians to HDLC

Converting Cartesians to HDLC
 in dlf_makehessian...
Testing convergence  in cycle    1
  Max grad  3.1630E-01 Target: 4.5000E-04 converged?   no
  RMS grad  5.1366E-02 Target: 3.0000E-04 converged?   no
Finite-difference calculation for a diagonal Hessian
Delta :   3.00E-03

Converting HDLC to Cartesians
DFTD Energy:    -0.1519328 hartree

                      *** Start SCF Iterations ***

 Iter     DIIS Error       Energy change         Energy        Time(s)
------------------------------------------------------------------------
Initial temperature is 5000.000000
| Skip purify step
|    1     0.0253089112    -419.9253775750    -419.9253775750     0.13  
|    2     0.0527606208      +0.2958779395    -419.6294996355     0.12  
|    3     0.0138169641      -0.0715441353    -419.7010437708     0.11  
|    4     0.0104917440      -0.0052259196    -419.7062696903     0.09  
|    5     0.0043766224      -0.0021514451    -419.7084211354     0.09  
|    6     0.0017762236      -0.0007958239    -419.7092169594     0.08  
|    7     0.0006499485      -0.0001697068    -419.7093866661     0.08  
|    8     0.0001851312      -0.0000219278    -419.7094085939     0.07  
|    9     0.0000400845      -0.0000022366    -419.7094108304     0.14  
------------------------------------------------------------------------
FINAL ENERGY: -419.7094108304 a.u.
Fractional Occupation Entropy: 0.0000000000
Mermin Free Energy:            -419.7094108304
DISPERSION CONTRIBUTION TO ENERGY: -0.1519328247 a.u.
HOMO-LUMO GAP: 1.001 eV
CENTER OF MASS: {-0.032721, 0.071725, -0.015333} ANGS
DIPOLE MOMENT: {1.724084, 0.878784, 0.451584} (|D| = 1.987122) DEBYE

  Active Space Parameters
--------------------------------------------
Number of closed orbitals:              33
Number of active orbitals:               3
Number of virtual orbitals:            120
Number of molecular orbitals:          156
Number of basis functions:             166
Number of active electrons:              4
Number of alpha electrons:               2
Number of beta electrons:                2

  Orbital      Energy        Occupation
-----------------------------------------
     32       -0.444636        1.000000
     33       -0.386113        1.000000
     34       -0.253465        0.666667
     35       -0.169219        0.666667
     36       -0.132422        0.666667
     37        0.129242        0.000000
     38        0.162715        0.000000

  CAS Parameters
--------------------------------------------
Number of determinants:                  9
Number of singlet CSFs:                  6
Number of doublet CSFs:                  0
Number of triplet CSFs:                  3
Number of quartet CSFs:                  0
Number of quintet CSFs:                  0
Number of sextet CSFs:                   0
Number of septet CSFs:                   0
Number of singlet states:                4
Number of doublet states:                0
Number of triplet states:                0
Number of quartet states:                0
Number of quintet states:                0
Number of sextet states:                 0
Number of septet states:                 0
Using the hard-coded solver

Singlet state  1 energy:       -419.93779666905351

        0.91225066961554  X34 X35
       -0.32083840785995  X34 X36
        0.15009255670476  B34 X35 A36
        0.15009255670476  A34 X35 B36
       -0.07885002389433  X35 X36
        0.06525007991772  X34 B35 A36
        0.06525007991772  X34 A35 B36
        0.05036570532055  B34 A35 X36
        0.05036570532055  A34 B35 X36

Singlet state  2 energy:       -419.91469184867628

        0.65484478561141  X34 B35 A36
        0.65484478561141  X34 A35 B36
        0.22403639668367  X34 X36
       -0.17144214579651  B34 A35 X36
       -0.17144214579650  A34 B35 X36
        0.12632601974328  B34 X35 A36
        0.12632601974328  A34 X35 B36
       -0.03654678344729  X34 X35

Singlet state  3 energy:       -419.87215566619483

        0.78116723114716  X34 X36
        0.30773030849526  X34 X35
       -0.26991173766839  X35 X36
       -0.24118905710219  B34 X35 A36
       -0.24118905710219  A34 X35 B36
        0.22952670608422  B34 A35 X36
        0.22952670608422  A34 B35 X36

Singlet state  4 energy:       -419.77545978023892

       -0.63376337234225  B34 X35 A36
       -0.63376337234225  A34 X35 B36
       -0.30401061724078  X34 X36
        0.13998606225190  X34 B35 A36
        0.13998606225190  X34 A35 B36
       -0.13832774962262  B34 A35 X36
       -0.13832774962262  A34 B35 X36
        0.12344398435075  X35 X36
        0.10754429415987  X34 X35

  Root   Mult.   Total Energy (a.u.)   Ex. Energy (a.u.)     Ex. Energy (eV)     Ex. Energy (nm)
-------------------------------------------------------------------------------------------------
     1  singlet       -419.93779667
     2  singlet       -419.91469185          0.02310482          0.62871405       1972.02879858
     3  singlet       -419.87215567          0.06564100          1.78618227        694.12972358
     4  singlet       -419.77545978          0.16233689          4.41741077        280.67170378

Singlet state dipole moments:

  Root       Dx         Dy         Dz         |D|  (Debye)
------------------------------------------------------------
     1    -1.6320     1.6902     1.3631     2.7163
     2     1.1514     2.5551     0.0792     2.8036
     3     1.0159    -0.7478     0.2077     1.2784
     4     3.6092     3.9286     0.3278     5.3449

Singlet state electronic transitions:

 Transition      Tx        Ty        Tz       |T|    Osc. (a.u.) 
-----------------------------------------------------------------
   1 ->  2     1.8214   -0.1396   -0.2235    1.8404    0.0522
   1 ->  3     0.1969    1.0129    0.0988    1.0366    0.0470
   1 ->  4     0.0878    1.1208   -0.1303    1.1318    0.1386
   2 ->  3     0.9807    0.0722   -0.5006    1.1034    0.0345
   2 ->  4    -1.8445    0.4291    0.0414    1.8943    0.3331
   3 ->  4     0.1645    0.6409    0.1286    0.6741    0.0293

Singlet state velocity transition dipole moments:

 Transition      Px        Py        Pz       |P|    Osc. (a.u.) 
-----------------------------------------------------------------
   1 ->  2    -0.0301   -0.0008   -0.0040    0.0304    0.0266
   1 ->  3     0.0023   -0.0640    0.0020    0.0641    0.0417
   1 ->  4    -0.0488   -0.1235    0.0075    0.1330    0.0726
   2 ->  3    -0.0282    0.0134   -0.0008    0.0312    0.0153
   2 ->  4     0.1363   -0.0198   -0.0061    0.1379    0.0911
   3 ->  4    -0.0320   -0.0773    0.0047    0.0838    0.0484

Singlet state magnetic transition dipole moments and rotational strengths:

 Transition      Lx        Ly        Lz        |L|    R(vel) (a.u.)
--------------------------------------------------------------------
   1 ->  2     0.1346   -0.0972    1.4591    1.4685   -0.4233
   1 ->  3     0.0461    0.0111   -0.2363    0.2410   -0.0163
   1 ->  4     0.0940    0.1038   -0.2579    0.2935   -0.1192
   2 ->  3     0.0427   -0.0140    0.6636    0.6652   -0.0453
   2 ->  4    -0.0562   -0.1438   -1.1638    1.1740    0.0166
   3 ->  4     0.0624    0.0635   -0.1213    0.1504   -0.0772

Singlet state electric quadrupole moments (Cartesian):
Operator origin (a.u.):    -0.061833,     0.135540,    -0.028976 

 Root     Qxy        Qxz        Qyz        Qxx        Qyy        Qzz       R^2
--------------------------------------------------------------------------------------------
    1    -0.2212    -0.4655    -3.2019   -36.7696   -43.0851   -46.0625   -125.9172
    2    -0.4244     2.2037    -2.7104   -40.2674   -42.3454   -46.6081   -129.2208
    3     2.2667     1.6988    -2.5465   -37.7895   -43.6837   -46.6590   -128.1323
    4    -0.2460     2.4001    -2.8278   -42.1822   -40.8149   -46.5669   -129.5640

Singlet state electric transition quadrupole moments (Cartesian):

 Transition     Qxy        Qxz        Qyz        Qxx        Qyy        Qzz       norm (a.u.)
--------------------------------------------------------------------------------------------
   1 ->  2    -0.5451     1.5953     0.0754    -3.8843     0.4050    -0.0045     4.2543
   1 ->  3    -1.4760    -0.0885    -0.1994    -1.4551     1.2960     0.1604     2.4594
   1 ->  4    -1.3971     0.8623     0.0865    -1.7553     1.2350    -0.1303     2.7067
   2 ->  3    -2.0325     2.4259     0.1920    -4.5003     0.1019    -0.3717     5.5186
   2 ->  4    -0.8368    -0.8109    -0.0568     2.2868    -0.2362    -0.1563     2.5828
   3 ->  4    -0.8323    -0.3036    -0.1995    -0.8639     0.9565     0.1519     1.5840

Building Xtilde...

Building Z-vector RHS...

Solving CPSCF equations
Using DIIS solver

 Iter         Residual      
------  --------------------
    1      0.239169702883
    2      0.205324648477
    3      0.046071948029
    4      0.030415397408
    5      0.007976153774
    6      0.006544029237
    7      0.001459572407
    8      0.000658341942
    9      0.000261010665
   10      0.000121732917
   11      0.000043226257

CPSCF converged

Building X...

Building Xtilde...

Building Z-vector RHS...

Solving CPSCF equations
Using DIIS solver

 Iter         Residual      
------  --------------------
    1      0.268646181620
    2      0.285918261546
    3      0.033630922564
    4      0.020295986430
    5      0.007941686896
    6      0.002766847981
    7      0.001187154368
    8      0.000542286614
    9      0.000232803464
   10      0.000092277137

CPSCF converged

Building X...

Building Xtilde...

Building Z-vector RHS...

Solving CPSCF equations
Using DIIS solver

 Iter         Residual      
------  --------------------
    1      0.196573439651
    2      0.141414836562
    3      0.022244932310
    4      0.018492887814
    5      0.005084085422
    6      0.003031430236
    7      0.000797205858
    8      0.000361326293
    9      0.000140518355
   10      0.000070880662

CPSCF converged

Building X...

Lower state energy:      -419.9146918487
Upper state energy:      -419.8721556662
Energy difference:          0.0425361825
 Energy calculation finished, energy:  0.000000000E+00

Converting Cartesians to HDLC

Converting Cartesians to HDLC

Converting Cartesians to HDLC
 in dlf_makehessian...
Finite-difference diagonal Hessian: 2nd point
Energy difference to 1st point:          0.00E+00 H
Abs. Gradient difference to 1st point:   6.50E-02
Testing convergence  in cycle    1
  Max grad  2.6154E-01 Target: 4.5000E-04 converged?   no
  RMS grad  4.2469E-02 Target: 3.0000E-04 converged?   no

Converting HDLC to Cartesians
DFTD Energy:    -0.1472203 hartree

                      *** Start SCF Iterations ***

 Iter     DIIS Error       Energy change         Energy        Time(s)
------------------------------------------------------------------------
Initial temperature is 5000.000000
| Skip purify step
|    1     0.0914264067    -419.8157927831    -419.8157927831     0.13  
|    2     0.0468948591      +0.2418311511    -419.5739616320     0.12  
|    3     0.0168413457      -0.0582344162    -419.6321960482     0.11  
|    4     0.0031891899      -0.0131936174    -419.6453896656     0.10  
|    5     0.0019483946      -0.0007594084    -419.6461490740     0.09  
|    6     0.0006699323      -0.0002969047    -419.6464459787     0.08  
|    7     0.0004421469      -0.0000803988    -419.6465263775     0.08  
|    8     0.0001921560      -0.0000200505    -419.6465464280     0.07  
|    9     0.0000559842      -0.0000025353    -419.6465489633     0.13  
|   10     0.0000209943      -0.0000003603    -419.6465493235     0.06  
------------------------------------------------------------------------
FINAL ENERGY: -419.6465493235 a.u.
Fractional Occupation Entropy: 0.0000000000
Mermin Free Energy:            -419.6465493235
DISPERSION CONTRIBUTION TO ENERGY: -0.1472202634 a.u.
HOMO-LUMO GAP: 0.277 eV
CENTER OF MASS: {-0.032442, 0.099749, -0.018813} ANGS
DIPOLE MOMENT: {1.956536, 0.692496, -0.291608} (|D| = 2.095857) DEBYE

  Active Space Parameters
--------------------------------------------
Number of closed orbitals:              33
Number of active orbitals:               3
Number of virtual orbitals:            120
Number of molecular orbitals:          156
Number of basis functions:             166
Number of active electrons:              4
Number of alpha electrons:               2
Number of beta electrons:                2

  Orbital      Energy        Occupation
-----------------------------------------
     32       -0.438072        1.000000
     33       -0.391879        1.000000
     34       -0.243233        0.666667
     35       -0.140373        0.666667
     36       -0.130208        0.666667
     37        0.122180        0.000000
     38        0.162251        0.000000

  CAS Parameters
--------------------------------------------
Number of determinants:                  9
Number of singlet CSFs:                  6
Number of doublet CSFs:                  0
Number of triplet CSFs:                  3
Number of quartet CSFs:                  0
Number of quintet CSFs:                  0
Number of sextet CSFs:                   0
Number of septet CSFs:                   0
Number of singlet states:                4
Number of doublet states:                0
Number of triplet states:                0
Number of quartet states:                0
Number of quintet states:                0
Number of sextet states:                 0
Number of septet states:                 0
Using the hard-coded solver

Singlet state  1 energy:       -419.87926253496579

       -0.65722239093883  X34 B35 A36
       -0.65722239093883  X34 A35 B36
       -0.23267133199428  X34 X35
        0.22329325561447  X34 X36
       -0.10951611021979  B34 X35 A36
       -0.10951611021979  A34 X35 B36
       -0.06340021132516  B34 A35 X36
       -0.06340021132516  A34 B35 X36

Singlet state  2 energy:       -419.83276292677613

       -0.79435992470795  X34 X36
        0.38088002308597  X34 X35
       -0.28038233920851  B34 X35 A36
       -0.28038233920851  A34 X35 B36
       -0.16319336289857  X34 B35 A36
       -0.16319336289857  X34 A35 B36
        0.07459869926652  B34 A35 X36
        0.07459869926652  A34 B35 X36
        0.04795963405974  X35 X36

Singlet state  3 energy:       -419.81720132000981

       -0.55257324247526  X34 X35
       -0.53203905256982  X34 X36
        0.39582615050056  B34 X35 A36
        0.39582615050056  A34 X35 B36
        0.25255623871139  X35 X36
       -0.12191060018475  B34 A35 X36
       -0.12191060018475  A34 B35 X36
       -0.04863914480099  X34 B35 A36
       -0.04863914480099  X34 A35 B36

Singlet state  4 energy:       -419.69568271340205

        0.65652047472875  X34 X35
        0.49211288036170  B34 X35 A36
        0.49211288036170  A34 X35 B36
       -0.19383430216578  X34 B35 A36
       -0.19383430216578  X34 A35 B36
        0.05705862717300  X34 X36
        0.05560417815739  B34 A35 X36
        0.05560417815739  A34 B35 X36

  Root   Mult.   Total Energy (a.u.)   Ex. Energy (a.u.)     Ex. Energy (eV)     Ex. Energy (nm)
-------------------------------------------------------------------------------------------------
     1  singlet       -419.87926253
     2  singlet       -419.83276293          0.04649961          1.26531851        979.86570089
     3  singlet       -419.81720132          0.06206121          1.68877130        734.16821121
     4  singlet       -419.69568271          0.18357982          4.99546028        248.19378721

Singlet state dipole moments:

  Root       Dx         Dy         Dz         |D|  (Debye)
------------------------------------------------------------
     1    -2.6577    -0.9510     0.3976     2.8506
     2     3.6367     2.4458    -1.2746     4.5643
     3     0.5240     0.8803     0.1384     1.0338
     4   -11.3580    -2.7936     2.2613    11.9131

Singlet state electronic transitions:

 Transition      Tx        Ty        Tz       |T|    Osc. (a.u.) 
-----------------------------------------------------------------
   1 ->  2     1.0454   -0.3400    0.0796    1.1021    0.0377
   1 ->  3    -0.8566    0.9175    0.0944    1.2587    0.0656
   1 ->  4    -0.8038    0.6000   -0.1942    1.0217    0.1277
   2 ->  3     1.8364    0.3406   -0.6802    1.9877    0.0410
   2 ->  4    -1.6028   -0.1201    0.2536    1.6272    0.2420
   3 ->  4     1.0824    0.4147   -0.2565    1.1872    0.1142

Singlet state velocity transition dipole moments:

 Transition      Px        Py        Pz       |P|    Osc. (a.u.) 
-----------------------------------------------------------------
   1 ->  2    -0.0225    0.0151   -0.0147    0.0308    0.0136
   1 ->  3     0.0611   -0.0578    0.0008    0.0841    0.0760
   1 ->  4     0.0598   -0.0580   -0.0073    0.0836    0.0254
   2 ->  3    -0.0282    0.0042    0.0026    0.0286    0.0351
   2 ->  4     0.0911    0.0145   -0.0051    0.0924    0.0415
   3 ->  4    -0.1010   -0.0725    0.0133    0.1250    0.0857

Singlet state magnetic transition dipole moments and rotational strengths:

 Transition      Lx        Ly        Lz        |L|    R(vel) (a.u.)
--------------------------------------------------------------------
   1 ->  2     0.0955   -0.1492    1.3811    1.3924   -0.5301
   1 ->  3     0.0452   -0.0481   -0.3976    0.4031    0.0839
   1 ->  4     0.1055   -0.1404    0.3023    0.3496    0.0667
   2 ->  3    -0.0199    0.0463   -0.0051    0.0506    0.0475
   2 ->  4     0.0095   -0.0965   -0.3644    0.3771    0.0096
   3 ->  4    -0.0082    0.1675   -0.0709    0.1820   -0.1008

Singlet state electric quadrupole moments (Cartesian):
Operator origin (a.u.):    -0.061306,     0.188499,    -0.035551 

 Root     Qxy        Qxz        Qyz        Qxx        Qyy        Qzz       R^2
--------------------------------------------------------------------------------------------
    1    11.3305     3.6093     6.6337   -37.1110   -41.7236   -50.7258   -129.5604
    2     8.4526     7.7836     7.1472   -45.2015   -39.4933   -51.3385   -136.0332
    3    11.1215     4.7836     6.8112   -40.1549   -40.1146   -50.8431   -131.1126
    4    14.7456    -1.1369     6.0885   -28.7888   -43.0329   -50.2410   -122.0627

Singlet state electric transition quadrupole moments (Cartesian):

 Transition     Qxy        Qxz        Qyz        Qxx        Qyy        Qzz       norm (a.u.)
--------------------------------------------------------------------------------------------
   1 ->  2     0.4563    -0.0056    -0.0193    -0.4789    -0.0142     0.2144     0.6958
   1 ->  3    -1.4038    -0.7392    -0.2495    -0.8376     1.1705     0.1816     2.1642
   1 ->  4    -0.8619     0.7201     0.1376    -0.3857     0.3261    -0.3621     1.2909
   2 ->  3    -2.8704     3.6705     0.4086    -6.2822     0.3351    -0.5753     7.8606
   2 ->  4     0.4226    -1.8022    -0.2567     3.3463    -0.5940     0.2259     3.8850
   3 ->  4    -0.7555     1.6079     0.2028    -3.5482     0.8989    -0.2660     4.0824

Building Xtilde...

Building Z-vector RHS...

Solving CPSCF equations
Using DIIS solver

 Iter         Residual      
------  --------------------
    1      0.253620480606
    2      0.184145222066
    3      0.039282450890
    4      0.022891923113
    5      0.006000800865
    6      0.004950641972
    7      0.001121853660
    8      0.000585331166
    9      0.000164156369
   10      0.000088535207

CPSCF converged

Building X...

Building Xtilde...

Building Z-vector RHS...

Solving CPSCF equations
Using DIIS solver

 Iter         Residual      
------  --------------------
    1      0.080727168259
    2      0.059037646828
    3      0.025624765488
    4      0.013312053239
    5      0.005901423886
    6      0.002385749064
    7      0.000794179863
    8      0.000405571574
    9      0.000114448680
   10      0.000041367538

CPSCF converged

Building X...

Building Xtilde...

Building Z-vector RHS...

Solving CPSCF equations
Using DIIS solver

 Iter         Residual      
------  --------------------
    1      0.313372639873
    2      0.214527653277
    3      0.029148527327
    4      0.018005074844
    5      0.004611523656
    6      0.003340567910
    7      0.000983033588
    8      0.000432204886
    9      0.000121320169
   10      0.000062169532

CPSCF converged

Building X...

Lower state energy:      -419.8327629268
Upper state energy:      -419.8172013200
Energy difference:          0.0155616068
 Energy calculation finished, energy:  0.000000000E+00

Converting Cartesians to HDLC

Converting Cartesians to HDLC

Converting Cartesians to HDLC
 in dlf_makehessian...
Updating Hessian with the BFGS update, No     1
Testing convergence  in cycle    2
    Energy  0.0000E+00 Target: 1.0000E-06 converged?  yes
  Max step  5.5613E+00 Target: 1.8000E-03 converged?   no
  RMS step  8.5244E-01 Target: 1.2000E-03 converged?   no
  Max grad  5.4571E-01 Target: 4.5000E-04 converged?   no
  RMS grad  1.0376E-01 Target: 3.0000E-04 converged?   no

Converting HDLC to Cartesians
DFTD Energy:    -0.1509714 hartree

                      *** Start SCF Iterations ***

 Iter     DIIS Error       Energy change         Energy        Time(s)
------------------------------------------------------------------------
Initial temperature is 5000.000000
| Skip purify step
|    1     0.1635361543    -419.8997692517    -419.8997692517     0.13  
|    2     0.0664187275      +0.4600647699    -419.4397044818     0.12  
|    3     0.0319400480      -0.2133667707    -419.6530712526     0.12  
|    4     0.0183802810      -0.0331350325    -419.6862062851     0.11  
|    5     0.0025014128      -0.0040048247    -419.6902111098     0.09  
|    6     0.0008145340      -0.0007093963    -419.6909205061     0.08  
|    7     0.0003921423      -0.0000992423    -419.6910197484     0.08  
|    8     0.0002085333      -0.0000273503    -419.6910470988     0.07  
|    9     0.0001037079      -0.0000055382    -419.6910526370     0.13  
|   10     0.0000449926      -0.0000013529    -419.6910539899     0.06  
------------------------------------------------------------------------
FINAL ENERGY: -419.6910539899 a.u.
Fractional Occupation Entropy: 0.0000000000
Mermin Free Energy:            -419.6910539899
DISPERSION CONTRIBUTION TO ENERGY: -0.1509713861 a.u.
HOMO-LUMO GAP: 1.428 eV
CENTER OF MASS: {-0.036776, 0.051324, -0.002466} ANGS
DIPOLE MOMENT: {1.759487, 1.291973, 0.229687} (|D| = 2.194936) DEBYE

  Active Space Parameters
--------------------------------------------
Number of closed orbitals:              33
Number of active orbitals:               3
Number of virtual orbitals:            120
Number of molecular orbitals:          156
Number of basis functions:             166
Number of active electrons:              4
Number of alpha electrons:               2
Number of beta electrons:                2

  Orbital      Energy        Occupation
-----------------------------------------
     32       -0.427898        1.000000
     33       -0.399555        1.000000
     34       -0.256724        0.666667
     35       -0.173074        0.666667
     36       -0.120601        0.666667
     37        0.126063        0.000000
     38        0.167169        0.000000

  CAS Parameters
--------------------------------------------
Number of determinants:                  9
Number of singlet CSFs:                  6
Number of doublet CSFs:                  0
Number of triplet CSFs:                  3
Number of quartet CSFs:                  0
Number of quintet CSFs:                  0
Number of sextet CSFs:                   0
Number of septet CSFs:                   0
Number of singlet states:                4
Number of doublet states:                0
Number of triplet states:                0
Number of quartet states:                0
Number of quintet states:                0
Number of sextet states:                 0
Number of septet states:                 0
Using the hard-coded solver

Singlet state  1 energy:       -419.94280862858233

        0.90091355770599  X34 X35
        0.26366485055298  X34 B35 A36
        0.26366485055298  X34 A35 B36
       -0.20274642126404  X34 X36
       -0.06534766446669  X35 X36
        0.04434595228375  B34 X35 A36
        0.04434595228375  A34 X35 B36

Singlet state  2 energy:       -419.88015244377044

       -0.60509239615357  X34 B35 A36
       -0.60509239615357  X34 A35 B36
        0.34619523901988  X34 X35
        0.19487864751145  B34 A35 X36
        0.19487864751145  A34 B35 X36
       -0.17026962493227  B34 X35 A36
       -0.17026962493227  A34 X35 B36
       -0.08883137993097  X35 X36
       -0.07775192468911  X34 X36

Singlet state  3 energy:       -419.85525906639850

       -0.83402625388590  X34 X36
        0.31667320070642  B34 X35 A36
        0.31667320070642  A34 X35 B36
        0.22261790630261  X35 X36
       -0.13597006015052  X34 X35
       -0.11354304287852  X34 B35 A36
       -0.11354304287852  X34 A35 B36
       -0.07073097306567  B34 A35 X36
       -0.07073097306567  A34 B35 X36

Singlet state  4 energy:       -419.76102595617590

        0.60719086558568  B34 X35 A36
        0.60719086558568  A34 X35 B36
        0.42957562814771  X34 X36
       -0.13766991973814  X35 X36
       -0.13232081334225  X34 B35 A36
       -0.13232081334225  X34 A35 B36
        0.10402690706187  X34 X35
        0.08158151052616  B34 A35 X36
        0.08158151052616  A34 B35 X36

  Root   Mult.   Total Energy (a.u.)   Ex. Energy (a.u.)     Ex. Energy (eV)     Ex. Energy (nm)
-------------------------------------------------------------------------------------------------
     1  singlet       -419.94280863
     2  singlet       -419.88015244          0.06265618          1.70496125        727.19670543
     3  singlet       -419.85525907          0.08754956          2.38234441        520.42945771
     4  singlet       -419.76102596          0.18178267          4.94655738        250.64749333

Singlet state dipole moments:

  Root       Dx         Dy         Dz         |D|  (Debye)
------------------------------------------------------------
     1     0.0701     1.0913     1.0310     1.5029
     2    -1.8688     2.5820     1.0105     3.3437
     3     2.3125     0.2891    -0.6293     2.4140
     4     0.7333     2.0983     0.4316     2.2643

Singlet state electronic transitions:

 Transition      Tx        Ty        Tz       |T|    Osc. (a.u.) 
-----------------------------------------------------------------
   1 ->  2    -1.7461    0.3541    0.3309    1.8122    0.1372
   1 ->  3    -0.8515   -0.7484    0.1323    1.1414    0.0760
   1 ->  4     0.0467   -1.2350    0.2157    1.2545    0.1907
   2 ->  3     0.5642    0.0178   -0.4384    0.7147    0.0085
   2 ->  4    -2.4658    0.0195    0.1489    2.4704    0.4847
   3 ->  4    -0.3682    0.2846    0.2011    0.5069    0.0161

Singlet state velocity transition dipole moments:

 Transition      Px        Py        Pz       |P|    Osc. (a.u.) 
-----------------------------------------------------------------
   1 ->  2     0.0764   -0.0257   -0.0003    0.0806    0.0692
   1 ->  3     0.0401    0.0665   -0.0059    0.0779    0.0462
   1 ->  4     0.0305    0.1270   -0.0099    0.1310    0.0629
   2 ->  3    -0.0188    0.0268   -0.0012    0.0328    0.0288
   2 ->  4     0.1716    0.0332   -0.0052    0.1748    0.1711
   3 ->  4    -0.0082   -0.0658    0.0049    0.0665    0.0313

Singlet state magnetic transition dipole moments and rotational strengths:

 Transition      Lx        Ly        Lz        |L|    R(vel) (a.u.)
--------------------------------------------------------------------
   1 ->  2    -0.1292    0.0010   -1.7006    1.7055   -0.1506
   1 ->  3    -0.1014   -0.0261   -0.3429    0.3586   -0.0431
   1 ->  4    -0.0911   -0.0554    0.4172    0.4306   -0.0766
   2 ->  3     0.0448   -0.0192    0.7430    0.7446   -0.0914
   2 ->  4    -0.0878   -0.1627   -1.1491    1.1639   -0.1217
   3 ->  4     0.0301    0.0297   -0.3955    0.3978   -0.0438

Singlet state electric quadrupole moments (Cartesian):
Operator origin (a.u.):    -0.069496,     0.096988,    -0.004659 

 Root     Qxy        Qxz        Qyz        Qxx        Qyy        Qzz       R^2
--------------------------------------------------------------------------------------------
    1    19.2567     3.3338     2.1149   -18.8684   -67.0895   -40.7780   -126.7359
    2    19.8780     3.2804     2.2919   -16.9242   -66.7035   -41.1046   -124.7323
    3    19.5742     6.4603     2.6372   -21.5708   -67.2350   -41.7173   -130.5231
    4    19.2830     4.6860     2.2806   -19.9277   -66.0493   -41.3885   -127.3656

Singlet state electric transition quadrupole moments (Cartesian):

 Transition     Qxy        Qxz        Qyz        Qxx        Qyy        Qzz       norm (a.u.)
--------------------------------------------------------------------------------------------
   1 ->  2     0.0486    -1.9706    -0.1913     3.6313    -0.1504     0.1847     4.1431
   1 ->  3     1.3430    -0.9628     0.1073     2.7383    -0.9660    -0.0321     3.3428
   1 ->  4     1.4239    -1.0796    -0.0082     1.4044    -0.9253     0.2459     2.4662
   2 ->  3    -1.4892     1.9672     0.0743    -3.2678    -0.2748    -0.2981     4.1153
   2 ->  4    -0.1442    -1.5653    -0.0802     4.1216    -1.0680    -0.0752     4.5400
   3 ->  4    -0.4484    -0.8922    -0.2388     0.5414     0.5513     0.1733     1.2966

Building Xtilde...

Building Z-vector RHS...

Solving CPSCF equations
Using DIIS solver

 Iter         Residual      
------  --------------------
    1      0.249268505584
    2      0.228538412373
    3      0.043875334673
    4      0.023396330704
    5      0.008987284448
    6      0.005661894689
    7      0.001644110322
    8      0.000856565340
    9      0.000285765921
   10      0.000116083244
   11      0.000040340355

CPSCF converged

Building X...

Building Xtilde...

Building Z-vector RHS...

Solving CPSCF equations
Using DIIS solver

 Iter         Residual      
------  --------------------
    1      0.229513245900
    2      0.216268708642
    3      0.035188439525
    4      0.018002317557
    5      0.005970896183
    6      0.002538803634
    7      0.001554612159
    8      0.000536861157
    9      0.000238671993
   10      0.000071294365

CPSCF converged

Building X...

Building Xtilde...

Building Z-vector RHS...

Solving CPSCF equations
Using DIIS solver

 Iter         Residual      
------  --------------------
    1      0.194914700436
    2      0.134276476997
    3      0.032629911628
    4      0.017986051771
    5      0.007577314264
    6      0.004469204102
    7      0.001083585700
    8      0.000472547650
    9      0.000179607596
   10      0.000071776151

CPSCF converged

Building X...

Lower state energy:      -419.8801524438
Upper state energy:      -419.8552590664
Energy difference:          0.0248933774
 Energy calculation finished, energy:  0.000000000E+00

Converting Cartesians to HDLC

Converting Cartesians to HDLC

Converting Cartesians to HDLC
 in dlf_makehessian...
Updating Hessian with the BFGS update, No     2
Testing convergence  in cycle    3
    Energy  0.0000E+00 Target: 1.0000E-06 converged?  yes
  Max step  1.4748E+00 Target: 1.8000E-03 converged?   no
  RMS step  2.4700E-01 Target: 1.2000E-03 converged?   no
  Max grad  1.1170E+00 Target: 4.5000E-04 converged?   no
  RMS grad  2.1838E-01 Target: 3.0000E-04 converged?   no

Converting HDLC to Cartesians
DFTD Energy:    -0.1484029 hartree

                      *** Start SCF Iterations ***

 Iter     DIIS Error       Energy change         Energy        Time(s)
------------------------------------------------------------------------
Initial temperature is 5000.000000
| Skip purify step
|    1     0.0820183666    -419.8178902939    -419.8178902939     0.13  
|    2     0.0384027871      +0.2035598069    -419.6143304870     0.12  
|    3     0.0181929670      -0.0569383430    -419.6712688300     0.11  
|    4     0.0041382544      -0.0130513209    -419.6843201509     0.10  
|    5     0.0035639286      -0.0010847772    -419.6854049281     0.09  
|    6     0.0008837077      -0.0005089914    -419.6859139195     0.08  
|    7     0.0003579878      -0.0000938243    -419.6860077438     0.08  
|    8     0.0002225408      -0.0000207119    -419.6860284557     0.07  
|    9     0.0000589063      -0.0000034084    -419.6860318641     0.13  
|   10     0.0000260236      -0.0000004377    -419.6860323018     0.06  
------------------------------------------------------------------------
FINAL ENERGY: -419.6860323018 a.u.
Fractional Occupation Entropy: 0.0000000000
Mermin Free Energy:            -419.6860323018
DISPERSION CONTRIBUTION TO ENERGY: -0.1484029097 a.u.
HOMO-LUMO GAP: 0.842 eV
CENTER OF MASS: {-0.023060, 0.082311, -0.023205} ANGS
DIPOLE MOMENT: {1.503103, 0.920058, 0.113957} (|D| = 1.766016) DEBYE

  Active Space Parameters
--------------------------------------------
Number of closed orbitals:              33
Number of active orbitals:               3
Number of virtual orbitals:            120
Number of molecular orbitals:          156
Number of basis functions:             166
Number of active electrons:              4
Number of alpha electrons:               2
Number of beta electrons:                2

  Orbital      Energy        Occupation
-----------------------------------------
     32       -0.427428        1.000000
     33       -0.392805        1.000000
     34       -0.244305        0.666667
     35       -0.165768        0.666667
     36       -0.134813        0.666667
     37        0.118865        0.000000
     38        0.167988        0.000000

  CAS Parameters
--------------------------------------------
Number of determinants:                  9
Number of singlet CSFs:                  6
Number of doublet CSFs:                  0
Number of triplet CSFs:                  3
Number of quartet CSFs:                  0
Number of quintet CSFs:                  0
Number of sextet CSFs:                   0
Number of septet CSFs:                   0
Number of singlet states:                4
Number of doublet states:                0
Number of triplet states:                0
Number of quartet states:                0
Number of quintet states:                0
Number of sextet states:                 0
Number of septet states:                 0
Using the hard-coded solver

Singlet state  1 energy:       -419.91958453571164

       -0.87380064276125  X34 X35
        0.42849990123411  X34 X36
       -0.13043383836175  B34 X35 A36
       -0.13043383836175  A34 X35 B36
       -0.08767362539538  X34 B35 A36
       -0.08767362539538  X34 A35 B36
        0.04633729847413  X35 X36
        0.02563030006662  B34 A35 X36
        0.02563030006662  A34 B35 X36

Singlet state  2 energy:       -419.86551113312345

        0.61844407569663  X34 B35 A36
        0.61844407569663  X34 A35 B36
        0.38292207212359  X34 X36
       -0.20100321890083  B34 A35 X36
       -0.20100321890083  A34 B35 X36
       -0.06668720775193  X35 X36
        0.05260063039286  X34 X35

Singlet state  3 energy:       -419.84971091993100

       -0.60372834000781  X34 X36
       -0.41474083622122  X34 X35
        0.30589460822463  X35 X36
        0.30449345946551  B34 X35 A36
        0.30449345946551  A34 X35 B36
       -0.26925476357648  B34 A35 X36
       -0.26925476357648  A34 B35 X36
        0.14053794820127  X34 B35 A36
        0.14053794820127  X34 A35 B36

Singlet state  4 energy:       -419.73543191448022

       -0.61813883139581  B34 X35 A36
       -0.61813883139581  A34 X35 B36
       -0.35112932083736  X34 X36
        0.27363720018555  X35 X36
       -0.11742931562435  B34 A35 X36
       -0.11742931562435  A34 B35 X36
        0.07080650744117  X34 B35 A36
        0.07080650744117  X34 A35 B36

  Root   Mult.   Total Energy (a.u.)   Ex. Energy (a.u.)     Ex. Energy (eV)     Ex. Energy (nm)
-------------------------------------------------------------------------------------------------
     1  singlet       -419.91958454
     2  singlet       -419.86551113          0.05407340          1.47141191        842.62075233
     3  singlet       -419.84971092          0.06987362          1.90135751        652.08263035
     4  singlet       -419.73543191          0.18415262          5.01104695        247.42178996

Singlet state dipole moments:

  Root       Dx         Dy         Dz         |D|  (Debye)
------------------------------------------------------------
     1     0.2283     0.2480     0.6968     0.7741
     2     2.1362     2.1669    -1.1446     3.2510
     3    -0.9687     0.8368     1.1003     1.6880
     4     3.0804     4.1005    -0.6702     5.1722

Singlet state electronic transitions:

 Transition      Tx        Ty        Tz       |T|    Osc. (a.u.) 
-----------------------------------------------------------------
   1 ->  2    -2.0252   -0.3086    0.3381    2.0763    0.1554
   1 ->  3    -0.5550    1.0579   -0.0743    1.1970    0.0667
   1 ->  4     0.4188   -0.9879    0.1843    1.0888    0.1455
   2 ->  3    -1.5747    0.4127    0.5234    1.7099    0.0308
   2 ->  4    -2.0830    0.4315    0.0958    2.1294    0.3932
   3 ->  4    -0.4146   -0.6825    0.0550    0.8004    0.0488

Singlet state velocity transition dipole moments:

 Transition      Px        Py        Pz       |P|    Osc. (a.u.) 
-----------------------------------------------------------------
   1 ->  2     0.0561    0.0114   -0.0051    0.0574    0.0407
   1 ->  3     0.0374   -0.0645    0.0064    0.0749    0.0535
   1 ->  4    -0.0178    0.0987   -0.0123    0.1011    0.0370
   2 ->  3     0.0352   -0.0217    0.0007    0.0413    0.0720
   2 ->  4     0.1561   -0.0324   -0.0054    0.1595    0.1304
   3 ->  4     0.0435    0.0941   -0.0155    0.1048    0.0641

Singlet state magnetic transition dipole moments and rotational strengths:

 Transition      Lx        Ly        Lz        |L|    R(vel) (a.u.)
--------------------------------------------------------------------
   1 ->  2    -0.1141    0.0330   -1.3189    1.3243    0.0121
   1 ->  3     0.0308    0.0256   -0.5789    0.5803   -0.0604
   1 ->  4    -0.0763   -0.0573    0.4078    0.4188   -0.0506
   2 ->  3     0.0058   -0.0147   -0.3385    0.3389    0.0171
   2 ->  4    -0.0100   -0.1311   -1.1421    1.1497    0.0677
   3 ->  4    -0.0951   -0.1062   -0.1047    0.1769   -0.1094

Singlet state electric quadrupole moments (Cartesian):
Operator origin (a.u.):    -0.043577,     0.155545,    -0.043852 

 Root     Qxy        Qxz        Qyz        Qxx        Qyy        Qzz       R^2
--------------------------------------------------------------------------------------------
    1    17.8469     6.8670     0.4032   -57.1111   -44.4327   -52.7957   -154.3396
    2    15.9144    10.5051     0.9600   -62.2042   -43.7970   -53.7223   -159.7235
    3    19.2285     6.2119     0.5300   -55.4716   -43.8524   -52.8945   -152.2186
    4    16.0664    10.1141     0.7992   -63.7333   -41.8569   -53.6049   -159.1952

Singlet state electric transition quadrupole moments (Cartesian):

 Transition     Qxy        Qxz        Qyz        Qxx        Qyy        Qzz       norm (a.u.)
--------------------------------------------------------------------------------------------
   1 ->  2     1.1374    -2.3589    -0.2034     4.9802    -0.9774     0.1940     5.7179
   1 ->  3    -1.8788     0.2300    -0.1864    -1.9291     1.1010    -0.0109     2.9243
   1 ->  4     1.3293    -0.8322    -0.0900     1.6428    -0.8832     0.2380     2.4501
   2 ->  3     0.9386    -2.7885    -0.3668     3.8696     0.4755     0.4971     4.9232
   2 ->  4    -0.5848    -1.2397    -0.2045     2.2742    -0.2146    -0.0461     2.6722
   3 ->  4     1.0141    -0.5364     0.0799     2.3886    -1.1623    -0.0122     2.8946

Building Xtilde...

Building Z-vector RHS...

Solving CPSCF equations
Using DIIS solver

 Iter         Residual      
------  --------------------
    1      0.226897755312
    2      0.175559647377
    3      0.038195523039
    4      0.026775910855
    5      0.008093298417
    6      0.004099714241
    7      0.001316040081
    8      0.000523001302
    9      0.000155999011
   10      0.000068400012

CPSCF converged

Building X...

Building Xtilde...

Building Z-vector RHS...

Solving CPSCF equations
Using DIIS solver

 Iter         Residual      
------  --------------------
    1      0.149062039499
    2      0.102438235080
    3      0.027939187388
    4      0.017773697708
    5      0.005600634748
    6      0.002848116991
    7      0.000981557119
    8      0.000347350276
    9      0.000152876983
   10      0.000070388952

CPSCF converged

Building X...

Building Xtilde...

Building Z-vector RHS...

Solving CPSCF equations
Using DIIS solver

 Iter         Residual      
------  --------------------
    1      0.238722770078
    2      0.177698262351
    3      0.021854222507
    4      0.012392773030
    5      0.003302593676
    6      0.001988867338
    7      0.000937165266
    8      0.000273492198
    9      0.000146586932
   10      0.000047421610

CPSCF converged

Building X...

Lower state energy:      -419.8655111331
Upper state energy:      -419.8497109199
Energy difference:          0.0158002132
 Energy calculation finished, energy:  0.000000000E+00

Converting Cartesians to HDLC

Converting Cartesians to HDLC

Converting Cartesians to HDLC
 in dlf_makehessian...
Updating Hessian with the BFGS update, No     3
Testing convergence  in cycle    4
    Energy  0.0000E+00 Target: 1.0000E-06 converged?  yes
  Max step  5.2527E+00 Target: 1.8000E-03 converged?   no
  RMS step  9.5798E-01 Target: 1.2000E-03 converged?   no
  Max grad  2.7547E-01 Target: 4.5000E-04 converged?   no
  RMS grad  5.9101E-02 Target: 3.0000E-04 converged?   no

Converting HDLC to Cartesians
DFTD Energy:    -0.1491017 hartree

                      *** Start SCF Iterations ***

 Iter     DIIS Error       Energy change         Energy        Time(s)
------------------------------------------------------------------------
Initial temperature is 5000.000000
| Skip purify step
|    1     0.0939504294    -419.9532378339    -419.9532378339     0.13  
|    2     0.0296321857      +0.2923060230    -419.6609318108     0.12  
|    3     0.0245054486      -0.0202366888    -419.6811684996     0.11  
|    4     0.0027308039      -0.0101782659    -419.6913467655     0.10  
|    5     0.0016683747      -0.0006760344    -419.6920227999     0.08  
|    6     0.0005758379      -0.0002228972    -419.6922456971     0.08  
|    7     0.0003437442      -0.0000420810    -419.6922877781     0.07  
|    8     0.0001363919      -0.0000138104    -419.6923015885     0.07  
|    9     0.0000570993      -0.0000021823    -419.6923037708     0.13  
|   10     0.0000244253      -0.0000004660    -419.6923042368     0.05  
------------------------------------------------------------------------
FINAL ENERGY: -419.6923042368 a.u.
Fractional Occupation Entropy: 0.0000000000
Mermin Free Energy:            -419.6923042368
DISPERSION CONTRIBUTION TO ENERGY: -0.1491017294 a.u.
HOMO-LUMO GAP: 1.514 eV
CENTER OF MASS: {-0.028956, 0.052155, -0.007377} ANGS
DIPOLE MOMENT: {1.547982, 1.335190, 0.216891} (|D| = 2.055729) DEBYE

  Active Space Parameters
--------------------------------------------
Number of closed orbitals:              33
Number of active orbitals:               3
Number of virtual orbitals:            120
Number of molecular orbitals:          156
Number of basis functions:             166
Number of active electrons:              4
Number of alpha electrons:               2
Number of beta electrons:                2

  Orbital      Energy        Occupation
-----------------------------------------
     32       -0.420361        1.000000
     33       -0.401961        1.000000
     34       -0.257426        0.666667
     35       -0.176983        0.666667
     36       -0.121355        0.666667
     37        0.123001        0.000000
     38        0.169445        0.000000

  CAS Parameters
--------------------------------------------
Number of determinants:                  9
Number of singlet CSFs:                  6
Number of doublet CSFs:                  0
Number of triplet CSFs:                  3
Number of quartet CSFs:                  0
Number of quintet CSFs:                  0
Number of sextet CSFs:                   0
Number of septet CSFs:                   0
Number of singlet states:                4
Number of doublet states:                0
Number of triplet states:                0
Number of quartet states:                0
Number of quintet states:                0
Number of sextet states:                 0
Number of septet states:                 0
Using the hard-coded solver

Singlet state  1 energy:       -419.95228392272747

       -0.94201292617212  X34 X35
        0.24448177356181  X34 X36
       -0.15275876703567  X34 B35 A36
       -0.15275876703567  X34 A35 B36
        0.05959742487805  X35 X36
       -0.03370462616087  B34 X35 A36
       -0.03370462616087  A34 X35 B36

Singlet state  2 energy:       -419.87087200263051

        0.65266868723074  X34 B35 A36
        0.65266868723074  X34 A35 B36
        0.20927798645595  X34 X36
       -0.19438842627733  B34 A35 X36
       -0.19438842627733  A34 B35 X36
       -0.16298842492962  X34 X35
        0.02674492545427  X35 X36
        0.02641643013542  B34 X35 A36
        0.02641643013542  A34 X35 B36

Singlet state  3 energy:       -419.85622348361579

       -0.75769732067133  X34 X36
        0.37087125010784  B34 X35 A36
        0.37087125010784  A34 X35 B36
        0.25263368835946  X35 X36
       -0.22192660620205  X34 X35
       -0.13308734710470  B34 A35 X36
       -0.13308734710470  A34 B35 X36
        0.03394200186488  X34 B35 A36
        0.03394200186488  X34 A35 B36

Singlet state  4 energy:       -419.75742439236046

        0.59826463626839  B34 X35 A36
        0.59826463626839  A34 X35 B36
        0.44436972026410  X34 X36
       -0.23044711063047  X35 X36
        0.10678423881934  B34 A35 X36
        0.10678423881934  A34 B35 X36
        0.07691738469818  X34 X35
       -0.04932798144321  X34 B35 A36
       -0.04932798144321  X34 A35 B36

  Root   Mult.   Total Energy (a.u.)   Ex. Energy (a.u.)     Ex. Energy (eV)     Ex. Energy (nm)
-------------------------------------------------------------------------------------------------
     1  singlet       -419.95228392
     2  singlet       -419.87087200          0.08141192          2.21533069        559.66461810
     3  singlet       -419.85622348          0.09606044          2.61393711        474.31983022
     4  singlet       -419.75742439          0.19485953          5.30239673        233.82675245

Singlet state dipole moments:

  Root       Dx         Dy         Dz         |D|  (Debye)
------------------------------------------------------------
     1     0.8507     1.0315     0.7522     1.5341
     2    -0.7877     2.3928     0.1302     2.5225
     3     0.9321     0.6195     0.4181     1.1948
     4     3.1262     2.7705    -0.1172     4.1789

Singlet state electronic transitions:

 Transition      Tx        Ty        Tz       |T|    Osc. (a.u.) 
-----------------------------------------------------------------
   1 ->  2    -2.0917    0.0728    0.4020    2.1312    0.2465
   1 ->  3     0.1723    0.8743   -0.1256    0.8999    0.0519
   1 ->  4    -0.2129    1.2136   -0.2163    1.2510    0.2033
   2 ->  3    -0.9739    0.3909    0.5557    1.1875    0.0138
   2 ->  4     2.5486   -0.1861   -0.1911    2.5625    0.4966
   3 ->  4     0.2200    0.3746    0.0548    0.4379    0.0126

Singlet state velocity transition dipole moments:

 Transition      Px        Py        Pz       |P|    Osc. (a.u.) 
-----------------------------------------------------------------
   1 ->  2     0.1065   -0.0057   -0.0106    0.1072    0.0942
   1 ->  3    -0.0020   -0.0779    0.0096    0.0785    0.0428
   1 ->  4    -0.0001   -0.1278    0.0148    0.1287    0.0567
   2 ->  3     0.0271   -0.0294   -0.0005    0.0400    0.0729
   2 ->  4    -0.1731   -0.0005    0.0069    0.1732    0.1763
   3 ->  4    -0.0310   -0.0828    0.0113    0.0892    0.0537

Singlet state magnetic transition dipole moments and rotational strengths:

 Transition      Lx        Ly        Lz        |L|    R(vel) (a.u.)
--------------------------------------------------------------------
   1 ->  2    -0.1322   -0.0478   -1.6819    1.6877    0.0500
   1 ->  3     0.0651    0.0333   -0.2273    0.2387   -0.0510
   1 ->  4     0.0940    0.0572   -0.4994    0.5114   -0.0754
   2 ->  3    -0.0268    0.0067   -0.6586    0.6592   -0.0429
   2 ->  4     0.0598    0.1577    1.2680    1.2792   -0.0145
   3 ->  4     0.0789    0.0618   -0.0318    0.1052   -0.0803

Singlet state electric quadrupole moments (Cartesian):
Operator origin (a.u.):    -0.054719,     0.098559,    -0.013940 

 Root     Qxy        Qxz        Qyz        Qxx        Qyy        Qzz       R^2
--------------------------------------------------------------------------------------------
    1    28.0453     5.9954     1.1269   -37.4881   -66.8511   -42.8961   -147.2354
    2    27.6863     6.9328     1.3696   -37.2103   -66.7747   -43.4288   -147.4138
    3    29.2409     6.7408     1.5064   -36.3507   -66.8205   -43.4730   -146.6441
    4    27.5032     8.1209     1.3420   -40.2965   -65.3512   -43.5957   -149.2434

Singlet state electric transition quadrupole moments (Cartesian):

 Transition     Qxy        Qxz        Qyz        Qxx        Qyy        Qzz       norm (a.u.)
--------------------------------------------------------------------------------------------
   1 ->  2     0.4969    -2.4920    -0.2002     4.6166    -0.4695     0.2448     5.3000
   1 ->  3    -1.4847     0.6864    -0.1413    -2.2862     0.9195    -0.0075     2.9611
   1 ->  4    -1.4538     1.0027     0.0120    -1.7229     0.9474    -0.2507     2.6548
   2 ->  3     1.0619    -2.6166    -0.2411     3.6269     0.6132     0.4785     4.6681
   2 ->  4     0.4108     1.7786     0.1705    -3.9782     0.7411     0.0152     4.4426
   3 ->  4    -0.6949    -0.0681    -0.2054    -1.2155     0.8356     0.1140     1.6488

Building Xtilde...

Building Z-vector RHS...

Solving CPSCF equations
Using DIIS solver

 Iter         Residual      
------  --------------------
    1      0.188848465893
    2      0.168191702039
    3      0.034890808179
    4      0.015755788989
    5      0.005790265679
    6      0.002180825133
    7      0.001191554911
    8      0.000391675214
    9      0.000179807883
   10      0.000077125768

CPSCF converged

Building X...

Building Xtilde...

Building Z-vector RHS...

Solving CPSCF equations
Using DIIS solver

 Iter         Residual      
------  --------------------
    1      0.171456373089
    2      0.145919921426
    3      0.036954744404
    4      0.019540551609
    5      0.007156172724
    6      0.004287346836
    7      0.001360967868
    8      0.000507468892
    9      0.000197043375
   10      0.000078565302

CPSCF converged

Building X...

Building Xtilde...

Building Z-vector RHS...

Solving CPSCF equations
Using DIIS solver

 Iter         Residual      
------  --------------------
    1      0.237541825901
    2      0.192095802967
    3      0.033436983708
    4      0.021744284047
    5      0.007547217963
    6      0.004792330293
    7      0.001640934440
    8      0.000558944497
    9      0.000250439210
   10      0.000091644032

CPSCF converged

Building X...

Lower state energy:      -419.8708720026
Upper state energy:      -419.8562234836
Energy difference:          0.0146485190
 Energy calculation finished, energy:  0.000000000E+00

Converting Cartesians to HDLC

Converting Cartesians to HDLC

Converting Cartesians to HDLC
 in dlf_makehessian...
Updating Hessian with the BFGS update, No     4
Testing convergence  in cycle    5
    Energy  0.0000E+00 Target: 1.0000E-06 converged?  yes
  Max step  2.9895E+00 Target: 1.8000E-03 converged?   no
  RMS step  4.3285E-01 Target: 1.2000E-03 converged?   no
  Max grad  2.3727E-01 Target: 4.5000E-04 converged?   no
  RMS grad  5.3392E-02 Target: 3.0000E-04 converged?   no

Converting HDLC to Cartesians
DFTD Energy:    -0.1472909 hartree

                      *** Start SCF Iterations ***

 Iter     DIIS Error       Energy change         Energy        Time(s)
------------------------------------------------------------------------
Initial temperature is 5000.000000
| Skip purify step
|    1     0.1292939269    -419.8155396453    -419.8155396453     0.13  
|    2     0.0291127400      +0.1500412488    -419.6654983965     0.12  
|    3     0.0171093764      -0.0226483390    -419.6881467355     0.11  
|    4     0.0042521525      -0.0101633837    -419.6983101193     0.10  
|    5     0.0026228601      -0.0010077278    -419.6993178471     0.08  
|    6     0.0006565087      -0.0003843848    -419.6997022319     0.08  
|    7     0.0003938874      -0.0000645969    -419.6997668288     0.07  
|    8     0.0001802533      -0.0000171178    -419.6997839466     0.07  
|    9     0.0000380452      -0.0000021539    -419.6997861005     0.13  
------------------------------------------------------------------------
FINAL ENERGY: -419.6997861005 a.u.
Fractional Occupation Entropy: 0.0000000000
Mermin Free Energy:            -419.6997861005
DISPERSION CONTRIBUTION TO ENERGY: -0.1472908671 a.u.
HOMO-LUMO GAP: 0.980 eV
CENTER OF MASS: {-0.015179, 0.080080, -0.029670} ANGS
DIPOLE MOMENT: {1.310467, 0.988794, 0.322802} (|D| = 1.673092) DEBYE

  Active Space Parameters
--------------------------------------------
Number of closed orbitals:              33
Number of active orbitals:               3
Number of virtual orbitals:            120
Number of molecular orbitals:          156
Number of basis functions:             166
Number of active electrons:              4
Number of alpha electrons:               2
Number of beta electrons:                2

  Orbital      Energy        Occupation
-----------------------------------------
     32       -0.428066        1.000000
     33       -0.392305        1.000000
     34       -0.244071        0.666667
     35       -0.175657        0.666667
     36       -0.139656        0.666667
     37        0.119368        0.000000
     38        0.165617        0.000000

  CAS Parameters
--------------------------------------------
Number of determinants:                  9
Number of singlet CSFs:                  6
Number of doublet CSFs:                  0
Number of triplet CSFs:                  3
Number of quartet CSFs:                  0
Number of quintet CSFs:                  0
Number of sextet CSFs:                   0
Number of septet CSFs:                   0
Number of singlet states:                4
Number of doublet states:                0
Number of triplet states:                0
Number of quartet states:                0
Number of quintet states:                0
Number of sextet states:                 0
Number of septet states:                 0
Using the hard-coded solver

Singlet state  1 energy:       -419.93164923568168

       -0.87721195563607  X34 X35
        0.41257923625171  X34 X36
       -0.15314423702913  B34 X35 A36
       -0.15314423702913  A34 X35 B36
       -0.06655099845564  X34 B35 A36
       -0.06655099845564  X34 A35 B36
        0.04939703920750  X35 X36
        0.03219554130059  B34 A35 X36
        0.03219554130059  A34 B35 X36

Singlet state  2 energy:       -419.87646443767562

        0.64027744698956  X34 B35 A36
        0.64027744698956  X34 A35 B36
       -0.25691953836643  B34 A35 X36
       -0.25691953836643  A34 B35 X36
        0.20654527641401  X34 X36
       -0.05201724728023  B34 X35 A36
       -0.05201724728023  A34 X35 B36

Singlet state  3 energy:       -419.85904775789476

       -0.68043285524002  X34 X36
       -0.42067692280245  X34 X35
        0.36838694686393  X35 X36
        0.28429268111480  B34 X35 A36
        0.28429268111480  A34 X35 B36
       -0.16409624806110  B34 A35 X36
       -0.16409624806110  A34 B35 X36
        0.06645787833399  X34 B35 A36
        0.06645787833399  X34 A35 B36

Singlet state  4 energy:       -419.75060737965646

        0.61183110045621  B34 X35 A36
        0.61183110045621  A34 X35 B36
       -0.34639017079420  X35 X36
        0.33846531947741  X34 X36
       -0.07234223037380  X34 X35
        0.07199969299355  B34 A35 X36
        0.07199969299355  A34 B35 X36
        0.02428143570215  X34 B35 A36
        0.02428143570215  X34 A35 B36

  Root   Mult.   Total Energy (a.u.)   Ex. Energy (a.u.)     Ex. Energy (eV)     Ex. Energy (nm)
-------------------------------------------------------------------------------------------------
     1  singlet       -419.93164924
     2  singlet       -419.87646444          0.05518480          1.50165451        825.65077370
     3  singlet       -419.85904776          0.07260148          1.97558640        627.58186967
     4  singlet       -419.75060738          0.18104186          4.92639874        251.67313333

Singlet state dipole moments:

  Root       Dx         Dy         Dz         |D|  (Debye)
------------------------------------------------------------
     1     1.2000     0.5546     0.7390     1.5145
     2     0.1831     2.3910    -0.3844     2.4286
     3     0.0309     0.7162     0.8974     1.1486
     4     3.7320     5.1598    -0.9181     6.4338

Singlet state electronic transitions:

 Transition      Tx        Ty        Tz       |T|    Osc. (a.u.) 
-----------------------------------------------------------------
   1 ->  2    -2.1912   -0.2017    0.3919    2.2351    0.1838
   1 ->  3    -0.2272    1.1605   -0.1896    1.1976    0.0694
   1 ->  4    -0.5012    0.9248   -0.1544    1.0631    0.1364
   2 ->  3    -1.7685    0.5664    0.5960    1.9503    0.0442
   2 ->  4     2.0680   -0.3037   -0.0854    2.0920    0.3672
   3 ->  4    -0.0308    0.8855   -0.0538    0.8877    0.0570

Singlet state velocity transition dipole moments:

 Transition      Px        Py        Pz       |P|    Osc. (a.u.) 
-----------------------------------------------------------------
   1 ->  2     0.0658    0.0058   -0.0100    0.0668    0.0539
   1 ->  3     0.0201   -0.0665    0.0092    0.0701    0.0451
   1 ->  4     0.0262   -0.0939    0.0132    0.0984    0.0356
   2 ->  3     0.0368   -0.0237    0.0006    0.0438    0.0735
   2 ->  4    -0.1636    0.0159    0.0123    0.1648    0.1439
   3 ->  4    -0.0164   -0.0964    0.0181    0.0995    0.0609

Singlet state magnetic transition dipole moments and rotational strengths:

 Transition      Lx        Ly        Lz        |L|    R(vel) (a.u.)
--------------------------------------------------------------------
   1 ->  2    -0.0911    0.0226   -1.2700    1.2735    0.1249
   1 ->  3     0.0557    0.0420   -0.3262    0.3336   -0.0646
   1 ->  4     0.0771    0.0654   -0.4752    0.4858   -0.0572
   2 ->  3     0.0101   -0.0186   -0.3134    0.3141    0.0365
   2 ->  4     0.0360    0.1748    1.0942    1.1087    0.0820
   3 ->  4     0.1069    0.0949   -0.0228    0.1447   -0.1044

Singlet state electric quadrupole moments (Cartesian):
Operator origin (a.u.):    -0.028685,     0.151328,    -0.056067 

 Root     Qxy        Qxz        Qyz        Qxx        Qyy        Qzz       R^2
--------------------------------------------------------------------------------------------
    1    19.6432     8.9753    -3.7154   -78.0750   -39.1351   -56.8503   -174.0604
    2    18.5779    10.8892    -3.3064   -80.5284   -38.7081   -57.5160   -176.7525
    3    20.8753     8.6439    -3.5183   -76.7201   -38.9148   -57.0265   -172.6613
    4    17.4040    12.7801    -3.2608   -86.0808   -36.3085   -57.8178   -180.2071

Singlet state electric transition quadrupole moments (Cartesian):

 Transition     Qxy        Qxz        Qyz        Qxx        Qyy        Qzz       norm (a.u.)
--------------------------------------------------------------------------------------------
   1 ->  2     0.9798    -2.6935    -0.2763     5.4480    -0.9503     0.2826     6.2414
   1 ->  3    -2.2241     0.9418    -0.1264    -3.2052     1.2151    -0.1447     4.1976
   1 ->  4    -1.1907     0.6528     0.0696    -1.5624     0.7781    -0.1839     2.2201
   2 ->  3     0.8983    -3.1315    -0.4498     4.3514     0.5822     0.5720     5.5151
   2 ->  4     0.4014     1.2299     0.1610    -2.6608     0.4827     0.0770     3.0031
   3 ->  4    -1.3247     0.4248    -0.1332    -2.2089     1.1603    -0.0219     2.8600

Building Xtilde...

Building Z-vector RHS...

Solving CPSCF equations
Using DIIS solver

 Iter         Residual      
------  --------------------
    1      0.191475315174
    2      0.166725091262
    3      0.031760200294
    4      0.023714959100
    5      0.006614547340
    6      0.003087147652
    7      0.001120304067
    8      0.000525587204
    9      0.000148785077
   10      0.000065323568

CPSCF converged

Building X...

Building Xtilde...

Building Z-vector RHS...

Solving CPSCF equations
Using DIIS solver

 Iter         Residual      
------  --------------------
    1      0.111530428375
    2      0.075455533120
    3      0.028981786176
    4      0.015410679588
    5      0.005241470448
    6      0.002914860470
    7      0.001005740141
    8      0.000309814967
    9      0.000124387852
   10      0.000054636982

CPSCF converged

Building X...

Building Xtilde...

Building Z-vector RHS...

Solving CPSCF equations
Using DIIS solver

 Iter         Residual      
------  --------------------
    1      0.261042289073
    2      0.197896190212
    3      0.025759514341
    4      0.016906506454
    5      0.005432482108
    6      0.002840341786
    7      0.001174507424
    8      0.000329124109
    9      0.000150030397
   10      0.000050301340

CPSCF converged

Building X...

Lower state energy:      -419.8764644377
Upper state energy:      -419.8590477579
Energy difference:          0.0174166798
 Energy calculation finished, energy:  0.000000000E+00

Converting Cartesians to HDLC

Converting Cartesians to HDLC

Converting Cartesians to HDLC
 in dlf_makehessian...
Updating Hessian with the BFGS update, No     5
Testing convergence  in cycle    6
    Energy  0.0000E+00 Target: 1.0000E-06 converged?  yes
  Max step  3.4385E+00 Target: 1.8000E-03 converged?   no
  RMS step  4.9030E-01 Target: 1.2000E-03 converged?   no
  Max grad  2.2272E-01 Target: 4.5000E-04 converged?   no
  RMS grad  4.3008E-02 Target: 3.0000E-04 converged?   no

Converting HDLC to Cartesians
DFTD Energy:    -0.1487368 hartree

                      *** Start SCF Iterations ***

 Iter     DIIS Error       Energy change         Energy        Time(s)
------------------------------------------------------------------------
Initial temperature is 5000.000000
| Skip purify step
|    1     0.1211077247    -419.9725895401    -419.9725895401     0.13  
|    2     0.0326487117      +0.2991336014    -419.6734559387     0.12  
|    3     0.0376061001      -0.0198963494    -419.6933522881     0.11  
|    4     0.0035794552      -0.0195960911    -419.7129483792     0.10  
|    5     0.0030569913      -0.0010431441    -419.7139915233     0.08  
|    6     0.0007389507      -0.0003520203    -419.7143435436     0.08  
|    7     0.0005558886      -0.0000694483    -419.7144129919     0.07  
|    8     0.0001809589      -0.0000273456    -419.7144403375     0.07  
|    9     0.0001016058      -0.0000046013    -419.7144449388     0.13  
|   10     0.0000416775      -0.0000009428    -419.7144458816     0.06  
------------------------------------------------------------------------
FINAL ENERGY: -419.7144458816 a.u.
Fractional Occupation Entropy: 0.0000000000
Mermin Free Energy:            -419.7144458816
DISPERSION CONTRIBUTION TO ENERGY: -0.1487367971 a.u.
HOMO-LUMO GAP: 1.972 eV
CENTER OF MASS: {-0.024582, 0.037677, -0.004566} ANGS
DIPOLE MOMENT: {1.307302, 1.524236, 0.379116} (|D| = 2.043541) DEBYE

  Active Space Parameters
--------------------------------------------
Number of closed orbitals:              33
Number of active orbitals:               3
Number of virtual orbitals:            120
Number of molecular orbitals:          156
Number of basis functions:             166
Number of active electrons:              4
Number of alpha electrons:               2
Number of beta electrons:                2

  Orbital      Energy        Occupation
-----------------------------------------
     32       -0.420429        1.000000
     33       -0.403645        1.000000
     34       -0.264512        0.666667
     35       -0.191506        0.666667
     36       -0.119038        0.666667
     37        0.128532        0.000000
     38        0.167831        0.000000

  CAS Parameters
--------------------------------------------
Number of determinants:                  9
Number of singlet CSFs:                  6
Number of doublet CSFs:                  0
Number of triplet CSFs:                  3
Number of quartet CSFs:                  0
Number of quintet CSFs:                  0
Number of sextet CSFs:                   0
Number of septet CSFs:                   0
Number of singlet states:                4
Number of doublet states:                0
Number of triplet states:                0
Number of quartet states:                0
Number of quintet states:                0
Number of sextet states:                 0
Number of septet states:                 0
Using the hard-coded solver

Singlet state  1 energy:       -419.99062614493573

       -0.97030635956474  X34 X35
        0.19163072688870  X34 X36
       -0.08932114351614  X34 B35 A36
       -0.08932114351614  X34 A35 B36
        0.06064739331676  X35 X36
       -0.02830025429691  B34 X35 A36
       -0.02830025429691  A34 X35 B36

Singlet state  2 energy:       -419.89645711978545

        0.67303186838962  X34 B35 A36
        0.67303186838962  X34 A35 B36
       -0.17157157338775  B34 A35 X36
       -0.17157157338775  A34 B35 X36
        0.11885414827911  X34 X36
       -0.09924058394154  X34 X35
       -0.06529487362255  B34 X35 A36
       -0.06529487362255  A34 X35 B36
        0.05177601343748  X35 X36

Singlet state  3 energy:       -419.86953767524432

        0.75158974113268  X34 X36
       -0.40004602935158  B34 X35 A36
       -0.40004602935158  A34 X35 B36
       -0.25830218943340  X35 X36
        0.16988417062520  X34 X35
        0.07550794735925  B34 A35 X36
        0.07550794735925  A34 B35 X36
       -0.06346517588518  X34 B35 A36
       -0.06346517588518  X34 A35 B36

Singlet state  4 energy:       -419.78886948380460

       -0.57141831255918  B34 X35 A36
       -0.57141831255918  A34 X35 B36
       -0.49131382180033  X34 X36
        0.28105543937951  X35 X36
       -0.09934861993161  B34 A35 X36
       -0.09934861993161  A34 B35 X36
       -0.05114850308830  X34 B35 A36
       -0.05114850308830  X34 A35 B36
       -0.04010183719224  X34 X35

  Root   Mult.   Total Energy (a.u.)   Ex. Energy (a.u.)     Ex. Energy (eV)     Ex. Energy (nm)
-------------------------------------------------------------------------------------------------
     1  singlet       -419.99062614
     2  singlet       -419.89645712          0.09416903          2.56246913        483.84669054
     3  singlet       -419.86953768          0.12108847          3.29498436        376.28166650
     4  singlet       -419.78886948          0.20175666          5.49007717        225.83329301

Singlet state dipole moments:

  Root       Dx         Dy         Dz         |D|  (Debye)
------------------------------------------------------------
     1     1.4467     1.6352     0.6963     2.2917
     2    -1.1668     2.4937     0.2684     2.7662
     3     0.5760     0.9503     0.6814     1.3035
     4     4.9828     2.9083    -0.2184     5.7736

Singlet state electronic transitions:

 Transition      Tx        Ty        Tz       |T|    Osc. (a.u.) 
-----------------------------------------------------------------
   1 ->  2    -2.0916    0.1954    0.4030    2.1390    0.2872
   1 ->  3    -0.1509   -0.9268    0.1311    0.9481    0.0726
   1 ->  4     0.0937   -1.1832    0.1612    1.1978    0.1930
   2 ->  3     0.5497   -0.6547   -0.4293    0.9566    0.0164
   2 ->  4    -2.5024    0.3813    0.1608    2.5364    0.4614
   3 ->  4     0.3366    0.4101    0.0319    0.5315    0.0152

Singlet state velocity transition dipole moments:

 Transition      Px        Py        Pz       |P|    Osc. (a.u.) 
-----------------------------------------------------------------
   1 ->  2     0.1244   -0.0090   -0.0170    0.1259    0.1122
   1 ->  3     0.0133    0.0926   -0.0109    0.0942    0.0488
   1 ->  4     0.0048    0.1327   -0.0139    0.1335    0.0589
   2 ->  3    -0.0221    0.0374    0.0026    0.0435    0.0469
   2 ->  4     0.1754   -0.0167   -0.0081    0.1764    0.1927
   3 ->  4    -0.0359   -0.0754    0.0126    0.0844    0.0589

Singlet state magnetic transition dipole moments and rotational strengths:

 Transition      Lx        Ly        Lz        |L|    R(vel) (a.u.)
--------------------------------------------------------------------
   1 ->  2    -0.1073   -0.0647   -1.6419    1.6466    0.1602
   1 ->  3    -0.0727   -0.0424    0.2784    0.2908   -0.0655
   1 ->  4    -0.0932   -0.0514    0.5608    0.5708   -0.0747
   2 ->  3     0.0141   -0.0164    0.6656    0.6660    0.0299
   2 ->  4    -0.0557   -0.1613   -1.3290    1.3400    0.0347
   3 ->  4     0.0826    0.0477    0.1014    0.1392   -0.0655

Singlet state electric quadrupole moments (Cartesian):
Operator origin (a.u.):    -0.046454,     0.071198,    -0.008628 

 Root     Qxy        Qxz        Qyz        Qxx        Qyy        Qzz       R^2
--------------------------------------------------------------------------------------------
    1    32.8477     6.2289    -1.9820   -47.7438   -72.2921   -39.6910   -159.7268
    2    32.9767     6.6107    -1.7325   -46.1577   -72.6141   -40.1898   -158.9616
    3    34.5063     6.2469    -1.6718   -45.1268   -72.3767   -40.2108   -157.7143
    4    32.7790     8.5359    -1.7857   -50.6414   -70.8959   -40.3914   -161.9287

Singlet state electric transition quadrupole moments (Cartesian):

 Transition     Qxy        Qxz        Qyz        Qxx        Qyy        Qzz       norm (a.u.)
--------------------------------------------------------------------------------------------
   1 ->  2     0.2231    -2.4125    -0.1684     4.7126    -0.4144     0.2181     5.3222
   1 ->  3     1.4348    -0.7165     0.1261     2.1271    -0.8158     0.0266     2.7891
   1 ->  4     1.1975    -0.7859     0.0216     1.5240    -0.8555     0.1661     2.2658
   2 ->  3    -0.4558     1.8380     0.2176    -2.3952    -0.8162    -0.3687     3.1894
   2 ->  4    -0.7813    -1.5433    -0.1245     3.8262    -0.6067    -0.0789     4.2452
   3 ->  4    -0.9628     0.1116    -0.2302    -1.4659     0.8108     0.1154     1.9524

Building Xtilde...

Building Z-vector RHS...

Solving CPSCF equations
Using DIIS solver

 Iter         Residual      
------  --------------------
    1      0.187302666071
    2      0.171564905931
    3      0.030183283021
    4      0.016333953309
    5      0.004980269586
    6      0.003236938801
    7      0.001248687563
    8      0.000678352000
    9      0.000163315567
   10      0.000079086429

CPSCF converged

Building X...

Building Xtilde...

Building Z-vector RHS...

Solving CPSCF equations
Using DIIS solver

 Iter         Residual      
------  --------------------
    1      0.180828653573
    2      0.152174251635
    3      0.045638766443
    4      0.023144893967
    5      0.008649222984
    6      0.004935231108
    7      0.001484602301
    8      0.000561703541
    9      0.000208434110
   10      0.000076504461

CPSCF converged

Building X...

Building Xtilde...

Building Z-vector RHS...

Solving CPSCF equations
Using DIIS solver

 Iter         Residual      
------  --------------------
    1      0.240015944816
    2      0.237541236364
    3      0.037073475468
    4      0.024374377740
    5      0.009131772717
    6      0.005844954649
    7      0.001753072646
    8      0.000627417077
    9      0.000233914657
   10      0.000081950443

CPSCF converged

Building X...

Lower state energy:      -419.8964571198
Upper state energy:      -419.8695376752
Energy difference:          0.0269194445
 Energy calculation finished, energy:  0.000000000E+00

Converting Cartesians to HDLC

Converting Cartesians to HDLC

Converting Cartesians to HDLC
 in dlf_makehessian...
Updating Hessian with the BFGS update, No     6
Testing convergence  in cycle    7
    Energy  0.0000E+00 Target: 1.0000E-06 converged?  yes
  Max step  1.2791E+00 Target: 1.8000E-03 converged?   no
  RMS step  2.1406E-01 Target: 1.2000E-03 converged?   no
  Max grad  1.2608E-01 Target: 4.5000E-04 converged?   no
  RMS grad  5.5279E-02 Target: 3.0000E-04 converged?   no

Converting HDLC to Cartesians
DFTD Energy:    -0.1459755 hartree

                      *** Start SCF Iterations ***

 Iter     DIIS Error       Energy change         Energy        Time(s)
------------------------------------------------------------------------
Initial temperature is 5000.000000
| Skip purify step
|    1     0.1494825868    -419.7920808477    -419.7920808477     0.12  
|    2     0.0297373591      +0.1185258142    -419.6735550335     0.12  
|    3     0.0185106664      -0.0199781984    -419.6935332318     0.11  
|    4     0.0045449992      -0.0107115050    -419.7042447368     0.10  
|    5     0.0019958581      -0.0010965560    -419.7053412928     0.09  
|    6     0.0007133765      -0.0002981414    -419.7056394342     0.08  
|    7     0.0004004711      -0.0000470097    -419.7056864438     0.07  
|    8     0.0001388622      -0.0000153525    -419.7057017963     0.07  
|    9     0.0000439569      -0.0000015227    -419.7057033190     0.13  
------------------------------------------------------------------------
FINAL ENERGY: -419.7057033190 a.u.
Fractional Occupation Entropy: 0.0000000000
Mermin Free Energy:            -419.7057033190
DISPERSION CONTRIBUTION TO ENERGY: -0.1459754856 a.u.
HOMO-LUMO GAP: 1.253 eV
CENTER OF MASS: {-0.008110, 0.074403, -0.033432} ANGS
DIPOLE MOMENT: {0.987342, 1.050778, 0.513269} (|D| = 1.530498) DEBYE

  Active Space Parameters
--------------------------------------------
Number of closed orbitals:              33
Number of active orbitals:               3
Number of virtual orbitals:            120
Number of molecular orbitals:          156
Number of basis functions:             166
Number of active electrons:              4
Number of alpha electrons:               2
Number of beta electrons:                2

  Orbital      Energy        Occupation
-----------------------------------------
     32       -0.422440        1.000000
     33       -0.392918        1.000000
     34       -0.248442        0.666667
     35       -0.184708        0.666667
     36       -0.138678        0.666667
     37        0.119030        0.000000
     38        0.166603        0.000000

  CAS Parameters
--------------------------------------------
Number of determinants:                  9
Number of singlet CSFs:                  6
Number of doublet CSFs:                  0
Number of triplet CSFs:                  3
Number of quartet CSFs:                  0
Number of quintet CSFs:                  0
Number of sextet CSFs:                   0
Number of septet CSFs:                   0
Number of singlet states:                4
Number of doublet states:                0
Number of triplet states:                0
Number of quartet states:                0
Number of quintet states:                0
Number of sextet states:                 0
Number of septet states:                 0
Using the hard-coded solver

Singlet state  1 energy:       -419.94526835042996

        0.90763715374059  X34 X35
       -0.37049192496272  X34 X36
        0.12725694042823  B34 X35 A36
        0.12725694042823  A34 X35 B36
       -0.05291027996570  X35 X36
       -0.03600135419349  B34 A35 X36
       -0.03600135419349  A34 B35 X36
        0.02398103604106  X34 B35 A36
        0.02398103604106  X34 A35 B36

Singlet state  2 energy:       -419.87880985156227

        0.62537937271801  X34 B35 A36
        0.62537937271801  X34 A35 B36
       -0.24134463174091  B34 A35 X36
       -0.24134463174091  A34 B35 X36
       -0.19359144014325  B34 X35 A36
       -0.19359144014325  A34 X35 B36
        0.14927693900576  X34 X36
        0.06342105217227  X34 X35

Singlet state  3 energy:       -419.86012026361715

       -0.71169898453146  X34 X36
        0.38181950420594  X35 X36
       -0.36133490984800  X34 X35
        0.27798683683505  B34 X35 A36
        0.27798683683505  A34 X35 B36
        0.15297030459025  X34 B35 A36
        0.15297030459025  X34 A35 B36
       -0.08883218299121  B34 A35 X36
       -0.08883218299121  A34 B35 X36

Singlet state  4 energy:       -419.76139518783549

       -0.58820408195825  B34 X35 A36
       -0.58820408195825  A34 X35 B36
        0.38225605234929  X35 X36
       -0.34632814666825  X34 X36
       -0.13834221822761  X34 B35 A36
       -0.13834221822761  X34 A35 B36
        0.05465446819286  X34 X35

  Root   Mult.   Total Energy (a.u.)   Ex. Energy (a.u.)     Ex. Energy (eV)     Ex. Energy (nm)
-------------------------------------------------------------------------------------------------
     1  singlet       -419.94526835
     2  singlet       -419.87880985          0.06645850          1.80842747        685.59133815
     3  singlet       -419.86012026          0.08514809          2.31699695        535.10739789
     4  singlet       -419.76139519          0.18387316          5.00344250        247.79783263

Singlet state dipole moments:

  Root       Dx         Dy         Dz         |D|  (Debye)
------------------------------------------------------------
     1     2.2112     1.0124     0.6450     2.5160
     2     0.0170     1.7367    -0.2420     1.7536
     3    -1.2732     1.3012     1.4083     2.3016
     4     4.0178     4.9910    -0.8729     6.4664

Singlet state electronic transitions:

 Transition      Tx        Ty        Tz       |T|    Osc. (a.u.) 
-----------------------------------------------------------------
   1 ->  2     2.2428    0.2984   -0.4843    2.3138    0.2372
   1 ->  3     0.3922   -1.0830    0.1903    1.1674    0.0774
   1 ->  4    -0.5932    0.9522   -0.1449    1.1312    0.1569
   2 ->  3    -1.6752    0.8572    0.4702    1.9396    0.0469
   2 ->  4    -2.1318    0.3536    0.1025    2.1634    0.3663
   3 ->  4    -0.2399   -0.8899    0.0931    0.9263    0.0565

Singlet state velocity transition dipole moments:

 Transition      Px        Py        Pz       |P|    Osc. (a.u.) 
-----------------------------------------------------------------
   1 ->  2    -0.0824   -0.0132    0.0189    0.0855    0.0734
   1 ->  3    -0.0241    0.0695   -0.0098    0.0742    0.0431
   1 ->  4     0.0410   -0.0983    0.0140    0.1074    0.0418
   2 ->  3     0.0355   -0.0288    0.0012    0.0457    0.0745
   2 ->  4     0.1664   -0.0240   -0.0129    0.1686    0.1614
   3 ->  4     0.0354    0.0898   -0.0229    0.0992    0.0665

Singlet state magnetic transition dipole moments and rotational strengths:

 Transition      Lx        Ly        Lz        |L|    R(vel) (a.u.)
--------------------------------------------------------------------
   1 ->  2     0.0892    0.0230    1.1843    1.1879    0.2209
   1 ->  3    -0.0590   -0.0612    0.4429    0.4510   -0.0841
   1 ->  4     0.0868    0.0662   -0.5776    0.5878   -0.0601
   2 ->  3     0.0144   -0.0043   -0.3535    0.3538    0.0117
   2 ->  4    -0.0328   -0.1815   -1.0579    1.0739    0.1069
   3 ->  4    -0.1193   -0.1223   -0.1324    0.2161   -0.1233

Singlet state electric quadrupole moments (Cartesian):
Operator origin (a.u.):    -0.015326,     0.140601,    -0.063177 

 Root     Qxy        Qxz        Qyz        Qxx        Qyy        Qzz       R^2
--------------------------------------------------------------------------------------------
    1    25.0553    12.2465    -7.4084   -96.2542   -38.3544   -59.0943   -193.7029
    2    24.7038    13.4097    -7.0125   -96.7700   -38.7102   -59.7015   -195.1817
    3    26.6919    10.4947    -7.3586   -92.3727   -38.2968   -59.0840   -189.7535
    4    23.2835    15.6719    -6.9938   -103.3572   -35.9688   -60.0662   -199.3922

Singlet state electric transition quadrupole moments (Cartesian):

 Transition     Qxy        Qxz        Qyz        Qxx        Qyy        Qzz       norm (a.u.)
--------------------------------------------------------------------------------------------
   1 ->  2    -1.1688     3.1567     0.3079    -6.4120     1.0550    -0.3896     7.3351
   1 ->  3     2.0168    -0.8850     0.1203     2.9163    -0.9960     0.1677     3.7934
   1 ->  4    -1.1358     0.5785     0.0501    -1.6053     0.7350    -0.1755     2.1852
   2 ->  3     0.1221    -2.4923    -0.4066     3.0846     0.7898     0.4540     4.0910
   2 ->  4    -0.4599    -1.3238    -0.1748     2.8316    -0.4628    -0.0716     3.1987
   3 ->  4     1.3679    -0.7501     0.1225     2.9345    -1.2418     0.0465     3.5503

Building Xtilde...

Building Z-vector RHS...

Solving CPSCF equations
Using DIIS solver

 Iter         Residual      
------  --------------------
    1      0.186368034656
    2      0.167719062152
    3      0.032772639485
    4      0.023581457940
    5      0.005396284426
    6      0.002744524932
    7      0.001049963708
    8      0.000507788300
    9      0.000147354964
   10      0.000062650468

CPSCF converged

Building X...

Building Xtilde...

Building Z-vector RHS...

Solving CPSCF equations
Using DIIS solver

 Iter         Residual      
------  --------------------
    1      0.129841917395
    2      0.080686443156
    3      0.033114284438
    4      0.020375816474
    5      0.006598841449
    6      0.003093441517
    7      0.001018893162
    8      0.000382467317
    9      0.000120465775
   10      0.000060162156

CPSCF converged

Building X...

Building Xtilde...

Building Z-vector RHS...

Solving CPSCF equations
Using DIIS solver

 Iter         Residual      
------  --------------------
    1      0.267567297802
    2      0.221057988797
    3      0.024907477483
    4      0.014137345608
    5      0.005186179275
    6      0.002459741503
    7      0.001054338845
    8      0.000301081044
    9      0.000139956976
   10      0.000048758919

CPSCF converged

Building X...

Lower state energy:      -419.8788098516
Upper state energy:      -419.8601202636
Energy difference:          0.0186895879
 Energy calculation finished, energy:  0.000000000E+00

Converting Cartesians to HDLC

Converting Cartesians to HDLC

Converting Cartesians to HDLC
 in dlf_makehessian...
Updating Hessian with the BFGS update, No     7
Testing convergence  in cycle    8
    Energy  0.0000E+00 Target: 1.0000E-06 converged?  yes
  Max step  4.4817E+00 Target: 1.8000E-03 converged?   no
  RMS step  6.4268E-01 Target: 1.2000E-03 converged?   no
  Max grad  2.0457E-01 Target: 4.5000E-04 converged?   no
  RMS grad  6.4400E-02 Target: 3.0000E-04 converged?   no

Converting HDLC to Cartesians
DFTD Energy:    -0.1474023 hartree

                      *** Start SCF Iterations ***

 Iter     DIIS Error       Energy change         Energy        Time(s)
------------------------------------------------------------------------
Initial temperature is 5000.000000
| Skip purify step
|    1     0.1143995029    -419.9512295809    -419.9512295809     0.12  
|    2     0.0304643098      +0.2664618190    -419.6847677619     0.12  
|    3     0.0211779920      -0.0164169276    -419.7011846895     0.11  
|    4     0.0046919332      -0.0110979887    -419.7122826781     0.10  
|    5     0.0024838199      -0.0007964850    -419.7130791631     0.08  
|    6     0.0006712762      -0.0002261768    -419.7133053399     0.08  
|    7     0.0003850521      -0.0000352959    -419.7133406358     0.07  
|    8     0.0001164042      -0.0000120942    -419.7133527300     0.07  
|    9     0.0000704562      -0.0000019332    -419.7133546632     0.13  
|   10     0.0000283481      -0.0000004501    -419.7133551134     0.05  
------------------------------------------------------------------------
FINAL ENERGY: -419.7133551134 a.u.
Fractional Occupation Entropy: 0.0000000000
Mermin Free Energy:            -419.7133551134
DISPERSION CONTRIBUTION TO ENERGY: -0.1474023032 a.u.
HOMO-LUMO GAP: 1.961 eV
CENTER OF MASS: {-0.019507, 0.037603, -0.009067} ANGS
DIPOLE MOMENT: {1.251730, 1.555000, 0.404761} (|D| = 2.036832) DEBYE

  Active Space Parameters
--------------------------------------------
Number of closed orbitals:              33
Number of active orbitals:               3
Number of virtual orbitals:            120
Number of molecular orbitals:          156
Number of basis functions:             166
Number of active electrons:              4
Number of alpha electrons:               2
Number of beta electrons:                2

  Orbital      Energy        Occupation
-----------------------------------------
     32       -0.418020        1.000000
     33       -0.403595        1.000000
     34       -0.264997        0.666667
     35       -0.192314        0.666667
     36       -0.120261        0.666667
     37        0.124764        0.000000
     38        0.168686        0.000000

  CAS Parameters
--------------------------------------------
Number of determinants:                  9
Number of singlet CSFs:                  6
Number of doublet CSFs:                  0
Number of triplet CSFs:                  3
Number of quartet CSFs:                  0
Number of quintet CSFs:                  0
Number of sextet CSFs:                   0
Number of septet CSFs:                   0
Number of singlet states:                4
Number of doublet states:                0
Number of triplet states:                0
Number of quartet states:                0
Number of quintet states:                0
Number of sextet states:                 0
Number of septet states:                 0
Using the hard-coded solver

Singlet state  1 energy:       -419.98978981140959

       -0.96870592190515  X34 X35
        0.21420968219670  X34 X36
       -0.07435514448325  X34 B35 A36
       -0.07435514448325  X34 A35 B36
        0.05608179041757  X35 X36
       -0.02356779170547  B34 X35 A36
       -0.02356779170547  A34 X35 B36

Singlet state  2 energy:       -419.88954276533258

       -0.67126637026364  X34 B35 A36
       -0.67126637026364  X34 A35 B36
        0.18531003024144  B34 A35 X36
        0.18531003024144  A34 B35 X36
       -0.09900072568753  X34 X36
        0.07984755378278  X34 X35
        0.07384984259615  B34 X35 A36
        0.07384984259615  A34 X35 B36
       -0.05512650592316  X35 X36

Singlet state  3 energy:       -419.86973542115123

        0.74280852192136  X34 X36
       -0.40993516070514  B34 X35 A36
       -0.40993516070514  A34 X35 B36
       -0.25776651171874  X35 X36
        0.18073302290475  X34 X35
       -0.06552473664215  X34 B35 A36
       -0.06552473664215  X34 A35 B36
        0.04715318356338  B34 A35 X36
        0.04715318356338  A34 B35 X36

Singlet state  4 energy:       -419.78413008323162

       -0.56188662055129  B34 X35 A36
       -0.56188662055129  A34 X35 B36
       -0.49949831386866  X34 X36
        0.31135070200480  X35 X36
       -0.07465196626328  B34 A35 X36
       -0.07465196626328  A34 B35 X36
       -0.06181342435386  X34 B35 A36
       -0.06181342435386  X34 A35 B36
       -0.05780480170137  X34 X35

  Root   Mult.   Total Energy (a.u.)   Ex. Energy (a.u.)     Ex. Energy (eV)     Ex. Energy (nm)
-------------------------------------------------------------------------------------------------
     1  singlet       -419.98978981
     2  singlet       -419.88954277          0.10024705          2.72786046        454.51086045
     3  singlet       -419.86973542          0.12005439          3.26684563        379.52274025
     4  singlet       -419.78413008          0.20565973          5.59628501        221.54736649

Singlet state dipole moments:

  Root       Dx         Dy         Dz         |D|  (Debye)
------------------------------------------------------------
     1     1.4595     1.5718     0.6527     2.2420
     2    -0.8283     2.5123     0.2575     2.6579
     3     0.6062     1.0811     0.7486     1.4480
     4     4.7283     2.9898    -0.2824     5.6014

Singlet state electronic transitions:

 Transition      Tx        Ty        Tz       |T|    Osc. (a.u.) 
-----------------------------------------------------------------
   1 ->  2     2.1975   -0.2187   -0.4160    2.2473    0.3375
   1 ->  3    -0.1148   -0.9517    0.1684    0.9733    0.0758
   1 ->  4     0.0978   -1.1473    0.1864    1.1664    0.1865
   2 ->  3    -0.6518    0.6820    0.4414    1.0416    0.0143
   2 ->  4     2.6519   -0.3898   -0.1887    2.6871    0.5074
   3 ->  4     0.2988    0.4392   -0.0175    0.5315    0.0161

Singlet state velocity transition dipole moments:

 Transition      Px        Py        Pz       |P|    Osc. (a.u.) 
-----------------------------------------------------------------
   1 ->  2    -0.1358    0.0118    0.0200    0.1378    0.1262
   1 ->  3     0.0098    0.0934   -0.0137    0.0949    0.0500
   1 ->  4     0.0008    0.1274   -0.0169    0.1285    0.0536
   2 ->  3     0.0236   -0.0337   -0.0027    0.0412    0.0572
   2 ->  4    -0.1841    0.0178    0.0101    0.1852    0.2170
   3 ->  4    -0.0334   -0.0796    0.0158    0.0878    0.0600

Singlet state magnetic transition dipole moments and rotational strengths:

 Transition      Lx        Ly        Lz        |L|    R(vel) (a.u.)
--------------------------------------------------------------------
   1 ->  2     0.1009    0.0814    1.6354    1.6406    0.1998
   1 ->  3    -0.0806   -0.0517    0.2759    0.2921   -0.0782
   1 ->  4    -0.1013   -0.0614    0.5075    0.5211   -0.0802
   2 ->  3    -0.0093    0.0127   -0.5906    0.5909    0.0471
   2 ->  4     0.0514    0.1686    1.3304    1.3421    0.0656
   3 ->  4     0.0901    0.0593    0.0696    0.1284   -0.0774

Singlet state electric quadrupole moments (Cartesian):
Operator origin (a.u.):    -0.036864,     0.071060,    -0.017134 

 Root     Qxy        Qxz        Qyz        Qxx        Qyy        Qzz       R^2
--------------------------------------------------------------------------------------------
    1    38.4883     7.9549    -3.2114   -62.1834   -70.5186   -41.6772   -174.3791
    2    38.5457     8.3229    -2.9584   -60.8983   -70.7667   -42.1458   -173.8108
    3    39.8330     7.7918    -2.9318   -59.5966   -70.5096   -42.1348   -172.2410
    4    38.1358    10.2837    -3.0081   -65.2817   -69.1251   -42.4200   -176.8268

Singlet state electric transition quadrupole moments (Cartesian):

 Transition     Qxy        Qxz        Qyz        Qxx        Qyy        Qzz       norm (a.u.)
--------------------------------------------------------------------------------------------
   1 ->  2    -0.2367     2.5492     0.1951    -4.9116     0.4556    -0.2593     5.5670
   1 ->  3     1.4391    -0.8665     0.1275     2.4843    -0.8038     0.0656     3.1081
   1 ->  4     1.1204    -0.8861     0.0076     1.8268    -0.8099     0.1984     2.4643
   2 ->  3     0.4225    -1.9431    -0.2663     2.4276     0.8381     0.4056     3.2841
   2 ->  4     0.6680     1.7622     0.1387    -4.1549     0.6970     0.0346     4.6174
   3 ->  4    -1.0108     0.3097    -0.2263    -1.7330     0.7860     0.0587     2.1894

Building Xtilde...

Building Z-vector RHS...

Solving CPSCF equations
Using DIIS solver

 Iter         Residual      
------  --------------------
    1      0.178083609788
    2      0.155403099677
    3      0.028118755053
    4      0.015343594339
    5      0.004462194137
    6      0.002387365250
    7      0.001030869623
    8      0.000321556783
    9      0.000140069637
   10      0.000079435140

CPSCF converged

Building X...

Building Xtilde...

Building Z-vector RHS...

Solving CPSCF equations
Using DIIS solver

 Iter         Residual      
------  --------------------
    1      0.164035097843
    2      0.129213539568
    3      0.044738641994
    4      0.022206111312
    5      0.008535662426
    6      0.004919265948
    7      0.001436703072
    8      0.000551661344
    9      0.000194285888
   10      0.000076356754

CPSCF converged

Building X...

Building Xtilde...

Building Z-vector RHS...

Solving CPSCF equations
Using DIIS solver

 Iter         Residual      
------  --------------------
    1      0.240559698583
    2      0.228533206307
    3      0.036984419633
    4      0.023999461726
    5      0.009012849655
    6      0.005587220352
    7      0.001793551170
    8      0.000606543241
    9      0.000242016130
   10      0.000082911365

CPSCF converged

Building X...

Lower state energy:      -419.8895427653
Upper state energy:      -419.8697354212
Energy difference:          0.0198073442
 Energy calculation finished, energy:  0.000000000E+00

Converting Cartesians to HDLC

Converting Cartesians to HDLC

Converting Cartesians to HDLC
 in dlf_makehessian...
Updating Hessian with the BFGS update, No     8
Testing convergence  in cycle    9
    Energy  0.0000E+00 Target: 1.0000E-06 converged?  yes
  Max step  5.2267E+00 Target: 1.8000E-03 converged?   no
  RMS step  7.4740E-01 Target: 1.2000E-03 converged?   no
  Max grad  6.7900E-02 Target: 4.5000E-04 converged?   no
  RMS grad  2.1145E-02 Target: 3.0000E-04 converged?   no

Converting HDLC to Cartesians
DFTD Energy:    -0.1454144 hartree

                      *** Start SCF Iterations ***

 Iter     DIIS Error       Energy change         Energy        Time(s)
------------------------------------------------------------------------
Initial temperature is 5000.000000
| Skip purify step
|    1     0.1437975752    -419.8005426881    -419.8005426881     0.13  
|    2     0.0285779574      +0.1212949516    -419.6792477365     0.12  
|    3     0.0174755858      -0.0179318081    -419.6971795446     0.11  
|    4     0.0039328657      -0.0094181802    -419.7065977249     0.10  
|    5     0.0019878519      -0.0010018101    -419.7075995350     0.08  
|    6     0.0006889233      -0.0002792768    -419.7078788118     0.08  
|    7     0.0003818779      -0.0000425162    -419.7079213279     0.07  
|    8     0.0001107732      -0.0000134239    -419.7079347518     0.07  
|    9     0.0000452169      -0.0000012772    -419.7079360290     0.13  
------------------------------------------------------------------------
FINAL ENERGY: -419.7079360290 a.u.
Fractional Occupation Entropy: 0.0000000000
Mermin Free Energy:            -419.7079360290
DISPERSION CONTRIBUTION TO ENERGY: -0.1454143702 a.u.
HOMO-LUMO GAP: 1.281 eV
CENTER OF MASS: {-0.005760, 0.070314, -0.034508} ANGS
DIPOLE MOMENT: {0.990006, 1.148016, 0.575091} (|D| = 1.621352) DEBYE

  Active Space Parameters
--------------------------------------------
Number of closed orbitals:              33
Number of active orbitals:               3
Number of virtual orbitals:            120
Number of molecular orbitals:          156
Number of basis functions:             166
Number of active electrons:              4
Number of alpha electrons:               2
Number of beta electrons:                2

  Orbital      Energy        Occupation
-----------------------------------------
     32       -0.421179        1.000000
     33       -0.393358        1.000000
     34       -0.250829        0.666667
     35       -0.186686        0.666667
     36       -0.139625        0.666667
     37        0.117988        0.000000
     38        0.166342        0.000000

  CAS Parameters
--------------------------------------------
Number of determinants:                  9
Number of singlet CSFs:                  6
Number of doublet CSFs:                  0
Number of triplet CSFs:                  3
Number of quartet CSFs:                  0
Number of quintet CSFs:                  0
Number of sextet CSFs:                   0
Number of septet CSFs:                   0
Number of singlet states:                4
Number of doublet states:                0
Number of triplet states:                0
Number of quartet states:                0
Number of quintet states:                0
Number of sextet states:                 0
Number of septet states:                 0
Using the hard-coded solver

Singlet state  1 energy:       -419.94971414715843

        0.90696981455632  X34 X35
       -0.37584103954510  X34 X36
        0.11980833035761  B34 X35 A36
        0.11980833035761  A34 X35 B36
       -0.04868710437966  X35 X36
        0.04125879697149  X34 B35 A36
        0.04125879697149  X34 A35 B36
       -0.02886334737377  B34 A35 X36
       -0.02886334737377  A34 B35 X36

Singlet state  2 energy:       -419.87757126512514

        0.62611887817321  X34 B35 A36
        0.62611887817321  X34 A35 B36
       -0.25340215531193  B34 A35 X36
       -0.25340215531193  A34 B35 X36
       -0.19342166750785  B34 X35 A36
       -0.19342166750785  A34 X35 B36
        0.10362543094181  X34 X36
        0.03787756520730  X35 X36
        0.02298202231855  X34 X35

Singlet state  3 energy:       -419.86237602230693

       -0.71233862088303  X34 X36
        0.37189313430250  X35 X36
       -0.36893664534190  X34 X35
        0.30031675792452  B34 X35 A36
        0.30031675792452  A34 X35 B36
        0.13254585291126  X34 B35 A36
        0.13254585291126  X34 A35 B36
       -0.03631680845322  B34 A35 X36
       -0.03631680845322  A34 B35 X36

Singlet state  4 energy:       -419.76369804419016

       -0.57809049476417  B34 X35 A36
       -0.57809049476417  A34 X35 B36
        0.39260531958721  X35 X36
       -0.36123463481161  X34 X36
       -0.14559735113767  X34 B35 A36
       -0.14559735113767  X34 A35 B36
        0.03982705549923  X34 X35
        0.03879426313666  B34 A35 X36
        0.03879426313666  A34 B35 X36

  Root   Mult.   Total Energy (a.u.)   Ex. Energy (a.u.)     Ex. Energy (eV)     Ex. Energy (nm)
-------------------------------------------------------------------------------------------------
     1  singlet       -419.94971415
     2  singlet       -419.87757127          0.07214288          1.96310738        631.57126366
     3  singlet       -419.86237602          0.08733812          2.37659090        521.68936816
     4  singlet       -419.76369804          0.18601610          5.06175486        244.94315515

Singlet state dipole moments:

  Root       Dx         Dy         Dz         |D|  (Debye)
------------------------------------------------------------
     1     2.2797     1.0543     0.7039     2.6085
     2    -0.3536     2.0299    -0.0228     2.0606
     3    -0.8200     1.3356     1.3206     2.0494
     4     3.9010     4.9078    -0.7909     6.3190

Singlet state electronic transitions:

 Transition      Tx        Ty        Tz       |T|    Osc. (a.u.) 
-----------------------------------------------------------------
   1 ->  2     2.2713    0.2067   -0.4791    2.3305    0.2612
   1 ->  3     0.2625   -1.0967    0.2230    1.1495    0.0769
   1 ->  4    -0.5558    0.9308   -0.1483    1.0942    0.1485
   2 ->  3    -1.7126    0.8876    0.5110    1.9955    0.0403
   2 ->  4    -2.1993    0.3061    0.1319    2.2244    0.3756
   3 ->  4    -0.1617   -0.9245    0.1092    0.9449    0.0587

Singlet state velocity transition dipole moments:

 Transition      Px        Py        Pz       |P|    Osc. (a.u.) 
-----------------------------------------------------------------
   1 ->  2    -0.0915   -0.0091    0.0206    0.0942    0.0821
   1 ->  3    -0.0172    0.0714   -0.0116    0.0744    0.0422
   1 ->  4     0.0383   -0.0961    0.0145    0.1045    0.0391
   2 ->  3     0.0316   -0.0275    0.0013    0.0419    0.0771
   2 ->  4     0.1701   -0.0180   -0.0153    0.1718    0.1727
   3 ->  4     0.0311    0.0920   -0.0239    0.1000    0.0676

Singlet state magnetic transition dipole moments and rotational strengths:

 Transition      Lx        Ly        Lz        |L|    R(vel) (a.u.)
--------------------------------------------------------------------
   1 ->  2     0.0851    0.0323    1.2050    1.2084    0.2317
   1 ->  3    -0.0686   -0.0688    0.3748    0.3871   -0.0926
   1 ->  4     0.0889    0.0680   -0.5551    0.5663   -0.0600
   2 ->  3     0.0152   -0.0007   -0.3241    0.3245    0.0044
   2 ->  4    -0.0444   -0.1935   -1.0708    1.0890    0.1079
   3 ->  4    -0.1226   -0.1232   -0.0745    0.1891   -0.1355

Singlet state electric quadrupole moments (Cartesian):
Operator origin (a.u.):    -0.010886,     0.132875,    -0.065211 

 Root     Qxy        Qxz        Qyz        Qxx        Qyy        Qzz       R^2
--------------------------------------------------------------------------------------------
    1    27.4265    13.4521    -9.1006   -103.0255   -38.6260   -59.9830   -201.6346
    2    27.1464    14.2917    -8.7603   -103.1710   -38.9027   -60.5263   -202.6000
    3    28.8336    11.9929    -9.0206   -99.6298   -38.5775   -60.0282   -198.2355
    4    25.7236    16.8140    -8.7258   -109.9246   -36.3630   -60.9747   -207.2623

Singlet state electric transition quadrupole moments (Cartesian):

 Transition     Qxy        Qxz        Qyz        Qxx        Qyy        Qzz       norm (a.u.)
--------------------------------------------------------------------------------------------
   1 ->  2    -0.9789     3.1347     0.3090    -6.3456     1.0007    -0.3918     7.2320
   1 ->  3     2.0239    -1.1119     0.1123     3.2792    -0.9882     0.2022     4.1371
   1 ->  4    -1.0460     0.6153     0.0524    -1.6165     0.6707    -0.1798     2.1379
   2 ->  3     0.1544    -2.6571    -0.4347     3.3945     0.7837     0.4970     4.4336
   2 ->  4    -0.3387    -1.4902    -0.1810     3.3117    -0.5960    -0.0467     3.7004
   3 ->  4     1.4247    -0.8156     0.1349     2.9760    -1.2042     0.0842     3.6093

Building Xtilde...

Building Z-vector RHS...

Solving CPSCF equations
Using DIIS solver

 Iter         Residual      
------  --------------------
    1      0.184038290779
    2      0.161796630885
    3      0.031631505901
    4      0.023027946565
    5      0.005090737668
    6      0.002534293717
    7      0.000965798712
    8      0.000522645734
    9      0.000148826094
   10      0.000063120694

CPSCF converged

Building X...

Building Xtilde...

Building Z-vector RHS...

Solving CPSCF equations
Using DIIS solver

 Iter         Residual      
------  --------------------
    1      0.117231408975
    2      0.071606326275
    3      0.035693977899
    4      0.019767335432
    5      0.006565095201
    6      0.002846047464
    7      0.001087985471
    8      0.000355466112
    9      0.000130596546
   10      0.000058328288

CPSCF converged

Building X...

Building Xtilde...

Building Z-vector RHS...

Solving CPSCF equations
Using DIIS solver

 Iter         Residual      
------  --------------------
    1      0.275238480976
    2      0.228394815873
    3      0.026841144275
    4      0.016086737322
    5      0.006072047028
    6      0.002869464520
    7      0.001198236664
    8      0.000343322840
    9      0.000152303240
   10      0.000054926402

CPSCF converged

Building X...

Lower state energy:      -419.8775712651
Upper state energy:      -419.8623760223
Energy difference:          0.0151952428
 Energy calculation finished, energy:  0.000000000E+00

Converting Cartesians to HDLC

Converting Cartesians to HDLC

Converting Cartesians to HDLC
 in dlf_makehessian...
Updating Hessian with the BFGS update, No     9
Testing convergence  in cycle   10
    Energy  0.0000E+00 Target: 1.0000E-06 converged?  yes
  Max step  1.0959E+00 Target: 1.8000E-03 converged?   no
  RMS step  1.9053E-01 Target: 1.2000E-03 converged?   no
  Max grad  1.3056E-01 Target: 4.5000E-04 converged?   no
  RMS grad  2.8764E-02 Target: 3.0000E-04 converged?   no

Converting HDLC to Cartesians
DFTD Energy:    -0.1467870 hartree

                      *** Start SCF Iterations ***

 Iter     DIIS Error       Energy change         Energy        Time(s)
------------------------------------------------------------------------
Initial temperature is 5000.000000
| Skip purify step
|    1     0.1343649644    -419.9532733579    -419.9532733579     0.12  
|    2     0.0298036023      +0.2664641356    -419.6868092223     0.12  
|    3     0.0208108899      -0.0158318077    -419.7026410300     0.11  
|    4     0.0044776700      -0.0109518293    -419.7135928592     0.10  
|    5     0.0022661449      -0.0007826536    -419.7143755128     0.08  
|    6     0.0007010915      -0.0002131199    -419.7145886327     0.08  
|    7     0.0003653567      -0.0000336154    -419.7146222481     0.07  
|    8     0.0001077410      -0.0000113459    -419.7146335940     0.07  
|    9     0.0000724849      -0.0000018663    -419.7146354603     0.13  
|   10     0.0000286805      -0.0000004307    -419.7146358910     0.05  
------------------------------------------------------------------------
FINAL ENERGY: -419.7146358910 a.u.
Fractional Occupation Entropy: 0.0000000000
Mermin Free Energy:            -419.7146358910
DISPERSION CONTRIBUTION TO ENERGY: -0.1467869864 a.u.
HOMO-LUMO GAP: 2.030 eV
CENTER OF MASS: {-0.017019, 0.035287, -0.010882} ANGS
DIPOLE MOMENT: {1.217644, 1.590087, 0.447314} (|D| = 2.052102) DEBYE

  Active Space Parameters
--------------------------------------------
Number of closed orbitals:              33
Number of active orbitals:               3
Number of virtual orbitals:            120
Number of molecular orbitals:          156
Number of basis functions:             166
Number of active electrons:              4
Number of alpha electrons:               2
Number of beta electrons:                2

  Orbital      Energy        Occupation
-----------------------------------------
     32       -0.417405        1.000000
     33       -0.403276        1.000000
     34       -0.266583        0.666667
     35       -0.194598        0.666667
     36       -0.119991        0.666667
     37        0.123507        0.000000
     38        0.169061        0.000000

  CAS Parameters
--------------------------------------------
Number of determinants:                  9
Number of singlet CSFs:                  6
Number of doublet CSFs:                  0
Number of triplet CSFs:                  3
Number of quartet CSFs:                  0
Number of quintet CSFs:                  0
Number of sextet CSFs:                   0
Number of septet CSFs:                   0
Number of singlet states:                4
Number of doublet states:                0
Number of triplet states:                0
Number of quartet states:                0
Number of quintet states:                0
Number of sextet states:                 0
Number of septet states:                 0
Using the hard-coded solver

Singlet state  1 energy:       -419.99409248514405

       -0.97070136225074  X34 X35
        0.21386881344550  X34 X36
       -0.06306451975873  X34 B35 A36
       -0.06306451975873  X34 A35 B36
        0.05370484005633  X35 X36
       -0.02048586427656  B34 X35 A36
       -0.02048586427656  A34 X35 B36

Singlet state  2 energy:       -419.88920280098267

       -0.67161837629930  X34 B35 A36
       -0.67161837629930  X34 A35 B36
        0.18504900729076  B34 A35 X36
        0.18504900729076  A34 B35 X36
        0.08462354173746  B34 X35 A36
        0.08462354173746  A34 X35 B36
       -0.08452536486044  X34 X36
        0.06664870666340  X34 X35
       -0.05884188982780  X35 X36

Singlet state  3 energy:       -419.87038494152949

        0.73355089560817  X34 X36
       -0.42137976483156  B34 X35 A36
       -0.42137976483156  A34 X35 B36
       -0.25305378116080  X35 X36
        0.17543181600021  X34 X35
       -0.07100284404771  X34 B35 A36
       -0.07100284404771  X34 A35 B36
        0.03070769596378  B34 A35 X36
        0.03070769596378  A34 B35 X36

Singlet state  4 energy:       -419.78561138428870

       -0.55086695778265  B34 X35 A36
       -0.55086695778265  A34 X35 B36
       -0.51335751738921  X34 X36
        0.32712637819070  X35 X36
       -0.07209073115345  X34 B35 A36
       -0.07209073115345  X34 A35 B36
       -0.06404431721874  X34 X35
       -0.06343406054282  B34 A35 X36
       -0.06343406054282  A34 B35 X36

  Root   Mult.   Total Energy (a.u.)   Ex. Energy (a.u.)     Ex. Energy (eV)     Ex. Energy (nm)
-------------------------------------------------------------------------------------------------
     1  singlet       -419.99409249
     2  singlet       -419.88920280          0.10488968          2.85419305        434.39325358
     3  singlet       -419.87038494          0.12370754          3.36625298        368.31522023
     4  singlet       -419.78561138          0.20848110          5.67305846        218.54916816

Singlet state dipole moments:

  Root       Dx         Dy         Dz         |D|  (Debye)
------------------------------------------------------------
     1     1.5111     1.6134     0.6336     2.2995
     2    -0.6973     2.5280     0.2782     2.6371
     3     0.6029     1.1954     0.8058     1.5626
     4     4.7519     2.9480    -0.2747     5.5988

Singlet state electronic transitions:

 Transition      Tx        Ty        Tz       |T|    Osc. (a.u.) 
-----------------------------------------------------------------
   1 ->  2     2.2286   -0.2582   -0.4203    2.2826    0.3643
   1 ->  3    -0.1170   -0.9651    0.1835    0.9894    0.0807
   1 ->  4     0.0630   -1.1194    0.1896    1.1371    0.1797
   2 ->  3    -0.5933    0.7095    0.4266    1.0186    0.0130
   2 ->  4     2.7123   -0.4296   -0.2039    2.7537    0.5237
   3 ->  4     0.3309    0.4355   -0.0421    0.5486    0.0170

Singlet state velocity transition dipole moments:

 Transition      Px        Py        Pz       |P|    Osc. (a.u.) 
-----------------------------------------------------------------
   1 ->  2    -0.1432    0.0149    0.0221    0.1457    0.1349
   1 ->  3     0.0111    0.0959   -0.0150    0.0977    0.0515
   1 ->  4     0.0024    0.1248   -0.0179    0.1261    0.0509
   2 ->  3     0.0222   -0.0332   -0.0030    0.0400    0.0567
   2 ->  4    -0.1874    0.0215    0.0110    0.1890    0.2298
   3 ->  4    -0.0349   -0.0792    0.0173    0.0883    0.0613

Singlet state magnetic transition dipole moments and rotational strengths:

 Transition      Lx        Ly        Lz        |L|    R(vel) (a.u.)
--------------------------------------------------------------------
   1 ->  2     0.0949    0.0901    1.6291    1.6344    0.2263
   1 ->  3    -0.0863   -0.0561    0.2858    0.3038   -0.0860
   1 ->  4    -0.1048   -0.0638    0.4867    0.5019   -0.0812
   2 ->  3    -0.0058    0.0133   -0.5580    0.5582    0.0593
   2 ->  4     0.0483    0.1701    1.3378    1.3494    0.0905
   3 ->  4     0.0927    0.0624    0.0692    0.1314   -0.0824

Singlet state electric quadrupole moments (Cartesian):
Operator origin (a.u.):    -0.032161,     0.066683,    -0.020565 

 Root     Qxy        Qxz        Qyz        Qxx        Qyy        Qzz       R^2
--------------------------------------------------------------------------------------------
    1    41.5214     8.7991    -4.1469   -70.8556   -70.1998   -42.0583   -183.1137
    2    41.6162     9.1019    -3.8897   -69.5394   -70.4578   -42.5101   -182.5074
    3    42.7470     8.4998    -3.8942   -68.1398   -70.1397   -42.4896   -180.7691
    4    41.1628    11.0747    -3.9465   -73.8507   -68.8621   -42.8135   -185.5262

Singlet state electric transition quadrupole moments (Cartesian):

 Transition     Qxy        Qxz        Qyz        Qxx        Qyy        Qzz       norm (a.u.)
--------------------------------------------------------------------------------------------
   1 ->  2    -0.2025     2.5812     0.2044    -5.0135     0.4639    -0.2734     5.6719
   1 ->  3     1.3967    -0.9359     0.1254     2.5875    -0.7633     0.0847     3.1824
   1 ->  4     1.0303    -0.9094     0.0064     1.8890    -0.7536     0.2042     2.4630
   2 ->  3     0.3610    -1.8555    -0.2886     2.2774     0.8509     0.4035     3.1193
   2 ->  4     0.6505     1.8522     0.1412    -4.3500     0.7290     0.0135     4.8299
   3 ->  4    -1.0384     0.4311    -0.2267    -1.8884     0.7564     0.0336     2.3355

Building Xtilde...

Building Z-vector RHS...

Solving CPSCF equations
Using DIIS solver

 Iter         Residual      
------  --------------------
    1      0.176500318855
    2      0.151388487315
    3      0.027107856904
    4      0.015133394886
    5      0.004201796941
    6      0.002352098072
    7      0.001020165128
    8      0.000336854861
    9      0.000181540669
   10      0.000078366856

CPSCF converged

Building X...

Building Xtilde...

Building Z-vector RHS...

Solving CPSCF equations
Using DIIS solver

 Iter         Residual      
------  --------------------
    1      0.156768975813
    2      0.119431263269
    3      0.045396693573
    4      0.022050658441
    5      0.008642206292
    6      0.004892508371
    7      0.001412401587
    8      0.000551328551
    9      0.000187722213
   10      0.000074843488

CPSCF converged

Building X...

Building Xtilde...

Building Z-vector RHS...

Solving CPSCF equations
Using DIIS solver

 Iter         Residual      
------  --------------------
    1      0.240948917101
    2      0.230474925136
    3      0.037366872041
    4      0.024248438182
    5      0.009200851726
    6      0.005639351425
    7      0.001799215269
    8      0.000618596346
    9      0.000249767949
   10      0.000084097836

CPSCF converged

Building X...

Lower state energy:      -419.8892028010
Upper state energy:      -419.8703849415
Energy difference:          0.0188178595
 Energy calculation finished, energy:  0.000000000E+00

Converting Cartesians to HDLC

Converting Cartesians to HDLC

Converting Cartesians to HDLC
 in dlf_makehessian...
Updating Hessian with the BFGS update, No    10
Testing convergence  in cycle   11
    Energy  0.0000E+00 Target: 1.0000E-06 converged?  yes
  Max step  8.5611E-01 Target: 1.8000E-03 converged?   no
  RMS step  1.6045E-01 Target: 1.2000E-03 converged?   no
  Max grad  6.1530E-02 Target: 4.5000E-04 converged?   no
  RMS grad  1.8523E-02 Target: 3.0000E-04 converged?   no

Converting HDLC to Cartesians
DFTD Energy:    -0.1450943 hartree

                      *** Start SCF Iterations ***

 Iter     DIIS Error       Energy change         Energy        Time(s)
------------------------------------------------------------------------
Initial temperature is 5000.000000
| Skip purify step
|    1     0.1446029276    -419.7997612378    -419.7997612378     0.12  
|    2     0.0285426016      +0.1183916217    -419.6813696162     0.12  
|    3     0.0174626500      -0.0175830190    -419.6989526352     0.10  
|    4     0.0051281111      -0.0093594119    -419.7083120471     0.09  
|    5     0.0019369518      -0.0009990061    -419.7093110532     0.08  
|    6     0.0006842934      -0.0002802502    -419.7095913034     0.08  
|    7     0.0003352429      -0.0000422023    -419.7096335058     0.07  
|    8     0.0001164481      -0.0000130559    -419.7096465617     0.07  
|    9     0.0000414413      -0.0000012418    -419.7096478035     0.13  
------------------------------------------------------------------------
FINAL ENERGY: -419.7096478035 a.u.
Fractional Occupation Entropy: 0.0000000000
Mermin Free Energy:            -419.7096478035
DISPERSION CONTRIBUTION TO ENERGY: -0.1450943179 a.u.
HOMO-LUMO GAP: 1.324 eV
CENTER OF MASS: {-0.004362, 0.067466, -0.035115} ANGS
DIPOLE MOMENT: {0.982734, 1.200818, 0.615324} (|D| = 1.669238) DEBYE

  Active Space Parameters
--------------------------------------------
Number of closed orbitals:              33
Number of active orbitals:               3
Number of virtual orbitals:            120
Number of molecular orbitals:          156
Number of basis functions:             166
Number of active electrons:              4
Number of alpha electrons:               2
Number of beta electrons:                2

  Orbital      Energy        Occupation
-----------------------------------------
     32       -0.420112        1.000000
     33       -0.393447        1.000000
     34       -0.252621        0.666667
     35       -0.188266        0.666667
     36       -0.139623        0.666667
     37        0.117349        0.000000
     38        0.166638        0.000000

  CAS Parameters
--------------------------------------------
Number of determinants:                  9
Number of singlet CSFs:                  6
Number of doublet CSFs:                  0
Number of triplet CSFs:                  3
Number of quartet CSFs:                  0
Number of quintet CSFs:                  0
Number of sextet CSFs:                   0
Number of septet CSFs:                   0
Number of singlet states:                4
Number of doublet states:                0
Number of triplet states:                0
Number of quartet states:                0
Number of quintet states:                0
Number of sextet states:                 0
Number of septet states:                 0
Using the hard-coded solver

Singlet state  1 energy:       -419.95354668486061

       -0.91021861381210  X34 X35
        0.37214582443733  X34 X36
       -0.11359627934892  B34 X35 A36
       -0.11359627934892  A34 X35 B36
        0.04737164099739  X35 X36
       -0.04307054134426  X34 B35 A36
       -0.04307054134426  X34 A35 B36
        0.02497113959992  B34 A35 X36
        0.02497113959992  A34 B35 X36

Singlet state  2 energy:       -419.87773818054120

        0.62547893898439  X34 B35 A36
        0.62547893898439  X34 A35 B36
       -0.25407120327744  B34 A35 X36
       -0.25407120327744  A34 B35 X36
       -0.19866917167381  B34 X35 A36
       -0.19866917167381  A34 X35 B36
        0.08243140069686  X34 X36
        0.05050327213838  X35 X36

Singlet state  3 energy:       -419.86384443906888

        0.71232724328532  X34 X36
        0.36331903154898  X34 X35
       -0.36269449883030  X35 X36
       -0.31226677719209  B34 X35 A36
       -0.31226677719209  A34 X35 B36
       -0.12972804786712  X34 B35 A36
       -0.12972804786712  X34 A35 B36

Singlet state  4 energy:       -419.76619456070989

       -0.57095260722616  B34 X35 A36
       -0.57095260722616  A34 X35 B36
        0.39750422434284  X35 X36
       -0.37060606416547  X34 X36
       -0.15327509734109  X34 B35 A36
       -0.15327509734109  X34 A35 B36
        0.04922951634101  B34 A35 X36
        0.04922951634101  A34 B35 X36
        0.02888210429484  X34 X35

  Root   Mult.   Total Energy (a.u.)   Ex. Energy (a.u.)     Ex. Energy (eV)     Ex. Energy (nm)
-------------------------------------------------------------------------------------------------
     1  singlet       -419.95354668
     2  singlet       -419.87773818          0.07580850          2.06285402        601.03245116
     3  singlet       -419.86384444          0.08970225          2.44092190        507.94013871
     4  singlet       -419.76619456          0.18735212          5.09810984        243.19644827

Singlet state dipole moments:

  Root       Dx         Dy         Dz         |D|  (Debye)
------------------------------------------------------------
     1     2.3176     1.1196     0.7211     2.6730
     2    -0.4620     2.1293     0.0778     2.1802
     3    -0.6818     1.3978     1.3141     2.0361
     4     3.9668     4.7819    -0.7416     6.2572

Singlet state electronic transitions:

 Transition      Tx        Ty        Tz       |T|    Osc. (a.u.) 
-----------------------------------------------------------------
   1 ->  2    -2.2939   -0.1592    0.4834    2.3497    0.2790
   1 ->  3     0.2174   -1.0965    0.2330    1.1418    0.0780
   1 ->  4     0.5274   -0.9277    0.1485    1.0774    0.1450
   2 ->  3     1.6864   -0.9098   -0.5170    1.9847    0.0365
   2 ->  4    -2.2445    0.3054    0.1507    2.2702    0.3832
   3 ->  4     0.1645    0.9284   -0.1197    0.9504    0.0588

Singlet state velocity transition dipole moments:

 Transition      Px        Py        Pz       |P|    Osc. (a.u.) 
-----------------------------------------------------------------
   1 ->  2     0.0976    0.0071   -0.0221    0.1003    0.0885
   1 ->  3    -0.0146    0.0729   -0.0124    0.0754    0.0422
   1 ->  4    -0.0366    0.0959   -0.0147    0.1037    0.0383
   2 ->  3    -0.0293    0.0273   -0.0013    0.0400    0.0769
   2 ->  4     0.1722   -0.0175   -0.0163    0.1739    0.1806
   3 ->  4    -0.0314   -0.0917    0.0245    0.1000    0.0682

Singlet state magnetic transition dipole moments and rotational strengths:

 Transition      Lx        Ly        Lz        |L|    R(vel) (a.u.)
--------------------------------------------------------------------
   1 ->  2    -0.0835   -0.0401   -1.2108    1.2144    0.2414
   1 ->  3    -0.0737   -0.0733    0.3607    0.3753   -0.0976
   1 ->  4    -0.0915   -0.0706    0.5521    0.5641   -0.0616
   2 ->  3    -0.0159   -0.0029    0.3165    0.3169   -0.0026
   2 ->  4    -0.0482   -0.1975   -1.0791    1.0980    0.1145
   3 ->  4     0.1245    0.1247    0.0581    0.1856   -0.1425

Singlet state electric quadrupole moments (Cartesian):
Operator origin (a.u.):    -0.008244,     0.127492,    -0.066357 

 Root     Qxy        Qxz        Qyz        Qxx        Qyy        Qzz       R^2
--------------------------------------------------------------------------------------------
    1    28.8013    14.4438   -10.2234   -107.3271   -38.7386   -60.4546   -206.5203
    2    28.6000    15.1246    -9.9073   -107.2236   -39.0236   -60.9685   -207.2158
    3    30.1351    13.0347   -10.1386   -103.9975   -38.6892   -60.5149   -203.2016
    4    27.2200    17.7515    -9.8712   -114.0343   -36.5781   -61.4541   -212.0665

Singlet state electric transition quadrupole moments (Cartesian):

 Transition     Qxy        Qxz        Qyz        Qxx        Qyy        Qzz       norm (a.u.)
--------------------------------------------------------------------------------------------
   1 ->  2     0.8881    -3.1539    -0.3098     6.3868    -0.9739     0.4000     7.2617
   1 ->  3     1.9818    -1.1923     0.1112     3.3770    -0.9582     0.2160     4.2107
   1 ->  4     0.9933    -0.6398    -0.0508     1.6385    -0.6415     0.1831     2.1280
   2 ->  3    -0.1204     2.6545     0.4388    -3.4203    -0.7826    -0.5047     4.4519
   2 ->  4    -0.3046    -1.5861    -0.1881     3.5681    -0.6430    -0.0314     3.9736
   3 ->  4    -1.4322     0.8775    -0.1403    -3.0424     1.1785    -0.1051     3.6739

Building Xtilde...

Building Z-vector RHS...

Solving CPSCF equations
Using DIIS solver

 Iter         Residual      
------  --------------------
    1      0.184105549172
    2      0.159648976037
    3      0.031359408858
    4      0.022853232452
    5      0.004957119306
    6      0.002438614006
    7      0.000920714811
    8      0.000521979325
    9      0.000149752143
   10      0.000064279205

CPSCF converged

Building X...

Building Xtilde...

Building Z-vector RHS...

Solving CPSCF equations
Using DIIS solver

 Iter         Residual      
------  --------------------
    1      0.114597625475
    2      0.069703165768
    3      0.037323445315
    4      0.019688533976
    5      0.006724073324
    6      0.002843230136
    7      0.001121130498
    8      0.000359971868
    9      0.000132880793
   10      0.000058167235

CPSCF converged

Building X...

Building Xtilde...

Building Z-vector RHS...

Solving CPSCF equations
Using DIIS solver

 Iter         Residual      
------  --------------------
    1      0.277668751784
    2      0.232237376678
    3      0.027683360158
    4      0.016788401408
    5      0.006476411308
    6      0.003066774512
    7      0.001255532031
    8      0.000363951069
    9      0.000157827227
   10      0.000058452037

CPSCF converged

Building X...

Lower state energy:      -419.8777381805
Upper state energy:      -419.8638444391
Energy difference:          0.0138937415
 Energy calculation finished, energy:  0.000000000E+00

Converting Cartesians to HDLC

Converting Cartesians to HDLC

Converting Cartesians to HDLC
 in dlf_makehessian...
Updating Hessian with the BFGS update, No    11
Testing convergence  in cycle   12
    Energy  0.0000E+00 Target: 1.0000E-06 converged?  yes
  Max step  6.9180E-01 Target: 1.8000E-03 converged?   no
  RMS step  1.4000E-01 Target: 1.2000E-03 converged?   no
  Max grad  1.9458E-01 Target: 4.5000E-04 converged?   no
  RMS grad  5.7897E-02 Target: 3.0000E-04 converged?   no

Converting HDLC to Cartesians
DFTD Energy:    -0.1463272 hartree

                      *** Start SCF Iterations ***

 Iter     DIIS Error       Energy change         Energy        Time(s)
------------------------------------------------------------------------
Initial temperature is 5000.000000
| Skip purify step
|    1     0.1401517788    -419.9506011044    -419.9506011044     0.12  
|    2     0.0290753512      +0.2620496306    -419.6885514739     0.12  
|    3     0.0193625053      -0.0153772809    -419.7039287548     0.10  
|    4     0.0043234865      -0.0103141467    -419.7142429015     0.10  
|    5     0.0021075864      -0.0007582599    -419.7150011614     0.08  
|    6     0.0006905042      -0.0001996596    -419.7152008210     0.08  
|    7     0.0003432227      -0.0000313255    -419.7152321465     0.07  
|    8     0.0000951712      -0.0000102601    -419.7152424066     0.07  
|    9     0.0000684620      -0.0000016923    -419.7152440989     0.13  
|   10     0.0000277043      -0.0000003891    -419.7152444880     0.05  
------------------------------------------------------------------------
FINAL ENERGY: -419.7152444880 a.u.
Fractional Occupation Entropy: 0.0000000000
Mermin Free Energy:            -419.7152444880
DISPERSION CONTRIBUTION TO ENERGY: -0.1463271627 a.u.
HOMO-LUMO GAP: 2.061 eV
CENTER OF MASS: {-0.015424, 0.034037, -0.012649} ANGS
DIPOLE MOMENT: {1.218654, 1.610881, 0.478933} (|D| = 2.075917) DEBYE

  Active Space Parameters
--------------------------------------------
Number of closed orbitals:              33
Number of active orbitals:               3
Number of virtual orbitals:            120
Number of molecular orbitals:          156
Number of basis functions:             166
Number of active electrons:              4
Number of alpha electrons:               2
Number of beta electrons:                2

  Orbital      Energy        Occupation
-----------------------------------------
     32       -0.417079        1.000000
     33       -0.402822        1.000000
     34       -0.267420        0.666667
     35       -0.195760        0.666667
     36       -0.120020        0.666667
     37        0.122086        0.000000
     38        0.169444        0.000000

  CAS Parameters
--------------------------------------------
Number of determinants:                  9
Number of singlet CSFs:                  6
Number of doublet CSFs:                  0
Number of triplet CSFs:                  3
Number of quartet CSFs:                  0
Number of quintet CSFs:                  0
Number of sextet CSFs:                   0
Number of septet CSFs:                   0
Number of singlet states:                4
Number of doublet states:                0
Number of triplet states:                0
Number of quartet states:                0
Number of quintet states:                0
Number of sextet states:                 0
Number of septet states:                 0
Using the hard-coded solver

Singlet state  1 energy:       -419.99607422301079

       -0.97126540118911  X34 X35
        0.21527884924331  X34 X36
       -0.05751792994889  X34 B35 A36
       -0.05751792994889  X34 A35 B36
        0.05227121838347  X35 X36

Singlet state  2 energy:       -419.88850534800480

       -0.67204752600184  X34 B35 A36
       -0.67204752600184  X34 A35 B36
        0.18659447722116  B34 A35 X36
        0.18659447722116  A34 B35 X36
        0.08383265334884  B34 X35 A36
        0.08383265334884  A34 X35 B36
       -0.07417426467835  X34 X36
       -0.06177810952013  X35 X36
        0.06078703676988  X34 X35

Singlet state  3 energy:       -419.87096210870783

        0.72768466124353  X34 X36
       -0.42900444287269  B34 X35 A36
       -0.42900444287269  A34 X35 B36
       -0.24925635967952  X35 X36
        0.17309924878637  X34 X35
       -0.06825147807387  X34 B35 A36
       -0.06825147807387  X34 A35 B36
        0.02209975669828  B34 A35 X36
        0.02209975669828  A34 B35 X36

Singlet state  4 energy:       -419.78583284869404

       -0.54444977868309  B34 X35 A36
       -0.54444977868309  A34 X35 B36
       -0.52053237915688  X34 X36
        0.33696010727009  X35 X36
       -0.07414259951145  X34 B35 A36
       -0.07414259951145  X34 A35 B36
       -0.06866742778192  X34 X35
       -0.05892087736474  B34 A35 X36
       -0.05892087736474  A34 B35 X36

  Root   Mult.   Total Energy (a.u.)   Ex. Energy (a.u.)     Ex. Energy (eV)     Ex. Energy (nm)
-------------------------------------------------------------------------------------------------
     1  singlet       -419.99607422
     2  singlet       -419.88850535          0.10756888          2.92709753        423.57393035
     3  singlet       -419.87096211          0.12511211          3.40447328        364.18033077
     4  singlet       -419.78583285          0.21024137          5.72095793        216.71933661

Singlet state dipole moments:

  Root       Dx         Dy         Dz         |D|  (Debye)
------------------------------------------------------------
     1     1.5132     1.6239     0.6305     2.3074
     2    -0.5793     2.5670     0.3046     2.6492
     3     0.6449     1.2322     0.8283     1.6188
     4     4.7494     2.9319    -0.2662     5.5878

Singlet state electronic transitions:

 Transition      Tx        Ty        Tz       |T|    Osc. (a.u.) 
-----------------------------------------------------------------
   1 ->  2     2.2522   -0.2889   -0.4242    2.3099    0.3826
   1 ->  3    -0.1407   -0.9702    0.1976    1.0001    0.0834
   1 ->  4     0.0343   -1.0995    0.1940    1.1170    0.1749
   2 ->  3    -0.5615    0.7098    0.4233    0.9991    0.0117
   2 ->  4     2.7556   -0.4519   -0.2175    2.8009    0.5370
   3 ->  4     0.3289    0.4349   -0.0570    0.5482    0.0171

Singlet state velocity transition dipole moments:

 Transition      Px        Py        Pz       |P|    Osc. (a.u.) 
-----------------------------------------------------------------
   1 ->  2    -0.1477    0.0177    0.0233    0.1506    0.1405
   1 ->  3     0.0131    0.0968   -0.0162    0.0991    0.0523
   1 ->  4     0.0045    0.1226   -0.0187    0.1241    0.0488
   2 ->  3     0.0213   -0.0323   -0.0032    0.0388    0.0571
   2 ->  4    -0.1899    0.0233    0.0120    0.1917    0.2387
   3 ->  4    -0.0347   -0.0794    0.0182    0.0885    0.0614

Singlet state magnetic transition dipole moments and rotational strengths:

 Transition      Lx        Ly        Lz        |L|    R(vel) (a.u.)
--------------------------------------------------------------------
   1 ->  2     0.0909    0.0961    1.6266    1.6320    0.2440
   1 ->  3    -0.0911   -0.0603    0.2799    0.3005   -0.0925
   1 ->  4    -0.1078   -0.0669    0.4693    0.4861   -0.0830
   2 ->  3    -0.0040    0.0130   -0.5352    0.5354    0.0694
   2 ->  4     0.0469    0.1721    1.3419    1.3537    0.1089
   3 ->  4     0.0948    0.0645    0.0535    0.1265   -0.0872

Singlet state electric quadrupole moments (Cartesian):
Operator origin (a.u.):    -0.029147,     0.064321,    -0.023904 

 Root     Qxy        Qxz        Qyz        Qxx        Qyy        Qzz       R^2
--------------------------------------------------------------------------------------------
    1    43.3496     9.4548    -4.7589   -77.5150   -69.4674   -42.5946   -189.5771
    2    43.4524     9.7268    -4.5022   -76.2309   -69.6991   -43.0317   -188.9617
    3    44.4681     9.1170    -4.5183   -74.8038   -69.3742   -43.0148   -187.1929
    4    42.9466    11.7162    -4.5596   -80.4897   -68.1477   -43.3635   -192.0009

Singlet state electric transition quadrupole moments (Cartesian):

 Transition     Qxy        Qxz        Qyz        Qxx        Qyy        Qzz       norm (a.u.)
--------------------------------------------------------------------------------------------
   1 ->  2    -0.1865     2.6126     0.2155    -5.1029     0.4756    -0.2872     5.7667
   1 ->  3     1.3666    -1.0106     0.1239     2.7014    -0.7351     0.1021     3.2791
   1 ->  4     0.9750    -0.9408     0.0051     1.9417    -0.7126     0.2122     2.4817
   2 ->  3     0.3515    -1.8317    -0.3092     2.2567     0.8443     0.4068     3.0895
   2 ->  4     0.6149     1.9317     0.1449    -4.5324     0.7665    -0.0067     5.0260
   3 ->  4    -1.0520     0.4969    -0.2280    -1.9447     0.7252     0.0138     2.3903

Building Xtilde...

Building Z-vector RHS...

Solving CPSCF equations
Using DIIS solver

 Iter         Residual      
------  --------------------
    1      0.177014397946
    2      0.150170947727
    3      0.026664528706
    4      0.014952083178
    5      0.004032249886
    6      0.002323726709
    7      0.001001528860
    8      0.000378449818
    9      0.000193862178
   10      0.000075288895

CPSCF converged

Building X...

Building Xtilde...

Building Z-vector RHS...

Solving CPSCF equations
Using DIIS solver

 Iter         Residual      
------  --------------------
    1      0.152924884026
    2      0.115119332060
    3      0.044788104083
    4      0.021526865119
    5      0.008556865805
    6      0.004844411845
    7      0.001406009456
    8      0.000549314679
    9      0.000182368949
   10      0.000075051799

CPSCF converged

Building X...

Building Xtilde...

Building Z-vector RHS...

Solving CPSCF equations
Using DIIS solver

 Iter         Residual      
------  --------------------
    1      0.239458336860
    2      0.227594422867
    3      0.037695414401
    4      0.024454428589
    5      0.009264187687
    6      0.005656376235
    7      0.001817812473
    8      0.000625713012
    9      0.000256121101
   10      0.000085395176

CPSCF converged

Building X...

Lower state energy:      -419.8885053480
Upper state energy:      -419.8709621087
Energy difference:          0.0175432393
 Energy calculation finished, energy:  0.000000000E+00

Converting Cartesians to HDLC

Converting Cartesians to HDLC

Converting Cartesians to HDLC
 in dlf_makehessian...
Updating Hessian with the BFGS update, No    12
Testing convergence  in cycle   13
    Energy  0.0000E+00 Target: 1.0000E-06 converged?  yes
  Max step  4.8923E+00 Target: 1.8000E-03 converged?   no
  RMS step  6.9871E-01 Target: 1.2000E-03 converged?   no
  Max grad  1.3369E-01 Target: 4.5000E-04 converged?   no
  RMS grad  5.7128E-02 Target: 3.0000E-04 converged?   no

Converting HDLC to Cartesians
DFTD Energy:    -0.1449264 hartree

                      *** Start SCF Iterations ***

 Iter     DIIS Error       Energy change         Energy        Time(s)
------------------------------------------------------------------------
Initial temperature is 5000.000000
| Skip purify step
|    1     0.1445381755    -419.8021209719    -419.8021209719     0.12  
|    2     0.0285770258      +0.1192015641    -419.6829194077     0.12  
|    3     0.0174286779      -0.0174148058    -419.7003342135     0.10  
|    4     0.0050895758      -0.0093706046    -419.7097048181     0.09  
|    5     0.0020171410      -0.0009998857    -419.7107047038     0.08  
|    6     0.0007052294      -0.0002850769    -419.7109897807     0.08  
|    7     0.0003349996      -0.0000427338    -419.7110325145     0.07  
|    8     0.0001260719      -0.0000129721    -419.7110454867     0.07  
|    9     0.0000454476      -0.0000012563    -419.7110467429     0.13  
------------------------------------------------------------------------
FINAL ENERGY: -419.7110467429 a.u.
Fractional Occupation Entropy: 0.0000000000
Mermin Free Energy:            -419.7110467429
DISPERSION CONTRIBUTION TO ENERGY: -0.1449263519 a.u.
HOMO-LUMO GAP: 1.350 eV
CENTER OF MASS: {-0.003561, 0.065412, -0.035484} ANGS
DIPOLE MOMENT: {0.992007, 1.237842, 0.640668} (|D| = 1.710785) DEBYE

  Active Space Parameters
--------------------------------------------
Number of closed orbitals:              33
Number of active orbitals:               3
Number of virtual orbitals:            120
Number of molecular orbitals:          156
Number of basis functions:             166
Number of active electrons:              4
Number of alpha electrons:               2
Number of beta electrons:                2

  Orbital      Energy        Occupation
-----------------------------------------
     32       -0.419599        1.000000
     33       -0.393382        1.000000
     34       -0.253737        0.666667
     35       -0.189331        0.666667
     36       -0.139723        0.666667
     37        0.116886        0.000000
     38        0.166915        0.000000

  CAS Parameters
--------------------------------------------
Number of determinants:                  9
Number of singlet CSFs:                  6
Number of doublet CSFs:                  0
Number of triplet CSFs:                  3
Number of quartet CSFs:                  0
Number of quintet CSFs:                  0
Number of sextet CSFs:                   0
Number of septet CSFs:                   0
Number of singlet states:                4
Number of doublet states:                0
Number of triplet states:                0
Number of quartet states:                0
Number of quintet states:                0
Number of sextet states:                 0
Number of septet states:                 0
Using the hard-coded solver

Singlet state  1 energy:       -419.95616058517237

       -0.91186780189353  X34 X35
        0.36962488470484  X34 X36
       -0.11070686479406  B34 X35 A36
       -0.11070686479406  A34 X35 B36
        0.04660453449633  X35 X36
       -0.04584377880768  X34 B35 A36
       -0.04584377880768  X34 A35 B36
        0.02221767208070  B34 A35 X36
        0.02221767208070  A34 B35 X36

Singlet state  2 energy:       -419.87825176091417

        0.62690450517267  X34 B35 A36
        0.62690450517267  X34 A35 B36
       -0.25441896438202  B34 A35 X36
       -0.25441896438202  A34 B35 X36
       -0.19571093360762  B34 X35 A36
       -0.19571093360761  A34 X35 B36
        0.06416532008729  X34 X36
        0.06163747582873  X35 X36

Singlet state  3 energy:       -419.86517765965340

        0.71153472087117  X34 X36
        0.36058122489291  X34 X35
       -0.35579436335493  X35 X36
       -0.32246569129538  B34 X35 A36
       -0.32246569129538  A34 X35 B36
       -0.12069572408811  X34 B35 A36
       -0.12069572408811  X34 A35 B36

Singlet state  4 energy:       -419.76818067570963

       -0.56655073280499  B34 X35 A36
       -0.56655073280499  A34 X35 B36
        0.40130032924453  X35 X36
       -0.37722962864570  X34 X36
       -0.15558892274693  X34 B35 A36
       -0.15558892274693  X34 A35 B36
        0.05353544559430  B34 A35 X36
        0.05353544559430  A34 B35 X36
        0.02341951543593  X34 X35

  Root   Mult.   Total Energy (a.u.)   Ex. Energy (a.u.)     Ex. Energy (eV)     Ex. Energy (nm)
-------------------------------------------------------------------------------------------------
     1  singlet       -419.95616059
     2  singlet       -419.87825176          0.07790882          2.12000662        584.82940288
     3  singlet       -419.86517766          0.09098293          2.47577096        500.79035061
     4  singlet       -419.76818068          0.18797991          5.11519275        242.38425957

Singlet state dipole moments:

  Root       Dx         Dy         Dz         |D|  (Debye)
------------------------------------------------------------
     1     2.3237     1.1650     0.7337     2.7010
     2    -0.5950     2.2629     0.1691     2.3459
     3    -0.4771     1.3841     1.2774     1.9429
     4     4.0282     4.7104    -0.7106     6.2385

Singlet state electronic transitions:

 Transition      Tx        Ty        Tz       |T|    Osc. (a.u.) 
-----------------------------------------------------------------
   1 ->  2    -2.3116   -0.1129    0.4841    2.3645    0.2904
   1 ->  3     0.1585   -1.1002    0.2439    1.1380    0.0786
   1 ->  4     0.5033   -0.9236    0.1475    1.0621    0.1414
   2 ->  3     1.6611   -0.9155   -0.5268    1.9685    0.0338
   2 ->  4    -2.2728    0.3000    0.1659    2.2985    0.3877
   3 ->  4     0.1438    0.9347   -0.1242    0.9538    0.0588

Singlet state velocity transition dipole moments:

 Transition      Px        Py        Pz       |P|    Osc. (a.u.) 
-----------------------------------------------------------------
   1 ->  2     0.1013    0.0047   -0.0228    0.1040    0.0925
   1 ->  3    -0.0113    0.0739   -0.0132    0.0759    0.0422
   1 ->  4    -0.0346    0.0955   -0.0148    0.1026    0.0374
   2 ->  3    -0.0275    0.0270   -0.0013    0.0386    0.0761
   2 ->  4     0.1737   -0.0164   -0.0174    0.1753    0.1862
   3 ->  4    -0.0300   -0.0915    0.0246    0.0994    0.0679

Singlet state magnetic transition dipole moments and rotational strengths:

 Transition      Lx        Ly        Lz        |L|    R(vel) (a.u.)
--------------------------------------------------------------------
   1 ->  2    -0.0815   -0.0437   -1.2173    1.2208    0.2484
   1 ->  3    -0.0781   -0.0768    0.3391    0.3564   -0.1018
   1 ->  4    -0.0931   -0.0727    0.5488    0.5614   -0.0629
   2 ->  3    -0.0164   -0.0052    0.3104    0.3108   -0.0070
   2 ->  4    -0.0523   -0.2012   -1.0853    1.1050    0.1194
   3 ->  4     0.1253    0.1236    0.0329    0.1790   -0.1470

Singlet state electric quadrupole moments (Cartesian):
Operator origin (a.u.):    -0.006730,     0.123611,    -0.067055 

 Root     Qxy        Qxz        Qyz        Qxx        Qyy        Qzz       R^2
--------------------------------------------------------------------------------------------
    1    29.4396    15.2159   -11.0101   -110.0373   -38.6428   -60.7772   -209.4572
    2    29.2840    15.7581   -10.7188   -109.7385   -38.9041   -61.2632   -209.9058
    3    30.7217    13.9130   -10.9121   -106.8562   -38.6037   -60.8597   -206.3196
    4    27.9365    18.5021   -10.6735   -116.6500   -36.5377   -61.7854   -214.9731

Singlet state electric transition quadrupole moments (Cartesian):

 Transition     Qxy        Qxz        Qyz        Qxx        Qyy        Qzz       norm (a.u.)
--------------------------------------------------------------------------------------------
   1 ->  2     0.8052    -3.1526    -0.3118     6.3888    -0.9492     0.4034     7.2501
   1 ->  3     1.9590    -1.2819     0.1083     3.5077    -0.9466     0.2303     4.3296
   1 ->  4     0.9523    -0.6565    -0.0490     1.6429    -0.6175     0.1850     2.1107
   2 ->  3    -0.1215     2.6742     0.4438    -3.4906    -0.7753    -0.5154     4.5182
   2 ->  4    -0.2696    -1.6595    -0.1922     3.7807    -0.6855    -0.0189     4.1985
   3 ->  4    -1.4364     0.9008    -0.1468    -3.0375     1.1496    -0.1199     3.6686

Building Xtilde...

Building Z-vector RHS...

Solving CPSCF equations
Using DIIS solver

 Iter         Residual      
------  --------------------
    1      0.184741391723
    2      0.158786734472
    3      0.030997293064
    4      0.022731150410
    5      0.004922910053
    6      0.002378953834
    7      0.000886524980
    8      0.000521260829
    9      0.000150163162
   10      0.000065956212

CPSCF converged

Building X...

Building Xtilde...

Building Z-vector RHS...

Solving CPSCF equations
Using DIIS solver

 Iter         Residual      
------  --------------------
    1      0.112199341933
    2      0.068338589772
    3      0.038516888234
    4      0.019126761517
    5      0.006746753256
    6      0.002839034250
    7      0.001191974903
    8      0.000362387520
    9      0.000143178486
   10      0.000061026320

CPSCF converged

Building X...

Building Xtilde...

Building Z-vector RHS...

Solving CPSCF equations
Using DIIS solver

 Iter         Residual      
------  --------------------
    1      0.278747097549
    2      0.234009288342
    3      0.028487438716
    4      0.017576077847
    5      0.006877014169
    6      0.003258823125
    7      0.001306561282
    8      0.000383676645
    9      0.000162444261
   10      0.000061623358

CPSCF converged

Building X...

Lower state energy:      -419.8782517609
Upper state energy:      -419.8651776597
Energy difference:          0.0130741013
 Energy calculation finished, energy:  0.000000000E+00

Converting Cartesians to HDLC

Converting Cartesians to HDLC

Converting Cartesians to HDLC
 in dlf_makehessian...
Updating Hessian with the BFGS update, No    13
Testing convergence  in cycle   14
    Energy  0.0000E+00 Target: 1.0000E-06 converged?  yes
  Max step  4.8663E+00 Target: 1.8000E-03 converged?   no
  RMS step  6.9495E-01 Target: 1.2000E-03 converged?   no
  Max grad  1.9405E-01 Target: 4.5000E-04 converged?   no
  RMS grad  5.6287E-02 Target: 3.0000E-04 converged?   no

Converting HDLC to Cartesians
DFTD Energy:    -0.1460431 hartree

                      *** Start SCF Iterations ***

 Iter     DIIS Error       Energy change         Energy        Time(s)
------------------------------------------------------------------------
Initial temperature is 5000.000000
| Skip purify step
|    1     0.1436222262    -419.9477627338    -419.9477627338     0.12  
|    2     0.0290498944      +0.2581265862    -419.6896361476     0.12  
|    3     0.0189426287      -0.0153185890    -419.7049547366     0.10  
|    4     0.0042177878      -0.0102374590    -419.7151921956     0.10  
|    5     0.0020039342      -0.0007571596    -419.7159493552     0.08  
|    6     0.0007018037      -0.0001951316    -419.7161444868     0.08  
|    7     0.0003363713      -0.0000307594    -419.7161752462     0.07  
|    8     0.0000978247      -0.0000099247    -419.7161851710     0.06  
|    9     0.0000682516      -0.0000016374    -419.7161868083     0.13  
|   10     0.0000277912      -0.0000003846    -419.7161871930     0.05  
------------------------------------------------------------------------
FINAL ENERGY: -419.7161871930 a.u.
Fractional Occupation Entropy: 0.0000000000
Mermin Free Energy:            -419.7161871930
DISPERSION CONTRIBUTION TO ENERGY: -0.1460431238 a.u.
HOMO-LUMO GAP: 2.090 eV
CENTER OF MASS: {-0.014485, 0.032957, -0.013953} ANGS
DIPOLE MOMENT: {1.229890, 1.625231, 0.507139} (|D| = 2.100285) DEBYE

  Active Space Parameters
--------------------------------------------
Number of closed orbitals:              33
Number of active orbitals:               3
Number of virtual orbitals:            120
Number of molecular orbitals:          156
Number of basis functions:             166
Number of active electrons:              4
Number of alpha electrons:               2
Number of beta electrons:                2

  Orbital      Energy        Occupation
-----------------------------------------
     32       -0.416949        1.000000
     33       -0.402430        1.000000
     34       -0.268100        0.666667
     35       -0.196782        0.666667
     36       -0.119968        0.666667
     37        0.121098        0.000000
     38        0.169718        0.000000

  CAS Parameters
--------------------------------------------
Number of determinants:                  9
Number of singlet CSFs:                  6
Number of doublet CSFs:                  0
Number of triplet CSFs:                  3
Number of quartet CSFs:                  0
Number of quintet CSFs:                  0
Number of sextet CSFs:                   0
Number of septet CSFs:                   0
Number of singlet states:                4
Number of doublet states:                0
Number of triplet states:                0
Number of quartet states:                0
Number of quintet states:                0
Number of sextet states:                 0
Number of septet states:                 0
Using the hard-coded solver

Singlet state  1 energy:       -419.99821324517171

       -0.97188303088450  X34 X35
        0.21454881473462  X34 X36
       -0.05453223233564  X34 B35 A36
       -0.05453223233564  X34 A35 B36
        0.05135928309379  X35 X36

Singlet state  2 energy:       -419.88877134478446

       -0.67272082176498  X34 B35 A36
       -0.67272082176497  X34 A35 B36
        0.18675657971081  B34 A35 X36
        0.18675657971081  A34 B35 X36
        0.08128899597129  B34 X35 A36
        0.08128899597129  A34 X35 B36
       -0.06631266422461  X34 X36
       -0.06432156165864  X35 X36
        0.05819722789224  X34 X35

Singlet state  3 energy:       -419.87176533803705

        0.72294165756303  X34 X36
       -0.43538520939182  B34 X35 A36
       -0.43538520939182  A34 X35 B36
       -0.24575423644949  X35 X36
        0.17018437989567  X34 X35
       -0.06448355917866  X34 B35 A36
       -0.06448355917866  X34 A35 B36

Singlet state  4 energy:       -419.78680345922930

       -0.53933018303188  B34 X35 A36
       -0.53933018303188  A34 X35 B36
       -0.52671355788355  X34 X36
        0.34368216794749  X35 X36
       -0.07457614610927  X34 B35 A36
       -0.07457614610927  X34 A35 B36
       -0.07105733660844  X34 X35
       -0.05713560402783  B34 A35 X36
       -0.05713560402783  A34 B35 X36

  Root   Mult.   Total Energy (a.u.)   Ex. Energy (a.u.)     Ex. Energy (eV)     Ex. Energy (nm)
-------------------------------------------------------------------------------------------------
     1  singlet       -419.99821325
     2  singlet       -419.88877134          0.10944190          2.97806514        416.32474408
     3  singlet       -419.87176534          0.12644791          3.44082205        360.33313799
     4  singlet       -419.78680346          0.21140979          5.75275202        215.52158036

Singlet state dipole moments:

  Root       Dx         Dy         Dz         |D|  (Debye)
------------------------------------------------------------
     1     1.5138     1.6404     0.6317     2.3198
     2    -0.5081     2.6060     0.3351     2.6761
     3     0.6926     1.2468     0.8423     1.6564
     4     4.7635     2.9129    -0.2511     5.5892

Singlet state electronic transitions:

 Transition      Tx        Ty        Tz       |T|    Osc. (a.u.) 
-----------------------------------------------------------------
   1 ->  2     2.2626   -0.3154   -0.4268    2.3240    0.3941
   1 ->  3    -0.1685   -0.9721    0.2079    1.0082    0.0857
   1 ->  4     0.0111   -1.0833    0.1957    1.1009    0.1708
   2 ->  3    -0.5201    0.7048    0.4197    0.9713    0.0107
   2 ->  4     2.7815   -0.4696   -0.2284    2.8301    0.5445
   3 ->  4     0.3260    0.4339   -0.0658    0.5467    0.0169

Singlet state velocity transition dipole moments:

 Transition      Px        Py        Pz       |P|    Osc. (a.u.) 
-----------------------------------------------------------------
   1 ->  2    -0.1505    0.0201    0.0242    0.1537    0.1440
   1 ->  3     0.0154    0.0975   -0.0171    0.1002    0.0529
   1 ->  4     0.0065    0.1209   -0.0191    0.1226    0.0474
   2 ->  3     0.0203   -0.0318   -0.0034    0.0378    0.0562
   2 ->  4    -0.1914    0.0245    0.0127    0.1934    0.2445
   3 ->  4    -0.0344   -0.0792    0.0188    0.0884    0.0613

Singlet state magnetic transition dipole moments and rotational strengths:

 Transition      Lx        Ly        Lz        |L|    R(vel) (a.u.)
--------------------------------------------------------------------
   1 ->  2     0.0878    0.1001    1.6252    1.6306    0.2571
   1 ->  3    -0.0950   -0.0633    0.2727    0.2956   -0.0973
   1 ->  4    -0.1098   -0.0686    0.4584    0.4764   -0.0841
   2 ->  3    -0.0027    0.0131   -0.5205    0.5206    0.0759
   2 ->  4     0.0463    0.1737    1.3451    1.3571    0.1230
   3 ->  4     0.0959    0.0651    0.0396    0.1225   -0.0908

Singlet state electric quadrupole moments (Cartesian):
Operator origin (a.u.):    -0.027372,     0.062280,    -0.026368 

 Root     Qxy        Qxz        Qyz        Qxx        Qyy        Qzz       R^2
--------------------------------------------------------------------------------------------
    1    44.3913     9.9081    -5.1854   -82.3545   -68.8063   -42.9153   -194.0761
    2    44.5079    10.1447    -4.9302   -81.0571   -69.0184   -43.3401   -193.4156
    3    45.4399     9.5545    -4.9515   -79.6459   -68.6923   -43.3317   -191.6699
    4    43.9694    12.1526    -4.9867   -85.2828   -67.5002   -43.6938   -196.4768

Singlet state electric transition quadrupole moments (Cartesian):

 Transition     Qxy        Qxz        Qyz        Qxx        Qyy        Qzz       norm (a.u.)
--------------------------------------------------------------------------------------------
   1 ->  2    -0.1692     2.6295     0.2251    -5.1668     0.4828    -0.2971     5.8319
   1 ->  3     1.3441    -1.0704     0.1222     2.7820    -0.7119     0.1155     3.3506
   1 ->  4     0.9353    -0.9593     0.0051     1.9573    -0.6783     0.2171     2.4765
   2 ->  3     0.3459    -1.8026    -0.3258     2.2374     0.8371     0.4072     3.0574
   2 ->  4     0.5907     1.9887     0.1475    -4.6806     0.7943    -0.0222     5.1832
   3 ->  4    -1.0643     0.5366    -0.2303    -1.9661     0.7001     0.0009     2.4145

Building Xtilde...

Building Z-vector RHS...

Solving CPSCF equations
Using DIIS solver

 Iter         Residual      
------  --------------------
    1      0.178312928949
    2      0.150725956030
    3      0.026381443572
    4      0.014848958813
    5      0.003927647530
    6      0.002311418249
    7      0.000991226233
    8      0.000401857509
    9      0.000194394151
   10      0.000074597980

CPSCF converged

Building X...

Building Xtilde...

Building Z-vector RHS...

Solving CPSCF equations
Using DIIS solver

 Iter         Residual      
------  --------------------
    1      0.150913207699
    2      0.113293442724
    3      0.044170650249
    4      0.021077289790
    5      0.008473430538
    6      0.004810174597
    7      0.001406289182
    8      0.000549589040
    9      0.000178841247
   10      0.000075659540

CPSCF converged

Building X...

Building Xtilde...

Building Z-vector RHS...

Solving CPSCF equations
Using DIIS solver

 Iter         Residual      
------  --------------------
    1      0.237839440585
    2      0.225494970591
    3      0.038042307612
    4      0.024720902097
    5      0.009356423885
    6      0.005696947125
    7      0.001831321156
    8      0.000635129721
    9      0.000261755941
   10      0.000086639160

CPSCF converged

Building X...

Lower state energy:      -419.8887713448
Upper state energy:      -419.8717653380
Energy difference:          0.0170060067
 Energy calculation finished, energy:  0.000000000E+00

Converting Cartesians to HDLC

Converting Cartesians to HDLC

Converting Cartesians to HDLC
 in dlf_makehessian...
Updating Hessian with the BFGS update, No    14
Testing convergence  in cycle   15
    Energy  0.0000E+00 Target: 1.0000E-06 converged?  yes
  Max step  4.7360E+00 Target: 1.8000E-03 converged?   no
  RMS step  6.7663E-01 Target: 1.2000E-03 converged?   no
  Max grad  1.2963E-01 Target: 4.5000E-04 converged?   no
  RMS grad  5.5629E-02 Target: 3.0000E-04 converged?   no

Converting HDLC to Cartesians
DFTD Energy:    -0.1448333 hartree

                      *** Start SCF Iterations ***

 Iter     DIIS Error       Energy change         Energy        Time(s)
------------------------------------------------------------------------
Initial temperature is 5000.000000
| Skip purify step
|    1     0.1452722904    -419.8031334300    -419.8031334300     0.12  
|    2     0.0287243025      +0.1193422755    -419.6837911546     0.11  
|    3     0.0175335462      -0.0174997736    -419.7012909282     0.10  
|    4     0.0051188446      -0.0095439250    -419.7108348532     0.10  
|    5     0.0020939968      -0.0010140492    -419.7118489024     0.08  
|    6     0.0007247921      -0.0002927300    -419.7121416324     0.08  
|    7     0.0003331792      -0.0000439317    -419.7121855641     0.07  
|    8     0.0001311606      -0.0000131167    -419.7121986808     0.07  
|    9     0.0000474365      -0.0000012800    -419.7121999608     0.13  
------------------------------------------------------------------------
FINAL ENERGY: -419.7121999608 a.u.
Fractional Occupation Entropy: 0.0000000000
Mermin Free Energy:            -419.7121999608
DISPERSION CONTRIBUTION TO ENERGY: -0.1448332906 a.u.
HOMO-LUMO GAP: 1.371 eV
CENTER OF MASS: {-0.003029, 0.063851, -0.035751} ANGS
DIPOLE MOMENT: {1.001945, 1.263429, 0.658526} (|D| = 1.741781) DEBYE

  Active Space Parameters
--------------------------------------------
Number of closed orbitals:              33
Number of active orbitals:               3
Number of virtual orbitals:            120
Number of molecular orbitals:          156
Number of basis functions:             166
Number of active electrons:              4
Number of alpha electrons:               2
Number of beta electrons:                2

  Orbital      Energy        Occupation
-----------------------------------------
     32       -0.419289        1.000000
     33       -0.393254        1.000000
     34       -0.254488        0.666667
     35       -0.190190        0.666667
     36       -0.139792        0.666667
     37        0.116548        0.000000
     38        0.167208        0.000000

  CAS Parameters
--------------------------------------------
Number of determinants:                  9
Number of singlet CSFs:                  6
Number of doublet CSFs:                  0
Number of triplet CSFs:                  3
Number of quartet CSFs:                  0
Number of quintet CSFs:                  0
Number of sextet CSFs:                   0
Number of septet CSFs:                   0
Number of singlet states:                4
Number of doublet states:                0
Number of triplet states:                0
Number of quartet states:                0
Number of quintet states:                0
Number of sextet states:                 0
Number of septet states:                 0
Using the hard-coded solver

Singlet state  1 energy:       -419.95814451106537

        0.91322779329022  X34 X35
       -0.36699690839696  X34 X36
        0.10918987100135  B34 X35 A36
        0.10918987100135  A34 X35 B36
        0.04752623412829  X34 B35 A36
        0.04752623412829  X34 A35 B36
       -0.04625874768554  X35 X36
       -0.02032305750238  B34 A35 X36
       -0.02032305750238  A34 B35 X36

Singlet state  2 energy:       -419.87890885936366

        0.62814606413777  X34 B35 A36
        0.62814606413777  X34 A35 B36
       -0.25402532142897  B34 A35 X36
       -0.25402532142897  A34 B35 X36
       -0.19278150065273  B34 X35 A36
       -0.19278150065273  A34 X35 B36
        0.06949289002975  X35 X36
        0.05104610145957  X34 X36

Singlet state  3 energy:       -419.86625888543074

       -0.71062394325827  X34 X36
       -0.35799041890740  X34 X35
        0.35086263284867  X35 X36
        0.32988751608544  B34 X35 A36
        0.32988751608544  A34 X35 B36
        0.11362398927749  X34 B35 A36
        0.11362398927749  X34 A35 B36

Singlet state  4 energy:       -419.76989358778206

       -0.56324806394428  B34 X35 A36
       -0.56324806394428  A34 X35 B36
        0.40460897276877  X35 X36
       -0.38186162272064  X34 X36
       -0.15696652211819  X34 B35 A36
       -0.15696652211819  X34 A35 B36
        0.05602197923335  B34 A35 X36
        0.05602197923335  A34 B35 X36
        0.02055759538420  X34 X35

  Root   Mult.   Total Energy (a.u.)   Ex. Energy (a.u.)     Ex. Energy (eV)     Ex. Energy (nm)
-------------------------------------------------------------------------------------------------
     1  singlet       -419.95814451
     2  singlet       -419.87890886          0.07923565          2.15611143        575.03623926
     3  singlet       -419.86625889          0.09188563          2.50033468        495.87050048
     4  singlet       -419.76989359          0.18825092          5.12256741        242.03531316

Singlet state dipole moments:

  Root       Dx         Dy         Dz         |D|  (Debye)
------------------------------------------------------------
     1     2.3279     1.2047     0.7395     2.7235
     2    -0.6893     2.3667     0.2371     2.4765
     3    -0.3219     1.3650     1.2486     1.8777
     4     4.0883     4.6631    -0.6910     6.2399

Singlet state electronic transitions:

 Transition      Tx        Ty        Tz       |T|    Osc. (a.u.) 
-----------------------------------------------------------------
   1 ->  2     2.3254    0.0773   -0.4854    2.3767    0.2984
   1 ->  3     0.1123   -1.1034    0.2517    1.1373    0.0792
   1 ->  4    -0.4851    0.9200   -0.1456    1.0502    0.1384
   2 ->  3    -1.6336    0.9168    0.5326    1.9475    0.0320
   2 ->  4    -2.2908    0.2983    0.1776    2.3170    0.3902
   3 ->  4    -0.1301   -0.9399    0.1270    0.9573    0.0589

Singlet state velocity transition dipole moments:

 Transition      Px        Py        Pz       |P|    Osc. (a.u.) 
-----------------------------------------------------------------
   1 ->  2    -0.1038   -0.0028    0.0234    0.1065    0.0954
   1 ->  3    -0.0088    0.0745   -0.0137    0.0763    0.0422
   1 ->  4     0.0330   -0.0951    0.0148    0.1017    0.0367
   2 ->  3     0.0263   -0.0269    0.0013    0.0376    0.0747
   2 ->  4     0.1746   -0.0159   -0.0183    0.1763    0.1900
   3 ->  4     0.0290    0.0912   -0.0245    0.0988    0.0676

Singlet state magnetic transition dipole moments and rotational strengths:

 Transition      Lx        Ly        Lz        |L|    R(vel) (a.u.)
--------------------------------------------------------------------
   1 ->  2     0.0798    0.0460    1.2203    1.2238    0.2541
   1 ->  3    -0.0814   -0.0796    0.3243    0.3437   -0.1052
   1 ->  4     0.0944    0.0743   -0.5476    0.5606   -0.0639
   2 ->  3     0.0168    0.0069   -0.3066    0.3071   -0.0099
   2 ->  4    -0.0553   -0.2038   -1.0891    1.1094    0.1240
   3 ->  4    -0.1257   -0.1225   -0.0130    0.1760   -0.1505

Singlet state electric quadrupole moments (Cartesian):
Operator origin (a.u.):    -0.005724,     0.120660,    -0.067559 

 Root     Qxy        Qxz        Qyz        Qxx        Qyy        Qzz       R^2
--------------------------------------------------------------------------------------------
    1    29.7400    15.8953   -11.6104   -111.9775   -38.4413   -61.0168   -211.4356
    2    29.6201    16.3325   -11.3383   -111.5223   -38.6858   -61.4818   -211.6898
    3    30.9934    14.6664   -11.5025   -108.8947   -38.4117   -61.1152   -208.4216
    4    28.2986    19.1688   -11.2849   -118.5334   -36.3714   -62.0329   -216.9377

Singlet state electric transition quadrupole moments (Cartesian):

 Transition     Qxy        Qxz        Qyz        Qxx        Qyy        Qzz       norm (a.u.)
--------------------------------------------------------------------------------------------
   1 ->  2    -0.7441     3.1537     0.3140    -6.4017     0.9323    -0.4068     7.2536
   1 ->  3     1.9392    -1.3503     0.1061     3.6078    -0.9375     0.2417     4.4214
   1 ->  4    -0.9207     0.6663     0.0466    -1.6396     0.5984    -0.1859     2.0916
   2 ->  3     0.1223    -2.6798    -0.4463     3.5333     0.7674     0.5222     4.5543
   2 ->  4    -0.2467    -1.7123    -0.1956     3.9394    -0.7146    -0.0093     4.3658
   3 ->  4     1.4374    -0.9172     0.1519     3.0322    -1.1268     0.1306     3.6622

Building Xtilde...

Building Z-vector RHS...

Solving CPSCF equations
Using DIIS solver

 Iter         Residual      
------  --------------------
    1      0.185600364327
    2      0.158629313258
    3      0.030746477104
    4      0.022657980898
    5      0.004933175349
    6      0.002342974093
    7      0.000865370524
    8      0.000519348674
    9      0.000150479648
   10      0.000067765379

CPSCF converged

Building X...

Building Xtilde...

Building Z-vector RHS...

Solving CPSCF equations
Using DIIS solver

 Iter         Residual      
------  --------------------
    1      0.111189795346
    2      0.068148751678
    3      0.039228283092
    4      0.018681618526
    5      0.006762548252
    6      0.002903827420
    7      0.001248872784
    8      0.000366298696
    9      0.000146554829
   10      0.000061431535

CPSCF converged

Building X...

Building Xtilde...

Building Z-vector RHS...

Solving CPSCF equations
Using DIIS solver

 Iter         Residual      
------  --------------------
    1      0.278883369763
    2      0.234698556346
    3      0.029065431666
    4      0.018162682834
    5      0.007185778383
    6      0.003398679192
    7      0.001339493470
    8      0.000398232038
    9      0.000165508136
   10      0.000063988044

CPSCF converged

Building X...

Lower state energy:      -419.8789088594
Upper state energy:      -419.8662588854
Energy difference:          0.0126499739
 Energy calculation finished, energy:  0.000000000E+00

Converting Cartesians to HDLC

Converting Cartesians to HDLC

Converting Cartesians to HDLC
 in dlf_makehessian...
Updating Hessian with the BFGS update, No    15
Testing convergence  in cycle   16
    Energy  0.0000E+00 Target: 1.0000E-06 converged?  yes
  Max step  4.6967E+00 Target: 1.8000E-03 converged?   no
  RMS step  6.7105E-01 Target: 1.2000E-03 converged?   no
  Max grad  7.8768E-02 Target: 4.5000E-04 converged?   no
  RMS grad  2.0007E-02 Target: 3.0000E-04 converged?   no

Converting HDLC to Cartesians
DFTD Energy:    -0.1458644 hartree

                      *** Start SCF Iterations ***

 Iter     DIIS Error       Energy change         Energy        Time(s)
------------------------------------------------------------------------
Initial temperature is 5000.000000
| Skip purify step
|    1     0.1431445654    -419.9443685020    -419.9443685020     0.12  
|    2     0.0292684051      +0.2539526953    -419.6904158068     0.11  
|    3     0.0187182542      -0.0154133399    -419.7058291467     0.10  
|    4     0.0041400537      -0.0103100898    -419.7161392365     0.10  
|    5     0.0019312862      -0.0007638026    -419.7169030391     0.08  
|    6     0.0007173971      -0.0001937215    -419.7170967606     0.08  
|    7     0.0003340651      -0.0000306800    -419.7171274406     0.07  
|    8     0.0001004612      -0.0000097758    -419.7171372164     0.06  
|    9     0.0000687696      -0.0000016406    -419.7171388571     0.13  
|   10     0.0000280697      -0.0000003872    -419.7171392443     0.05  
------------------------------------------------------------------------
FINAL ENERGY: -419.7171392443 a.u.
Fractional Occupation Entropy: 0.0000000000
Mermin Free Energy:            -419.7171392443
DISPERSION CONTRIBUTION TO ENERGY: -0.1458643898 a.u.
HOMO-LUMO GAP: 2.114 eV
CENTER OF MASS: {-0.013937, 0.032079, -0.014963} ANGS
DIPOLE MOMENT: {1.247037, 1.635466, 0.530360} (|D| = 2.123943) DEBYE

  Active Space Parameters
--------------------------------------------
Number of closed orbitals:              33
Number of active orbitals:               3
Number of virtual orbitals:            120
Number of molecular orbitals:          156
Number of basis functions:             166
Number of active electrons:              4
Number of alpha electrons:               2
Number of beta electrons:                2

  Orbital      Energy        Occupation
-----------------------------------------
     32       -0.416900        1.000000
     33       -0.402113        1.000000
     34       -0.268617        0.666667
     35       -0.197604        0.666667
     36       -0.119905        0.666667
     37        0.120356        0.000000
     38        0.169924        0.000000

  CAS Parameters
--------------------------------------------
Number of determinants:                  9
Number of singlet CSFs:                  6
Number of doublet CSFs:                  0
Number of triplet CSFs:                  3
Number of quartet CSFs:                  0
Number of quintet CSFs:                  0
Number of sextet CSFs:                   0
Number of septet CSFs:                   0
Number of singlet states:                4
Number of doublet states:                0
Number of triplet states:                0
Number of quartet states:                0
Number of quintet states:                0
Number of sextet states:                 0
Number of septet states:                 0
Using the hard-coded solver

Singlet state  1 energy:       -420.00011620172216

       -0.97238323983243  X34 X35
        0.21334458080030  X34 X36
       -0.05306118400617  X34 B35 A36
       -0.05306118400617  X34 A35 B36
        0.05074328123379  X35 X36

Singlet state  2 energy:       -419.88933469028217

       -0.67342081058513  X34 B35 A36
       -0.67342081058513  X34 A35 B36
        0.18661358301671  B34 A35 X36
        0.18661358301671  A34 B35 X36
        0.07753350507206  B34 X35 A36
        0.07753350507206  A34 X35 B36
       -0.06640229231285  X35 X36
       -0.06025364038793  X34 X36
        0.05741873028156  X34 X35

Singlet state  3 energy:       -419.87259712790649

        0.71911712356872  X34 X36
       -0.44063581073296  B34 X35 A36
       -0.44063581073296  A34 X35 B36
       -0.24269134745778  X35 X36
        0.16755134127944  X34 X35
       -0.06007013845504  X34 B35 A36
       -0.06007013845504  X34 A35 B36

Singlet state  4 energy:       -419.78787376391062

       -0.53532200364007  B34 X35 A36
       -0.53532200364007  A34 X35 B36
       -0.53174115950915  X34 X36
        0.34854835640389  X35 X36
       -0.07387242699959  X34 B35 A36
       -0.07387242699959  X34 A35 B36
       -0.07243698061453  X34 X35
       -0.05685376094595  B34 A35 X36
       -0.05685376094595  A34 B35 X36

  Root   Mult.   Total Energy (a.u.)   Ex. Energy (a.u.)     Ex. Energy (eV)     Ex. Energy (nm)
-------------------------------------------------------------------------------------------------
     1  singlet       -420.00011620
     2  singlet       -419.88933469          0.11078151          3.01451780        411.29039113
     3  singlet       -419.87259713          0.12751907          3.46996997        357.30632137
     4  singlet       -419.78787376          0.21224244          5.77540963        214.67606403

Singlet state dipole moments:

  Root       Dx         Dy         Dz         |D|  (Debye)
------------------------------------------------------------
     1     1.5109     1.6557     0.6348     2.3296
     2    -0.4583     2.6430     0.3645     2.7071
     3     0.7416     1.2485     0.8495     1.6824
     4     4.7783     2.8977    -0.2359     5.5933

Singlet state electronic transitions:

 Transition      Tx        Ty        Tz       |T|    Osc. (a.u.) 
-----------------------------------------------------------------
   1 ->  2     2.2671   -0.3368   -0.4287    2.3318    0.4016
   1 ->  3    -0.1959   -0.9720    0.2161    1.0148    0.0875
   1 ->  4    -0.0067   -1.0699    0.1964    1.0878    0.1674
   2 ->  3    -0.4813    0.6958    0.4169    0.9432    0.0099
   2 ->  4     2.7985   -0.4822   -0.2375    2.8497    0.5493
   3 ->  4     0.3203    0.4335   -0.0713    0.5437    0.0167

Singlet state velocity transition dipole moments:

 Transition      Px        Py        Pz       |P|    Osc. (a.u.) 
-----------------------------------------------------------------
   1 ->  2    -0.1523    0.0221    0.0248    0.1559    0.1463
   1 ->  3     0.0177    0.0979   -0.0178    0.1011    0.0534
   1 ->  4     0.0082    0.1195   -0.0194    0.1213    0.0462
   2 ->  3     0.0193   -0.0315   -0.0035    0.0371    0.0548
   2 ->  4    -0.1924    0.0254    0.0134    0.1945    0.2486
   3 ->  4    -0.0340   -0.0790    0.0191    0.0881    0.0611

Singlet state magnetic transition dipole moments and rotational strengths:

 Transition      Lx        Ly        Lz        |L|    R(vel) (a.u.)
--------------------------------------------------------------------
   1 ->  2     0.0854    0.1032    1.6246    1.6301    0.2669
   1 ->  3    -0.0981   -0.0657    0.2647    0.2898   -0.1010
   1 ->  4    -0.1111   -0.0696    0.4508    0.4695   -0.0847
   2 ->  3    -0.0018    0.0131   -0.5100    0.5101    0.0801
   2 ->  4     0.0463    0.1752    1.3477    1.3598    0.1340
   3 ->  4     0.0966    0.0652    0.0264    0.1195   -0.0936

Singlet state electric quadrupole moments (Cartesian):
Operator origin (a.u.):    -0.026338,     0.060621,    -0.028276 

 Root     Qxy        Qxz        Qyz        Qxx        Qyy        Qzz       R^2
--------------------------------------------------------------------------------------------
    1    44.9882    10.2486    -5.4629   -85.9273   -68.2057   -43.1170   -197.2500
    2    45.1165    10.4535    -5.2100   -84.6064   -68.3996   -43.5316   -196.5376
    3    45.9862     9.8944    -5.2323   -83.2306   -68.0769   -43.5334   -194.8409
    4    44.5534    12.4794    -5.2642   -88.8107   -66.9070   -43.9034   -199.6211

Singlet state electric transition quadrupole moments (Cartesian):

 Transition     Qxy        Qxz        Qyz        Qxx        Qyy        Qzz       norm (a.u.)
--------------------------------------------------------------------------------------------
   1 ->  2    -0.1539     2.6398     0.2339    -5.2155     0.4882    -0.3047     5.8804
   1 ->  3     1.3297    -1.1205     0.1206     2.8466    -0.6940     0.1264     3.4116
   1 ->  4     0.9085    -0.9716     0.0057     1.9583    -0.6504     0.2207     2.4650
   2 ->  3     0.3451    -1.7789    -0.3401     2.2270     0.8297     0.4072     3.0353
   2 ->  4     0.5725     2.0333     0.1497    -4.8045     0.8164    -0.0349     5.3137
   3 ->  4    -1.0761     0.5606    -0.2331    -1.9684     0.6802    -0.0083     2.4216

Building Xtilde...

Building Z-vector RHS...

Solving CPSCF equations
Using DIIS solver

 Iter         Residual      
------  --------------------
    1      0.179730560185
    2      0.151842841724
    3      0.026198528676
    4      0.014786897796
    5      0.003869248193
    6      0.002309973138
    7      0.000989764874
    8      0.000419479366
    9      0.000194356886
   10      0.000074722636

CPSCF converged

Building X...

Building Xtilde...

Building Z-vector RHS...

Solving CPSCF equations
Using DIIS solver

 Iter         Residual      
------  --------------------
    1      0.149847478485
    2      0.112707833692
    3      0.043507647456
    4      0.020667634400
    5      0.008383833025
    6      0.004784050391
    7      0.001408287385
    8      0.000550098973
    9      0.000176507180
   10      0.000076546832

CPSCF converged

Building X...

Building Xtilde...

Building Z-vector RHS...

Solving CPSCF equations
Using DIIS solver

 Iter         Residual      
------  --------------------
    1      0.236123988784
    2      0.223431839553
    3      0.038362844400
    4      0.024984357809
    5      0.009446592215
    6      0.005737855783
    7      0.001841918037
    8      0.000643963418
    9      0.000266383442
   10      0.000087720595

CPSCF converged

Building X...

Lower state energy:      -419.8893346903
Upper state energy:      -419.8725971279
Energy difference:          0.0167375624
 Energy calculation finished, energy:  0.000000000E+00

Converting Cartesians to HDLC

Converting Cartesians to HDLC

Converting Cartesians to HDLC
 in dlf_makehessian...
Updating Hessian with the BFGS update, No    16
Testing convergence  in cycle   17
    Energy  0.0000E+00 Target: 1.0000E-06 converged?  yes
  Max step  4.4119E-01 Target: 1.8000E-03 converged?   no
  RMS step  1.1487E-01 Target: 1.2000E-03 converged?   no
  Max grad  5.8519E-02 Target: 4.5000E-04 converged?   no
  RMS grad  1.7050E-02 Target: 3.0000E-04 converged?   no

Converting HDLC to Cartesians
DFTD Energy:    -0.1447780 hartree

                      *** Start SCF Iterations ***

 Iter     DIIS Error       Energy change         Energy        Time(s)
------------------------------------------------------------------------
Initial temperature is 5000.000000
| Skip purify step
|    1     0.1460066063    -419.8036125502    -419.8036125502     0.12  
|    2     0.0288657407      +0.1192554416    -419.6843571086     0.11  
|    3     0.0176711693      -0.0176675966    -419.7020247052     0.10  
|    4     0.0051571146      -0.0097631460    -419.7117878511     0.10  
|    5     0.0021625848      -0.0010327906    -419.7128206417     0.08  
|    6     0.0007554763      -0.0003011968    -419.7131218386     0.08  
|    7     0.0003312512      -0.0000453502    -419.7131671887     0.07  
|    8     0.0001348256      -0.0000133354    -419.7131805241     0.07  
|    9     0.0000487765      -0.0000013121    -419.7131818362     0.13  
------------------------------------------------------------------------
FINAL ENERGY: -419.7131818362 a.u.
Fractional Occupation Entropy: 0.0000000000
Mermin Free Energy:            -419.7131818362
DISPERSION CONTRIBUTION TO ENERGY: -0.1447779727 a.u.
HOMO-LUMO GAP: 1.390 eV
CENTER OF MASS: {-0.002646, 0.062536, -0.035944} ANGS
DIPOLE MOMENT: {1.011952, 1.283611, 0.671712} (|D| = 1.767173) DEBYE

  Active Space Parameters
--------------------------------------------
Number of closed orbitals:              33
Number of active orbitals:               3
Number of virtual orbitals:            120
Number of molecular orbitals:          156
Number of basis functions:             166
Number of active electrons:              4
Number of alpha electrons:               2
Number of beta electrons:                2

  Orbital      Energy        Occupation
-----------------------------------------
     32       -0.419076        1.000000
     33       -0.393127        1.000000
     34       -0.255035        0.666667
     35       -0.190921        0.666667
     36       -0.139839        0.666667
     37        0.116280        0.000000
     38        0.167487        0.000000

  CAS Parameters
--------------------------------------------
Number of determinants:                  9
Number of singlet CSFs:                  6
Number of doublet CSFs:                  0
Number of triplet CSFs:                  3
Number of quartet CSFs:                  0
Number of quintet CSFs:                  0
Number of sextet CSFs:                   0
Number of septet CSFs:                   0
Number of singlet states:                4
Number of doublet states:                0
Number of triplet states:                0
Number of quartet states:                0
Number of quintet states:                0
Number of sextet states:                 0
Number of septet states:                 0
Using the hard-coded solver

Singlet state  1 energy:       -419.95975578573336

        0.91442351443322  X34 X35
       -0.36442440682431  X34 X36
        0.10827231325674  B34 X35 A36
        0.10827231325674  A34 X35 B36
        0.04867989941096  X34 B35 A36
        0.04867989941096  X34 A35 B36
       -0.04612445415195  X35 X36

Singlet state  2 energy:       -419.87957129876673

        0.62918806771686  X34 B35 A36
        0.62918806771686  X34 A35 B36
       -0.25341586506343  B34 A35 X36
       -0.25341586506343  A34 B35 X36
       -0.19010481045313  B34 X35 A36
       -0.19010481045313  A34 X35 B36
        0.07547099488937  X35 X36
        0.04097464464219  X34 X36

Singlet state  3 energy:       -419.86717596773320

       -0.70965263539619  X34 X36
       -0.35554049082794  X34 X35
        0.34703224389784  X35 X36
        0.33579689021006  B34 X35 A36
        0.33579689021006  A34 X35 B36
        0.10795309720922  X34 B35 A36
        0.10795309720922  X34 A35 B36

Singlet state  4 energy:       -419.77138710272737

       -0.56052748323700  B34 X35 A36
       -0.56052748323700  A34 X35 B36
        0.40765406952288  X35 X36
       -0.38548609610508  X34 X36
       -0.15783222637353  X34 B35 A36
       -0.15783222637353  X34 A35 B36
        0.05770107174326  B34 A35 X36
        0.05770107174326  A34 B35 X36

  Root   Mult.   Total Energy (a.u.)   Ex. Energy (a.u.)     Ex. Energy (eV)     Ex. Energy (nm)
-------------------------------------------------------------------------------------------------
     1  singlet       -419.95975579
     2  singlet       -419.87957130          0.08018449          2.18193054        568.23174773
     3  singlet       -419.86717597          0.09257982          2.51922461        492.15230872
     4  singlet       -419.77138710          0.18836868          5.12577181        241.88400345

Singlet state dipole moments:

  Root       Dx         Dy         Dz         |D|  (Debye)
------------------------------------------------------------
     1     2.3312     1.2404     0.7418     2.7429
     2    -0.7580     2.4517     0.2903     2.5826
     3    -0.1988     1.3469     1.2250     1.8315
     4     4.1425     4.6291    -0.6776     6.2488

Singlet state electronic transitions:

 Transition      Tx        Ty        Tz       |T|    Osc. (a.u.) 
-----------------------------------------------------------------
   1 ->  2     2.3368    0.0483   -0.4869    2.3875    0.3047
   1 ->  3     0.0746   -1.1061    0.2576    1.1381    0.0799
   1 ->  4    -0.4704    0.9168   -0.1434    1.0404    0.1359
   2 ->  3    -1.6065    0.9156    0.5362    1.9253    0.0306
   2 ->  4    -2.3041    0.2985    0.1873    2.3309    0.3919
   3 ->  4    -0.1210   -0.9441    0.1291    0.9606    0.0589

Singlet state velocity transition dipole moments:

 Transition      Px        Py        Pz       |P|    Osc. (a.u.) 
-----------------------------------------------------------------
   1 ->  2    -0.1057   -0.0013    0.0238    0.1084    0.0977
   1 ->  3    -0.0067    0.0750   -0.0141    0.0766    0.0423
   1 ->  4     0.0316   -0.0947    0.0147    0.1010    0.0361
   2 ->  3     0.0253   -0.0268    0.0012    0.0369    0.0732
   2 ->  4     0.1752   -0.0157   -0.0190    0.1769    0.1929
   3 ->  4     0.0283    0.0909   -0.0245    0.0983    0.0672

Singlet state magnetic transition dipole moments and rotational strengths:

 Transition      Lx        Ly        Lz        |L|    R(vel) (a.u.)
--------------------------------------------------------------------
   1 ->  2     0.0785    0.0478    1.2216    1.2251    0.2588
   1 ->  3    -0.0841   -0.0818    0.3136    0.3348   -0.1082
   1 ->  4     0.0953    0.0756   -0.5473    0.5607   -0.0647
   2 ->  3     0.0172    0.0082   -0.3039    0.3045   -0.0121
   2 ->  4    -0.0578   -0.2057   -1.0918    1.1125    0.1283
   3 ->  4    -0.1259   -0.1217    0.0035    0.1751   -0.1535

Singlet state electric quadrupole moments (Cartesian):
Operator origin (a.u.):    -0.005000,     0.118176,    -0.067924 

 Root     Qxy        Qxz        Qyz        Qxx        Qyy        Qzz       R^2
--------------------------------------------------------------------------------------------
    1    29.8925    16.5092   -12.0962   -113.4684   -38.2386   -61.1864   -212.8934
    2    29.8008    16.8637   -11.8397   -112.8855   -38.4696   -61.6351   -212.9902
    3    31.1274    15.3357   -11.9807   -110.4568   -38.2162   -61.2973   -209.9703
    4    28.5019    19.7738   -11.7798   -119.9873   -36.1926   -62.2100   -218.3898

Singlet state electric transition quadrupole moments (Cartesian):

 Transition     Qxy        Qxz        Qyz        Qxx        Qyy        Qzz       norm (a.u.)
--------------------------------------------------------------------------------------------
   1 ->  2    -0.6955     3.1561     0.3161    -6.4199     0.9201    -0.4100     7.2646
   1 ->  3     1.9216    -1.4049     0.1046     3.6896    -0.9301     0.2511     4.4965
   1 ->  4    -0.8951     0.6725     0.0440    -1.6341     0.5825    -0.1864     2.0736
   2 ->  3     0.1230    -2.6787    -0.4473     3.5596     0.7594     0.5271     4.5733
   2 ->  4    -0.2313    -1.7537    -0.1987     4.0670    -0.7362    -0.0016     4.5001
   3 ->  4     1.4371    -0.9306     0.1562     3.0303    -1.1084     0.1390     3.6588

Building Xtilde...

Building Z-vector RHS...

Solving CPSCF equations
Using DIIS solver

 Iter         Residual      
------  --------------------
    1      0.186473516218
    2      0.158698211018
    3      0.030556980128
    4      0.022593708858
    5      0.004963238073
    6      0.002319747340
    7      0.000852183024
    8      0.000517515409
    9      0.000150899705
   10      0.000069544541

CPSCF converged

Building X...

Building Xtilde...

Building Z-vector RHS...

Solving CPSCF equations
Using DIIS solver

 Iter         Residual      
------  --------------------
    1      0.110880378431
    2      0.068544521081
    3      0.039637903864
    4      0.018332961805
    5      0.006778563838
    6      0.002996018385
    7      0.001283529013
    8      0.000368962080
    9      0.000146767200
   10      0.000061228578

CPSCF converged

Building X...

Building Xtilde...

Building Z-vector RHS...

Solving CPSCF equations
Using DIIS solver

 Iter         Residual      
------  --------------------
    1      0.278524614560
    2      0.234766456854
    3      0.029512821067
    4      0.018625995143
    5      0.007433151478
    6      0.003506150808
    7      0.001362114015
    8      0.000409615461
    9      0.000167692486
   10      0.000065835459

CPSCF converged

Building X...

Lower state energy:      -419.8795712988
Upper state energy:      -419.8671759677
Energy difference:          0.0123953310
 Energy calculation finished, energy:  0.000000000E+00

Converting Cartesians to HDLC

Converting Cartesians to HDLC

Converting Cartesians to HDLC
 in dlf_makehessian...
Updating Hessian with the BFGS update, No    17
Testing convergence  in cycle   18
    Energy  0.0000E+00 Target: 1.0000E-06 converged?  yes
  Max step  4.9664E-01 Target: 1.8000E-03 converged?   no
  RMS step  1.1909E-01 Target: 1.2000E-03 converged?   no
  Max grad  7.2615E-02 Target: 4.5000E-04 converged?   no
  RMS grad  1.9121E-02 Target: 3.0000E-04 converged?   no

Converting HDLC to Cartesians
DFTD Energy:    -0.1457486 hartree

                      *** Start SCF Iterations ***

 Iter     DIIS Error       Energy change         Energy        Time(s)
------------------------------------------------------------------------
Initial temperature is 5000.000000
| Skip purify step
|    1     0.1384310762    -419.9408387121    -419.9408387121     0.12  
|    2     0.0295293235      +0.2498504392    -419.6909882729     0.11  
|    3     0.0185794799      -0.0155553880    -419.7065436609     0.10  
|    4     0.0042023960      -0.0104257136    -419.7169693745     0.10  
|    5     0.0019093288      -0.0007725478    -419.7177419224     0.08  
|    6     0.0007224534      -0.0001933864    -419.7179353088     0.08  
|    7     0.0003330101      -0.0000307416    -419.7179660503     0.07  
|    8     0.0001028873      -0.0000096900    -419.7179757403     0.06  
|    9     0.0000693841      -0.0000016431    -419.7179773834     0.13  
|   10     0.0000283401      -0.0000003938    -419.7179777772     0.05  
------------------------------------------------------------------------
FINAL ENERGY: -419.7179777772 a.u.
Fractional Occupation Entropy: 0.0000000000
Mermin Free Energy:            -419.7179777772
DISPERSION CONTRIBUTION TO ENERGY: -0.1457486033 a.u.
HOMO-LUMO GAP: 2.133 eV
CENTER OF MASS: {-0.013629, 0.031374, -0.015770} ANGS
DIPOLE MOMENT: {1.266894, 1.643551, 0.548882} (|D| = 2.146521) DEBYE

  Active Space Parameters
--------------------------------------------
Number of closed orbitals:              33
Number of active orbitals:               3
Number of virtual orbitals:            120
Number of molecular orbitals:          156
Number of basis functions:             166
Number of active electrons:              4
Number of alpha electrons:               2
Number of beta electrons:                2

  Orbital      Energy        Occupation
-----------------------------------------
     32       -0.416891        1.000000
     33       -0.401860        1.000000
     34       -0.268998        0.666667
     35       -0.198242        0.666667
     36       -0.119857        0.666667
     37        0.119763        0.000000
     38        0.170070        0.000000

  CAS Parameters
--------------------------------------------
Number of determinants:                  9
Number of singlet CSFs:                  6
Number of doublet CSFs:                  0
Number of triplet CSFs:                  3
Number of quartet CSFs:                  0
Number of quintet CSFs:                  0
Number of sextet CSFs:                   0
Number of septet CSFs:                   0
Number of singlet states:                4
Number of doublet states:                0
Number of triplet states:                0
Number of quartet states:                0
Number of quintet states:                0
Number of sextet states:                 0
Number of septet states:                 0
Using the hard-coded solver

Singlet state  1 energy:       -420.00167825636390

       -0.97274916560255  X34 X35
        0.21223963632205  X34 X36
       -0.05237492082303  X34 B35 A36
       -0.05237492082303  X34 A35 B36
        0.05031184799375  X35 X36

Singlet state  2 energy:       -419.88992111248814

       -0.67403576972177  X34 B35 A36
       -0.67403576972177  X34 A35 B36
        0.18653506152120  B34 A35 X36
        0.18653506152120  A34 B35 X36
        0.07328510654454  B34 X35 A36
        0.07328510654454  A34 X35 B36
       -0.06799705469086  X35 X36
        0.05745256009064  X34 X35
       -0.05563357014998  X34 X36

Singlet state  3 energy:       -419.87336496499313

        0.71603841901364  X34 X36
       -0.44487501318540  B34 X35 A36
       -0.44487501318540  A34 X35 B36
       -0.24013163228945  X35 X36
        0.16539900179804  X34 X35
       -0.05556811412288  X34 B35 A36
       -0.05556811412288  X34 A35 B36

Singlet state  4 energy:       -419.78880478517823

       -0.53567020132034  X34 X36
       -0.53221283908112  B34 X35 A36
       -0.53221283908112  A34 X35 B36
        0.35223386500263  X35 X36
       -0.07334632074831  X34 X35
       -0.07253239005417  X34 B35 A36
       -0.07253239005417  X34 A35 B36
       -0.05738531874928  B34 A35 X36
       -0.05738531874928  A34 B35 X36

  Root   Mult.   Total Energy (a.u.)   Ex. Energy (a.u.)     Ex. Energy (eV)     Ex. Energy (nm)
-------------------------------------------------------------------------------------------------
     1  singlet       -420.00167826
     2  singlet       -419.88992111          0.11175714          3.04106611        407.69985336
     3  singlet       -419.87336496          0.12831329          3.49158173        355.09471141
     4  singlet       -419.78880479          0.21287347          5.79258092        214.03968713

Singlet state dipole moments:

  Root       Dx         Dy         Dz         |D|  (Debye)
------------------------------------------------------------
     1     1.5055     1.6679     0.6388     2.3360
     2    -0.4183     2.6759     0.3903     2.7364
     3     0.7877     1.2450     0.8529     1.7023
     4     4.7902     2.8884    -0.2230     5.5981

Singlet state electronic transitions:

 Transition      Tx        Ty        Tz       |T|    Osc. (a.u.) 
-----------------------------------------------------------------
   1 ->  2     2.2693   -0.3533   -0.4302    2.3366    0.4068
   1 ->  3    -0.2202   -0.9709    0.2228    1.0202    0.0890
   1 ->  4    -0.0199   -1.0588    0.1968    1.0771    0.1647
   2 ->  3    -0.4487    0.6849    0.4150    0.9179    0.0093
   2 ->  4     2.8107   -0.4905   -0.2453    2.8637    0.5528
   3 ->  4     0.3129    0.4338   -0.0749    0.5401    0.0164

Singlet state velocity transition dipole moments:

 Transition      Px        Py        Pz       |P|    Osc. (a.u.) 
-----------------------------------------------------------------
   1 ->  2    -0.1536    0.0237    0.0252    0.1575    0.1479
   1 ->  3     0.0197    0.0981   -0.0183    0.1017    0.0538
   1 ->  4     0.0096    0.1183   -0.0196    0.1203    0.0453
   2 ->  3     0.0186   -0.0312   -0.0036    0.0365    0.0535
   2 ->  4    -0.1932    0.0259    0.0140    0.1954    0.2517
   3 ->  4    -0.0335   -0.0788    0.0193    0.0878    0.0608

Singlet state magnetic transition dipole moments and rotational strengths:

 Transition      Lx        Ly        Lz        |L|    R(vel) (a.u.)
--------------------------------------------------------------------
   1 ->  2     0.0835    0.1059    1.6244    1.6300    0.2745
   1 ->  3    -0.1006   -0.0675    0.2569    0.2840   -0.1038
   1 ->  4    -0.1120   -0.0702    0.4450    0.4642   -0.0850
   2 ->  3    -0.0010    0.0131   -0.5020    0.5022    0.0832
   2 ->  4     0.0467    0.1768    1.3497    1.3621    0.1426
   3 ->  4     0.0971    0.0650    0.0142    0.1177   -0.0958

Singlet state electric quadrupole moments (Cartesian):
Operator origin (a.u.):    -0.025755,     0.059288,    -0.029800 

 Root     Qxy        Qxz        Qyz        Qxx        Qyy        Qzz       R^2
--------------------------------------------------------------------------------------------
    1    45.3314    10.5252    -5.6298   -88.6222   -67.6736   -43.2481   -199.5439
    2    45.4666    10.7055    -5.3792   -87.2812   -67.8500   -43.6545   -198.7858
    3    46.2901    10.1787    -5.4001   -85.9447   -67.5327   -43.6662   -197.1436
    4    44.8830    12.7478    -5.4305   -91.4720   -66.3765   -44.0417   -201.8902

Singlet state electric transition quadrupole moments (Cartesian):

 Transition     Qxy        Qxz        Qyz        Qxx        Qyy        Qzz       norm (a.u.)
--------------------------------------------------------------------------------------------
   1 ->  2    -0.1420     2.6478     0.2420    -5.2558     0.4932    -0.3111     5.9206
   1 ->  3     1.3222    -1.1625     0.1194     2.9015    -0.6807     0.1355     3.4662
   1 ->  4     0.8918    -0.9808     0.0064     1.9553    -0.6284     0.2237     2.4546
   2 ->  3     0.3482    -1.7629    -0.3527     2.2247     0.8221     0.4074     3.0240
   2 ->  4     0.5584     2.0700     0.1520    -4.9093     0.8343    -0.0456     5.4239
   3 ->  4    -1.0873     0.5754    -0.2358    -1.9624     0.6646    -0.0152     2.4212

Building Xtilde...

Building Z-vector RHS...

Solving CPSCF equations
Using DIIS solver

 Iter         Residual      
------  --------------------
    1      0.180972682744
    2      0.152969027995
    3      0.026082040410
    4      0.014746783885
    5      0.003843406029
    6      0.002315700328
    7      0.000995636271
    8      0.000436843552
    9      0.000194347205
   10      0.000075110570

CPSCF converged

Building X...

Building Xtilde...

Building Z-vector RHS...

Solving CPSCF equations
Using DIIS solver

 Iter         Residual      
------  --------------------
    1      0.149249830085
    2      0.112674040939
    3      0.042839578775
    4      0.020303653434
    5      0.008294473599
    6      0.004763724203
    7      0.001410101132
    8      0.000550163889
    9      0.000175028941
   10      0.000077560730

CPSCF converged

Building X...

Building Xtilde...

Building Z-vector RHS...

Solving CPSCF equations
Using DIIS solver

 Iter         Residual      
------  --------------------
    1      0.234437245997
    2      0.221307767123
    3      0.038636305606
    4      0.025212781412
    5      0.009521717753
    6      0.005770152652
    7      0.001850372143
    8      0.000651092790
    9      0.000269976338
   10      0.000088625200

CPSCF converged

Building X...

Lower state energy:      -419.8899211125
Upper state energy:      -419.8733649650
Energy difference:          0.0165561475
 Energy calculation finished, energy:  0.000000000E+00

Converting Cartesians to HDLC

Converting Cartesians to HDLC

Converting Cartesians to HDLC
 in dlf_makehessian...
Updating Hessian with the BFGS update, No    18
Testing convergence  in cycle   19
    Energy  0.0000E+00 Target: 1.0000E-06 converged?  yes
  Max step  4.2763E-01 Target: 1.8000E-03 converged?   no
  RMS step  1.1308E-01 Target: 1.2000E-03 converged?   no
  Max grad  5.7165E-02 Target: 4.5000E-04 converged?   no
  RMS grad  1.6717E-02 Target: 3.0000E-04 converged?   no

Converting HDLC to Cartesians
DFTD Energy:    -0.1447413 hartree

                      *** Start SCF Iterations ***

 Iter     DIIS Error       Energy change         Energy        Time(s)
------------------------------------------------------------------------
Initial temperature is 5000.000000
| Skip purify step
|    1     0.1463720882    -419.8041632841    -419.8041632841     0.12  
|    2     0.0289580559      +0.1193456534    -419.6848176307     0.11  
|    3     0.0177863979      -0.0178359675    -419.7026535981     0.10  
|    4     0.0051895717      -0.0099648116    -419.7126184098     0.10  
|    5     0.0022190527      -0.0010510846    -419.7136694943     0.08  
|    6     0.0007851470      -0.0003090368    -419.7139785311     0.08  
|    7     0.0003298752      -0.0000466882    -419.7140252193     0.07  
|    8     0.0001376356      -0.0000135470    -419.7140387663     0.07  
|    9     0.0000497790      -0.0000013399    -419.7140401061     0.13  
------------------------------------------------------------------------
FINAL ENERGY: -419.7140401061 a.u.
Fractional Occupation Entropy: 0.0000000000
Mermin Free Energy:            -419.7140401061
DISPERSION CONTRIBUTION TO ENERGY: -0.1447412778 a.u.
HOMO-LUMO GAP: 1.407 eV
CENTER OF MASS: {-0.002360, 0.061337, -0.036078} ANGS
DIPOLE MOMENT: {1.022070, 1.301554, 0.681732} (|D| = 1.789812) DEBYE

  Active Space Parameters
--------------------------------------------
Number of closed orbitals:              33
Number of active orbitals:               3
Number of virtual orbitals:            120
Number of molecular orbitals:          156
Number of basis functions:             166
Number of active electrons:              4
Number of alpha electrons:               2
Number of beta electrons:                2

  Orbital      Energy        Occupation
-----------------------------------------
     32       -0.418905        1.000000
     33       -0.393035        1.000000
     34       -0.255466        0.666667
     35       -0.191564        0.666667
     36       -0.139853        0.666667
     37        0.116047        0.000000
     38        0.167740        0.000000

  CAS Parameters
--------------------------------------------
Number of determinants:                  9
Number of singlet CSFs:                  6
Number of doublet CSFs:                  0
Number of triplet CSFs:                  3
Number of quartet CSFs:                  0
Number of quintet CSFs:                  0
Number of sextet CSFs:                   0
Number of septet CSFs:                   0
Number of singlet states:                4
Number of doublet states:                0
Number of triplet states:                0
Number of quartet states:                0
Number of quintet states:                0
Number of sextet states:                 0
Number of septet states:                 0
Using the hard-coded solver

Singlet state  1 energy:       -419.96115376287423

       -0.91559286872797  X34 X35
        0.36185364265487  X34 X36
       -0.10751548735807  B34 X35 A36
       -0.10751548735807  A34 X35 B36
       -0.04941754281141  X34 B35 A36
       -0.04941754281141  X34 A35 B36
        0.04611581200866  X35 X36

Singlet state  2 energy:       -419.88018678593716

        0.63008232596416  X34 B35 A36
        0.63008232596416  X34 A35 B36
       -0.25275227661740  B34 A35 X36
       -0.25275227661740  A34 B35 X36
       -0.18765958846501  B34 X35 A36
       -0.18765958846501  A34 X35 B36
        0.08018972397922  X35 X36
        0.03296337651273  X34 X36

Singlet state  3 energy:       -419.86798747825804

        0.70865520440399  X34 X36
        0.35302983624806  X34 X35
       -0.34376875635913  X35 X36
       -0.34089394491774  B34 X35 A36
       -0.34089394491774  A34 X35 B36
       -0.10338704380675  X34 B35 A36
       -0.10338704380675  X34 A35 B36
       -0.02455252658839  B34 A35 X36
       -0.02455252658839  A34 B35 X36

Singlet state  4 energy:       -419.77270640401298

       -0.55813691552579  B34 X35 A36
       -0.55813691552579  A34 X35 B36
        0.41049874669700  X35 X36
       -0.38868490623005  X34 X36
       -0.15834141996782  X34 B35 A36
       -0.15834141996782  X34 A35 B36
        0.05886776891609  B34 A35 X36
        0.05886776891609  A34 B35 X36

  Root   Mult.   Total Energy (a.u.)   Ex. Energy (a.u.)     Ex. Energy (eV)     Ex. Energy (nm)
-------------------------------------------------------------------------------------------------
     1  singlet       -419.96115376
     2  singlet       -419.88018679          0.08096698          2.20322318        562.74017993
     3  singlet       -419.86798748          0.09316628          2.53518317        489.05428995
     4  singlet       -419.77270640          0.18844736          5.12791269        241.78301806

Singlet state dipole moments:

  Root       Dx         Dy         Dz         |D|  (Debye)
------------------------------------------------------------
     1     2.3324     1.2735     0.7424     2.7592
     2    -0.8059     2.5231     0.3327     2.6695
     3    -0.0984     1.3329     1.2052     1.7997
     4     4.1925     4.6006    -0.6675     6.2600

Singlet state electronic transitions:

 Transition      Tx        Ty        Tz       |T|    Osc. (a.u.) 
-----------------------------------------------------------------
   1 ->  2    -2.3471   -0.0237    0.4886    2.3975    0.3103
   1 ->  3     0.0436   -1.1081    0.2621    1.1395    0.0807
   1 ->  4     0.4574   -0.9140    0.1413    1.0318    0.1337
   2 ->  3     1.5800   -0.9129   -0.5381    1.9025    0.0294
   2 ->  4    -2.3157    0.2999    0.1958    2.3432    0.3934
   3 ->  4     0.1157    0.9471   -0.1309    0.9630    0.0589

Singlet state velocity transition dipole moments:

 Transition      Px        Py        Pz       |P|    Osc. (a.u.) 
-----------------------------------------------------------------
   1 ->  2     0.1073   -0.0001   -0.0242    0.1100    0.0996
   1 ->  3    -0.0049    0.0755   -0.0145    0.0770    0.0424
   1 ->  4    -0.0304    0.0944   -0.0146    0.1003    0.0356
   2 ->  3    -0.0244    0.0267   -0.0011    0.0362    0.0718
   2 ->  4     0.1757   -0.0156   -0.0196    0.1775    0.1954
   3 ->  4    -0.0278   -0.0905    0.0244    0.0978    0.0669

Singlet state magnetic transition dipole moments and rotational strengths:

 Transition      Lx        Ly        Lz        |L|    R(vel) (a.u.)
--------------------------------------------------------------------
   1 ->  2    -0.0773   -0.0495   -1.2225    1.2259    0.2627
   1 ->  3    -0.0863   -0.0837    0.3059    0.3287   -0.1108
   1 ->  4    -0.0962   -0.0767    0.5472    0.5608   -0.0653
   2 ->  3    -0.0175   -0.0094    0.3020    0.3026   -0.0139
   2 ->  4    -0.0598   -0.2070   -1.0940    1.1150    0.1323
   3 ->  4     0.1261    0.1210   -0.0174    0.1756   -0.1561

Singlet state electric quadrupole moments (Cartesian):
Operator origin (a.u.):    -0.004460,     0.115911,    -0.068178 

 Root     Qxy        Qxz        Qyz        Qxx        Qyy        Qzz       R^2
--------------------------------------------------------------------------------------------
    1    29.9942    17.0690   -12.5023   -114.6705   -38.0907   -61.2908   -214.0520
    2    29.9244    17.3587   -12.2586   -113.9850   -38.3103   -61.7270   -214.0223
    3    31.2149    15.9390   -12.3806   -111.7136   -38.0727   -61.4122   -211.1985
    4    28.6475    20.3264   -12.1939   -121.1622   -36.0625   -62.3213   -219.5461

Singlet state electric transition quadrupole moments (Cartesian):

 Transition     Qxy        Qxz        Qyz        Qxx        Qyy        Qzz       norm (a.u.)
--------------------------------------------------------------------------------------------
   1 ->  2     0.6546    -3.1594    -0.3180     6.4409    -0.9107     0.4130     7.2799
   1 ->  3     1.9048    -1.4492     0.1040     3.7576    -0.9234     0.2588     4.5583
   1 ->  4     0.8740    -0.6777    -0.0413     1.6304    -0.5692     0.1869     2.0596
   2 ->  3    -0.1235     2.6736     0.4476    -3.5742    -0.7517    -0.5308     4.5810
   2 ->  4    -0.2216    -1.7888    -0.2016     4.1753    -0.7530     0.0050     4.6141
   3 ->  4    -1.4355     0.9428    -0.1601    -3.0325     1.0926    -0.1459     3.6588

Building Xtilde...

Building Z-vector RHS...

Solving CPSCF equations
Using DIIS solver

 Iter         Residual      
------  --------------------
    1      0.187277125771
    2      0.158781312866
    3      0.030401086528
    4      0.022515041752
    5      0.005000642476
    6      0.002304089047
    7      0.000844155143
    8      0.000516243214
    9      0.000151501830
   10      0.000071209635

CPSCF converged

Building X...

Building Xtilde...

Building Z-vector RHS...

Solving CPSCF equations
Using DIIS solver

 Iter         Residual      
------  --------------------
    1      0.110943539271
    2      0.069219960240
    3      0.039862604998
    4      0.018064531197
    5      0.006797928369
    6      0.003088896619
    7      0.001300668235
    8      0.000370816650
    9      0.000146006915
   10      0.000060826871

CPSCF converged

Building X...

Building Xtilde...

Building Z-vector RHS...

Solving CPSCF equations
Using DIIS solver

 Iter         Residual      
------  --------------------
    1      0.277862530851
    2      0.234428833020
    3      0.029880593100
    4      0.019004413913
    5      0.007634911334
    6      0.003592834111
    7      0.001378694493
    8      0.000418983154
    9      0.000169374832
   10      0.000067325731

CPSCF converged

Building X...

Lower state energy:      -419.8801867859
Upper state energy:      -419.8679874783
Energy difference:          0.0121993077
 Energy calculation finished, energy:  0.000000000E+00

Converting Cartesians to HDLC

Converting Cartesians to HDLC

Converting Cartesians to HDLC
 in dlf_makehessian...
Updating Hessian with the BFGS update, No    19
Testing convergence  in cycle   20
    Energy  0.0000E+00 Target: 1.0000E-06 converged?  yes
  Max step  4.6567E-01 Target: 1.8000E-03 converged?   no
  RMS step  1.1725E-01 Target: 1.2000E-03 converged?   no
  Max grad  1.9330E-01 Target: 4.5000E-04 converged?   no
  RMS grad  5.2674E-02 Target: 3.0000E-04 converged?   no

Converting HDLC to Cartesians
DFTD Energy:    -0.1456681 hartree

                      *** Start SCF Iterations ***

 Iter     DIIS Error       Energy change         Energy        Time(s)
------------------------------------------------------------------------
Initial temperature is 5000.000000
| Skip purify step
|    1     0.1304122913    -419.9374409445    -419.9374409445     0.12  
|    2     0.0297263300      +0.2460079754    -419.6914329691     0.11  
|    3     0.0184481944      -0.0156823103    -419.7071152794     0.10  
|    4     0.0042597480      -0.0105145037    -419.7176297831     0.10  
|    5     0.0019332030      -0.0007800577    -419.7184098408     0.08  
|    6     0.0007216103      -0.0001929900    -419.7186028308     0.08  
|    7     0.0003313554      -0.0000307476    -419.7186335784     0.07  
|    8     0.0001049298      -0.0000095918    -419.7186431702     0.06  
|    9     0.0000696429      -0.0000016409    -419.7186448111     0.13  
|   10     0.0000284824      -0.0000003972    -419.7186452083     0.05  
------------------------------------------------------------------------
FINAL ENERGY: -419.7186452083 a.u.
Fractional Occupation Entropy: 0.0000000000
Mermin Free Energy:            -419.7186452083
DISPERSION CONTRIBUTION TO ENERGY: -0.1456681082 a.u.
HOMO-LUMO GAP: 2.146 eV
CENTER OF MASS: {-0.013464, 0.030811, -0.016434} ANGS
DIPOLE MOMENT: {1.287756, 1.650765, 0.563163} (|D| = 2.168062) DEBYE

  Active Space Parameters
--------------------------------------------
Number of closed orbitals:              33
Number of active orbitals:               3
Number of virtual orbitals:            120
Number of molecular orbitals:          156
Number of basis functions:             166
Number of active electrons:              4
Number of alpha electrons:               2
Number of beta electrons:                2

  Orbital      Energy        Occupation
-----------------------------------------
     32       -0.416901        1.000000
     33       -0.401659        1.000000
     34       -0.269262        0.666667
     35       -0.198712        0.666667
     36       -0.119835        0.666667
     37        0.119253        0.000000
     38        0.170167        0.000000

  CAS Parameters
--------------------------------------------
Number of determinants:                  9
Number of singlet CSFs:                  6
Number of doublet CSFs:                  0
Number of triplet CSFs:                  3
Number of quartet CSFs:                  0
Number of quintet CSFs:                  0
Number of sextet CSFs:                   0
Number of septet CSFs:                   0
Number of singlet states:                4
Number of doublet states:                0
Number of triplet states:                0
Number of quartet states:                0
Number of quintet states:                0
Number of sextet states:                 0
Number of septet states:                 0
Using the hard-coded solver

Singlet state  1 energy:       -420.00285941951756

       -0.97298086998893  X34 X35
        0.21150241566490  X34 X36
       -0.05204910795257  X34 B35 A36
       -0.05204910795257  X34 A35 B36
        0.05000535019183  X35 X36

Singlet state  2 energy:       -419.89038631206114

       -0.67452261260454  X34 B35 A36
       -0.67452261260454  X34 A35 B36
        0.18671028057684  B34 A35 X36
        0.18671028057684  A34 B35 X36
       -0.06914740944737  X35 X36
        0.06886061585427  B34 X35 A36
        0.06886061585427  A34 X35 B36
        0.05775180077700  X34 X35
       -0.05212320851800  X34 X36

Singlet state  3 energy:       -419.87402511499727

        0.71360696801071  X34 X36
       -0.44821448315169  B34 X35 A36
       -0.44821448315169  A34 X35 B36
       -0.23808632898929  X35 X36
        0.16378031148227  X34 X35
       -0.05118086859293  X34 B35 A36
       -0.05118086859293  X34 A35 B36

Singlet state  4 energy:       -419.78947887956195

       -0.53854501617819  X34 X36
       -0.52986332982377  B34 X35 A36
       -0.52986332982377  A34 X35 B36
        0.35514324986797  X35 X36
       -0.07407739744035  X34 X35
       -0.07081711732908  X34 B35 A36
       -0.07081711732908  X34 A35 B36
       -0.05837230513620  B34 A35 X36
       -0.05837230513620  A34 B35 X36

  Root   Mult.   Total Energy (a.u.)   Ex. Energy (a.u.)     Ex. Energy (eV)     Ex. Energy (nm)
-------------------------------------------------------------------------------------------------
     1  singlet       -420.00285942
     2  singlet       -419.89038631          0.11247311          3.06054847        405.10458189
     3  singlet       -419.87402511          0.12883430          3.50575922        353.65868850
     4  singlet       -419.78947888          0.21338054          5.80637896        213.53105199

Singlet state dipole moments:

  Root       Dx         Dy         Dz         |D|  (Debye)
------------------------------------------------------------
     1     1.4981     1.6764     0.6432     2.3385
     2    -0.3819     2.7045     0.4115     2.7622
     3     0.8298     1.2396     0.8537     1.7187
     4     4.7981     2.8860    -0.2135     5.6032

Singlet state electronic transitions:

 Transition      Tx        Ty        Tz       |T|    Osc. (a.u.) 
-----------------------------------------------------------------
   1 ->  2     2.2711   -0.3653   -0.4316    2.3404    0.4107
   1 ->  3    -0.2406   -0.9693    0.2286    1.0246    0.0902
   1 ->  4    -0.0293   -1.0497    0.1973    1.0685    0.1624
   2 ->  3    -0.4240    0.6728    0.4140    0.8966    0.0088
   2 ->  4     2.8203   -0.4954   -0.2520    2.8746    0.5559
   3 ->  4     0.3043    0.4344   -0.0776    0.5360    0.0162

Singlet state velocity transition dipole moments:

 Transition      Px        Py        Pz       |P|    Osc. (a.u.) 
-----------------------------------------------------------------
   1 ->  2    -0.1545    0.0249    0.0256    0.1586    0.1491
   1 ->  3     0.0213    0.0982   -0.0188    0.1022    0.0541
   1 ->  4     0.0107    0.1173   -0.0198    0.1195    0.0446
   2 ->  3     0.0180   -0.0309   -0.0037    0.0359    0.0526
   2 ->  4    -0.1938    0.0261    0.0145    0.1961    0.2540
   3 ->  4    -0.0329   -0.0788    0.0195    0.0875    0.0604

Singlet state magnetic transition dipole moments and rotational strengths:

 Transition      Lx        Ly        Lz        |L|    R(vel) (a.u.)
--------------------------------------------------------------------
   1 ->  2     0.0821    0.1083    1.6242    1.6299    0.2805
   1 ->  3    -0.1025   -0.0690    0.2497    0.2786   -0.1060
   1 ->  4    -0.1127   -0.0707    0.4401    0.4598   -0.0852
   2 ->  3    -0.0005    0.0128   -0.4956    0.4958    0.0860
   2 ->  4     0.0472    0.1783    1.3512    1.3638    0.1494
   3 ->  4     0.0974    0.0648    0.0031    0.1170   -0.0975

Singlet state electric quadrupole moments (Cartesian):
Operator origin (a.u.):    -0.025444,     0.058223,    -0.031056 

 Root     Qxy        Qxz        Qyz        Qxx        Qyy        Qzz       R^2
--------------------------------------------------------------------------------------------
    1    45.5365    10.7692    -5.7151   -90.7143   -67.2124   -43.3408   -201.2675
    2    45.6732    10.9333    -5.4668   -89.3636   -67.3712   -43.7409   -200.4757
    3    46.4626    10.4355    -5.4850   -88.0627   -67.0603   -43.7615   -198.8845
    4    45.0703    12.9899    -5.5148   -93.5472   -65.9114   -44.1413   -203.5999

Singlet state electric transition quadrupole moments (Cartesian):

 Transition     Qxy        Qxz        Qyz        Qxx        Qyy        Qzz       norm (a.u.)
--------------------------------------------------------------------------------------------
   1 ->  2    -0.1339     2.6560     0.2495    -5.2923     0.4987    -0.3168     5.9575
   1 ->  3     1.3203    -1.1983     0.1185     2.9510    -0.6714     0.1433     3.5175
   1 ->  4     0.8830    -0.9888     0.0071     1.9541    -0.6115     0.2264     2.4497
   2 ->  3     0.3553    -1.7554    -0.3641     2.2311     0.8141     0.4085     3.0245
   2 ->  4     0.5470     2.1014     0.1543    -4.9996     0.8493    -0.0549     5.5190
   3 ->  4    -1.0973     0.5849    -0.2383    -1.9536     0.6525    -0.0208     2.4178

Building Xtilde...

Building Z-vector RHS...

Solving CPSCF equations
Using DIIS solver

 Iter         Residual      
------  --------------------
    1      0.181930534189
    2      0.153861310284
    3      0.026012124356
    4      0.014715491359
    5      0.003839098414
    6      0.002324827856
    7      0.001005957148
    8      0.000454013834
    9      0.000194121950
   10      0.000075542897

CPSCF converged

Building X...

Building Xtilde...

Building Z-vector RHS...

Solving CPSCF equations
Using DIIS solver

 Iter         Residual      
------  --------------------
    1      0.148879328183
    2      0.112856036244
    3      0.042181101358
    4      0.019982353309
    5      0.008208014827
    6      0.004747308796
    7      0.001411015126
    8      0.000549585088
    9      0.000174166164
   10      0.000078593941

CPSCF converged

Building X...

Building Xtilde...

Building Z-vector RHS...

Solving CPSCF equations
Using DIIS solver

 Iter         Residual      
------  --------------------
    1      0.232838122092
    2      0.219053443785
    3      0.038857719983
    4      0.025392629092
    5      0.009575081301
    6      0.005789786777
    7      0.001857597301
    8      0.000655978353
    9      0.000272648899
   10      0.000089376535

CPSCF converged

Building X...

Lower state energy:      -419.8903863121
Upper state energy:      -419.8740251150
Energy difference:          0.0163611971
 Energy calculation finished, energy:  0.000000000E+00

Converting Cartesians to HDLC

Converting Cartesians to HDLC

Converting Cartesians to HDLC
 in dlf_makehessian...
Updating Hessian with the BFGS update, No    20
Testing convergence  in cycle   21
    Energy  0.0000E+00 Target: 1.0000E-06 converged?  yes
  Max step  4.3093E+00 Target: 1.8000E-03 converged?   no
  RMS step  6.1726E-01 Target: 1.2000E-03 converged?   no
  Max grad  1.2366E-01 Target: 4.5000E-04 converged?   no
  RMS grad  5.2097E-02 Target: 3.0000E-04 converged?   no

Converting HDLC to Cartesians
DFTD Energy:    -0.1447140 hartree

                      *** Start SCF Iterations ***

 Iter     DIIS Error       Energy change         Energy        Time(s)
------------------------------------------------------------------------
Initial temperature is 5000.000000
| Skip purify step
|    1     0.1462133502    -419.8051752034    -419.8051752034     0.12  
|    2     0.0289851906      +0.1198862174    -419.6852889860     0.11  
|    3     0.0178512224      -0.0179610929    -419.7032500790     0.10  
|    4     0.0052119401      -0.0101149990    -419.7133650780     0.10  
|    5     0.0022638896      -0.0010662076    -419.7144312855     0.08  
|    6     0.0008093776      -0.0003154987    -419.7147467842     0.08  
|    7     0.0003289202      -0.0000477803    -419.7147945645     0.07  
|    8     0.0001396926      -0.0000137089    -419.7148082734     0.07  
|    9     0.0000505610      -0.0000013722    -419.7148096456     0.13  
|   10     0.0000225182      -0.0000002746    -419.7148099203     0.05  
------------------------------------------------------------------------
FINAL ENERGY: -419.7148099203 a.u.
Fractional Occupation Entropy: 0.0000000000
Mermin Free Energy:            -419.7148099203
DISPERSION CONTRIBUTION TO ENERGY: -0.1447139948 a.u.
HOMO-LUMO GAP: 1.424 eV
CENTER OF MASS: {-0.002146, 0.060188, -0.036168} ANGS
DIPOLE MOMENT: {1.031891, 1.320423, 0.690653} (|D| = 1.812544) DEBYE

  Active Space Parameters
--------------------------------------------
Number of closed orbitals:              33
Number of active orbitals:               3
Number of virtual orbitals:            120
Number of molecular orbitals:          156
Number of basis functions:             166
Number of active electrons:              4
Number of alpha electrons:               2
Number of beta electrons:                2

  Orbital      Energy        Occupation
-----------------------------------------
     32       -0.418769        1.000000
     33       -0.393020        1.000000
     34       -0.255831        0.666667
     35       -0.192190        0.666667
     36       -0.139848        0.666667
     37        0.115826        0.000000
     38        0.167952        0.000000

  CAS Parameters
--------------------------------------------
Number of determinants:                  9
Number of singlet CSFs:                  6
Number of doublet CSFs:                  0
Number of triplet CSFs:                  3
Number of quartet CSFs:                  0
Number of quintet CSFs:                  0
Number of sextet CSFs:                   0
Number of septet CSFs:                   0
Number of singlet states:                4
Number of doublet states:                0
Number of triplet states:                0
Number of quartet states:                0
Number of quintet states:                0
Number of sextet states:                 0
Number of septet states:                 0
Using the hard-coded solver

Singlet state  1 energy:       -419.96241372722847

       -0.91683493044419  X34 X35
        0.35915138510406  X34 X36
       -0.10677121912669  B34 X35 A36
       -0.10677121912669  A34 X35 B36
       -0.04969928527050  X34 B35 A36
       -0.04969928527050  X34 A35 B36
        0.04620330094871  X35 X36

Singlet state  2 energy:       -419.88075973352363

        0.63057235364279  X34 B35 A36
        0.63057235364279  X34 A35 B36
       -0.25205526422600  B34 A35 X36
       -0.25205526422600  A34 B35 X36
       -0.18657687966437  B34 X35 A36
       -0.18657687966437  A34 X35 B36
        0.08321435399043  X35 X36
        0.02817586571450  X34 X36

Singlet state  3 energy:       -419.86870431764748

        0.70763701966316  X34 X36
        0.35032587722895  X34 X35
       -0.34493685957700  B34 X35 A36
       -0.34493685957700  A34 X35 B36
       -0.34115884989345  X35 X36
       -0.10142762905499  X34 B35 A36
       -0.10142762905499  X34 A35 B36
       -0.02823353701065  B34 A35 X36
       -0.02823353701065  A34 B35 X36

Singlet state  4 energy:       -419.77390586360804

       -0.55592640906945  B34 X35 A36
       -0.55592640906945  A34 X35 B36
        0.41301409681244  X35 X36
       -0.39169885477263  X34 X36
       -0.15893221920234  X34 B35 A36
       -0.15893221920234  X34 A35 B36
        0.05958347902716  B34 A35 X36
        0.05958347902716  A34 B35 X36

  Root   Mult.   Total Energy (a.u.)   Ex. Energy (a.u.)     Ex. Energy (eV)     Ex. Energy (nm)
-------------------------------------------------------------------------------------------------
     1  singlet       -419.96241373
     2  singlet       -419.88075973          0.08165399          2.22191785        558.00542145
     3  singlet       -419.86870432          0.09370941          2.54996235        486.21980838
     4  singlet       -419.77390586          0.18850786          5.12955911        241.70541374

Singlet state dipole moments:

  Root       Dx         Dy         Dz         |D|  (Debye)
------------------------------------------------------------
     1     2.3363     1.3074     0.7430     2.7784
     2    -0.8168     2.5729     0.3613     2.7235
     3    -0.0378     1.3376     1.1973     1.7955
     4     4.2478     4.5740    -0.6589     6.2769

Singlet state electronic transitions:

 Transition      Tx        Ty        Tz       |T|    Osc. (a.u.) 
-----------------------------------------------------------------
   1 ->  2    -2.3567   -0.0053    0.4910    2.4073    0.3155
   1 ->  3     0.0230   -1.1094    0.2642    1.1407    0.0813
   1 ->  4     0.4454   -0.9120    0.1393    1.0244    0.1319
   2 ->  3     1.5546   -0.9112   -0.5378    1.8805    0.0284
   2 ->  4    -2.3257    0.3052    0.2028    2.3544    0.3949
   3 ->  4     0.1201    0.9478   -0.1329    0.9645    0.0588

Singlet state velocity transition dipole moments:

 Transition      Px        Py        Pz       |P|    Osc. (a.u.) 
-----------------------------------------------------------------
   1 ->  2     0.1087   -0.0011   -0.0245    0.1115    0.1014
   1 ->  3    -0.0037    0.0759   -0.0147    0.0774    0.0426
   1 ->  4    -0.0293    0.0942   -0.0145    0.0997    0.0351
   2 ->  3    -0.0237    0.0267   -0.0011    0.0357    0.0705
   2 ->  4     0.1759   -0.0160   -0.0200    0.1778    0.1973
   3 ->  4    -0.0279   -0.0900    0.0243    0.0974    0.0666

Singlet state magnetic transition dipole moments and rotational strengths:

 Transition      Lx        Ly        Lz        |L|    R(vel) (a.u.)
--------------------------------------------------------------------
   1 ->  2    -0.0764   -0.0511   -1.2221    1.2256    0.2656
   1 ->  3    -0.0880   -0.0850    0.3041    0.3278   -0.1130
   1 ->  4    -0.0969   -0.0777    0.5480    0.5619   -0.0659
   2 ->  3    -0.0178   -0.0105    0.3007    0.3014   -0.0155
   2 ->  4    -0.0609   -0.2073   -1.0963    1.1174    0.1363
   3 ->  4     0.1263    0.1207   -0.0263    0.1766   -0.1585

Singlet state electric quadrupole moments (Cartesian):
Operator origin (a.u.):    -0.004056,     0.113739,    -0.068347 

 Root     Qxy        Qxz        Qyz        Qxx        Qyy        Qzz       R^2
--------------------------------------------------------------------------------------------
    1    30.0864    17.5821   -12.8481   -115.6584   -38.0197   -61.3363   -215.0144
    2    30.0354    17.8324   -12.6123   -114.9066   -38.2338   -61.7654   -214.9058
    3    31.2993    16.4703   -12.7234   -112.7252   -37.9995   -61.4636   -212.1883
    4    28.7839    20.8328   -12.5461   -122.1336   -36.0049   -62.3728   -220.5114

Singlet state electric transition quadrupole moments (Cartesian):

 Transition     Qxy        Qxz        Qyz        Qxx        Qyy        Qzz       norm (a.u.)
--------------------------------------------------------------------------------------------
   1 ->  2     0.6244    -3.1674    -0.3193     6.4732    -0.9055     0.4166     7.3089
   1 ->  3     1.8862    -1.4769     0.1049     3.7952    -0.9145     0.2639     4.5891
   1 ->  4     0.8555    -0.6819    -0.0384     1.6287    -0.5586     0.1874     2.0489
   2 ->  3    -0.1217     2.6605     0.4469    -3.5702    -0.7441    -0.5327     4.5691
   2 ->  4    -0.2207    -1.8157    -0.2047     4.2584    -0.7624     0.0102     4.7014
   3 ->  4    -1.4312     0.9584    -0.1634    -3.0475     1.0808    -0.1514     3.6704

Building Xtilde...

Building Z-vector RHS...

Solving CPSCF equations
Using DIIS solver

 Iter         Residual      
------  --------------------
    1      0.187384330557
    2      0.158191111361
    3      0.030304007542
    4      0.022392587661
    5      0.005033798286
    6      0.002294786935
    7      0.000841375490
    8      0.000515985420
    9      0.000152510871
   10      0.000072777305

CPSCF converged

Building X...

Building Xtilde...

Building Z-vector RHS...

Solving CPSCF equations
Using DIIS solver

 Iter         Residual      
------  --------------------
    1      0.110990100302
    2      0.069566344889
    3      0.040069170279
    4      0.017991688646
    5      0.006835385822
    6      0.003157706780
    7      0.001306309373
    8      0.000373407004
    9      0.000146295072
   10      0.000061287127

CPSCF converged

Building X...

Building Xtilde...

Building Z-vector RHS...

Solving CPSCF equations
Using DIIS solver

 Iter         Residual      
------  --------------------
    1      0.277116881630
    2      0.234044799969
    3      0.030137345866
    4      0.019252844596
    5      0.007787354341
    6      0.003654159092
    7      0.001388536032
    8      0.000425561109
    9      0.000170440832
   10      0.000068424521

CPSCF converged

Building X...

Lower state energy:      -419.8807597335
Upper state energy:      -419.8687043176
Energy difference:          0.0120554159
 Energy calculation finished, energy:  0.000000000E+00

Converting Cartesians to HDLC

Converting Cartesians to HDLC

Converting Cartesians to HDLC
 in dlf_makehessian...
Updating Hessian with the BFGS update, No    21
Testing convergence  in cycle   22
    Energy  0.0000E+00 Target: 1.0000E-06 converged?  yes
  Max step  4.2507E+00 Target: 1.8000E-03 converged?   no
  RMS step  6.0897E-01 Target: 1.2000E-03 converged?   no
  Max grad  1.9198E-01 Target: 4.5000E-04 converged?   no
  RMS grad  5.1671E-02 Target: 3.0000E-04 converged?   no

Converting HDLC to Cartesians
DFTD Energy:    -0.1456119 hartree

                      *** Start SCF Iterations ***

 Iter     DIIS Error       Energy change         Energy        Time(s)
------------------------------------------------------------------------
Initial temperature is 5000.000000
| Skip purify step
|    1     0.1211419123    -419.9341080514    -419.9341080514     0.12  
|    2     0.0298102042      +0.2422899773    -419.6918180741     0.11  
|    3     0.0183892578      -0.0157785661    -419.7075966402     0.10  
|    4     0.0043170232      -0.0105757814    -419.7181724215     0.10  
|    5     0.0019498643      -0.0007886349    -419.7189610565     0.08  
|    6     0.0007186487      -0.0001933285    -419.7191543850     0.08  
|    7     0.0003304934      -0.0000308927    -419.7191852777     0.07  
|    8     0.0001071315      -0.0000095625    -419.7191948402     0.06  
|    9     0.0000700087      -0.0000016492    -419.7191964893     0.13  
|   10     0.0000286844      -0.0000004045    -419.7191968938     0.05  
------------------------------------------------------------------------
FINAL ENERGY: -419.7191968938 a.u.
Fractional Occupation Entropy: 0.0000000000
Mermin Free Energy:            -419.7191968938
DISPERSION CONTRIBUTION TO ENERGY: -0.1456119331 a.u.
HOMO-LUMO GAP: 2.155 eV
CENTER OF MASS: {-0.013395, 0.030247, -0.016926} ANGS
DIPOLE MOMENT: {1.310208, 1.659439, 0.573458} (|D| = 2.190716) DEBYE

  Active Space Parameters
--------------------------------------------
Number of closed orbitals:              33
Number of active orbitals:               3
Number of virtual orbitals:            120
Number of molecular orbitals:          156
Number of basis functions:             166
Number of active electrons:              4
Number of alpha electrons:               2
Number of beta electrons:                2

  Orbital      Energy        Occupation
-----------------------------------------
     32       -0.416944        1.000000
     33       -0.401518        1.000000
     34       -0.269462        0.666667
     35       -0.199056        0.666667
     36       -0.119844        0.666667
     37        0.118806        0.000000
     38        0.170212        0.000000

  CAS Parameters
--------------------------------------------
Number of determinants:                  9
Number of singlet CSFs:                  6
Number of doublet CSFs:                  0
Number of triplet CSFs:                  3
Number of quartet CSFs:                  0
Number of quintet CSFs:                  0
Number of sextet CSFs:                   0
Number of septet CSFs:                   0
Number of singlet states:                4
Number of doublet states:                0
Number of triplet states:                0
Number of quartet states:                0
Number of quintet states:                0
Number of sextet states:                 0
Number of septet states:                 0
Using the hard-coded solver

Singlet state  1 energy:       -420.00377097161277

       -0.97307546393683  X34 X35
        0.21114370760619  X34 X36
        0.05218262102136  X34 B35 A36
        0.05218262102136  X34 A35 B36
        0.04976798650814  X35 X36

Singlet state  2 energy:       -419.89074739491673

        0.67501013382014  X34 B35 A36
        0.67501013382013  X34 A35 B36
        0.18717569802340  B34 A35 X36
        0.18717569802340  A34 B35 X36
       -0.07067911951578  X35 X36
       -0.06295086153460  B34 X35 A36
       -0.06295086153460  A34 X35 B36
        0.05893825570176  X34 X35
       -0.04752132955379  X34 X36

Singlet state  3 energy:       -419.87463743807098

        0.71182156509192  X34 X36
        0.45106480508289  B34 X35 A36
        0.45106480508289  A34 X35 B36
       -0.23616009172932  X35 X36
        0.16242955668687  X34 X35
        0.04502757295042  X34 B35 A36
        0.04502757295042  X34 A35 B36

Singlet state  4 energy:       -419.78994200329043

       -0.54070631473736  X34 X36
        0.52807630637939  B34 X35 A36
        0.52807630637939  A34 X35 B36
        0.35741549261925  X35 X36
       -0.07482490288718  X34 X35
        0.06873233289016  X34 B35 A36
        0.06873233289016  X34 A35 B36
       -0.05964328486580  B34 A35 X36
       -0.05964328486580  A34 B35 X36

  Root   Mult.   Total Energy (a.u.)   Ex. Energy (a.u.)     Ex. Energy (eV)     Ex. Energy (nm)
-------------------------------------------------------------------------------------------------
     1  singlet       -420.00377097
     2  singlet       -419.89074739          0.11302358          3.07552749        403.13156336
     3  singlet       -419.87463744          0.12913353          3.51390165        352.83918840
     4  singlet       -419.78994200          0.21382897          5.81858131        213.08324839

Singlet state dipole moments:

  Root       Dx         Dy         Dz         |D|  (Debye)
------------------------------------------------------------
     1     1.4858     1.6828     0.6480     2.3365
     2    -0.3499     2.7411     0.4346     2.7974
     3     0.8767     1.2255     0.8451     1.7276
     4     4.8026     2.8894    -0.2066     5.6086

Singlet state electronic transitions:

 Transition      Tx        Ty        Tz       |T|    Osc. (a.u.) 
-----------------------------------------------------------------
   1 ->  2     2.2723   -0.3774   -0.4319    2.3435    0.4138
   1 ->  3    -0.2653   -0.9663    0.2347    1.0292    0.0912
   1 ->  4    -0.0375   -1.0421    0.1981    1.0614    0.1606
   2 ->  3    -0.4047    0.6584    0.4142    0.8768    0.0083
   2 ->  4     2.8297   -0.4969   -0.2582    2.8846    0.5592
   3 ->  4     0.2858    0.4366   -0.0786    0.5277    0.0157

Singlet state velocity transition dipole moments:

 Transition      Px        Py        Pz       |P|    Osc. (a.u.) 
-----------------------------------------------------------------
   1 ->  2    -0.1552    0.0262    0.0258    0.1595    0.1501
   1 ->  3     0.0231    0.0981   -0.0193    0.1026    0.0543
   1 ->  4     0.0116    0.1165   -0.0199    0.1187    0.0439
   2 ->  3     0.0176   -0.0305   -0.0037    0.0355    0.0520
   2 ->  4    -0.1945    0.0259    0.0150    0.1968    0.2561
   3 ->  4    -0.0317   -0.0789    0.0195    0.0872    0.0599

Singlet state magnetic transition dipole moments and rotational strengths:

 Transition      Lx        Ly        Lz        |L|    R(vel) (a.u.)
--------------------------------------------------------------------
   1 ->  2     0.0805    0.1103    1.6253    1.6310    0.2853
   1 ->  3    -0.1042   -0.0705    0.2377    0.2689   -0.1077
   1 ->  4    -0.1132   -0.0710    0.4352    0.4552   -0.0854
   2 ->  3    -0.0002    0.0124   -0.4903    0.4904    0.0890
   2 ->  4     0.0480    0.1801    1.3527    1.3654    0.1545
   3 ->  4     0.0974    0.0640   -0.0113    0.1171   -0.0987

Singlet state electric quadrupole moments (Cartesian):
Operator origin (a.u.):    -0.025313,     0.057159,    -0.031985 

 Root     Qxy        Qxz        Qyz        Qxx        Qyy        Qzz       R^2
--------------------------------------------------------------------------------------------
    1    45.6940    10.9889    -5.7373   -92.3421   -66.8897   -43.3687   -202.6005
    2    45.8299    11.1353    -5.4935   -90.9834   -67.0249   -43.7615   -201.7699
    3    46.5872    10.6853    -5.5036   -89.7417   -66.7309   -43.7952   -200.2678
    4    45.2056    13.2128    -5.5364   -95.1730   -65.5810   -44.1757   -204.9296

Singlet state electric transition quadrupole moments (Cartesian):

 Transition     Qxy        Qxz        Qyz        Qxx        Qyy        Qzz       norm (a.u.)
--------------------------------------------------------------------------------------------
   1 ->  2    -0.1238     2.6592     0.2565    -5.3168     0.5030    -0.3212     5.9814
   1 ->  3     1.3216    -1.2366     0.1173     3.0115    -0.6658     0.1508     3.5812
   1 ->  4     0.8789    -0.9969     0.0077     1.9562    -0.5979     0.2289     2.4501
   2 ->  3     0.3674    -1.7562    -0.3745     2.2511     0.8055     0.4100     3.0404
   2 ->  4     0.5343     2.1304     0.1557    -5.0857     0.8650    -0.0633     5.6094
   3 ->  4    -1.1081     0.5832    -0.2412    -1.9250     0.6394    -0.0250     2.3961

Building Xtilde...

Building Z-vector RHS...

Solving CPSCF equations
Using DIIS solver

 Iter         Residual      
------  --------------------
    1      0.182932798157
    2      0.154858559629
    3      0.025976500022
    4      0.014673964599
    5      0.003841122974
    6      0.002332806352
    7      0.001013014868
    8      0.000455319655
    9      0.000196238964
   10      0.000076593770

CPSCF converged

Building X...

Building Xtilde...

Building Z-vector RHS...

Solving CPSCF equations
Using DIIS solver

 Iter         Residual      
------  --------------------
    1      0.149266952043
    2      0.114100303428
    3      0.041346990173
    4      0.019605024586
    5      0.008101524660
    6      0.004733887590
    7      0.001408753468
    8      0.000547482318
    9      0.000173361248
   10      0.000079440539

CPSCF converged

Building X...

Building Xtilde...

Building Z-vector RHS...

Solving CPSCF equations
Using DIIS solver

 Iter         Residual      
------  --------------------
    1      0.230987590237
    2      0.216292927028
    3      0.039080198193
    4      0.025593664767
    5      0.009629702562
    6      0.005807910550
    7      0.001866466044
    8      0.000659818580
    9      0.000274661603
   10      0.000090130000

CPSCF converged

Building X...

Lower state energy:      -419.8907473949
Upper state energy:      -419.8746374381
Energy difference:          0.0161099568
 Energy calculation finished, energy:  0.000000000E+00

Converting Cartesians to HDLC

Converting Cartesians to HDLC

Converting Cartesians to HDLC
 in dlf_makehessian...
Updating Hessian with the BFGS update, No    22
Testing convergence  in cycle   23
    Energy  0.0000E+00 Target: 1.0000E-06 converged?  yes
  Max step  4.2032E+00 Target: 1.8000E-03 converged?   no
  RMS step  6.0253E-01 Target: 1.2000E-03 converged?   no
  Max grad  1.2335E-01 Target: 4.5000E-04 converged?   no
  RMS grad  5.1272E-02 Target: 3.0000E-04 converged?   no

Converting HDLC to Cartesians
DFTD Energy:    -0.1446910 hartree

                      *** Start SCF Iterations ***

 Iter     DIIS Error       Energy change         Energy        Time(s)
------------------------------------------------------------------------
Initial temperature is 5000.000000
| Skip purify step
|    1     0.1454652961    -419.8061326780    -419.8061326780     0.12  
|    2     0.0289866636      +0.1204240760    -419.6857086020     0.11  
|    3     0.0179002484      -0.0180675356    -419.7037761376     0.10  
|    4     0.0052255910      -0.0102626543    -419.7140387919     0.10  
|    5     0.0023016276      -0.0010810148    -419.7151198067     0.09  
|    6     0.0008311230      -0.0003219501    -419.7154417568     0.08  
|    7     0.0003284407      -0.0000488561    -419.7154906129     0.07  
|    8     0.0001415992      -0.0000138688    -419.7155044817     0.07  
|    9     0.0000511674      -0.0000014060    -419.7155058877     0.13  
|   10     0.0000231183      -0.0000002853    -419.7155061730     0.05  
------------------------------------------------------------------------
FINAL ENERGY: -419.7155061730 a.u.
Fractional Occupation Entropy: 0.0000000000
Mermin Free Energy:            -419.7155061730
DISPERSION CONTRIBUTION TO ENERGY: -0.1446910452 a.u.
HOMO-LUMO GAP: 1.441 eV
CENTER OF MASS: {-0.001985, 0.059078, -0.036232} ANGS
DIPOLE MOMENT: {1.042020, 1.337265, 0.697030} (|D| = 1.833012) DEBYE

  Active Space Parameters
--------------------------------------------
Number of closed orbitals:              33
Number of active orbitals:               3
Number of virtual orbitals:            120
Number of molecular orbitals:          156
Number of basis functions:             166
Number of active electrons:              4
Number of alpha electrons:               2
Number of beta electrons:                2

  Orbital      Energy        Occupation
-----------------------------------------
     32       -0.418621        1.000000
     33       -0.393012        1.000000
     34       -0.256140        0.666667
     35       -0.192729        0.666667
     36       -0.139788        0.666667
     37        0.115612        0.000000
     38        0.168149        0.000000

  CAS Parameters
--------------------------------------------
Number of determinants:                  9
Number of singlet CSFs:                  6
Number of doublet CSFs:                  0
Number of triplet CSFs:                  3
Number of quartet CSFs:                  0
Number of quintet CSFs:                  0
Number of sextet CSFs:                   0
Number of septet CSFs:                   0
Number of singlet states:                4
Number of doublet states:                0
Number of triplet states:                0
Number of quartet states:                0
Number of quintet states:                0
Number of sextet states:                 0
Number of septet states:                 0
Using the hard-coded solver

Singlet state  1 energy:       -419.96360424303049

       -0.91814430718370  X34 X35
        0.35641833149680  X34 X36
       -0.10588647962165  B34 X35 A36
       -0.10588647962165  A34 X35 B36
       -0.04960739230768  X34 B35 A36
       -0.04960739230768  X34 A35 B36
        0.04634504943220  X35 X36

Singlet state  2 energy:       -419.88126535497037

        0.63123680722870  X34 B35 A36
        0.63123680722870  X34 A35 B36
       -0.25138222869860  B34 A35 X36
       -0.25138222869860  A34 B35 X36
       -0.18481834100975  B34 X35 A36
       -0.18481834100975  A34 X35 B36
        0.08608017055153  X35 X36
        0.02320336940186  X34 X36
       -0.02074382142971  X34 X35

Singlet state  3 energy:       -419.86939099464809

        0.70669501961581  X34 X36
       -0.34912312891196  B34 X35 A36
       -0.34912312891196  A34 X35 B36
        0.34740149458556  X34 X35
       -0.33849358366462  X35 X36
       -0.09892225178938  X34 B35 A36
       -0.09892225178938  X34 A35 B36
       -0.03139508358881  B34 A35 X36
       -0.03139508358881  A34 B35 X36

Singlet state  4 energy:       -419.77498575692550

       -0.55386563266957  B34 X35 A36
       -0.55386563266957  A34 X35 B36
        0.41552752933769  X35 X36
       -0.39465939313602  X34 X36
       -0.15907615525195  X34 B35 A36
       -0.15907615525195  X34 A35 B36
        0.06007780063546  B34 A35 X36
        0.06007780063546  A34 B35 X36

  Root   Mult.   Total Energy (a.u.)   Ex. Energy (a.u.)     Ex. Energy (eV)     Ex. Energy (nm)
-------------------------------------------------------------------------------------------------
     1  singlet       -419.96360424
     2  singlet       -419.88126535          0.08233889          2.24055477        553.36393584
     3  singlet       -419.86939099          0.09421325          2.56367250        483.61957530
     4  singlet       -419.77498576          0.18861849          5.13256930        241.56365641

Singlet state dipole moments:

  Root       Dx         Dy         Dz         |D|  (Debye)
------------------------------------------------------------
     1     2.3331     1.3378     0.7419     2.7899
     2    -0.8286     2.6218     0.3867     2.7767
     3     0.0266     1.3357     1.1858     1.7863
     4     4.2950     4.5473    -0.6522     6.2889

Singlet state electronic transitions:

 Transition      Tx        Ty        Tz       |T|    Osc. (a.u.) 
-----------------------------------------------------------------
   1 ->  2    -2.3663    0.0130    0.4931    2.4171    0.3207
   1 ->  3     0.0033   -1.1105    0.2667    1.1421    0.0819
   1 ->  4     0.4337   -0.9101    0.1379    1.0176    0.1302
   2 ->  3     1.5288   -0.9073   -0.5375    1.8572    0.0273
   2 ->  4    -2.3372    0.3093    0.2096    2.3668    0.3969
   3 ->  4     0.1225    0.9475   -0.1348    0.9648    0.0586

Singlet state velocity transition dipole moments:

 Transition      Px        Py        Pz       |P|    Osc. (a.u.) 
-----------------------------------------------------------------
   1 ->  2     0.1102   -0.0021   -0.0248    0.1129    0.1033
   1 ->  3    -0.0025    0.0762   -0.0149    0.0777    0.0427
   1 ->  4    -0.0282    0.0939   -0.0145    0.0991    0.0347
   2 ->  3    -0.0230    0.0266   -0.0010    0.0352    0.0695
   2 ->  4     0.1763   -0.0163   -0.0204    0.1782    0.1993
   3 ->  4    -0.0279   -0.0897    0.0242    0.0970    0.0664

Singlet state magnetic transition dipole moments and rotational strengths:

 Transition      Lx        Ly        Lz        |L|    R(vel) (a.u.)
--------------------------------------------------------------------
   1 ->  2    -0.0758   -0.0530   -1.2229    1.2263    0.2686
   1 ->  3    -0.0897   -0.0864    0.3016    0.3263   -0.1152
   1 ->  4    -0.0976   -0.0786    0.5480    0.5621   -0.0666
   2 ->  3    -0.0179   -0.0114    0.2996    0.3004   -0.0168
   2 ->  4    -0.0620   -0.2077   -1.0987    1.1199    0.1402
   3 ->  4     0.1264    0.1203   -0.0354    0.1781   -0.1607

Singlet state electric quadrupole moments (Cartesian):
Operator origin (a.u.):    -0.003751,     0.111641,    -0.068469 

 Root     Qxy        Qxz        Qyz        Qxx        Qyy        Qzz       R^2
--------------------------------------------------------------------------------------------
    1    30.1822    18.0555   -13.1461   -116.5245   -38.0094   -61.3371   -215.8710
    2    30.1446    18.2706   -12.9182   -115.7136   -38.2153   -61.7599   -215.6888
    3    31.3849    16.9677   -13.0177   -113.6187   -37.9872   -61.4717   -213.0776
    4    28.9164    21.3003   -12.8507   -122.9804   -36.0065   -62.3797   -221.3666

Singlet state electric transition quadrupole moments (Cartesian):

 Transition     Qxy        Qxz        Qyz        Qxx        Qyy        Qzz       norm (a.u.)
--------------------------------------------------------------------------------------------
   1 ->  2     0.5941    -3.1738    -0.3206     6.5007    -0.8999     0.4198     7.3330
   1 ->  3     1.8692    -1.5041     0.1060     3.8385    -0.9072     0.2688     4.6257
   1 ->  4     0.8405    -0.6875    -0.0356     1.6318    -0.5496     0.1883     2.0446
   2 ->  3    -0.1215     2.6496     0.4465    -3.5668    -0.7370    -0.5350     4.5592
   2 ->  4    -0.2204    -1.8434    -0.2077     4.3416    -0.7726     0.0154     4.7892
   3 ->  4    -1.4271     0.9712    -0.1669    -3.0600     1.0686    -0.1563     3.6794

Building Xtilde...

Building Z-vector RHS...

Solving CPSCF equations
Using DIIS solver

 Iter         Residual      
------  --------------------
    1      0.187897680968
    2      0.158066148458
    3      0.030195560335
    4      0.022278106616
    5      0.005067474584
    6      0.002287891594
    7      0.000840007140
    8      0.000516628231
    9      0.000153493317
   10      0.000074049512

CPSCF converged

Building X...

Building Xtilde...

Building Z-vector RHS...

Solving CPSCF equations
Using DIIS solver

 Iter         Residual      
------  --------------------
    1      0.111252844557
    2      0.070214508746
    3      0.040152281426
    4      0.017864885752
    5      0.006859640211
    6      0.003220070539
    7      0.001309213487
    8      0.000374957671
    9      0.000145734801
   10      0.000061095488

CPSCF converged

Building X...

Building Xtilde...

Building Z-vector RHS...

Solving CPSCF equations
Using DIIS solver

 Iter         Residual      
------  --------------------
    1      0.276167191870
    2      0.233294545106
    3      0.030404535283
    4      0.019504515799
    5      0.007923825769
    6      0.003712595773
    7      0.001398207497
    8      0.000432266488
    9      0.000171593653
   10      0.000069393259

CPSCF converged

Building X...

Lower state energy:      -419.8812653550
Upper state energy:      -419.8693909946
Energy difference:          0.0118743603
 Energy calculation finished, energy:  0.000000000E+00

Converting Cartesians to HDLC

Converting Cartesians to HDLC

Converting Cartesians to HDLC
 in dlf_makehessian...
Updating Hessian with the BFGS update, No    23
Testing convergence  in cycle   24
    Energy  0.0000E+00 Target: 1.0000E-06 converged?  yes
  Max step  4.1313E+00 Target: 1.8000E-03 converged?   no
  RMS step  5.9244E-01 Target: 1.2000E-03 converged?   no
  Max grad  1.9034E-01 Target: 4.5000E-04 converged?   no
  RMS grad  5.0591E-02 Target: 3.0000E-04 converged?   no

Converting HDLC to Cartesians
DFTD Energy:    -0.1455578 hartree

                      *** Start SCF Iterations ***

 Iter     DIIS Error       Energy change         Energy        Time(s)
------------------------------------------------------------------------
Initial temperature is 5000.000000
| Skip purify step
|    1     0.1125566959    -419.9314235671    -419.9314235671     0.12  
|    2     0.0298150283      +0.2392449483    -419.6921786187     0.11  
|    3     0.0181845957      -0.0158158948    -419.7079945135     0.10  
|    4     0.0043641639      -0.0105360847    -419.7185305982     0.10  
|    5     0.0019547499      -0.0007896889    -419.7193202871     0.08  
|    6     0.0007124211      -0.0001917140    -419.7195120011     0.08  
|    7     0.0003261344      -0.0000306009    -419.7195426020     0.07  
|    8     0.0001083069      -0.0000093697    -419.7195519717     0.06  
|    9     0.0000691511      -0.0000016236    -419.7195535953     0.13  
|   10     0.0000284681      -0.0000003998    -419.7195539951     0.05  
------------------------------------------------------------------------
FINAL ENERGY: -419.7195539951 a.u.
Fractional Occupation Entropy: 0.0000000000
Mermin Free Energy:            -419.7195539951
DISPERSION CONTRIBUTION TO ENERGY: -0.1455578018 a.u.
HOMO-LUMO GAP: 2.160 eV
CENTER OF MASS: {-0.013351, 0.029899, -0.017432} ANGS
DIPOLE MOMENT: {1.330545, 1.666471, 0.581340} (|D| = 2.210301) DEBYE

  Active Space Parameters
--------------------------------------------
Number of closed orbitals:              33
Number of active orbitals:               3
Number of virtual orbitals:            120
Number of molecular orbitals:          156
Number of basis functions:             166
Number of active electrons:              4
Number of alpha electrons:               2
Number of beta electrons:                2

  Orbital      Energy        Occupation
-----------------------------------------
     32       -0.416952        1.000000
     33       -0.401391        1.000000
     34       -0.269542        0.666667
     35       -0.199268        0.666667
     36       -0.119901        0.666667
     37        0.118354        0.000000
     38        0.170242        0.000000

  CAS Parameters
--------------------------------------------
Number of determinants:                  9
Number of singlet CSFs:                  6
Number of doublet CSFs:                  0
Number of triplet CSFs:                  3
Number of quartet CSFs:                  0
Number of quintet CSFs:                  0
Number of sextet CSFs:                   0
Number of septet CSFs:                   0
Number of singlet states:                4
Number of doublet states:                0
Number of triplet states:                0
Number of quartet states:                0
Number of quintet states:                0
Number of sextet states:                 0
Number of septet states:                 0
Using the hard-coded solver

Singlet state  1 energy:       -420.00427417576321

       -0.97306293098043  X34 X35
        0.21137271847458  X34 X36
       -0.05202024853465  X34 B35 A36
       -0.05202024853465  X34 A35 B36
        0.04961501733529  X35 X36

Singlet state  2 energy:       -419.89088247116189

       -0.67521365624492  X34 B35 A36
       -0.67521365624492  X34 A35 B36
        0.18800747589572  B34 A35 X36
        0.18800747589572  A34 B35 X36
       -0.07126201867925  X35 X36
        0.05916735280078  X34 X35
        0.05854662164723  B34 X35 A36
        0.05854662164723  A34 X35 B36
       -0.04522112447803  X34 X36

Singlet state  3 energy:       -419.87510289528126

        0.71042849290560  X34 X36
       -0.45294779494971  B34 X35 A36
       -0.45294779494971  A34 X35 B36
       -0.23503522776861  X35 X36
        0.16185569491946  X34 X35
       -0.04088542313998  X34 B35 A36
       -0.04088542313998  X34 A35 B36

Singlet state  4 energy:       -419.79009960029839

       -0.54175307344438  X34 X36
       -0.52688955709501  B34 X35 A36
       -0.52688955709501  A34 X35 B36
        0.35950381661095  X35 X36
       -0.07550227740251  X34 X35
       -0.06677859811518  X34 B35 A36
       -0.06677859811518  X34 A35 B36
       -0.06089353938947  B34 A35 X36
       -0.06089353938947  A34 B35 X36

  Root   Mult.   Total Energy (a.u.)   Ex. Energy (a.u.)     Ex. Energy (eV)     Ex. Energy (nm)
-------------------------------------------------------------------------------------------------
     1  singlet       -420.00427418
     2  singlet       -419.89088247          0.11339170          3.08554476        401.82279057
     3  singlet       -419.87510290          0.12917128          3.51492880        352.73608034
     4  singlet       -419.79009960          0.21417458          5.82798576        212.73940229

Singlet state dipole moments:

  Root       Dx         Dy         Dz         |D|  (Debye)
------------------------------------------------------------
     1     1.4763     1.6847     0.6525     2.3332
     2    -0.3146     2.7634     0.4483     2.8172
     3     0.9120     1.2197     0.8424     1.7404
     4     4.8033     2.9002    -0.2040     5.6146

Singlet state electronic transitions:

 Transition      Tx        Ty        Tz       |T|    Osc. (a.u.) 
-----------------------------------------------------------------
   1 ->  2     2.2758   -0.3829   -0.4332    2.3481    0.4168
   1 ->  3    -0.2793   -0.9645    0.2395    1.0322    0.0918
   1 ->  4    -0.0416   -1.0361    0.1992    1.0559    0.1592
   2 ->  3    -0.3953    0.6457    0.4149    0.8634    0.0078
   2 ->  4     2.8376   -0.4967   -0.2635    2.8928    0.5622
   3 ->  4     0.2745    0.4383   -0.0804    0.5234    0.0155

Singlet state velocity transition dipole moments:

 Transition      Px        Py        Pz       |P|    Osc. (a.u.) 
-----------------------------------------------------------------
   1 ->  2    -0.1558    0.0269    0.0260    0.1602    0.1509
   1 ->  3     0.0240    0.0979   -0.0197    0.1027    0.0544
   1 ->  4     0.0122    0.1157   -0.0201    0.1181    0.0434
   2 ->  3     0.0175   -0.0302   -0.0037    0.0351    0.0519
   2 ->  4    -0.1951    0.0258    0.0154    0.1974    0.2577
   3 ->  4    -0.0309   -0.0790    0.0197    0.0871    0.0594

Singlet state magnetic transition dipole moments and rotational strengths:

 Transition      Lx        Ly        Lz        |L|    R(vel) (a.u.)
--------------------------------------------------------------------
   1 ->  2     0.0795    0.1125    1.6248    1.6306    0.2893
   1 ->  3    -0.1053   -0.0715    0.2315    0.2642   -0.1091
   1 ->  4    -0.1135   -0.0714    0.4313    0.4517   -0.0855
   2 ->  3     0.0000    0.0118   -0.4856    0.4857    0.0922
   2 ->  4     0.0485    0.1817    1.3530    1.3660    0.1588
   3 ->  4     0.0976    0.0639   -0.0214    0.1186   -0.0998

Singlet state electric quadrupole moments (Cartesian):
Operator origin (a.u.):    -0.025230,     0.056501,    -0.032941 

 Root     Qxy        Qxz        Qyz        Qxx        Qyy        Qzz       R^2
--------------------------------------------------------------------------------------------
    1    45.7755    11.2192    -5.7337   -93.7597   -66.5306   -43.4478   -203.7381
    2    45.9032    11.3630    -5.4921   -92.4140   -66.6467   -43.8370   -202.8976
    3    46.6420    10.9347    -5.4975   -91.1973   -66.3613   -43.8774   -201.4360
    4    45.2583    13.4539    -5.5313   -96.6094   -65.2090   -44.2622   -206.0806

Singlet state electric transition quadrupole moments (Cartesian):

 Transition     Qxy        Qxz        Qyz        Qxx        Qyy        Qzz       norm (a.u.)
--------------------------------------------------------------------------------------------
   1 ->  2    -0.1222     2.6699     0.2630    -5.3514     0.5098    -0.3264     6.0180
   1 ->  3     1.3272    -1.2650     0.1170     3.0588    -0.6624     0.1571     3.6325
   1 ->  4     0.8807    -1.0054     0.0081     1.9644    -0.5888     0.2318     2.4588
   2 ->  3     0.3806    -1.7648    -0.3843     2.2743     0.7962     0.4128     3.0632
   2 ->  4     0.5250     2.1562     0.1581    -5.1576     0.8769    -0.0710     5.6855
   3 ->  4    -1.1161     0.5868    -0.2431    -1.9155     0.6317    -0.0293     2.3912

Building Xtilde...

Building Z-vector RHS...

Solving CPSCF equations
Using DIIS solver

 Iter         Residual      
------  --------------------
    1      0.183371337627
    2      0.155185985965
    3      0.025961386908
    4      0.014639667446
    5      0.003859471548
    6      0.002342746241
    7      0.001027313106
    8      0.000472173775
    9      0.000195477079
   10      0.000076851458

CPSCF converged

Building X...

Building Xtilde...

Building Z-vector RHS...

Solving CPSCF equations
Using DIIS solver

 Iter         Residual      
------  --------------------
    1      0.149074685670
    2      0.114360746540
    3      0.040711356754
    4      0.019343516770
    5      0.008021149272
    6      0.004719956292
    7      0.001406924997
    8      0.000545590417
    9      0.000173226869
   10      0.000080339464

CPSCF converged

Building X...

Building Xtilde...

Building Z-vector RHS...

Solving CPSCF equations
Using DIIS solver

 Iter         Residual      
------  --------------------
    1      0.229657869177
    2      0.213790388430
    3      0.039209543119
    4      0.025677757391
    5      0.009640936578
    6      0.005802526605
    7      0.001872478100
    8      0.000660296027
    9      0.000275966099
   10      0.000090703133

CPSCF converged

Building X...

Lower state energy:      -419.8908824712
Upper state energy:      -419.8751028953
Energy difference:          0.0157795759
 Energy calculation finished, energy:  0.000000000E+00

Converting Cartesians to HDLC

Converting Cartesians to HDLC

Converting Cartesians to HDLC
 in dlf_makehessian...
Updating Hessian with the BFGS update, No    24
Testing convergence  in cycle   25
    Energy  0.0000E+00 Target: 1.0000E-06 converged?  yes
  Max step  4.0991E+00 Target: 1.8000E-03 converged?   no
  RMS step  5.8801E-01 Target: 1.2000E-03 converged?   no
  Max grad  1.2336E-01 Target: 4.5000E-04 converged?   no
  RMS grad  5.0751E-02 Target: 3.0000E-04 converged?   no

Converting HDLC to Cartesians
DFTD Energy:    -0.1446708 hartree

                      *** Start SCF Iterations ***

 Iter     DIIS Error       Energy change         Energy        Time(s)
------------------------------------------------------------------------
Initial temperature is 5000.000000
| Skip purify step
|    1     0.1442047775    -419.8084984884    -419.8084984884     0.12  
|    2     0.0288774038      +0.1221615738    -419.6863369146     0.11  
|    3     0.0178347994      -0.0180604609    -419.7043973755     0.10  
|    4     0.0052266410      -0.0102702725    -419.7146676480     0.10  
|    5     0.0023256752      -0.0010862923    -419.7157539403     0.08  
|    6     0.0008452690      -0.0003246144    -419.7160785547     0.08  
|    7     0.0003274107      -0.0000492458    -419.7161278005     0.07  
|    8     0.0001422792      -0.0000138792    -419.7161416797     0.07  
|    9     0.0000515464      -0.0000014416    -419.7161431213     0.13  
|   10     0.0000235824      -0.0000002925    -419.7161434138     0.05  
------------------------------------------------------------------------
FINAL ENERGY: -419.7161434138 a.u.
Fractional Occupation Entropy: 0.0000000000
Mermin Free Energy:            -419.7161434138
DISPERSION CONTRIBUTION TO ENERGY: -0.1446708435 a.u.
HOMO-LUMO GAP: 1.456 eV
CENTER OF MASS: {-0.001878, 0.057961, -0.036262} ANGS
DIPOLE MOMENT: {1.053654, 1.355167, 0.701862} (|D| = 1.854528) DEBYE

  Active Space Parameters
--------------------------------------------
Number of closed orbitals:              33
Number of active orbitals:               3
Number of virtual orbitals:            120
Number of molecular orbitals:          156
Number of basis functions:             166
Number of active electrons:              4
Number of alpha electrons:               2
Number of beta electrons:                2

  Orbital      Energy        Occupation
-----------------------------------------
     32       -0.418486        1.000000
     33       -0.393056        1.000000
     34       -0.256411        0.666667
     35       -0.193214        0.666667
     36       -0.139712        0.666667
     37        0.115387        0.000000
     38        0.168315        0.000000

  CAS Parameters
--------------------------------------------
Number of determinants:                  9
Number of singlet CSFs:                  6
Number of doublet CSFs:                  0
Number of triplet CSFs:                  3
Number of quartet CSFs:                  0
Number of quintet CSFs:                  0
Number of sextet CSFs:                   0
Number of septet CSFs:                   0
Number of singlet states:                4
Number of doublet states:                0
Number of triplet states:                0
Number of quartet states:                0
Number of quintet states:                0
Number of sextet states:                 0
Number of septet states:                 0
Using the hard-coded solver

Singlet state  1 energy:       -419.96472129992685

       -0.91942330989234  X34 X35
        0.35380900082938  X34 X36
       -0.10487945156097  B34 X35 A36
       -0.10487945156097  A34 X35 B36
       -0.04947789377917  X34 B35 A36
       -0.04947789377917  X34 A35 B36
        0.04650602039045  X35 X36

Singlet state  2 energy:       -419.88169516544616

        0.63204740546247  X34 B35 A36
        0.63204740546247  X34 A35 B36
       -0.25085038171923  B34 A35 X36
       -0.25085038171923  A34 B35 X36
       -0.18223185658502  B34 X35 A36
       -0.18223185658502  A34 X35 B36
        0.08893771718706  X35 X36
       -0.02288953802115  X34 X35

Singlet state  3 energy:       -419.87005814821777

        0.70569868334171  X34 X36
       -0.35348190387771  B34 X35 A36
       -0.35348190387771  A34 X35 B36
        0.34445145245593  X34 X35
       -0.33577617821158  X35 X36
       -0.09578719070172  X34 B35 A36
       -0.09578719070172  X34 A35 B36
       -0.03426104809636  B34 A35 X36
       -0.03426104809636  A34 B35 X36

Singlet state  4 energy:       -419.77593663804879

       -0.55197532594964  B34 X35 A36
       -0.55197532594964  A34 X35 B36
        0.41794046183633  X35 X36
       -0.39771318212659  X34 X36
       -0.15874795878151  X34 B35 A36
       -0.15874795878151  X34 A35 B36
        0.06010606226032  B34 A35 X36
        0.06010606226032  A34 B35 X36

  Root   Mult.   Total Energy (a.u.)   Ex. Energy (a.u.)     Ex. Energy (eV)     Ex. Energy (nm)
-------------------------------------------------------------------------------------------------
     1  singlet       -419.96472130
     2  singlet       -419.88169517          0.08302613          2.25925570        548.78348191
     3  singlet       -419.87005815          0.09466315          2.57591499        481.32108796
     4  singlet       -419.77593664          0.18878466          5.13709117        241.35102247

Singlet state dipole moments:

  Root       Dx         Dy         Dz         |D|  (Debye)
------------------------------------------------------------
     1     2.3249     1.3660     0.7416     2.7966
     2    -0.8390     2.6736     0.4109     2.8321
     3     0.0970     1.3306     1.1708     1.7750
     4     4.3394     4.5217    -0.6465     6.3003

Singlet state electronic transitions:

 Transition      Tx        Ty        Tz       |T|    Osc. (a.u.) 
-----------------------------------------------------------------
   1 ->  2    -2.3756    0.0315    0.4946    2.4267    0.3260
   1 ->  3    -0.0173   -1.1112    0.2695    1.1435    0.0825
   1 ->  4     0.4216   -0.9085    0.1370    1.0109    0.1286
   2 ->  3     1.5036   -0.9015   -0.5375    1.8337    0.0261
   2 ->  4    -2.3495    0.3125    0.2162    2.3800    0.3994
   3 ->  4     0.1223    0.9464   -0.1363    0.9639    0.0583

Singlet state velocity transition dipole moments:

 Transition      Px        Py        Pz       |P|    Osc. (a.u.) 
-----------------------------------------------------------------
   1 ->  2     0.1116   -0.0031   -0.0251    0.1144    0.1051
   1 ->  3    -0.0013    0.0766   -0.0151    0.0781    0.0429
   1 ->  4    -0.0271    0.0937   -0.0144    0.0986    0.0343
   2 ->  3    -0.0224    0.0264   -0.0010    0.0347    0.0689
   2 ->  4     0.1767   -0.0164   -0.0208    0.1787    0.2013
   3 ->  4    -0.0276   -0.0893    0.0241    0.0966    0.0660

Singlet state magnetic transition dipole moments and rotational strengths:

 Transition      Lx        Ly        Lz        |L|    R(vel) (a.u.)
--------------------------------------------------------------------
   1 ->  2    -0.0751   -0.0547   -1.2246    1.2281    0.2711
   1 ->  3    -0.0913   -0.0877    0.2981    0.3238   -0.1173
   1 ->  4    -0.0983   -0.0796    0.5473    0.5617   -0.0673
   2 ->  3    -0.0181   -0.0122    0.2985    0.2993   -0.0180
   2 ->  4    -0.0631   -0.2081   -1.1014    1.1226    0.1436
   3 ->  4     0.1265    0.1198   -0.0453    0.1800   -0.1623

Singlet state electric quadrupole moments (Cartesian):
Operator origin (a.u.):    -0.003549,     0.109530,    -0.068525 

 Root     Qxy        Qxz        Qyz        Qxx        Qyy        Qzz       R^2
--------------------------------------------------------------------------------------------
    1    30.2986    18.4865   -13.4009   -117.2460   -38.0804   -61.2901   -216.6164
    2    30.2694    18.6712   -13.1807   -116.3882   -38.2737   -61.7072   -216.3692
    3    31.4882    17.4320   -13.2677   -114.3832   -38.0550   -61.4339   -213.8722
    4    29.0640    21.7281   -13.1119   -123.6882   -36.0867   -62.3389   -222.1138

Singlet state electric transition quadrupole moments (Cartesian):

 Transition     Qxy        Qxz        Qyz        Qxx        Qyy        Qzz       norm (a.u.)
--------------------------------------------------------------------------------------------
   1 ->  2     0.5635    -3.1775    -0.3219     6.5209    -0.8939     0.4222     7.3497
   1 ->  3     1.8534    -1.5319     0.1073     3.8857    -0.9012     0.2734     4.6668
   1 ->  4     0.8274    -0.6946    -0.0328     1.6391    -0.5421     0.1895     2.0456
   2 ->  3    -0.1248     2.6422     0.4464    -3.5673    -0.7296    -0.5379     4.5545
   2 ->  4    -0.2201    -1.8713    -0.2106     4.4243    -0.7833     0.0206     4.8768
   3 ->  4    -1.4223     0.9801    -0.1709    -3.0651     1.0552    -0.1606     3.6806

Building Xtilde...

Building Z-vector RHS...

Solving CPSCF equations
Using DIIS solver

 Iter         Residual      
------  --------------------
    1      0.188445527959
    2      0.157958504484
    3      0.030043603131
    4      0.022105019648
    5      0.005104663784
    6      0.002281982092
    7      0.000839364957
    8      0.000517663554
    9      0.000154653801
   10      0.000075359525

CPSCF converged

Building X...

Building Xtilde...

Building Z-vector RHS...

Solving CPSCF equations
Using DIIS solver

 Iter         Residual      
------  --------------------
    1      0.111645571256
    2      0.071071570538
    3      0.040130303340
    4      0.017713209467
    5      0.006881613904
    6      0.003288230836
    7      0.001307328359
    8      0.000376001351
    9      0.000144757570
   10      0.000060641526

CPSCF converged

Building X...

Building Xtilde...

Building Z-vector RHS...

Solving CPSCF equations
Using DIIS solver

 Iter         Residual      
------  --------------------
    1      0.275051886682
    2      0.232260068714
    3      0.030685328363
    4      0.019766822668
    5      0.008049465872
    6      0.003771715543
    7      0.001408562705
    8      0.000439174149
    9      0.000172808013
   10      0.000070293916

CPSCF converged

Building X...

Lower state energy:      -419.8816951654
Upper state energy:      -419.8700581482
Energy difference:          0.0116370172
 Energy calculation finished, energy:  0.000000000E+00

Converting Cartesians to HDLC

Converting Cartesians to HDLC

Converting Cartesians to HDLC
 in dlf_makehessian...
Updating Hessian with the BFGS update, No    25
Testing convergence  in cycle   26
    Energy  0.0000E+00 Target: 1.0000E-06 converged?  yes
  Max step  4.0450E+00 Target: 1.8000E-03 converged?   no
  RMS step  5.8028E-01 Target: 1.2000E-03 converged?   no
  Max grad  1.8808E-01 Target: 4.5000E-04 converged?   no
  RMS grad  4.9527E-02 Target: 3.0000E-04 converged?   no

Converting HDLC to Cartesians
DFTD Energy:    -0.1455095 hartree

                      *** Start SCF Iterations ***

 Iter     DIIS Error       Energy change         Energy        Time(s)
------------------------------------------------------------------------
Initial temperature is 5000.000000
| Skip purify step
|    1     0.1157264190    -419.9291857833    -419.9291857833     0.12  
|    2     0.0297334828      +0.2366810006    -419.6925047827     0.11  
|    3     0.0179766978      -0.0158042360    -419.7083090187     0.10  
|    4     0.0044071303      -0.0104493155    -419.7187583342     0.10  
|    5     0.0019521277      -0.0007882629    -419.7195465971     0.08  
|    6     0.0007043319      -0.0001895635    -419.7197361606     0.08  
|    7     0.0003205836      -0.0000301908    -419.7197663514     0.07  
|    8     0.0001089215      -0.0000091452    -419.7197754966     0.06  
|    9     0.0000679386      -0.0000015898    -419.7197770864     0.13  
|   10     0.0000281580      -0.0000003931    -419.7197774795     0.05  
------------------------------------------------------------------------
FINAL ENERGY: -419.7197774795 a.u.
Fractional Occupation Entropy: 0.0000000000
Mermin Free Energy:            -419.7197774795
DISPERSION CONTRIBUTION TO ENERGY: -0.1455095439 a.u.
HOMO-LUMO GAP: 2.161 eV
CENTER OF MASS: {-0.013340, 0.029596, -0.017860} ANGS
DIPOLE MOMENT: {1.350257, 1.674029, 0.586783} (|D| = 2.229323) DEBYE

  Active Space Parameters
--------------------------------------------
Number of closed orbitals:              33
Number of active orbitals:               3
Number of virtual orbitals:            120
Number of molecular orbitals:          156
Number of basis functions:             166
Number of active electrons:              4
Number of alpha electrons:               2
Number of beta electrons:                2

  Orbital      Energy        Occupation
-----------------------------------------
     32       -0.416960        1.000000
     33       -0.401294        1.000000
     34       -0.269571        0.666667
     35       -0.199404        0.666667
     36       -0.119974        0.666667
     37        0.117922        0.000000
     38        0.170248        0.000000

  CAS Parameters
--------------------------------------------
Number of determinants:                  9
Number of singlet CSFs:                  6
Number of doublet CSFs:                  0
Number of triplet CSFs:                  3
Number of quartet CSFs:                  0
Number of quintet CSFs:                  0
Number of sextet CSFs:                   0
Number of septet CSFs:                   0
Number of singlet states:                4
Number of doublet states:                0
Number of triplet states:                0
Number of quartet states:                0
Number of quintet states:                0
Number of sextet states:                 0
Number of septet states:                 0
Using the hard-coded solver

Singlet state  1 energy:       -420.00455114692937

       -0.97299302051143  X34 X35
        0.21187313757652  X34 X36
       -0.05181214232867  X34 B35 A36
       -0.05181214232867  X34 A35 B36
        0.04950366640700  X35 X36

Singlet state  2 energy:       -419.89087368585803

       -0.67532145522821  X34 B35 A36
       -0.67532145522821  X34 A35 B36
        0.18902665342139  B34 A35 X36
        0.18902665342139  A34 B35 X36
       -0.07158743091195  X35 X36
        0.05921900738976  X34 X35
        0.05432255998457  B34 X35 A36
        0.05432255998457  A34 X35 B36
       -0.04343018146609  X34 X36

Singlet state  3 energy:       -419.87546896863108

        0.70932565665071  X34 X36
       -0.45440086090133  B34 X35 A36
       -0.45440086090133  A34 X35 B36
       -0.23420787158708  X35 X36
        0.16154272055106  X34 X35
       -0.03703142608110  X34 B35 A36
       -0.03703142608110  X34 A35 B36

Singlet state  4 energy:       -419.79005809453287

       -0.54227807495137  X34 X36
       -0.52603201552721  B34 X35 A36
       -0.52603201552721  A34 X35 B36
        0.36135809004016  X35 X36
       -0.07622270274177  X34 X35
       -0.06477698794491  X34 B35 A36
       -0.06477698794491  X34 A35 B36
       -0.06218295876936  B34 A35 X36
       -0.06218295876936  A34 B35 X36

  Root   Mult.   Total Energy (a.u.)   Ex. Energy (a.u.)     Ex. Energy (eV)     Ex. Energy (nm)
-------------------------------------------------------------------------------------------------
     1  singlet       -420.00455115
     2  singlet       -419.89087369          0.11367746          3.09332059        400.81270940
     3  singlet       -419.87546897          0.12908218          3.51250420        352.97956519
     4  singlet       -419.79005809          0.21449305          5.83665196        212.42352916

Singlet state dipole moments:

  Root       Dx         Dy         Dz         |D|  (Debye)
------------------------------------------------------------
     1     1.4664     1.6846     0.6569     2.3280
     2    -0.2789     2.7827     0.4586     2.8340
     3     0.9447     1.2155     0.8389     1.7532
     4     4.8007     2.9152    -0.2038     5.6202

Singlet state electronic transitions:

 Transition      Tx        Ty        Tz       |T|    Osc. (a.u.) 
-----------------------------------------------------------------
   1 ->  2     2.2801   -0.3863   -0.4346    2.3530    0.4196
   1 ->  3    -0.2903   -0.9627    0.2437    1.0346    0.0921
   1 ->  4    -0.0443   -1.0310    0.2005    1.0513    0.1580
   2 ->  3    -0.3906    0.6333    0.4160    0.8524    0.0075
   2 ->  4     2.8453   -0.4951   -0.2683    2.9005    0.5654
   3 ->  4     0.2634    0.4400   -0.0820    0.5193    0.0154

Singlet state velocity transition dipole moments:

 Transition      Px        Py        Pz       |P|    Osc. (a.u.) 
-----------------------------------------------------------------
   1 ->  2    -0.1563    0.0273    0.0261    0.1609    0.1517
   1 ->  3     0.0246    0.0977   -0.0200    0.1027    0.0545
   1 ->  4     0.0125    0.1151   -0.0203    0.1175    0.0429
   2 ->  3     0.0175   -0.0298   -0.0037    0.0347    0.0521
   2 ->  4    -0.1956    0.0256    0.0157    0.1979    0.2591
   3 ->  4    -0.0301   -0.0792    0.0198    0.0870    0.0590

Singlet state magnetic transition dipole moments and rotational strengths:

 Transition      Lx        Ly        Lz        |L|    R(vel) (a.u.)
--------------------------------------------------------------------
   1 ->  2     0.0787    0.1146    1.6241    1.6301    0.2926
   1 ->  3    -0.1062   -0.0724    0.2261    0.2601   -0.1101
   1 ->  4    -0.1138   -0.0719    0.4277    0.4484   -0.0856
   2 ->  3     0.0002    0.0110   -0.4814    0.4815    0.0957
   2 ->  4     0.0490    0.1833    1.3531    1.3663    0.1624
   3 ->  4     0.0978    0.0640   -0.0307    0.1208   -0.1008

Singlet state electric quadrupole moments (Cartesian):
Operator origin (a.u.):    -0.025209,     0.055929,    -0.033751 

 Root     Qxy        Qxz        Qyz        Qxx        Qyy        Qzz       R^2
--------------------------------------------------------------------------------------------
    1    45.8494    11.4464    -5.7008   -94.9650   -66.2405   -43.5103   -204.7158
    2    45.9655    11.5932    -5.4610   -93.6411   -66.3374   -43.8969   -203.8754
    3    46.6905    11.1823    -5.4618   -92.4429   -66.0603   -43.9431   -202.4462
    4    45.2998    13.6956    -5.4968   -97.8439   -64.9036   -44.3322   -207.0797

Singlet state electric transition quadrupole moments (Cartesian):

 Transition     Qxy        Qxz        Qyz        Qxx        Qyy        Qzz       norm (a.u.)
--------------------------------------------------------------------------------------------
   1 ->  2    -0.1227     2.6815     0.2691    -5.3861     0.5171    -0.3314     6.0552
   1 ->  3     1.3350    -1.2901     0.1169     3.1039    -0.6607     0.1628     3.6821
   1 ->  4     0.8857    -1.0141     0.0085     1.9762    -0.5822     0.2346     2.4723
   2 ->  3     0.3957    -1.7780    -0.3934     2.3017     0.7862     0.4163     3.0922
   2 ->  4     0.5168     2.1799     0.1605    -5.2236     0.8876    -0.0782     5.7554
   3 ->  4    -1.1231     0.5894    -0.2447    -1.9078     0.6254    -0.0332     2.3876

Building Xtilde...

Building Z-vector RHS...

Solving CPSCF equations
Using DIIS solver

 Iter         Residual      
------  --------------------
    1      0.183579532301
    2      0.155260229142
    3      0.025959488103
    4      0.014604099008
    5      0.003881993549
    6      0.002351560523
    7      0.001040720353
    8      0.000486345515
    9      0.000194455539
   10      0.000077016240

CPSCF converged

Building X...

Building Xtilde...

Building Z-vector RHS...

Solving CPSCF equations
Using DIIS solver

 Iter         Residual      
------  --------------------
    1      0.148881969671
    2      0.114544595928
    3      0.040117746429
    4      0.019112798100
    5      0.007947487495
    6      0.004706083084
    7      0.001404551205
    8      0.000543651466
    9      0.000173311792
   10      0.000081158986

CPSCF converged

Building X...

Building Xtilde...

Building Z-vector RHS...

Solving CPSCF equations
Using DIIS solver

 Iter         Residual      
------  --------------------
    1      0.228463093810
    2      0.211282393316
    3      0.039311068918
    4      0.025727441445
    5      0.009636815143
    6      0.005789352505
    7      0.001878425395
    8      0.000659354377
    9      0.000277004115
   10      0.000091238094

CPSCF converged

Building X...

Lower state energy:      -419.8908736859
Upper state energy:      -419.8754689686
Energy difference:          0.0154047172
 Energy calculation finished, energy:  0.000000000E+00

Converting Cartesians to HDLC

Converting Cartesians to HDLC

Converting Cartesians to HDLC
 in dlf_makehessian...
Updating Hessian with the BFGS update, No    26
Testing convergence  in cycle   27
    Energy  0.0000E+00 Target: 1.0000E-06 converged?  yes
  Max step  4.0129E+00 Target: 1.8000E-03 converged?   no
  RMS step  5.7577E-01 Target: 1.2000E-03 converged?   no
  Max grad  1.2339E-01 Target: 4.5000E-04 converged?   no
  RMS grad  5.0323E-02 Target: 3.0000E-04 converged?   no

Converting HDLC to Cartesians
DFTD Energy:    -0.1446530 hartree

                      *** Start SCF Iterations ***

 Iter     DIIS Error       Energy change         Energy        Time(s)
------------------------------------------------------------------------
Initial temperature is 5000.000000
| Skip purify step
|    1     0.1426167062    -419.8113482698    -419.8113482698     0.12  
|    2     0.0287185716      +0.1243103185    -419.6870379513     0.11  
|    3     0.0177213201      -0.0180003846    -419.7050383359     0.10  
|    4     0.0052206114      -0.0102246585    -419.7152629944     0.10  
|    5     0.0023427633      -0.0010879999    -419.7163509943     0.08  
|    6     0.0008549223      -0.0003258632    -419.7166768574     0.08  
|    7     0.0003262489      -0.0000493586    -419.7167262161     0.07  
|    8     0.0001425045      -0.0000138373    -419.7167400533     0.07  
|    9     0.0000517439      -0.0000014463    -419.7167414996     0.13  
|   10     0.0000239416      -0.0000002975    -419.7167417971     0.05  
------------------------------------------------------------------------
FINAL ENERGY: -419.7167417971 a.u.
Fractional Occupation Entropy: 0.0000000000
Mermin Free Energy:            -419.7167417971
DISPERSION CONTRIBUTION TO ENERGY: -0.1446530038 a.u.
HOMO-LUMO GAP: 1.471 eV
CENTER OF MASS: {-0.001815, 0.056849, -0.036271} ANGS
DIPOLE MOMENT: {1.065689, 1.373505, 0.705773} (|D| = 1.876253) DEBYE

  Active Space Parameters
--------------------------------------------
Number of closed orbitals:              33
Number of active orbitals:               3
Number of virtual orbitals:            120
Number of molecular orbitals:          156
Number of basis functions:             166
Number of active electrons:              4
Number of alpha electrons:               2
Number of beta electrons:                2

  Orbital      Energy        Occupation
-----------------------------------------
     32       -0.418355        1.000000
     33       -0.393137        1.000000
     34       -0.256656        0.666667
     35       -0.193666        0.666667
     36       -0.139611        0.666667
     37        0.115159        0.000000
     38        0.168455        0.000000

  CAS Parameters
--------------------------------------------
Number of determinants:                  9
Number of singlet CSFs:                  6
Number of doublet CSFs:                  0
Number of triplet CSFs:                  3
Number of quartet CSFs:                  0
Number of quintet CSFs:                  0
Number of sextet CSFs:                   0
Number of septet CSFs:                   0
Number of singlet states:                4
Number of doublet states:                0
Number of triplet states:                0
Number of quartet states:                0
Number of quintet states:                0
Number of sextet states:                 0
Number of septet states:                 0
Using the hard-coded solver

Singlet state  1 energy:       -419.96580215654956

       -0.92075298259968  X34 X35
        0.35115513855972  X34 X36
       -0.10375000444703  B34 X35 A36
       -0.10375000444703  A34 X35 B36
       -0.04913862285601  X34 B35 A36
       -0.04913862285601  X34 A35 B36
        0.04669959764090  X35 X36

Singlet state  2 energy:       -419.88208748901837

        0.63287377162375  X34 B35 A36
        0.63287377162375  X34 A35 B36
       -0.25034028410825  B34 A35 X36
       -0.25034028410825  A34 B35 X36
       -0.17950586989890  B34 X35 A36
       -0.17950586989890  A34 X35 B36
        0.09146105142070  X35 X36
       -0.02463301747517  X34 X35

Singlet state  3 energy:       -419.87070753776334

        0.70473044008261  X34 X36
       -0.35775110671568  B34 X35 A36
       -0.35775110671568  A34 X35 B36
        0.34132576788905  X34 X35
       -0.33311968839320  X35 X36
       -0.09280980972993  X34 B35 A36
       -0.09280980972993  X34 A35 B36
       -0.03663311291673  B34 A35 X36
       -0.03663311291673  A34 B35 X36

Singlet state  4 energy:       -419.77681387644168

       -0.55018987287927  B34 X35 A36
       -0.55018987287927  A34 X35 B36
        0.42022374148025  X35 X36
       -0.40079277282899  X34 X36
       -0.15822994816648  X34 B35 A36
       -0.15822994816648  X34 A35 B36
        0.05984478447263  B34 A35 X36
        0.05984478447263  A34 B35 X36

  Root   Mult.   Total Energy (a.u.)   Ex. Energy (a.u.)     Ex. Energy (eV)     Ex. Energy (nm)
-------------------------------------------------------------------------------------------------
     1  singlet       -419.96580216
     2  singlet       -419.88208749          0.08371467          2.27799163        544.26986947
     3  singlet       -419.87070754          0.09509462          2.58765581        479.13721882
     4  singlet       -419.77681388          0.18898828          5.14263191        241.09098799

Singlet state dipole moments:

  Root       Dx         Dy         Dz         |D|  (Debye)
------------------------------------------------------------
     1     2.3142     1.3934     0.7412     2.8012
     2    -0.8424     2.7220     0.4318     2.8819
     3     0.1629     1.3268     1.1564     1.7675
     4     4.3828     4.4960    -0.6414     6.3115

Singlet state electronic transitions:

 Transition      Tx        Ty        Tz       |T|    Osc. (a.u.) 
-----------------------------------------------------------------
   1 ->  2    -2.3846    0.0491    0.4960    2.4362    0.3312
   1 ->  3    -0.0362   -1.1115    0.2720    1.1449    0.0831
   1 ->  4     0.4095   -0.9073    0.1364    1.0047    0.1272
   2 ->  3     1.4784   -0.8948   -0.5372    1.8097    0.0248
   2 ->  4    -2.3624    0.3158    0.2226    2.3938    0.4022
   3 ->  4     0.1226    0.9442   -0.1377    0.9620    0.0579

Singlet state velocity transition dipole moments:

 Transition      Px        Py        Pz       |P|    Osc. (a.u.) 
-----------------------------------------------------------------
   1 ->  2     0.1130   -0.0041   -0.0253    0.1158    0.1068
   1 ->  3    -0.0002    0.0769   -0.0154    0.0784    0.0431
   1 ->  4    -0.0260    0.0935   -0.0144    0.0981    0.0340
   2 ->  3    -0.0219    0.0263   -0.0009    0.0342    0.0685
   2 ->  4     0.1771   -0.0166   -0.0211    0.1791    0.2032
   3 ->  4    -0.0273   -0.0890    0.0240    0.0962    0.0657

Singlet state magnetic transition dipole moments and rotational strengths:

 Transition      Lx        Ly        Lz        |L|    R(vel) (a.u.)
--------------------------------------------------------------------
   1 ->  2    -0.0745   -0.0565   -1.2269    1.2304    0.2734
   1 ->  3    -0.0928   -0.0888    0.2951    0.3219   -0.1193
   1 ->  4    -0.0990   -0.0805    0.5464    0.5611   -0.0680
   2 ->  3    -0.0181   -0.0129    0.2976    0.2984   -0.0190
   2 ->  4    -0.0639   -0.2083   -1.1042    1.1255    0.1469
   3 ->  4     0.1264    0.1192   -0.0546    0.1821   -0.1638

Singlet state electric quadrupole moments (Cartesian):
Operator origin (a.u.):    -0.003431,     0.107428,    -0.068542 

 Root     Qxy        Qxz        Qyz        Qxx        Qyy        Qzz       R^2
--------------------------------------------------------------------------------------------
    1    30.4305    18.8811   -13.6191   -117.8605   -38.2112   -61.2044   -217.2760
    2    30.4067    19.0420   -13.4057   -116.9671   -38.3913   -61.6171   -216.9755
    3    31.6065    17.8590   -13.4811   -115.0401   -38.1812   -61.3575   -214.5788
    4    29.2240    22.1203   -13.3362   -124.2903   -36.2252   -62.2591   -222.7746

Singlet state electric transition quadrupole moments (Cartesian):

 Transition     Qxy        Qxz        Qyz        Qxx        Qyy        Qzz       norm (a.u.)
--------------------------------------------------------------------------------------------
   1 ->  2     0.5345    -3.1809    -0.3231     6.5398    -0.8883     0.4245     7.3652
   1 ->  3     1.8378    -1.5567     0.1090     3.9294    -0.8954     0.2775     4.7044
   1 ->  4     0.8163    -0.7027    -0.0299     1.6497    -0.5360     0.1910     2.0509
   2 ->  3    -0.1290     2.6345     0.4464    -3.5653    -0.7223    -0.5408     4.5478
   2 ->  4    -0.2218    -1.8981    -0.2133     4.5030    -0.7931     0.0256     4.9602
   3 ->  4    -1.4168     0.9876    -0.1750    -3.0690     1.0419    -0.1643     3.6803

Building Xtilde...

Building Z-vector RHS...

Solving CPSCF equations
Using DIIS solver

 Iter         Residual      
------  --------------------
    1      0.188936811742
    2      0.157824552298
    3      0.029880802781
    4      0.021898020130
    5      0.005140464218
    6      0.002277464779
    7      0.000839978585
    8      0.000519249410
    9      0.000155932534
   10      0.000076565387

CPSCF converged

Building X...

Building Xtilde...

Building Z-vector RHS...

Solving CPSCF equations
Using DIIS solver

 Iter         Residual      
------  --------------------
    1      0.112119460156
    2      0.071992731108
    3      0.040051371230
    4      0.017585301201
    5      0.006905061803
    6      0.003348987734
    7      0.001302206046
    8      0.000376876672
    9      0.000143798518
   10      0.000060188715

CPSCF converged

Building X...

Building Xtilde...

Building Z-vector RHS...

Solving CPSCF equations
Using DIIS solver

 Iter         Residual      
------  --------------------
    1      0.273842174751
    2      0.231085420374
    3      0.030957897798
    4      0.020011761343
    5      0.008161210438
    6      0.003825942866
    7      0.001418209319
    8      0.000445768806
    9      0.000173994457
   10      0.000071077142

CPSCF converged

Building X...

Lower state energy:      -419.8820874890
Upper state energy:      -419.8707075378
Energy difference:          0.0113799513
 Energy calculation finished, energy:  0.000000000E+00

Converting Cartesians to HDLC

Converting Cartesians to HDLC

Converting Cartesians to HDLC
 in dlf_makehessian...
Updating Hessian with the BFGS update, No    27
Testing convergence  in cycle   28
    Energy  0.0000E+00 Target: 1.0000E-06 converged?  yes
  Max step  3.9659E+00 Target: 1.8000E-03 converged?   no
  RMS step  5.6899E-01 Target: 1.2000E-03 converged?   no
  Max grad  1.8546E-01 Target: 4.5000E-04 converged?   no
  RMS grad  4.8501E-02 Target: 3.0000E-04 converged?   no

Converting HDLC to Cartesians
DFTD Energy:    -0.1454614 hartree

                      *** Start SCF Iterations ***

 Iter     DIIS Error       Energy change         Energy        Time(s)
------------------------------------------------------------------------
Initial temperature is 5000.000000
| Skip purify step
|    1     0.1182386277    -419.9274249076    -419.9274249076     0.12  
|    2     0.0295797325      +0.2345859107    -419.6928389969     0.11  
|    3     0.0177462720      -0.0157467453    -419.7085857422     0.10  
|    4     0.0044428900      -0.0103057580    -419.7188915002     0.10  
|    5     0.0019428928      -0.0007834086    -419.7196749088     0.08  
|    6     0.0006950765      -0.0001868434    -419.7198617522     0.08  
|    7     0.0003139906      -0.0000296630    -419.7198914151     0.07  
|    8     0.0001091040      -0.0000088907    -419.7199003059     0.06  
|    9     0.0000686672      -0.0000015371    -419.7199018430     0.13  
|   10     0.0000282377      -0.0000003832    -419.7199022261     0.05  
------------------------------------------------------------------------
FINAL ENERGY: -419.7199022261 a.u.
Fractional Occupation Entropy: 0.0000000000
Mermin Free Energy:            -419.7199022261
DISPERSION CONTRIBUTION TO ENERGY: -0.1454614101 a.u.
HOMO-LUMO GAP: 2.160 eV
CENTER OF MASS: {-0.013336, 0.029351, -0.018252} ANGS
DIPOLE MOMENT: {1.369274, 1.681952, 0.590341} (|D| = 2.247749) DEBYE

  Active Space Parameters
--------------------------------------------
Number of closed orbitals:              33
Number of active orbitals:               3
Number of virtual orbitals:            120
Number of molecular orbitals:          156
Number of basis functions:             166
Number of active electrons:              4
Number of alpha electrons:               2
Number of beta electrons:                2

  Orbital      Energy        Occupation
-----------------------------------------
     32       -0.416957        1.000000
     33       -0.401219        1.000000
     34       -0.269545        0.666667
     35       -0.199471        0.666667
     36       -0.120085        0.666667
     37        0.117490        0.000000
     38        0.170238        0.000000

  CAS Parameters
--------------------------------------------
Number of determinants:                  9
Number of singlet CSFs:                  6
Number of doublet CSFs:                  0
Number of triplet CSFs:                  3
Number of quartet CSFs:                  0
Number of quintet CSFs:                  0
Number of sextet CSFs:                   0
Number of septet CSFs:                   0
Number of singlet states:                4
Number of doublet states:                0
Number of triplet states:                0
Number of quartet states:                0
Number of quintet states:                0
Number of sextet states:                 0
Number of septet states:                 0
Using the hard-coded solver

Singlet state  1 energy:       -420.00460812464775

       -0.97283866512599  X34 X35
        0.21276536390136  X34 X36
       -0.05155135217171  X34 B35 A36
       -0.05155135217171  X34 A35 B36
        0.04942464840424  X35 X36

Singlet state  2 energy:       -419.89073283142739

       -0.67532245407531  X34 B35 A36
       -0.67532245407531  X34 A35 B36
        0.19030282707069  B34 A35 X36
        0.19030282707069  A34 B35 X36
       -0.07177886874177  X35 X36
        0.05912721547855  X34 X35
        0.05023761949193  B34 X35 A36
        0.05023761949193  A34 X35 B36
       -0.04186840848031  X34 X36

Singlet state  3 energy:       -419.87577099757658

        0.70850701023499  X34 X36
       -0.45543325784489  B34 X35 A36
       -0.45543325784489  A34 X35 B36
       -0.23368449546054  X35 X36
        0.16161315813987  X34 X35
       -0.03331260773791  X34 B35 A36
       -0.03331260773791  X34 A35 B36

Singlet state  4 energy:       -419.78984379457148

       -0.54223992550591  X34 X36
       -0.52549123207805  B34 X35 A36
       -0.52549123207805  A34 X35 B36
        0.36309624378590  X35 X36
       -0.07697656303131  X34 X35
       -0.06339687003726  B34 A35 X36
       -0.06339687003726  A34 B35 X36
       -0.06281398505493  X34 B35 A36
       -0.06281398505493  X34 A35 B36

  Root   Mult.   Total Energy (a.u.)   Ex. Energy (a.u.)     Ex. Energy (eV)     Ex. Energy (nm)
-------------------------------------------------------------------------------------------------
     1  singlet       -420.00460812
     2  singlet       -419.89073283          0.11387529          3.09870388        400.11638944
     3  singlet       -419.87577100          0.12883713          3.50583602        353.65094058
     4  singlet       -419.78984379          0.21476433          5.84403380        212.15520824

Singlet state dipole moments:

  Root       Dx         Dy         Dz         |D|  (Debye)
------------------------------------------------------------
     1     1.4566     1.6827     0.6612     2.3217
     2    -0.2431     2.8006     0.4665     2.8496
     3     0.9758     1.2121     0.8344     1.7657
     4     4.7955     2.9346    -0.2061     5.6260

Singlet state electronic transitions:

 Transition      Tx        Ty        Tz       |T|    Osc. (a.u.) 
-----------------------------------------------------------------
   1 ->  2     2.2854   -0.3880   -0.4359    2.3587    0.4224
   1 ->  3    -0.2993   -0.9611    0.2478    1.0367    0.0923
   1 ->  4    -0.0454   -1.0268    0.2020    1.0475    0.1571
   2 ->  3    -0.3912    0.6211    0.4177    0.8445    0.0071
   2 ->  4     2.8529   -0.4922   -0.2727    2.9079    0.5687
   3 ->  4     0.2514    0.4421   -0.0836    0.5154    0.0152

Singlet state velocity transition dipole moments:

 Transition      Px        Py        Pz       |P|    Osc. (a.u.) 
-----------------------------------------------------------------
   1 ->  2    -0.1568    0.0277    0.0263    0.1614    0.1525
   1 ->  3     0.0250    0.0974   -0.0203    0.1026    0.0544
   1 ->  4     0.0127    0.1144   -0.0204    0.1169    0.0425
   2 ->  3     0.0175   -0.0293   -0.0037    0.0344    0.0527
   2 ->  4    -0.1962    0.0253    0.0161    0.1985    0.2603
   3 ->  4    -0.0292   -0.0794    0.0199    0.0869    0.0586

Singlet state magnetic transition dipole moments and rotational strengths:

 Transition      Lx        Ly        Lz        |L|    R(vel) (a.u.)
--------------------------------------------------------------------
   1 ->  2     0.0779    0.1167    1.6232    1.6292    0.2954
   1 ->  3    -0.1067   -0.0733    0.2212    0.2563   -0.1109
   1 ->  4    -0.1140   -0.0724    0.4243    0.4453   -0.0857
   2 ->  3     0.0002    0.0103   -0.4774    0.4776    0.0996
   2 ->  4     0.0495    0.1849    1.3527    1.3662    0.1654
   3 ->  4     0.0979    0.0641   -0.0398    0.1236   -0.1017

Singlet state electric quadrupole moments (Cartesian):
Operator origin (a.u.):    -0.025201,     0.055466,    -0.034492 

 Root     Qxy        Qxz        Qyz        Qxx        Qyy        Qzz       R^2
--------------------------------------------------------------------------------------------
    1    45.9110    11.6804    -5.6577   -96.0405   -65.9809   -43.5819   -205.6033
    2    46.0126    11.8343    -5.4197   -94.7468   -66.0578   -43.9667   -204.7712
    3    46.7274    11.4383    -5.4155   -93.5632   -65.7895   -44.0178   -203.3705
    4    45.3251    13.9484    -5.4521   -98.9614   -64.6260   -44.4116   -207.9989

Singlet state electric transition quadrupole moments (Cartesian):

 Transition     Qxy        Qxz        Qyz        Qxx        Qyy        Qzz       norm (a.u.)
--------------------------------------------------------------------------------------------
   1 ->  2    -0.1248     2.6944     0.2749    -5.4215     0.5249    -0.3364     6.0937
   1 ->  3     1.3446    -1.3136     0.1170     3.1496    -0.6605     0.1681     3.7325
   1 ->  4     0.8931    -1.0233     0.0087     1.9918    -0.5777     0.2374     2.4905
   2 ->  3     0.4122    -1.7966    -0.4020     2.3354     0.7755     0.4204     3.1291
   2 ->  4     0.5090     2.2024     0.1631    -5.2854     0.8976    -0.0849     5.8210
   3 ->  4    -1.1295     0.5912    -0.2461    -1.9012     0.6202    -0.0369     2.3846

Building Xtilde...

Building Z-vector RHS...

Solving CPSCF equations
Using DIIS solver

 Iter         Residual      
------  --------------------
    1      0.183634545482
    2      0.155144872325
    3      0.025967563333
    4      0.014564234831
    5      0.003907105924
    6      0.002358969856
    7      0.001053384730
    8      0.000498575634
    9      0.000193228840
   10      0.000077097972

CPSCF converged

Building X...

Building Xtilde...

Building Z-vector RHS...

Solving CPSCF equations
Using DIIS solver

 Iter         Residual      
------  --------------------
    1      0.148682159368
    2      0.114667454170
    3      0.039544030471
    4      0.018898292300
    5      0.007876787705
    6      0.004691649255
    7      0.001401267995
    8      0.000541482013
    9      0.000173526052
   10      0.000081893650

CPSCF converged

Building X...

Building Xtilde...

Building Z-vector RHS...

Solving CPSCF equations
Using DIIS solver

 Iter         Residual      
------  --------------------
    1      0.227427095561
    2      0.208756271849
    3      0.039386719076
    4      0.025744987542
    5      0.009619071650
    6      0.005768936152
    7      0.001884325099
    8      0.000657083209
    9      0.000277779371
   10      0.000091755546

CPSCF converged

Building X...

Lower state energy:      -419.8907328314
Upper state energy:      -419.8757709976
Energy difference:          0.0149618339
 Energy calculation finished, energy:  0.000000000E+00

Converting Cartesians to HDLC

Converting Cartesians to HDLC

Converting Cartesians to HDLC
 in dlf_makehessian...
Updating Hessian with the BFGS update, No    28
Testing convergence  in cycle   29
    Energy  0.0000E+00 Target: 1.0000E-06 converged?  yes
  Max step  3.9395E+00 Target: 1.8000E-03 converged?   no
  RMS step  5.6520E-01 Target: 1.2000E-03 converged?   no
  Max grad  1.2336E-01 Target: 4.5000E-04 converged?   no
  RMS grad  4.9967E-02 Target: 3.0000E-04 converged?   no

Converting HDLC to Cartesians
DFTD Energy:    -0.1446363 hartree

                      *** Start SCF Iterations ***

 Iter     DIIS Error       Energy change         Energy        Time(s)
------------------------------------------------------------------------
Initial temperature is 5000.000000
| Skip purify step
|    1     0.1406379458    -419.8148371959    -419.8148371959     0.12  
|    2     0.0285038035      +0.1270098209    -419.6878273750     0.11  
|    3     0.0175487306      -0.0178775463    -419.7057049213     0.10  
|    4     0.0052063331      -0.0101123173    -419.7158172387     0.10  
|    5     0.0023520167      -0.0010848536    -419.7169020923     0.08  
|    6     0.0008587352      -0.0003252289    -419.7172273211     0.08  
|    7     0.0003277973      -0.0000491257    -419.7172764469     0.07  
|    8     0.0001422118      -0.0000137205    -419.7172901674     0.07  
|    9     0.0000516488      -0.0000014493    -419.7172916167     0.13  
|   10     0.0000241846      -0.0000003016    -419.7172919182     0.05  
------------------------------------------------------------------------
FINAL ENERGY: -419.7172919182 a.u.
Fractional Occupation Entropy: 0.0000000000
Mermin Free Energy:            -419.7172919182
DISPERSION CONTRIBUTION TO ENERGY: -0.1446362569 a.u.
HOMO-LUMO GAP: 1.485 eV
CENTER OF MASS: {-0.001791, 0.055741, -0.036263} ANGS
DIPOLE MOMENT: {1.078340, 1.392414, 0.708783} (|D| = 1.898422) DEBYE

  Active Space Parameters
--------------------------------------------
Number of closed orbitals:              33
Number of active orbitals:               3
Number of virtual orbitals:            120
Number of molecular orbitals:          156
Number of basis functions:             166
Number of active electrons:              4
Number of alpha electrons:               2
Number of beta electrons:                2

  Orbital      Energy        Occupation
-----------------------------------------
     32       -0.418229        1.000000
     33       -0.393252        1.000000
     34       -0.256874        0.666667
     35       -0.194083        0.666667
     36       -0.139495        0.666667
     37        0.114919        0.000000
     38        0.168575        0.000000

  CAS Parameters
--------------------------------------------
Number of determinants:                  9
Number of singlet CSFs:                  6
Number of doublet CSFs:                  0
Number of triplet CSFs:                  3
Number of quartet CSFs:                  0
Number of quintet CSFs:                  0
Number of sextet CSFs:                   0
Number of septet CSFs:                   0
Number of singlet states:                4
Number of doublet states:                0
Number of triplet states:                0
Number of quartet states:                0
Number of quintet states:                0
Number of sextet states:                 0
Number of septet states:                 0
Using the hard-coded solver

Singlet state  1 energy:       -419.96683007160834

       -0.92208490510585  X34 X35
        0.34855716575297  X34 X36
       -0.10252420651640  B34 X35 A36
       -0.10252420651640  A34 X35 B36
       -0.04862963240511  X34 B35 A36
       -0.04862963240511  X34 A35 B36
        0.04691040893642  X35 X36

Singlet state  2 energy:       -419.88242403075390

        0.63373710495531  X34 B35 A36
        0.63373710495531  X34 A35 B36
       -0.24991051925983  B34 A35 X36
       -0.24991051925983  A34 B35 X36
       -0.17646374069202  B34 X35 A36
       -0.17646374069202  A34 X35 B36
        0.09378964483174  X35 X36
       -0.02614716405899  X34 X35

Singlet state  3 energy:       -419.87133256154630

        0.70375123266685  X34 X36
       -0.36199675674761  B34 X35 A36
       -0.36199675674761  A34 X35 B36
        0.33812187873294  X34 X35
       -0.33050910458705  X35 X36
       -0.08972414924627  X34 B35 A36
       -0.08972414924627  X34 A35 B36
       -0.03864828404690  B34 A35 X36
       -0.03864828404690  A34 B35 X36

Singlet state  4 energy:       -419.77759565635012

       -0.54850832872294  B34 X35 A36
       -0.54850832872294  A34 X35 B36
        0.42243145993578  X35 X36
       -0.40387222338169  X34 X36
       -0.15748222132038  X34 B35 A36
       -0.15748222132038  X34 A35 B36
        0.05930186729554  B34 A35 X36
        0.05930186729554  A34 B35 X36

  Root   Mult.   Total Energy (a.u.)   Ex. Energy (a.u.)     Ex. Energy (eV)     Ex. Energy (nm)
-------------------------------------------------------------------------------------------------
     1  singlet       -419.96683007
     2  singlet       -419.88242403          0.08440604          2.29680485        539.81173277
     3  singlet       -419.87133256          0.09549751          2.59861904        477.11580271
     4  singlet       -419.77759566          0.18923442          5.14932958        240.77740356

Singlet state dipole moments:

  Root       Dx         Dy         Dz         |D|  (Debye)
------------------------------------------------------------
     1     2.3008     1.4195     0.7413     2.8032
     2    -0.8409     2.7691     0.4504     2.9288
     3     0.2276     1.3230     1.1414     1.7621
     4     4.4245     4.4713    -0.6372     6.3226

Singlet state electronic transitions:

 Transition      Tx        Ty        Tz       |T|    Osc. (a.u.) 
-----------------------------------------------------------------
   1 ->  2    -2.3935    0.0661    0.4972    2.4455    0.3365
   1 ->  3    -0.0545   -1.1115    0.2745    1.1462    0.0836
   1 ->  4     0.3972   -0.9062    0.1362    0.9988    0.1258
   2 ->  3     1.4536   -0.8872   -0.5369    1.7856    0.0236
   2 ->  4    -2.3758    0.3190    0.2287    2.4080    0.4052
   3 ->  4     0.1223    0.9411   -0.1390    0.9591    0.0575

Singlet state velocity transition dipole moments:

 Transition      Px        Py        Pz       |P|    Osc. (a.u.) 
-----------------------------------------------------------------
   1 ->  2     0.1143   -0.0051   -0.0255    0.1173    0.1086
   1 ->  3     0.0009    0.0772   -0.0156    0.0788    0.0433
   1 ->  4    -0.0249    0.0933   -0.0145    0.0977    0.0336
   2 ->  3    -0.0213    0.0261   -0.0009    0.0337    0.0683
   2 ->  4     0.1775   -0.0168   -0.0214    0.1796    0.2051
   3 ->  4    -0.0270   -0.0887    0.0239    0.0958    0.0653

Singlet state magnetic transition dipole moments and rotational strengths:

 Transition      Lx        Ly        Lz        |L|    R(vel) (a.u.)
--------------------------------------------------------------------
   1 ->  2    -0.0739   -0.0584   -1.2296    1.2332    0.2756
   1 ->  3    -0.0942   -0.0899    0.2922    0.3199   -0.1213
   1 ->  4    -0.0996   -0.0815    0.5452    0.5601   -0.0688
   2 ->  3    -0.0181   -0.0135    0.2967    0.2976   -0.0199
   2 ->  4    -0.0647   -0.2084   -1.1071    1.1284    0.1500
   3 ->  4     0.1263    0.1185   -0.0638    0.1846   -0.1649

Singlet state electric quadrupole moments (Cartesian):
Operator origin (a.u.):    -0.003384,     0.105336,    -0.068528 

 Root     Qxy        Qxz        Qyz        Qxx        Qyy        Qzz       R^2
--------------------------------------------------------------------------------------------
    1    30.5813    19.2453   -13.8054   -118.3867   -38.3932   -61.0883   -217.8682
    2    30.5598    19.3877   -13.5981   -117.4687   -38.5583   -61.4975   -217.5245
    3    31.7424    18.2579   -13.6622   -115.6132   -38.3573   -61.2513   -215.2218
    4    29.3989    22.4839   -13.5282   -124.8080   -36.4131   -62.1490   -223.3701

Singlet state electric transition quadrupole moments (Cartesian):

 Transition     Qxy        Qxz        Qyz        Qxx        Qyy        Qzz       norm (a.u.)
--------------------------------------------------------------------------------------------
   1 ->  2     0.5066    -3.1835    -0.3243     6.5564    -0.8831     0.4265     7.3787
   1 ->  3     1.8228    -1.5803     0.1111     3.9723    -0.8901     0.2812     4.7416
   1 ->  4     0.8068    -0.7117    -0.0271     1.6634    -0.5310     0.1928     2.0602
   2 ->  3    -0.1350     2.6281     0.4467    -3.5640    -0.7148    -0.5439     4.5425
   2 ->  4    -0.2245    -1.9244    -0.2160     4.5795    -0.8028     0.0306     5.0416
   3 ->  4    -1.4108     0.9934    -0.1794    -3.0699     1.0281    -0.1675     3.6767

Building Xtilde...

Building Z-vector RHS...

Solving CPSCF equations
Using DIIS solver

 Iter         Residual      
------  --------------------
    1      0.189395903590
    2      0.157678136708
    3      0.029699281056
    4      0.021651716188
    5      0.005175979928
    6      0.002273965438
    7      0.000841537209
    8      0.000521255600
    9      0.000157313323
   10      0.000077699060

CPSCF converged

Building X...

Building Xtilde...

Building Z-vector RHS...

Solving CPSCF equations
Using DIIS solver

 Iter         Residual      
------  --------------------
    1      0.112667679508
    2      0.072997744539
    3      0.039906576499
    4      0.017465529855
    5      0.006927994235
    6      0.003403098701
    7      0.001294221384
    8      0.000377427899
    9      0.000142761914
   10      0.000059683786

CPSCF converged

Building X...

Building Xtilde...

Building Z-vector RHS...

Solving CPSCF equations
Using DIIS solver

 Iter         Residual      
------  --------------------
    1      0.272541155330
    2      0.229741821215
    3      0.031228604955
    4      0.020247773420
    5      0.008260334229
    6      0.003877054268
    7      0.001427813513
    8      0.000452219222
    9      0.000175191962
   10      0.000071763341

CPSCF converged

Building X...

Lower state energy:      -419.8824240308
Upper state energy:      -419.8713325615
Energy difference:          0.0110914692
 Energy calculation finished, energy:  0.000000000E+00

Converting Cartesians to HDLC

Converting Cartesians to HDLC

Converting Cartesians to HDLC
 in dlf_makehessian...
Updating Hessian with the BFGS update, No    29
Testing convergence  in cycle   30
    Energy  0.0000E+00 Target: 1.0000E-06 converged?  yes
  Max step  3.8958E+00 Target: 1.8000E-03 converged?   no
  RMS step  5.5887E-01 Target: 1.2000E-03 converged?   no
  Max grad  1.8255E-01 Target: 4.5000E-04 converged?   no
  RMS grad  4.7488E-02 Target: 3.0000E-04 converged?   no

Converting HDLC to Cartesians
DFTD Energy:    -0.1454132 hartree

                      *** Start SCF Iterations ***

 Iter     DIIS Error       Energy change         Energy        Time(s)
------------------------------------------------------------------------
Initial temperature is 5000.000000
| Skip purify step
|    1     0.1190522082    -419.9261305617    -419.9261305617     0.12  
|    2     0.0293732470      +0.2329363698    -419.6931941920     0.11  
|    3     0.0174916538      -0.0156488359    -419.7088430279     0.10  
|    4     0.0044675632      -0.0101143035    -419.7189573314     0.10  
|    5     0.0019278955      -0.0007756967    -419.7197330281     0.08  
|    6     0.0006848028      -0.0001836495    -419.7199166776     0.08  
|    7     0.0003148223      -0.0000290339    -419.7199457116     0.07  
|    8     0.0001089038      -0.0000086095    -419.7199543211     0.06  
|    9     0.0000690105      -0.0000014872    -419.7199558083     0.13  
|   10     0.0000284491      -0.0000003714    -419.7199561798     0.05  
------------------------------------------------------------------------
FINAL ENERGY: -419.7199561798 a.u.
Fractional Occupation Entropy: 0.0000000000
Mermin Free Energy:            -419.7199561798
DISPERSION CONTRIBUTION TO ENERGY: -0.1454132372 a.u.
HOMO-LUMO GAP: 2.157 eV
CENTER OF MASS: {-0.013334, 0.029148, -0.018614} ANGS
DIPOLE MOMENT: {1.387569, 1.690246, 0.592446} (|D| = 2.265673) DEBYE

  Active Space Parameters
--------------------------------------------
Number of closed orbitals:              33
Number of active orbitals:               3
Number of virtual orbitals:            120
Number of molecular orbitals:          156
Number of basis functions:             166
Number of active electrons:              4
Number of alpha electrons:               2
Number of beta electrons:                2

  Orbital      Energy        Occupation
-----------------------------------------
     32       -0.416944        1.000000
     33       -0.401160        1.000000
     34       -0.269478        0.666667
     35       -0.199490        0.666667
     36       -0.120230        0.666667
     37        0.117060        0.000000
     38        0.170215        0.000000

  CAS Parameters
--------------------------------------------
Number of determinants:                  9
Number of singlet CSFs:                  6
Number of doublet CSFs:                  0
Number of triplet CSFs:                  3
Number of quartet CSFs:                  0
Number of quintet CSFs:                  0
Number of sextet CSFs:                   0
Number of septet CSFs:                   0
Number of singlet states:                4
Number of doublet states:                0
Number of triplet states:                0
Number of quartet states:                0
Number of quintet states:                0
Number of sextet states:                 0
Number of septet states:                 0
Using the hard-coded solver

Singlet state  1 energy:       -420.00450010476061

       -0.97261933117364  X34 X35
        0.21396060327437  X34 X36
       -0.05123384895888  X34 B35 A36
       -0.05123384895888  X34 A35 B36
        0.04936842779837  X35 X36

Singlet state  2 energy:       -419.89049355482126

       -0.67523403297553  X34 B35 A36
       -0.67523403297553  X34 A35 B36
        0.19177145709067  B34 A35 X36
        0.19177145709067  A34 B35 X36
       -0.07187873843896  X35 X36
        0.05890715875476  X34 X35
        0.04632566086552  B34 X35 A36
        0.04632566086552  A34 X35 B36
       -0.04045587488165  X34 X36

Singlet state  3 energy:       -419.87602511000040

        0.70788216671577  X34 X36
       -0.45615342282492  B34 X35 A36
       -0.45615342282492  A34 X35 B36
       -0.23340286115355  X35 X36
        0.16198603369260  X34 X35
       -0.02973777208944  X34 B35 A36
       -0.02973777208944  X34 A35 B36

Singlet state  4 energy:       -419.78950649480947

       -0.54178776240808  X34 X36
       -0.52517354150720  B34 X35 A36
       -0.52517354150720  A34 X35 B36
        0.36477492863407  X35 X36
       -0.07774803182250  X34 X35
       -0.06450538208551  B34 A35 X36
       -0.06450538208551  A34 B35 X36
       -0.06092671605363  X34 B35 A36
       -0.06092671605363  X34 A35 B36

  Root   Mult.   Total Energy (a.u.)   Ex. Energy (a.u.)     Ex. Energy (eV)     Ex. Energy (nm)
-------------------------------------------------------------------------------------------------
     1  singlet       -420.00450010
     2  singlet       -419.89049355          0.11400655          3.10227555        399.65573201
     3  singlet       -419.87602511          0.12847499          3.49598190        354.64777605
     4  singlet       -419.78950649          0.21499361          5.85027282        211.92895538

Singlet state dipole moments:

  Root       Dx         Dy         Dz         |D|  (Debye)
------------------------------------------------------------
     1     1.4473     1.6797     0.6654     2.3149
     2    -0.2076     2.8176     0.4726     2.8645
     3     1.0057     1.2097     0.8292     1.7783
     4     4.7884     2.9575    -0.2104     5.6321

Singlet state electronic transitions:

 Transition      Tx        Ty        Tz       |T|    Osc. (a.u.) 
-----------------------------------------------------------------
   1 ->  2     2.2915   -0.3884   -0.4374    2.3650    0.4251
   1 ->  3    -0.3066   -0.9596    0.2517    1.0384    0.0924
   1 ->  4    -0.0454   -1.0232    0.2036    1.0443    0.1563
   2 ->  3    -0.3956    0.6093    0.4198    0.8391    0.0068
   2 ->  4     2.8603   -0.4885   -0.2768    2.9149    0.5720
   3 ->  4     0.2390    0.4446   -0.0851    0.5119    0.0151

Singlet state velocity transition dipole moments:

 Transition      Px        Py        Pz       |P|    Osc. (a.u.) 
-----------------------------------------------------------------
   1 ->  2    -0.1573    0.0279    0.0264    0.1619    0.1533
   1 ->  3     0.0252    0.0970   -0.0206    0.1023    0.0544
   1 ->  4     0.0127    0.1139   -0.0206    0.1164    0.0420
   2 ->  3     0.0177   -0.0289   -0.0037    0.0341    0.0536
   2 ->  4    -0.1967    0.0249    0.0164    0.1990    0.2613
   3 ->  4    -0.0283   -0.0797    0.0200    0.0869    0.0582

Singlet state magnetic transition dipole moments and rotational strengths:

 Transition      Lx        Ly        Lz        |L|    R(vel) (a.u.)
--------------------------------------------------------------------
   1 ->  2     0.0772    0.1187    1.6218    1.6280    0.2978
   1 ->  3    -0.1072   -0.0741    0.2167    0.2528   -0.1117
   1 ->  4    -0.1140   -0.0729    0.4213    0.4425   -0.0858
   2 ->  3     0.0003    0.0094   -0.4736    0.4736    0.1039
   2 ->  4     0.0500    0.1865    1.3519    1.3656    0.1679
   3 ->  4     0.0980    0.0643   -0.0488    0.1270   -0.1026

Singlet state electric quadrupole moments (Cartesian):
Operator origin (a.u.):    -0.025198,     0.055082,    -0.035176 

 Root     Qxy        Qxz        Qyz        Qxx        Qyy        Qzz       R^2
--------------------------------------------------------------------------------------------
    1    45.9628    11.9208    -5.6113   -97.0189   -65.7449   -43.6609   -206.4247
    2    46.0476    12.0849    -5.3751   -95.7615   -65.8013   -44.0445   -205.6073
    3    46.7549    11.7019    -5.3657   -94.5895   -65.5421   -44.1000   -204.2316
    4    45.3380    14.2108    -5.4042   -99.9916   -64.3700   -44.4986   -208.8602

Singlet state electric transition quadrupole moments (Cartesian):

 Transition     Qxy        Qxz        Qyz        Qxx        Qyy        Qzz       norm (a.u.)
--------------------------------------------------------------------------------------------
   1 ->  2    -0.1279     2.7081     0.2804    -5.4577     0.5332    -0.3412     6.1332
   1 ->  3     1.3555    -1.3359     0.1172     3.1954    -0.6615     0.1731     3.7834
   1 ->  4     0.9022    -1.0329     0.0088     2.0102    -0.5748     0.2403     2.5120
   2 ->  3     0.4296    -1.8192    -0.4102     2.3736     0.7642     0.4251     3.1719
   2 ->  4     0.5014     2.2238     0.1657    -5.3441     0.9070    -0.0913     5.8834
   3 ->  4    -1.1353     0.5926    -0.2473    -1.8957     0.6157    -0.0405     2.3823

Building Xtilde...

Building Z-vector RHS...

Solving CPSCF equations
Using DIIS solver

 Iter         Residual      
------  --------------------
    1      0.183578477293
    2      0.154893295284
    3      0.025980956961
    4      0.014520900776
    5      0.003933528025
    6      0.002365188848
    7      0.001065120968
    8      0.000509069329
    9      0.000191870315
   10      0.000077105421

CPSCF converged

Building X...

Building Xtilde...

Building Z-vector RHS...

Solving CPSCF equations
Using DIIS solver

 Iter         Residual      
------  --------------------
    1      0.148469275121
    2      0.114730000212
    3      0.038992928272
    4      0.018697023745
    5      0.007809001087
    6      0.004676276831
    7      0.001397219066
    8      0.000539203736
    9      0.000173812799
   10      0.000082550138

CPSCF converged

Building X...

Building Xtilde...

Building Z-vector RHS...

Solving CPSCF equations
Using DIIS solver

 Iter         Residual      
------  --------------------
    1      0.226543915275
    2      0.206264959713
    3      0.039443231849
    4      0.025737614668
    5      0.009591084905
    6      0.005743590932
    7      0.001890063309
    8      0.000653881345
    9      0.000278392831
   10      0.000092267293

CPSCF converged

Building X...

Lower state energy:      -419.8904935548
Upper state energy:      -419.8760251100
Energy difference:          0.0144684448
 Energy calculation finished, energy:  0.000000000E+00

Converting Cartesians to HDLC

Converting Cartesians to HDLC

Converting Cartesians to HDLC
 in dlf_makehessian...
Updating Hessian with the BFGS update, No    30
Testing convergence  in cycle   31
    Energy  0.0000E+00 Target: 1.0000E-06 converged?  yes
  Max step  3.8716E+00 Target: 1.8000E-03 converged?   no
  RMS step  5.5535E-01 Target: 1.2000E-03 converged?   no
  Max grad  1.2321E-01 Target: 4.5000E-04 converged?   no
  RMS grad  4.9637E-02 Target: 3.0000E-04 converged?   no

Converting HDLC to Cartesians
DFTD Energy:    -0.1446199 hartree

                      *** Start SCF Iterations ***

 Iter     DIIS Error       Energy change         Energy        Time(s)
------------------------------------------------------------------------
Initial temperature is 5000.000000
| Skip purify step
|    1     0.1383463258    -419.8188547489    -419.8188547489     0.12  
|    2     0.0282397424      +0.1301635772    -419.6886911718     0.11  
|    3     0.0173235525      -0.0177013486    -419.7063925203     0.10  
|    4     0.0051853196      -0.0099420897    -419.7163346100     0.09  
|    5     0.0023545579      -0.0010773689    -419.7174119789     0.08  
|    6     0.0008553121      -0.0003228733    -419.7177348522     0.08  
|    7     0.0003282686      -0.0000485807    -419.7177834329     0.07  
|    8     0.0001414737      -0.0000135406    -419.7177969735     0.07  
|    9     0.0000511451      -0.0000014499    -419.7177984234     0.13  
|   10     0.0000243187      -0.0000003030    -419.7177987263     0.05  
------------------------------------------------------------------------
FINAL ENERGY: -419.7177987263 a.u.
Fractional Occupation Entropy: 0.0000000000
Mermin Free Energy:            -419.7177987263
DISPERSION CONTRIBUTION TO ENERGY: -0.1446199180 a.u.
HOMO-LUMO GAP: 1.500 eV
CENTER OF MASS: {-0.001799, 0.054637, -0.036244} ANGS
DIPOLE MOMENT: {1.091507, 1.411867, 0.711057} (|D| = 1.921031) DEBYE

  Active Space Parameters
--------------------------------------------
Number of closed orbitals:              33
Number of active orbitals:               3
Number of virtual orbitals:            120
Number of molecular orbitals:          156
Number of basis functions:             166
Number of active electrons:              4
Number of alpha electrons:               2
Number of beta electrons:                2

  Orbital      Energy        Occupation
-----------------------------------------
     32       -0.418104        1.000000
     33       -0.393396        1.000000
     34       -0.257071        0.666667
     35       -0.194472        0.666667
     36       -0.139366        0.666667
     37        0.114667        0.000000
     38        0.168679        0.000000

  CAS Parameters
--------------------------------------------
Number of determinants:                  9
Number of singlet CSFs:                  6
Number of doublet CSFs:                  0
Number of triplet CSFs:                  3
Number of quartet CSFs:                  0
Number of quintet CSFs:                  0
Number of sextet CSFs:                   0
Number of septet CSFs:                   0
Number of singlet states:                4
Number of doublet states:                0
Number of triplet states:                0
Number of quartet states:                0
Number of quintet states:                0
Number of sextet states:                 0
Number of septet states:                 0
Using the hard-coded solver

Singlet state  1 energy:       -419.96781307374027

        0.92341796018641  X34 X35
       -0.34601272644387  X34 X36
        0.10120601700495  B34 X35 A36
        0.10120601700495  A34 X35 B36
        0.04795702160490  X34 B35 A36
        0.04795702160490  X34 A35 B36
       -0.04713387406342  X35 X36

Singlet state  2 energy:       -419.88270931587516

       -0.63463039225787  X34 B35 A36
       -0.63463039225787  X34 A35 B36
        0.24955231214643  B34 A35 X36
        0.24955231214643  A34 B35 X36
        0.17313240804532  B34 X35 A36
        0.17313240804532  A34 X35 B36
       -0.09595609505877  X35 X36
        0.02745231823767  X34 X35

Singlet state  3 energy:       -419.87193544209640

       -0.70276336640689  X34 X36
        0.36621999482368  B34 X35 A36
        0.36621999482368  A34 X35 B36
       -0.33484205905036  X34 X35
        0.32793537792108  X35 X36
        0.08651385031737  X34 B35 A36
        0.08651385031737  X34 A35 B36
        0.04036937220433  B34 A35 X36
        0.04036937220433  A34 B35 X36

Singlet state  4 energy:       -419.77829124031871

        0.54691339001112  B34 X35 A36
        0.54691339001112  A34 X35 B36
       -0.42457484182455  X35 X36
        0.40694301179183  X34 X36
        0.15654068447822  X34 B35 A36
        0.15654068447822  X34 A35 B36
       -0.05851891714664  B34 A35 X36
       -0.05851891714664  A34 B35 X36

  Root   Mult.   Total Energy (a.u.)   Ex. Energy (a.u.)     Ex. Energy (eV)     Ex. Energy (nm)
-------------------------------------------------------------------------------------------------
     1  singlet       -419.96781307
     2  singlet       -419.88270932          0.08510376          2.31579069        535.38612528
     3  singlet       -419.87193544          0.09587763          2.60896267        475.22420390
     4  singlet       -419.77829124          0.18952183          5.15715063        240.41225408

Singlet state dipole moments:

  Root       Dx         Dy         Dz         |D|  (Debye)
------------------------------------------------------------
     1     2.2849     1.4444     0.7416     2.8031
     2    -0.8350     2.8151     0.4672     2.9733
     3     0.2913     1.3192     1.1260     1.7587
     4     4.4644     4.4476    -0.6336     6.3335

Singlet state electronic transitions:

 Transition      Tx        Ty        Tz       |T|    Osc. (a.u.) 
-----------------------------------------------------------------
   1 ->  2    -2.4021    0.0827    0.4982    2.4546    0.3418
   1 ->  3    -0.0723   -1.1111    0.2771    1.1474    0.0842
   1 ->  4     0.3847   -0.9053    0.1363    0.9930    0.1246
   2 ->  3     1.4293   -0.8787   -0.5365    1.7615    0.0223
   2 ->  4    -2.3897    0.3220    0.2345    2.4227    0.4086
   3 ->  4     0.1214    0.9373   -0.1402    0.9554    0.0570

Singlet state velocity transition dipole moments:

 Transition      Px        Py        Pz       |P|    Osc. (a.u.) 
-----------------------------------------------------------------
   1 ->  2     0.1157   -0.0061   -0.0258    0.1187    0.1104
   1 ->  3     0.0019    0.0775   -0.0159    0.0791    0.0436
   1 ->  4    -0.0238    0.0931   -0.0145    0.0972    0.0333
   2 ->  3    -0.0209    0.0259   -0.0008    0.0333    0.0684
   2 ->  4     0.1779   -0.0169   -0.0217    0.1800    0.2069
   3 ->  4    -0.0267   -0.0885    0.0238    0.0954    0.0648

Singlet state magnetic transition dipole moments and rotational strengths:

 Transition      Lx        Ly        Lz        |L|    R(vel) (a.u.)
--------------------------------------------------------------------
   1 ->  2    -0.0733   -0.0603   -1.2327    1.2364    0.2776
   1 ->  3    -0.0955   -0.0910    0.2892    0.3179   -0.1233
   1 ->  4    -0.1002   -0.0824    0.5436    0.5589   -0.0696
   2 ->  3    -0.0181   -0.0140    0.2959    0.2968   -0.0205
   2 ->  4    -0.0653   -0.2084   -1.1101    1.1314    0.1530
   3 ->  4     0.1262    0.1179   -0.0729    0.1874   -0.1658

Singlet state electric quadrupole moments (Cartesian):
Operator origin (a.u.):    -0.003400,     0.103249,    -0.068491 

 Root     Qxy        Qxz        Qyz        Qxx        Qyy        Qzz       R^2
--------------------------------------------------------------------------------------------
    1    30.7530    19.5822   -13.9636   -118.8415   -38.6201   -60.9464   -218.4080
    2    30.7311    19.7109   -13.7618   -117.9083   -38.7685   -61.3528   -218.0296
    3    31.8977    18.6316   -13.8150   -116.1192   -38.5771   -61.1197   -215.8160
    4    29.5909    22.8220   -13.6918   -125.2577   -36.6442   -62.0132   -223.9150

Singlet state electric transition quadrupole moments (Cartesian):

 Transition     Qxy        Qxz        Qyz        Qxx        Qyy        Qzz       norm (a.u.)
--------------------------------------------------------------------------------------------
   1 ->  2     0.4796    -3.1854    -0.3254     6.5711    -0.8781     0.4284     7.3903
   1 ->  3     1.8082    -1.6030     0.1133     4.0149    -0.8850     0.2847     4.7787
   1 ->  4     0.7987    -0.7218    -0.0243     1.6799    -0.5269     0.1947     2.0729
   2 ->  3    -0.1424     2.6229     0.4472    -3.5638    -0.7069    -0.5471     4.5387
   2 ->  4    -0.2279    -1.9502    -0.2185     4.6546    -0.8122     0.0355     5.1214
   3 ->  4    -1.4044     0.9975    -0.1839    -3.0677     1.0139    -0.1703     3.6700

Building Xtilde...

Building Z-vector RHS...

Solving CPSCF equations
Using DIIS solver

 Iter         Residual      
------  --------------------
    1      0.189824470481
    2      0.157525626997
    3      0.029500311468
    4      0.021368029404
    5      0.005211128691
    6      0.002271383567
    7      0.000843938297
    8      0.000523613949
    9      0.000158760260
   10      0.000078747786

CPSCF converged

Building X...

Building Xtilde...

Building Z-vector RHS...

Solving CPSCF equations
Using DIIS solver

 Iter         Residual      
------  --------------------
    1      0.113286885401
    2      0.074081678220
    3      0.039702857092
    4      0.017354142084
    5      0.006950135857
    6      0.003449455879
    7      0.001284064798
    8      0.000377691688
    9      0.000141688638
   10      0.000059170777

CPSCF converged

Building X...

Building Xtilde...

Building Z-vector RHS...

Solving CPSCF equations
Using DIIS solver

 Iter         Residual      
------  --------------------
    1      0.271164108417
    2      0.228249951623
    3      0.031498702962
    4      0.020475717823
    5      0.008348057015
    6      0.003925381751
    7      0.001437545672
    8      0.000458563846
    9      0.000176417421
   10      0.000072365815

CPSCF converged

Building X...

Lower state energy:      -419.8827093159
Upper state energy:      -419.8719354421
Energy difference:          0.0107738738
 Energy calculation finished, energy:  0.000000000E+00

Converting Cartesians to HDLC

Converting Cartesians to HDLC

Converting Cartesians to HDLC
 in dlf_makehessian...
Updating Hessian with the BFGS update, No    31
Testing convergence  in cycle   32
    Energy  0.0000E+00 Target: 1.0000E-06 converged?  yes
  Max step  3.8316E+00 Target: 1.8000E-03 converged?   no
  RMS step  5.4952E-01 Target: 1.2000E-03 converged?   no
  Max grad  1.7941E-01 Target: 4.5000E-04 converged?   no
  RMS grad  4.6491E-02 Target: 3.0000E-04 converged?   no

Converting HDLC to Cartesians
DFTD Energy:    -0.1453644 hartree

                      *** Start SCF Iterations ***

 Iter     DIIS Error       Energy change         Energy        Time(s)
------------------------------------------------------------------------
Initial temperature is 5000.000000
| Skip purify step
|    1     0.1186369853    -419.9253000032    -419.9253000032     0.12  
|    2     0.0291240405      +0.2317204959    -419.6935795073     0.11  
|    3     0.0172116378      -0.0155137259    -419.7090932332     0.10  
|    4     0.0044745806      -0.0098788106    -419.7189720437     0.09  
|    5     0.0019077085      -0.0007652582    -419.7197373019     0.08  
|    6     0.0006736310      -0.0001800373    -419.7199173393     0.08  
|    7     0.0003133543      -0.0000283188    -419.7199456581     0.07  
|    8     0.0001084042      -0.0000083119    -419.7199539700     0.06  
|    9     0.0000688703      -0.0000014311    -419.7199554011     0.13  
|   10     0.0000285973      -0.0000003576    -419.7199557586     0.05  
------------------------------------------------------------------------
FINAL ENERGY: -419.7199557586 a.u.
Fractional Occupation Entropy: 0.0000000000
Mermin Free Energy:            -419.7199557586
DISPERSION CONTRIBUTION TO ENERGY: -0.1453643729 a.u.
HOMO-LUMO GAP: 2.151 eV
CENTER OF MASS: {-0.013331, 0.028981, -0.018956} ANGS
DIPOLE MOMENT: {1.405238, 1.698892, 0.593384} (|D| = 2.283207) DEBYE

  Active Space Parameters
--------------------------------------------
Number of closed orbitals:              33
Number of active orbitals:               3
Number of virtual orbitals:            120
Number of molecular orbitals:          156
Number of basis functions:             166
Number of active electrons:              4
Number of alpha electrons:               2
Number of beta electrons:                2

  Orbital      Energy        Occupation
-----------------------------------------
     32       -0.416919        1.000000
     33       -0.401115        1.000000
     34       -0.269373        0.666667
     35       -0.199471        0.666667
     36       -0.120409        0.666667
     37        0.116626        0.000000
     38        0.170185        0.000000

  CAS Parameters
--------------------------------------------
Number of determinants:                  9
Number of singlet CSFs:                  6
Number of doublet CSFs:                  0
Number of triplet CSFs:                  3
Number of quartet CSFs:                  0
Number of quintet CSFs:                  0
Number of sextet CSFs:                   0
Number of septet CSFs:                   0
Number of singlet states:                4
Number of doublet states:                0
Number of triplet states:                0
Number of quartet states:                0
Number of quintet states:                0
Number of sextet states:                 0
Number of septet states:                 0
Using the hard-coded solver

Singlet state  1 energy:       -420.00425261460265

       -0.97233954679958  X34 X35
        0.21543426931274  X34 X36
       -0.05085873478542  X34 B35 A36
       -0.05085873478542  X34 A35 B36
        0.04932914581518  X35 X36

Singlet state  2 energy:       -419.89017165313368

       -0.67506397770186  X34 B35 A36
       -0.67506397770186  X34 A35 B36
        0.19341658780061  B34 A35 X36
        0.19341658780061  A34 B35 X36
       -0.07192509954848  X35 X36
        0.05857589162268  X34 X35
        0.04256319137325  B34 X35 A36
        0.04256319137325  A34 X35 B36
       -0.03911129762128  X34 X36

Singlet state  3 energy:       -419.87624319712745

        0.70740056013437  X34 X36
       -0.45662150456103  B34 X35 A36
       -0.45662150456103  A34 X35 B36
       -0.23333134628698  X35 X36
        0.16263698317770  X34 X35
       -0.02626166150298  X34 B35 A36
       -0.02626166150298  X34 A35 B36

Singlet state  4 energy:       -419.78907070072762

       -0.54098814832335  X34 X36
       -0.52503019276850  B34 X35 A36
       -0.52503019276850  A34 X35 B36
        0.36644139375242  X35 X36
       -0.07853076589452  X34 X35
       -0.06549855462562  B34 A35 X36
       -0.06549855462562  A34 B35 X36
       -0.05912664024505  X34 B35 A36
       -0.05912664024505  X34 A35 B36

  Root   Mult.   Total Energy (a.u.)   Ex. Energy (a.u.)     Ex. Energy (eV)     Ex. Energy (nm)
-------------------------------------------------------------------------------------------------
     1  singlet       -420.00425261
     2  singlet       -419.89017165          0.11408096          3.10430039        399.39504877
     3  singlet       -419.87624320          0.12800942          3.48331290        355.93764950
     4  singlet       -419.78907070          0.21518191          5.85539683        211.74349809

Singlet state dipole moments:

  Root       Dx         Dy         Dz         |D|  (Debye)
------------------------------------------------------------
     1     1.4386     1.6761     0.6696     2.3080
     2    -0.1725     2.8341     0.4772     2.8792
     3     1.0349     1.2081     0.8233     1.7912
     4     4.7799     2.9832    -0.2163     5.6386

Singlet state electronic transitions:

 Transition      Tx        Ty        Tz       |T|    Osc. (a.u.) 
-----------------------------------------------------------------
   1 ->  2     2.2983   -0.3880   -0.4388    2.3717    0.4278
   1 ->  3    -0.3126   -0.9584    0.2555    1.0399    0.0923
   1 ->  4    -0.0445   -1.0201    0.2053    1.0415    0.1556
   2 ->  3    -0.4033    0.5980    0.4224    0.8358    0.0065
   2 ->  4     2.8674   -0.4840   -0.2807    2.9215    0.5753
   3 ->  4     0.2260    0.4476   -0.0866    0.5089    0.0150

Singlet state velocity transition dipole moments:

 Transition      Px        Py        Pz       |P|    Osc. (a.u.) 
-----------------------------------------------------------------
   1 ->  2    -0.1577    0.0280    0.0265    0.1623    0.1540
   1 ->  3     0.0253    0.0967   -0.0208    0.1020    0.0542
   1 ->  4     0.0126    0.1133   -0.0208    0.1159    0.0416
   2 ->  3     0.0180   -0.0284   -0.0037    0.0338    0.0548
   2 ->  4    -0.1972    0.0245    0.0167    0.1994    0.2623
   3 ->  4    -0.0273   -0.0800    0.0202    0.0869    0.0578

Singlet state magnetic transition dipole moments and rotational strengths:

 Transition      Lx        Ly        Lz        |L|    R(vel) (a.u.)
--------------------------------------------------------------------
   1 ->  2     0.0765    0.1205    1.6200    1.6263    0.2998
   1 ->  3    -0.1074   -0.0749    0.2125    0.2496   -0.1123
   1 ->  4    -0.1140   -0.0736    0.4185    0.4400   -0.0859
   2 ->  3     0.0003    0.0086   -0.4696    0.4697    0.1086
   2 ->  4     0.0504    0.1881    1.3507    1.3646    0.1700
   3 ->  4     0.0981    0.0646   -0.0578    0.1309   -0.1034

Singlet state electric quadrupole moments (Cartesian):
Operator origin (a.u.):    -0.025192,     0.054765,    -0.035822 

 Root     Qxy        Qxz        Qyz        Qxx        Qyy        Qzz       R^2
--------------------------------------------------------------------------------------------
    1    46.0049    12.1689    -5.5674   -97.9264   -65.5221   -43.7508   -207.1992
    2    46.0713    12.3454    -5.3330   -96.7103   -65.5575   -44.1335   -206.4014
    3    46.7732    11.9741    -5.3181   -95.5483   -65.3077   -44.1930   -205.0490
    4    45.3390    14.4838    -5.3586   -100.9596   -64.1256   -44.5966   -209.6819

Singlet state electric transition quadrupole moments (Cartesian):

 Transition     Qxy        Qxz        Qyz        Qxx        Qyy        Qzz       norm (a.u.)
--------------------------------------------------------------------------------------------
   1 ->  2    -0.1317     2.7226     0.2857    -5.4944     0.5419    -0.3460     6.1736
   1 ->  3     1.3675    -1.3574     0.1176     3.2418    -0.6634     0.1779     3.8351
   1 ->  4     0.9125    -1.0428     0.0089     2.0306    -0.5731     0.2432     2.5360
   2 ->  3     0.4476    -1.8452    -0.4179     2.4160     0.7523     0.4304     3.2200
   2 ->  4     0.4940     2.2444     0.1683    -5.4005     0.9160    -0.0974     5.9434
   3 ->  4    -1.1408     0.5937    -0.2483    -1.8908     0.6118    -0.0441     2.3806

Building Xtilde...

Building Z-vector RHS...

Solving CPSCF equations
Using DIIS solver

 Iter         Residual      
------  --------------------
    1      0.183443548383
    2      0.154542266169
    3      0.025996788407
    4      0.014473798208
    5      0.003960567236
    6      0.002370355501
    7      0.001075911542
    8      0.000518057589
    9      0.000190417891
   10      0.000077049770

CPSCF converged

Building X...

Building Xtilde...

Building Z-vector RHS...

Solving CPSCF equations
Using DIIS solver

 Iter         Residual      
------  --------------------
    1      0.148242753645
    2      0.114741092511
    3      0.038458387519
    4      0.018504104778
    5      0.007742923130
    6      0.004659499726
    7      0.001392340389
    8      0.000536821170
    9      0.000174127393
   10      0.000083130284

CPSCF converged

Building X...

Building Xtilde...

Building Z-vector RHS...

Solving CPSCF equations
Using DIIS solver

 Iter         Residual      
------  --------------------
    1      0.225805554219
    2      0.203817091405
    3      0.039484411608
    4      0.025709221324
    5      0.009554406326
    6      0.005714332049
    7      0.001895562236
    8      0.000649948009
    9      0.000278895482
   10      0.000092776413

CPSCF converged

Building X...

Lower state energy:      -419.8901716531
Upper state energy:      -419.8762431971
Energy difference:          0.0139284560
 Energy calculation finished, energy:  0.000000000E+00

Converting Cartesians to HDLC

Converting Cartesians to HDLC

Converting Cartesians to HDLC
 in dlf_makehessian...
Updating Hessian with the BFGS update, No    32
Testing convergence  in cycle   33
    Energy  0.0000E+00 Target: 1.0000E-06 converged?  yes
  Max step  3.8083E+00 Target: 1.8000E-03 converged?   no
  RMS step  5.4610E-01 Target: 1.2000E-03 converged?   no
  Max grad  1.2292E-01 Target: 4.5000E-04 converged?   no
  RMS grad  4.9310E-02 Target: 3.0000E-04 converged?   no

Converting HDLC to Cartesians
DFTD Energy:    -0.1446035 hartree

                      *** Start SCF Iterations ***

 Iter     DIIS Error       Energy change         Energy        Time(s)
------------------------------------------------------------------------
Initial temperature is 5000.000000
| Skip purify step
|    1     0.1357753120    -419.8233609141    -419.8233609141     0.12  
|    2     0.0279289200      +0.1337377884    -419.6896231257     0.11  
|    3     0.0170477032      -0.0174761992    -419.7070993249     0.10  
|    4     0.0051583399      -0.0097182573    -419.7168175822     0.09  
|    5     0.0023508607      -0.0010657062    -419.7178832884     0.08  
|    6     0.0008415387      -0.0003188689    -419.7182021574     0.08  
|    7     0.0003262063      -0.0000477442    -419.7182499016     0.07  
|    8     0.0001403159      -0.0000132973    -419.7182631989     0.07  
|    9     0.0000500265      -0.0000014353    -419.7182646342     0.13  
|   10     0.0000243523      -0.0000003029    -419.7182649372     0.05  
------------------------------------------------------------------------
FINAL ENERGY: -419.7182649372 a.u.
Fractional Occupation Entropy: 0.0000000000
Mermin Free Energy:            -419.7182649372
DISPERSION CONTRIBUTION TO ENERGY: -0.1446034824 a.u.
HOMO-LUMO GAP: 1.513 eV
CENTER OF MASS: {-0.001838, 0.053533, -0.036214} ANGS
DIPOLE MOMENT: {1.105191, 1.431872, 0.712693} (|D| = 1.944128) DEBYE

  Active Space Parameters
--------------------------------------------
Number of closed orbitals:              33
Number of active orbitals:               3
Number of virtual orbitals:            120
Number of molecular orbitals:          156
Number of basis functions:             166
Number of active electrons:              4
Number of alpha electrons:               2
Number of beta electrons:                2

  Orbital      Energy        Occupation
-----------------------------------------
     32       -0.417979        1.000000
     33       -0.393565        1.000000
     34       -0.257250        0.666667
     35       -0.194835        0.666667
     36       -0.139227        0.666667
     37        0.114399        0.000000
     38        0.168769        0.000000

  CAS Parameters
--------------------------------------------
Number of determinants:                  9
Number of singlet CSFs:                  6
Number of doublet CSFs:                  0
Number of triplet CSFs:                  3
Number of quartet CSFs:                  0
Number of quintet CSFs:                  0
Number of sextet CSFs:                   0
Number of septet CSFs:                   0
Number of singlet states:                4
Number of doublet states:                0
Number of triplet states:                0
Number of quartet states:                0
Number of quintet states:                0
Number of sextet states:                 0
Number of septet states:                 0
Using the hard-coded solver

Singlet state  1 energy:       -419.96875539429340

        0.92474602200871  X34 X35
       -0.34352999435483  X34 X36
        0.09979995788472  B34 X35 A36
        0.09979995788472  A34 X35 B36
       -0.04736550916551  X35 X36
        0.04713477702339  X34 B35 A36
        0.04713477702339  X34 A35 B36

Singlet state  2 energy:       -419.88294493362883

       -0.63555411673289  X34 B35 A36
       -0.63555411673288  X34 A35 B36
        0.24926489766381  B34 A35 X36
        0.24926489766381  A34 B35 X36
        0.16948739434967  B34 X35 A36
        0.16948739434967  A34 X35 B36
       -0.09800714303598  X35 X36
        0.02859933765693  X34 X35

Singlet state  3 energy:       -419.87251765279251

       -0.70176252394168  X34 X36
        0.37043591561348  B34 X35 A36
        0.37043591561348  A34 X35 B36
       -0.33149676458897  X34 X35
        0.32538360474205  X35 X36
        0.08311074293540  X34 B35 A36
        0.08311074293540  X34 A35 B36
        0.04185951796052  B34 A35 X36
        0.04185951796052  A34 B35 X36

Singlet state  4 energy:       -419.77890496243111

        0.54539403071164  B34 X35 A36
        0.54539403071164  A34 X35 B36
       -0.42666762868373  X35 X36
        0.40999948721903  X34 X36
        0.15541745820822  X34 B35 A36
        0.15541745820822  X34 A35 B36
       -0.05751992615516  B34 A35 X36
       -0.05751992615516  A34 B35 X36

  Root   Mult.   Total Energy (a.u.)   Ex. Energy (a.u.)     Ex. Energy (eV)     Ex. Energy (nm)
-------------------------------------------------------------------------------------------------
     1  singlet       -419.96875539
     2  singlet       -419.88294493          0.08581046          2.33502105        530.97688577
     3  singlet       -419.87251765          0.09623774          2.61876175        473.44597306
     4  singlet       -419.77890496          0.18985043          5.16609224        239.99614182

Singlet state dipole moments:

  Root       Dx         Dy         Dz         |D|  (Debye)
------------------------------------------------------------
     1     2.2670     1.4680     0.7423     2.8010
     2    -0.8258     2.8605     0.4825     3.0162
     3     0.3550     1.3150     1.1098     1.7570
     4     4.5025     4.4249    -0.6308     6.3443

Singlet state electronic transitions:

 Transition      Tx        Ty        Tz       |T|    Osc. (a.u.) 
-----------------------------------------------------------------
   1 ->  2    -2.4105    0.0990    0.4991    2.4636    0.3472
   1 ->  3    -0.0899   -1.1104    0.2798    1.1486    0.0846
   1 ->  4     0.3719   -0.9045    0.1368    0.9875    0.1234
   2 ->  3     1.4053   -0.8692   -0.5362    1.7372    0.0210
   2 ->  4    -2.4041    0.3248    0.2403    2.4378    0.4122
   3 ->  4     0.1196    0.9328   -0.1412    0.9510    0.0564

Singlet state velocity transition dipole moments:

 Transition      Px        Py        Pz       |P|    Osc. (a.u.) 
-----------------------------------------------------------------
   1 ->  2     0.1171   -0.0070   -0.0259    0.1201    0.1121
   1 ->  3     0.0029    0.0778   -0.0161    0.0795    0.0438
   1 ->  4    -0.0228    0.0930   -0.0146    0.0968    0.0329
   2 ->  3    -0.0204    0.0257   -0.0007    0.0328    0.0688
   2 ->  4     0.1784   -0.0170   -0.0219    0.1805    0.2088
   3 ->  4    -0.0262   -0.0882    0.0238    0.0951    0.0644

Singlet state magnetic transition dipole moments and rotational strengths:

 Transition      Lx        Ly        Lz        |L|    R(vel) (a.u.)
--------------------------------------------------------------------
   1 ->  2    -0.0728   -0.0622   -1.2363    1.2400    0.2795
   1 ->  3    -0.0968   -0.0920    0.2861    0.3157   -0.1253
   1 ->  4    -0.1007   -0.0834    0.5418    0.5573   -0.0704
   2 ->  3    -0.0180   -0.0145    0.2951    0.2960   -0.0210
   2 ->  4    -0.0659   -0.2085   -1.1132    1.1345    0.1558
   3 ->  4     0.1260    0.1172   -0.0823    0.1907   -0.1666

Singlet state electric quadrupole moments (Cartesian):
Operator origin (a.u.):    -0.003473,     0.101164,    -0.068435 

 Root     Qxy        Qxz        Qyz        Qxx        Qyy        Qzz       R^2
--------------------------------------------------------------------------------------------
    1    30.9477    19.8945   -14.0968   -119.2375   -38.8872   -60.7819   -218.9066
    2    30.9231    20.0131   -13.9002   -118.2970   -39.0174   -61.1860   -218.5003
    3    32.0745    18.9835   -13.9423   -116.5712   -38.8361   -60.9663   -216.3736
    4    29.8021    23.1374   -13.8301   -125.6516   -36.9140   -61.8549   -224.4205

Singlet state electric transition quadrupole moments (Cartesian):

 Transition     Qxy        Qxz        Qyz        Qxx        Qyy        Qzz       norm (a.u.)
--------------------------------------------------------------------------------------------
   1 ->  2     0.4533    -3.1866    -0.3267     6.5837    -0.8733     0.4300     7.3999
   1 ->  3     1.7942    -1.6254     0.1158     4.0577    -0.8803     0.2880     4.8164
   1 ->  4     0.7918    -0.7328    -0.0215     1.6989    -0.5237     0.1968     2.0889
   2 ->  3    -0.1512     2.6191     0.4480    -3.5650    -0.6986    -0.5506     4.5369
   2 ->  4    -0.2317    -1.9758    -0.2209     4.7291    -0.8218     0.0404     5.2007
   3 ->  4    -1.3977     1.0000    -0.1887    -3.0620     0.9990    -0.1727     3.6597

Building Xtilde...

Building Z-vector RHS...

Solving CPSCF equations
Using DIIS solver

 Iter         Residual      
------  --------------------
    1      0.190231322648
    2      0.157378152658
    3      0.029283128996
    4      0.021046969498
    5      0.005246257506
    6      0.002269705757
    7      0.000847095409
    8      0.000526243631
    9      0.000160241796
   10      0.000079706388

CPSCF converged

Building X...

Building Xtilde...

Building Z-vector RHS...

Solving CPSCF equations
Using DIIS solver

 Iter         Residual      
------  --------------------
    1      0.113982831613
    2      0.075254659455
    3      0.039441643332
    4      0.017248802130
    5      0.006970869345
    6      0.003487639385
    7      0.001272128549
    8      0.000377674826
    9      0.000140595327
   10      0.000058684664

CPSCF converged

Building X...

Building Xtilde...

Building Z-vector RHS...

Solving CPSCF equations
Using DIIS solver

 Iter         Residual      
------  --------------------
    1      0.269717007622
    2      0.226614346457
    3      0.031770383323
    4      0.020697651273
    5      0.008425401372
    6      0.003971524724
    7      0.001447623863
    8      0.000464861439
    9      0.000177693693
   10      0.000072899600

CPSCF converged

Building X...

Lower state energy:      -419.8829449336
Upper state energy:      -419.8725176528
Energy difference:          0.0104272808
 Energy calculation finished, energy:  0.000000000E+00

Converting Cartesians to HDLC

Converting Cartesians to HDLC

Converting Cartesians to HDLC
 in dlf_makehessian...
Updating Hessian with the BFGS update, No    33
Testing convergence  in cycle   34
    Energy  0.0000E+00 Target: 1.0000E-06 converged?  yes
  Max step  3.7712E+00 Target: 1.8000E-03 converged?   no
  RMS step  5.4068E-01 Target: 1.2000E-03 converged?   no
  Max grad  1.7604E-01 Target: 4.5000E-04 converged?   no
  RMS grad  4.5501E-02 Target: 3.0000E-04 converged?   no

Converting HDLC to Cartesians
DFTD Energy:    -0.1453146 hartree

                      *** Start SCF Iterations ***

 Iter     DIIS Error       Energy change         Energy        Time(s)
------------------------------------------------------------------------
Initial temperature is 5000.000000
| Skip purify step
|    1     0.1173136391    -419.9249245577    -419.9249245577     0.12  
|    2     0.0288405228      +0.2309229855    -419.6940015723     0.11  
|    3     0.0169052604      -0.0153445432    -419.7093461155     0.10  
|    4     0.0044485866      -0.0096031532    -419.7189492686     0.09  
|    5     0.0018827891      -0.0007522445    -419.7197015132     0.08  
|    6     0.0006616139      -0.0001760390    -419.7198775522     0.08  
|    7     0.0003096998      -0.0000275295    -419.7199050816     0.07  
|    8     0.0001076851      -0.0000080005    -419.7199130822     0.06  
|    9     0.0000683058      -0.0000013759    -419.7199144580     0.13  
|   10     0.0000286811      -0.0000003431    -419.7199148012     0.05  
------------------------------------------------------------------------
FINAL ENERGY: -419.7199148012 a.u.
Fractional Occupation Entropy: 0.0000000000
Mermin Free Energy:            -419.7199148012
DISPERSION CONTRIBUTION TO ENERGY: -0.1453145795 a.u.
HOMO-LUMO GAP: 2.144 eV
CENTER OF MASS: {-0.013324, 0.028843, -0.019287} ANGS
DIPOLE MOMENT: {1.422370, 1.707888, 0.593390} (|D| = 2.300463) DEBYE

  Active Space Parameters
--------------------------------------------
Number of closed orbitals:              33
Number of active orbitals:               3
Number of virtual orbitals:            120
Number of molecular orbitals:          156
Number of basis functions:             166
Number of active electrons:              4
Number of alpha electrons:               2
Number of beta electrons:                2

  Orbital      Energy        Occupation
-----------------------------------------
     32       -0.416885        1.000000
     33       -0.401082        1.000000
     34       -0.269235        0.666667
     35       -0.199424        0.666667
     36       -0.120622        0.666667
     37        0.116187        0.000000
     38        0.170150        0.000000

  CAS Parameters
--------------------------------------------
Number of determinants:                  9
Number of singlet CSFs:                  6
Number of doublet CSFs:                  0
Number of triplet CSFs:                  3
Number of quartet CSFs:                  0
Number of quintet CSFs:                  0
Number of sextet CSFs:                   0
Number of septet CSFs:                   0
Number of singlet states:                4
Number of doublet states:                0
Number of triplet states:                0
Number of quartet states:                0
Number of quintet states:                0
Number of sextet states:                 0
Number of septet states:                 0
Using the hard-coded solver

Singlet state  1 energy:       -420.00388677802073

       -0.97200294773350  X34 X35
        0.21716474509487  X34 X36
       -0.05042476247552  X34 B35 A36
       -0.05042476247552  X34 A35 B36
        0.04930240219270  X35 X36

Singlet state  2 energy:       -419.88978126932182

       -0.67481826610762  X34 B35 A36
       -0.67481826610762  X34 A35 B36
        0.19522452885195  B34 A35 X36
        0.19522452885195  A34 B35 X36
       -0.07195002287694  X35 X36
        0.05814798229957  X34 X35
        0.03893066273056  B34 X35 A36
        0.03893066273056  A34 X35 B36
       -0.03776500344624  X34 X36

Singlet state  3 energy:       -419.87643519195444

        0.70701948846562  X34 X36
       -0.45688603323122  B34 X35 A36
       -0.45688603323122  A34 X35 B36
       -0.23344519642249  X35 X36
        0.16354589963565  X34 X35
       -0.02284470470045  X34 B35 A36
       -0.02284470470045  X34 A35 B36

Singlet state  4 energy:       -419.78855728778149

       -0.53989535220785  X34 X36
       -0.52502132198975  B34 X35 A36
       -0.52502132198975  A34 X35 B36
        0.36813361902660  X35 X36
       -0.07931664573824  X34 X35
       -0.06636843626526  B34 A35 X36
       -0.06636843626526  A34 B35 X36
       -0.05742473841143  X34 B35 A36
       -0.05742473841143  X34 A35 B36

  Root   Mult.   Total Energy (a.u.)   Ex. Energy (a.u.)     Ex. Energy (eV)     Ex. Energy (nm)
-------------------------------------------------------------------------------------------------
     1  singlet       -420.00388678
     2  singlet       -419.88978127          0.11410551          3.10496836        399.30912792
     3  singlet       -419.87643519          0.12745159          3.46813354        357.49552105
     4  singlet       -419.78855729          0.21532949          5.85941258        211.59837939

Singlet state dipole moments:

  Root       Dx         Dy         Dz         |D|  (Debye)
------------------------------------------------------------
     1     1.4307     1.6719     0.6737     2.3013
     2    -0.1380     2.8506     0.4807     2.8942
     3     1.0638     1.2071     0.8167     1.8044
     4     4.7703     3.0115    -0.2238     5.6458

Singlet state electronic transitions:

 Transition      Tx        Ty        Tz       |T|    Osc. (a.u.) 
-----------------------------------------------------------------
   1 ->  2     2.3056   -0.3869   -0.4402    2.3789    0.4305
   1 ->  3    -0.3178   -0.9572    0.2592    1.0414    0.0921
   1 ->  4    -0.0427   -1.0172    0.2070    1.0390    0.1550
   2 ->  3    -0.4138    0.5869    0.4253    0.8346    0.0062
   2 ->  4     2.8741   -0.4790   -0.2844    2.9276    0.5784
   3 ->  4     0.2126    0.4511   -0.0881    0.5065    0.0150

Singlet state velocity transition dipole moments:

 Transition      Px        Py        Pz       |P|    Osc. (a.u.) 
-----------------------------------------------------------------
   1 ->  2    -0.1580    0.0281    0.0266    0.1627    0.1547
   1 ->  3     0.0252    0.0962   -0.0211    0.1017    0.0541
   1 ->  4     0.0124    0.1128   -0.0210    0.1154    0.0412
   2 ->  3     0.0182   -0.0280   -0.0037    0.0336    0.0563
   2 ->  4    -0.1977    0.0241    0.0170    0.1999    0.2631
   3 ->  4    -0.0263   -0.0803    0.0203    0.0869    0.0573

Singlet state magnetic transition dipole moments and rotational strengths:

 Transition      Lx        Ly        Lz        |L|    R(vel) (a.u.)
--------------------------------------------------------------------
   1 ->  2     0.0758    0.1223    1.6178    1.6242    0.3016
   1 ->  3    -0.1075   -0.0757    0.2087    0.2467   -0.1129
   1 ->  4    -0.1140   -0.0743    0.4160    0.4377   -0.0861
   2 ->  3     0.0003    0.0078   -0.4656    0.4657    0.1137
   2 ->  4     0.0508    0.1897    1.3490    1.3632    0.1719
   3 ->  4     0.0983    0.0650   -0.0668    0.1354   -0.1042

Singlet state electric quadrupole moments (Cartesian):
Operator origin (a.u.):    -0.025178,     0.054505,    -0.036446 

 Root     Qxy        Qxz        Qyz        Qxx        Qyy        Qzz       R^2
--------------------------------------------------------------------------------------------
    1    46.0369    12.4254    -5.5303   -98.7816   -65.3040   -43.8539   -207.9395
    2    46.0834    12.6162    -5.2977   -97.6112   -65.3178   -44.2361   -207.1651
    3    46.7813    12.2560    -5.2770   -96.4583   -65.0778   -44.2993   -205.8354
    4    45.3281    14.7679    -5.3199   -101.8835   -63.8844   -44.7082   -210.4760

Singlet state electric transition quadrupole moments (Cartesian):

 Transition     Qxy        Qxz        Qyz        Qxx        Qyy        Qzz       norm (a.u.)
--------------------------------------------------------------------------------------------
   1 ->  2    -0.1357     2.7375     0.2908    -5.5319     0.5509    -0.3507     6.2150
   1 ->  3     1.3801    -1.3787     0.1181     3.2891    -0.6661     0.1826     3.8878
   1 ->  4     0.9235    -1.0529     0.0089     2.0527    -0.5724     0.2460     2.5619
   2 ->  3     0.4659    -1.8743    -0.4254     2.4624     0.7399     0.4361     3.2729
   2 ->  4     0.4867     2.2642     0.1711    -5.4553     0.9247    -0.1033     6.0016
   3 ->  4    -1.1460     0.5946    -0.2493    -1.8865     0.6083    -0.0476     2.3791

Building Xtilde...

Building Z-vector RHS...

Solving CPSCF equations
Using DIIS solver

 Iter         Residual      
------  --------------------
    1      0.183255506059
    2      0.154122349716
    3      0.026012481036
    4      0.014422648403
    5      0.003987805509
    6      0.002374650449
    7      0.001085795087
    8      0.000525762136
    9      0.000188893395
   10      0.000076942286

CPSCF converged

Building X...

Building Xtilde...

Building Z-vector RHS...

Solving CPSCF equations
Using DIIS solver

 Iter         Residual      
------  --------------------
    1      0.148004340414
    2      0.114711163024
    3      0.037935035868
    4      0.018315540749
    5      0.007677556607
    6      0.004640931864
    7      0.001386568007
    8      0.000534326391
    9      0.000174432789
   10      0.000083634103

CPSCF converged

Building X...

Building Xtilde...

Building Z-vector RHS...

Solving CPSCF equations
Using DIIS solver

 Iter         Residual      
------  --------------------
    1      0.225204856151
    2      0.201421087901
    3      0.039513072249
    4      0.025662999498
    5      0.009510322817
    6      0.005681959031
    7      0.001900710252
    8      0.000645451542
    9      0.000279316633
   10      0.000093283393

CPSCF converged

Building X...

Lower state energy:      -419.8897812693
Upper state energy:      -419.8764351920
Energy difference:          0.0133460774
 Energy calculation finished, energy:  0.000000000E+00

Converting Cartesians to HDLC

Converting Cartesians to HDLC

Converting Cartesians to HDLC
 in dlf_makehessian...
Updating Hessian with the BFGS update, No    34
Testing convergence  in cycle   35
    Energy  0.0000E+00 Target: 1.0000E-06 converged?  yes
  Max step  3.7473E+00 Target: 1.8000E-03 converged?   no
  RMS step  5.3717E-01 Target: 1.2000E-03 converged?   no
  Max grad  1.2247E-01 Target: 4.5000E-04 converged?   no
  RMS grad  4.8964E-02 Target: 3.0000E-04 converged?   no

Converting HDLC to Cartesians
DFTD Energy:    -0.1445866 hartree

                      *** Start SCF Iterations ***

 Iter     DIIS Error       Energy change         Energy        Time(s)
------------------------------------------------------------------------
Initial temperature is 5000.000000
| Skip purify step
|    1     0.1329455153    -419.8283242042    -419.8283242042     0.12  
|    2     0.0275731231      +0.1377071089    -419.6906170953     0.11  
|    3     0.0167223344      -0.0172061483    -419.7078232436     0.10  
|    4     0.0051259942      -0.0094448689    -419.7172681125     0.09  
|    5     0.0023412251      -0.0010499982    -419.7183181106     0.08  
|    6     0.0008122625      -0.0003132777    -419.7186313883     0.08  
|    7     0.0003201970      -0.0000466289    -419.7186780172     0.07  
|    8     0.0001387503      -0.0000129920    -419.7186910091     0.07  
|    9     0.0000479764      -0.0000014145    -419.7186924237     0.13  
------------------------------------------------------------------------
FINAL ENERGY: -419.7186924237 a.u.
Fractional Occupation Entropy: 0.0000000000
Mermin Free Energy:            -419.7186924237
DISPERSION CONTRIBUTION TO ENERGY: -0.1445865544 a.u.
HOMO-LUMO GAP: 1.526 eV
CENTER OF MASS: {-0.001903, 0.052428, -0.036176} ANGS
DIPOLE MOMENT: {1.120002, 1.450756, 0.712614} (|D| = 1.966448) DEBYE

  Active Space Parameters
--------------------------------------------
Number of closed orbitals:              33
Number of active orbitals:               3
Number of virtual orbitals:            120
Number of molecular orbitals:          156
Number of basis functions:             166
Number of active electrons:              4
Number of alpha electrons:               2
Number of beta electrons:                2

  Orbital      Energy        Occupation
-----------------------------------------
     32       -0.417842        1.000000
     33       -0.393733        1.000000
     34       -0.257408        0.666667
     35       -0.195128        0.666667
     36       -0.139065        0.666667
     37        0.114119        0.000000
     38        0.168852        0.000000

  CAS Parameters
--------------------------------------------
Number of determinants:                  9
Number of singlet CSFs:                  6
Number of doublet CSFs:                  0
Number of triplet CSFs:                  3
Number of quartet CSFs:                  0
Number of quintet CSFs:                  0
Number of sextet CSFs:                   0
Number of septet CSFs:                   0
Number of singlet states:                4
Number of doublet states:                0
Number of triplet states:                0
Number of quartet states:                0
Number of quintet states:                0
Number of sextet states:                 0
Number of septet states:                 0
Using the hard-coded solver

Singlet state  1 energy:       -419.96967400476075

        0.92602903102081  X34 X35
       -0.34119825147475  X34 X36
        0.09823992638812  B34 X35 A36
        0.09823992638812  A34 X35 B36
       -0.04759832004532  X35 X36
        0.04637559325255  X34 B35 A36
        0.04637559325255  X34 A35 B36

Singlet state  2 energy:       -419.88312195109211

       -0.63686943987241  X34 B35 A36
       -0.63686943987241  X34 A35 B36
        0.24905041342138  B34 A35 X36
        0.24905041342138  A34 B35 X36
        0.16359598955594  B34 X35 A36
        0.16359598955594  A34 X35 B36
       -0.10103711857091  X35 X36
        0.03119261390830  X34 X35

Singlet state  3 energy:       -419.87311103966783

       -0.70068757259073  X34 X36
        0.37540141046631  B34 X35 A36
        0.37540141046631  A34 X35 B36
       -0.32803693045294  X34 X35
        0.32232424963035  X35 X36
        0.07684689187659  X34 B35 A36
        0.07684689187659  X34 A35 B36
        0.04400254784547  B34 A35 X36
        0.04400254784547  A34 B35 X36

Singlet state  4 energy:       -419.77941628679196

        0.54399751188140  B34 X35 A36
        0.54399751188140  A34 X35 B36
       -0.42891861873073  X35 X36
        0.41308899984418  X34 X36
        0.15362412937155  X34 B35 A36
        0.15362412937155  X34 A35 B36
       -0.05619455572884  B34 A35 X36
       -0.05619455572884  A34 B35 X36

  Root   Mult.   Total Energy (a.u.)   Ex. Energy (a.u.)     Ex. Energy (eV)     Ex. Energy (nm)
-------------------------------------------------------------------------------------------------
     1  singlet       -419.96967400
     2  singlet       -419.88312195          0.08655205          2.35520082        526.42738374
     3  singlet       -419.87311104          0.09656297          2.62761154        471.85140935
     4  singlet       -419.77941629          0.19025772          5.17717506        239.48238030

Singlet state dipole moments:

  Root       Dx         Dy         Dz         |D|  (Debye)
------------------------------------------------------------
     1     2.2410     1.4880     0.7425     2.7907
     2    -0.8399     2.9216     0.5057     3.0817
     3     0.4496     1.2911     1.0803     1.7425
     4     4.5300     4.4038    -0.6291     6.3490

Singlet state electronic transitions:

 Transition      Tx        Ty        Tz       |T|    Osc. (a.u.) 
-----------------------------------------------------------------
   1 ->  2    -2.4183    0.1198    0.4986    2.4721    0.3526
   1 ->  3    -0.1161   -1.1091    0.2849    1.1509    0.0853
   1 ->  4     0.3587   -0.9034    0.1379    0.9817    0.1222
   2 ->  3     1.3799   -0.8556   -0.5372    1.7102    0.0195
   2 ->  4    -2.4205    0.3233    0.2468    2.4545    0.4165
   3 ->  4     0.1065    0.9289   -0.1414    0.9456    0.0559

Singlet state velocity transition dipole moments:

 Transition      Px        Py        Pz       |P|    Osc. (a.u.) 
-----------------------------------------------------------------
   1 ->  2     0.1185   -0.0083   -0.0261    0.1216    0.1139
   1 ->  3     0.0044    0.0780   -0.0165    0.0799    0.0440
   1 ->  4    -0.0217    0.0928   -0.0147    0.0964    0.0326
   2 ->  3    -0.0201    0.0254   -0.0007    0.0323    0.0697
   2 ->  4     0.1790   -0.0167   -0.0223    0.1812    0.2110
   3 ->  4    -0.0249   -0.0882    0.0236    0.0946    0.0637

Singlet state magnetic transition dipole moments and rotational strengths:

 Transition      Lx        Ly        Lz        |L|    R(vel) (a.u.)
--------------------------------------------------------------------
   1 ->  2    -0.0720   -0.0640   -1.2417    1.2455    0.2817
   1 ->  3    -0.0983   -0.0934    0.2772    0.3086   -0.1274
   1 ->  4    -0.1013   -0.0845    0.5385    0.5544   -0.0713
   2 ->  3    -0.0178   -0.0147    0.2940    0.2949   -0.0211
   2 ->  4    -0.0670   -0.2092   -1.1159    1.1373    0.1579
   3 ->  4     0.1256    0.1158   -0.0962    0.1961   -0.1667

Singlet state electric quadrupole moments (Cartesian):
Operator origin (a.u.):    -0.003597,     0.099075,    -0.068364 

 Root     Qxy        Qxz        Qyz        Qxx        Qyy        Qzz       R^2
--------------------------------------------------------------------------------------------
    1    31.1685    20.1824   -14.2063   -119.5931   -39.1898   -60.5970   -219.3799
    2    31.1378    20.2771   -14.0184   -118.6297   -39.2932   -60.9951   -218.9181
    3    32.2706    19.3385   -14.0423   -117.0186   -39.1349   -60.7980   -216.9516
    4    30.0301    23.4309   -13.9455   -126.0029   -37.2185   -61.6769   -224.8983

Singlet state electric transition quadrupole moments (Cartesian):

 Transition     Qxy        Qxz        Qyz        Qxx        Qyy        Qzz       norm (a.u.)
--------------------------------------------------------------------------------------------
   1 ->  2     0.4201    -3.1805    -0.3285     6.5785    -0.8655     0.4304     7.3899
   1 ->  3     1.7829    -1.6608     0.1171     4.1300    -0.8793     0.2931     4.8854
   1 ->  4     0.7871    -0.7462    -0.0189     1.7223    -0.5209     0.1995     2.1105
   2 ->  3    -0.1650     2.6225     0.4495    -3.5799    -0.6898    -0.5556     4.5505
   2 ->  4    -0.2299    -2.0074    -0.2227     4.8205    -0.8370     0.0465     5.2983
   3 ->  4    -1.3927     0.9935    -0.1945    -3.0348     0.9797    -0.1749     3.6284

Building Xtilde...

Building Z-vector RHS...

Solving CPSCF equations
Using DIIS solver

 Iter         Residual      
------  --------------------
    1      0.191370771315
    2      0.158054635167
    3      0.028955853612
    4      0.020665789364
    5      0.005290646548
    6      0.002265264186
    7      0.000847479761
    8      0.000527207154
    9      0.000161499405
   10      0.000080685506

CPSCF converged

Building X...

Building Xtilde...

Building Z-vector RHS...

Solving CPSCF equations
Using DIIS solver

 Iter         Residual      
------  --------------------
    1      0.115431424530
    2      0.077564603480
    3      0.038857303993
    4      0.017025859032
    5      0.006981009403
    6      0.003507665868
    7      0.001249861042
    8      0.000375496489
    9      0.000138116900
   10      0.000057162774

CPSCF converged

Building X...

Building Xtilde...

Building Z-vector RHS...

Solving CPSCF equations
Using DIIS solver

 Iter         Residual      
------  --------------------
    1      0.267894810342
    2      0.224381680123
    3      0.032124768700
    4      0.021005138689
    5      0.008509060149
    6      0.004029523885
    7      0.001461576510
    8      0.000473103403
    9      0.000179425447
   10      0.000073528692

CPSCF converged

Building X...

Lower state energy:      -419.8831219511
Upper state energy:      -419.8731110397
Energy difference:          0.0100109114
 Energy calculation finished, energy:  0.000000000E+00

Converting Cartesians to HDLC

Converting Cartesians to HDLC

Converting Cartesians to HDLC
 in dlf_makehessian...
Updating Hessian with the BFGS update, No    35
Testing convergence  in cycle   36
    Energy  0.0000E+00 Target: 1.0000E-06 converged?  yes
  Max step  3.7126E+00 Target: 1.8000E-03 converged?   no
  RMS step  5.3209E-01 Target: 1.2000E-03 converged?   no
  Max grad  1.7209E-01 Target: 4.5000E-04 converged?   no
  RMS grad  4.4325E-02 Target: 3.0000E-04 converged?   no

Converting HDLC to Cartesians
DFTD Energy:    -0.1452576 hartree

                      *** Start SCF Iterations ***

 Iter     DIIS Error       Energy change         Energy        Time(s)
------------------------------------------------------------------------
Initial temperature is 5000.000000
| Skip purify step
|    1     0.1153176116    -419.9252702103    -419.9252702103     0.12  
|    2     0.0285456685      +0.2308240950    -419.6944461153     0.11  
|    3     0.0164850317      -0.0151335082    -419.7095796235     0.10  
|    4     0.0042916861      -0.0092647499    -419.7188443734     0.09  
|    5     0.0018483621      -0.0007329746    -419.7195773480     0.08  
|    6     0.0006473107      -0.0001705575    -419.7197479055     0.08  
|    7     0.0003025181      -0.0000264162    -419.7197743217     0.07  
|    8     0.0001056979      -0.0000075776    -419.7197818994     0.06  
|    9     0.0000670038      -0.0000013007    -419.7197832001     0.13  
|   10     0.0000286376      -0.0000003211    -419.7197835212     0.05  
------------------------------------------------------------------------
FINAL ENERGY: -419.7197835212 a.u.
Fractional Occupation Entropy: 0.0000000000
Mermin Free Energy:            -419.7197835212
DISPERSION CONTRIBUTION TO ENERGY: -0.1452576193 a.u.
HOMO-LUMO GAP: 2.135 eV
CENTER OF MASS: {-0.013295, 0.028850, -0.019691} ANGS
DIPOLE MOMENT: {1.437405, 1.715626, 0.593057} (|D| = 2.315432) DEBYE

  Active Space Parameters
--------------------------------------------
Number of closed orbitals:              33
Number of active orbitals:               3
Number of virtual orbitals:            120
Number of molecular orbitals:          156
Number of basis functions:             166
Number of active electrons:              4
Number of alpha electrons:               2
Number of beta electrons:                2

  Orbital      Energy        Occupation
-----------------------------------------
     32       -0.416814        1.000000
     33       -0.401040        1.000000
     34       -0.269028        0.666667
     35       -0.199340        0.666667
     36       -0.120877        0.666667
     37        0.115717        0.000000
     38        0.170124        0.000000

  CAS Parameters
--------------------------------------------
Number of determinants:                  9
Number of singlet CSFs:                  6
Number of doublet CSFs:                  0
Number of triplet CSFs:                  3
Number of quartet CSFs:                  0
Number of quintet CSFs:                  0
Number of sextet CSFs:                   0
Number of septet CSFs:                   0
Number of singlet states:                4
Number of doublet states:                0
Number of triplet states:                0
Number of quartet states:                0
Number of quintet states:                0
Number of sextet states:                 0
Number of septet states:                 0
Using the hard-coded solver

Singlet state  1 energy:       -420.00331879555279

       -0.97162145769173  X34 X35
        0.21923815021893  X34 X36
       -0.04957256406352  X34 B35 A36
       -0.04957256406352  X34 A35 B36
        0.04930629354928  X35 X36

Singlet state  2 energy:       -419.88926011787942

       -0.67441272666580  X34 B35 A36
       -0.67441272666580  X34 A35 B36
        0.19721147146881  B34 A35 X36
        0.19721147146881  A34 B35 X36
       -0.07101969993820  X35 X36
        0.05654321666568  X34 X35
       -0.03892124317348  X34 X36
        0.03737929215639  B34 X35 A36
        0.03737929215639  A34 X35 B36

Singlet state  3 energy:       -419.87654530379507

        0.70658402720349  X34 X36
       -0.45674914737882  B34 X35 A36
       -0.45674914737882  A34 X35 B36
       -0.23417230034147  X35 X36
        0.16504026441526  X34 X35
       -0.02206644572105  X34 B35 A36
       -0.02206644572105  X34 A35 B36

Singlet state  4 energy:       -419.78791254986288

       -0.53829932791734  X34 X36
       -0.52518359635086  B34 X35 A36
       -0.52518359635086  A34 X35 B36
        0.37003840236385  X35 X36
       -0.08002535827142  X34 X35
       -0.06704332726796  B34 A35 X36
       -0.06704332726796  A34 B35 X36
       -0.05601839500967  X34 B35 A36
       -0.05601839500967  X34 A35 B36

  Root   Mult.   Total Energy (a.u.)   Ex. Energy (a.u.)     Ex. Energy (eV)     Ex. Energy (nm)
-------------------------------------------------------------------------------------------------
     1  singlet       -420.00331880
     2  singlet       -419.88926012          0.11405868          3.10369402        399.47307912
     3  singlet       -419.87654530          0.12677349          3.44968166        359.40771638
     4  singlet       -419.78791255          0.21540625          5.86150121        211.52298079

Singlet state dipole moments:

  Root       Dx         Dy         Dz         |D|  (Debye)
------------------------------------------------------------
     1     1.4273     1.6662     0.6777     2.2962
     2    -0.0979     2.8541     0.4749     2.8950
     3     1.0819     1.2168     0.8195     1.8229
     4     4.7594     3.0432    -0.2337     5.6540

Singlet state electronic transitions:

 Transition      Tx        Ty        Tz       |T|    Osc. (a.u.) 
-----------------------------------------------------------------
   1 ->  2     2.3153   -0.3807   -0.4431    2.3878    0.4336
   1 ->  3    -0.3119   -0.9580    0.2614    1.0409    0.0916
   1 ->  4    -0.0387   -1.0147    0.2088    1.0367    0.1543
   2 ->  3    -0.4297    0.5790    0.4283    0.8387    0.0060
   2 ->  4     2.8797   -0.4747   -0.2877    2.9327    0.5811
   3 ->  4     0.2105    0.4537   -0.0912    0.5084    0.0153

Singlet state velocity transition dipole moments:

 Transition      Px        Py        Pz       |P|    Osc. (a.u.) 
-----------------------------------------------------------------
   1 ->  2    -0.1584    0.0277    0.0267    0.1630    0.1553
   1 ->  3     0.0242    0.0959   -0.0212    0.1011    0.0538
   1 ->  4     0.0120    0.1122   -0.0212    0.1148    0.0408
   2 ->  3     0.0186   -0.0275   -0.0037    0.0334    0.0584
   2 ->  4    -0.1980    0.0239    0.0172    0.2002    0.2635
   3 ->  4    -0.0259   -0.0806    0.0205    0.0871    0.0571

Singlet state magnetic transition dipole moments and rotational strengths:

 Transition      Lx        Ly        Lz        |L|    R(vel) (a.u.)
[truncated: 539,942 more chars]
