# Supplementary material for: Finding Excited-State Minimum Energy Crossing Points on a Budget: Non-Self-Consistent Tight-Binding Methods
Source: J Phys Chem Lett. 2023 May 5;14(19):4440–8. doi: 10.1021/acs.jpclett.3c00494 (PMC10201533; doi:10.1021/acs.jpclett.3c00494)
Supplement: Supplementary file 1 — jz3c00494_si_001.zip [file jz3c00494_si_001.zip › SI/s2s1_benchmark/merocyanine/casci.xyz]

18
-4.1972921365858434e+02 frame 90   xyz file generated by TeraChem
     C    -0.0007570853    0.6653695391   -0.1202591958
     C     1.1637752277    1.3836343984    0.0824199167
     C     2.4003742210    0.7524203676    0.2164505054
     C     2.5262092633   -0.6401431367    0.1521856553
     C     1.4177126321   -1.3957148414   -0.0775539033
     C     0.1207511113   -0.7985429853   -0.2999727596
     O    -0.8431470052   -1.4451388603   -0.6315167682
     C    -1.2455973812    1.2883964966   -0.2624690370
     C    -2.5236765291    0.6818738043   -0.2761278164
     C    -2.8004482877   -0.2564530963    0.7403282271
     H     1.1091920203    2.4585673002    0.1663227789
     H     3.2774355143    1.3574911854    0.3910795340
     H     3.4935282606   -1.1003091332    0.2813102508
     H     1.4645813944   -2.4700287379   -0.1649847887
     H    -1.2487224712    2.3739459652   -0.3046345335
     H    -3.2847513505    0.9884722966   -0.9933907650
     H    -2.4237984386   -0.0728421704    1.7360753779
     H    -3.1497353237   -1.2496734094    0.4912977789
