# Supplementary material for: Finding Excited-State Minimum Energy Crossing Points on a Budget: Non-Self-Consistent Tight-Binding Methods
Source: J Phys Chem Lett. 2023 May 5;14(19):4440–8. doi: 10.1021/acs.jpclett.3c00494 (PMC10201533; doi:10.1021/acs.jpclett.3c00494)
Supplement: Supplementary file 1 — jz3c00494_si_001.zip [file jz3c00494_si_001.zip › SI/s2s1_benchmark/merocyanine/crestopt.xyz]

  18
 Etot=  -26.5321562143 g norm=  0.00090504
 C          0.0500327713        0.8809335191       -0.1099317063
 C          1.2783271830        1.5116707221        0.0788996739
 C          2.4305389814        0.7519925912        0.2140203882
 C          2.3750703823       -0.6398863834        0.1858690096
 C          1.1649367289       -1.2984335174        0.0307632304
 C          0.0031482176       -0.5605233540       -0.2280062161
 O         -1.0763031477       -1.0868860160       -0.5726812500
 C         -1.2540470632        1.4456996111       -0.1367124954
 C         -2.3321941297        0.5125181506       -0.2608419948
 C         -2.6010788650       -0.4719668857        0.7197498018
 H          1.3278822810        2.5947249904        0.1160630951
 H          3.3835713697        1.2463460633        0.3620199494
 H          3.2865101661       -1.2170965774        0.2893345695
 H          1.1305065966       -2.3760897798       -0.0759652561
 H         -1.3701577123        2.4441390114       -0.5405579942
 H         -3.0627470287        0.6139977682       -1.0599921370
 H         -1.9832052086       -0.5600949694        1.6015446421
 H         -3.2978657503       -1.2697199619        0.5129851475
