# Supplementary material for: Finding Excited-State Minimum Energy Crossing Points on a Budget: Non-Self-Consistent Tight-Binding Methods
Source: J Phys Chem Lett. 2023 May 5;14(19):4440–8. doi: 10.1021/acs.jpclett.3c00494 (PMC10201533; doi:10.1021/acs.jpclett.3c00494)
Supplement: Supplementary file 1 — jz3c00494_si_001.zip [file jz3c00494_si_001.zip › SI/s2s1_benchmark/merocyanine/hhtda-tc.out]

| Startfile from command line: tc.inp


|       ***********************************************************
|       *                    TeraChem v1.9-2022.08-dev            *
|       *  Git Version: 5e84fd4dc456f19b8b743ac9d407259fd194ada5  *
|       *                   Development Version                   *
|       *           Chemistry at the Speed of Graphics!           *
|       ***********************************************************
|       * This program may only be used in connection with        *
|       * a valid license from PetaChem, LLC. Use of this program *
|       * or results thereof indicates acceptance of all terms    *
|       * and conditions stated in the license and that a valid   *
|       * license agreement between the user and PetaChem, LLC    *
|       * exists. PetaChem, LLC does not warrant the correctness  *
|       * of results or their suitability for any purpose.        *
|       * Please email bugs, suggestions, and comments to         *
|       *                  help@petachem.com                      *
|       *                                                         *
|       ***********************************************************


|       ***********************************************************
|       *  Compiled by pisteinbach  Do 25. Aug 16:33:30 CEST 2022  *
|       *  Supported architectures: sm_75 sm_80                   *
|       *  Build cuda_11.6.r11.6/compiler.31057947_0              *
|       ***********************************************************


| Job started   Sat Jan 21 03:02:46 2023
| On jtc-hpz107 (available memory: 26993 MB)

| ######################################### RUNTIME INFO ##########################################
| terachem  tc.inp 

|  NVRM version: NVIDIA UNIX x86_64 Kernel Module  520.61.05  Thu Sep 29 05:30:25 UTC 2022
|  GCC version:  gcc version 9.4.0 (Ubuntu 9.4.0-1ubuntu1~20.04.1) 

|  	linux-vdso.so.1 (0x00007ffdf12e9000)
|  	libmpi.so.12 => /mnt/group-bin/terachem-3c-dev/lib/libmpi.so.12 (0x00007ffaeeb58000)
|  	libgpubox.so.1 => /mnt/group-bin/terachem-3c-dev/lib/libgpubox.so.1 (0x00007ffaeeb3d000)
|  	libtensorbox.so.1 => /mnt/group-bin/terachem-3c-dev/lib/libtensorbox.so.1 (0x00007ffaeeb1c000)
|  	libiobox.so.1 => /mnt/group-bin/terachem-3c-dev/lib/libiobox.so.1 (0x00007ffaeeb06000)
|  	libintbox.so.1 => /mnt/group-bin/terachem-3c-dev/lib/libintbox.so.1 (0x00007ffad0ae4000)
|  	libsqmbox.so.1 => /mnt/group-bin/terachem-3c-dev/lib/libsqmbox.so.1 (0x00007ffad0783000)
|  	libgridbox.so.1 => /mnt/group-bin/terachem-3c-dev/lib/libgridbox.so.1 (0x00007ffad059e000)
|  	libdftbox.so.1 => /mnt/group-bin/terachem-3c-dev/lib/libdftbox.so.1 (0x00007ffad04bc000)
|  	libcibox.so.1 => /mnt/group-bin/terachem-3c-dev/lib/libcibox.so.1 (0x00007ffad0176000)
|  	libccbox.so.1 => /mnt/group-bin/terachem-3c-dev/lib/libccbox.so.1 (0x00007ffacfe72000)
|  	libsimbox.so.1 => /mnt/group-bin/terachem-3c-dev/lib/libsimbox.so.1 (0x00007ffacfe53000)
|  	liboptbox.so.1 => /mnt/group-bin/terachem-3c-dev/lib/liboptbox.so.1 (0x00007ffacfe13000)
|  	libnvToolsExt.so.1 => /usr/local/cuda-11.6/targets/x86_64-linux/lib/libnvToolsExt.so.1 (0x00007ffacfc09000)
|  	libssl.so.1.1 => /lib/x86_64-linux-gnu/libssl.so.1.1 (0x00007ffacfb65000)
|  	libcrypto.so.1.1 => /lib/x86_64-linux-gnu/libcrypto.so.1.1 (0x00007ffacf88f000)
|  	libcuda.so.1 => /lib/x86_64-linux-gnu/libcuda.so.1 (0x00007ffacdf1b000)
|  	libcudart.so.11.0 => /usr/local/cuda-11.6/targets/x86_64-linux/lib/libcudart.so.11.0 (0x00007ffacdc77000)
|  	libcublas.so.11 => /usr/local/cuda-11.6/targets/x86_64-linux/lib/libcublas.so.11 (0x00007ffac44f7000)
|  	libcufft.so.10 => /usr/local/cuda-11.6/targets/x86_64-linux/lib/libcufft.so.10 (0x00007ffabba6a000)
|  	libcusparse.so.11 => /usr/local/cuda-11.6/targets/x86_64-linux/lib/libcusparse.so.11 (0x00007ffaac621000)
|  	libcusolver.so.11 => /usr/local/cuda-11.6/targets/x86_64-linux/lib/libcusolver.so.11 (0x00007ffa9c238000)
|  	libstdc++.so.6 => /lib/x86_64-linux-gnu/libstdc++.so.6 (0x00007ffa9c056000)
|  	libm.so.6 => /lib/x86_64-linux-gnu/libm.so.6 (0x00007ffa9bf07000)
|  	libiomp5.so => /mnt/group-bin/terachem-3c-dev/lib/libiomp5.so (0x00007ffa9bacc000)
|  	libcilkrts.so.5 => /mnt/group-bin/terachem-3c-dev/lib/libcilkrts.so.5 (0x00007ffa9b88f000)
|  	libgcc_s.so.1 => /lib/x86_64-linux-gnu/libgcc_s.so.1 (0x00007ffa9b874000)
|  	libpthread.so.0 => /lib/x86_64-linux-gnu/libpthread.so.0 (0x00007ffa9b851000)
|  	libc.so.6 => /lib/x86_64-linux-gnu/libc.so.6 (0x00007ffa9b65f000)
|  	/lib64/ld-linux-x86-64.so.2 (0x00007ffaf03a2000)
|  	libdl.so.2 => /lib/x86_64-linux-gnu/libdl.so.2 (0x00007ffa9b659000)
|  	librt.so.1 => /lib/x86_64-linux-gnu/librt.so.1 (0x00007ffa9b64d000)
|  	libcublasLt.so.11 => /usr/local/cuda-11.6/targets/x86_64-linux/lib/libcublasLt.so.11 (0x00007ffa865e7000)
| #################################################################################################

-----------------------------------
Processed Input file:
              coordinates coord.xyz
                    basis def2-sv_p
           sphericalbasis yes
                    guess c0
                   method bhandhlyp
                   charge 0
                 spinmult 1
                     dftd d3
                precision mixed
                    maxit 100
                  threall 1e-14
                 convthre 1.0e-5
                     xtol 1.0e-6
                  dftgrid 1
                      fon yes
               fon_method constant
          fon_temperature 5000
                   closed 0
                    hhtda yes
            hhtdasinglets 6
            hhtdatriplets 0
             cisnumstates 6
              cissubspace 18
             cisguessvecs 18
                   cismax 60
             cisalgorithm davidson
           cistransdipole yes
               cismaxiter 100
               cisconvtol 1e-4
                cistarget 1
               genscrdata true
          min_tolerance_e 1e-4
            min_tolerance 1e-3
                nacstate1 1
                nacstate2 2
                      run conical
                   purify no
                     gpus 1
-----------------------------------
Jobname: coord
Scratch directory: ./scr.coord
Scratch data will be generated
| Random number seed: 1466011810

XYZ coordinates coord.xyz
Molden File Output: ./scr.coord/coord.molden
Using basis set: def2-sv_p
dmrgstart not found
Spin multiplicity: 1
DIIS will use up to 10 vectors.
Condition number limit for the DIIS overlap matrix is            0
WF convergence threshold: 1.00e-05
Using DIIS algorithm to converge WF
Maximum number of SCF iterations: 100
Incremental fock with rebuild every 8 iterations
Will switch to conventional Fock if diffuse functions are detected
X-matrix tolerance: 1.00e-06
PRECISION: MIXED
Single/Double precision threshold: 1.00e-05
TeraChem will select linear algebra engine
Using fractional orbital occupations
0 occupied orbitals will have integer occupation
0 occupied orbitals will have fractional occupation
kT is set to 5000.000 a.u.
Density matrix purification turned off
DFT Functional requested: bhandhlyp
Method: BHandHLYP  with dispersion correction
  Becke 1988 exchange functional:       0.50 
  Hartree-Fock exact exchange:          0.50 
  Lee-Yang-Parr correlation functional: 1.0 
Wavefunction: RESTRICTED

 DFT-D code reimplemented following the
 code by S.Grimme, University Bonn 
 based on DFTD3 V3.2 Rev 0         
 
Please cite DFT-D3 work done with this code as:
S. Grimme, J. Antony, S. Ehrlich and H. Krieg,
J. Chem. Phys. 132 (2010), 154104
If used with BJ-damping cite also
S. Grimme, S. Ehrlich and L. Goerigk,
J. Comput. Chem. 32 (2011), 1456-1465
For DFT-D2 the reference is
S. Grimme, J. Comput. Chem., 27 (2006), 1787-1799
DFT grid type: 1
Using a single DFT grid.
Initial guess will be loaded from c0

********************************************
******* RUNNING GEOMETRY OPTMIZATION *******
********************************************

Geometry optimization parameters:
Max number of optimization cycles: 1000
Convergence threshold (Max grad component): 1.00e-03
Convergence threshold (energy change): 1.00e-04
Maximum of RMSD change allowed between steps is 0.500000
using BFGS method
Optimization checkpoint file will be dumped every 10 cycles
Hessian updated: BFGS method
Initial Hessian is diagonal with a single one point finite difference
Atomic displacement in finite-difference Hessian (Bohr) 0.003000
Each step will be scaled by 1.00
Maximum step size in internal coordinates 0.50
Minimization SCF guess will be regenerated every 10 steps
Job started from scratch
SCF:   Initial guess is taken from previous step
CIS:   Initial guess is taken from previous step
Z-vec: Initial guess is taken from previous step
Starting TensorBox...
| TeraChem will select linear algebra engine
| Using cuSolver for matrix diagonalization

| using 1 out of 1 CUDA devices
|   Device 0: NVIDIA GeForce RTX 3070,  7982MB, CC 8.6 -- CPU THREAD 0
| -------------------------------------------------------------------
| CPU Memory Available: 3976.75 MegaWords 
| GPU Memory Available: 741.79 MegaWords 
| Maximum recommended basis set size: 10200 basis functions
|  (limited by GPU memory)
| -------------------------------------------------------------------
| Initialize GPUBox with 128 MW of memory


Basis set:       def2-sv_p
Total atoms:     18
Total charge:    0
Total electrons: 70 (35-alpha, 35-beta)
Number electrons modeled by ECPs: 0
Total orbitals: 166 (Cartesian), 156 (spherical) 
Total AO shells: 76 (46 S-shells; 20 P-shells; 10 D-shells; 0 F-shells; 0 G-shells)
Spin multiplicity: 1
Nuclear repulsion energy (QM atoms): 485.236004897407 a.u.


No optimization coordinates found in the configuration file
Determining the type of coordinates based on the number of individual fragments...
Analyzing structure...
Found 18 atoms, 18 bonds
Building HDLC residues...
Found 1 HDLC residues
done.
Optimization will be performed in DLC coordinates

-------------------------------------------------------
0 additional frames found in coord.xyz
-------------------------------------------------------
***********************************************************************
**                                                                   **
**                              DL-FIND                              **
**                       Geometry Optimisation                       **
**               written by Johannes Kaestner, in 2006               **
**               Copyright:  STFC Daresbury Laboratory               **
**                           Revision:  406 $                        **
**                                                                   **
***********************************************************************
Residue member list:
    0 :     1    1    1    1    1    1    1    1    1    1
   10 :     1    1    1    1    1    1    1    1

Generating new HDLC for    1 residues

Located a new residue for HDLC
   Residue number is    1
   Number of atoms it contains    18
   Atoms:      1     2     3     4     5     6     7     8     9    10
   Atoms:     11    12    13    14    15    16    17    18
   Generating HDLC for residue    1
       Dot-product about     1 is   0.99833165
       System near planar - making improper
       Dot-product about     2 is   0.99999377
       System near planar - making improper
       Dot-product about     3 is   0.99979540
       System near planar - making improper
       Dot-product about     4 is   0.99999423
       System near planar - making improper
       Dot-product about     5 is   0.98110701
       System near planar - making improper
       Dot-product about     6 is   0.99989727
       System near planar - making improper
       Dot-product about     8 is   0.86854393
       Dot-product about     9 is   0.99115637
       System near planar - making improper
       Dot-product about    10 is   0.97849527
       System near planar - making improper

     The system has    48 degrees of freedom, and    48 non-zero eigenvalues

 call dlf_formstep_init...
 allocate hessian of size:           50
 allocate evals and evecs
 needhessian =  T

DL-FIND Report:
===============
Conical intersection algorithm: Lagrange-Newton
Lagrange-Newton threshold t1 ...................  1.000E-04
Lagrange-Newton threshold t2 ...................  1.000E+00
Lower electronic state .........................          1
Upper electronic state .........................          2
Optimisation algorithm: Lagrange-Newton
Initial Hessian by diagonal one-point finite difference
Hessian update mechanism: BFGS
Maximum Number of Hessian updates before recalc.         50
Finite difference for Hessian calculation ......  3.000E-03
No eigenmodes are considered soft
Minimum step size for Hessian update ...........  1.000E-05
 
Step length: simple scaled
Maximum step length ............................  5.000E-01
Scaling step by ................................  1.000E+00
 
Coordinate system: Delocalised internal coordinates (DLC)
 
Number of atoms ................................         18
Number of input geometries .....................          2
Variables to be optimised ......................         50
Restart information is written every ...........         10 steps
This run has not been restarted.
Maximum number of steps ........................       1000
Maximum number of energy evaluations ...........     100000
 
DFTD Energy:    -0.0272391 hartree
Setting up the DFT grid...
| time to set the grid = 0.01 s
DFT grid points: 50642 (2813 points/atom)

                      *** Start SCF Iterations ***

 Iter     DIIS Error       Energy change      Electrons        XC Energy           Energy        Time(s)
----------------------------------------------------------------------------------------------------------
Initial temperature is 5000.000000
| Skip purify step
|    1     0.0384698443    -422.1876703571    69.9999225896   -31.3820055379    -422.1876703571     0.35  
|    2     0.0796815320      +7.1709920538    69.9999455249   -30.6216287088    -415.0166783033     0.33  
|    3     0.0277560798      -0.2311779811    69.9999377348   -30.7110837672    -415.2478562845     0.32  
|    4     0.0144134637      -0.0237249560    69.9999356254   -30.7580872453    -415.2715812405     0.31  
|    5     0.0045734824      -0.0076700277    69.9999367589   -30.7809204845    -415.2792512682     0.31  
|    6     0.0008698569      -0.0006869229    69.9999361547   -30.7900539698    -415.2799381911     0.30  
|    7     0.0004185171      -0.0000412273    69.9999362293   -30.7919750405    -415.2799794183     0.28  
|    8     0.0001744057      -0.0000059786    69.9999361786   -30.7921216034    -415.2799853969     0.27  
|    9     0.0000642009      -0.0000012541    69.9999361305   -30.7921089982    -415.2799866510     0.34  
|   10     0.0000266805      -0.0000003274    69.9999360903   -30.7921031271    -415.2799869784     0.26  
|   11     0.0000103701      -0.0000000312    69.9999360696   -30.7921277994    -415.2799870096     0.26  
|   12     0.0000025689      -0.0000000041    69.9999360627   -30.7921033114    -415.2799870137     0.26  
----------------------------------------------------------------------------------------------------------
FINAL ENERGY: -415.2799870137 a.u.
Fractional Occupation Entropy: 0.0000000000
Mermin Free Energy:            -415.2799870137
DISPERSION CONTRIBUTION TO ENERGY: -0.0272390880 a.u.
HOMO-LUMO GAP: 0.738 eV
CENTER OF MASS: {-0.033536, 0.073356, -0.015292} ANGS
DIPOLE MOMENT: {3.650870, 0.481940, 0.116313} (|D| = 3.684379) DEBYE
Writing out molden info

Running Mulliken population analysis...


  Restricted hh-TDA Parameters
--------------------------------------------
Number of occupied orbitals:            36
Number of virtual orbitals:            120
Number of molecular orbitals:          156
Number of basis functions:             166
Multiplicity of target state:      singlet

 Generating 2nd functional diffs
Reference energy:             -422.0246716339
Number of electrons:            71.9999342356
XC energy:                     -31.9230026258

      Davidson Diagonalization Parameters
-----------------------------------------------
Number of roots to find:                    6
Number of guess vectors:                   18
Maximum subspace size:                     60
Number of vectors to save:                  6
Collapse vectors per root:                  2
Number of CSFs:                           666
Maximum Davidson iterations:              100
Residual convergence:                 1.0e-04
Orthogonality tolerance:              1.0e-12
Use incremental sigma vectors:             No

Davidson memory usage: 760.85 kB

Guess Vectors:
  35 &  35 : closed :    -0.576377
  36 &  35 :  open  :    -0.567532
  36 &  36 : closed :    -0.558686
  35 &  34 :  open  :    -0.494057
  36 &  34 :  open  :    -0.485212
  35 &  33 :  open  :    -0.435833
  36 &  33 :  open  :    -0.426988
  35 &  32 :  open  :    -0.423406
  36 &  32 :  open  :    -0.414561
  34 &  34 : closed :    -0.411737
  35 &  31 :  open  :    -0.360286
  34 &  33 :  open  :    -0.353514
  36 &  31 :  open  :    -0.351441
  34 &  32 :  open  :    -0.341086
  35 &  29 :  open  :    -0.321610
  36 &  29 :  open  :    -0.312765
  35 &  30 :  open  :    -0.304878
  35 &  26 :  open  :    -0.300477

  Root           Eigenvalue       Energy Change        Residual
-------------------------------------------------------------------
Iteration:    0   Subspace Size:   18
Root: 1:        -0.45991315        -0.45991315         0.04745070  
Root: 2:        -0.44522871        -0.44522871         0.03973496  
Root: 3:        -0.42229716        -0.42229716         0.06512171  
Root: 4:        -0.37302089        -0.37302089         0.04564729  
Root: 5:        -0.35362818        -0.35362818         0.06927142  
Root: 6:        -0.31855302        -0.31855302         0.05776561  

Iteration:    1   Subspace Size:   24
Root: 1:        -0.46549173        -0.00557858         0.01075010  
Root: 2:        -0.44826296        -0.00303425         0.00902947  
Root: 3:        -0.43051726        -0.00822010         0.01390473  
Root: 4:        -0.37853361        -0.00551271         0.01311055  
Root: 5:        -0.36476845        -0.01114027         0.02439767  
Root: 6:        -0.32660799        -0.00805497         0.03325134  

Iteration:    2   Subspace Size:   30
Root: 1:        -0.46570933        -0.00021759         0.00185180  
Root: 2:        -0.44840271        -0.00013975         0.00199456  
Root: 3:        -0.43087011        -0.00035284         0.00316353  
Root: 4:        -0.37889816        -0.00036455         0.00338204  
Root: 5:        -0.36614738        -0.00137892         0.00694588  
Root: 6:        -0.32941878        -0.00281080         0.01201919  

Iteration:    3   Subspace Size:   36
Root: 1:        -0.46571416        -0.00000483         0.00036131  
Root: 2:        -0.44840856        -0.00000585         0.00038708  
Root: 3:        -0.43088526        -0.00001515         0.00067319  
Root: 4:        -0.37891774        -0.00001958         0.00088059  
Root: 5:        -0.36624245        -0.00009508         0.00175008  
Root: 6:        -0.32978263        -0.00036384         0.00460751  

Iteration:    4   Subspace Size:   42
Root: 1:        -0.46571430        -0.00000014         0.00006687  Converged
Root: 2:        -0.44840877        -0.00000021         0.00008054  Converged
Root: 3:        -0.43088595        -0.00000070         0.00013584  
Root: 4:        -0.37891897        -0.00000123         0.00020768  
Root: 5:        -0.36624818        -0.00000573         0.00046445  
Root: 6:        -0.32983071        -0.00004808         0.00156598  

Iteration:    5   Subspace Size:   46
Root: 1:        -0.46571430        -0.00000000         0.00006573  Converged
Root: 2:        -0.44840878        -0.00000000         0.00006255  Converged
Root: 3:        -0.43088598        -0.00000003         0.00003154  Converged
Root: 4:        -0.37891903        -0.00000006         0.00004711  Converged
Root: 5:        -0.36624852        -0.00000034         0.00012278  
Root: 6:        -0.32983577        -0.00000507         0.00056500  

Iteration:    6   Subspace Size:   48
Root: 1:        -0.46571430        -0.00000000         0.00006437  Converged
Root: 2:        -0.44840878        -0.00000000         0.00006127  Converged
Root: 3:        -0.43088598        -0.00000000         0.00002224  Converged
Root: 4:        -0.37891903        -0.00000000         0.00004589  Converged
Root: 5:        -0.36624854        -0.00000002         0.00002907  Converged
Root: 6:        -0.32983634        -0.00000056         0.00019188  

Iteration:    7   Subspace Size:   49
Root: 1:        -0.46571430        -0.00000000         0.00006435  Converged
Root: 2:        -0.44840878        -0.00000000         0.00006130  Converged
Root: 3:        -0.43088598        -0.00000000         0.00002211  Converged
Root: 4:        -0.37891903        -0.00000000         0.00004589  Converged
Root: 5:        -0.36624854        -0.00000000         0.00002886  Converged
Root: 6:        -0.32983639        -0.00000006         0.00006278  Converged

Davidson converged in 7 iterations
49 sigma vectors were formed

  Root   Mult.   Total Energy (a.u.)   Ex. Energy (a.u.)     Ex. Energy (eV)     Ex. Energy (nm)        Osc. (a.u.)  
-------------------------------------------------------------------------------------------------------------------
     1  singlet       -422.49038594
     2  singlet       -422.47308041          0.01730552          0.47090712       2632.88054414          0.00977203
     3  singlet       -422.45555762          0.03482832          0.94772665       1308.22764211          0.03877696
     4  singlet       -422.40359066          0.08679527          2.36181909        524.95223311          0.00853727
     5  singlet       -422.39092018          0.09946576          2.70660055        458.08097133          0.04257759
     6  singlet       -422.35450803          0.13587791          3.69742541        335.32582007          0.14029167

Singlet  1: Largest CI coefficients:
  35  &  35 : closed :   0.617073
  35  &  36 :  open  :  -0.467623
  36  &  35 :  open  :  -0.467623
  36  &  36 : closed :  -0.309605
  33  &  36 :  open  :   0.101517
  36  &  33 :  open  :   0.101517
  32  &  36 :  open  :   0.100624
  36  &  32 :  open  :   0.100624

Singlet  2: Largest CI coefficients:
  36  &  36 : closed :  -0.691682
  35  &  36 :  open  :   0.410822
  36  &  35 :  open  :   0.410822
  35  &  35 : closed :   0.263629
  34  &  36 :  open  :   0.211013
  36  &  34 :  open  :   0.211013

Singlet  3: Largest CI coefficients:
  35  &  35 : closed :   0.682970
  36  &  36 : closed :   0.508611
  35  &  36 :  open  :   0.220755
  36  &  35 :  open  :   0.220755
  34  &  35 :  open  :   0.189649
  35  &  34 :  open  :   0.189649
  32  &  36 :  open  :  -0.117828
  36  &  32 :  open  :  -0.117828
  34  &  34 : closed :  -0.105211
  33  &  36 :  open  :  -0.100059
  36  &  33 :  open  :  -0.100059

Singlet  4: Largest CI coefficients:
  34  &  36 :  open  :  -0.575162
  36  &  34 :  open  :  -0.575162
  36  &  36 : closed :  -0.288602
  32  &  36 :  open  :  -0.271829
  36  &  32 :  open  :  -0.271829
  33  &  36 :  open  :  -0.146220
  36  &  33 :  open  :  -0.146220

Singlet  5: Largest CI coefficients:
  34  &  35 :  open  :  -0.624610
  35  &  34 :  open  :  -0.624610
  36  &  36 : closed :   0.177905
  32  &  35 :  open  :  -0.158929
  35  &  32 :  open  :  -0.158929
  34  &  36 :  open  :  -0.127972
  36  &  34 :  open  :  -0.127972
  35  &  35 : closed :   0.117872

Singlet  6: Largest CI coefficients:
  33  &  35 :  open  :  -0.614599
  35  &  33 :  open  :  -0.614599
  33  &  36 :  open  :  -0.201164
  36  &  33 :  open  :  -0.201164
  32  &  36 :  open  :   0.148795
  36  &  32 :  open  :   0.148795
  34  &  34 : closed :  -0.147839
  33  &  33 : closed :   0.128644

Singlet state dipole moments:

  Root       Dx         Dy         Dz         |D|  (Debye)
------------------------------------------------------------
     1    -1.4625     0.6292    -0.7006     1.7394
     2    -1.2352     1.1242     0.8843     1.8898
     3    -4.5640    -1.3412     0.1306     4.7588
     4    -1.1750     0.8603    -0.2464     1.4770
     5    -2.3766    -2.5269    -0.6278     3.5253
     6     0.0173    -0.7746    -0.5200     0.9331

Transition dipole moments between singlet states:

    Transition       Tx         Ty         Tz         |T| (a.u.)
------------------------------------------------------------------
     1 ->    2    -0.8714    -0.2664     0.1289     0.9203
     1 ->    3     1.2405    -0.0335    -0.3605     1.2923
     1 ->    4     0.0672     0.3348     0.1759     0.3841
     1 ->    5     0.0477     0.7798    -0.1780     0.8013
     1 ->    6    -1.2378    -0.0069    -0.1282     1.2445
     2 ->    3    -0.7800    -0.7394    -0.1527     1.0856
     2 ->    4    -0.4132     0.9781     0.1823     1.0774
     2 ->    5    -0.3935    -0.2445    -0.1764     0.4957
     2 ->    6    -0.0754    -0.2430    -0.0781     0.2662
     3 ->    4    -0.2224    -0.5878    -0.2402     0.6728
     3 ->    5    -1.9031    -0.1717     0.1204     1.9146
     3 ->    6     0.4949    -0.8470     0.0137     0.9811
     4 ->    5    -0.9436    -0.4607     0.2405     1.0772
     4 ->    6    -0.3439     0.2955     0.0371     0.4550
     5 ->    6    -0.8092     0.0599    -0.2367     0.8453

Magnetic transition dipole moments and rotational strengths:

 Transition      Lx         Ly         Lz       R(len)     R(vel) (a.u.)
------------------------------------------------------------------------
 1 ->    2    -0.0128    -0.2950     1.2731    -0.2539     0.0761
 1 ->    3     0.0495     0.0438     0.7150     0.1979    -0.0006
 1 ->    4     0.1710     0.0367     0.6975    -0.1465     0.0054
 1 ->    5    -0.0748    -0.0060    -0.6804    -0.1129     0.0036
 1 ->    6    -0.1502    -0.0189    -0.0475    -0.1921     0.0639

Electric transition quadrupole moments (Cartesian):

 Transition      Qxy        Qxz        Qyz        Qxx        Qyy        Qzz       norm (a.u.)
----------------------------------------------------------------------------------------------
 1 ->    2     0.7669    -0.9050    -0.1108     2.5804    -0.8344     0.0017     2.9621
 1 ->    3    -0.9889     2.0561     0.1630    -2.7472    -0.0754    -0.2989     3.5880
 1 ->    4    -0.3202    -0.3976    -0.3227     1.8458    -0.2540     0.2368     1.9729
 1 ->    5    -0.6610     0.8625     0.3002    -2.0505     1.3115    -0.2735     2.6964
 1 ->    6    -1.6104    -0.0388     0.2495    -2.7309     0.9830    -0.0743     3.3296


Building Xtilde...

Building Z-vector RHS...

 Generating 2nd functional diffs
Solving CPSCF equations
Using DIIS solver

 Iter         Residual      
------  --------------------
    1      0.960328411053
    2      1.196047738076
    3      0.156119170412
    4      0.020442218933
    5      0.007539604118
    6      0.003296184938
    7      0.001473871967
    8      0.000394688215
    9      0.000216460421
   10      0.000055694442

CPSCF converged

Building X...

 Generating 2nd functional diffs
 Generating 2nd functional diffs
Building Xtilde...

Building Z-vector RHS...

 Generating 2nd functional diffs
Solving CPSCF equations
Using DIIS solver

 Iter         Residual      
------  --------------------
    1      2.070967762098
    2      3.172139696282
    3      0.116030916224
    4      0.019930561095
    5      0.017123553473
    6      0.004667990331
    7      0.001595235920
    8      0.000546724482
    9      0.000274827096
   10      0.000070870274

CPSCF converged

Building X...

 Generating 2nd functional diffs
 Generating 2nd functional diffs
Building Xtilde...

Building Z-vector RHS...

 Generating 2nd functional diffs
Solving CPSCF equations
Using DIIS solver

 Iter         Residual      
------  --------------------
    1      1.064027931059
    2      1.537821015054
    3      0.087118244356
    4      0.008895209056
    5      0.007008244134
    6      0.002181092043
    7      0.000614242310
    8      0.000314602534
    9      0.000139004330
   10      0.000034472177

CPSCF converged

Building X...

 Generating 2nd functional diffs
 Generating 2nd functional diffs
Lower state energy:      -422.4730804137
Upper state energy:      -422.4555576152
Energy difference:          0.0175227986
 Energy calculation finished, energy:  0.000000000E+00

Converting Cartesians to HDLC

Converting Cartesians to HDLC

Converting Cartesians to HDLC
 in dlf_makehessian...
Testing convergence  in cycle    1
  Max grad  2.7727E-01 Target: 1.0000E-03 converged?   no
  RMS grad  4.6723E-02 Target: 6.6667E-04 converged?   no
Finite-difference calculation for a diagonal Hessian
Delta :   3.00E-03

Converting HDLC to Cartesians
DFTD Energy:    -0.0272597 hartree
Setting up the DFT grid...
| time to set the grid = 0.01 s
DFT grid points: 50642 (2813 points/atom)

                      *** Start SCF Iterations ***

 Iter     DIIS Error       Energy change      Electrons        XC Energy           Energy        Time(s)
----------------------------------------------------------------------------------------------------------
Initial temperature is 5000.000000
| Skip purify step
|    1     0.0366359790    -422.1930171223    70.0094548334   -31.3843440702    -422.1930171223     0.33  
|    2     0.0783105149      +7.1666685960    69.9999303744   -30.6196055481    -415.0263485264     0.32  
|    3     0.0264947901      -0.2273951194    69.9999226021   -30.7106545410    -415.2537436458     0.32  
|    4     0.0135393430      -0.0228762610    69.9999198687   -30.7587560530    -415.2766199067     0.30  
|    5     0.0041487121      -0.0071929810    69.9999207680   -30.7812060925    -415.2838128878     0.30  
|    6     0.0007382224      -0.0005916143    69.9999200611   -30.7899280461    -415.2844045020     0.29  
|    7     0.0003590908      -0.0000382365    69.9999200897   -30.7916630728    -415.2844427386     0.27  
|    8     0.0001461506      -0.0000054937    69.9999200448   -30.7918295468    -415.2844482322     0.27  
|    9     0.0000617792      -0.0000010926    69.9999199986   -30.7917687644    -415.2844493249     0.34  
|   10     0.0000238443      -0.0000002729    69.9999199616   -30.7917832420    -415.2844495977     0.25  
|   11     0.0000093186      -0.0000000257    69.9999199426   -30.7918009234    -415.2844496235     0.25  
----------------------------------------------------------------------------------------------------------
FINAL ENERGY: -415.2844496235 a.u.
Fractional Occupation Entropy: 0.0000000000
Mermin Free Energy:            -415.2844496235
DISPERSION CONTRIBUTION TO ENERGY: -0.0272596506 a.u.
HOMO-LUMO GAP: 0.784 eV
CENTER OF MASS: {-0.032980, 0.071827, -0.015398} ANGS
DIPOLE MOMENT: {3.619101, 0.519417, 0.153924} (|D| = 3.659423) DEBYE
Writing out molden info

Running Mulliken population analysis...


  Restricted hh-TDA Parameters
--------------------------------------------
Number of occupied orbitals:            36
Number of virtual orbitals:            120
Number of molecular orbitals:          156
Number of basis functions:             166
Multiplicity of target state:      singlet

 Generating 2nd functional diffs
Reference energy:             -422.0290540680
Number of electrons:            71.9999176552
XC energy:                     -31.9226886450

      Davidson Diagonalization Parameters
-----------------------------------------------
Number of roots to find:                    6
Number of guess vectors:                   18
Maximum subspace size:                     60
Number of vectors to save:                  6
Collapse vectors per root:                  2
Number of CSFs:                           666
Maximum Davidson iterations:              100
Residual convergence:                 1.0e-04
Orthogonality tolerance:              1.0e-12
Use incremental sigma vectors:             No

Davidson memory usage: 760.85 kB

Guess Vectors:
  35 &  35 : closed :    -0.572305
  36 &  35 :  open  :    -0.565426
  36 &  36 : closed :    -0.558548
  35 &  34 :  open  :    -0.492295
  36 &  34 :  open  :    -0.485417
  35 &  33 :  open  :    -0.434038
  36 &  33 :  open  :    -0.427160
  35 &  32 :  open  :    -0.420223
  36 &  32 :  open  :    -0.413345
  34 &  34 : closed :    -0.412286
  35 &  31 :  open  :    -0.359706
  34 &  33 :  open  :    -0.354028
  36 &  31 :  open  :    -0.352827
  34 &  32 :  open  :    -0.340214
  35 &  29 :  open  :    -0.319408
  36 &  29 :  open  :    -0.312529
  35 &  30 :  open  :    -0.302265
  35 &  26 :  open  :    -0.298544

  Root           Eigenvalue       Energy Change        Residual
-------------------------------------------------------------------
Iteration:    0   Subspace Size:   18
Root: 1:        -0.45846264        -0.45846264         0.04558806  
Root: 2:        -0.44502885        -0.44502885         0.04015544  
Root: 3:        -0.41914257        -0.41914257         0.06500467  
Root: 4:        -0.37255385        -0.37255385         0.04585990  
Root: 5:        -0.35109573        -0.35109573         0.06942635  
Root: 6:        -0.31567102        -0.31567102         0.05772164  

Iteration:    1   Subspace Size:   24
Root: 1:        -0.46362140        -0.00515877         0.01048793  
Root: 2:        -0.44820831        -0.00317946         0.00891488  
Root: 3:        -0.42734382        -0.00820125         0.01396428  
Root: 4:        -0.37817712        -0.00562328         0.01290015  
Root: 5:        -0.36232821        -0.01123248         0.02458744  
Root: 6:        -0.32348606        -0.00781504         0.03474237  

Iteration:    2   Subspace Size:   30
Root: 1:        -0.46382845        -0.00020705         0.00184266  
Root: 2:        -0.44834301        -0.00013471         0.00190434  
Root: 3:        -0.42770498        -0.00036116         0.00320023  
Root: 4:        -0.37852418        -0.00034706         0.00331213  
Root: 5:        -0.36375073        -0.00142252         0.00705205  
Root: 6:        -0.32655522        -0.00306916         0.01299438  

Iteration:    3   Subspace Size:   36
Root: 1:        -0.46383335        -0.00000490         0.00037371  
Root: 2:        -0.44834819        -0.00000518         0.00037145  
Root: 3:        -0.42772069        -0.00001571         0.00067802  
Root: 4:        -0.37854274        -0.00001855         0.00084064  
Root: 5:        -0.36384934        -0.00009861         0.00176813  
Root: 6:        -0.32698199        -0.00042676         0.00494068  

Iteration:    4   Subspace Size:   42
Root: 1:        -0.46383351        -0.00000016         0.00007128  Converged
Root: 2:        -0.44834838        -0.00000018         0.00007534  Converged
Root: 3:        -0.42772141        -0.00000072         0.00014095  
Root: 4:        -0.37854387        -0.00000113         0.00020576  
Root: 5:        -0.36385530        -0.00000596         0.00046932  
Root: 6:        -0.32703854        -0.00005655         0.00170818  

Iteration:    5   Subspace Size:   46
Root: 1:        -0.46383351        -0.00000000         0.00006924  Converged
Root: 2:        -0.44834838        -0.00000000         0.00006098  Converged
Root: 3:        -0.42772145        -0.00000003         0.00003256  Converged
Root: 4:        -0.37854392        -0.00000006         0.00004772  Converged
Root: 5:        -0.36385565        -0.00000035         0.00011985  
Root: 6:        -0.32704455        -0.00000601         0.00059895  

Iteration:    6   Subspace Size:   48
Root: 1:        -0.46383351        -0.00000000         0.00006819  Converged
Root: 2:        -0.44834838        -0.00000000         0.00006075  Converged
Root: 3:        -0.42772145        -0.00000000         0.00002299  Converged
Root: 4:        -0.37854393        -0.00000000         0.00004606  Converged
Root: 5:        -0.36385567        -0.00000002         0.00002740  Converged
Root: 6:        -0.32704519        -0.00000064         0.00021853  

Iteration:    7   Subspace Size:   49
Root: 1:        -0.46383351        -0.00000000         0.00006813  Converged
Root: 2:        -0.44834838        -0.00000000         0.00006077  Converged
Root: 3:        -0.42772145        -0.00000000         0.00002295  Converged
Root: 4:        -0.37854393        -0.00000000         0.00004595  Converged
Root: 5:        -0.36385567        -0.00000000         0.00002742  Converged
Root: 6:        -0.32704526        -0.00000008         0.00006910  Converged

Davidson converged in 7 iterations
49 sigma vectors were formed

  Root   Mult.   Total Energy (a.u.)   Ex. Energy (a.u.)     Ex. Energy (eV)     Ex. Energy (nm)        Osc. (a.u.)  
-------------------------------------------------------------------------------------------------------------------
     1  singlet       -422.49288758
     2  singlet       -422.47740245          0.01548513          0.42137167       2942.39574038          0.01056209
     3  singlet       -422.45677551          0.03611206          0.98265902       1261.72169157          0.03730943
     4  singlet       -422.40759799          0.08528958          2.32084723        534.21965455          0.00565420
     5  singlet       -422.39290974          0.09997784          2.72053492        455.73471556          0.04425516
     6  singlet       -422.35609933          0.13678825          3.72219693        333.09419948          0.12988617

Singlet  1: Largest CI coefficients:
  35  &  35 : closed :  -0.557939
  35  &  36 :  open  :   0.523899
  36  &  35 :  open  :   0.523899
  36  &  36 : closed :   0.229357
  32  &  36 :  open  :  -0.103388
  36  &  32 :  open  :  -0.103388
  33  &  36 :  open  :  -0.102316
  36  &  33 :  open  :  -0.102316

Singlet  2: Largest CI coefficients:
  36  &  36 : closed :  -0.777937
  35  &  36 :  open  :   0.322938
  36  &  35 :  open  :   0.322938
  35  &  35 : closed :   0.258159
  34  &  36 :  open  :   0.213126
  36  &  34 :  open  :   0.213126

Singlet  3: Largest CI coefficients:
  35  &  35 : closed :  -0.730752
  36  &  36 : closed :  -0.416928
  35  &  36 :  open  :  -0.241097
  36  &  35 :  open  :  -0.241097
  34  &  35 :  open  :  -0.183315
  35  &  34 :  open  :  -0.183315
  32  &  36 :  open  :   0.117603
  36  &  32 :  open  :   0.117603
  34  &  34 : closed :   0.104385

Singlet  4: Largest CI coefficients:
  34  &  36 :  open  :   0.570977
  36  &  34 :  open  :   0.570977
  36  &  36 : closed :   0.311049
  32  &  36 :  open  :   0.268489
  36  &  32 :  open  :   0.268489
  33  &  36 :  open  :   0.150172
  36  &  33 :  open  :   0.150172

Singlet  5: Largest CI coefficients:
  34  &  35 :  open  :  -0.627250
  35  &  34 :  open  :  -0.627250
  32  &  35 :  open  :  -0.154260
  35  &  32 :  open  :  -0.154260
  36  &  36 : closed :   0.152038
  34  &  36 :  open  :  -0.131741
  36  &  34 :  open  :  -0.131741
  35  &  35 : closed :   0.125070

Singlet  6: Largest CI coefficients:
  33  &  35 :  open  :   0.621816
  35  &  33 :  open  :   0.621816
  34  &  34 : closed :   0.165588
  33  &  36 :  open  :   0.159216
  36  &  33 :  open  :   0.159216
  32  &  36 :  open  :  -0.147483
  36  &  32 :  open  :  -0.147483
  33  &  33 : closed :  -0.133611

Singlet state dipole moments:

  Root       Dx         Dy         Dz         |D|  (Debye)
------------------------------------------------------------
     1    -1.1927     0.6347    -0.7315     1.5364
     2    -1.1278     1.3452     0.9949     2.0177
     3    -4.7059    -1.6011     0.0256     4.9709
     4    -0.9368     1.0407    -0.2540     1.4231
     5    -2.6183    -2.6394    -0.5854     3.7635
     6     0.2345    -0.7764    -0.5590     0.9850

Transition dipole moments between singlet states:

    Transition       Tx         Ty         Tz         |T| (a.u.)
------------------------------------------------------------------
     1 ->    2     0.9643     0.2816    -0.1178     1.0115
     1 ->    3     1.1993    -0.0308    -0.3325     1.2449
     1 ->    4     0.0769     0.2473     0.1799     0.3153
     1 ->    5    -0.0842    -0.7944     0.1608     0.8148
     1 ->    6    -1.1868    -0.0249    -0.1235     1.1934
     2 ->    3     0.5721     0.6265     0.1380     0.8596
     2 ->    4     0.3672    -1.0744    -0.2379     1.1600
     2 ->    5    -0.2020    -0.1399    -0.1875     0.3091
     2 ->    6     0.1231     0.1565     0.0881     0.2177
     3 ->    4    -0.1449    -0.4866    -0.2356     0.5597
     3 ->    5     1.9325     0.2175    -0.0853     1.9466
     3 ->    6     0.4900    -0.8627     0.0043     0.9922
     4 ->    5     0.8999     0.3590    -0.2411     0.9984
     4 ->    6    -0.2827     0.3317     0.0516     0.4389
     5 ->    6     0.8196    -0.0588     0.2326     0.8540

Magnetic transition dipole moments and rotational strengths:

 Transition      Lx         Ly         Lz       R(len)     R(vel) (a.u.)
------------------------------------------------------------------------
 1 ->    2     0.0235     0.2954    -1.1992    -0.2472     0.0683
 1 ->    3     0.0542     0.0211     0.8282     0.2111     0.0044
 1 ->    4     0.1959     0.0405     0.7887    -0.1669     0.0053
 1 ->    5     0.0703     0.0039     0.6383    -0.0937     0.0031
 1 ->    6    -0.1538    -0.0173    -0.0365    -0.1874     0.0635

Electric transition quadrupole moments (Cartesian):

 Transition      Qxy        Qxz        Qyz        Qxx        Qyy        Qzz       norm (a.u.)
----------------------------------------------------------------------------------------------
 1 ->    2    -0.8412     0.9279     0.0586    -2.5002     0.7730     0.0223     2.9019
 1 ->    3    -0.9626     1.9338     0.1164    -2.4865    -0.1384    -0.2705     3.3098
 1 ->    4    -0.1944    -0.4278    -0.3357     1.9260    -0.3758     0.2555     2.0615
 1 ->    5     0.7233    -0.8258    -0.2706     1.9049    -1.2855     0.2482     2.5732
 1 ->    6    -1.5544    -0.0478     0.2488    -2.6841     0.9514    -0.0662     3.2549


Building Xtilde...

Building Z-vector RHS...

 Generating 2nd functional diffs
Solving CPSCF equations
Using DIIS solver

 Iter         Residual      
------  --------------------
    1      0.952918277531
    2      1.144110169303
    3      0.152045343817
    4      0.020338752238
    5      0.008046467472
    6      0.003189155868
    7      0.001340355458
    8      0.000404912015
    9      0.000199122128
   10      0.000061106924

CPSCF converged

Building X...

 Generating 2nd functional diffs
 Generating 2nd functional diffs
Building Xtilde...

Building Z-vector RHS...

 Generating 2nd functional diffs
Solving CPSCF equations
Using DIIS solver

 Iter         Residual      
------  --------------------
    1      2.212396337561
    2      3.378786239954
    3      0.117550135484
    4      0.020523888497
    5      0.016102129436
    6      0.004682896249
    7      0.001595371762
    8      0.000582183781
    9      0.000246815832
   10      0.000070611861

CPSCF converged

Building X...

 Generating 2nd functional diffs
 Generating 2nd functional diffs
Building Xtilde...

Building Z-vector RHS...

 Generating 2nd functional diffs
Solving CPSCF equations
Using DIIS solver

 Iter         Residual      
------  --------------------
    1      0.861372031375
    2      1.233894325800
    3      0.074402538318
    4      0.007245732469
    5      0.006417219609
    6      0.001830922559
    7      0.000556950447
    8      0.000272463245
    9      0.000120933139
   10      0.000028792541

CPSCF converged

Building X...

 Generating 2nd functional diffs
 Generating 2nd functional diffs
Lower state energy:      -422.4774024489
Upper state energy:      -422.4567755143
Energy difference:          0.0206269346
 Energy calculation finished, energy:  0.000000000E+00

Converting Cartesians to HDLC

Converting Cartesians to HDLC

Converting Cartesians to HDLC
 in dlf_makehessian...
Finite-difference diagonal Hessian: 2nd point
Energy difference to 1st point:          0.00E+00 H
Abs. Gradient difference to 1st point:   2.42E-02
Testing convergence  in cycle    1
  Max grad  2.5814E-01 Target: 1.0000E-03 converged?   no
  RMS grad  4.3484E-02 Target: 6.6667E-04 converged?   no

Converting HDLC to Cartesians
DFTD Energy:    -0.0273096 hartree
Setting up the DFT grid...
| time to set the grid = 0.01 s
DFT grid points: 50621 (2812 points/atom)

                      *** Start SCF Iterations ***

 Iter     DIIS Error       Energy change      Electrons        XC Energy           Energy        Time(s)
----------------------------------------------------------------------------------------------------------
Initial temperature is 5000.000000
| Skip purify step
|    1     0.0627417356    -422.1733215271    69.9555949005   -31.3633504519    -422.1733215271     0.34  
|    2     0.0771331507      +7.1162645468    69.9999533807   -30.6388548485    -415.0570569803     0.33  
|    3     0.0134115034      -0.2068593702    69.9999534620   -30.7326144575    -415.2639163505     0.33  
|    4     0.0074599857      -0.0081982973    69.9999527925   -30.7916484591    -415.2721146477     0.31  
|    5     0.0031761827      -0.0018005179    69.9999561180   -30.7860408444    -415.2739151656     0.31  
|    6     0.0011925019      -0.0003264622    69.9999556092   -30.7899426460    -415.2742416278     0.30  
|    7     0.0003582931      -0.0000405794    69.9999557830   -30.7901698798    -415.2742822072     0.28  
|    8     0.0002251032      -0.0000083448    69.9999558564   -30.7904475000    -415.2742905520     0.28  
|    9     0.0000731009      -0.0000018588    69.9999559049   -30.7901187174    -415.2742924108     0.35  
|   10     0.0000168144      -0.0000003267    69.9999558953   -30.7901439883    -415.2742927375     0.26  
|   11     0.0000124439      -0.0000000155    69.9999558894   -30.7901601633    -415.2742927530     0.26  
|   12     0.0000024920      -0.0000000076    69.9999558860   -30.7901561268    -415.2742927606     0.26  
----------------------------------------------------------------------------------------------------------
FINAL ENERGY: -415.2742927606 a.u.
Fractional Occupation Entropy: 0.0000000000
Mermin Free Energy:            -415.2742927606
DISPERSION CONTRIBUTION TO ENERGY: -0.0273095931 a.u.
HOMO-LUMO GAP: 1.164 eV
CENTER OF MASS: {-0.041817, 0.063645, -0.001999} ANGS
DIPOLE MOMENT: {3.659302, 0.555258, 0.344216} (|D| = 3.717161) DEBYE
Writing out molden info

Running Mulliken population analysis...


  Restricted hh-TDA Parameters
--------------------------------------------
Number of occupied orbitals:            36
Number of virtual orbitals:            120
Number of molecular orbitals:          156
Number of basis functions:             166
Multiplicity of target state:      singlet

 Generating 2nd functional diffs
Reference energy:             -422.0151906719
Number of electrons:            71.9999546256
XC energy:                     -31.9209807360

      Davidson Diagonalization Parameters
-----------------------------------------------
Number of roots to find:                    6
Number of guess vectors:                   18
Maximum subspace size:                     60
Number of vectors to save:                  6
Collapse vectors per root:                  2
Number of CSFs:                           666
Maximum Davidson iterations:              100
Residual convergence:                 1.0e-04
Orthogonality tolerance:              1.0e-12
Use incremental sigma vectors:             No

Davidson memory usage: 760.85 kB

Guess Vectors:
  36 &  36 : closed :    -0.596221
  36 &  35 :  open  :    -0.579931
  35 &  35 : closed :    -0.563641
  36 &  34 :  open  :    -0.507622
  35 &  34 :  open  :    -0.491332
  36 &  33 :  open  :    -0.444568
  35 &  33 :  open  :    -0.428278
  36 &  32 :  open  :    -0.425947
  34 &  34 : closed :    -0.419023
  35 &  32 :  open  :    -0.409657
  36 &  31 :  open  :    -0.382824
  35 &  31 :  open  :    -0.366534
  34 &  33 :  open  :    -0.355969
  34 &  32 :  open  :    -0.337348
  36 &  30 :  open  :    -0.329992
  36 &  29 :  open  :    -0.329070
  35 &  30 :  open  :    -0.313702
  35 &  29 :  open  :    -0.312780

  Root           Eigenvalue       Energy Change        Residual
-------------------------------------------------------------------
Iteration:    0   Subspace Size:   18
Root: 1:        -0.48206857        -0.48206857         0.04694326  
Root: 2:        -0.44858901        -0.44858901         0.04375435  
Root: 3:        -0.42432999        -0.42432999         0.06738980  
Root: 4:        -0.38311481        -0.38311481         0.05264200  
Root: 5:        -0.36158476        -0.36158476         0.06188446  
Root: 6:        -0.32774430        -0.32774430         0.06031845  

Iteration:    1   Subspace Size:   24
Root: 1:        -0.48720594        -0.00513738         0.00840142  
Root: 2:        -0.45263216        -0.00404315         0.01073133  
Root: 3:        -0.43233904        -0.00800905         0.01279631  
Root: 4:        -0.39005075        -0.00693593         0.01674983  
Root: 5:        -0.37081537        -0.00923061         0.01920298  
Root: 6:        -0.33651082        -0.00876652         0.02689973  

Iteration:    2   Subspace Size:   30
Root: 1:        -0.48731259        -0.00010665         0.00156287  
Root: 2:        -0.45283171        -0.00019955         0.00241865  
Root: 3:        -0.43262817        -0.00028914         0.00259066  
Root: 4:        -0.39066222        -0.00061147         0.00423465  
Root: 5:        -0.37154918        -0.00073382         0.00532592  
Root: 6:        -0.33831833        -0.00180751         0.00942372  

Iteration:    3   Subspace Size:   36
Root: 1:        -0.48731545        -0.00000286         0.00028953  
Root: 2:        -0.45284096        -0.00000925         0.00049009  
Root: 3:        -0.43263884        -0.00001067         0.00058525  
Root: 4:        -0.39069771        -0.00003549         0.00105802  
Root: 5:        -0.37160216        -0.00005298         0.00145254  
Root: 6:        -0.33852767        -0.00020934         0.00431949  

Iteration:    4   Subspace Size:   42
Root: 1:        -0.48731553        -0.00000008         0.00004635  Converged
Root: 2:        -0.45284134        -0.00000037         0.00010579  
Root: 3:        -0.43263937        -0.00000053         0.00013491  
Root: 4:        -0.39069983        -0.00000213         0.00030216  
Root: 5:        -0.37160607        -0.00000391         0.00041810  
Root: 6:        -0.33857003        -0.00004236         0.00143715  

Iteration:    5   Subspace Size:   47
Root: 1:        -0.48731553        -0.00000000         0.00004531  Converged
Root: 2:        -0.45284135        -0.00000002         0.00002105  Converged
Root: 3:        -0.43263939        -0.00000003         0.00002858  Converged
Root: 4:        -0.39069997        -0.00000014         0.00007269  Converged
Root: 5:        -0.37160636        -0.00000029         0.00010869  
Root: 6:        -0.33857389        -0.00000385         0.00040690  

Iteration:    6   Subspace Size:   49
Root: 1:        -0.48731553        -0.00000000         0.00004483  Converged
Root: 2:        -0.45284135        -0.00000000         0.00001689  Converged
Root: 3:        -0.43263939        -0.00000000         0.00002183  Converged
Root: 4:        -0.39069997        -0.00000000         0.00005821  Converged
Root: 5:        -0.37160638        -0.00000002         0.00002636  Converged
Root: 6:        -0.33857416        -0.00000027         0.00012499  

Iteration:    7   Subspace Size:   50
Root: 1:        -0.48731553        -0.00000000         0.00004438  Converged
Root: 2:        -0.45284135        -0.00000000         0.00001691  Converged
Root: 3:        -0.43263939        -0.00000000         0.00002184  Converged
Root: 4:        -0.39069997        -0.00000000         0.00005704  Converged
Root: 5:        -0.37160638        -0.00000000         0.00002629  Converged
Root: 6:        -0.33857418        -0.00000002         0.00003881  Converged

Davidson converged in 7 iterations
50 sigma vectors were formed

  Root   Mult.   Total Energy (a.u.)   Ex. Energy (a.u.)     Ex. Energy (eV)     Ex. Energy (nm)        Osc. (a.u.)  
-------------------------------------------------------------------------------------------------------------------
     1  singlet       -422.50250620
     2  singlet       -422.46803202          0.03447418          0.93808991       1321.66671040          0.01035444
     3  singlet       -422.44783007          0.05467614          1.48781309        833.33196508          0.01728201
     4  singlet       -422.40589064          0.09661556          2.62904264        471.59456075          0.13716123
     5  singlet       -422.38679705          0.11570915          3.14860574        393.77499376          0.06155006
     6  singlet       -422.35376485          0.14874135          4.04745744        306.32618783          0.21002872

Singlet  1: Largest CI coefficients:
  36  &  36 : closed :   0.881446
  35  &  35 : closed :  -0.281355
  35  &  36 :  open  :   0.147386
  36  &  35 :  open  :   0.147386
  33  &  36 :  open  :  -0.116092
  36  &  33 :  open  :  -0.116092

Singlet  2: Largest CI coefficients:
  35  &  36 :  open  :   0.632534
  36  &  35 :  open  :   0.632534
  34  &  36 :  open  :   0.223358
  36  &  34 :  open  :   0.223358
  35  &  35 : closed :   0.215326
  36  &  36 : closed :  -0.134262

Singlet  3: Largest CI coefficients:
  35  &  35 : closed :   0.893208
  36  &  36 : closed :   0.293276
  34  &  35 :  open  :   0.122171
  35  &  34 :  open  :   0.122171
  35  &  36 :  open  :  -0.111365
  36  &  35 :  open  :  -0.111365

Singlet  4: Largest CI coefficients:
  34  &  36 :  open  :  -0.618861
  36  &  34 :  open  :  -0.618861
  32  &  36 :  open  :  -0.182311
  36  &  32 :  open  :  -0.182311
  35  &  36 :  open  :   0.175013
  36  &  35 :  open  :   0.175013
  34  &  35 :  open  :  -0.148423
  35  &  34 :  open  :  -0.148423
  36  &  36 : closed :  -0.130080

Singlet  5: Largest CI coefficients:
  34  &  35 :  open  :  -0.559869
  35  &  34 :  open  :  -0.559869
  33  &  36 :  open  :   0.261710
  36  &  33 :  open  :   0.261710
  36  &  36 : closed :   0.232153
  32  &  35 :  open  :  -0.162563
  35  &  32 :  open  :  -0.162563
  32  &  36 :  open  :   0.152778
  36  &  32 :  open  :   0.152778
  34  &  34 : closed :   0.105204

Singlet  6: Largest CI coefficients:
  33  &  36 :  open  :   0.441517
  36  &  33 :  open  :   0.441517
  33  &  35 :  open  :   0.435576
  35  &  33 :  open  :   0.435576
  32  &  36 :  open  :  -0.202592
  36  &  32 :  open  :  -0.202592
  34  &  35 :  open  :   0.171603
  35  &  34 :  open  :   0.171603

Singlet state dipole moments:

  Root       Dx         Dy         Dz         |D|  (Debye)
------------------------------------------------------------
     1    -5.1774     0.1821     0.6766     5.2246
     2    -2.7753    -0.4056     0.2455     2.8155
     3     0.2343     0.6624    -0.7182     1.0047
     4    -2.7379    -0.7424     0.2760     2.8501
     5    -0.0159    -0.5982    -0.7107     0.9290
     6    -1.8232    -0.3843    -0.3929     1.9042

Transition dipole moments between singlet states:

    Transition       Tx         Ty         Tz         |T| (a.u.)
------------------------------------------------------------------
     1 ->    2    -0.6255    -0.2085    -0.1257     0.6712
     1 ->    3    -0.6334    -0.0166     0.2696     0.6886
     1 ->    4    -0.7973    -1.2127    -0.1518     1.4593
     1 ->    5    -0.8544     0.0165     0.2600     0.8933
     1 ->    6    -1.3295     0.5851    -0.0910     1.4554
     2 ->    3    -1.1176    -0.6494    -0.2707     1.3206
     2 ->    4    -0.8380     0.5386     0.0020     0.9962
     2 ->    5    -0.6106    -0.3919    -0.1696     0.7451
     2 ->    6     0.3731     0.6494     0.0923     0.7546
     3 ->    4    -0.7099    -0.3385    -0.1072     0.7938
     3 ->    5    -0.8061     0.5870     0.0653     0.9993
     3 ->    6     0.4952     0.2241     0.0422     0.5452
     4 ->    5    -0.2537    -0.6338    -0.0282     0.6833
     4 ->    6     1.2023    -0.1073     0.1513     1.2165
     5 ->    6     0.4706    -0.0550     0.2086     0.5177

Magnetic transition dipole moments and rotational strengths:

 Transition      Lx         Ly         Lz       R(len)     R(vel) (a.u.)
------------------------------------------------------------------------
 1 ->    2     0.0078     0.2546    -1.4294    -0.1218     0.1021
 1 ->    3    -0.0335    -0.1501    -0.0469    -0.0110    -0.0044
 1 ->    4    -0.0632    -0.0766    -0.1811    -0.1708     0.0377
 1 ->    5     0.0072    -0.0841     0.5136    -0.1260     0.0084
 1 ->    6    -0.0798     0.0005    -0.0477    -0.1107     0.0390

Electric transition quadrupole moments (Cartesian):

 Transition      Qxy        Qxz        Qyz        Qxx        Qyy        Qzz       norm (a.u.)
----------------------------------------------------------------------------------------------
 1 ->    2     1.0588     0.1215     0.2922     0.0767     0.0343    -0.2196     1.1298
 1 ->    3     0.6755    -1.2868    -0.2409     2.3357    -0.3726     0.2229     2.7954
 1 ->    4     1.1511    -0.0308     0.2351    -0.9113    -0.5806    -0.2720     1.6196
 1 ->    5    -0.7007    -1.2844    -0.4453     2.9587    -1.3145     0.2816     3.5917
 1 ->    6    -1.4116    -0.0944     0.1347    -3.6513     0.9910     0.0153     4.0416


Building Xtilde...

Building Z-vector RHS...

 Generating 2nd functional diffs
Solving CPSCF equations
Using DIIS solver

 Iter         Residual      
------  --------------------
    1      1.547693680269
    2      2.385864693267
    3      0.100926324579
    4      0.016134441497
    5      0.006499262708
    6      0.004077227540
    7      0.001628640272
    8      0.000460612653
    9      0.000203155813
   10      0.000054942612

CPSCF converged

Building X...

 Generating 2nd functional diffs
 Generating 2nd functional diffs
Building Xtilde...

Building Z-vector RHS...

 Generating 2nd functional diffs
Solving CPSCF equations
Using DIIS solver

 Iter         Residual      
------  --------------------
    1      1.274522526578
    2      1.922554295608
    3      0.096207573244
    4      0.019268008825
    5      0.007060450156
    6      0.004309911206
    7      0.001520048665
    8      0.000660798923
    9      0.000257006996
   10      0.000058281296

CPSCF converged

Building X...

 Generating 2nd functional diffs
 Generating 2nd functional diffs
Building Xtilde...

Building Z-vector RHS...

 Generating 2nd functional diffs
Solving CPSCF equations
Using DIIS solver

 Iter         Residual      
------  --------------------
    1      1.213253218228
    2      1.780870568193
    3      0.107628542950
    4      0.009074359439
    5      0.007721140962
    6      0.001438530554
    7      0.000986152533
    8      0.000355453493
    9      0.000147840457
   10      0.000051297224

CPSCF converged

Building X...

 Generating 2nd functional diffs
 Generating 2nd functional diffs
Lower state energy:      -422.4680320248
Upper state energy:      -422.4478300659
Energy difference:          0.0202019589
 Energy calculation finished, energy:  0.000000000E+00

Converting Cartesians to HDLC

Converting Cartesians to HDLC

Converting Cartesians to HDLC
 in dlf_makehessian...
Updating Hessian with the BFGS update, No     1
Testing convergence  in cycle    2
    Energy  0.0000E+00 Target: 1.0000E-04 converged?  yes
  Max step  2.1531E+00 Target: 4.0000E-03 converged?   no
  RMS step  3.7674E-01 Target: 2.6667E-03 converged?   no
  Max grad  1.9093E-01 Target: 1.0000E-03 converged?   no
  RMS grad  4.3781E-02 Target: 6.6667E-04 converged?   no

Converting HDLC to Cartesians
DFTD Energy:    -0.0272310 hartree
Setting up the DFT grid...
| time to set the grid = 0.01 s
DFT grid points: 50644 (2813 points/atom)

                      *** Start SCF Iterations ***

 Iter     DIIS Error       Energy change      Electrons        XC Energy           Energy        Time(s)
----------------------------------------------------------------------------------------------------------
Initial temperature is 5000.000000
| Skip purify step
|    1     0.0480035580    -422.1821547473    69.9612658656   -31.3450704901    -422.1821547473     0.33  
|    2     0.0854657082      +7.2230493844    69.9999374237   -30.6682619296    -414.9591053630     0.32  
|    3     0.0261333178      -0.2967330316    69.9999284120   -30.7217413992    -415.2558383946     0.32  
|    4     0.0110709757      -0.0203479740    69.9999235074   -30.7869037833    -415.2761863686     0.31  
|    5     0.0041337010      -0.0045854076    69.9999244301   -30.7838381305    -415.2807717762     0.30  
|    6     0.0011491584      -0.0004994572    69.9999239384   -30.7871287209    -415.2812712334     0.29  
|    7     0.0004653663      -0.0000772526    69.9999233753   -30.7881664603    -415.2813484859     0.28  
|    8     0.0002693463      -0.0000136988    69.9999231672   -30.7882394282    -415.2813621847     0.28  
|    9     0.0001083515      -0.0000037130    69.9999229915   -30.7881690019    -415.2813658977     0.34  
|   10     0.0000352284      -0.0000006835    69.9999228994   -30.7880543265    -415.2813665812     0.26  
|   11     0.0000186082      -0.0000000684    69.9999228666   -30.7881507627    -415.2813666496     0.26  
|   12     0.0000047873      -0.0000000141    69.9999228493   -30.7881387597    -415.2813666637     0.25  
----------------------------------------------------------------------------------------------------------
FINAL ENERGY: -415.2813666637 a.u.
Fractional Occupation Entropy: 0.0000000000
Mermin Free Energy:            -415.2813666637
DISPERSION CONTRIBUTION TO ENERGY: -0.0272310239 a.u.
HOMO-LUMO GAP: 0.705 eV
CENTER OF MASS: {-0.033446, 0.073528, -0.016196} ANGS
DIPOLE MOMENT: {3.688639, 0.535139, 0.183046} (|D| = 3.731747) DEBYE
Writing out molden info

Running Mulliken population analysis...


  Restricted hh-TDA Parameters
--------------------------------------------
Number of occupied orbitals:            36
Number of virtual orbitals:            120
Number of molecular orbitals:          156
Number of basis functions:             166
Multiplicity of target state:      singlet

 Generating 2nd functional diffs
Reference energy:             -422.0252351067
Number of electrons:            71.9999206446
XC energy:                     -31.9188891609

      Davidson Diagonalization Parameters
-----------------------------------------------
Number of roots to find:                    6
Number of guess vectors:                   18
Maximum subspace size:                     60
Number of vectors to save:                  6
Collapse vectors per root:                  2
Number of CSFs:                           666
Maximum Davidson iterations:              100
Residual convergence:                 1.0e-04
Orthogonality tolerance:              1.0e-12
Use incremental sigma vectors:             No

Davidson memory usage: 760.85 kB

Guess Vectors:
  35 &  35 : closed :    -0.579685
  36 &  35 :  open  :    -0.569215
  36 &  36 : closed :    -0.558744
  35 &  34 :  open  :    -0.496752
  36 &  34 :  open  :    -0.486282
  35 &  33 :  open  :    -0.437398
  36 &  33 :  open  :    -0.426928
  35 &  32 :  open  :    -0.423552
  34 &  34 : closed :    -0.413819
  36 &  32 :  open  :    -0.413082
  35 &  31 :  open  :    -0.367402
  36 &  31 :  open  :    -0.356932
  34 &  33 :  open  :    -0.354465
  34 &  32 :  open  :    -0.340619
  35 &  29 :  open  :    -0.322591
  36 &  29 :  open  :    -0.312120
  35 &  30 :  open  :    -0.305804
  35 &  26 :  open  :    -0.300962

  Root           Eigenvalue       Energy Change        Residual
-------------------------------------------------------------------
Iteration:    0   Subspace Size:   18
Root: 1:        -0.46128384        -0.46128384         0.04735345  
Root: 2:        -0.44519927        -0.44519927         0.03982654  
Root: 3:        -0.42344911        -0.42344911         0.06585057  
Root: 4:        -0.37388974        -0.37388974         0.04543956  
Root: 5:        -0.35401466        -0.35401466         0.06949247  
Root: 6:        -0.31950998        -0.31950998         0.05767151  

Iteration:    1   Subspace Size:   24
Root: 1:        -0.46682713        -0.00554329         0.01058358  
Root: 2:        -0.44826956        -0.00307029         0.00915086  
Root: 3:        -0.43187552        -0.00842641         0.01394533  
Root: 4:        -0.37928594        -0.00539620         0.01305130  
Root: 5:        -0.36536539        -0.01135073         0.02431970  
Root: 6:        -0.32757128        -0.00806130         0.03278260  

Iteration:    2   Subspace Size:   30
Root: 1:        -0.46703232        -0.00020519         0.00181166  
Root: 2:        -0.44841345        -0.00014389         0.00205830  
Root: 3:        -0.43222476        -0.00034925         0.00314841  
Root: 4:        -0.37964340        -0.00035746         0.00332501  
Root: 5:        -0.36672235        -0.00135696         0.00682186  
Root: 6:        -0.33029529        -0.00272401         0.01172569  

Iteration:    3   Subspace Size:   36
Root: 1:        -0.46703692        -0.00000461         0.00034638  
Root: 2:        -0.44841971        -0.00000626         0.00040273  
Root: 3:        -0.43223994        -0.00001517         0.00067769  
Root: 4:        -0.37966183        -0.00001842         0.00089362  
Root: 5:        -0.36681568        -0.00009333         0.00175448  
Root: 6:        -0.33064617        -0.00035088         0.00433519  

Iteration:    4   Subspace Size:   42
Root: 1:        -0.46703706        -0.00000013         0.00006287  Converged
Root: 2:        -0.44841995        -0.00000024         0.00008484  Converged
Root: 3:        -0.43224066        -0.00000072         0.00014183  
Root: 4:        -0.37966308        -0.00000125         0.00022045  
Root: 5:        -0.36682176        -0.00000608         0.00058772  
Root: 6:        -0.33068751        -0.00004134         0.00157932  

Iteration:    5   Subspace Size:   46
Root: 1:        -0.46703706        -0.00000000         0.00005984  Converged
Root: 2:        -0.44841996        -0.00000001         0.00006535  Converged
Root: 3:        -0.43224069        -0.00000003         0.00003103  Converged
Root: 4:        -0.37966315        -0.00000007         0.00005198  Converged
Root: 5:        -0.36682230        -0.00000054         0.00016298  
Root: 6:        -0.33069281        -0.00000529         0.00062148  

Iteration:    6   Subspace Size:   48
Root: 1:        -0.46703706        -0.00000000         0.00005898  Converged
Root: 2:        -0.44841996        -0.00000000         0.00006147  Converged
Root: 3:        -0.43224069        -0.00000000         0.00002490  Converged
Root: 4:        -0.37966315        -0.00000000         0.00004741  Converged
Root: 5:        -0.36682235        -0.00000004         0.00004260  Converged
Root: 6:        -0.33069349        -0.00000069         0.00019365  

Iteration:    7   Subspace Size:   49
Root: 1:        -0.46703706        -0.00000000         0.00005895  Converged
Root: 2:        -0.44841996        -0.00000000         0.00006148  Converged
Root: 3:        -0.43224069        -0.00000000         0.00002494  Converged
Root: 4:        -0.37966315        -0.00000000         0.00004736  Converged
Root: 5:        -0.36682235        -0.00000000         0.00004248  Converged
Root: 6:        -0.33069355        -0.00000006         0.00006006  Converged

Davidson converged in 7 iterations
49 sigma vectors were formed

  Root   Mult.   Total Energy (a.u.)   Ex. Energy (a.u.)     Ex. Energy (eV)     Ex. Energy (nm)        Osc. (a.u.)  
-------------------------------------------------------------------------------------------------------------------
     1  singlet       -422.49227216
     2  singlet       -422.47365507          0.01861710          0.50659692       2447.39390894          0.00902134
     3  singlet       -422.45747580          0.03479636          0.94685707       1309.42910858          0.03923510
     4  singlet       -422.40489826          0.08737390          2.37756453        521.47573342          0.00906523
     5  singlet       -422.39205745          0.10021471          2.72698056        454.65751633          0.04365988
     6  singlet       -422.35592866          0.13634350          3.71009492        334.18072376          0.14504380

Singlet  1: Largest CI coefficients:
  35  &  35 : closed :  -0.630492
  35  &  36 :  open  :   0.449793
  36  &  35 :  open  :   0.449793
  36  &  36 : closed :   0.336958
  33  &  36 :  open  :  -0.102802
  36  &  33 :  open  :  -0.102802

Singlet  2: Largest CI coefficients:
  36  &  36 : closed :  -0.656774
  35  &  36 :  open  :   0.438946
  36  &  35 :  open  :   0.438946
  35  &  35 : closed :   0.266067
  34  &  36 :  open  :   0.209985
  36  &  34 :  open  :   0.209985

Singlet  3: Largest CI coefficients:
  35  &  35 : closed :   0.672401
  36  &  36 : closed :   0.537306
  35  &  36 :  open  :   0.207775
  36  &  35 :  open  :   0.207775
  34  &  35 :  open  :   0.189913
  35  &  34 :  open  :   0.189913
  32  &  36 :  open  :  -0.111710
  36  &  32 :  open  :  -0.111710
  34  &  34 : closed :  -0.104221
  33  &  36 :  open  :  -0.100736
  36  &  33 :  open  :  -0.100736

Singlet  4: Largest CI coefficients:
  34  &  36 :  open  :   0.573403
  36  &  34 :  open  :   0.573403
  36  &  36 : closed :   0.288130
  32  &  36 :  open  :   0.264812
  36  &  32 :  open  :   0.264812
  33  &  36 :  open  :   0.153616
  36  &  33 :  open  :   0.153616

Singlet  5: Largest CI coefficients:
  34  &  35 :  open  :   0.624002
  35  &  34 :  open  :   0.624002
  36  &  36 : closed :  -0.175380
  34  &  36 :  open  :   0.147037
  36  &  34 :  open  :   0.147037
  32  &  35 :  open  :   0.143970
  35  &  32 :  open  :   0.143970
  35  &  35 : closed :  -0.119738

Singlet  6: Largest CI coefficients:
  33  &  35 :  open  :   0.609058
  35  &  33 :  open  :   0.609058
  33  &  36 :  open  :   0.209041
  36  &  33 :  open  :   0.209041
  32  &  36 :  open  :  -0.149560
  36  &  32 :  open  :  -0.149560
  34  &  34 : closed :   0.145770
  33  &  33 : closed :  -0.124049

Singlet state dipole moments:

  Root       Dx         Dy         Dz         |D|  (Debye)
------------------------------------------------------------
     1    -1.5339     0.5790    -0.6587     1.7669
     2    -1.2953     0.9990     0.8733     1.8543
     3    -4.4561    -1.1995     0.1542     4.6173
     4    -1.1928     0.8176    -0.2914     1.4752
     5    -2.4959    -2.5188    -0.6026     3.5968
     6     0.0659    -0.8017    -0.4995     0.9469

Transition dipole moments between singlet states:

    Transition       Tx         Ty         Tz         |T| (a.u.)
------------------------------------------------------------------
     1 ->    2     0.8038     0.2553    -0.1251     0.8526
     1 ->    3    -1.2478     0.0235     0.3656     1.3005
     1 ->    4     0.0474     0.3476     0.1804     0.3945
     1 ->    5     0.0490     0.7876    -0.1753     0.8084
     1 ->    6    -1.2567     0.0016    -0.1286     1.2632
     2 ->    3    -0.8753    -0.7552    -0.1627     1.1675
     2 ->    4     0.3823    -0.9480    -0.1846     1.0387
     2 ->    5     0.4861     0.2510     0.1679     0.5723
     2 ->    6     0.0381     0.2794     0.0721     0.2911
     3 ->    4     0.1919     0.6148     0.2477     0.6900
     3 ->    5     1.8934     0.1822    -0.1222     1.9060
     3 ->    6    -0.4987     0.8245    -0.0189     0.9637
     4 ->    5    -0.9242    -0.4220     0.2374     1.0434
     4 ->    6    -0.3529     0.2809     0.0429     0.4531
     5 ->    6    -0.8459     0.0686    -0.2377     0.8813

Magnetic transition dipole moments and rotational strengths:

 Transition      Lx         Ly         Lz       R(len)     R(vel) (a.u.)
------------------------------------------------------------------------
 1 ->    2     0.0117     0.3077    -1.3033    -0.2510     0.0807
 1 ->    3    -0.0516    -0.0518    -0.6765     0.1842    -0.0025
 1 ->    4     0.1799     0.0364     0.7028    -0.1480     0.0050
 1 ->    5    -0.0746    -0.0076    -0.6679    -0.1075     0.0032
 1 ->    6    -0.1546    -0.0222    -0.0375    -0.1991     0.0663

Electric transition quadrupole moments (Cartesian):

 Transition      Qxy        Qxz        Qyz        Qxx        Qyy        Qzz       norm (a.u.)
----------------------------------------------------------------------------------------------
 1 ->    2    -0.6959     0.8545     0.1172    -2.4941     0.8332    -0.0011     2.8536
 1 ->    3     0.9868    -2.0745    -0.1723     2.8678     0.0381     0.3027     3.6911
 1 ->    4    -0.3316    -0.4250    -0.3361     1.8623    -0.2800     0.2302     2.0008
 1 ->    5    -0.6830     0.8612     0.2969    -2.0224     1.3419    -0.2657     2.6940
 1 ->    6    -1.5875    -0.0439     0.2530    -2.7214     0.9682    -0.0735     3.3068


Building Xtilde...

Building Z-vector RHS...

 Generating 2nd functional diffs
Solving CPSCF equations
Using DIIS solver

 Iter         Residual      
------  --------------------
    1      0.972182181646
    2      1.248698658265
    3      0.157779530012
    4      0.020520046471
    5      0.007312204333
    6      0.003279465375
    7      0.001509462086
    8      0.000388238734
    9      0.000216288051
   10      0.000054827524

CPSCF converged

Building X...

 Generating 2nd functional diffs
 Generating 2nd functional diffs
Building Xtilde...

Building Z-vector RHS...

 Generating 2nd functional diffs
Solving CPSCF equations
Using DIIS solver

 Iter         Residual      
------  --------------------
    1      2.055154068762
    2      3.164986084001
    3      0.114882529540
    4      0.019609200976
    5      0.017283912921
    6      0.004620258393
    7      0.001671875603
    8      0.000540142009
    9      0.000287247707
   10      0.000073412294

CPSCF converged

Building X...

 Generating 2nd functional diffs
 Generating 2nd functional diffs
Building Xtilde...

Building Z-vector RHS...

 Generating 2nd functional diffs
Solving CPSCF equations
Using DIIS solver

 Iter         Residual      
------  --------------------
    1      1.140436098584
    2      1.663387191928
    3      0.091724360328
    4      0.009637703801
    5      0.007232739275
    6      0.002265917889
    7      0.000657579371
    8      0.000321752429
    9      0.000142236121
   10      0.000036905857

CPSCF converged

Building X...

 Generating 2nd functional diffs
 Generating 2nd functional diffs
Lower state energy:      -422.4736550665
Upper state energy:      -422.4574758006
Energy difference:          0.0161792659
 Energy calculation finished, energy:  0.000000000E+00

Converting Cartesians to HDLC

Converting Cartesians to HDLC

Converting Cartesians to HDLC
 in dlf_makehessian...
Updating Hessian with the BFGS update, No     2
Testing convergence  in cycle    3
    Energy  0.0000E+00 Target: 1.0000E-04 converged?  yes
  Max step  1.1463E+00 Target: 4.0000E-03 converged?   no
  RMS step  2.3030E-01 Target: 2.6667E-03 converged?   no
  Max grad  1.5746E-01 Target: 1.0000E-03 converged?   no
  RMS grad  2.8545E-02 Target: 6.6667E-04 converged?   no

Converting HDLC to Cartesians
DFTD Energy:    -0.0273523 hartree
Setting up the DFT grid...
| time to set the grid = 0.01 s
DFT grid points: 50636 (2813 points/atom)

                      *** Start SCF Iterations ***

 Iter     DIIS Error       Energy change      Electrons        XC Energy           Energy        Time(s)
----------------------------------------------------------------------------------------------------------
Initial temperature is 5000.000000
| Skip purify step
|    1     0.0497864773    -422.1873559872    69.9862687820   -31.3689424094    -422.1873559872     0.34  
|    2     0.0706691439      +7.1263390646    69.9998739736   -30.6345595117    -415.0610169226     0.33  
|    3     0.0141352140      -0.2132969742    69.9998852575   -30.7299439295    -415.2743138968     0.33  
|    4     0.0082121772      -0.0083924672    69.9998857258   -30.7919992089    -415.2827063640     0.31  
|    5     0.0039768256      -0.0019149394    69.9998898070   -30.7849455234    -415.2846213034     0.31  
|    6     0.0013733733      -0.0003433103    69.9998897197   -30.7890046851    -415.2849646136     0.30  
|    7     0.0004385265      -0.0000423345    69.9998896801   -30.7892192979    -415.2850069481     0.28  
|    8     0.0001885746      -0.0000087016    69.9998898048   -30.7894758014    -415.2850156497     0.28  
|    9     0.0000732381      -0.0000020528    69.9998898327   -30.7891745904    -415.2850177025     0.34  
|   10     0.0000190052      -0.0000003314    69.9998898212   -30.7891857908    -415.2850180339     0.26  
|   11     0.0000110802      -0.0000000172    69.9998898137   -30.7892162364    -415.2850180511     0.26  
|   12     0.0000026262      -0.0000000064    69.9998898095   -30.7892086054    -415.2850180575     0.26  
----------------------------------------------------------------------------------------------------------
FINAL ENERGY: -415.2850180575 a.u.
Fractional Occupation Entropy: 0.0000000000
Mermin Free Energy:            -415.2850180575
DISPERSION CONTRIBUTION TO ENERGY: -0.0273522872 a.u.
HOMO-LUMO GAP: 1.171 eV
CENTER OF MASS: {-0.038463, 0.060637, -0.000602} ANGS
DIPOLE MOMENT: {3.581939, 0.652342, 0.362977} (|D| = 3.658905) DEBYE
Writing out molden info

Running Mulliken population analysis...


  Restricted hh-TDA Parameters
--------------------------------------------
Number of occupied orbitals:            36
Number of virtual orbitals:            120
Number of molecular orbitals:          156
Number of basis functions:             166
Multiplicity of target state:      singlet

 Generating 2nd functional diffs
Reference energy:             -422.0259537550
Number of electrons:            71.9998866613
XC energy:                     -31.9199975418

      Davidson Diagonalization Parameters
-----------------------------------------------
Number of roots to find:                    6
Number of guess vectors:                   18
Maximum subspace size:                     60
Number of vectors to save:                  6
Collapse vectors per root:                  2
Number of CSFs:                           666
Maximum Davidson iterations:              100
Residual convergence:                 1.0e-04
Orthogonality tolerance:              1.0e-12
Use incremental sigma vectors:             No

Davidson memory usage: 760.85 kB

Guess Vectors:
  36 &  36 : closed :    -0.586424
  36 &  35 :  open  :    -0.573351
  35 &  35 : closed :    -0.560278
  36 &  34 :  open  :    -0.504201
  35 &  34 :  open  :    -0.491128
  36 &  33 :  open  :    -0.440962
  35 &  33 :  open  :    -0.427889
  34 &  34 : closed :    -0.421978
  36 &  32 :  open  :    -0.418701
  35 &  32 :  open  :    -0.405628
  36 &  31 :  open  :    -0.380713
  35 &  31 :  open  :    -0.367640
  34 &  33 :  open  :    -0.358739
  34 &  32 :  open  :    -0.336478
  36 &  30 :  open  :    -0.324292
  36 &  29 :  open  :    -0.322431
  35 &  30 :  open  :    -0.311219
  35 &  29 :  open  :    -0.309358

  Root           Eigenvalue       Energy Change        Residual
-------------------------------------------------------------------
Iteration:    0   Subspace Size:   18
Root: 1:        -0.47509827        -0.47509827         0.04497934  
Root: 2:        -0.44648842        -0.44648842         0.03736564  
Root: 3:        -0.41832359        -0.41832359         0.07020448  
Root: 4:        -0.37871252        -0.37871252         0.05009610  
Root: 5:        -0.35669230        -0.35669230         0.06603006  
Root: 6:        -0.32003489        -0.32003489         0.05966667  

Iteration:    1   Subspace Size:   24
Root: 1:        -0.47987600        -0.00477773         0.00830102  
Root: 2:        -0.44932303        -0.00283461         0.00924820  
Root: 3:        -0.42764584        -0.00932225         0.01422486  
Root: 4:        -0.38519063        -0.00647811         0.01598264  
Root: 5:        -0.36732149        -0.01062919         0.02064549  
Root: 6:        -0.32807339        -0.00803851         0.03270199  

Iteration:    2   Subspace Size:   30
Root: 1:        -0.47998536        -0.00010936         0.00157778  
Root: 2:        -0.44947111        -0.00014808         0.00204976  
Root: 3:        -0.42802594        -0.00038010         0.00299984  
Root: 4:        -0.38573995        -0.00054932         0.00403732  
Root: 5:        -0.36823411        -0.00091262         0.00604201  
Root: 6:        -0.33071833        -0.00264493         0.01203888  

Iteration:    3   Subspace Size:   36
Root: 1:        -0.47998837        -0.00000301         0.00029335  
Root: 2:        -0.44947758        -0.00000647         0.00040348  
Root: 3:        -0.42804096        -0.00001502         0.00066995  
Root: 4:        -0.38577122        -0.00003127         0.00101824  
Root: 5:        -0.36830555        -0.00007144         0.00171818  
Root: 6:        -0.33105897        -0.00034064         0.00556890  

Iteration:    4   Subspace Size:   42
Root: 1:        -0.47998846        -0.00000008         0.00004780  Converged
Root: 2:        -0.44947781        -0.00000023         0.00008379  Converged
Root: 3:        -0.42804167        -0.00000071         0.00015701  
Root: 4:        -0.38577312        -0.00000190         0.00026035  
Root: 5:        -0.36831083        -0.00000528         0.00050350  
Root: 6:        -0.33112899        -0.00007002         0.00208058  

Iteration:    5   Subspace Size:   46
Root: 1:        -0.47998846        -0.00000000         0.00004807  Converged
Root: 2:        -0.44947782        -0.00000001         0.00006298  Converged
Root: 3:        -0.42804171        -0.00000004         0.00003354  Converged
Root: 4:        -0.38577321        -0.00000010         0.00006343  Converged
Root: 5:        -0.36831125        -0.00000043         0.00013229  
Root: 6:        -0.33113714        -0.00000815         0.00074741  

Iteration:    6   Subspace Size:   48
Root: 1:        -0.47998846        -0.00000000         0.00004754  Converged
Root: 2:        -0.44947782        -0.00000000         0.00006278  Converged
Root: 3:        -0.42804171        -0.00000000         0.00002727  Converged
Root: 4:        -0.38577321        -0.00000000         0.00005830  Converged
Root: 5:        -0.36831128        -0.00000003         0.00003479  Converged
Root: 6:        -0.33113813        -0.00000099         0.00024097  

Iteration:    7   Subspace Size:   49
Root: 1:        -0.47998846        -0.00000000         0.00004750  Converged
Root: 2:        -0.44947782        -0.00000000         0.00006260  Converged
Root: 3:        -0.42804171        -0.00000000         0.00002720  Converged
Root: 4:        -0.38577321        -0.00000000         0.00005801  Converged
Root: 5:        -0.36831128        -0.00000000         0.00003397  Converged
Root: 6:        -0.33113822        -0.00000009         0.00006803  Converged

Davidson converged in 7 iterations
49 sigma vectors were formed

  Root   Mult.   Total Energy (a.u.)   Ex. Energy (a.u.)     Ex. Energy (eV)     Ex. Energy (nm)        Osc. (a.u.)  
-------------------------------------------------------------------------------------------------------------------
     1  singlet       -422.50594221
     2  singlet       -422.47543157          0.03051064          0.83023652       1493.36023462          0.00585929
     3  singlet       -422.45399546          0.05194675          1.41354275        877.11687989          0.01826859
     4  singlet       -422.41172697          0.09421524          2.56372674        483.60934327          0.12632644
     5  singlet       -422.39426504          0.11167717          3.03889004        407.99179707          0.07178840
     6  singlet       -422.35709197          0.14885024          4.05042039        306.10210472          0.20591438

Singlet  1: Largest CI coefficients:
  36  &  36 : closed :   0.861155
  35  &  35 : closed :  -0.266447
  35  &  36 :  open  :   0.188024
  36  &  35 :  open  :   0.188024
  33  &  36 :  open  :  -0.130984
  36  &  33 :  open  :  -0.130984

Singlet  2: Largest CI coefficients:
  35  &  36 :  open  :  -0.633613
  36  &  35 :  open  :  -0.633613
  36  &  36 : closed :   0.241366
  34  &  36 :  open  :  -0.231694
  36  &  34 :  open  :  -0.231694

Singlet  3: Largest CI coefficients:
  35  &  35 : closed :   0.922025
  36  &  36 : closed :   0.248717
  34  &  35 :  open  :   0.106992
  35  &  34 :  open  :   0.106992

Singlet  4: Largest CI coefficients:
  34  &  36 :  open  :   0.610356
  36  &  34 :  open  :   0.610356
  32  &  36 :  open  :   0.208176
  36  &  32 :  open  :   0.208176
  36  &  36 : closed :   0.204798
  35  &  36 :  open  :  -0.161469
  36  &  35 :  open  :  -0.161469
  34  &  35 :  open  :   0.103183
  35  &  34 :  open  :   0.103183

Singlet  5: Largest CI coefficients:
  34  &  35 :  open  :  -0.579769
  35  &  34 :  open  :  -0.579769
  33  &  36 :  open  :   0.250252
  36  &  33 :  open  :   0.250252
  36  &  36 : closed :   0.224990
  32  &  35 :  open  :  -0.148393
  35  &  32 :  open  :  -0.148393
  32  &  36 :  open  :   0.118223
  36  &  32 :  open  :   0.118223
  34  &  34 : closed :   0.106451

Singlet  6: Largest CI coefficients:
  33  &  35 :  open  :   0.458808
  35  &  33 :  open  :   0.458808
  33  &  36 :  open  :   0.409461
  36  &  33 :  open  :   0.409461
  32  &  36 :  open  :  -0.186901
  36  &  32 :  open  :  -0.186901
  34  &  35 :  open  :   0.172936
  35  &  34 :  open  :   0.172936

Singlet state dipole moments:

  Root       Dx         Dy         Dz         |D|  (Debye)
------------------------------------------------------------
     1    -4.8552     0.2657     0.6549     4.9063
     2    -1.0892     0.3897     0.4523     1.2421
     3    -1.1731    -0.4424    -0.9723     1.5865
     4    -2.5112    -0.0038     0.3205     2.5315
     5    -0.4590    -1.1604    -0.7383     1.4499
     6    -1.6730    -0.5490    -0.4211     1.8104

Transition dipole moments between singlet states:

    Transition       Tx         Ty         Tz         |T| (a.u.)
------------------------------------------------------------------
     1 ->    2     0.4844     0.1488     0.1769     0.5367
     1 ->    3    -0.6872     0.0448     0.2308     0.7263
     1 ->    4     0.6413     1.2481     0.2057     1.4182
     1 ->    5    -0.9402    -0.1063     0.2624     0.9820
     1 ->    6    -1.3484     0.5012    -0.0746     1.4405
     2 ->    3     1.2353     0.6302     0.1099     1.3911
     2 ->    4    -0.5549     0.6059     0.0521     0.8233
     2 ->    5     0.4668     0.5087     0.1729     0.7117
     2 ->    6     0.0394    -0.6217    -0.0551     0.6254
     3 ->    4     0.7491     0.2794     0.1239     0.8091
     3 ->    5    -1.0983     0.4064    -0.0012     1.1711
     3 ->    6     0.4205     0.4188     0.0512     0.5957
     4 ->    5     0.4679     0.6223    -0.0021     0.7785
     4 ->    6    -1.1713     0.1002    -0.1271     1.1824
     5 ->    6     0.6163     0.0168     0.2315     0.6586

Magnetic transition dipole moments and rotational strengths:

 Transition      Lx         Ly         Lz       R(len)     R(vel) (a.u.)
------------------------------------------------------------------------
 1 ->    2    -0.0427    -0.2829     1.3555    -0.1771     0.0982
 1 ->    3    -0.0319    -0.0817    -0.4020     0.0745    -0.0101
 1 ->    4     0.0689     0.0549     0.2747    -0.1692     0.0345
 1 ->    5    -0.0055    -0.0895     0.4105    -0.1224     0.0124
 1 ->    6    -0.0809     0.0009     0.0365    -0.1069     0.0396

Electric transition quadrupole moments (Cartesian):

 Transition      Qxy        Qxz        Qyz        Qxx        Qyy        Qzz       norm (a.u.)
----------------------------------------------------------------------------------------------
 1 ->    2    -0.7845    -0.3657    -0.3488     0.5331    -0.2259     0.2757     1.1323
 1 ->    3     0.7329    -1.1509    -0.1551     2.0290    -0.1500     0.1683     2.4604
 1 ->    4    -1.3933    -0.2345    -0.3354     1.6815     0.2602     0.3285     2.2609
 1 ->    5    -0.4627    -1.3319    -0.4224     3.1567    -1.4175     0.2598     3.7694
 1 ->    6    -1.6206    -0.1349     0.1131    -3.3056     0.9227     0.0214     3.7995


Building Xtilde...

Building Z-vector RHS...

 Generating 2nd functional diffs
Solving CPSCF equations
Using DIIS solver

 Iter         Residual      
------  --------------------
    1      1.121975496678
    2      1.665320326092
    3      0.110397710131
    4      0.015945455484
    5      0.006530603353
    6      0.003146157002
    7      0.001400291206
    8      0.000437638262
    9      0.000182107536
   10      0.000046730340

CPSCF converged

Building X...

 Generating 2nd functional diffs
 Generating 2nd functional diffs
Building Xtilde...

Building Z-vector RHS...

 Generating 2nd functional diffs
Solving CPSCF equations
Using DIIS solver

 Iter         Residual      
------  --------------------
    1      1.767190364983
    2      2.681111652332
    3      0.096926533497
    4      0.021707461123
    5      0.008028380638
    6      0.004691841107
    7      0.001755044264
    8      0.000618363270
    9      0.000253558146
   10      0.000065750535

CPSCF converged

Building X...

 Generating 2nd functional diffs
 Generating 2nd functional diffs
Building Xtilde...

Building Z-vector RHS...

 Generating 2nd functional diffs
Solving CPSCF equations
Using DIIS solver

 Iter         Residual      
------  --------------------
    1      1.068865820109
    2      1.557654035399
    3      0.099650380217
    4      0.007710999234
    5      0.006355145096
    6      0.001212549426
    7      0.000860842364
    8      0.000282997928
    9      0.000116037266
   10      0.000041314944

CPSCF converged

Building X...

 Generating 2nd functional diffs
 Generating 2nd functional diffs
Lower state energy:      -422.4754315749
Upper state energy:      -422.4539954615
Energy difference:          0.0214361134
 Energy calculation finished, energy:  0.000000000E+00

Converting Cartesians to HDLC

Converting Cartesians to HDLC

Converting Cartesians to HDLC
 in dlf_makehessian...
Updating Hessian with the BFGS update, No     3
Testing convergence  in cycle    4
    Energy  0.0000E+00 Target: 1.0000E-04 converged?  yes
  Max step  9.2913E-01 Target: 4.0000E-03 converged?   no
  RMS step  1.4417E-01 Target: 2.6667E-03 converged?   no
  Max grad  2.4346E-01 Target: 1.0000E-03 converged?   no
  RMS grad  4.2303E-02 Target: 6.6667E-04 converged?   no

Converting HDLC to Cartesians
DFTD Energy:    -0.0272227 hartree
Setting up the DFT grid...
| time to set the grid = 0.01 s
DFT grid points: 50642 (2813 points/atom)

                      *** Start SCF Iterations ***

 Iter     DIIS Error       Energy change      Electrons        XC Energy           Energy        Time(s)
----------------------------------------------------------------------------------------------------------
Initial temperature is 5000.000000
| Skip purify step
|    1     0.0555582260    -422.1784092920    69.9370223600   -31.3425319430    -422.1784092920     0.34  
|    2     0.0781027136      +7.1848448489    69.9999312089   -30.6621073006    -414.9935644431     0.33  
|    3     0.0215500103      -0.2689619609    69.9999220599   -30.7256185324    -415.2625264040     0.33  
|    4     0.0100636441      -0.0143591358    69.9999170161   -30.7896030418    -415.2768855398     0.31  
|    5     0.0040486446      -0.0034854896    69.9999176688   -30.7834367868    -415.2803710294     0.30  
|    6     0.0012157965      -0.0004512630    69.9999169795   -30.7865405364    -415.2808222924     0.30  
|    7     0.0004500916      -0.0000689608    69.9999162990   -30.7871367462    -415.2808912532     0.29  
|    8     0.0002309047      -0.0000139901    69.9999159986   -30.7873324453    -415.2809052433     0.28  
|    9     0.0000923400      -0.0000033226    69.9999157823   -30.7871555095    -415.2809085660     0.35  
|   10     0.0000281903      -0.0000005552    69.9999156800   -30.7871203264    -415.2809091212     0.27  
|   11     0.0000169631      -0.0000000449    69.9999156436   -30.7871941063    -415.2809091660     0.26  
|   12     0.0000043769      -0.0000000107    69.9999156290   -30.7871757513    -415.2809091767     0.25  
----------------------------------------------------------------------------------------------------------
FINAL ENERGY: -415.2809091767 a.u.
Fractional Occupation Entropy: 0.0000000000
Mermin Free Energy:            -415.2809091767
DISPERSION CONTRIBUTION TO ENERGY: -0.0272226952 a.u.
HOMO-LUMO GAP: 0.670 eV
CENTER OF MASS: {-0.033080, 0.074713, -0.017773} ANGS
DIPOLE MOMENT: {3.705233, 0.552748, 0.213176} (|D| = 3.752296) DEBYE
Writing out molden info

Running Mulliken population analysis...


  Restricted hh-TDA Parameters
--------------------------------------------
Number of occupied orbitals:            36
Number of virtual orbitals:            120
Number of molecular orbitals:          156
Number of basis functions:             166
Multiplicity of target state:      singlet

 Generating 2nd functional diffs
Reference energy:             -422.0244041148
Number of electrons:            71.9999132185
XC energy:                     -31.9178900153

      Davidson Diagonalization Parameters
-----------------------------------------------
Number of roots to find:                    6
Number of guess vectors:                   18
Maximum subspace size:                     60
Number of vectors to save:                  6
Collapse vectors per root:                  2
Number of CSFs:                           666
Maximum Davidson iterations:              100
Residual convergence:                 1.0e-04
Orthogonality tolerance:              1.0e-12
Use incremental sigma vectors:             No

Davidson memory usage: 760.85 kB

Guess Vectors:
  35 &  35 : closed :    -0.582408
  36 &  35 :  open  :    -0.570277
  36 &  36 : closed :    -0.558146
  35 &  34 :  open  :    -0.498725
  36 &  34 :  open  :    -0.486594
  35 &  33 :  open  :    -0.439101
  36 &  33 :  open  :    -0.426970
  35 &  32 :  open  :    -0.424600
  34 &  34 : closed :    -0.415043
  36 &  32 :  open  :    -0.412469
  35 &  31 :  open  :    -0.371073
  36 &  31 :  open  :    -0.358942
  34 &  33 :  open  :    -0.355418
  34 &  32 :  open  :    -0.340918
  35 &  29 :  open  :    -0.323042
  36 &  29 :  open  :    -0.310911
  35 &  30 :  open  :    -0.306293
  35 &  26 :  open  :    -0.301279

  Root           Eigenvalue       Energy Change        Residual
-------------------------------------------------------------------
Iteration:    0   Subspace Size:   18
Root: 1:        -0.46241903        -0.46241903         0.04772873  
Root: 2:        -0.44541131        -0.44541131         0.04052647  
Root: 3:        -0.42417748        -0.42417748         0.06552077  
Root: 4:        -0.37472267        -0.37472267         0.04527273  
Root: 5:        -0.35454342        -0.35454342         0.06948002  
Root: 6:        -0.32038230        -0.32038230         0.05748547  

Iteration:    1   Subspace Size:   24
Root: 1:        -0.46796600        -0.00554697         0.01062406  
Root: 2:        -0.44858326        -0.00317196         0.00927676  
Root: 3:        -0.43261473        -0.00843725         0.01381785  
Root: 4:        -0.38004260        -0.00531993         0.01300213  
Root: 5:        -0.36591283        -0.01136942         0.02427950  
Root: 6:        -0.32835561        -0.00797330         0.03292080  

Iteration:    2   Subspace Size:   30
Root: 1:        -0.46816952        -0.00020352         0.00182738  
Root: 2:        -0.44873276        -0.00014950         0.00213075  
Root: 3:        -0.43295390        -0.00033917         0.00308257  
Root: 4:        -0.38039701        -0.00035441         0.00329985  
Root: 5:        -0.36726051        -0.00134767         0.00679626  
Root: 6:        -0.33110113        -0.00274552         0.01167318  

Iteration:    3   Subspace Size:   36
Root: 1:        -0.46817424        -0.00000472         0.00035019  
Root: 2:        -0.44873955        -0.00000679         0.00041936  
Root: 3:        -0.43296846        -0.00001457         0.00066598  
Root: 4:        -0.38041498        -0.00001797         0.00089406  
Root: 5:        -0.36735359        -0.00009308         0.00185418  
Root: 6:        -0.33144617        -0.00034504         0.00426060  

Iteration:    4   Subspace Size:   42
Root: 1:        -0.46817438        -0.00000014         0.00006412  Converged
Root: 2:        -0.44873982        -0.00000027         0.00008643  Converged
Root: 3:        -0.43296916        -0.00000070         0.00013965  
Root: 4:        -0.38041622        -0.00000124         0.00022299  
Root: 5:        -0.36736076        -0.00000717         0.00068703  
Root: 6:        -0.33148551        -0.00003934         0.00163840  

Iteration:    5   Subspace Size:   46
Root: 1:        -0.46817438        -0.00000000         0.00005956  Converged
Root: 2:        -0.44873983        -0.00000001         0.00006671  Converged
Root: 3:        -0.43296919        -0.00000003         0.00002970  Converged
Root: 4:        -0.38041630        -0.00000007         0.00005450  Converged
Root: 5:        -0.36736153        -0.00000077         0.00017631  
Root: 6:        -0.33149131        -0.00000580         0.00064204  

Iteration:    6   Subspace Size:   48
Root: 1:        -0.46817438        -0.00000000         0.00005909  Converged
Root: 2:        -0.44873983        -0.00000000         0.00006212  Converged
Root: 3:        -0.43296919        -0.00000000         0.00002469  Converged
Root: 4:        -0.38041630        -0.00000000         0.00004863  Converged
Root: 5:        -0.36736158        -0.00000005         0.00004377  Converged
Root: 6:        -0.33149205        -0.00000073         0.00019388  

Iteration:    7   Subspace Size:   49
Root: 1:        -0.46817438        -0.00000000         0.00005910  Converged
Root: 2:        -0.44873983        -0.00000000         0.00006212  Converged
Root: 3:        -0.43296919        -0.00000000         0.00002469  Converged
Root: 4:        -0.38041630        -0.00000000         0.00004862  Converged
Root: 5:        -0.36736158        -0.00000000         0.00004368  Converged
Root: 6:        -0.33149210        -0.00000006         0.00006279  Converged

Davidson converged in 7 iterations
49 sigma vectors were formed

  Root   Mult.   Total Energy (a.u.)   Ex. Energy (a.u.)     Ex. Energy (eV)     Ex. Energy (nm)        Osc. (a.u.)  
-------------------------------------------------------------------------------------------------------------------
     1  singlet       -422.49257849
     2  singlet       -422.47314395          0.01943455          0.52884090       2344.45219799          0.00873109
     3  singlet       -422.45737331          0.03520519          0.95798172       1294.22323809          0.04029667
     4  singlet       -422.40482041          0.08775808          2.38801856        519.19286797          0.00731895
     5  singlet       -422.39176570          0.10081280          2.74325537        451.96018539          0.04462685
     6  singlet       -422.35589622          0.13668228          3.71931335        333.35244738          0.14053040

Singlet  1: Largest CI coefficients:
  35  &  35 : closed :   0.649231
  35  &  36 :  open  :  -0.445179
  36  &  35 :  open  :  -0.445179
  36  &  36 : closed :  -0.318857
  33  &  36 :  open  :   0.100101
  36  &  33 :  open  :   0.100101

Singlet  2: Largest CI coefficients:
  36  &  36 : closed :   0.631419
  35  &  36 :  open  :  -0.448347
  36  &  35 :  open  :  -0.448347
  35  &  35 : closed :  -0.300491
  34  &  36 :  open  :  -0.206640
  36  &  34 :  open  :  -0.206640

Singlet  3: Largest CI coefficients:
  35  &  35 : closed :  -0.640925
  36  &  36 : closed :  -0.576841
  35  &  36 :  open  :  -0.199722
  36  &  35 :  open  :  -0.199722
  34  &  35 :  open  :  -0.194161
  35  &  34 :  open  :  -0.194161
  32  &  36 :  open  :   0.109817
  36  &  32 :  open  :   0.109817
  33  &  36 :  open  :   0.106596
  36  &  33 :  open  :   0.106596
  34  &  34 : closed :   0.104703

Singlet  4: Largest CI coefficients:
  34  &  36 :  open  :  -0.569109
  36  &  34 :  open  :  -0.569109
  36  &  36 : closed :  -0.290197
  32  &  36 :  open  :  -0.261945
  36  &  32 :  open  :  -0.261945
  33  &  36 :  open  :  -0.161504
  36  &  33 :  open  :  -0.161504

Singlet  5: Largest CI coefficients:
  34  &  35 :  open  :  -0.622706
  35  &  34 :  open  :  -0.622706
  36  &  36 : closed :   0.171163
  34  &  36 :  open  :  -0.164075
  36  &  34 :  open  :  -0.164075
  32  &  35 :  open  :  -0.135977
  35  &  32 :  open  :  -0.135977
  35  &  35 : closed :   0.122225

Singlet  6: Largest CI coefficients:
  33  &  35 :  open  :  -0.609997
  35  &  33 :  open  :  -0.609997
  33  &  36 :  open  :  -0.202807
  36  &  33 :  open  :  -0.202807
  34  &  34 : closed :  -0.148984
  32  &  36 :  open  :   0.148235
  36  &  32 :  open  :   0.148235
  33  &  33 : closed :   0.122198

Singlet state dipole moments:

  Root       Dx         Dy         Dz         |D|  (Debye)
------------------------------------------------------------
     1    -1.3098     0.5855    -0.7049     1.5985
     2    -1.5732     0.7900     0.8645     1.9612
     3    -4.4007    -1.0262     0.2629     4.5264
     4    -1.1510     0.7950    -0.3595     1.4443
     5    -2.6839    -2.5541    -0.5747     3.7493
     6     0.2242    -0.8150    -0.4940     0.9790

Transition dipole moments between singlet states:

    Transition       Tx         Ty         Tz         |T| (a.u.)
------------------------------------------------------------------
     1 ->    2     0.7677     0.2722    -0.1022     0.8209
     1 ->    3    -1.2592     0.0167     0.3619     1.3103
     1 ->    4     0.0351     0.3033     0.1785     0.3537
     1 ->    5    -0.0098     0.7972    -0.1683     0.8149
     1 ->    6    -1.2347    -0.0360    -0.1278     1.2419
     2 ->    3    -0.9101    -0.7759    -0.1818     1.2097
     2 ->    4     0.3676    -0.9119    -0.1822     0.9999
     2 ->    5     0.6000     0.2417     0.1590     0.6661
     2 ->    6    -0.0063     0.3123     0.0692     0.3199
     3 ->    4     0.1166     0.6484     0.2674     0.7110
     3 ->    5     1.8727     0.2184    -0.1332     1.8901
     3 ->    6    -0.5593     0.8041    -0.0283     0.9798
     4 ->    5    -0.9166    -0.3810     0.2405     1.0213
     4 ->    6    -0.3241     0.2807     0.0536     0.4321
     5 ->    6    -0.8522     0.0753    -0.2388     0.8883

Magnetic transition dipole moments and rotational strengths:

 Transition      Lx         Ly         Lz       R(len)     R(vel) (a.u.)
------------------------------------------------------------------------
 1 ->    2     0.0072     0.3123    -1.3280    -0.2262     0.0820
 1 ->    3    -0.0539    -0.0657    -0.6177     0.1568    -0.0041
 1 ->    4     0.1886     0.0339     0.7301    -0.1473     0.0034
 1 ->    5    -0.0752    -0.0126    -0.6612    -0.1020     0.0037
 1 ->    6    -0.1620    -0.0234    -0.0272    -0.2044     0.0681

Electric transition quadrupole moments (Cartesian):

 Transition      Qxy        Qxz        Qyz        Qxx        Qyy        Qzz       norm (a.u.)
----------------------------------------------------------------------------------------------
 1 ->    2    -0.6969     0.7552     0.0923    -2.3530     0.8528     0.0222     2.7072
 1 ->    3     0.9677    -2.0653    -0.1746     2.8948     0.0214     0.2991     3.7016
 1 ->    4    -0.2740    -0.4323    -0.3410     1.8351    -0.3174     0.2232     1.9740
 1 ->    5    -0.7296     0.8138     0.2869    -1.9154     1.3343    -0.2599     2.6065
 1 ->    6    -1.5457    -0.0506     0.2602    -2.6290     0.9419    -0.0723     3.2037


Building Xtilde...

Building Z-vector RHS...

 Generating 2nd functional diffs
Solving CPSCF equations
Using DIIS solver

 Iter         Residual      
------  --------------------
    1      1.016521005128
    2      1.351402604318
    3      0.157543278260
    4      0.020753989327
    5      0.007029816595
    6      0.003386733173
    7      0.001597448191
    8      0.000376029493
    9      0.000217333485
   10      0.000053345459

CPSCF converged

Building X...

 Generating 2nd functional diffs
 Generating 2nd functional diffs
Building Xtilde...

Building Z-vector RHS...

 Generating 2nd functional diffs
Solving CPSCF equations
Using DIIS solver

 Iter         Residual      
------  --------------------
    1      1.987786918608
    2      3.067707298343
    3      0.116008432408
    4      0.019280702955
    5      0.017739478254
    6      0.004731880407
    7      0.001850780167
    8      0.000555747999
    9      0.000296851694
   10      0.000081741425

CPSCF converged

Building X...

 Generating 2nd functional diffs
 Generating 2nd functional diffs
Building Xtilde...

Building Z-vector RHS...

 Generating 2nd functional diffs
Solving CPSCF equations
Using DIIS solver

 Iter         Residual      
------  --------------------
    1      1.208365840285
    2      1.769668449712
    3      0.096290819542
    4      0.010404246244
    5      0.007538551266
    6      0.002373792230
    7      0.000723145604
    8      0.000335417589
    9      0.000149489884
   10      0.000040278670

CPSCF converged

Building X...

 Generating 2nd functional diffs
 Generating 2nd functional diffs
Lower state energy:      -422.4731439459
Upper state energy:      -422.4573733078
Energy difference:          0.0157706380
 Energy calculation finished, energy:  0.000000000E+00

Converting Cartesians to HDLC

Converting Cartesians to HDLC

Converting Cartesians to HDLC
 in dlf_makehessian...
Updating Hessian with the BFGS update, No     4
Testing convergence  in cycle    5
    Energy  0.0000E+00 Target: 1.0000E-04 converged?  yes
  Max step  5.6822E-01 Target: 4.0000E-03 converged?   no
  RMS step  8.7321E-02 Target: 2.6667E-03 converged?   no
  Max grad  1.5876E-01 Target: 1.0000E-03 converged?   no
  RMS grad  3.2727E-02 Target: 6.6667E-04 converged?   no

Converting HDLC to Cartesians
DFTD Energy:    -0.0273264 hartree
Setting up the DFT grid...
| time to set the grid = 0.01 s
DFT grid points: 50635 (2813 points/atom)

                      *** Start SCF Iterations ***

 Iter     DIIS Error       Energy change      Electrons        XC Energy           Energy        Time(s)
----------------------------------------------------------------------------------------------------------
Initial temperature is 5000.000000
| Skip purify step
|    1     0.0419282204    -422.1902505995    69.9923039882   -31.3718579029    -422.1902505995     0.34  
|    2     0.0693525071      +7.1342839484    69.9998802464   -30.6326031401    -415.0559666511     0.33  
|    3     0.0154297213      -0.2169843571    69.9998895693   -30.7276245759    -415.2729510083     0.33  
|    4     0.0078466412      -0.0103188077    69.9998887054   -30.7903406528    -415.2832698160     0.31  
|    5     0.0036562801      -0.0020245648    69.9998929907   -30.7857531082    -415.2852943808     0.30  
|    6     0.0014174577      -0.0003329785    69.9998927387   -30.7899849183    -415.2856273593     0.29  
|    7     0.0004566819      -0.0000428519    69.9998927163   -30.7901312487    -415.2856702112     0.29  
|    8     0.0001980912      -0.0000087710    69.9998928345   -30.7903822516    -415.2856789822     0.28  
|    9     0.0000786595      -0.0000020525    69.9998928709   -30.7900766538    -415.2856810347     0.35  
|   10     0.0000168996      -0.0000003383    69.9998928591   -30.7900880836    -415.2856813730     0.26  
|   11     0.0000098229      -0.0000000154    69.9998928524   -30.7901185100    -415.2856813884     0.26  
----------------------------------------------------------------------------------------------------------
FINAL ENERGY: -415.2856813884 a.u.
Fractional Occupation Entropy: 0.0000000000
Mermin Free Energy:            -415.2856813884
DISPERSION CONTRIBUTION TO ENERGY: -0.0273263517 a.u.
HOMO-LUMO GAP: 1.113 eV
CENTER OF MASS: {-0.036201, 0.062677, -0.001232} ANGS
DIPOLE MOMENT: {3.590189, 0.634067, 0.354313} (|D| = 3.662927) DEBYE
Writing out molden info

Running Mulliken population analysis...


  Restricted hh-TDA Parameters
--------------------------------------------
Number of occupied orbitals:            36
Number of virtual orbitals:            120
Number of molecular orbitals:          156
Number of basis functions:             166
Multiplicity of target state:      singlet

 Generating 2nd functional diffs
Reference energy:             -422.0264872523
Number of electrons:            71.9998897911
XC energy:                     -31.9209414681

      Davidson Diagonalization Parameters
-----------------------------------------------
Number of roots to find:                    6
Number of guess vectors:                   18
Maximum subspace size:                     60
Number of vectors to save:                  6
Collapse vectors per root:                  2
Number of CSFs:                           666
Maximum Davidson iterations:              100
Residual convergence:                 1.0e-04
Orthogonality tolerance:              1.0e-12
Use incremental sigma vectors:             No

Davidson memory usage: 760.85 kB

Guess Vectors:
  36 &  36 : closed :    -0.583677
  36 &  35 :  open  :    -0.573824
  35 &  35 : closed :    -0.563972
  36 &  34 :  open  :    -0.503464
  35 &  34 :  open  :    -0.493612
  36 &  33 :  open  :    -0.440464
  35 &  33 :  open  :    -0.430612
  34 &  34 : closed :    -0.423251
  36 &  32 :  open  :    -0.417671
  35 &  32 :  open  :    -0.407819
  36 &  31 :  open  :    -0.379342
  35 &  31 :  open  :    -0.369489
  34 &  33 :  open  :    -0.360251
  34 &  32 :  open  :    -0.337459
  36 &  30 :  open  :    -0.321049
  36 &  29 :  open  :    -0.320314
  35 &  30 :  open  :    -0.311197
  35 &  29 :  open  :    -0.310462

  Root           Eigenvalue       Energy Change        Residual
-------------------------------------------------------------------
Iteration:    0   Subspace Size:   18
Root: 1:        -0.47301751        -0.47301751         0.04485973  
Root: 2:        -0.44757254        -0.44757254         0.03688844  
Root: 3:        -0.42111949        -0.42111949         0.07058707  
Root: 4:        -0.37847085        -0.37847085         0.04959184  
Root: 5:        -0.35745353        -0.35745353         0.06693169  
Root: 6:        -0.32056450        -0.32056450         0.05881834  

Iteration:    1   Subspace Size:   24
Root: 1:        -0.47787663        -0.00485912         0.00834927  
Root: 2:        -0.45031055        -0.00273801         0.00919812  
Root: 3:        -0.43048622        -0.00936673         0.01436264  
Root: 4:        -0.38485977        -0.00638893         0.01591785  
Root: 5:        -0.36833473        -0.01088120         0.02088745  
Root: 6:        -0.32848736        -0.00792286         0.03292454  

Iteration:    2   Subspace Size:   30
Root: 1:        -0.47798764        -0.00011102         0.00158426  
Root: 2:        -0.45045738        -0.00014684         0.00206321  
Root: 3:        -0.43087270        -0.00038647         0.00305648  
Root: 4:        -0.38540810        -0.00054833         0.00402002  
Root: 5:        -0.36928895        -0.00095422         0.00616735  
Root: 6:        -0.33121295        -0.00272559         0.01122340  

Iteration:    3   Subspace Size:   36
Root: 1:        -0.47799069        -0.00000305         0.00030233  
Root: 2:        -0.45046386        -0.00000647         0.00040550  
Root: 3:        -0.43088818        -0.00001548         0.00066694  
Root: 4:        -0.38543780        -0.00002970         0.00108828  
Root: 5:        -0.36936364        -0.00007469         0.00175212  
Root: 6:        -0.33150353        -0.00029058         0.00398351  

Iteration:    4   Subspace Size:   42
Root: 1:        -0.47799078        -0.00000009         0.00005104  Converged
Root: 2:        -0.45046409        -0.00000023         0.00008506  Converged
Root: 3:        -0.43088888        -0.00000071         0.00015122  
Root: 4:        -0.38543994        -0.00000213         0.00026079  
Root: 5:        -0.36936925        -0.00000561         0.00050537  
Root: 6:        -0.33153704        -0.00003350         0.00175802  

Iteration:    5   Subspace Size:   46
Root: 1:        -0.47799078        -0.00000000         0.00005180  Converged
Root: 2:        -0.45046409        -0.00000001         0.00006217  Converged
Root: 3:        -0.43088892        -0.00000004         0.00003261  Converged
Root: 4:        -0.38544003        -0.00000009         0.00005799  Converged
Root: 5:        -0.36936968        -0.00000043         0.00013380  
Root: 6:        -0.33154309        -0.00000605         0.00065769  

Iteration:    6   Subspace Size:   48
Root: 1:        -0.47799078        -0.00000000         0.00005118  Converged
Root: 2:        -0.45046409        -0.00000000         0.00006151  Converged
Root: 3:        -0.43088892        -0.00000000         0.00002765  Converged
Root: 4:        -0.38544003        -0.00000000         0.00005544  Converged
Root: 5:        -0.36936971        -0.00000003         0.00003505  Converged
Root: 6:        -0.33154386        -0.00000077         0.00022338  

Iteration:    7   Subspace Size:   49
Root: 1:        -0.47799078        -0.00000000         0.00005110  Converged
Root: 2:        -0.45046409        -0.00000000         0.00006128  Converged
Root: 3:        -0.43088892        -0.00000000         0.00002752  Converged
Root: 4:        -0.38544003        -0.00000000         0.00005545  Converged
Root: 5:        -0.36936971        -0.00000000         0.00003361  Converged
Root: 6:        -0.33154394        -0.00000008         0.00006472  Converged

Davidson converged in 7 iterations
49 sigma vectors were formed

  Root   Mult.   Total Energy (a.u.)   Ex. Energy (a.u.)     Ex. Energy (eV)     Ex. Energy (nm)        Osc. (a.u.)  
-------------------------------------------------------------------------------------------------------------------
     1  singlet       -422.50447803
     2  singlet       -422.47695135          0.02752668          0.74903904       1655.24376418          0.00391066
     3  singlet       -422.45737617          0.04710186          1.28170662        967.33697758          0.01964051
     4  singlet       -422.41192728          0.09255075          2.51843363        492.30688141          0.11331298
     5  singlet       -422.39585696          0.10862107          2.95572929        419.47082593          0.06732818
     6  singlet       -422.35803119          0.14644684          3.98502055        311.12567462          0.20435742

Singlet  1: Largest CI coefficients:
  36  &  36 : closed :  -0.843349
  35  &  35 : closed :   0.289685
  35  &  36 :  open  :  -0.204736
  36  &  35 :  open  :  -0.204736
  33  &  36 :  open  :   0.135858
  36  &  33 :  open  :   0.135858

Singlet  2: Largest CI coefficients:
  35  &  36 :  open  :   0.630334
  36  &  35 :  open  :   0.630334
  36  &  36 : closed :  -0.270237
  34  &  36 :  open  :   0.225300
  36  &  34 :  open  :   0.225300

Singlet  3: Largest CI coefficients:
  35  &  35 : closed :   0.916269
  36  &  36 : closed :   0.267759
  34  &  35 :  open  :   0.107510
  35  &  34 :  open  :   0.107510

Singlet  4: Largest CI coefficients:
  34  &  36 :  open  :   0.610402
  36  &  34 :  open  :   0.610402
  36  &  36 : closed :   0.215237
  32  &  36 :  open  :   0.210626
  36  &  32 :  open  :   0.210626
  35  &  36 :  open  :  -0.150192
  36  &  35 :  open  :  -0.150192

Singlet  5: Largest CI coefficients:
  34  &  35 :  open  :  -0.589203
  35  &  34 :  open  :  -0.589203
  33  &  36 :  open  :   0.236953
  36  &  33 :  open  :   0.236953
  36  &  36 : closed :   0.224379
  32  &  35 :  open  :  -0.147411
  35  &  32 :  open  :  -0.147411
  32  &  36 :  open  :   0.103871
  36  &  32 :  open  :   0.103871

Singlet  6: Largest CI coefficients:
  33  &  35 :  open  :   0.470958
  35  &  33 :  open  :   0.470958
  33  &  36 :  open  :   0.397795
  36  &  33 :  open  :   0.397795
  32  &  36 :  open  :  -0.180376
  36  &  32 :  open  :  -0.180376
  34  &  35 :  open  :   0.161920
  35  &  34 :  open  :   0.161920
  34  &  34 : closed :   0.113938

Singlet state dipole moments:

  Root       Dx         Dy         Dz         |D|  (Debye)
------------------------------------------------------------
     1    -4.8339     0.1648     0.6170     4.8759
     2    -1.0150     0.4182     0.4787     1.1976
     3    -1.3079    -0.5211    -0.9460     1.6962
     4    -2.5634     0.0223     0.3082     2.5819
     5    -0.5588    -1.2767    -0.7739     1.5941
     6    -1.3883    -0.6697    -0.4230     1.5984

Transition dipole moments between singlet states:

    Transition       Tx         Ty         Tz         |T| (a.u.)
------------------------------------------------------------------
     1 ->    2     0.4059     0.1301     0.1773     0.4616
     1 ->    3     0.7506    -0.0293    -0.2475     0.7909
     1 ->    4    -0.5568    -1.2177    -0.2093     1.3552
     1 ->    5     0.9106     0.1769    -0.2633     0.9642
     1 ->    6     1.3727    -0.4518     0.0697     1.4468
     2 ->    3    -1.2432    -0.6226    -0.0991     1.3939
     2 ->    4     0.5403    -0.6097    -0.0612     0.8169
     2 ->    5    -0.4414    -0.5223    -0.1725     0.7052
     2 ->    6    -0.1245     0.6056     0.0478     0.6201
     3 ->    4     0.7310     0.3027     0.1267     0.8012
     3 ->    5    -1.1862     0.3638    -0.0009     1.2407
     3 ->    6     0.3140     0.4633     0.0447     0.5615
     4 ->    5     0.5195     0.5997    -0.0154     0.7935
     4 ->    6    -1.1296     0.1265    -0.1170     1.1426
     5 ->    6     0.6313     0.0197     0.2385     0.6752

Magnetic transition dipole moments and rotational strengths:

 Transition      Lx         Ly         Lz       R(len)     R(vel) (a.u.)
------------------------------------------------------------------------
 1 ->    2    -0.0444    -0.2856     1.3594    -0.1859     0.0988
 1 ->    3     0.0339     0.0753     0.4434     0.0865    -0.0094
 1 ->    4    -0.0689    -0.0491    -0.2901    -0.1588     0.0311
 1 ->    5    -0.0013     0.0842    -0.4199    -0.1243     0.0113
 1 ->    6     0.0888     0.0063    -0.0517    -0.1154     0.0418

Electric transition quadrupole moments (Cartesian):

 Transition      Qxy        Qxz        Qyz        Qxx        Qyy        Qzz       norm (a.u.)
----------------------------------------------------------------------------------------------
 1 ->    2    -0.6978    -0.4001    -0.3442     0.7078    -0.2517     0.2671     1.1837
 1 ->    3    -0.8004     1.2509     0.1583    -2.2129     0.1481    -0.1760     2.6796
 1 ->    4     1.3981     0.2740     0.3432    -1.7965    -0.2381    -0.3249     2.3532
 1 ->    5     0.2747     1.3366     0.4147    -3.2215     1.4287    -0.2595     3.8106
 1 ->    6     1.6309     0.1643    -0.1070     3.1096    -0.8437    -0.0159     3.6166


Building Xtilde...

Building Z-vector RHS...

 Generating 2nd functional diffs
Solving CPSCF equations
Using DIIS solver

 Iter         Residual      
------  --------------------
    1      1.099986451564
    2      1.619325253107
    3      0.114250931393
    4      0.015936941338
    5      0.006530218279
    6      0.003244008342
    7      0.001366759031
    8      0.000444675044
    9      0.000189381467
   10      0.000047747116

CPSCF converged

Building X...

 Generating 2nd functional diffs
 Generating 2nd functional diffs
Building Xtilde...

Building Z-vector RHS...

 Generating 2nd functional diffs
Solving CPSCF equations
Using DIIS solver

 Iter         Residual      
------  --------------------
    1      1.808817354560
    2      2.738980672595
    3      0.108467325777
    4      0.023549500243
    5      0.008170134619
    6      0.004578347016
    7      0.001736089199
    8      0.000615402941
    9      0.000248631717
   10      0.000067834628

CPSCF converged

Building X...

 Generating 2nd functional diffs
 Generating 2nd functional diffs
Building Xtilde...

Building Z-vector RHS...

 Generating 2nd functional diffs
Solving CPSCF equations
Using DIIS solver

 Iter         Residual      
------  --------------------
    1      1.072490948055
    2      1.571403963332
    3      0.103503677379
    4      0.007330519738
    5      0.006428317581
    6      0.001178084354
    7      0.000820843537
    8      0.000278605449
    9      0.000119563988
   10      0.000040629564

CPSCF converged

Building X...

 Generating 2nd functional diffs
 Generating 2nd functional diffs
Lower state energy:      -422.4769513471
Upper state energy:      -422.4573761703
Energy difference:          0.0195751768
 Energy calculation finished, energy:  0.000000000E+00

Converting Cartesians to HDLC

Converting Cartesians to HDLC

Converting Cartesians to HDLC
 in dlf_makehessian...
Updating Hessian with the BFGS update, No     5
Testing convergence  in cycle    6
    Energy  0.0000E+00 Target: 1.0000E-04 converged?  yes
  Max step  1.1282E+00 Target: 4.0000E-03 converged?   no
  RMS step  1.6588E-01 Target: 2.6667E-03 converged?   no
  Max grad  5.1267E-02 Target: 1.0000E-03 converged?   no
  RMS grad  1.4187E-02 Target: 6.6667E-04 converged?   no

Converting HDLC to Cartesians
DFTD Energy:    -0.0272218 hartree
Setting up the DFT grid...
| time to set the grid = 0.01 s
DFT grid points: 50634 (2813 points/atom)

                      *** Start SCF Iterations ***

 Iter     DIIS Error       Energy change      Electrons        XC Energy           Energy        Time(s)
----------------------------------------------------------------------------------------------------------
Initial temperature is 5000.000000
| Skip purify step
|    1     0.0526354735    -422.1721430184    69.9362269510   -31.3429551320    -422.1721430184     0.34  
|    2     0.0775863516      +7.1792006816    69.9999229409   -30.6605511003    -414.9929423369     0.33  
|    3     0.0223088813      -0.2672676521    69.9999130682   -30.7234094463    -415.2602099890     0.33  
|    4     0.0101411737      -0.0163323858    69.9999077716   -30.7866380513    -415.2765423748     0.31  
|    5     0.0040830912      -0.0036169277    69.9999078341   -30.7825097746    -415.2801593025     0.30  
|    6     0.0013308531      -0.0004530097    69.9999070801   -30.7861334044    -415.2806123122     0.29  
|    7     0.0004372798      -0.0000729863    69.9999063107   -30.7866122929    -415.2806852985     0.29  
|    8     0.0002337187      -0.0000145987    69.9999059529   -30.7868236554    -415.2806998972     0.28  
|    9     0.0000911023      -0.0000034841    69.9999056996   -30.7866137971    -415.2807033812     0.35  
|   10     0.0000258391      -0.0000005825    69.9999055813   -30.7865914555    -415.2807039637     0.27  
|   11     0.0000153412      -0.0000000437    69.9999055420   -30.7866600418    -415.2807040075     0.26  
|   12     0.0000044608      -0.0000000100    69.9999055277   -30.7866411796    -415.2807040175     0.25  
----------------------------------------------------------------------------------------------------------
FINAL ENERGY: -415.2807040175 a.u.
Fractional Occupation Entropy: 0.0000000000
Mermin Free Energy:            -415.2807040175
DISPERSION CONTRIBUTION TO ENERGY: -0.0272218312 a.u.
HOMO-LUMO GAP: 0.643 eV
CENTER OF MASS: {-0.032859, 0.075644, -0.019434} ANGS
DIPOLE MOMENT: {3.703218, 0.569919, 0.244357} (|D| = 3.754776) DEBYE
Writing out molden info

Running Mulliken population analysis...


  Restricted hh-TDA Parameters
--------------------------------------------
Number of occupied orbitals:            36
Number of virtual orbitals:            120
Number of molecular orbitals:          156
Number of basis functions:             166
Multiplicity of target state:      singlet

 Generating 2nd functional diffs
Reference energy:             -422.0238844315
Number of electrons:            71.9999028280
XC energy:                     -31.9173353734

      Davidson Diagonalization Parameters
-----------------------------------------------
Number of roots to find:                    6
Number of guess vectors:                   18
Maximum subspace size:                     60
Number of vectors to save:                  6
Collapse vectors per root:                  2
Number of CSFs:                           666
Maximum Davidson iterations:              100
Residual convergence:                 1.0e-04
Orthogonality tolerance:              1.0e-12
Use incremental sigma vectors:             No

Davidson memory usage: 760.85 kB

Guess Vectors:
  35 &  35 : closed :    -0.584366
  36 &  35 :  open  :    -0.570961
  36 &  36 : closed :    -0.557557
  35 &  34 :  open  :    -0.500170
  36 &  34 :  open  :    -0.486765
  35 &  33 :  open  :    -0.440414
  36 &  33 :  open  :    -0.427009
  35 &  32 :  open  :    -0.425338
  34 &  34 : closed :    -0.415974
  36 &  32 :  open  :    -0.411933
  35 &  31 :  open  :    -0.373736
  36 &  31 :  open  :    -0.360331
  34 &  33 :  open  :    -0.356217
  34 &  32 :  open  :    -0.341142
  35 &  29 :  open  :    -0.323525
  36 &  29 :  open  :    -0.310120
  35 &  30 :  open  :    -0.306825
  35 &  26 :  open  :    -0.301210

  Root           Eigenvalue       Energy Change        Residual
-------------------------------------------------------------------
Iteration:    0   Subspace Size:   18
Root: 1:        -0.46338958        -0.46338958         0.04794077  
Root: 2:        -0.44554977        -0.44554977         0.04108168  
Root: 3:        -0.42436101        -0.42436101         0.06520510  
Root: 4:        -0.37538506        -0.37538506         0.04519342  
Root: 5:        -0.35470693        -0.35470693         0.06943433  
Root: 6:        -0.32097789        -0.32097789         0.05737049  

Iteration:    1   Subspace Size:   24
Root: 1:        -0.46890963        -0.00552005         0.01065340  
Root: 2:        -0.44880448        -0.00325472         0.00934161  
Root: 3:        -0.43279334        -0.00843234         0.01372669  
Root: 4:        -0.38066657        -0.00528151         0.01297001  
Root: 5:        -0.36607536        -0.01136843         0.02426272  
Root: 6:        -0.32888782        -0.00790993         0.03303647  

Iteration:    2   Subspace Size:   30
Root: 1:        -0.46911203        -0.00020240         0.00184542  
Root: 2:        -0.44895684        -0.00015236         0.00216767  
Root: 3:        -0.43312591        -0.00033257         0.00303307  
Root: 4:        -0.38101952        -0.00035295         0.00328197  
Root: 5:        -0.36741673        -0.00134137         0.00681902  
Root: 6:        -0.33165194        -0.00276412         0.01166156  

Iteration:    3   Subspace Size:   36
Root: 1:        -0.46911688        -0.00000485         0.00035778  
Root: 2:        -0.44896393        -0.00000709         0.00042594  
Root: 3:        -0.43314005        -0.00001414         0.00065775  
Root: 4:        -0.38103726        -0.00001774         0.00088195  
Root: 5:        -0.36751074        -0.00009402         0.00201510  
Root: 6:        -0.33199203        -0.00034009         0.00433094  

Iteration:    4   Subspace Size:   42
Root: 1:        -0.46911703        -0.00000015         0.00006617  Converged
Root: 2:        -0.44896421        -0.00000028         0.00008502  Converged
Root: 3:        -0.43314073        -0.00000068         0.00013684  
Root: 4:        -0.38103845        -0.00000119         0.00021829  
Root: 5:        -0.36751956        -0.00000882         0.00074945  
Root: 6:        -0.33203271        -0.00004068         0.00172237  

Iteration:    5   Subspace Size:   46
Root: 1:        -0.46911703        -0.00000000         0.00006032  Converged
Root: 2:        -0.44896422        -0.00000001         0.00006634  Converged
Root: 3:        -0.43314076        -0.00000003         0.00002888  Converged
Root: 4:        -0.38103852        -0.00000007         0.00005480  Converged
Root: 5:        -0.36752049        -0.00000092         0.00018029  
Root: 6:        -0.33203910        -0.00000640         0.00064498  

Iteration:    6   Subspace Size:   48
Root: 1:        -0.46911703        -0.00000000         0.00006020  Converged
Root: 2:        -0.44896422        -0.00000000         0.00006234  Converged
Root: 3:        -0.43314076        -0.00000000         0.00002446  Converged
Root: 4:        -0.38103852        -0.00000000         0.00004925  Converged
Root: 5:        -0.36752054        -0.00000005         0.00004389  Converged
Root: 6:        -0.33203984        -0.00000074         0.00019149  

Iteration:    7   Subspace Size:   49
Root: 1:        -0.46911703        -0.00000000         0.00006021  Converged
Root: 2:        -0.44896422        -0.00000000         0.00006231  Converged
Root: 3:        -0.43314076        -0.00000000         0.00002446  Converged
Root: 4:        -0.38103852        -0.00000000         0.00004926  Converged
Root: 5:        -0.36752054        -0.00000000         0.00004385  Converged
Root: 6:        -0.33203990        -0.00000006         0.00006339  Converged

Davidson converged in 7 iterations
49 sigma vectors were formed

  Root   Mult.   Total Energy (a.u.)   Ex. Energy (a.u.)     Ex. Energy (eV)     Ex. Energy (nm)        Osc. (a.u.)  
-------------------------------------------------------------------------------------------------------------------
     1  singlet       -422.49300146
     2  singlet       -422.47284865          0.02015281          0.54838584       2260.89392280          0.00885969
     3  singlet       -422.45702519          0.03597628          0.97896412       1266.48381283          0.04071675
     4  singlet       -422.40492296          0.08807851          2.39673774        517.30407789          0.00573802
     5  singlet       -422.39140497          0.10159649          2.76458076        448.47386149          0.04583661
     6  singlet       -422.35592433          0.13707713          3.73005793        332.39221219          0.13624728

Singlet  1: Largest CI coefficients:
  35  &  35 : closed :   0.655939
  35  &  36 :  open  :  -0.450855
  36  &  35 :  open  :  -0.450855
  36  &  36 : closed :  -0.293135

Singlet  2: Largest CI coefficients:
  36  &  36 : closed :  -0.625349
  35  &  36 :  open  :   0.443913
  36  &  35 :  open  :   0.443913
  35  &  35 : closed :   0.329094
  34  &  36 :  open  :   0.204216
  36  &  34 :  open  :   0.204216

Singlet  3: Largest CI coefficients:
  35  &  35 : closed :  -0.620263
  36  &  36 : closed :  -0.596520
  35  &  36 :  open  :  -0.198593
  36  &  35 :  open  :  -0.198593
  34  &  35 :  open  :  -0.197613
  35  &  34 :  open  :  -0.197613
  33  &  36 :  open  :   0.110662
  36  &  33 :  open  :   0.110662
  32  &  36 :  open  :   0.108383
  36  &  32 :  open  :   0.108383
  34  &  34 : closed :   0.104576

Singlet  4: Largest CI coefficients:
  34  &  36 :  open  :  -0.564675
  36  &  34 :  open  :  -0.564675
  36  &  36 : closed :  -0.294801
  32  &  36 :  open  :  -0.260221
  36  &  32 :  open  :  -0.260221
  33  &  36 :  open  :  -0.167660
  36  &  33 :  open  :  -0.167660

Singlet  5: Largest CI coefficients:
  34  &  35 :  open  :  -0.621812
  35  &  34 :  open  :  -0.621812
  34  &  36 :  open  :  -0.176245
  36  &  34 :  open  :  -0.176245
  36  &  36 : closed :   0.164635
  32  &  35 :  open  :  -0.128938
  35  &  32 :  open  :  -0.128938
  35  &  35 : closed :   0.126037

Singlet  6: Largest CI coefficients:
  33  &  35 :  open  :  -0.613320
  35  &  33 :  open  :  -0.613320
  33  &  36 :  open  :  -0.190533
  36  &  33 :  open  :  -0.190533
  34  &  34 : closed :  -0.152340
  32  &  36 :  open  :   0.145419
  36  &  32 :  open  :   0.145419
  33  &  33 : closed :   0.121070
  32  &  35 :  open  :   0.104904
  35  &  32 :  open  :   0.104904

Singlet state dipole moments:

  Root       Dx         Dy         Dz         |D|  (Debye)
------------------------------------------------------------
     1    -1.1082     0.5946    -0.7457     1.4621
     2    -1.7501     0.6691     0.8716     2.0664
     3    -4.3964    -0.9364     0.3424     4.5080
     4    -1.0694     0.7985    -0.4224     1.3999
     5    -2.8731    -2.6050    -0.5406     3.9157
     6     0.3536    -0.8223    -0.4962     1.0234

Transition dipole moments between singlet states:

    Transition       Tx         Ty         Tz         |T| (a.u.)
------------------------------------------------------------------
     1 ->    2    -0.7544    -0.2882     0.0856     0.8121
     1 ->    3    -1.2541     0.0153     0.3532     1.3029
     1 ->    4     0.0278     0.2560     0.1773     0.3126
     1 ->    5    -0.0530     0.8051    -0.1603     0.8226
     1 ->    6    -1.2125    -0.0664    -0.1281     1.2210
     2 ->    3     0.9165     0.7826     0.1945     1.2207
     2 ->    4    -0.3405     0.8957     0.1857     0.9761
     2 ->    5    -0.6698    -0.2269    -0.1523     0.7234
     2 ->    6     0.0379    -0.3263    -0.0676     0.3354
     3 ->    4     0.0489     0.6595     0.2842     0.7198
     3 ->    5     1.8573     0.2527    -0.1379     1.8795
     3 ->    6    -0.6001     0.7917    -0.0358     0.9941
     4 ->    5    -0.9021    -0.3394     0.2416     0.9937
     4 ->    6    -0.2899     0.2823     0.0650     0.4098
     5 ->    6    -0.8585     0.0789    -0.2382     0.8944

Magnetic transition dipole moments and rotational strengths:

 Transition      Lx         Ly         Lz       R(len)     R(vel) (a.u.)
------------------------------------------------------------------------
 1 ->    2    -0.0043    -0.3168     1.3361    -0.2088     0.0815
 1 ->    3    -0.0558    -0.0740    -0.5864     0.1383    -0.0048
 1 ->    4     0.1975     0.0326     0.7598    -0.1485     0.0021
 1 ->    5    -0.0732    -0.0166    -0.6483    -0.0945     0.0039
 1 ->    6    -0.1684    -0.0235    -0.0200    -0.2082     0.0694

Electric transition quadrupole moments (Cartesian):

 Transition      Qxy        Qxz        Qyz        Qxx        Qyy        Qzz       norm (a.u.)
----------------------------------------------------------------------------------------------
 1 ->    2     0.7161    -0.6929    -0.0690     2.2537    -0.8677    -0.0385     2.6136
 1 ->    3     0.9435    -2.0286    -0.1713     2.8499     0.0234     0.2919     3.6390
 1 ->    4    -0.2096    -0.4398    -0.3460     1.8153    -0.3593     0.2187     1.9568
 1 ->    5    -0.7610     0.7681     0.2753    -1.7972     1.3185    -0.2524     2.5054
 1 ->    6    -1.5157    -0.0532     0.2675    -2.5648     0.9246    -0.0713     3.1321


Building Xtilde...

Building Z-vector RHS...

 Generating 2nd functional diffs
Solving CPSCF equations
Using DIIS solver

 Iter         Residual      
------  --------------------
    1      1.049121111912
    2      1.419720398779
    3      0.156650846447
    4      0.020982987412
    5      0.006918392961
    6      0.003472690881
    7      0.001638197713
    8      0.000372533245
    9      0.000217614115
   10      0.000053049073

CPSCF converged

Building X...

 Generating 2nd functional diffs
 Generating 2nd functional diffs
Building Xtilde...

Building Z-vector RHS...

 Generating 2nd functional diffs
Solving CPSCF equations
Using DIIS solver

 Iter         Residual      
------  --------------------
    1      1.953984820096
    2      3.017173963512
    3      0.118034533281
    4      0.019293103972
    5      0.017985497683
    6      0.004877355379
    7      0.001972232836
    8      0.000567494953
    9      0.000299957237
   10      0.000086703011

CPSCF converged

Building X...

 Generating 2nd functional diffs
 Generating 2nd functional diffs
Building Xtilde...

Building Z-vector RHS...

 Generating 2nd functional diffs
Solving CPSCF equations
Using DIIS solver

 Iter         Residual      
------  --------------------
    1      1.239805741555
    2      1.819785597345
    3      0.098034405546
    4      0.010831871362
    5      0.007691469866
    6      0.002421645789
    7      0.000763010172
    8      0.000341156933
    9      0.000152973082
   10      0.000042120425

CPSCF converged

Building X...

 Generating 2nd functional diffs
 Generating 2nd functional diffs
Lower state energy:      -422.4728486507
Upper state energy:      -422.4570251871
Energy difference:          0.0158234635
 Energy calculation finished, energy:  0.000000000E+00

Converting Cartesians to HDLC

Converting Cartesians to HDLC

Converting Cartesians to HDLC
 in dlf_makehessian...
Updating Hessian with the BFGS update, No     6
Testing convergence  in cycle    7
    Energy  0.0000E+00 Target: 1.0000E-04 converged?  yes
  Max step  3.1556E-01 Target: 4.0000E-03 converged?   no
  RMS step  6.6290E-02 Target: 2.6667E-03 converged?   no
  Max grad  1.1946E-01 Target: 1.0000E-03 converged?   no
  RMS grad  2.8790E-02 Target: 6.6667E-04 converged?   no

Converting HDLC to Cartesians
DFTD Energy:    -0.0273069 hartree
Setting up the DFT grid...
| time to set the grid = 0.01 s
DFT grid points: 50643 (2813 points/atom)

                      *** Start SCF Iterations ***

 Iter     DIIS Error       Energy change      Electrons        XC Energy           Energy        Time(s)
----------------------------------------------------------------------------------------------------------
Initial temperature is 5000.000000
| Skip purify step
|    1     0.0404049981    -422.1914295369    69.9946300720   -31.3737311589    -422.1914295369     0.34  
|    2     0.0686737908      +7.1361882491    69.9998808714   -30.6306921120    -415.0552412878     0.33  
|    3     0.0160727221      -0.2173516803    69.9998893140   -30.7267962003    -415.2725929681     0.32  
|    4     0.0076405229      -0.0112026672    69.9998877328   -30.7895344332    -415.2837956354     0.31  
|    5     0.0033067099      -0.0020482752    69.9998920519   -30.7863434797    -415.2858439105     0.30  
|    6     0.0014163780      -0.0003170012    69.9998916702   -30.7905917273    -415.2861609117     0.29  
|    7     0.0004626730      -0.0000420967    69.9998916801   -30.7906655741    -415.2862030085     0.28  
|    8     0.0001958045      -0.0000086522    69.9998917965   -30.7909194170    -415.2862116606     0.28  
|    9     0.0000822752      -0.0000019701    69.9998918398   -30.7906059197    -415.2862136307     0.34  
|   10     0.0000156898      -0.0000003346    69.9998918286   -30.7906212267    -415.2862139652     0.26  
|   11     0.0000089507      -0.0000000151    69.9998918240   -30.7906497326    -415.2862139803     0.25  
----------------------------------------------------------------------------------------------------------
FINAL ENERGY: -415.2862139803 a.u.
Fractional Occupation Entropy: 0.0000000000
Mermin Free Energy:            -415.2862139803
DISPERSION CONTRIBUTION TO ENERGY: -0.0273068751 a.u.
HOMO-LUMO GAP: 1.078 eV
CENTER OF MASS: {-0.034357, 0.063970, -0.001669} ANGS
DIPOLE MOMENT: {3.594500, 0.627796, 0.349946} (|D| = 3.665654) DEBYE
Writing out molden info

Running Mulliken population analysis...


  Restricted hh-TDA Parameters
--------------------------------------------
Number of occupied orbitals:            36
Number of virtual orbitals:            120
Number of molecular orbitals:          156
Number of basis functions:             166
Multiplicity of target state:      singlet

 Generating 2nd functional diffs
Reference energy:             -422.0269577838
Number of electrons:            71.9998887334
XC energy:                     -31.9214925689

      Davidson Diagonalization Parameters
-----------------------------------------------
Number of roots to find:                    6
Number of guess vectors:                   18
Maximum subspace size:                     60
Number of vectors to save:                  6
Collapse vectors per root:                  2
Number of CSFs:                           666
Maximum Davidson iterations:              100
Residual convergence:                 1.0e-04
Orthogonality tolerance:              1.0e-12
Use incremental sigma vectors:             No

Davidson memory usage: 760.85 kB

Guess Vectors:
  36 &  36 : closed :    -0.581474
  36 &  35 :  open  :    -0.573820
  35 &  35 : closed :    -0.566167
  36 &  34 :  open  :    -0.502889
  35 &  34 :  open  :    -0.495236
  36 &  33 :  open  :    -0.440144
  35 &  33 :  open  :    -0.432491
  34 &  34 : closed :    -0.424304
  36 &  32 :  open  :    -0.416630
  35 &  32 :  open  :    -0.408976
  36 &  31 :  open  :    -0.378292
  35 &  31 :  open  :    -0.370638
  34 &  33 :  open  :    -0.361559
  34 &  32 :  open  :    -0.338045
  36 &  29 :  open  :    -0.318777
  36 &  30 :  open  :    -0.318587
  35 &  29 :  open  :    -0.311124
  35 &  30 :  open  :    -0.310933

  Root           Eigenvalue       Energy Change        Residual
-------------------------------------------------------------------
Iteration:    0   Subspace Size:   18
Root: 1:        -0.47131519        -0.47131519         0.04473009  
Root: 2:        -0.44826735        -0.44826735         0.03647049  
Root: 3:        -0.42262490        -0.42262490         0.07078910  
Root: 4:        -0.37834453        -0.37834453         0.04911188  
Root: 5:        -0.35772415        -0.35772415         0.06761107  
Root: 6:        -0.32062370        -0.32062370         0.05820229  

Iteration:    1   Subspace Size:   24
Root: 1:        -0.47622095        -0.00490576         0.00839146  
Root: 2:        -0.45091711        -0.00264976         0.00909797  
Root: 3:        -0.43203446        -0.00940956         0.01450927  
Root: 4:        -0.38462543        -0.00628090         0.01574144  
Root: 5:        -0.36882612        -0.01110198         0.02119411  
Root: 6:        -0.32836885        -0.00774515         0.03354570  

Iteration:    2   Subspace Size:   30
Root: 1:        -0.47633349        -0.00011254         0.00159743  
Root: 2:        -0.45106081        -0.00014371         0.00204784  
Root: 3:        -0.43242873        -0.00039427         0.00311630  
Root: 4:        -0.38516149        -0.00053606         0.00401214  
Root: 5:        -0.36982500        -0.00099888         0.00632429  
Root: 6:        -0.33119663        -0.00282778         0.01138903  

Iteration:    3   Subspace Size:   36
Root: 1:        -0.47633661        -0.00000312         0.00031207  
Root: 2:        -0.45106714        -0.00000632         0.00040005  
Root: 3:        -0.43244475        -0.00001602         0.00067570  
Root: 4:        -0.38519012        -0.00002863         0.00114701  
Root: 5:        -0.36990399        -0.00007898         0.00185931  
Root: 6:        -0.33150175        -0.00030512         0.00348295  

Iteration:    4   Subspace Size:   42
Root: 1:        -0.47633670        -0.00000009         0.00005361  Converged
Root: 2:        -0.45106736        -0.00000023         0.00008408  Converged
Root: 3:        -0.43244549        -0.00000073         0.00014625  
Root: 4:        -0.38519255        -0.00000243         0.00033177  
Root: 5:        -0.36991053        -0.00000654         0.00057951  
Root: 6:        -0.33152488        -0.00002313         0.00133749  

Iteration:    5   Subspace Size:   46
Root: 1:        -0.47633670        -0.00000000         0.00005385  Converged
Root: 2:        -0.45106737        -0.00000001         0.00006309  Converged
Root: 3:        -0.43244552        -0.00000003         0.00003151  Converged
Root: 4:        -0.38519272        -0.00000017         0.00008049  Converged
Root: 5:        -0.36991112        -0.00000060         0.00016004  
Root: 6:        -0.33152883        -0.00000395         0.00049112  

Iteration:    6   Subspace Size:   48
Root: 1:        -0.47633670        -0.00000000         0.00005376  Converged
Root: 2:        -0.45106737        -0.00000000         0.00006266  Converged
Root: 3:        -0.43244552        -0.00000000         0.00002765  Converged
Root: 4:        -0.38519272        -0.00000000         0.00005950  Converged
Root: 5:        -0.36991117        -0.00000004         0.00004020  Converged
Root: 6:        -0.33152922        -0.00000039         0.00014856  

Iteration:    7   Subspace Size:   49
Root: 1:        -0.47633670        -0.00000000         0.00005372  Converged
Root: 2:        -0.45106737        -0.00000000         0.00006065  Converged
Root: 3:        -0.43244552        -0.00000000         0.00002694  Converged
Root: 4:        -0.38519272        -0.00000000         0.00005949  Converged
Root: 5:        -0.36991117        -0.00000000         0.00004019  Converged
Root: 6:        -0.33152926        -0.00000004         0.00005098  Converged

Davidson converged in 7 iterations
49 sigma vectors were formed

  Root   Mult.   Total Energy (a.u.)   Ex. Energy (a.u.)     Ex. Energy (eV)     Ex. Energy (nm)        Osc. (a.u.)  
-------------------------------------------------------------------------------------------------------------------
     1  singlet       -422.50329448
     2  singlet       -422.47802515          0.02526933          0.68761338       1803.10948059          0.00265925
     3  singlet       -422.45940330          0.04389118          1.19433957       1038.09857320          0.02072877
     4  singlet       -422.41215051          0.09114398          2.48015342        499.90544854          0.10303254
     5  singlet       -422.39686895          0.10642553          2.89598565        428.12443009          0.06560121
     6  singlet       -422.35848704          0.14480744          3.94041029        314.64799749          0.20185491

Singlet  1: Largest CI coefficients:
  36  &  36 : closed :  -0.827710
  35  &  35 : closed :   0.306230
  35  &  36 :  open  :  -0.219678
  36  &  35 :  open  :  -0.219678
  33  &  36 :  open  :   0.139942
  36  &  33 :  open  :   0.139942

Singlet  2: Largest CI coefficients:
  35  &  36 :  open  :   0.626240
  36  &  35 :  open  :   0.626240
  36  &  36 : closed :  -0.297101
  34  &  36 :  open  :   0.220871
  36  &  34 :  open  :   0.220871

Singlet  3: Largest CI coefficients:
  35  &  35 : closed :   0.911812
  36  &  36 : closed :   0.278853
  34  &  35 :  open  :   0.107351
  35  &  34 :  open  :   0.107351

Singlet  4: Largest CI coefficients:
  34  &  36 :  open  :  -0.609460
  36  &  34 :  open  :  -0.609460
  36  &  36 : closed :  -0.227769
  32  &  36 :  open  :  -0.213249
  36  &  32 :  open  :  -0.213249
  35  &  36 :  open  :   0.140571
  36  &  35 :  open  :   0.140571

Singlet  5: Largest CI coefficients:
  34  &  35 :  open  :   0.596544
  35  &  34 :  open  :   0.596544
  33  &  36 :  open  :  -0.226662
  36  &  33 :  open  :  -0.226662
  36  &  36 : closed :  -0.220227
  32  &  35 :  open  :   0.145566
  35  &  32 :  open  :   0.145566

Singlet  6: Largest CI coefficients:
  33  &  35 :  open  :   0.479080
  35  &  33 :  open  :   0.479080
  33  &  36 :  open  :   0.387749
  36  &  33 :  open  :   0.387749
  32  &  36 :  open  :  -0.174035
  36  &  32 :  open  :  -0.174035
  34  &  35 :  open  :   0.154804
  35  &  34 :  open  :   0.154804
  34  &  34 : closed :   0.135389
  33  &  33 : closed :  -0.101252

Singlet state dipole moments:

  Root       Dx         Dy         Dz         |D|  (Debye)
------------------------------------------------------------
     1    -4.7966     0.0985     0.5853     4.8331
     2    -0.9020     0.4636     0.5038     1.1324
     3    -1.4555    -0.6078    -0.9258     1.8289
     4    -2.5644     0.0879     0.2978     2.5831
     5    -0.6793    -1.4061    -0.7975     1.7535
     6    -1.1459    -0.7628    -0.4253     1.4408

Transition dipole moments between singlet states:

    Transition       Tx         Ty         Tz         |T| (a.u.)
------------------------------------------------------------------
     1 ->    2     0.3352     0.1137     0.1805     0.3973
     1 ->    3     0.8008    -0.0203    -0.2583     0.8417
     1 ->    4     0.4843     1.1892     0.2165     1.3022
     1 ->    5    -0.8935    -0.2408     0.2613     0.9616
     1 ->    6     1.3859    -0.4077     0.0644     1.4460
     2 ->    3    -1.2383    -0.6095    -0.0867     1.3829
     2 ->    4    -0.5155     0.6236     0.0718     0.8122
     2 ->    5     0.4125     0.5235     0.1713     0.6882
     2 ->    6    -0.1941     0.5909     0.0416     0.6233
     3 ->    4    -0.6981    -0.3191    -0.1291     0.7783
     3 ->    5     1.2608    -0.3199     0.0038     1.3008
     3 ->    6     0.2208     0.4976     0.0398     0.5458
     4 ->    5     0.5644     0.5720    -0.0307     0.8042
     4 ->    6     1.0919    -0.1447     0.1067     1.1066
     5 ->    6    -0.6430    -0.0257    -0.2456     0.6887

Magnetic transition dipole moments and rotational strengths:

 Transition      Lx         Ly         Lz       R(len)     R(vel) (a.u.)
------------------------------------------------------------------------
 1 ->    2    -0.0465    -0.2880     1.3591    -0.1969     0.0987
 1 ->    3     0.0350     0.0682     0.4864     0.0990    -0.0086
 1 ->    4     0.0701     0.0439     0.3118    -0.1536     0.0287
 1 ->    5     0.0063    -0.0802     0.4201    -0.1235     0.0105
 1 ->    6     0.0948     0.0117    -0.0656    -0.1224     0.0436

Electric transition quadrupole moments (Cartesian):

 Transition      Qxy        Qxz        Qyz        Qxx        Qyy        Qzz       norm (a.u.)
----------------------------------------------------------------------------------------------
 1 ->    2    -0.6188    -0.4409    -0.3422     0.8691    -0.2766     0.2610     1.2627
 1 ->    3    -0.8504     1.3201     0.1584    -2.3364     0.1367    -0.1794     2.8286
 1 ->    4    -1.3976    -0.3260    -0.3569     1.9437     0.1919     0.3270     2.4716
 1 ->    5    -0.1146    -1.3344    -0.4046     3.2310    -1.4365     0.2559     3.8113
 1 ->    6     1.6340     0.1913    -0.1009     2.9306    -0.7743    -0.0125     3.4504


Building Xtilde...

Building Z-vector RHS...

 Generating 2nd functional diffs
Solving CPSCF equations
Using DIIS solver

 Iter         Residual      
------  --------------------
    1      1.067888093636
    2      1.558303000816
    3      0.117899837046
    4      0.015938167060
    5      0.006607963711
    6      0.003135172928
    7      0.001290356381
    8      0.000468502436
    9      0.000190954522
   10      0.000047164973

CPSCF converged

Building X...

 Generating 2nd functional diffs
 Generating 2nd functional diffs
Building Xtilde...

Building Z-vector RHS...

 Generating 2nd functional diffs
Solving CPSCF equations
Using DIIS solver

 Iter         Residual      
------  --------------------
    1      1.847011359406
    2      2.799166497529
    3      0.109461269218
    4      0.023445644253
    5      0.008303859034
    6      0.004470382742
    7      0.001745187883
    8      0.000615023747
    9      0.000239339461
   10      0.000072853375

CPSCF converged

Building X...

 Generating 2nd functional diffs
 Generating 2nd functional diffs
Building Xtilde...

Building Z-vector RHS...

 Generating 2nd functional diffs
Solving CPSCF equations
Using DIIS solver

 Iter         Residual      
------  --------------------
    1      1.059886725036
    2      1.555164749648
    3      0.100870992220
    4      0.007102659373
    5      0.006199900664
    6      0.001116871883
    7      0.000762892771
    8      0.000268871515
    9      0.000119921905
   10      0.000039585611

CPSCF converged

Building X...

 Generating 2nd functional diffs
 Generating 2nd functional diffs
Lower state energy:      -422.4780251521
Upper state energy:      -422.4594033037
Energy difference:          0.0186218484
 Energy calculation finished, energy:  0.000000000E+00

Converting Cartesians to HDLC

Converting Cartesians to HDLC

Converting Cartesians to HDLC
 in dlf_makehessian...
Updating Hessian with the BFGS update, No     7
Testing convergence  in cycle    8
    Energy  0.0000E+00 Target: 1.0000E-04 converged?  yes
  Max step  1.1774E+00 Target: 4.0000E-03 converged?   no
  RMS step  1.8084E-01 Target: 2.6667E-03 converged?   no
  Max grad  5.3460E-01 Target: 1.0000E-03 converged?   no
  RMS grad  8.5196E-02 Target: 6.6667E-04 converged?   no

Converting HDLC to Cartesians
DFTD Energy:    -0.0272261 hartree
Setting up the DFT grid...
| time to set the grid = 0.01 s
DFT grid points: 50639 (2813 points/atom)

                      *** Start SCF Iterations ***

 Iter     DIIS Error       Energy change      Electrons        XC Energy           Energy        Time(s)
----------------------------------------------------------------------------------------------------------
Initial temperature is 5000.000000
| Skip purify step
|    1     0.0510480007    -422.1674865742    69.9343947597   -31.3431185110    -422.1674865742     0.34  
|    2     0.0768432389      +7.1736930811    69.9999128569   -30.6593429853    -414.9937934931     0.33  
|    3     0.0219063784      -0.2658058199    69.9999022487   -30.7225607902    -415.2595993129     0.32  
|    4     0.0100750219      -0.0169439386    69.9998968202   -30.7853070430    -415.2765432515     0.31  
|    5     0.0040618160      -0.0036291339    69.9998963293   -30.7819808268    -415.2801723854     0.30  
|    6     0.0013997289      -0.0004510931    69.9998955299   -30.7858804757    -415.2806234785     0.29  
|    7     0.0004465973      -0.0000753764    69.9998946762   -30.7862619461    -415.2806988549     0.28  
|    8     0.0002332329      -0.0000152211    69.9998942617   -30.7864927540    -415.2807140760     0.27  
|    9     0.0000882157      -0.0000035982    69.9998939775   -30.7862533570    -415.2807176742     0.34  
|   10     0.0000241373      -0.0000005980    69.9998938463   -30.7862450032    -415.2807182722     0.26  
|   11     0.0000136980      -0.0000000418    69.9998938041   -30.7863064886    -415.2807183139     0.26  
|   12     0.0000038725      -0.0000000086    69.9998937897   -30.7862883378    -415.2807183225     0.25  
----------------------------------------------------------------------------------------------------------
FINAL ENERGY: -415.2807183225 a.u.
Fractional Occupation Entropy: 0.0000000000
Mermin Free Energy:            -415.2807183225
DISPERSION CONTRIBUTION TO ENERGY: -0.0272261038 a.u.
HOMO-LUMO GAP: 0.623 eV
CENTER OF MASS: {-0.032738, 0.076397, -0.021120} ANGS
DIPOLE MOMENT: {3.690925, 0.584958, 0.275461} (|D| = 3.747130) DEBYE
Writing out molden info

Running Mulliken population analysis...


  Restricted hh-TDA Parameters
--------------------------------------------
Number of occupied orbitals:            36
Number of virtual orbitals:            120
Number of molecular orbitals:          156
Number of basis functions:             166
Multiplicity of target state:      singlet

 Generating 2nd functional diffs
Reference energy:             -422.0236415905
Number of electrons:            71.9998907547
XC energy:                     -31.9169693004

      Davidson Diagonalization Parameters
-----------------------------------------------
Number of roots to find:                    6
Number of guess vectors:                   18
Maximum subspace size:                     60
Number of vectors to save:                  6
Collapse vectors per root:                  2
Number of CSFs:                           666
Maximum Davidson iterations:              100
Residual convergence:                 1.0e-04
Orthogonality tolerance:              1.0e-12
Use incremental sigma vectors:             No

Davidson memory usage: 760.85 kB

Guess Vectors:
  35 &  35 : closed :    -0.585683
  36 &  35 :  open  :    -0.571358
  36 &  36 : closed :    -0.557032
  35 &  34 :  open  :    -0.501175
  36 &  34 :  open  :    -0.486849
  35 &  33 :  open  :    -0.441387
  36 &  33 :  open  :    -0.427061
  35 &  32 :  open  :    -0.425815
  34 &  34 : closed :    -0.416666
  36 &  32 :  open  :    -0.411490
  35 &  31 :  open  :    -0.375610
  36 &  31 :  open  :    -0.361285
  34 &  33 :  open  :    -0.356879
  34 &  32 :  open  :    -0.341307
  35 &  29 :  open  :    -0.323912
  36 &  29 :  open  :    -0.309586
  35 &  30 :  open  :    -0.307302
  35 &  26 :  open  :    -0.300888

  Root           Eigenvalue       Energy Change        Residual
-------------------------------------------------------------------
Iteration:    0   Subspace Size:   18
Root: 1:        -0.46416201        -0.46416201         0.04802465  
Root: 2:        -0.44558342        -0.44558342         0.04149650  
Root: 3:        -0.42422437        -0.42422437         0.06493269  
Root: 4:        -0.37593352        -0.37593352         0.04517030  
Root: 5:        -0.35460393        -0.35460393         0.06936823  
Root: 6:        -0.32135614        -0.32135614         0.05729380  

Iteration:    1   Subspace Size:   24
Root: 1:        -0.46963882        -0.00547681         0.01066886  
Root: 2:        -0.44890126        -0.00331784         0.00936065  
Root: 3:        -0.43264333        -0.00841895         0.01366625  
Root: 4:        -0.38119877        -0.00526525         0.01295657  
Root: 5:        -0.36596185        -0.01135792         0.02424547  
Root: 6:        -0.32921516        -0.00785902         0.03314270  

Iteration:    2   Subspace Size:   30
Root: 1:        -0.46984042        -0.00020160         0.00186136  
Root: 2:        -0.44905457        -0.00015331         0.00218110  
Root: 3:        -0.43297218        -0.00032885         0.00299913  
Root: 4:        -0.38155176        -0.00035298         0.00327190  
Root: 5:        -0.36729806        -0.00133622         0.00687298  
Root: 6:        -0.33200072        -0.00278555         0.01162206  

Iteration:    3   Subspace Size:   36
Root: 1:        -0.46984539        -0.00000497         0.00036450  
Root: 2:        -0.44906177        -0.00000720         0.00042660  
Root: 3:        -0.43298605        -0.00001386         0.00065465  
Root: 4:        -0.38156945        -0.00001770         0.00086738  
Root: 5:        -0.36739401        -0.00009595         0.00218727  
Root: 6:        -0.33233355        -0.00033284         0.00443764  

Iteration:    4   Subspace Size:   42
Root: 1:        -0.46984555        -0.00000016         0.00006786  Converged
Root: 2:        -0.44906206        -0.00000028         0.00008344  Converged
Root: 3:        -0.43298671        -0.00000066         0.00013587  
Root: 4:        -0.38157059        -0.00000114         0.00021231  
Root: 5:        -0.36740455        -0.00001054         0.00078840  
Root: 6:        -0.33237649        -0.00004294         0.00177471  

Iteration:    5   Subspace Size:   46
Root: 1:        -0.46984555        -0.00000000         0.00006141  Converged
Root: 2:        -0.44906206        -0.00000001         0.00006568  Converged
Root: 3:        -0.43298674        -0.00000003         0.00002866  Converged
Root: 4:        -0.38157066        -0.00000007         0.00005393  Converged
Root: 5:        -0.36740558        -0.00000103         0.00018364  
Root: 6:        -0.33238319        -0.00000670         0.00063840  

Iteration:    6   Subspace Size:   48
Root: 1:        -0.46984555        -0.00000000         0.00006144  Converged
Root: 2:        -0.44906206        -0.00000000         0.00006233  Converged
Root: 3:        -0.43298674        -0.00000000         0.00002455  Converged
Root: 4:        -0.38157066        -0.00000000         0.00004911  Converged
Root: 5:        -0.36740563        -0.00000005         0.00004431  Converged
Root: 6:        -0.33238392        -0.00000072         0.00018759  

Iteration:    7   Subspace Size:   49
Root: 1:        -0.46984555        -0.00000000         0.00006144  Converged
Root: 2:        -0.44906206        -0.00000000         0.00006230  Converged
Root: 3:        -0.43298674        -0.00000000         0.00002456  Converged
Root: 4:        -0.38157066        -0.00000000         0.00004912  Converged
Root: 5:        -0.36740563        -0.00000000         0.00004436  Converged
Root: 6:        -0.33238397        -0.00000005         0.00006127  Converged

Davidson converged in 7 iterations
49 sigma vectors were formed

  Root   Mult.   Total Energy (a.u.)   Ex. Energy (a.u.)     Ex. Energy (eV)     Ex. Energy (nm)        Osc. (a.u.)  
-------------------------------------------------------------------------------------------------------------------
     1  singlet       -422.49348714
     2  singlet       -422.47270365          0.02078349          0.56554747       2192.28670685          0.00921038
     3  singlet       -422.45662833          0.03685882          1.00297927       1236.15935177          0.04080369
     4  singlet       -422.40521225          0.08827489          2.40208167        516.15322700          0.00450618
     5  singlet       -422.39104722          0.10243992          2.78753159        444.78140134          0.04697048
     6  singlet       -422.35602556          0.13746158          3.74051933        331.46258530          0.13250841

Singlet  1: Largest CI coefficients:
  35  &  35 : closed :  -0.653902
  35  &  36 :  open  :   0.462486
  36  &  35 :  open  :   0.462486
  36  &  36 : closed :   0.264348

Singlet  2: Largest CI coefficients:
  36  &  36 : closed :   0.631856
  35  &  36 :  open  :  -0.430717
  36  &  35 :  open  :  -0.430717
  35  &  35 : closed :  -0.353391
  34  &  36 :  open  :  -0.202664
  36  &  34 :  open  :  -0.202664

Singlet  3: Largest CI coefficients:
  35  &  35 : closed :   0.608748
  36  &  36 : closed :   0.603079
  35  &  36 :  open  :   0.202050
  36  &  35 :  open  :   0.202050
  34  &  35 :  open  :   0.200321
  35  &  34 :  open  :   0.200321
  33  &  36 :  open  :  -0.113484
  36  &  33 :  open  :  -0.113484
  32  &  36 :  open  :  -0.107214
  36  &  32 :  open  :  -0.107214
  34  &  34 : closed :  -0.104236

Singlet  4: Largest CI coefficients:
  34  &  36 :  open  :   0.560916
  36  &  34 :  open  :   0.560916
  36  &  36 : closed :   0.300013
  32  &  36 :  open  :   0.259454
  36  &  32 :  open  :   0.259454
  33  &  36 :  open  :   0.172483
  36  &  33 :  open  :   0.172483
  34  &  35 :  open  :  -0.109635
  35  &  34 :  open  :  -0.109635

Singlet  5: Largest CI coefficients:
  34  &  35 :  open  :   0.621557
  35  &  34 :  open  :   0.621557
  34  &  36 :  open  :   0.183238
  36  &  34 :  open  :   0.183238
  36  &  36 : closed :  -0.157469
  35  &  35 : closed :  -0.130379
  32  &  35 :  open  :   0.123278
  35  &  32 :  open  :   0.123278

Singlet  6: Largest CI coefficients:
  33  &  35 :  open  :   0.617535
  35  &  33 :  open  :   0.617535
  33  &  36 :  open  :   0.175273
  36  &  33 :  open  :   0.175273
  34  &  34 : closed :   0.155747
  32  &  36 :  open  :  -0.141861
  36  &  32 :  open  :  -0.141861
  33  &  33 : closed :  -0.120353
  32  &  35 :  open  :  -0.108864
  35  &  32 :  open  :  -0.108864

Singlet state dipole moments:

  Root       Dx         Dy         Dz         |D|  (Debye)
------------------------------------------------------------
     1    -0.9371     0.6058    -0.7783     1.3605
     2    -1.8549     0.6084     0.8910     2.1459
     3    -4.4175    -0.9008     0.3968     4.5259
     4    -0.9873     0.8097    -0.4759     1.3627
     5    -3.0386    -2.6557    -0.5085     4.0675
     6     0.4611    -0.8250    -0.5019     1.0701

Transition dipole moments between singlet states:

    Transition       Tx         Ty         Tz         |T| (a.u.)
------------------------------------------------------------------
     1 ->    2    -0.7537    -0.3022     0.0735     0.8153
     1 ->    3    -1.2421     0.0169     0.3427     1.2886
     1 ->    4     0.0241     0.2121     0.1761     0.2767
     1 ->    5    -0.0834     0.8108    -0.1529     0.8293
     1 ->    6    -1.1921    -0.0902    -0.1288     1.2025
     2 ->    3     0.9061     0.7835     0.2037     1.2151
     2 ->    4    -0.3112     0.8916     0.1927     0.9638
     2 ->    5    -0.7087    -0.2100    -0.1477     0.7537
     2 ->    6     0.0580    -0.3293    -0.0671     0.3410
     3 ->    4    -0.0062     0.6573     0.2980     0.7217
     3 ->    5     1.8481     0.2814    -0.1389     1.8745
     3 ->    6    -0.6275     0.7853    -0.0419     1.0061
     4 ->    5    -0.8845    -0.3021     0.2411     0.9653
     4 ->    6    -0.2572     0.2853     0.0755     0.3914
     5 ->    6    -0.8621     0.0796    -0.2369     0.8976

Magnetic transition dipole moments and rotational strengths:

 Transition      Lx         Ly         Lz       R(len)     R(vel) (a.u.)
------------------------------------------------------------------------
 1 ->    2    -0.0026    -0.3213     1.3357    -0.1972     0.0802
 1 ->    3    -0.0574    -0.0783    -0.5735     0.1266    -0.0050
 1 ->    4     0.2058     0.0319     0.7873    -0.1504     0.0011
 1 ->    5    -0.0700    -0.0196    -0.6332    -0.0867     0.0039
 1 ->    6    -0.1736    -0.0230    -0.0149    -0.2110     0.0704

Electric transition quadrupole moments (Cartesian):

 Transition      Qxy        Qxz        Qyz        Qxx        Qyy        Qzz       norm (a.u.)
----------------------------------------------------------------------------------------------
 1 ->    2     0.7417    -0.6548    -0.0477     2.1812    -0.8781    -0.0492     2.5519
 1 ->    3     0.9205    -1.9826    -0.1653     2.7720     0.0352     0.2842     3.5456
 1 ->    4    -0.1475    -0.4449    -0.3503     1.7952    -0.3975     0.2152     1.9415
 1 ->    5    -0.7812     0.7288     0.2642    -1.6874     1.3001    -0.2448     2.4101
 1 ->    6    -1.4950    -0.0542     0.2740    -2.5180     0.9117    -0.0702     3.0805


Building Xtilde...

Building Z-vector RHS...

 Generating 2nd functional diffs
Solving CPSCF equations
Using DIIS solver

 Iter         Residual      
------  --------------------
    1      1.067392421252
    2      1.455216838456
    3      0.156296033547
    4      0.021158231089
    5      0.006868800309
    6      0.003518963044
    7      0.001653549989
    8      0.000371932500
    9      0.000217855563
   10      0.000053153951

CPSCF converged

Building X...

 Generating 2nd functional diffs
 Generating 2nd functional diffs
Building Xtilde...

Building Z-vector RHS...

 Generating 2nd functional diffs
Solving CPSCF equations
Using DIIS solver

 Iter         Residual      
------  --------------------
    1      1.942929953820
    2      2.999876052889
    3      0.119931729721
    4      0.019422985581
    5      0.018129983781
    6      0.004992299202
    7      0.002039859899
    8      0.000575704510
    9      0.000302321635
   10      0.000089396331

CPSCF converged

Building X...

 Generating 2nd functional diffs
 Generating 2nd functional diffs
Building Xtilde...

Building Z-vector RHS...

 Generating 2nd functional diffs
Solving CPSCF equations
Using DIIS solver

 Iter         Residual      
------  --------------------
    1      1.250924243844
    2      1.838054148272
    3      0.098378922262
    4      0.011048785335
    5      0.007752057424
    6      0.002437976321
    7      0.000783029009
    8      0.000343010386
    9      0.000154472612
   10      0.000043041798

CPSCF converged

Building X...

 Generating 2nd functional diffs
 Generating 2nd functional diffs
Lower state energy:      -422.4727036523
Upper state energy:      -422.4566283265
Energy difference:          0.0160753258
 Energy calculation finished, energy:  0.000000000E+00

Converting Cartesians to HDLC

Converting Cartesians to HDLC

Converting Cartesians to HDLC
 in dlf_makehessian...
Updating Hessian with the BFGS update, No     8
Testing convergence  in cycle    9
    Energy  0.0000E+00 Target: 1.0000E-04 converged?  yes
  Max step  1.0474E+00 Target: 4.0000E-03 converged?   no
  RMS step  1.6689E-01 Target: 2.6667E-03 converged?   no
  Max grad  1.0099E-01 Target: 1.0000E-03 converged?   no
  RMS grad  2.5405E-02 Target: 6.6667E-04 converged?   no

Converting HDLC to Cartesians
DFTD Energy:    -0.0272905 hartree
Setting up the DFT grid...
| time to set the grid = 0.01 s
DFT grid points: 50645 (2813 points/atom)

                      *** Start SCF Iterations ***

 Iter     DIIS Error       Energy change      Electrons        XC Energy           Energy        Time(s)
----------------------------------------------------------------------------------------------------------
Initial temperature is 5000.000000
| Skip purify step
|    1     0.0422064061    -422.1917667740    69.9946845235   -31.3749535977    -422.1917667740     0.34  
|    2     0.0695969518      +7.1345895199    69.9998758221   -30.6289026490    -415.0571772541     0.33  
|    3     0.0162955116      -0.2159285939    69.9998842564   -30.7269559166    -415.2731058479     0.32  
|    4     0.0075569287      -0.0113462699    69.9998824502   -30.7894958558    -415.2844521178     0.31  
|    5     0.0033258897      -0.0019915763    69.9998867262   -30.7868895055    -415.2864436941     0.30  
|    6     0.0013692438      -0.0002994741    69.9998862676   -30.7909931758    -415.2867431682     0.29  
|    7     0.0004575388      -0.0000404485    69.9998863089   -30.7910055722    -415.2867836167     0.28  
|    8     0.0001931181      -0.0000084225    69.9998864243   -30.7912642721    -415.2867920392     0.27  
|    9     0.0000838434      -0.0000018340    69.9998864726   -30.7909417868    -415.2867938732     0.34  
|   10     0.0000143783      -0.0000003216    69.9998864632   -30.7909638561    -415.2867941947     0.26  
|   11     0.0000087789      -0.0000000145    69.9998864599   -30.7909894108    -415.2867942092     0.25  
----------------------------------------------------------------------------------------------------------
FINAL ENERGY: -415.2867942092 a.u.
Fractional Occupation Entropy: 0.0000000000
Mermin Free Energy:            -415.2867942092
DISPERSION CONTRIBUTION TO ENERGY: -0.0272904540 a.u.
HOMO-LUMO GAP: 1.058 eV
CENTER OF MASS: {-0.032748, 0.064782, -0.001868} ANGS
DIPOLE MOMENT: {3.593778, 0.625607, 0.347009} (|D| = 3.664292) DEBYE
Writing out molden info

Running Mulliken population analysis...


  Restricted hh-TDA Parameters
--------------------------------------------
Number of occupied orbitals:            36
Number of virtual orbitals:            120
Number of molecular orbitals:          156
Number of basis functions:             166
Multiplicity of target state:      singlet

 Generating 2nd functional diffs
Reference energy:             -422.0275278593
Number of electrons:            71.9998832158
XC energy:                     -31.9218449785

      Davidson Diagonalization Parameters
-----------------------------------------------
Number of roots to find:                    6
Number of guess vectors:                   18
Maximum subspace size:                     60
Number of vectors to save:                  6
Collapse vectors per root:                  2
Number of CSFs:                           666
Maximum Davidson iterations:              100
Residual convergence:                 1.0e-04
Orthogonality tolerance:              1.0e-12
Use incremental sigma vectors:             No

Davidson memory usage: 760.85 kB

Guess Vectors:
  36 &  36 : closed :    -0.579679
  36 &  35 :  open  :    -0.573518
  35 &  35 : closed :    -0.567357
  36 &  34 :  open  :    -0.502410
  35 &  34 :  open  :    -0.496249
  36 &  33 :  open  :    -0.439923
  35 &  33 :  open  :    -0.433762
  34 &  34 : closed :    -0.425140
  36 &  32 :  open  :    -0.415629
  35 &  32 :  open  :    -0.409468
  36 &  31 :  open  :    -0.377387
  35 &  31 :  open  :    -0.371226
  34 &  33 :  open  :    -0.362653
  34 &  32 :  open  :    -0.338359
  36 &  29 :  open  :    -0.317619
  36 &  30 :  open  :    -0.316690
  35 &  29 :  open  :    -0.311458
  35 &  30 :  open  :    -0.310529

  Root           Eigenvalue       Energy Change        Residual
-------------------------------------------------------------------
Iteration:    0   Subspace Size:   18
Root: 1:        -0.46986667        -0.46986667         0.04462066  
Root: 2:        -0.44874507        -0.44874507         0.03610432  
Root: 3:        -0.42332718        -0.42332718         0.07084846  
Root: 4:        -0.37824927        -0.37824927         0.04873025  
Root: 5:        -0.35767181        -0.35767181         0.06811451  
Root: 6:        -0.32038166        -0.32038166         0.05772298  

Iteration:    1   Subspace Size:   24
Root: 1:        -0.47480092        -0.00493426         0.00843785  
Root: 2:        -0.45131367        -0.00256860         0.00897525  
Root: 3:        -0.43276605        -0.00943887         0.01464367  
Root: 4:        -0.38443495        -0.00618568         0.01552538  
Root: 5:        -0.36895991        -0.01128811         0.02147117  
Root: 6:        -0.32793462        -0.00755296         0.03432215  

Iteration:    2   Subspace Size:   30
Root: 1:        -0.47491532        -0.00011439         0.00161212  
Root: 2:        -0.45145335        -0.00013968         0.00201557  
Root: 3:        -0.43316848        -0.00040243         0.00316799  
Root: 4:        -0.38495499        -0.00052005         0.00398837  
Root: 5:        -0.36999942        -0.00103950         0.00647264  
Root: 6:        -0.33088083        -0.00294621         0.01188273  

Iteration:    3   Subspace Size:   36
Root: 1:        -0.47491851        -0.00000319         0.00031998  
Root: 2:        -0.45145944        -0.00000608         0.00039074  
Root: 3:        -0.43318500        -0.00001652         0.00067940  
Root: 4:        -0.38498282        -0.00002783         0.00112954  
Root: 5:        -0.37008274        -0.00008333         0.00195515  
Root: 6:        -0.33120411        -0.00032328         0.00400816  

Iteration:    4   Subspace Size:   42
Root: 1:        -0.47491861        -0.00000010         0.00005572  Converged
Root: 2:        -0.45145965        -0.00000021         0.00008239  Converged
Root: 3:        -0.43318575        -0.00000074         0.00014717  
Root: 4:        -0.38498522        -0.00000240         0.00032348  
Root: 5:        -0.37009018        -0.00000744         0.00060729  
Root: 6:        -0.33123815        -0.00003404         0.00176929  

Iteration:    5   Subspace Size:   46
Root: 1:        -0.47491861        -0.00000000         0.00005567  Converged
Root: 2:        -0.45145965        -0.00000001         0.00006241  Converged
Root: 3:        -0.43318578        -0.00000003         0.00003151  Converged
Root: 4:        -0.38498537        -0.00000015         0.00007751  Converged
Root: 5:        -0.37009082        -0.00000064         0.00016398  
Root: 6:        -0.33124467        -0.00000652         0.00058743  

Iteration:    6   Subspace Size:   48
Root: 1:        -0.47491861        -0.00000000         0.00005557  Converged
Root: 2:        -0.45145965        -0.00000000         0.00006190  Converged
Root: 3:        -0.43318578        -0.00000000         0.00002697  Converged
Root: 4:        -0.38498538        -0.00000000         0.00005758  Converged
Root: 5:        -0.37009086        -0.00000004         0.00004029  Converged
Root: 6:        -0.33124526        -0.00000058         0.00020025  

Iteration:    7   Subspace Size:   49
Root: 1:        -0.47491861        -0.00000000         0.00005553  Converged
Root: 2:        -0.45145965        -0.00000000         0.00006102  Converged
Root: 3:        -0.43318578        -0.00000000         0.00002666  Converged
Root: 4:        -0.38498538        -0.00000000         0.00005742  Converged
Root: 5:        -0.37009086        -0.00000000         0.00003998  Converged
Root: 6:        -0.33124533        -0.00000007         0.00005869  Converged

Davidson converged in 7 iterations
49 sigma vectors were formed

  Root   Mult.   Total Energy (a.u.)   Ex. Energy (a.u.)     Ex. Energy (eV)     Ex. Energy (nm)        Osc. (a.u.)  
-------------------------------------------------------------------------------------------------------------------
     1  singlet       -422.50244647
     2  singlet       -422.47898751          0.02345896          0.63835055       1942.25916686          0.00186780
     3  singlet       -422.46071364          0.04173283          1.13560782       1091.78730759          0.02144826
     4  singlet       -422.41251324          0.08993323          2.44720733        506.63553991          0.09496379
     5  singlet       -422.39761872          0.10482775          2.85250762        434.64991862          0.06528034
     6  singlet       -422.35877319          0.14367328          3.90954832        317.13182835          0.19903639

Singlet  1: Largest CI coefficients:
  36  &  36 : closed :   0.814476
  35  &  35 : closed :  -0.316805
  35  &  36 :  open  :   0.232748
  36  &  35 :  open  :   0.232748
  33  &  36 :  open  :  -0.143479
  36  &  33 :  open  :  -0.143479

Singlet  2: Largest CI coefficients:
  35  &  36 :  open  :  -0.621757
  36  &  35 :  open  :  -0.621757
  36  &  36 : closed :   0.321821
  34  &  36 :  open  :  -0.217373
  36  &  34 :  open  :  -0.217373

Singlet  3: Largest CI coefficients:
  35  &  35 : closed :  -0.908851
  36  &  36 : closed :  -0.282919
  34  &  35 :  open  :  -0.106421
  35  &  34 :  open  :  -0.106421

Singlet  4: Largest CI coefficients:
  34  &  36 :  open  :  -0.607733
  36  &  34 :  open  :  -0.607733
  36  &  36 : closed :  -0.240895
  32  &  36 :  open  :  -0.215582
  36  &  32 :  open  :  -0.215582
  35  &  36 :  open  :   0.131628
  36  &  35 :  open  :   0.131628
  33  &  36 :  open  :  -0.100208
  36  &  33 :  open  :  -0.100208

Singlet  5: Largest CI coefficients:
  34  &  35 :  open  :  -0.602204
  35  &  34 :  open  :  -0.602204
  33  &  36 :  open  :   0.218084
  36  &  33 :  open  :   0.218084
  36  &  36 : closed :   0.213964
  32  &  35 :  open  :  -0.143599
  35  &  32 :  open  :  -0.143599

Singlet  6: Largest CI coefficients:
  33  &  35 :  open  :  -0.484365
  35  &  33 :  open  :  -0.484365
  33  &  36 :  open  :  -0.379393
  36  &  33 :  open  :  -0.379393
  32  &  36 :  open  :   0.167321
  36  &  32 :  open  :   0.167321
  34  &  34 : closed :  -0.155737
  34  &  35 :  open  :  -0.150161
  35  &  34 :  open  :  -0.150161
  33  &  33 : closed :   0.104334

Singlet state dipole moments:

  Root       Dx         Dy         Dz         |D|  (Debye)
------------------------------------------------------------
     1    -4.7585     0.0527     0.5602     4.7917
     2    -0.7626     0.5184     0.5243     1.0608
     3    -1.6042    -0.6998    -0.9108     1.9730
     4    -2.5339     0.1686     0.2882     2.5558
     5    -0.8064    -1.5334    -0.8119     1.9133
     6    -0.9345    -0.8403    -0.4272     1.3274

Transition dipole moments between singlet states:

    Transition       Tx         Ty         Tz         |T| (a.u.)
------------------------------------------------------------------
     1 ->    2     0.2741     0.1000     0.1852     0.3456
     1 ->    3     0.8372    -0.0167    -0.2639     0.8780
     1 ->    4    -0.4225    -1.1639    -0.2252     1.2585
     1 ->    5    -0.8836    -0.2952     0.2574     0.9665
     1 ->    6     1.3927    -0.3676     0.0583     1.4415
     2 ->    3    -1.2251    -0.5922    -0.0723     1.3626
     2 ->    4     0.4883    -0.6409    -0.0823     0.8099
     2 ->    5     0.3787     0.5189     0.1689     0.6642
     2 ->    6    -0.2540     0.5784     0.0357     0.6327
     3 ->    4     0.6578     0.3270     0.1306     0.7461
     3 ->    5     1.3226    -0.2770     0.0093     1.3514
     3 ->    6     0.1379     0.5242     0.0358     0.5432
     4 ->    5    -0.6023    -0.5415     0.0457     0.8112
     4 ->    6    -1.0594     0.1586    -0.0969     1.0755
     5 ->    6    -0.6468    -0.0336    -0.2516     0.6948

Magnetic transition dipole moments and rotational strengths:

 Transition      Lx         Ly         Lz       R(len)     R(vel) (a.u.)
------------------------------------------------------------------------
 1 ->    2    -0.0490    -0.2895     1.3546    -0.2085     0.0980
 1 ->    3     0.0353     0.0604     0.5300     0.1113    -0.0078
 1 ->    4    -0.0713    -0.0392    -0.3339    -0.1510     0.0269
 1 ->    5     0.0093    -0.0771     0.4121    -0.1206     0.0099
 1 ->    6     0.0995     0.0160    -0.0792    -0.1281     0.0450

Electric transition quadrupole moments (Cartesian):

 Transition      Qxy        Qxz        Qyz        Qxx        Qyy        Qzz       norm (a.u.)
----------------------------------------------------------------------------------------------
 1 ->    2    -0.5476    -0.4839    -0.3418     1.0140    -0.2977     0.2581     1.3543
 1 ->    3    -0.8839     1.3611     0.1556    -2.4051     0.1167    -0.1790     2.9134
 1 ->    4     1.3928     0.3821     0.3720    -2.1026    -0.1368    -0.3329     2.6029
 1 ->    5     0.0210    -1.3262    -0.3927     3.2103    -1.4380     0.2503     3.7881
 1 ->    6     1.6349     0.2172    -0.0940     2.7589    -0.7090    -0.0108     3.2929


Building Xtilde...

Building Z-vector RHS...

 Generating 2nd functional diffs
Solving CPSCF equations
Using DIIS solver

 Iter         Residual      
------  --------------------
    1      1.033958140608
    2      1.493724206018
    3      0.121983089654
    4      0.016110232082
    5      0.006636964745
    6      0.003086815945
    7      0.001233532686
    8      0.000487565589
    9      0.000195457092
   10      0.000047743905

CPSCF converged

Building X...

 Generating 2nd functional diffs
 Generating 2nd functional diffs
Building Xtilde...

Building Z-vector RHS...

 Generating 2nd functional diffs
Solving CPSCF equations
Using DIIS solver

 Iter         Residual      
------  --------------------
    1      1.886921504903
    2      2.861682323369
    3      0.111083250781
    4      0.023551035843
    5      0.008390964087
    6      0.004451763091
    7      0.001750976088
    8      0.000627014673
    9      0.000243434276
   10      0.000073439462

CPSCF converged

Building X...

 Generating 2nd functional diffs
 Generating 2nd functional diffs
Building Xtilde...

Building Z-vector RHS...

 Generating 2nd functional diffs
Solving CPSCF equations
Using DIIS solver

 Iter         Residual      
------  --------------------
    1      1.036194049327
    2      1.521853568406
    3      0.097920491634
    4      0.006952214879
    5      0.005926984981
    6      0.001084900610
    7      0.000724989580
    8      0.000255151261
    9      0.000118445888
   10      0.000038577929

CPSCF converged

Building X...

 Generating 2nd functional diffs
 Generating 2nd functional diffs
Lower state energy:      -422.4789875138
Upper state energy:      -422.4607136419
Energy difference:          0.0182738719
 Energy calculation finished, energy:  0.000000000E+00

Converting Cartesians to HDLC

Converting Cartesians to HDLC

Converting Cartesians to HDLC
 in dlf_makehessian...
Updating Hessian with the BFGS update, No     9
Testing convergence  in cycle   10
    Energy  0.0000E+00 Target: 1.0000E-04 converged?  yes
  Max step  1.1528E+00 Target: 4.0000E-03 converged?   no
  RMS step  1.8599E-01 Target: 2.6667E-03 converged?   no
  Max grad  5.7124E-01 Target: 1.0000E-03 converged?   no
  RMS grad  9.1012E-02 Target: 6.6667E-04 converged?   no

Converting HDLC to Cartesians
DFTD Energy:    -0.0272343 hartree
Setting up the DFT grid...
| time to set the grid = 0.01 s
DFT grid points: 50644 (2813 points/atom)

                      *** Start SCF Iterations ***

 Iter     DIIS Error       Energy change      Electrons        XC Energy           Energy        Time(s)
----------------------------------------------------------------------------------------------------------
Initial temperature is 5000.000000
| Skip purify step
|    1     0.0504316149    -422.1636250013    69.9316655080   -31.3429875619    -422.1636250013     0.34  
|    2     0.0759918980      +7.1677747555    69.9999016832   -30.6584537652    -414.9958502458     0.33  
|    3     0.0207732292      -0.2642831504    69.9998904512   -30.7225232132    -415.2601333961     0.33  
|    4     0.0099271789      -0.0167077463    69.9998849782   -30.7850343226    -415.2768411424     0.31  
|    5     0.0040111430      -0.0035386146    69.9998839848   -30.7816976242    -415.2803797570     0.31  
|    6     0.0014414126      -0.0004467465    69.9998831736   -30.7856881024    -415.2808265035     0.29  
|    7     0.0004660723      -0.0000764559    69.9998822374   -30.7859862192    -415.2809029594     0.29  
|    8     0.0002310684      -0.0000157814    69.9998817712   -30.7862376309    -415.2809187408     0.29  
|    9     0.0000846637      -0.0000036570    69.9998814635   -30.7859748424    -415.2809223978     0.34  
|   10     0.0000234554      -0.0000006083    69.9998813209   -30.7859786946    -415.2809230061     0.27  
|   11     0.0000119723      -0.0000000404    69.9998812780   -30.7860326714    -415.2809230464     0.26  
|   12     0.0000032432      -0.0000000077    69.9998812624   -30.7860169446    -415.2809230541     0.26  
----------------------------------------------------------------------------------------------------------
FINAL ENERGY: -415.2809230541 a.u.
Fractional Occupation Entropy: 0.0000000000
Mermin Free Energy:            -415.2809230541
DISPERSION CONTRIBUTION TO ENERGY: -0.0272343384 a.u.
HOMO-LUMO GAP: 0.610 eV
CENTER OF MASS: {-0.032681, 0.076992, -0.022769} ANGS
DIPOLE MOMENT: {3.673483, 0.597661, 0.306336} (|D| = 3.734370) DEBYE
Writing out molden info

Running Mulliken population analysis...


  Restricted hh-TDA Parameters
--------------------------------------------
Number of occupied orbitals:            36
Number of virtual orbitals:            120
Number of molecular orbitals:          156
Number of basis functions:             166
Multiplicity of target state:      singlet

 Generating 2nd functional diffs
Reference energy:             -422.0236324179
Number of electrons:            71.9998778696
XC energy:                     -31.9166877561

      Davidson Diagonalization Parameters
-----------------------------------------------
Number of roots to find:                    6
Number of guess vectors:                   18
Maximum subspace size:                     60
Number of vectors to save:                  6
Collapse vectors per root:                  2
Number of CSFs:                           666
Maximum Davidson iterations:              100
Residual convergence:                 1.0e-04
Orthogonality tolerance:              1.0e-12
Use incremental sigma vectors:             No

Davidson memory usage: 760.85 kB

Guess Vectors:
  35 &  35 : closed :    -0.586448
  36 &  35 :  open  :    -0.571543
  36 &  36 : closed :    -0.556637
  35 &  34 :  open  :    -0.501825
  36 &  34 :  open  :    -0.486919
  35 &  33 :  open  :    -0.442081
  36 &  33 :  open  :    -0.427176
  35 &  32 :  open  :    -0.426047
  34 &  34 : closed :    -0.417201
  36 &  32 :  open  :    -0.411142
  35 &  31 :  open  :    -0.376872
  36 &  31 :  open  :    -0.361966
  34 &  33 :  open  :    -0.357458
  34 &  32 :  open  :    -0.341423
  35 &  29 :  open  :    -0.324139
  36 &  29 :  open  :    -0.309234
  35 &  30 :  open  :    -0.307685
  35 &  26 :  open  :    -0.300409

  Root           Eigenvalue       Energy Change        Residual
-------------------------------------------------------------------
Iteration:    0   Subspace Size:   18
Root: 1:        -0.46471631        -0.46471631         0.04798592  
Root: 2:        -0.44552815        -0.44552815         0.04180028  
Root: 3:        -0.42393072        -0.42393072         0.06472668  
Root: 4:        -0.37641917        -0.37641917         0.04517131  
Root: 5:        -0.35432552        -0.35432552         0.06929915  
Root: 6:        -0.32155526        -0.32155526         0.05724356  

Iteration:    1   Subspace Size:   24
Root: 1:        -0.47013746        -0.00542115         0.01067550  
Root: 2:        -0.44889616        -0.00336800         0.00931538  
Root: 3:        -0.43233407        -0.00840335         0.01358044  
Root: 4:        -0.38167727        -0.00525810         0.01294221  
Root: 5:        -0.36567439        -0.01134887         0.02415530  
Root: 6:        -0.32929758        -0.00774232         0.03362453  

Iteration:    2   Subspace Size:   30
Root: 1:        -0.47034005        -0.00020258         0.00187129  
Root: 2:        -0.44904791        -0.00015175         0.00218478  
Root: 3:        -0.43266060        -0.00032653         0.00297021  
Root: 4:        -0.38203142        -0.00035415         0.00325658  
Root: 5:        -0.36700775        -0.00133336         0.00685175  
Root: 6:        -0.33217888        -0.00288130         0.01165581  

Iteration:    3   Subspace Size:   36
Root: 1:        -0.47034509        -0.00000504         0.00036541  
Root: 2:        -0.44905513        -0.00000722         0.00042897  
Root: 3:        -0.43267423        -0.00001364         0.00063815  
Root: 4:        -0.38204914        -0.00001772         0.00083647  
Root: 5:        -0.36710564        -0.00009789         0.00225605  
Root: 6:        -0.33251845        -0.00033957         0.00409929  

Iteration:    4   Subspace Size:   42
Root: 1:        -0.47034525        -0.00000016         0.00006782  Converged
Root: 2:        -0.44905541        -0.00000028         0.00008883  Converged
Root: 3:        -0.43267485        -0.00000062         0.00013112  
Root: 4:        -0.38205020        -0.00000106         0.00019318  
Root: 5:        -0.36711657        -0.00001093         0.00074509  
Root: 6:        -0.33255550        -0.00003705         0.00135286  

Iteration:    5   Subspace Size:   46
Root: 1:        -0.47034525        -0.00000000         0.00006260  Converged
Root: 2:        -0.44905542        -0.00000001         0.00006828  Converged
Root: 3:        -0.43267487        -0.00000002         0.00002861  Converged
Root: 4:        -0.38205025        -0.00000005         0.00004445  Converged
Root: 5:        -0.36711752        -0.00000095         0.00020594  
Root: 6:        -0.33255900        -0.00000351         0.00047084  

Iteration:    6   Subspace Size:   48
Root: 1:        -0.47034525        -0.00000000         0.00006268  Converged
Root: 2:        -0.44905542        -0.00000000         0.00006447  Converged
Root: 3:        -0.43267487        -0.00000000         0.00002682  Converged
Root: 4:        -0.38205025        -0.00000000         0.00004404  Converged
Root: 5:        -0.36711759        -0.00000007         0.00005134  Converged
Root: 6:        -0.33255942        -0.00000042         0.00016320  

Iteration:    7   Subspace Size:   49
Root: 1:        -0.47034525        -0.00000000         0.00006270  Converged
Root: 2:        -0.44905542        -0.00000000         0.00006427  Converged
Root: 3:        -0.43267487        -0.00000000         0.00002673  Converged
Root: 4:        -0.38205025        -0.00000000         0.00004382  Converged
Root: 5:        -0.36711759        -0.00000000         0.00005123  Converged
Root: 6:        -0.33255946        -0.00000004         0.00005240  Converged

Davidson converged in 7 iterations
49 sigma vectors were formed

  Root   Mult.   Total Energy (a.u.)   Ex. Energy (a.u.)     Ex. Energy (eV)     Ex. Energy (nm)        Osc. (a.u.)  
-------------------------------------------------------------------------------------------------------------------
     1  singlet       -422.49397767
     2  singlet       -422.47268784          0.02128983          0.57932570       2140.14709730          0.00959691
     3  singlet       -422.45630729          0.03767038          1.02506297       1209.52785066          0.04075028
     4  singlet       -422.40568267          0.08829500          2.40262872        516.03570537          0.00364541
     5  singlet       -422.39075001          0.10322766          2.80896717        441.38721898          0.04787275
     6  singlet       -422.35619188          0.13778579          3.74934157        330.68265041          0.12937883

Singlet  1: Largest CI coefficients:
  35  &  35 : closed :   0.645644
  35  &  36 :  open  :  -0.476782
  36  &  35 :  open  :  -0.476782
  36  &  36 : closed :  -0.235840

Singlet  2: Largest CI coefficients:
  36  &  36 : closed :   0.645091
  35  &  36 :  open  :  -0.412594
  36  &  35 :  open  :  -0.412594
  35  &  35 : closed :  -0.373651
  34  &  36 :  open  :  -0.201825
  36  &  34 :  open  :  -0.201825

Singlet  3: Largest CI coefficients:
  35  &  35 : closed :  -0.604816
  36  &  36 : closed :  -0.601093
  35  &  36 :  open  :  -0.207459
  36  &  35 :  open  :  -0.207459
  34  &  35 :  open  :  -0.202123
  35  &  34 :  open  :  -0.202123
  33  &  36 :  open  :   0.115397
  36  &  33 :  open  :   0.115397
  32  &  36 :  open  :   0.106097
  36  &  32 :  open  :   0.106097
  34  &  34 : closed :   0.103917

Singlet  4: Largest CI coefficients:
  34  &  36 :  open  :   0.558235
  36  &  34 :  open  :   0.558235
  36  &  36 : closed :   0.304819
  32  &  36 :  open  :   0.259298
  36  &  32 :  open  :   0.259298
  33  &  36 :  open  :   0.176360
  36  &  33 :  open  :   0.176360
  34  &  35 :  open  :  -0.114715
  35  &  34 :  open  :  -0.114715

Singlet  5: Largest CI coefficients:
  34  &  35 :  open  :  -0.622021
  35  &  34 :  open  :  -0.622021
  34  &  36 :  open  :  -0.185662
  36  &  34 :  open  :  -0.185662
  36  &  36 : closed :   0.150617
  35  &  35 : closed :   0.134512
  32  &  35 :  open  :  -0.119091
  35  &  32 :  open  :  -0.119091

Singlet  6: Largest CI coefficients:
  33  &  35 :  open  :  -0.621586
  35  &  33 :  open  :  -0.621586
  33  &  36 :  open  :  -0.159351
  36  &  33 :  open  :  -0.159351
  34  &  34 : closed :  -0.159265
  32  &  36 :  open  :   0.138152
  36  &  32 :  open  :   0.138152
  33  &  33 : closed :   0.119885
  32  &  35 :  open  :   0.112117
  35  &  32 :  open  :   0.112117

Singlet state dipole moments:

  Root       Dx         Dy         Dz         |D|  (Debye)
------------------------------------------------------------
     1    -0.8002     0.6174    -0.8014     1.2899
     2    -1.9122     0.5863     0.9188     2.2010
     3    -4.4435    -0.8978     0.4302     4.5537
     4    -0.9257     0.8201    -0.5168     1.3403
     5    -3.1661    -2.6985    -0.4833     4.1880
     6     0.5511    -0.8251    -0.5092     1.1153

Transition dipole moments between singlet states:

    Transition       Tx         Ty         Tz         |T| (a.u.)
------------------------------------------------------------------
     1 ->    2     0.7576     0.3132    -0.0641     0.8223
     1 ->    3    -1.2295     0.0192     0.3327     1.2738
     1 ->    4    -0.0228    -0.1753    -0.1751     0.2489
     1 ->    5    -0.1020     0.8147    -0.1469     0.8340
     1 ->    6    -1.1747    -0.1079    -0.1297     1.1868
     2 ->    3    -0.8858    -0.7818    -0.2111     1.2001
     2 ->    4    -0.2855     0.8939     0.2014     0.9597
     2 ->    5     0.7256     0.1931     0.1453     0.7647
     2 ->    6    -0.0691     0.3263     0.0675     0.3403
     3 ->    4     0.0471    -0.6481    -0.3086     0.7194
     3 ->    5     1.8439     0.3022    -0.1377     1.8736
     3 ->    6    -0.6451     0.7826    -0.0466     1.0153
     4 ->    5     0.8672     0.2715    -0.2395     0.9397
     4 ->    6     0.2303    -0.2893    -0.0841     0.3792
     5 ->    6    -0.8625     0.0778    -0.2357     0.8975

Magnetic transition dipole moments and rotational strengths:

 Transition      Lx         Ly         Lz       R(len)     R(vel) (a.u.)
------------------------------------------------------------------------
 1 ->    2     0.0019     0.3258    -1.3317    -0.1889     0.0786
 1 ->    3    -0.0588    -0.0800    -0.5720     0.1195    -0.0049
 1 ->    4    -0.2130    -0.0315    -0.8108    -0.1524     0.0004
 1 ->    5    -0.0665    -0.0217    -0.6186    -0.0800     0.0038
 1 ->    6    -0.1780    -0.0224    -0.0113    -0.2129     0.0712

Electric transition quadrupole moments (Cartesian):

 Transition      Qxy        Qxz        Qyz        Qxx        Qyy        Qzz       norm (a.u.)
----------------------------------------------------------------------------------------------
 1 ->    2    -0.7653     0.6299     0.0285    -2.1205     0.8830     0.0558     2.5025
 1 ->    3     0.9035    -1.9386    -0.1586     2.6877     0.0501     0.2776     3.4501
 1 ->    4     0.0935     0.4474     0.3538    -1.7743     0.4283    -0.2124     1.9264
 1 ->    5    -0.7942     0.6985     0.2547    -1.5958     1.2830    -0.2383     2.3309
 1 ->    6    -1.4810    -0.0552     0.2790    -2.4818     0.9006    -0.0688     3.0413


Building Xtilde...

Building Z-vector RHS...

 Generating 2nd functional diffs
Solving CPSCF equations
Using DIIS solver

 Iter         Residual      
------  --------------------
    1      1.073463770915
    2      1.465884016396
    3      0.156392033521
    4      0.021262852944
    5      0.006830973503
    6      0.003526988067
    7      0.001652711943
    8      0.000371430919
    9      0.000217677768
   10      0.000053269795

CPSCF converged

Building X...

 Generating 2nd functional diffs
 Generating 2nd functional diffs
Building Xtilde...

Building Z-vector RHS...

 Generating 2nd functional diffs
Solving CPSCF equations
Using DIIS solver

 Iter         Residual      
------  --------------------
    1      1.944709926734
    2      3.002277127804
    3      0.121118366198
    4      0.019546998438
    5      0.018200149785
    6      0.005052742277
    7      0.002072631442
    8      0.000580141262
    9      0.000303188771
   10      0.000090689467

CPSCF converged

Building X...

 Generating 2nd functional diffs
 Generating 2nd functional diffs
Building Xtilde...

Building Z-vector RHS...

 Generating 2nd functional diffs
Solving CPSCF equations
Using DIIS solver

 Iter         Residual      
------  --------------------
    1      1.250273521621
    2      1.837698529976
    3      0.098058547861
    4      0.011108650377
    5      0.007743517000
    6      0.002436299812
    7      0.000789601302
    8      0.000343005778
    9      0.000154892238
   10      0.000043375342

CPSCF converged

Building X...

 Generating 2nd functional diffs
 Generating 2nd functional diffs
Lower state energy:      -422.4726878374
Upper state energy:      -422.4563072911
Energy difference:          0.0163805463
 Energy calculation finished, energy:  0.000000000E+00

Converting Cartesians to HDLC

Converting Cartesians to HDLC

Converting Cartesians to HDLC
 in dlf_makehessian...
Updating Hessian with the BFGS update, No    10
Testing convergence  in cycle   11
    Energy  0.0000E+00 Target: 1.0000E-04 converged?  yes
  Max step  1.0305E+00 Target: 4.0000E-03 converged?   no
  RMS step  1.7302E-01 Target: 2.6667E-03 converged?   no
  Max grad  1.0168E-01 Target: 1.0000E-03 converged?   no
  RMS grad  2.1884E-02 Target: 6.6667E-04 converged?   no

Converting HDLC to Cartesians
DFTD Energy:    -0.0272752 hartree
Setting up the DFT grid...
| time to set the grid = 0.01 s
DFT grid points: 50652 (2814 points/atom)

                      *** Start SCF Iterations ***

 Iter     DIIS Error       Energy change      Electrons        XC Energy           Energy        Time(s)
----------------------------------------------------------------------------------------------------------
Initial temperature is 5000.000000
| Skip purify step
|    1     0.0455060760    -422.1915780367    69.9931639281   -31.3756692616    -422.1915780367     0.33  
|    2     0.0697541328      +7.1312951822    69.9998664864   -30.6274060891    -415.0602828544     0.32  
|    3     0.0162190612      -0.2139443436    69.9998756350   -30.7278131347    -415.2742271981     0.32  
|    4     0.0076588265      -0.0110014954    69.9998739399   -30.7900255078    -415.2852286934     0.31  
|    5     0.0035015109      -0.0018964330    69.9998781381   -30.7874358082    -415.2871251264     0.30  
|    6     0.0012727999      -0.0002866554    69.9998776625   -30.7912531244    -415.2874117819     0.29  
|    7     0.0004468286      -0.0000387864    69.9998777171   -30.7912530169    -415.2874505682     0.28  
|    8     0.0002044881      -0.0000081064    69.9998778357   -30.7915061106    -415.2874586746     0.28  
|    9     0.0000824037      -0.0000016749    69.9998778875   -30.7911779296    -415.2874603496     0.34  
|   10     0.0000125683      -0.0000003033    69.9998778781   -30.7912076626    -415.2874606529     0.26  
|   11     0.0000087446      -0.0000000144    69.9998778755   -30.7912294572    -415.2874606673     0.25  
----------------------------------------------------------------------------------------------------------
FINAL ENERGY: -415.2874606673 a.u.
Fractional Occupation Entropy: 0.0000000000
Mermin Free Energy:            -415.2874606673
DISPERSION CONTRIBUTION TO ENERGY: -0.0272752250 a.u.
HOMO-LUMO GAP: 1.050 eV
CENTER OF MASS: {-0.031264, 0.065256, -0.001809} ANGS
DIPOLE MOMENT: {3.588706, 0.624914, 0.343838} (|D| = 3.658900) DEBYE
Writing out molden info

Running Mulliken population analysis...


  Restricted hh-TDA Parameters
--------------------------------------------
Number of occupied orbitals:            36
Number of virtual orbitals:            120
Number of molecular orbitals:          156
Number of basis functions:             166
Multiplicity of target state:      singlet

 Generating 2nd functional diffs
Reference energy:             -422.0282274170
Number of electrons:            71.9998743870
XC energy:                     -31.9220940421

      Davidson Diagonalization Parameters
-----------------------------------------------
Number of roots to find:                    6
Number of guess vectors:                   18
Maximum subspace size:                     60
Number of vectors to save:                  6
Collapse vectors per root:                  2
Number of CSFs:                           666
Maximum Davidson iterations:              100
Residual convergence:                 1.0e-04
Orthogonality tolerance:              1.0e-12
Use incremental sigma vectors:             No

Davidson memory usage: 760.85 kB

Guess Vectors:
  36 &  36 : closed :    -0.578217
  36 &  35 :  open  :    -0.573007
  35 &  35 : closed :    -0.567798
  36 &  34 :  open  :    -0.502004
  35 &  34 :  open  :    -0.496795
  36 &  33 :  open  :    -0.439785
  35 &  33 :  open  :    -0.434575
  34 &  34 : closed :    -0.425792
  36 &  32 :  open  :    -0.414681
  35 &  32 :  open  :    -0.409472
  36 &  31 :  open  :    -0.376572
  35 &  31 :  open  :    -0.371362
  34 &  33 :  open  :    -0.363572
  34 &  32 :  open  :    -0.338469
  36 &  29 :  open  :    -0.316728
  36 &  30 :  open  :    -0.315208
  35 &  29 :  open  :    -0.311518
  35 &  30 :  open  :    -0.309998

  Root           Eigenvalue       Energy Change        Residual
-------------------------------------------------------------------
Iteration:    0   Subspace Size:   18
Root: 1:        -0.46859218        -0.46859218         0.04454849  
Root: 2:        -0.44909649        -0.44909649         0.03578360  
Root: 3:        -0.42348071        -0.42348071         0.07079029  
Root: 4:        -0.37814613        -0.37814613         0.04846026  
Root: 5:        -0.35739677        -0.35739677         0.06847933  
Root: 6:        -0.31992790        -0.31992790         0.05732548  

Iteration:    1   Subspace Size:   24
Root: 1:        -0.47354652        -0.00495434         0.00848878  
Root: 2:        -0.45159190        -0.00249541         0.00884843  
Root: 3:        -0.43293020        -0.00944949         0.01476564  
Root: 4:        -0.38426014        -0.00611401         0.01531381  
Root: 5:        -0.36883693        -0.01144015         0.02169221  
Root: 6:        -0.32728937        -0.00736147         0.03515921  

Iteration:    2   Subspace Size:   30
Root: 1:        -0.47366306        -0.00011654         0.00162669  
Root: 2:        -0.45172737        -0.00013547         0.00197396  
Root: 3:        -0.43334095        -0.00041075         0.00321222  
Root: 4:        -0.38476440        -0.00050427         0.00395341  
Root: 5:        -0.36991062        -0.00107369         0.00660427  
Root: 6:        -0.33036795        -0.00307858         0.01243947  

Iteration:    3   Subspace Size:   36
Root: 1:        -0.47366633        -0.00000327         0.00032565  
Root: 2:        -0.45173317        -0.00000579         0.00038040  
Root: 3:        -0.43335791        -0.00001696         0.00068104  
Root: 4:        -0.38479140        -0.00002699         0.00110283  
Root: 5:        -0.36999801        -0.00008739         0.00202610  
Root: 6:        -0.33071925        -0.00035131         0.00440040  

Iteration:    4   Subspace Size:   42
Root: 1:        -0.47366643        -0.00000010         0.00005751  Converged
Root: 2:        -0.45173337        -0.00000020         0.00008045  Converged
Root: 3:        -0.43335865        -0.00000075         0.00014730  
Root: 4:        -0.38479367        -0.00000227         0.00031621  
Root: 5:        -0.37000607        -0.00000807         0.00062258  
Root: 6:        -0.33076316        -0.00004391         0.00186977  

Iteration:    5   Subspace Size:   46
Root: 1:        -0.47366643        -0.00000000         0.00005706  Converged
Root: 2:        -0.45173337        -0.00000001         0.00006161  Converged
Root: 3:        -0.43335869        -0.00000003         0.00003135  Converged
Root: 4:        -0.38479381        -0.00000014         0.00007623  Converged
Root: 5:        -0.37000675        -0.00000067         0.00016980  
Root: 6:        -0.33077035        -0.00000719         0.00063400  

Iteration:    6   Subspace Size:   48
Root: 1:        -0.47366643        -0.00000000         0.00005692  Converged
Root: 2:        -0.45173337        -0.00000000         0.00006099  Converged
Root: 3:        -0.43335869        -0.00000000         0.00002681  Converged
Root: 4:        -0.38479381        -0.00000000         0.00005804  Converged
Root: 5:        -0.37000679        -0.00000005         0.00004150  Converged
Root: 6:        -0.33077105        -0.00000070         0.00021558  

Iteration:    7   Subspace Size:   49
Root: 1:        -0.47366643        -0.00000000         0.00005693  Converged
Root: 2:        -0.45173337        -0.00000000         0.00006042  Converged
Root: 3:        -0.43335869        -0.00000000         0.00002662  Converged
Root: 4:        -0.38479381        -0.00000000         0.00005779  Converged
Root: 5:        -0.37000679        -0.00000000         0.00004110  Converged
Root: 6:        -0.33077113        -0.00000008         0.00006192  Converged

Davidson converged in 7 iterations
49 sigma vectors were formed

  Root   Mult.   Total Energy (a.u.)   Ex. Energy (a.u.)     Ex. Energy (eV)     Ex. Energy (nm)        Osc. (a.u.)  
-------------------------------------------------------------------------------------------------------------------
     1  singlet       -422.50189385
     2  singlet       -422.47996079          0.02193306          0.59682889       2077.38302226          0.00138700
     3  singlet       -422.46158611          0.04030774          1.09682936       1130.38751136          0.02178178
     4  singlet       -422.41302123          0.08887262          2.41834664        512.68175900          0.08882674
     5  singlet       -422.39823421          0.10365964          2.82072188        439.54783890          0.06573511
     6  singlet       -422.35899855          0.14289530          3.88837839        318.85842471          0.19613310

Singlet  1: Largest CI coefficients:
  36  &  36 : closed :   0.804078
  35  &  35 : closed :  -0.321963
  35  &  36 :  open  :   0.243457
  36  &  35 :  open  :   0.243457
  33  &  36 :  open  :  -0.146719
  36  &  33 :  open  :  -0.146719

Singlet  2: Largest CI coefficients:
  35  &  36 :  open  :  -0.617402
  36  &  35 :  open  :  -0.617402
  36  &  36 : closed :   0.343286
  34  &  36 :  open  :  -0.214240
  36  &  34 :  open  :  -0.214240

Singlet  3: Largest CI coefficients:
  35  &  35 : closed :  -0.907377
  36  &  36 : closed :  -0.281057
  34  &  35 :  open  :  -0.104753
  35  &  34 :  open  :  -0.104753

Singlet  4: Largest CI coefficients:
  34  &  36 :  open  :  -0.605494
  36  &  34 :  open  :  -0.605494
  36  &  36 : closed :  -0.253647
  32  &  36 :  open  :  -0.217400
  36  &  32 :  open  :  -0.217400
  35  &  36 :  open  :   0.123053
  36  &  35 :  open  :   0.123053
  33  &  36 :  open  :  -0.111222
  36  &  33 :  open  :  -0.111222

Singlet  5: Largest CI coefficients:
  34  &  35 :  open  :  -0.606428
  35  &  34 :  open  :  -0.606428
  33  &  36 :  open  :   0.210922
  36  &  33 :  open  :   0.210922
  36  &  36 : closed :   0.206550
  32  &  35 :  open  :  -0.141881
  35  &  32 :  open  :  -0.141881

Singlet  6: Largest CI coefficients:
  33  &  35 :  open  :  -0.487133
  35  &  33 :  open  :  -0.487133
  33  &  36 :  open  :  -0.372781
  36  &  33 :  open  :  -0.372781
  34  &  34 : closed :  -0.176085
  32  &  36 :  open  :   0.160045
  36  &  32 :  open  :   0.160045
  34  &  35 :  open  :  -0.147415
  35  &  34 :  open  :  -0.147415
  33  &  33 : closed :   0.107198

Singlet state dipole moments:

  Root       Dx         Dy         Dz         |D|  (Debye)
------------------------------------------------------------
     1    -4.7290     0.0195     0.5430     4.7601
     2    -0.6125     0.5735     0.5377     0.9966
     3    -1.7372    -0.7905    -0.9001     2.1102
     4    -2.4883     0.2505     0.2799     2.5165
     5    -0.9283    -1.6496    -0.8197     2.0627
     6    -0.7437    -0.9087    -0.4282     1.2499

Transition dipole moments between singlet states:

    Transition       Tx         Ty         Tz         |T| (a.u.)
------------------------------------------------------------------
     1 ->    2     0.2249     0.0894     0.1905     0.3080
     1 ->    3     0.8602    -0.0179    -0.2650     0.9003
     1 ->    4    -0.3705    -1.1433    -0.2342     1.2244
     1 ->    5    -0.8790    -0.3387     0.2528     0.9753
     1 ->    6     1.3955    -0.3299     0.0510     1.4349
     2 ->    3    -1.2068    -0.5713    -0.0563     1.3363
     2 ->    4     0.4637    -0.6569    -0.0914     0.8092
     2 ->    5     0.3410     0.5117     0.1651     0.6367
     2 ->    6    -0.3087     0.5697     0.0299     0.6487
     3 ->    4     0.6147     0.3269     0.1308     0.7085
     3 ->    5     1.3712    -0.2373     0.0166     1.3916
     3 ->    6     0.0635     0.5438     0.0324     0.5485
     4 ->    5    -0.6328    -0.5092     0.0591     0.8144
     4 ->    6    -1.0338     0.1700    -0.0883     1.0514
     5 ->    6    -0.6395    -0.0434    -0.2563     0.6903

Magnetic transition dipole moments and rotational strengths:

 Transition      Lx         Ly         Lz       R(len)     R(vel) (a.u.)
------------------------------------------------------------------------
 1 ->    2    -0.0520    -0.2898     1.3467    -0.2189     0.0967
 1 ->    3     0.0350     0.0525     0.5717     0.1223    -0.0069
 1 ->    4    -0.0717    -0.0350    -0.3528    -0.1492     0.0253
 1 ->    5     0.0105    -0.0748     0.3967    -0.1164     0.0095
 1 ->    6     0.1031     0.0195    -0.0934    -0.1327     0.0460

Electric transition quadrupole moments (Cartesian):

 Transition      Qxy        Qxz        Qyz        Qxx        Qyy        Qzz       norm (a.u.)
----------------------------------------------------------------------------------------------
 1 ->    2    -0.4862    -0.5244    -0.3422     1.1377    -0.3132     0.2585     1.4449
 1 ->    3    -0.9015     1.3770     0.1506    -2.4268     0.0895    -0.1754     2.9427
 1 ->    4     1.3871     0.4374     0.3863    -2.2628    -0.0812    -0.3413     2.7400
 1 ->    5     0.1341    -1.3141    -0.3798     3.1757    -1.4324     0.2436     3.7530
 1 ->    6     1.6352     0.2434    -0.0859     2.5851    -0.6431    -0.0106     3.1363


Building Xtilde...

Building Z-vector RHS...

 Generating 2nd functional diffs
Solving CPSCF equations
Using DIIS solver

 Iter         Residual      
------  --------------------
    1      1.001751163106
    2      1.431894495383
    3      0.125590799628
    4      0.016124643958
    5      0.006740623724
    6      0.003071296741
    7      0.001179773495
    8      0.000501741449
    9      0.000198251118
   10      0.000048124741

CPSCF converged

Building X...

 Generating 2nd functional diffs
 Generating 2nd functional diffs
Building Xtilde...

Building Z-vector RHS...

 Generating 2nd functional diffs
Solving CPSCF equations
Using DIIS solver

 Iter         Residual      
------  --------------------
    1      1.923857439416
    2      2.918906900758
    3      0.113062214223
    4      0.023588240387
    5      0.008514068515
    6      0.004474607266
    7      0.001751916709
    8      0.000634594976
    9      0.000242722301
   10      0.000075670148

CPSCF converged

Building X...

 Generating 2nd functional diffs
 Generating 2nd functional diffs
Building Xtilde...

Building Z-vector RHS...

 Generating 2nd functional diffs
Solving CPSCF equations
Using DIIS solver

 Iter         Residual      
------  --------------------
    1      1.003793601742
    2      1.475729012661
    3      0.094453613774
    4      0.006726477582
    5      0.005606954461
    6      0.001062504353
    7      0.000687845941
    8      0.000241029927
    9      0.000115060105
   10      0.000037218869

CPSCF converged

Building X...

 Generating 2nd functional diffs
 Generating 2nd functional diffs
Lower state energy:      -422.4799607884
Upper state energy:      -422.4615861060
Energy difference:          0.0183746824
 Energy calculation finished, energy:  0.000000000E+00

Converting Cartesians to HDLC

Converting Cartesians to HDLC

Converting Cartesians to HDLC
 in dlf_makehessian...
Updating Hessian with the BFGS update, No    11
Testing convergence  in cycle   12
    Energy  0.0000E+00 Target: 1.0000E-04 converged?  yes
  Max step  8.9015E-01 Target: 4.0000E-03 converged?   no
  RMS step  1.6211E-01 Target: 2.6667E-03 converged?   no
  Max grad  2.0823E-02 Target: 1.0000E-03 converged?   no
  RMS grad  6.5675E-03 Target: 6.6667E-04 converged?   no

Converting HDLC to Cartesians
DFTD Energy:    -0.0272457 hartree
Setting up the DFT grid...
| time to set the grid = 0.01 s
DFT grid points: 50649 (2813 points/atom)

                      *** Start SCF Iterations ***

 Iter     DIIS Error       Energy change      Electrons        XC Energy           Energy        Time(s)
----------------------------------------------------------------------------------------------------------
Initial temperature is 5000.000000
| Skip purify step
|    1     0.0505770981    -422.1601676829    69.9281931207   -31.3425652901    -422.1601676829     0.34  
|    2     0.0764788821      +7.1614397129    69.9998899020   -30.6578946411    -414.9987279700     0.33  
|    3     0.0191924096      -0.2627135717    69.9998782139   -30.7230234040    -415.2614415417     0.33  
|    4     0.0097397074      -0.0159257190    69.9998727858   -30.7854467458    -415.2773672607     0.31  
|    5     0.0039560043      -0.0033899106    69.9998713434   -30.7815534179    -415.2807571713     0.30  
|    6     0.0014664269      -0.0004416828    69.9998705588   -30.7855136711    -415.2811988541     0.30  
|    7     0.0004795215      -0.0000765658    69.9998695477   -30.7857422751    -415.2812754199     0.28  
|    8     0.0002281168      -0.0000162201    69.9998690364   -30.7860145972    -415.2812916401     0.28  
|    9     0.0000808644      -0.0000036918    69.9998687120   -30.7857350406    -415.2812953319     0.34  
|   10     0.0000235417      -0.0000006108    69.9998685617   -30.7857482558    -415.2812959428     0.27  
|   11     0.0000101555      -0.0000000386    69.9998685181   -30.7857954975    -415.2812959813     0.26  
|   12     0.0000030881      -0.0000000072    69.9998685015   -30.7857834313    -415.2812959885     0.25  
----------------------------------------------------------------------------------------------------------
FINAL ENERGY: -415.2812959885 a.u.
Fractional Occupation Entropy: 0.0000000000
Mermin Free Energy:            -415.2812959885
DISPERSION CONTRIBUTION TO ENERGY: -0.0272456815 a.u.
HOMO-LUMO GAP: 0.604 eV
CENTER OF MASS: {-0.032663, 0.077437, -0.024332} ANGS
DIPOLE MOMENT: {3.653969, 0.608384, 0.336918} (|D| = 3.719561) DEBYE
Writing out molden info

Running Mulliken population analysis...


  Restricted hh-TDA Parameters
--------------------------------------------
Number of occupied orbitals:            36
Number of virtual orbitals:            120
Number of molecular orbitals:          156
Number of basis functions:             166
Multiplicity of target state:      singlet

 Generating 2nd functional diffs
Reference energy:             -422.0238243141
Number of electrons:            71.9998647442
XC energy:                     -31.9164455358

      Davidson Diagonalization Parameters
-----------------------------------------------
Number of roots to find:                    6
Number of guess vectors:                   18
Maximum subspace size:                     60
Number of vectors to save:                  6
Collapse vectors per root:                  2
Number of CSFs:                           666
Maximum Davidson iterations:              100
Residual convergence:                 1.0e-04
Orthogonality tolerance:              1.0e-12
Use incremental sigma vectors:             No

Davidson memory usage: 760.85 kB

Guess Vectors:
  35 &  35 : closed :    -0.586740
  36 &  35 :  open  :    -0.571568
  36 &  36 : closed :    -0.556397
  35 &  34 :  open  :    -0.502189
  36 &  34 :  open  :    -0.487018
  35 &  33 :  open  :    -0.442550
  36 &  33 :  open  :    -0.427379
  35 &  32 :  open  :    -0.426046
  34 &  34 : closed :    -0.417638
  36 &  32 :  open  :    -0.410874
  35 &  31 :  open  :    -0.377652
  36 &  31 :  open  :    -0.362480
  34 &  33 :  open  :    -0.357999
  34 &  32 :  open  :    -0.341495
  35 &  29 :  open  :    -0.324192
  36 &  29 :  open  :    -0.309020
  35 &  30 :  open  :    -0.307948
  35 &  28 :  open  :    -0.303531

  Root           Eigenvalue       Energy Change        Residual
-------------------------------------------------------------------
Iteration:    0   Subspace Size:   18
Root: 1:        -0.46474742        -0.46474742         0.04910985  
Root: 2:        -0.44548483        -0.44548483         0.04208644  
Root: 3:        -0.42387671        -0.42387671         0.06421406  
Root: 4:        -0.37676558        -0.37676558         0.04536187  
Root: 5:        -0.35389817        -0.35389817         0.06909255  
Root: 6:        -0.32158781        -0.32158781         0.05714493  

Iteration:    1   Subspace Size:   24
Root: 1:        -0.47040166        -0.00565424         0.01063355  
Root: 2:        -0.44881756        -0.00333273         0.00919959  
Root: 3:        -0.43201466        -0.00813795         0.01250278  
Root: 4:        -0.38211871        -0.00535313         0.01295131  
Root: 5:        -0.36523458        -0.01133641         0.02418508  
Root: 6:        -0.32942534        -0.00783753         0.03309339  

Iteration:    2   Subspace Size:   30
Root: 1:        -0.47060328        -0.00020163         0.00175832  
Root: 2:        -0.44896610        -0.00014854         0.00214483  
Root: 3:        -0.43229286        -0.00027819         0.00274953  
Root: 4:        -0.38247705        -0.00035834         0.00333597  
Root: 5:        -0.36661525        -0.00138068         0.00690860  
Root: 6:        -0.33222219        -0.00279685         0.01159638  

Iteration:    3   Subspace Size:   36
Root: 1:        -0.47060771        -0.00000443         0.00032342  
Root: 2:        -0.44897292        -0.00000682         0.00040261  
Root: 3:        -0.43230448        -0.00001163         0.00054037  
Root: 4:        -0.38249635        -0.00001930         0.00091675  
Root: 5:        -0.36671083        -0.00009558         0.00245575  
Root: 6:        -0.33253126        -0.00030907         0.00457693  

Iteration:    4   Subspace Size:   42
Root: 1:        -0.47060783        -0.00000012         0.00006188  Converged
Root: 2:        -0.44897316        -0.00000024         0.00007517  Converged
Root: 3:        -0.43230491        -0.00000043         0.00010076  
Root: 4:        -0.38249758        -0.00000123         0.00025025  
Root: 5:        -0.36672375        -0.00001291         0.00080372  
Root: 6:        -0.33257799        -0.00004673         0.00169675  

Iteration:    5   Subspace Size:   46
Root: 1:        -0.47060783        -0.00000000         0.00005795  Converged
Root: 2:        -0.44897316        -0.00000000         0.00005723  Converged
Root: 3:        -0.43230493        -0.00000001         0.00002300  Converged
Root: 4:        -0.38249768        -0.00000010         0.00006818  Converged
Root: 5:        -0.36672483        -0.00000108         0.00018918  
Root: 6:        -0.33258432        -0.00000633         0.00057247  

Iteration:    6   Subspace Size:   48
Root: 1:        -0.47060783        -0.00000000         0.00005802  Converged
Root: 2:        -0.44897316        -0.00000000         0.00005465  Converged
Root: 3:        -0.43230493        -0.00000000         0.00001944  Converged
Root: 4:        -0.38249768        -0.00000000         0.00006336  Converged
Root: 5:        -0.36672488        -0.00000005         0.00004414  Converged
Root: 6:        -0.33258490        -0.00000058         0.00017517  

Iteration:    7   Subspace Size:   49
Root: 1:        -0.47060783        -0.00000000         0.00005791  Converged
Root: 2:        -0.44897316        -0.00000000         0.00005462  Converged
Root: 3:        -0.43230493        -0.00000000         0.00001944  Converged
Root: 4:        -0.38249768        -0.00000000         0.00006241  Converged
Root: 5:        -0.36672488        -0.00000000         0.00004370  Converged
Root: 6:        -0.33258495        -0.00000005         0.00006057  Converged

Davidson converged in 7 iterations
49 sigma vectors were formed

  Root   Mult.   Total Energy (a.u.)   Ex. Energy (a.u.)     Ex. Energy (eV)     Ex. Energy (nm)        Osc. (a.u.)  
-------------------------------------------------------------------------------------------------------------------
     1  singlet       -422.49443214
     2  singlet       -422.47279748          0.02163467          0.58870915       2106.03523477          0.00990362
     3  singlet       -422.45612924          0.03830290          1.04227488       1189.55395813          0.04065384
     4  singlet       -422.40632199          0.08811015          2.39759882        517.11829292          0.00308263
     5  singlet       -422.39054919          0.10388295          2.82679842        438.60297865          0.04849295
     6  singlet       -422.35640926          0.13802288          3.75579316        330.11461373          0.12673733

Singlet  1: Largest CI coefficients:
  35  &  35 : closed :  -0.633303
  35  &  36 :  open  :   0.491627
  36  &  35 :  open  :   0.491627
  36  &  36 : closed :   0.209517

Singlet  2: Largest CI coefficients:
  36  &  36 : closed :   0.661274
  35  &  36 :  open  :  -0.392193
  36  &  35 :  open  :  -0.392193
  35  &  35 : closed :  -0.389723
  34  &  36 :  open  :  -0.201526
  36  &  34 :  open  :  -0.201526

Singlet  3: Largest CI coefficients:
  35  &  35 : closed :   0.606902
  36  &  36 : closed :   0.593559
  35  &  36 :  open  :   0.213128
  36  &  35 :  open  :   0.213128
  34  &  35 :  open  :   0.202891
  35  &  34 :  open  :   0.202891
  33  &  36 :  open  :  -0.116661
  36  &  33 :  open  :  -0.116661
  32  &  36 :  open  :  -0.104947
  36  &  32 :  open  :  -0.104947
  34  &  34 : closed :  -0.103727

Singlet  4: Largest CI coefficients:
  34  &  36 :  open  :  -0.556630
  36  &  34 :  open  :  -0.556630
  36  &  36 : closed :  -0.308848
  32  &  36 :  open  :  -0.259409
  36  &  32 :  open  :  -0.259409
  33  &  36 :  open  :  -0.179599
  36  &  33 :  open  :  -0.179599
  34  &  35 :  open  :   0.116022
  35  &  34 :  open  :   0.116022

Singlet  5: Largest CI coefficients:
  34  &  35 :  open  :  -0.623088
  35  &  34 :  open  :  -0.623088
  34  &  36 :  open  :  -0.184682
  36  &  34 :  open  :  -0.184682
  36  &  36 : closed :   0.144480
  35  &  35 : closed :   0.137909
  32  &  35 :  open  :  -0.116268
  35  &  32 :  open  :  -0.116268

Singlet  6: Largest CI coefficients:
  33  &  35 :  open  :  -0.624930
  35  &  33 :  open  :  -0.624930
  34  &  34 : closed :  -0.163013
  33  &  36 :  open  :  -0.144296
  36  &  33 :  open  :  -0.144296
  32  &  36 :  open  :   0.134670
  36  &  32 :  open  :   0.134670
  33  &  33 : closed :   0.119564
  32  &  35 :  open  :   0.114855
  35  &  32 :  open  :   0.114855

Singlet state dipole moments:

  Root       Dx         Dy         Dz         |D|  (Debye)
------------------------------------------------------------
     1    -0.6953     0.6284    -0.8152     1.2421
     2    -1.9384     0.5896     0.9526     2.2389
     3    -4.4647    -0.9148     0.4464     4.5793
     4    -0.8909     0.8266    -0.5441     1.3316
     5    -3.2521    -2.7309    -0.4670     4.2722
     6     0.6275    -0.8241    -0.5171     1.1577

Transition dipole moments between singlet states:

    Transition       Tx         Ty         Tz         |T| (a.u.)
------------------------------------------------------------------
     1 ->    2    -0.7620    -0.3207     0.0564     0.8286
     1 ->    3    -1.2193     0.0206     0.3241     1.2618
     1 ->    4    -0.0230    -0.1468    -0.1743     0.2291
     1 ->    5     0.1100    -0.8172     0.1424     0.8368
     1 ->    6     1.1601     0.1203     0.1302     1.1736
     2 ->    3     0.8587     0.7782     0.2175     1.1791
     2 ->    4     0.2656    -0.8996    -0.2110     0.9615
     2 ->    5     0.7260     0.1768     0.1449     0.7612
     2 ->    6    -0.0735     0.3202     0.0684     0.3356
     3 ->    4     0.0749    -0.6357    -0.3162     0.7140
     3 ->    5    -1.8439    -0.3153     0.1351     1.8755
     3 ->    6     0.6559    -0.7822     0.0499     1.0220
     4 ->    5    -0.8524    -0.2479     0.2376     0.9190
     4 ->    6    -0.2106     0.2942     0.0908     0.3731
     5 ->    6    -0.8601     0.0739    -0.2350     0.8947

Magnetic transition dipole moments and rotational strengths:

 Transition      Lx         Ly         Lz       R(len)     R(vel) (a.u.)
------------------------------------------------------------------------
 1 ->    2    -0.0017    -0.3301     1.3268    -0.1820     0.0771
 1 ->    3    -0.0601    -0.0798    -0.5777     0.1156    -0.0047
 1 ->    4    -0.2193    -0.0314    -0.8301    -0.1544    -0.0001
 1 ->    5     0.0633     0.0228     0.6059    -0.0746     0.0036
 1 ->    6     0.1815     0.0219     0.0089    -0.2144     0.0718

Electric transition quadrupole moments (Cartesian):

 Transition      Qxy        Qxz        Qyz        Qxx        Qyy        Qzz       norm (a.u.)
----------------------------------------------------------------------------------------------
 1 ->    2     0.7828    -0.6108    -0.0110     2.0624    -0.8818    -0.0598     2.4537
 1 ->    3     0.8948    -1.9022    -0.1521     2.6112     0.0643     0.2727     3.3673
 1 ->    4     0.0489     0.4482     0.3568    -1.7538     0.4517    -0.2102     1.9117
 1 ->    5     0.8038    -0.6778    -0.2471     1.5246    -1.2688     0.2330     2.2705
 1 ->    6     1.4710     0.0570    -0.2824     2.4512    -0.8898     0.0671     3.0085


Building Xtilde...

Building Z-vector RHS...

 Generating 2nd functional diffs
Solving CPSCF equations
Using DIIS solver

 Iter         Residual      
------  --------------------
    1      1.074813314375
    2      1.464508261241
    3      0.156860876308
    4      0.021300472701
    5      0.006785848044
    6      0.003502126805
    7      0.001642187490
    8      0.000371493377
    9      0.000218075762
   10      0.000053425229

CPSCF converged

Building X...

 Generating 2nd functional diffs
 Generating 2nd functional diffs
Building Xtilde...

Building Z-vector RHS...

 Generating 2nd functional diffs
Solving CPSCF equations
Using DIIS solver

 Iter         Residual      
------  --------------------
    1      1.957556109210
    2      3.021005439910
    3      0.121704224282
    4      0.019606395409
    5      0.018204801111
    6      0.005073694413
    7      0.002088409711
    8      0.000582616431
    9      0.000304402908
   10      0.000091257019

CPSCF converged

Building X...

 Generating 2nd functional diffs
 Generating 2nd functional diffs
Building Xtilde...

Building Z-vector RHS...

 Generating 2nd functional diffs
Solving CPSCF equations
Using DIIS solver

 Iter         Residual      
------  --------------------
    1      1.242336892122
    2      1.825536193005
    3      0.097426937336
    4      0.011055801278
    5      0.007732021757
    6      0.002422532434
    7      0.000787407557
    8      0.000341530934
    9      0.000154676326
   10      0.000043446025

CPSCF converged

Building X...

 Generating 2nd functional diffs
 Generating 2nd functional diffs
Lower state energy:      -422.4727974769
Upper state energy:      -422.4561292399
Energy difference:          0.0166682370
 Energy calculation finished, energy:  0.000000000E+00

Converting Cartesians to HDLC

Converting Cartesians to HDLC

Converting Cartesians to HDLC
 in dlf_makehessian...
Updating Hessian with the BFGS update, No    12
Testing convergence  in cycle   13
    Energy  0.0000E+00 Target: 1.0000E-04 converged?  yes
  Max step  9.9597E-01 Target: 4.0000E-03 converged?   no
  RMS step  1.7464E-01 Target: 2.6667E-03 converged?   no
  Max grad  1.0316E-01 Target: 1.0000E-03 converged?   no
  RMS grad  2.2252E-02 Target: 6.6667E-04 converged?   no

Converting HDLC to Cartesians
DFTD Energy:    -0.0272599 hartree
Setting up the DFT grid...
| time to set the grid = 0.01 s
DFT grid points: 50646 (2813 points/atom)

                      *** Start SCF Iterations ***

 Iter     DIIS Error       Energy change      Electrons        XC Energy           Energy        Time(s)
----------------------------------------------------------------------------------------------------------
Initial temperature is 5000.000000
| Skip purify step
|    1     0.0490613170    -422.1909740161    69.9904673933   -31.3759362402    -422.1909740161     0.33  
|    2     0.0695475723      +7.1274709860    69.9998544314   -30.6263049049    -415.0635030302     0.32  
|    3     0.0159160013      -0.2121778095    69.9998648518   -30.7291276480    -415.2756808397     0.32  
|    4     0.0079053920      -0.0103740546    69.9998634648   -30.7908857651    -415.2860548943     0.31  
|    5     0.0036515439      -0.0018011775    69.9998675718   -30.7879529856    -415.2878560718     0.29  
|    6     0.0011599529      -0.0002819883    69.9998671230   -30.7913953372    -415.2881380601     0.29  
|    7     0.0004235234      -0.0000378424    69.9998671712   -30.7914469480    -415.2881759025     0.27  
|    8     0.0002062086      -0.0000077227    69.9998672969   -30.7916747852    -415.2881836253     0.27  
|    9     0.0000770062      -0.0000015282    69.9998673487   -30.7913513592    -415.2881851535     0.34  
|   10     0.0000132234      -0.0000002802    69.9998673391   -30.7913862502    -415.2881854337     0.26  
|   11     0.0000092958      -0.0000000136    69.9998673382   -30.7914044057    -415.2881854473     0.25  
----------------------------------------------------------------------------------------------------------
FINAL ENERGY: -415.2881854473 a.u.
Fractional Occupation Entropy: 0.0000000000
Mermin Free Energy:            -415.2881854473
DISPERSION CONTRIBUTION TO ENERGY: -0.0272599468 a.u.
HOMO-LUMO GAP: 1.048 eV
CENTER OF MASS: {-0.029843, 0.065506, -0.001521} ANGS
DIPOLE MOMENT: {3.580716, 0.624681, 0.339634} (|D| = 3.650631) DEBYE
Writing out molden info

Running Mulliken population analysis...


  Restricted hh-TDA Parameters
--------------------------------------------
Number of occupied orbitals:            36
Number of virtual orbitals:            120
Number of molecular orbitals:          156
Number of basis functions:             166
Multiplicity of target state:      singlet

 Generating 2nd functional diffs
Reference energy:             -422.0290205299
Number of electrons:            71.9998635472
XC energy:                     -31.9222755772

      Davidson Diagonalization Parameters
-----------------------------------------------
Number of roots to find:                    6
Number of guess vectors:                   18
Maximum subspace size:                     60
Number of vectors to save:                  6
Collapse vectors per root:                  2
Number of CSFs:                           666
Maximum Davidson iterations:              100
Residual convergence:                 1.0e-04
Orthogonality tolerance:              1.0e-12
Use incremental sigma vectors:             No

Davidson memory usage: 760.85 kB

Guess Vectors:
  36 &  36 : closed :    -0.577014
  36 &  35 :  open  :    -0.572355
  35 &  35 : closed :    -0.567697
  36 &  34 :  open  :    -0.501656
  35 &  34 :  open  :    -0.496997
  36 &  33 :  open  :    -0.439717
  35 &  33 :  open  :    -0.435058
  34 &  34 : closed :    -0.426298
  36 &  32 :  open  :    -0.413785
  35 &  32 :  open  :    -0.409126
  36 &  31 :  open  :    -0.375815
  35 &  31 :  open  :    -0.371157
  34 &  33 :  open  :    -0.364359
  34 &  32 :  open  :    -0.338427
  36 &  29 :  open  :    -0.316032
  36 &  30 :  open  :    -0.314014
  35 &  29 :  open  :    -0.311373
  35 &  30 :  open  :    -0.309355

  Root           Eigenvalue       Energy Change        Residual
-------------------------------------------------------------------
Iteration:    0   Subspace Size:   18
Root: 1:        -0.46743681        -0.46743681         0.04451680  
Root: 2:        -0.44936686        -0.44936686         0.03550582  
Root: 3:        -0.42326901        -0.42326901         0.07064311  
Root: 4:        -0.37802592        -0.37802592         0.04828601  
Root: 5:        -0.35697895        -0.35697895         0.06873747  
Root: 6:        -0.31934434        -0.31934434         0.05698007  

Iteration:    1   Subspace Size:   24
Root: 1:        -0.47240842        -0.00497161         0.00854347  
Root: 2:        -0.45179855        -0.00243169         0.00873128  
Root: 3:        -0.43271027        -0.00944126         0.01487590  
Root: 4:        -0.38409153        -0.00606560         0.01512572  
Root: 5:        -0.36854151        -0.01156256         0.02185065  
Root: 6:        -0.32652098        -0.00717663         0.03600886  

Iteration:    2   Subspace Size:   30
Root: 1:        -0.47252731        -0.00011889         0.00164040  
Root: 2:        -0.45193015        -0.00013160         0.00192946  
Root: 3:        -0.43312915        -0.00041888         0.00324962  
Root: 4:        -0.38458200        -0.00049048         0.00391367  
Root: 5:        -0.36964215        -0.00110064         0.00671563  
Root: 6:        -0.32974098        -0.00322000         0.01297184  

Iteration:    3   Subspace Size:   36
Root: 1:        -0.47253066        -0.00000334         0.00032947  
Root: 2:        -0.45193565        -0.00000550         0.00036941  
Root: 3:        -0.43314648        -0.00001733         0.00068197  
Root: 4:        -0.38460817        -0.00002617         0.00107277  
Root: 5:        -0.36973308        -0.00009093         0.00207649  
Root: 6:        -0.33012344        -0.00038246         0.00465095  

Iteration:    4   Subspace Size:   42
Root: 1:        -0.47253077        -0.00000011         0.00005921  Converged
Root: 2:        -0.45193584        -0.00000018         0.00007845  Converged
Root: 3:        -0.43314723        -0.00000075         0.00014750  
Root: 4:        -0.38461029        -0.00000213         0.00030772  
Root: 5:        -0.36974158        -0.00000850         0.00063221  
Root: 6:        -0.33017371        -0.00005027         0.00192769  

Iteration:    5   Subspace Size:   46
Root: 1:        -0.47253077        -0.00000000         0.00005827  Converged
Root: 2:        -0.45193584        -0.00000000         0.00006071  Converged
Root: 3:        -0.43314727        -0.00000004         0.00003123  Converged
Root: 4:        -0.38461042        -0.00000013         0.00007460  Converged
Root: 5:        -0.36974228        -0.00000070         0.00017512  
Root: 6:        -0.33018135        -0.00000764         0.00065687  

Iteration:    6   Subspace Size:   48
Root: 1:        -0.47253077        -0.00000000         0.00005811  Converged
Root: 2:        -0.45193584        -0.00000000         0.00006019  Converged
Root: 3:        -0.43314727        -0.00000000         0.00002677  Converged
Root: 4:        -0.38461043        -0.00000000         0.00005776  Converged
Root: 5:        -0.36974233        -0.00000005         0.00004314  Converged
Root: 6:        -0.33018212        -0.00000076         0.00022408  

Iteration:    7   Subspace Size:   49
Root: 1:        -0.47253077        -0.00000000         0.00005812  Converged
Root: 2:        -0.45193584        -0.00000000         0.00005957  Converged
Root: 3:        -0.43314727        -0.00000000         0.00002667  Converged
Root: 4:        -0.38461043        -0.00000000         0.00005758  Converged
Root: 5:        -0.36974233        -0.00000000         0.00004269  Converged
Root: 6:        -0.33018220        -0.00000008         0.00006384  Converged

Davidson converged in 7 iterations
49 sigma vectors were formed

  Root   Mult.   Total Energy (a.u.)   Ex. Energy (a.u.)     Ex. Energy (eV)     Ex. Energy (nm)        Osc. (a.u.)  
-------------------------------------------------------------------------------------------------------------------
     1  singlet       -422.50155130
     2  singlet       -422.48095637          0.02059492          0.56041630       2212.35928283          0.00110357
     3  singlet       -422.46216780          0.03938350          1.07167926       1156.91536612          0.02179656
     4  singlet       -422.41363096          0.08792034          2.39243370        518.23471883          0.08425878
     5  singlet       -422.39876286          0.10278844          2.79701521        443.27331591          0.06658445
     6  singlet       -422.35920273          0.14234857          3.87350092        320.08310642          0.19324745

Singlet  1: Largest CI coefficients:
  36  &  36 : closed :   0.796524
  35  &  35 : closed :  -0.322863
  35  &  36 :  open  :   0.251563
  36  &  35 :  open  :   0.251563
  33  &  36 :  open  :  -0.149812
  36  &  33 :  open  :  -0.149812

Singlet  2: Largest CI coefficients:
  35  &  36 :  open  :  -0.613632
  36  &  35 :  open  :  -0.613632
  36  &  36 : closed :   0.360621
  34  &  36 :  open  :  -0.211169
  36  &  34 :  open  :  -0.211169

Singlet  3: Largest CI coefficients:
  35  &  35 : closed :  -0.907063
  36  &  36 : closed :  -0.275162
  34  &  35 :  open  :  -0.102533
  35  &  34 :  open  :  -0.102533

Singlet  4: Largest CI coefficients:
  34  &  36 :  open  :  -0.603019
  36  &  34 :  open  :  -0.603019
  36  &  36 : closed :  -0.265440
  32  &  36 :  open  :  -0.218637
  36  &  32 :  open  :  -0.218637
  33  &  36 :  open  :  -0.120647
  36  &  33 :  open  :  -0.120647
  35  &  36 :  open  :   0.114819
  36  &  35 :  open  :   0.114819

Singlet  5: Largest CI coefficients:
  34  &  35 :  open  :  -0.609509
  35  &  34 :  open  :  -0.609509
  33  &  36 :  open  :   0.204977
  36  &  33 :  open  :   0.204977
  36  &  36 : closed :   0.198703
  32  &  35 :  open  :  -0.140539
  35  &  32 :  open  :  -0.140539

Singlet  6: Largest CI coefficients:
  33  &  35 :  open  :  -0.487585
  35  &  33 :  open  :  -0.487585
  33  &  36 :  open  :  -0.367826
  36  &  33 :  open  :  -0.367826
  34  &  34 : closed :  -0.197018
  32  &  36 :  open  :   0.152182
  36  &  32 :  open  :   0.152182
  34  &  35 :  open  :  -0.146097
  35  &  34 :  open  :  -0.146097
  33  &  33 : closed :   0.109971

Singlet state dipole moments:

  Root       Dx         Dy         Dz         |D|  (Debye)
------------------------------------------------------------
     1    -4.7112    -0.0061     0.5334     4.7414
     2    -0.4679     0.6209     0.5431     0.9484
     3    -1.8418    -0.8732    -0.8920     2.2250
     4    -2.4393     0.3261     0.2732     2.4761
     5    -1.0377    -1.7511    -0.8234     2.1957
     6    -0.5643    -0.9725    -0.4279     1.2030

Transition dipole moments between singlet states:

    Transition       Tx         Ty         Tz         |T| (a.u.)
------------------------------------------------------------------
     1 ->    2     0.1882     0.0821     0.1955     0.2835
     1 ->    3     0.8721    -0.0229    -0.2629     0.9111
     1 ->    4    -0.3267    -1.1278    -0.2427     1.1990
     1 ->    5    -0.8786    -0.3720     0.2478     0.9857
     1 ->    6     1.3959    -0.2934     0.0427     1.4270
     2 ->    3    -1.1866    -0.5486    -0.0397     1.3079
     2 ->    4     0.4441    -0.6689    -0.0985     0.8089
     2 ->    5     0.3028     0.5038     0.1601     0.6092
     2 ->    6    -0.3605     0.5658     0.0240     0.6713
     3 ->    4     0.5718     0.3213     0.1299     0.6686
     3 ->    5     1.4072    -0.2024     0.0247     1.4218
     3 ->    6    -0.0038     0.5566     0.0291     0.5574
     4 ->    5    -0.6565    -0.4765     0.0705     0.8143
     4 ->    6    -1.0156     0.1801    -0.0811     1.0346
     5 ->    6    -0.6201    -0.0550    -0.2597     0.6746

Magnetic transition dipole moments and rotational strengths:

 Transition      Lx         Ly         Lz       R(len)     R(vel) (a.u.)
------------------------------------------------------------------------
 1 ->    2    -0.0553    -0.2887     1.3370    -0.2273     0.0951
 1 ->    3     0.0342     0.0452     0.6088     0.1312    -0.0059
 1 ->    4    -0.0709    -0.0312    -0.3669    -0.1474     0.0239
 1 ->    5     0.0103    -0.0731     0.3760    -0.1113     0.0093
 1 ->    6     0.1059     0.0223    -0.1085    -0.1366     0.0468

Electric transition quadrupole moments (Cartesian):

 Transition      Qxy        Qxz        Qyz        Qxx        Qyy        Qzz       norm (a.u.)
----------------------------------------------------------------------------------------------
 1 ->    2    -0.4361    -0.5586    -0.3429     1.2377    -0.3229     0.2616     1.5246
 1 ->    3    -0.9058     1.3739     0.1443    -2.4148     0.0581    -0.1697     2.9313
 1 ->    4     1.3826     0.4893     0.3989    -2.4179    -0.0298    -0.3511     2.8776
 1 ->    5     0.2279    -1.2998    -0.3665     3.1365    -1.4202     0.2366     3.7130
 1 ->    6     1.6348     0.2704    -0.0764     2.4033    -0.5737    -0.0117     2.9760


Building Xtilde...

Building Z-vector RHS...

 Generating 2nd functional diffs
Solving CPSCF equations
Using DIIS solver

 Iter         Residual      
------  --------------------
    1      0.973590319068
    2      1.377590135220
    3      0.128620572277
    4      0.016052328489
    5      0.006854958661
    6      0.003072881803
    7      0.001142892349
    8      0.000509678750
    9      0.000200105445
   10      0.000048614262

CPSCF converged

Building X...

 Generating 2nd functional diffs
 Generating 2nd functional diffs
Building Xtilde...

Building Z-vector RHS...

 Generating 2nd functional diffs
Solving CPSCF equations
Using DIIS solver

 Iter         Residual      
------  --------------------
    1      1.952774118848
    2      2.964044878547
    3      0.115067015314
    4      0.023613693476
    5      0.008616970332
    6      0.004524887098
    7      0.001745541646
    8      0.000640427887
    9      0.000241931590
   10      0.000077357947

CPSCF converged

Building X...

 Generating 2nd functional diffs
 Generating 2nd functional diffs
Building Xtilde...

Building Z-vector RHS...

 Generating 2nd functional diffs
Solving CPSCF equations
Using DIIS solver

 Iter         Residual      
------  --------------------
    1      0.967161331288
    2      1.423466211829
    3      0.090830597760
    4      0.006493684165
    5      0.005263041540
    6      0.001053717311
    7      0.000652623985
    8      0.000226620205
    9      0.000111155911
   10      0.000035648607

CPSCF converged

Building X...

 Generating 2nd functional diffs
 Generating 2nd functional diffs
Lower state energy:      -422.4809563717
Upper state energy:      -422.4621678001
Energy difference:          0.0187885716
 Energy calculation finished, energy:  0.000000000E+00

Converting Cartesians to HDLC

Converting Cartesians to HDLC

Converting Cartesians to HDLC
 in dlf_makehessian...
Updating Hessian with the BFGS update, No    13
Testing convergence  in cycle   14
    Energy  0.0000E+00 Target: 1.0000E-04 converged?  yes
  Max step  1.0473E+00 Target: 4.0000E-03 converged?   no
  RMS step  1.8413E-01 Target: 2.6667E-03 converged?   no
  Max grad  6.0347E-01 Target: 1.0000E-03 converged?   no
  RMS grad  9.6144E-02 Target: 6.6667E-04 converged?   no

Converting HDLC to Cartesians
DFTD Energy:    -0.0272593 hartree
Setting up the DFT grid...
| time to set the grid = 0.01 s
DFT grid points: 50653 (2814 points/atom)

                      *** Start SCF Iterations ***

 Iter     DIIS Error       Energy change      Electrons        XC Energy           Energy        Time(s)
----------------------------------------------------------------------------------------------------------
Initial temperature is 5000.000000
| Skip purify step
|    1     0.0512740022    -422.1568667377    69.9241447200   -31.3418811717    -422.1568667377     0.34  
|    2     0.0770375852      +7.1548898836    69.9998779117   -30.6576512168    -415.0019768541     0.33  
|    3     0.0182912622      -0.2612727208    69.9998659139   -30.7238929373    -415.2632495749     0.33  
|    4     0.0095423837      -0.0148046490    69.9998606430   -30.7862892933    -415.2780542239     0.31  
|    5     0.0039126753      -0.0032237310    69.9998587940   -30.7814750086    -415.2812779548     0.30  
|    6     0.0014810736      -0.0004372475    69.9998580770   -30.7853377731    -415.2817152023     0.29  
|    7     0.0004880000      -0.0000760432    69.9998569982   -30.7855107839    -415.2817912455     0.29  
|    8     0.0002247788      -0.0000165321    69.9998564528   -30.7858041325    -415.2818077776     0.28  
|    9     0.0000770072      -0.0000037091    69.9998561181   -30.7855135737    -415.2818114867     0.34  
|   10     0.0000234397      -0.0000006098    69.9998559619   -30.7855334403    -415.2818120965     0.27  
|   11     0.0000087587      -0.0000000377    69.9998559189   -30.7855752576    -415.2818121342     0.26  
----------------------------------------------------------------------------------------------------------
FINAL ENERGY: -415.2818121342 a.u.
Fractional Occupation Entropy: 0.0000000000
Mermin Free Energy:            -415.2818121342
DISPERSION CONTRIBUTION TO ENERGY: -0.0272592889 a.u.
HOMO-LUMO GAP: 0.604 eV
CENTER OF MASS: {-0.032665, 0.077743, -0.025806} ANGS
DIPOLE MOMENT: {3.634258, 0.617490, 0.366669} (|D| = 3.704534) DEBYE
Writing out molden info

Running Mulliken population analysis...


  Restricted hh-TDA Parameters
--------------------------------------------
Number of occupied orbitals:            36
Number of virtual orbitals:            120
Number of molecular orbitals:          156
Number of basis functions:             166
Multiplicity of target state:      singlet

 Generating 2nd functional diffs
Reference energy:             -422.0241859716
Number of electrons:            71.9998518027
XC energy:                     -31.9162296241

      Davidson Diagonalization Parameters
-----------------------------------------------
Number of roots to find:                    6
Number of guess vectors:                   18
Maximum subspace size:                     60
Number of vectors to save:                  6
Collapse vectors per root:                  2
Number of CSFs:                           666
Maximum Davidson iterations:              100
Residual convergence:                 1.0e-04
Orthogonality tolerance:              1.0e-12
Use incremental sigma vectors:             No

Davidson memory usage: 760.85 kB

Guess Vectors:
  35 &  35 : closed :    -0.586638
  36 &  35 :  open  :    -0.571471
  36 &  36 : closed :    -0.556305
  35 &  34 :  open  :    -0.502317
  36 &  34 :  open  :    -0.487150
  35 &  33 :  open  :    -0.442838
  36 &  33 :  open  :    -0.427672
  35 &  32 :  open  :    -0.425840
  34 &  34 : closed :    -0.417996
  36 &  32 :  open  :    -0.410673
  35 &  31 :  open  :    -0.378053
  36 &  31 :  open  :    -0.362887
  34 &  33 :  open  :    -0.358517
  34 &  32 :  open  :    -0.341519
  35 &  29 :  open  :    -0.324091
  36 &  29 :  open  :    -0.308924
  35 &  30 :  open  :    -0.308077
  35 &  28 :  open  :    -0.304559

  Root           Eigenvalue       Energy Change        Residual
-------------------------------------------------------------------
Iteration:    0   Subspace Size:   18
Root: 1:        -0.46486521        -0.46486521         0.04883563  
Root: 2:        -0.44531283        -0.44531283         0.04230640  
Root: 3:        -0.42350888        -0.42350888         0.06412245  
Root: 4:        -0.37721914        -0.37721914         0.04529828  
Root: 5:        -0.35338444        -0.35338444         0.06909274  
Root: 6:        -0.32147639        -0.32147639         0.05715854  

Iteration:    1   Subspace Size:   24
Root: 1:        -0.47044861        -0.00558341         0.01058053  
Root: 2:        -0.44868978        -0.00337695         0.00917908  
Root: 3:        -0.43162401        -0.00811513         0.01244961  
Root: 4:        -0.38254416        -0.00532503         0.01291377  
Root: 5:        -0.36475900        -0.01137456         0.02417911  
Root: 6:        -0.32925619        -0.00777979         0.03338220  

Iteration:    2   Subspace Size:   30
Root: 1:        -0.47064800        -0.00019939         0.00175951  
Root: 2:        -0.44883807        -0.00014829         0.00213764  
Root: 3:        -0.43190077        -0.00027676         0.00272594  
Root: 4:        -0.38290179        -0.00035762         0.00333888  
Root: 5:        -0.36614153        -0.00138253         0.00695797  
Root: 6:        -0.33211208        -0.00285589         0.01156954  

Iteration:    3   Subspace Size:   36
Root: 1:        -0.47065245        -0.00000445         0.00032265  
Root: 2:        -0.44884484        -0.00000677         0.00040048  
Root: 3:        -0.43191220        -0.00001142         0.00053575  
Root: 4:        -0.38292121        -0.00001943         0.00092501  
Root: 5:        -0.36623942        -0.00009789         0.00251611  
Root: 6:        -0.33241694        -0.00030486         0.00461966  

Iteration:    4   Subspace Size:   42
Root: 1:        -0.47065257        -0.00000012         0.00006208  Converged
Root: 2:        -0.44884508        -0.00000023         0.00007471  Converged
Root: 3:        -0.43191262        -0.00000042         0.00010027  
Root: 4:        -0.38292247        -0.00000126         0.00025309  
Root: 5:        -0.36625291        -0.00001349         0.00081713  
Root: 6:        -0.33246440        -0.00004746         0.00173665  

Iteration:    5   Subspace Size:   46
Root: 1:        -0.47065257        -0.00000000         0.00005801  Converged
Root: 2:        -0.44884508        -0.00000000         0.00005671  Converged
Root: 3:        -0.43191263        -0.00000001         0.00002295  Converged
Root: 4:        -0.38292257        -0.00000010         0.00006736  Converged
Root: 5:        -0.36625404        -0.00000113         0.00019345  
Root: 6:        -0.33247106        -0.00000666         0.00057517  

Iteration:    6   Subspace Size:   48
Root: 1:        -0.47065257        -0.00000000         0.00005807  Converged
Root: 2:        -0.44884508        -0.00000000         0.00005405  Converged
Root: 3:        -0.43191263        -0.00000000         0.00001958  Converged
Root: 4:        -0.38292257        -0.00000000         0.00006378  Converged
Root: 5:        -0.36625409        -0.00000006         0.00004550  Converged
Root: 6:        -0.33247164        -0.00000058         0.00017738  

Iteration:    7   Subspace Size:   49
Root: 1:        -0.47065257        -0.00000000         0.00005794  Converged
Root: 2:        -0.44884508        -0.00000000         0.00005404  Converged
Root: 3:        -0.43191263        -0.00000000         0.00001956  Converged
Root: 4:        -0.38292257        -0.00000000         0.00006226  Converged
Root: 5:        -0.36625409        -0.00000000         0.00004496  Converged
Root: 6:        -0.33247169        -0.00000005         0.00006289  Converged

Davidson converged in 7 iterations
49 sigma vectors were formed

  Root   Mult.   Total Energy (a.u.)   Ex. Energy (a.u.)     Ex. Energy (eV)     Ex. Energy (nm)        Osc. (a.u.)  
-------------------------------------------------------------------------------------------------------------------
     1  singlet       -422.49483854
     2  singlet       -422.47303106          0.02180749          0.59341179       2089.34541925          0.01010039
     3  singlet       -422.45609860          0.03873994          1.05416720       1176.13430004          0.04053993
     4  singlet       -422.40710854          0.08773000          2.38725432        519.35907896          0.00271130
     5  singlet       -422.39044007          0.10439848          2.84082658        436.43713308          0.04885676
     6  singlet       -422.35665766          0.13818088          3.76009237        329.73716719          0.12433846

Singlet  1: Largest CI coefficients:
  35  &  35 : closed :  -0.618299
  35  &  36 :  open  :   0.506209
  36  &  35 :  open  :   0.506209
  36  &  36 : closed :   0.185293

Singlet  2: Largest CI coefficients:
  36  &  36 : closed :   0.678871
  35  &  35 : closed :  -0.401934
  35  &  36 :  open  :  -0.370556
  36  &  35 :  open  :  -0.370556
  34  &  36 :  open  :  -0.201536
  36  &  34 :  open  :  -0.201536

Singlet  3: Largest CI coefficients:
  35  &  35 : closed :   0.613538
  36  &  36 : closed :   0.582143
  35  &  36 :  open  :   0.218492
  36  &  35 :  open  :   0.218492
  34  &  35 :  open  :   0.202673
  35  &  34 :  open  :   0.202673
  33  &  36 :  open  :  -0.117490
  36  &  33 :  open  :  -0.117490
  32  &  36 :  open  :  -0.103774
  36  &  32 :  open  :  -0.103774
  34  &  34 : closed :  -0.103687

Singlet  4: Largest CI coefficients:
  34  &  36 :  open  :  -0.555883
  36  &  34 :  open  :  -0.555883
  36  &  36 : closed :  -0.312028
  32  &  36 :  open  :  -0.259565
  36  &  32 :  open  :  -0.259565
  33  &  36 :  open  :  -0.182474
  36  &  33 :  open  :  -0.182474
  34  &  35 :  open  :   0.114711
  35  &  34 :  open  :   0.114711

Singlet  5: Largest CI coefficients:
  34  &  35 :  open  :  -0.624569
  35  &  34 :  open  :  -0.624569
  34  &  36 :  open  :  -0.181457
  36  &  34 :  open  :  -0.181457
  35  &  35 : closed :   0.140374
  36  &  36 : closed :   0.139031
  32  &  35 :  open  :  -0.114589
  35  &  32 :  open  :  -0.114589

Singlet  6: Largest CI coefficients:
  33  &  35 :  open  :  -0.627502
  35  &  33 :  open  :  -0.627502
  34  &  34 : closed :  -0.167116
  32  &  36 :  open  :   0.131588
  36  &  32 :  open  :   0.131588
  33  &  36 :  open  :  -0.130453
  36  &  33 :  open  :  -0.130453
  33  &  33 : closed :   0.119334
  32  &  35 :  open  :   0.117200
  35  &  32 :  open  :   0.117200

Singlet state dipole moments:

  Root       Dx         Dy         Dz         |D|  (Debye)
------------------------------------------------------------
     1    -0.6132     0.6394    -0.8224     1.2088
     2    -1.9447     0.6111     0.9912     2.2667
     3    -4.4811    -0.9456     0.4494     4.6018
     4    -0.8795     0.8286    -0.5603     1.3319
     5    -3.3023    -2.7539    -0.4588     4.3243
     6     0.6967    -0.8230    -0.5255     1.1996

Transition dipole moments between singlet states:

    Transition       Tx         Ty         Tz         |T| (a.u.)
------------------------------------------------------------------
     1 ->    2    -0.7658    -0.3253     0.0493     0.8335
     1 ->    3    -1.2120     0.0204     0.3169     1.2529
     1 ->    4    -0.0247    -0.1247    -0.1737     0.2153
     1 ->    5     0.1099    -0.8189     0.1391     0.8378
     1 ->    6     1.1472     0.1288     0.1304     1.1618
     2 ->    3     0.8252     0.7725     0.2234     1.1522
     2 ->    4     0.2514    -0.9076    -0.2214     0.9675
     2 ->    5     0.7136     0.1605     0.1461     0.7458
     2 ->    6    -0.0724     0.3120     0.0700     0.3279
     3 ->    4     0.0924    -0.6215    -0.3211     0.7057
     3 ->    5    -1.8471    -0.3225     0.1315     1.8796
     3 ->    6     0.6622    -0.7834     0.0519     1.0271
     4 ->    5    -0.8411    -0.2299     0.2360     0.9033
     4 ->    6    -0.1970     0.3000     0.0958     0.3714
     5 ->    6    -0.8552     0.0686    -0.2351     0.8896

Magnetic transition dipole moments and rotational strengths:

 Transition      Lx         Ly         Lz       R(len)     R(vel) (a.u.)
------------------------------------------------------------------------
 1 ->    2    -0.0020    -0.3342     1.3217    -0.1755     0.0755
 1 ->    3    -0.0613    -0.0780    -0.5885     0.1138    -0.0043
 1 ->    4    -0.2249    -0.0315    -0.8465    -0.1566    -0.0004
 1 ->    5     0.0607     0.0231     0.5952    -0.0705     0.0035
 1 ->    6     0.1844     0.0214     0.0072    -0.2152     0.0722

Electric transition quadrupole moments (Cartesian):

 Transition      Qxy        Qxz        Qyz        Qxx        Qyy        Qzz       norm (a.u.)
----------------------------------------------------------------------------------------------
 1 ->    2     0.7946    -0.5939     0.0057     2.0021    -0.8748    -0.0624     2.4004
 1 ->    3     0.8937    -1.8736    -0.1458     2.5450     0.0769     0.2696     3.2994
 1 ->    4     0.0121     0.4474     0.3595    -1.7336     0.4695    -0.2085     1.8971
 1 ->    5     0.8127    -0.6649    -0.2410     1.4701    -1.2573     0.2288     2.2260
 1 ->    6     1.4624     0.0600    -0.2843     2.4232    -0.8784     0.0652     2.9784


Building Xtilde...

Building Z-vector RHS...

 Generating 2nd functional diffs
Solving CPSCF equations
Using DIIS solver

 Iter         Residual      
------  --------------------
    1      1.069014912605
    2      1.449959712431
    3      0.157483965535
    4      0.021285334241
    5      0.006726794562
    6      0.003448389080
    7      0.001620102351
    8      0.000370593309
    9      0.000217687011
   10      0.000053424812

CPSCF converged

Building X...

 Generating 2nd functional diffs
 Generating 2nd functional diffs
Building Xtilde...

Building Z-vector RHS...

 Generating 2nd functional diffs
Solving CPSCF equations
Using DIIS solver

 Iter         Residual      
------  --------------------
    1      1.974549255639
    2      3.047072083025
    3      0.121518503975
    4      0.019601781045
    5      0.018141435560
    6      0.005041631119
    7      0.002088492018
    8      0.000582711309
    9      0.000303681485
   10      0.000091014038

CPSCF converged

Building X...

 Generating 2nd functional diffs
 Generating 2nd functional diffs
Building Xtilde...

Building Z-vector RHS...

 Generating 2nd functional diffs
Solving CPSCF equations
Using DIIS solver

 Iter         Residual      
------  --------------------
    1      1.227725017753
    2      1.802960463852
    3      0.096565440508
    4      0.010895954188
    5      0.007672044247
    6      0.002398572286
    7      0.000778703377
    8      0.000339187620
    9      0.000153892808
   10      0.000043198928

CPSCF converged

Building X...

 Generating 2nd functional diffs
 Generating 2nd functional diffs
Lower state energy:      -422.4730310551
Upper state energy:      -422.4560986020
Energy difference:          0.0169324530
 Energy calculation finished, energy:  0.000000000E+00

Converting Cartesians to HDLC

Converting Cartesians to HDLC

Converting Cartesians to HDLC
 in dlf_makehessian...
Updating Hessian with the BFGS update, No    14
Testing convergence  in cycle   15
    Energy  0.0000E+00 Target: 1.0000E-04 converged?  yes
  Max step  9.6269E-01 Target: 4.0000E-03 converged?   no
  RMS step  1.7416E-01 Target: 2.6667E-03 converged?   no
  Max grad  1.0145E-01 Target: 1.0000E-03 converged?   no
  RMS grad  2.1947E-02 Target: 6.6667E-04 converged?   no

Converting HDLC to Cartesians
DFTD Energy:    -0.0272440 hartree
Setting up the DFT grid...
| time to set the grid = 0.01 s
DFT grid points: 50654 (2814 points/atom)

                      *** Start SCF Iterations ***

 Iter     DIIS Error       Energy change      Electrons        XC Energy           Energy        Time(s)
----------------------------------------------------------------------------------------------------------
Initial temperature is 5000.000000
| Skip purify step
|    1     0.0527000736    -422.1899804754    69.9868204836   -31.3758062199    -422.1899804754     0.33  
|    2     0.0691796741      +7.1236037557    69.9998407993   -30.6255773221    -415.0663767197     0.33  
|    3     0.0154071822      -0.2109076468    69.9998528618   -30.7307248619    -415.2772843665     0.32  
|    4     0.0081282296      -0.0095990420    69.9998518828   -30.7918879670    -415.2868834085     0.31  
|    5     0.0037627018      -0.0017249963    69.9998558927   -30.7884013405    -415.2886084048     0.30  
|    6     0.0010747178      -0.0002847309    69.9998554910   -30.7914402292    -415.2888931357     0.29  
|    7     0.0003842963      -0.0000376150    69.9998555192   -30.7915857570    -415.2889307507     0.28  
|    8     0.0001964608      -0.0000073099    69.9998556546   -30.7917736794    -415.2889380606     0.27  
|    9     0.0000711258      -0.0000014344    69.9998557023   -30.7914677638    -415.2889394950     0.34  
|   10     0.0000128051      -0.0000002575    69.9998556935   -30.7915028914    -415.2889397525     0.26  
|   11     0.0000093287      -0.0000000136    69.9998556925   -30.7915192887    -415.2889397661     0.25  
----------------------------------------------------------------------------------------------------------
FINAL ENERGY: -415.2889397661 a.u.
Fractional Occupation Entropy: 0.0000000000
Mermin Free Energy:            -415.2889397661
DISPERSION CONTRIBUTION TO ENERGY: -0.0272440309 a.u.
HOMO-LUMO GAP: 1.052 eV
CENTER OF MASS: {-0.028444, 0.065616, -0.001064} ANGS
DIPOLE MOMENT: {3.571290, 0.624758, 0.334128} (|D| = 3.640889) DEBYE
Writing out molden info

Running Mulliken population analysis...


  Restricted hh-TDA Parameters
--------------------------------------------
Number of occupied orbitals:            36
Number of virtual orbitals:            120
Number of molecular orbitals:          156
Number of basis functions:             166
Multiplicity of target state:      singlet

 Generating 2nd functional diffs
Reference energy:             -422.0298731185
Number of electrons:            71.9998515694
XC energy:                     -31.9223948009

      Davidson Diagonalization Parameters
-----------------------------------------------
Number of roots to find:                    6
Number of guess vectors:                   18
Maximum subspace size:                     60
Number of vectors to save:                  6
Collapse vectors per root:                  2
Number of CSFs:                           666
Maximum Davidson iterations:              100
Residual convergence:                 1.0e-04
Orthogonality tolerance:              1.0e-12
Use incremental sigma vectors:             No

Davidson memory usage: 760.85 kB

Guess Vectors:
  36 &  36 : closed :    -0.575969
  36 &  35 :  open  :    -0.571597
  35 &  35 : closed :    -0.567225
  36 &  34 :  open  :    -0.501329
  35 &  34 :  open  :    -0.496958
  36 &  33 :  open  :    -0.439690
  35 &  33 :  open  :    -0.435318
  34 &  34 : closed :    -0.426690
  36 &  32 :  open  :    -0.412916
  35 &  32 :  open  :    -0.408544
  36 &  31 :  open  :    -0.375084
  35 &  31 :  open  :    -0.370712
  34 &  33 :  open  :    -0.365050
  34 &  32 :  open  :    -0.338276
  36 &  29 :  open  :    -0.315470
  36 &  30 :  open  :    -0.312980
  35 &  29 :  open  :    -0.311098
  35 &  30 :  open  :    -0.308608

  Root           Eigenvalue       Energy Change        Residual
-------------------------------------------------------------------
Iteration:    0   Subspace Size:   18
Root: 1:        -0.46633589        -0.46633589         0.04451605  
Root: 2:        -0.44957508        -0.44957508         0.03526313  
Root: 3:        -0.42281827        -0.42281827         0.07043517  
Root: 4:        -0.37788520        -0.37788520         0.04817837  
Root: 5:        -0.35646464        -0.35646464         0.06892033  
Root: 6:        -0.31868084        -0.31868084         0.05667024  

Iteration:    1   Subspace Size:   24
Root: 1:        -0.47132441        -0.00498852         0.00860198  
Root: 2:        -0.45195187        -0.00237679         0.00862783  
Root: 3:        -0.43223633        -0.00941806         0.01497672  
Root: 4:        -0.38391978        -0.00603458         0.01496093  
Root: 5:        -0.36812811        -0.01166347         0.02195449  
Root: 6:        -0.32567874        -0.00699790         0.03686505  

Iteration:    2   Subspace Size:   30
Root: 1:        -0.47144583        -0.00012142         0.00165340  
Root: 2:        -0.45208009        -0.00012822         0.00188535  
Root: 3:        -0.43266292        -0.00042659         0.00328107  
Root: 4:        -0.38439863        -0.00047885         0.00387174  
Root: 5:        -0.36924909        -0.00112098         0.00680600  
Root: 6:        -0.32904858        -0.00336984         0.01346630  

Iteration:    3   Subspace Size:   36
Root: 1:        -0.47144924        -0.00000341         0.00033193  
Root: 2:        -0.45208531        -0.00000522         0.00035733  
Root: 3:        -0.43268057        -0.00001765         0.00068204  
Root: 4:        -0.38442405        -0.00002541         0.00103551  
Root: 5:        -0.36934299        -0.00009390         0.00211168  
Root: 6:        -0.32946318        -0.00041460         0.00480573  

Iteration:    4   Subspace Size:   42
Root: 1:        -0.47144935        -0.00000011         0.00006119  Converged
Root: 2:        -0.45208548        -0.00000017         0.00007642  Converged
Root: 3:        -0.43268132        -0.00000075         0.00014829  
Root: 4:        -0.38442600        -0.00000196         0.00029544  
Root: 5:        -0.36935179        -0.00000880         0.00063654  
Root: 6:        -0.32951705        -0.00005387         0.00197835  

Iteration:    5   Subspace Size:   46
Root: 1:        -0.47144935        -0.00000000         0.00005961  Converged
Root: 2:        -0.45208548        -0.00000000         0.00005954  Converged
Root: 3:        -0.43268135        -0.00000004         0.00003118  Converged
Root: 4:        -0.38442612        -0.00000012         0.00007226  Converged
Root: 5:        -0.36935251        -0.00000071         0.00017959  
Root: 6:        -0.32952514        -0.00000809         0.00067174  

Iteration:    6   Subspace Size:   48
Root: 1:        -0.47144935        -0.00000000         0.00005942  Converged
Root: 2:        -0.45208548        -0.00000000         0.00005921  Converged
Root: 3:        -0.43268135        -0.00000000         0.00002676  Converged
Root: 4:        -0.38442612        -0.00000000         0.00005628  Converged
Root: 5:        -0.36935256        -0.00000005         0.00004490  Converged
Root: 6:        -0.32952595        -0.00000081         0.00023256  

Iteration:    7   Subspace Size:   49
Root: 1:        -0.47144935        -0.00000000         0.00005936  Converged
Root: 2:        -0.45208548        -0.00000000         0.00005823  Converged
Root: 3:        -0.43268135        -0.00000000         0.00002673  Converged
Root: 4:        -0.38442612        -0.00000000         0.00005622  Converged
Root: 5:        -0.36935256        -0.00000000         0.00004442  Converged
Root: 6:        -0.32952604        -0.00000009         0.00006558  Converged

Davidson converged in 7 iterations
49 sigma vectors were formed

  Root   Mult.   Total Energy (a.u.)   Ex. Energy (a.u.)     Ex. Energy (eV)     Ex. Energy (nm)        Osc. (a.u.)  
-------------------------------------------------------------------------------------------------------------------
     1  singlet       -422.50132247
     2  singlet       -422.48195860          0.01936387          0.52691768       2353.00933235          0.00093162
     3  singlet       -422.46255447          0.03876800          1.05493083       1175.28294359          0.02160132
     4  singlet       -422.41429924          0.08702323          2.36802222        523.57709995          0.08077321
     5  singlet       -422.39922568          0.10209679          2.77819463        446.27622406          0.06757570
     6  singlet       -422.35939916          0.14192331          3.86192921        321.04218931          0.19035573

Singlet  1: Largest CI coefficients:
  36  &  36 : closed :   0.791203
  35  &  35 : closed :  -0.321017
  35  &  36 :  open  :   0.257389
  36  &  35 :  open  :   0.257389
  33  &  36 :  open  :  -0.152866
  36  &  33 :  open  :  -0.152866

Singlet  2: Largest CI coefficients:
  35  &  36 :  open  :   0.610596
  36  &  35 :  open  :   0.610596
  36  &  36 : closed :  -0.374102
  34  &  36 :  open  :   0.208000
  36  &  34 :  open  :   0.208000

Singlet  3: Largest CI coefficients:
  35  &  35 : closed :  -0.907430
  36  &  36 : closed :  -0.267143
  34  &  35 :  open  :  -0.100001
  35  &  34 :  open  :  -0.100001

Singlet  4: Largest CI coefficients:
  34  &  36 :  open  :  -0.600444
  36  &  34 :  open  :  -0.600444
  36  &  36 : closed :  -0.276234
  32  &  36 :  open  :  -0.219364
  36  &  32 :  open  :  -0.219364
  33  &  36 :  open  :  -0.128877
  36  &  33 :  open  :  -0.128877
  35  &  36 :  open  :   0.106832
  36  &  35 :  open  :   0.106832

Singlet  5: Largest CI coefficients:
  34  &  35 :  open  :  -0.611791
  35  &  34 :  open  :  -0.611791
  33  &  36 :  open  :   0.199843
  36  &  33 :  open  :   0.199843
  36  &  36 : closed :   0.190772
  32  &  35 :  open  :  -0.139538
  35  &  32 :  open  :  -0.139538

Singlet  6: Largest CI coefficients:
  33  &  35 :  open  :  -0.486042
  35  &  33 :  open  :  -0.486042
  33  &  36 :  open  :  -0.364110
  36  &  33 :  open  :  -0.364110
  34  &  34 : closed :  -0.218890
  34  &  35 :  open  :  -0.145666
  35  &  34 :  open  :  -0.145666
  32  &  36 :  open  :   0.143761
  36  &  32 :  open  :   0.143761
  33  &  33 : closed :   0.112767

Singlet state dipole moments:

  Root       Dx         Dy         Dz         |D|  (Debye)
------------------------------------------------------------
     1    -4.7030    -0.0266     0.5296     4.7328
     2    -0.3360     0.6586     0.5415     0.9164
     3    -1.9171    -0.9461    -0.8846     2.3137
     4    -2.3922     0.3936     0.2677     2.4391
     5    -1.1338    -1.8394    -0.8246     2.3128
     6    -0.3873    -1.0344    -0.4263     1.1840

Transition dipole moments between singlet states:

    Transition       Tx         Ty         Tz         |T| (a.u.)
------------------------------------------------------------------
     1 ->    2    -0.1620    -0.0774    -0.1998     0.2686
     1 ->    3     0.8763    -0.0304    -0.2589     0.9142
     1 ->    4    -0.2883    -1.1164    -0.2505     1.1799
     1 ->    5    -0.8807    -0.3977     0.2429     0.9964
     1 ->    6     1.3946    -0.2568     0.0335     1.4184
     2 ->    3     1.1670     0.5255     0.0234     1.2801
     2 ->    4    -0.4298     0.6765     0.1036     0.8082
     2 ->    5    -0.2663    -0.4960    -0.1541     0.5837
     2 ->    6     0.4108    -0.5662    -0.0180     0.6997
     3 ->    4     0.5301     0.3126     0.1282     0.6286
     3 ->    5     1.4335    -0.1720     0.0329     1.4441
     3 ->    6    -0.0661     0.5636     0.0259     0.5681
     4 ->    5    -0.6752    -0.4441     0.0803     0.8122
     4 ->    6    -1.0032     0.1896    -0.0751     1.0237
     5 ->    6    -0.5892    -0.0677    -0.2619     0.6483

Magnetic transition dipole moments and rotational strengths:

 Transition      Lx         Ly         Lz       R(len)     R(vel) (a.u.)
------------------------------------------------------------------------
 1 ->    2     0.0588     0.2867    -1.3268    -0.2333     0.0933
 1 ->    3     0.0331     0.0388     0.6406     0.1380    -0.0050
 1 ->    4    -0.0690    -0.0277    -0.3764    -0.1451     0.0226
 1 ->    5     0.0091    -0.0717     0.3517    -0.1059     0.0093
 1 ->    6     0.1081     0.0249    -0.1240    -0.1402     0.0474

Electric transition quadrupole moments (Cartesian):

 Transition      Qxy        Qxz        Qyz        Qxx        Qyy        Qzz       norm (a.u.)
----------------------------------------------------------------------------------------------
 1 ->    2     0.3959     0.5855     0.3438    -1.3173     0.3281    -0.2664     1.5911
 1 ->    3    -0.9005     1.3591     0.1379    -2.3826     0.0246    -0.1630     2.8950
 1 ->    4     1.3792     0.5376     0.4094    -2.5673     0.0166    -0.3615     3.0134
 1 ->    5     0.3076    -1.2844    -0.3532     3.0968    -1.4029     0.2294     3.6716
 1 ->    6     1.6328     0.2982    -0.0659     2.2098    -0.4998    -0.0135     2.8094


Building Xtilde...

Building Z-vector RHS...

 Generating 2nd functional diffs
Solving CPSCF equations
Using DIIS solver

 Iter         Residual      
------  --------------------
    1      0.949211934244
    2      1.330564299735
    3      0.130923683435
    4      0.015843588606
    5      0.007000298465
    6      0.003070146323
    7      0.001117000121
    8      0.000512421263
    9      0.000200364912
   10      0.000048835544

CPSCF converged

Building X...

 Generating 2nd functional diffs
 Generating 2nd functional diffs
Building Xtilde...

Building Z-vector RHS...

 Generating 2nd functional diffs
Solving CPSCF equations
Using DIIS solver

 Iter         Residual      
------  --------------------
    1      1.970749027633
    2      2.993626560148
    3      0.116664973517
    4      0.023576167896
    5      0.008694593984
    6      0.004588726288
    7      0.001721390350
    8      0.000638471298
    9      0.000237593794
   10      0.000079378545

CPSCF converged

Building X...

 Generating 2nd functional diffs
 Generating 2nd functional diffs
Building Xtilde...

Building Z-vector RHS...

 Generating 2nd functional diffs
Solving CPSCF equations
Using DIIS solver

 Iter         Residual      
------  --------------------
    1      0.929275193403
    2      1.369931879447
    3      0.087001133774
    4      0.006229771867
    5      0.004891671424
    6      0.001046935992
    7      0.000612015550
    8      0.000212582968
    9      0.000107655606
   10      0.000033783321

CPSCF converged

Building X...

 Generating 2nd functional diffs
 Generating 2nd functional diffs
Lower state energy:      -422.4819586005
Upper state energy:      -422.4625544707
Energy difference:          0.0194041299
 Energy calculation finished, energy:  0.000000000E+00

Converting Cartesians to HDLC

Converting Cartesians to HDLC

Converting Cartesians to HDLC
 in dlf_makehessian...
Updating Hessian with the BFGS update, No    15
Testing convergence  in cycle   16
    Energy  0.0000E+00 Target: 1.0000E-04 converged?  yes
  Max step  1.0049E+00 Target: 4.0000E-03 converged?   no
  RMS step  1.8136E-01 Target: 2.6667E-03 converged?   no
  Max grad  1.9404E-02 Target: 1.0000E-03 converged?   no
  RMS grad  5.8894E-03 Target: 6.6667E-04 converged?   no

Converting HDLC to Cartesians
DFTD Energy:    -0.0272744 hartree
Setting up the DFT grid...
| time to set the grid = 0.01 s
DFT grid points: 50657 (2814 points/atom)

                      *** Start SCF Iterations ***

 Iter     DIIS Error       Energy change      Electrons        XC Energy           Energy        Time(s)
----------------------------------------------------------------------------------------------------------
Initial temperature is 5000.000000
| Skip purify step
|    1     0.0550952002    -422.1535152811    69.9195614210   -31.3409581510    -422.1535152811     0.34  
|    2     0.0776081458      +7.1482092876    69.9998661490   -30.6576674282    -415.0053059935     0.33  
|    3     0.0173005845      -0.2600790256    69.9998539127   -30.7250464956    -415.2653850191     0.33  
|    4     0.0093495180      -0.0134655221    69.9998489244   -30.7874057913    -415.2788505412     0.31  
|    5     0.0038870363      -0.0030623659    69.9998466804   -30.7814138780    -415.2819129071     0.30  
|    6     0.0014894824      -0.0004339858    69.9998460701   -30.7851486669    -415.2823468929     0.30  
|    7     0.0004929069      -0.0000751573    69.9998449317   -30.7852776669    -415.2824220502     0.28  
|    8     0.0002210116      -0.0000167420    69.9998443612   -30.7855927516    -415.2824387921     0.28  
|    9     0.0000731574      -0.0000036882    69.9998440223   -30.7852951468    -415.2824424803     0.34  
|   10     0.0000229946      -0.0000006034    69.9998438631   -30.7853197966    -415.2824430837     0.27  
|   11     0.0000083192      -0.0000000361    69.9998438213   -30.7853572962    -415.2824431198     0.26  
----------------------------------------------------------------------------------------------------------
FINAL ENERGY: -415.2824431198 a.u.
Fractional Occupation Entropy: 0.0000000000
Mermin Free Energy:            -415.2824431198
DISPERSION CONTRIBUTION TO ENERGY: -0.0272743946 a.u.
HOMO-LUMO GAP: 0.610 eV
CENTER OF MASS: {-0.032689, 0.077945, -0.027239} ANGS
DIPOLE MOMENT: {3.613848, 0.626054, 0.396138} (|D| = 3.689006) DEBYE
Writing out molden info

Running Mulliken population analysis...


  Restricted hh-TDA Parameters
--------------------------------------------
Number of occupied orbitals:            36
Number of virtual orbitals:            120
Number of molecular orbitals:          156
Number of basis functions:             166
Multiplicity of target state:      singlet

 Generating 2nd functional diffs
Reference energy:             -422.0246998568
Number of electrons:            71.9998393595
XC energy:                     -31.9160035813

      Davidson Diagonalization Parameters
-----------------------------------------------
Number of roots to find:                    6
Number of guess vectors:                   18
Maximum subspace size:                     60
Number of vectors to save:                  6
Collapse vectors per root:                  2
Number of CSFs:                           666
Maximum Davidson iterations:              100
Residual convergence:                 1.0e-04
Orthogonality tolerance:              1.0e-12
Use incremental sigma vectors:             No

Davidson memory usage: 760.85 kB

Guess Vectors:
  35 &  35 : closed :    -0.586201
  36 &  35 :  open  :    -0.571241
  36 &  36 : closed :    -0.556281
  35 &  34 :  open  :    -0.502238
  36 &  34 :  open  :    -0.487278
  35 &  33 :  open  :    -0.442954
  36 &  33 :  open  :    -0.427994
  35 &  32 :  open  :    -0.425468
  34 &  34 : closed :    -0.418275
  36 &  32 :  open  :    -0.410508
  35 &  31 :  open  :    -0.378135
  36 &  31 :  open  :    -0.363175
  34 &  33 :  open  :    -0.358991
  34 &  32 :  open  :    -0.341505
  35 &  29 :  open  :    -0.323853
  36 &  29 :  open  :    -0.308893
  35 &  30 :  open  :    -0.308037
  35 &  28 :  open  :    -0.305343

  Root           Eigenvalue       Energy Change        Residual
-------------------------------------------------------------------
Iteration:    0   Subspace Size:   18
Root: 1:        -0.46482081        -0.46482081         0.04845635  
Root: 2:        -0.44508972        -0.44508972         0.04247679  
Root: 3:        -0.42305622        -0.42305622         0.06405656  
Root: 4:        -0.37762628        -0.37762628         0.04523946  
Root: 5:        -0.35277946        -0.35277946         0.06909130  
Root: 6:        -0.32122049        -0.32122049         0.05716347  

Iteration:    1   Subspace Size:   24
Root: 1:        -0.47031655        -0.00549574         0.01050629  
Root: 2:        -0.44850835        -0.00341862         0.00916021  
Root: 3:        -0.43115099        -0.00809477         0.01239065  
Root: 4:        -0.38292557        -0.00529929         0.01287203  
Root: 5:        -0.36418966        -0.01141021         0.02415501  
Root: 6:        -0.32893908        -0.00771859         0.03369177  

Iteration:    2   Subspace Size:   30
Root: 1:        -0.47051331        -0.00019676         0.00176152  
Root: 2:        -0.44865635        -0.00014801         0.00212634  
Root: 3:        -0.43142632        -0.00027532         0.00270323  
Root: 4:        -0.38328188        -0.00035631         0.00333894  
Root: 5:        -0.36557382        -0.00138416         0.00699978  
Root: 6:        -0.33186078        -0.00292169         0.01156857  

Iteration:    3   Subspace Size:   36
Root: 1:        -0.47051779        -0.00000448         0.00032302  
Root: 2:        -0.44866304        -0.00000669         0.00039775  
Root: 3:        -0.43143753        -0.00001121         0.00053025  
Root: 4:        -0.38330140        -0.00001953         0.00092568  
Root: 5:        -0.36567347        -0.00009965         0.00255751  
Root: 6:        -0.33216389        -0.00030311         0.00459844  

Iteration:    4   Subspace Size:   42
Root: 1:        -0.47051791        -0.00000012         0.00006236  Converged
Root: 2:        -0.44866327        -0.00000023         0.00007491  Converged
Root: 3:        -0.43143794        -0.00000041         0.00009870  Converged
Root: 4:        -0.38330267        -0.00000127         0.00025213  
Root: 5:        -0.36568741        -0.00001394         0.00082944  
Root: 6:        -0.33221092        -0.00004703         0.00176112  

Iteration:    5   Subspace Size:   45
Root: 1:        -0.47051791        -0.00000000         0.00005986  Converged
Root: 2:        -0.44866328        -0.00000000         0.00006252  Converged
Root: 3:        -0.43143794        -0.00000000         0.00008350  Converged
Root: 4:        -0.38330277        -0.00000010         0.00006576  Converged
Root: 5:        -0.36568859        -0.00000118         0.00019984  
Root: 6:        -0.33221776        -0.00000684         0.00057369  

Iteration:    6   Subspace Size:   47
Root: 1:        -0.47051791        -0.00000000         0.00006002  Converged
Root: 2:        -0.44866328        -0.00000000         0.00006170  Converged
Root: 3:        -0.43143794        -0.00000000         0.00008351  Converged
Root: 4:        -0.38330277        -0.00000000         0.00006325  Converged
Root: 5:        -0.36568865        -0.00000006         0.00004757  Converged
Root: 6:        -0.33221834        -0.00000058         0.00018188  

Iteration:    7   Subspace Size:   48
Root: 1:        -0.47051791        -0.00000000         0.00006001  Converged
Root: 2:        -0.44866328        -0.00000000         0.00006153  Converged
Root: 3:        -0.43143794        -0.00000000         0.00008220  Converged
Root: 4:        -0.38330277        -0.00000000         0.00006141  Converged
Root: 5:        -0.36568865        -0.00000000         0.00004723  Converged
Root: 6:        -0.33221839        -0.00000005         0.00006403  Converged

Davidson converged in 7 iterations
48 sigma vectors were formed

  Root   Mult.   Total Energy (a.u.)   Ex. Energy (a.u.)     Ex. Energy (eV)     Ex. Energy (nm)        Osc. (a.u.)  
-------------------------------------------------------------------------------------------------------------------
     1  singlet       -422.49521776
     2  singlet       -422.47336313          0.02185463          0.59469465       2084.83832712          0.01025350
     3  singlet       -422.45613780          0.03907996          1.06341972       1165.90108546          0.04040880
     4  singlet       -422.40800263          0.08721514          2.37324425        522.42503463          0.00243270
     5  singlet       -422.39038851          0.10482926          2.85254876        434.64365032          0.04905555
     6  singlet       -422.35691825          0.13829952          3.76332070        329.45430529          0.12195635

Singlet  1: Largest CI coefficients:
  35  &  35 : closed :   0.601307
  35  &  36 :  open  :  -0.520600
  36  &  35 :  open  :  -0.520600
  36  &  36 : closed :  -0.161250

Singlet  2: Largest CI coefficients:
  36  &  36 : closed :  -0.697777
  35  &  35 : closed :   0.411120
  35  &  36 :  open  :   0.347151
  36  &  35 :  open  :   0.347151
  34  &  36 :  open  :   0.201853
  36  &  34 :  open  :   0.201853

Singlet  3: Largest CI coefficients:
  35  &  35 : closed :  -0.623366
  36  &  36 : closed :  -0.567335
  35  &  36 :  open  :  -0.223843
  36  &  35 :  open  :  -0.223843
  34  &  35 :  open  :  -0.201874
  35  &  34 :  open  :  -0.201874
  33  &  36 :  open  :   0.118114
  36  &  33 :  open  :   0.118114
  34  &  34 : closed :   0.103702
  32  &  36 :  open  :   0.102656
  36  &  32 :  open  :   0.102656

Singlet  4: Largest CI coefficients:
  34  &  36 :  open  :  -0.555621
  36  &  34 :  open  :  -0.555621
  36  &  36 : closed :  -0.314710
  32  &  36 :  open  :  -0.259790
  36  &  32 :  open  :  -0.259790
  33  &  36 :  open  :  -0.185028
  36  &  33 :  open  :  -0.185028
  34  &  35 :  open  :   0.111796
  35  &  34 :  open  :   0.111796

Singlet  5: Largest CI coefficients:
  34  &  35 :  open  :  -0.626269
  35  &  34 :  open  :  -0.626269
  34  &  36 :  open  :  -0.176816
  36  &  34 :  open  :  -0.176816
  35  &  35 : closed :   0.142380
  36  &  36 : closed :   0.133893
  32  &  35 :  open  :  -0.113779
  35  &  32 :  open  :  -0.113779

Singlet  6: Largest CI coefficients:
  33  &  35 :  open  :  -0.629578
  35  &  33 :  open  :  -0.629578
  34  &  34 : closed :  -0.171668
  32  &  36 :  open  :   0.128717
  36  &  32 :  open  :   0.128717
  33  &  33 : closed :   0.119262
  32  &  35 :  open  :   0.119216
  35  &  32 :  open  :   0.119216
  33  &  36 :  open  :  -0.117032
  36  &  33 :  open  :  -0.117032

Singlet state dipole moments:

  Root       Dx         Dy         Dz         |D|  (Debye)
------------------------------------------------------------
     1    -0.5390     0.6511    -0.8259     1.1818
     2    -1.9376     0.6473     1.0351     2.2902
     3    -4.4989    -0.9885     0.4435     4.6275
     4    -0.8812     0.8287    -0.5693     1.3369
     5    -3.3318    -2.7712    -0.4551     4.3575
     6     0.7642    -0.8215    -0.5343     1.2428

Transition dipole moments between singlet states:

    Transition       Tx         Ty         Tz         |T| (a.u.)
------------------------------------------------------------------
     1 ->    2    -0.7707    -0.3286     0.0423     0.8389
     1 ->    3    -1.2060     0.0198     0.3103     1.2454
     1 ->    4     0.0272     0.1056     0.1731     0.2045
     1 ->    5    -0.1049     0.8200    -0.1364     0.8378
     1 ->    6    -1.1346    -0.1358    -0.1303     1.1501
     2 ->    3     0.7854     0.7645     0.2285     1.1196
     2 ->    4    -0.2413     0.9177     0.2330     0.9771
     2 ->    5    -0.6906    -0.1432    -0.1485     0.7207
     2 ->    6     0.0673    -0.3013    -0.0722     0.3171
     3 ->    4    -0.1041     0.6051     0.3243     0.6944
     3 ->    5     1.8530     0.3262    -0.1270     1.8857
     3 ->    6    -0.6662     0.7857    -0.0530     1.0315
     4 ->    5    -0.8322    -0.2149     0.2347     0.8910
     4 ->    6    -0.1868     0.3069     0.0999     0.3729
     5 ->    6    -0.8481     0.0624    -0.2357     0.8825

Magnetic transition dipole moments and rotational strengths:

 Transition      Lx         Ly         Lz       R(len)     R(vel) (a.u.)
------------------------------------------------------------------------
 1 ->    2    -0.0027    -0.3382     1.3154    -0.1689     0.0739
 1 ->    3    -0.0624    -0.0748    -0.6039     0.1136    -0.0037
 1 ->    4     0.2302     0.0318     0.8616    -0.1587    -0.0007
 1 ->    5    -0.0583    -0.0230    -0.5857    -0.0672     0.0034
 1 ->    6    -0.1869    -0.0210    -0.0058    -0.2157     0.0725

Electric transition quadrupole moments (Cartesian):

 Transition      Qxy        Qxz        Qyz        Qxx        Qyy        Qzz       norm (a.u.)
----------------------------------------------------------------------------------------------
 1 ->    2     0.8045    -0.5782     0.0229     1.9397    -0.8638    -0.0642     2.3441
 1 ->    3     0.8965    -1.8484    -0.1391     2.4813     0.0895     0.2674     3.2366
 1 ->    4     0.0214    -0.4452    -0.3617     1.7124    -0.4840     0.2073     1.8812
 1 ->    5    -0.8210     0.6562     0.2356    -1.4247     1.2468    -0.2253     2.1898
 1 ->    6    -1.4538    -0.0639     0.2852    -2.3957     0.8661    -0.0631     2.9483


Building Xtilde...

Building Z-vector RHS...

 Generating 2nd functional diffs
Solving CPSCF equations
Using DIIS solver

 Iter         Residual      
------  --------------------
    1      1.059830646847
    2      1.427771301051
    3      0.158217815614
    4      0.021235361617
    5      0.006671319403
    6      0.003380924802
    7      0.001589937317
    8      0.000369742230
    9      0.000217115109
   10      0.000053407145

CPSCF converged

Building X...

 Generating 2nd functional diffs
 Generating 2nd functional diffs
Building Xtilde...

Building Z-vector RHS...

 Generating 2nd functional diffs
Solving CPSCF equations
Using DIIS solver

 Iter         Residual      
------  --------------------
    1      1.997730416352
    2      3.082834373366
    3      0.120975198808
    4      0.019577098587
    5      0.018050200631
    6      0.004985916400
    7      0.002079462578
    8      0.000582473477
    9      0.000302215108
   10      0.000090297832

CPSCF converged

Building X...

 Generating 2nd functional diffs
 Generating 2nd functional diffs
Building Xtilde...

Building Z-vector RHS...

 Generating 2nd functional diffs
Solving CPSCF equations
Using DIIS solver

 Iter         Residual      
------  --------------------
    1      1.206774193556
    2      1.770476768241
    3      0.095453968530
    4      0.010655926650
    5      0.007591735432
    6      0.002365828879
    7      0.000764656572
    8      0.000335850000
    9      0.000152606919
   10      0.000042719657

CPSCF converged

Building X...

 Generating 2nd functional diffs
 Generating 2nd functional diffs
Lower state energy:      -422.4733631334
Upper state energy:      -422.4561378010
Energy difference:          0.0172253325
 Energy calculation finished, energy:  0.000000000E+00

Converting Cartesians to HDLC

Converting Cartesians to HDLC

Converting Cartesians to HDLC
 in dlf_makehessian...
Updating Hessian with the BFGS update, No    16
Testing convergence  in cycle   17
    Energy  0.0000E+00 Target: 1.0000E-04 converged?  yes
  Max step  1.2428E+00 Target: 4.0000E-03 converged?   no
  RMS step  2.0792E-01 Target: 2.6667E-03 converged?   no
  Max grad  1.0151E-01 Target: 1.0000E-03 converged?   no
  RMS grad  2.2847E-02 Target: 6.6667E-04 converged?   no

Converting HDLC to Cartesians
DFTD Energy:    -0.0272274 hartree
Setting up the DFT grid...
| time to set the grid = 0.01 s
DFT grid points: 50653 (2814 points/atom)

                      *** Start SCF Iterations ***

 Iter     DIIS Error       Energy change      Electrons        XC Energy           Energy        Time(s)
----------------------------------------------------------------------------------------------------------
Initial temperature is 5000.000000
| Skip purify step
|    1     0.0563108362    -422.1885693528    69.9823146890   -31.3753153867    -422.1885693528     0.33  
|    2     0.0691992721      +7.1196591277    69.9998261450   -30.6251394280    -415.0689102252     0.32  
|    3     0.0148749562      -0.2100699116    69.9998400042   -30.7325432469    -415.2789801368     0.32  
|    4     0.0083423120      -0.0087391100    69.9998394786   -30.7929155546    -415.2877192468     0.31  
|    5     0.0038418305      -0.0016719981    69.9998433795   -30.7887752433    -415.2893912450     0.29  
|    6     0.0009864714      -0.0002926347    69.9998430293   -30.7914016540    -415.2896838797     0.29  
|    7     0.0003392217      -0.0000376908    69.9998430332   -30.7916607340    -415.2897215704     0.27  
|    8     0.0001794736      -0.0000068888    69.9998431765   -30.7918029989    -415.2897284592     0.27  
|    9     0.0000664960      -0.0000013545    69.9998432196   -30.7915237153    -415.2897298137     0.34  
|   10     0.0000133813      -0.0000002360    69.9998432116   -30.7915543960    -415.2897300497     0.26  
|   11     0.0000083524      -0.0000000139    69.9998432101   -30.7915719236    -415.2897300637     0.25  
----------------------------------------------------------------------------------------------------------
FINAL ENERGY: -415.2897300637 a.u.
Fractional Occupation Entropy: 0.0000000000
Mermin Free Energy:            -415.2897300637
DISPERSION CONTRIBUTION TO ENERGY: -0.0272274405 a.u.
HOMO-LUMO GAP: 1.059 eV
CENTER OF MASS: {-0.027038, 0.065641, -0.000521} ANGS
DIPOLE MOMENT: {3.561307, 0.625535, 0.327494} (|D| = 3.630627) DEBYE
Writing out molden info

Running Mulliken population analysis...


  Restricted hh-TDA Parameters
--------------------------------------------
Number of occupied orbitals:            36
Number of virtual orbitals:            120
Number of molecular orbitals:          156
Number of basis functions:             166
Multiplicity of target state:      singlet

 Generating 2nd functional diffs
Reference energy:             -422.0307894312
Number of electrons:            71.9998387307
XC energy:                     -31.9224494467

      Davidson Diagonalization Parameters
-----------------------------------------------
Number of roots to find:                    6
Number of guess vectors:                   18
Maximum subspace size:                     60
Number of vectors to save:                  6
Collapse vectors per root:                  2
Number of CSFs:                           666
Maximum Davidson iterations:              100
Residual convergence:                 1.0e-04
Orthogonality tolerance:              1.0e-12
Use incremental sigma vectors:             No

Davidson memory usage: 760.85 kB

Guess Vectors:
  36 &  36 : closed :    -0.574949
  36 &  35 :  open  :    -0.570729
  35 &  35 : closed :    -0.566510
  36 &  34 :  open  :    -0.500972
  35 &  34 :  open  :    -0.496752
  36 &  33 :  open  :    -0.439657
  35 &  33 :  open  :    -0.435438
  34 &  34 : closed :    -0.426995
  36 &  32 :  open  :    -0.412020
  35 &  32 :  open  :    -0.407801
  36 &  31 :  open  :    -0.374322
  35 &  31 :  open  :    -0.370103
  34 &  33 :  open  :    -0.365680
  34 &  32 :  open  :    -0.338043
  36 &  29 :  open  :    -0.314967
  36 &  30 :  open  :    -0.311981
  35 &  29 :  open  :    -0.310747
  35 &  30 :  open  :    -0.307762

  Root           Eigenvalue       Energy Change        Residual
-------------------------------------------------------------------
Iteration:    0   Subspace Size:   18
Root: 1:        -0.46520113        -0.46520113         0.04452513  
Root: 2:        -0.44972829        -0.44972829         0.03504319  
Root: 3:        -0.42219240        -0.42219240         0.07018817  
Root: 4:        -0.37771546        -0.37771546         0.04810561  
Root: 5:        -0.35585889        -0.35585889         0.06905821  
Root: 6:        -0.31794289        -0.31794289         0.05638822  

Iteration:    1   Subspace Size:   24
Root: 1:        -0.47020572        -0.00500459         0.00866595  
Root: 2:        -0.45205648        -0.00232819         0.00853297  
Root: 3:        -0.43157768        -0.00938527         0.01507066  
Root: 4:        -0.38372900        -0.00601354         0.01480519  
Root: 5:        -0.36761301        -0.01175412         0.02201215  
Root: 6:        -0.32476118        -0.00681830         0.03776496  

Iteration:    2   Subspace Size:   30
Root: 1:        -0.47032992        -0.00012420         0.00166664  
Root: 2:        -0.45218162        -0.00012514         0.00184149  
Root: 3:        -0.43201145        -0.00043377         0.00330774  
Root: 4:        -0.38419748        -0.00046848         0.00382560  
Root: 5:        -0.36874867        -0.00113566         0.00687484  
Root: 6:        -0.32829330        -0.00353212         0.01397304  

Iteration:    3   Subspace Size:   36
Root: 1:        -0.47033340        -0.00000348         0.00033301  
Root: 2:        -0.45218657        -0.00000495         0.00034283  
Root: 3:        -0.43202936        -0.00001791         0.00068037  
Root: 4:        -0.38422220        -0.00002472         0.00098789  
Root: 5:        -0.36884498        -0.00009631         0.00213660  
Root: 6:        -0.32874437        -0.00045107         0.00495541  

Iteration:    4   Subspace Size:   42
Root: 1:        -0.47033352        -0.00000011         0.00006399  Converged
Root: 2:        -0.45218672        -0.00000015         0.00007329  Converged
Root: 3:        -0.43203011        -0.00000074         0.00015056  
Root: 4:        -0.38422395        -0.00000175         0.00027105  
Root: 5:        -0.36885400        -0.00000902         0.00063611  
Root: 6:        -0.32880081        -0.00005644         0.00203994  

Iteration:    5   Subspace Size:   46
Root: 1:        -0.47033352        -0.00000000         0.00006159  Converged
Root: 2:        -0.45218673        -0.00000000         0.00005696  Converged
Root: 3:        -0.43203014        -0.00000004         0.00003146  Converged
Root: 4:        -0.38422405        -0.00000010         0.00006611  Converged
Root: 5:        -0.36885472        -0.00000072         0.00018253  
Root: 6:        -0.32880946        -0.00000865         0.00071567  

Iteration:    6   Subspace Size:   48
Root: 1:        -0.47033352        -0.00000000         0.00006107  Converged
Root: 2:        -0.45218673        -0.00000000         0.00005675  Converged
Root: 3:        -0.43203014        -0.00000000         0.00002672  Converged
Root: 4:        -0.38422406        -0.00000000         0.00005068  Converged
Root: 5:        -0.36885477        -0.00000006         0.00004691  Converged
Root: 6:        -0.32881040        -0.00000094         0.00026380  

Iteration:    7   Subspace Size:   49
Root: 1:        -0.47033352        -0.00000000         0.00006014  Converged
Root: 2:        -0.45218673        -0.00000000         0.00005459  Converged
Root: 3:        -0.43203014        -0.00000000         0.00002673  Converged
Root: 4:        -0.38422406        -0.00000000         0.00005069  Converged
Root: 5:        -0.36885477        -0.00000000         0.00004615  Converged
Root: 6:        -0.32881052        -0.00000012         0.00007489  Converged

Davidson converged in 7 iterations
49 sigma vectors were formed

  Root   Mult.   Total Energy (a.u.)   Ex. Energy (a.u.)     Ex. Energy (eV)     Ex. Energy (nm)        Osc. (a.u.)  
-------------------------------------------------------------------------------------------------------------------
     1  singlet       -422.50112295
     2  singlet       -422.48297616          0.01814679          0.49379921       2510.82258565          0.00081211
     3  singlet       -422.46281958          0.03830337          1.04228760       1189.53944010          0.02130567
     4  singlet       -422.41501349          0.08610946          2.34315724        529.13316559          0.07782236
     5  singlet       -422.39964421          0.10147874          2.76137659        448.99424806          0.06852958
     6  singlet       -422.35959995          0.14152300          3.85103605        321.95029914          0.18727518

Singlet  1: Largest CI coefficients:
  36  &  36 : closed :   0.786942
  35  &  35 : closed :  -0.317908
  35  &  36 :  open  :   0.261896
  36  &  35 :  open  :   0.261896
  33  &  36 :  open  :  -0.155995
  36  &  33 :  open  :  -0.155995
  34  &  36 :  open  :  -0.100491
  36  &  34 :  open  :  -0.100491

Singlet  2: Largest CI coefficients:
  35  &  36 :  open  :   0.607993
  36  &  35 :  open  :   0.607993
  36  &  36 : closed :  -0.385314
  34  &  36 :  open  :   0.204633
  36  &  34 :  open  :   0.204633

Singlet  3: Largest CI coefficients:
  35  &  35 : closed :  -0.907991
  36  &  36 : closed :  -0.258281

Singlet  4: Largest CI coefficients:
  34  &  36 :  open  :   0.597711
  36  &  34 :  open  :   0.597711
  36  &  36 : closed :   0.286526
  32  &  36 :  open  :   0.219711
  36  &  32 :  open  :   0.219711
  33  &  36 :  open  :   0.136463
  36  &  33 :  open  :   0.136463

Singlet  5: Largest CI coefficients:
  34  &  35 :  open  :  -0.613620
  35  &  34 :  open  :  -0.613620
  33  &  36 :  open  :   0.194880
  36  &  33 :  open  :   0.194880
  36  &  36 : closed :   0.182663
  32  &  35 :  open  :  -0.138727
  35  &  32 :  open  :  -0.138727

Singlet  6: Largest CI coefficients:
  33  &  35 :  open  :  -0.482987
  35  &  33 :  open  :  -0.482987
  33  &  36 :  open  :  -0.360810
  36  &  33 :  open  :  -0.360810
  34  &  34 : closed :  -0.242215
  34  &  35 :  open  :  -0.145503
  35  &  34 :  open  :  -0.145503
  32  &  36 :  open  :   0.134700
  36  &  32 :  open  :   0.134700
  33  &  33 : closed :   0.115769
  31  &  36 :  open  :   0.100357
  36  &  31 :  open  :   0.100357

Singlet state dipole moments:

  Root       Dx         Dy         Dz         |D|  (Debye)
------------------------------------------------------------
     1    -4.6984    -0.0434     0.5285     4.7282
     2    -0.2131     0.6902     0.5348     0.8987
     3    -1.9729    -1.0129    -0.8759     2.3844
     4    -2.3452     0.4569     0.2625     2.4037
     5    -1.2220    -1.9202    -0.8242     2.4207
     6    -0.2025    -1.0970    -0.4240     1.1934

Transition dipole moments between singlet states:

    Transition       Tx         Ty         Tz         |T| (a.u.)
------------------------------------------------------------------
     1 ->    2    -0.1418    -0.0747    -0.2035     0.2591
     1 ->    3     0.8765    -0.0396    -0.2541     0.9134
     1 ->    4     0.2521     1.1070     0.2580     1.1643
     1 ->    5    -0.8835    -0.4193     0.2380     1.0065
     1 ->    6     1.3916    -0.2184     0.0236     1.4089
     2 ->    3     1.1484     0.5027     0.0073     1.2536
     2 ->    4     0.4193    -0.6814    -0.1073     0.8072
     2 ->    5    -0.2312    -0.4885    -0.1474     0.5602
     2 ->    6     0.4602    -0.5693    -0.0120     0.7321
     3 ->    4    -0.4887    -0.3029    -0.1262     0.5886
     3 ->    5     1.4542    -0.1443     0.0407     1.4619
     3 ->    6    -0.1268     0.5667     0.0225     0.5812
     4 ->    5     0.6914     0.4116    -0.0895     0.8096
     4 ->    6     0.9938    -0.1999     0.0695     1.0161
     5 ->    6    -0.5476    -0.0813    -0.2629     0.6129

Magnetic transition dipole moments and rotational strengths:

 Transition      Lx         Ly         Lz       R(len)     R(vel) (a.u.)
------------------------------------------------------------------------
 1 ->    2     0.0624     0.2842    -1.3162    -0.2378     0.0912
 1 ->    3     0.0318     0.0331     0.6689     0.1434    -0.0042
 1 ->    4     0.0664     0.0244     0.3822    -0.1424     0.0213
 1 ->    5     0.0075    -0.0705     0.3250    -0.1003     0.0092
 1 ->    6     0.1099     0.0273    -0.1398    -0.1437     0.0479

Electric transition quadrupole moments (Cartesian):

 Transition      Qxy        Qxz        Qyz        Qxx        Qyy        Qzz       norm (a.u.)
----------------------------------------------------------------------------------------------
 1 ->    2     0.3614     0.6076     0.3448    -1.3861     0.3308    -0.2722     1.6503
 1 ->    3    -0.8891     1.3391     0.1317    -2.3400    -0.0104    -0.1563     2.8462
 1 ->    4    -1.3751    -0.5843    -0.4188     2.7152    -0.0601     0.3720     3.1500
 1 ->    5     0.3800    -1.2683    -0.3399     3.0554    -1.3816     0.2222     3.6280
 1 ->    6     1.6283     0.3271    -0.0547     2.0005    -0.4210    -0.0156     2.6346


Building Xtilde...

Building Z-vector RHS...

 Generating 2nd functional diffs
Solving CPSCF equations
Using DIIS solver

 Iter         Residual      
------  --------------------
    1      0.929263767022
    2      1.292018159966
    3      0.133208607299
    4      0.015780000561
    5      0.007041448162
    6      0.003085810523
    7      0.001113498775
    8      0.000512077471
    9      0.000202159228
   10      0.000049783092

CPSCF converged

Building X...

 Generating 2nd functional diffs
 Generating 2nd functional diffs
Building Xtilde...

Building Z-vector RHS...

 Generating 2nd functional diffs
Solving CPSCF equations
Using DIIS solver

 Iter         Residual      
------  --------------------
    1      1.985501750178
    2      3.018072188413
    3      0.118212085115
    4      0.023610349213
    5      0.008730643761
    6      0.004663761830
    7      0.001706134642
    8      0.000647365139
    9      0.000240897606
   10      0.000078397482

CPSCF converged

Building X...

 Generating 2nd functional diffs
 Generating 2nd functional diffs
Building Xtilde...

Building Z-vector RHS...

 Generating 2nd functional diffs
Solving CPSCF equations
Using DIIS solver

 Iter         Residual      
------  --------------------
    1      0.893103129062
    2      1.317987480761
    3      0.083793585542
    4      0.006133184257
    5      0.004589079668
    6      0.001078514194
    7      0.000575051146
    8      0.000196897455
    9      0.000104469725
   10      0.000032031100

CPSCF converged

Building X...

 Generating 2nd functional diffs
 Generating 2nd functional diffs
Lower state energy:      -422.4829761569
Upper state energy:      -422.4628195757
Energy difference:          0.0201565812
 Energy calculation finished, energy:  0.000000000E+00

Converting Cartesians to HDLC

Converting Cartesians to HDLC

Converting Cartesians to HDLC
 in dlf_makehessian...
Updating Hessian with the BFGS update, No    17
Testing convergence  in cycle   18
    Energy  0.0000E+00 Target: 1.0000E-04 converged?  yes
  Max step  1.2804E+00 Target: 4.0000E-03 converged?   no
  RMS step  2.1383E-01 Target: 2.6667E-03 converged?   no
  Max grad  2.0157E-02 Target: 1.0000E-03 converged?   no
  RMS grad  6.2893E-03 Target: 6.6667E-04 converged?   no

Converting HDLC to Cartesians
DFTD Energy:    -0.0272906 hartree
Setting up the DFT grid...
| time to set the grid = 0.01 s
DFT grid points: 50653 (2814 points/atom)

                      *** Start SCF Iterations ***

 Iter     DIIS Error       Energy change      Electrons        XC Energy           Energy        Time(s)
----------------------------------------------------------------------------------------------------------
Initial temperature is 5000.000000
| Skip purify step
|    1     0.0594943170    -422.1498626458    69.9142685809   -31.3397920523    -422.1498626458     0.34  
|    2     0.0782548617      +7.1412108068    69.9998549927   -30.6578592553    -415.0086518390     0.33  
|    3     0.0160804374      -0.2590981175    69.9998425035   -30.7264807844    -415.2677499564     0.32  
|    4     0.0091542515      -0.0119667167    69.9998379417   -30.7887064108    -415.2797166731     0.31  
|    5     0.0038770118      -0.0029118265    69.9998352760   -30.7813388399    -415.2826284996     0.30  
|    6     0.0014947489      -0.0004318309    69.9998348091   -30.7849409349    -415.2830603305     0.29  
|    7     0.0004957589      -0.0000740886    69.9998336153   -30.7850327795    -415.2831344191     0.29  
|    8     0.0002162889      -0.0000169020    69.9998330295   -30.7853717755    -415.2831513211     0.28  
|    9     0.0000743685      -0.0000036626    69.9998326901   -30.7850689579    -415.2831549837     0.34  
|   10     0.0000238038      -0.0000005940    69.9998325312   -30.7850975517    -415.2831555777     0.27  
|   11     0.0000086663      -0.0000000351    69.9998324906   -30.7851312632    -415.2831556128     0.26  
----------------------------------------------------------------------------------------------------------
FINAL ENERGY: -415.2831556128 a.u.
Fractional Occupation Entropy: 0.0000000000
Mermin Free Energy:            -415.2831556128
DISPERSION CONTRIBUTION TO ENERGY: -0.0272905738 a.u.
HOMO-LUMO GAP: 0.618 eV
CENTER OF MASS: {-0.032751, 0.078096, -0.028721} ANGS
DIPOLE MOMENT: {3.592953, 0.634249, 0.425381} (|D| = 3.673218) DEBYE
Writing out molden info

Running Mulliken population analysis...


  Restricted hh-TDA Parameters
--------------------------------------------
Number of occupied orbitals:            36
Number of virtual orbitals:            120
Number of molecular orbitals:          156
Number of basis functions:             166
Multiplicity of target state:      singlet

 Generating 2nd functional diffs
Reference energy:             -422.0253246244
Number of electrons:            71.9998277043
XC energy:                     -31.9157691842

      Davidson Diagonalization Parameters
-----------------------------------------------
Number of roots to find:                    6
Number of guess vectors:                   18
Maximum subspace size:                     60
Number of vectors to save:                  6
Collapse vectors per root:                  2
Number of CSFs:                           666
Maximum Davidson iterations:              100
Residual convergence:                 1.0e-04
Orthogonality tolerance:              1.0e-12
Use incremental sigma vectors:             No

Davidson memory usage: 760.85 kB

Guess Vectors:
  35 &  35 : closed :    -0.585497
  36 &  35 :  open  :    -0.570904
  36 &  36 : closed :    -0.556312
  35 &  34 :  open  :    -0.501974
  36 &  34 :  open  :    -0.487381
  35 &  33 :  open  :    -0.442926
  36 &  33 :  open  :    -0.428333
  35 &  32 :  open  :    -0.424990
  34 &  34 : closed :    -0.418451
  36 &  32 :  open  :    -0.410397
  35 &  31 :  open  :    -0.377965
  36 &  31 :  open  :    -0.363372
  34 &  33 :  open  :    -0.359403
  34 &  32 :  open  :    -0.341467
  35 &  29 :  open  :    -0.323515
  36 &  29 :  open  :    -0.308923
  35 &  30 :  open  :    -0.307835
  35 &  28 :  open  :    -0.305912

  Root           Eigenvalue       Energy Change        Residual
-------------------------------------------------------------------
Iteration:    0   Subspace Size:   18
Root: 1:        -0.46469267        -0.46469267         0.04801394  
Root: 2:        -0.44482828        -0.44482828         0.04264117  
Root: 3:        -0.42247844        -0.42247844         0.06398242  
Root: 4:        -0.37800017        -0.37800017         0.04518514  
Root: 5:        -0.35206531        -0.35206531         0.06908372  
Root: 6:        -0.32084785        -0.32084785         0.05717063  

Iteration:    1   Subspace Size:   24
Root: 1:        -0.47008678        -0.00539411         0.01041881  
Root: 2:        -0.44829237        -0.00346409         0.00914764  
Root: 3:        -0.43054950        -0.00807106         0.01233214  
Root: 4:        -0.38327592        -0.00527575         0.01282414  
Root: 5:        -0.36350861        -0.01144330         0.02412787  
Root: 6:        -0.32849921        -0.00765136         0.03403587  

Iteration:    2   Subspace Size:   30
Root: 1:        -0.47028058        -0.00019380         0.00176407  
Root: 2:        -0.44844031        -0.00014794         0.00211340  
Root: 3:        -0.43082362        -0.00027412         0.00268121  
Root: 4:        -0.38363033        -0.00035441         0.00333595  
Root: 5:        -0.36489523        -0.00138662         0.00703798  
Root: 6:        -0.33149571        -0.00299650         0.01158328  

Iteration:    3   Subspace Size:   36
Root: 1:        -0.47028510        -0.00000452         0.00032469  
Root: 2:        -0.44844690        -0.00000660         0.00039391  
Root: 3:        -0.43083462        -0.00001100         0.00052498  
Root: 4:        -0.38364992        -0.00001959         0.00092101  
Root: 5:        -0.36499633        -0.00010110         0.00258672  
Root: 6:        -0.33179965        -0.00030394         0.00450706  

Iteration:    4   Subspace Size:   42
Root: 1:        -0.47028522        -0.00000012         0.00006280  Converged
Root: 2:        -0.44844713        -0.00000022         0.00007543  Converged
Root: 3:        -0.43083502        -0.00000040         0.00009696  Converged
Root: 4:        -0.38365119        -0.00000127         0.00024821  
Root: 5:        -0.36501064        -0.00001431         0.00084589  
Root: 6:        -0.33184476        -0.00004511         0.00178079  

Iteration:    5   Subspace Size:   45
Root: 1:        -0.47028522        -0.00000000         0.00006048  Converged
Root: 2:        -0.44844713        -0.00000000         0.00006230  Converged
Root: 3:        -0.43083502        -0.00000000         0.00008282  Converged
Root: 4:        -0.38365128        -0.00000009         0.00006371  Converged
Root: 5:        -0.36501188        -0.00000124         0.00020538  
Root: 6:        -0.33185174        -0.00000698         0.00057207  

Iteration:    6   Subspace Size:   47
Root: 1:        -0.47028522        -0.00000000         0.00006061  Converged
Root: 2:        -0.44844713        -0.00000000         0.00006158  Converged
Root: 3:        -0.43083502        -0.00000000         0.00008283  Converged
Root: 4:        -0.38365128        -0.00000000         0.00006191  Converged
Root: 5:        -0.36501194        -0.00000006         0.00004937  Converged
Root: 6:        -0.33185232        -0.00000057         0.00018533  

Iteration:    7   Subspace Size:   48
Root: 1:        -0.47028522        -0.00000000         0.00006056  Converged
Root: 2:        -0.44844713        -0.00000000         0.00006145  Converged
Root: 3:        -0.43083502        -0.00000000         0.00008175  Converged
Root: 4:        -0.38365128        -0.00000000         0.00006010  Converged
Root: 5:        -0.36501194        -0.00000000         0.00004902  Converged
Root: 6:        -0.33185237        -0.00000006         0.00006591  Converged

Davidson converged in 7 iterations
48 sigma vectors were formed

  Root   Mult.   Total Energy (a.u.)   Ex. Energy (a.u.)     Ex. Energy (eV)     Ex. Energy (nm)        Osc. (a.u.)  
-------------------------------------------------------------------------------------------------------------------
     1  singlet       -422.49560984
     2  singlet       -422.47377176          0.02183809          0.59424444       2086.41786304          0.01043356
     3  singlet       -422.45615965          0.03945019          1.07349421       1154.95937972          0.04024197
     4  singlet       -422.40897591          0.08663394          2.35742895        525.92982925          0.00218143
     5  singlet       -422.39033657          0.10527328          2.86463114        432.81041947          0.04919437
     6  singlet       -422.35717700          0.13843284          3.76694869        329.13700385          0.11933871

Singlet  1: Largest CI coefficients:
  35  &  35 : closed :   0.582005
  35  &  36 :  open  :  -0.535402
  36  &  35 :  open  :  -0.535402
  36  &  36 : closed :  -0.134380

Singlet  2: Largest CI coefficients:
  36  &  36 : closed :   0.718368
  35  &  35 : closed :  -0.418739
  35  &  36 :  open  :  -0.320336
  36  &  35 :  open  :  -0.320336
  34  &  36 :  open  :  -0.202278
  36  &  34 :  open  :  -0.202278

Singlet  3: Largest CI coefficients:
  35  &  35 : closed :   0.635454
  36  &  36 : closed :   0.549115
  35  &  36 :  open  :   0.229476
  36  &  35 :  open  :   0.229476
  34  &  35 :  open  :   0.200870
  35  &  34 :  open  :   0.200870
  33  &  36 :  open  :  -0.118672
  36  &  33 :  open  :  -0.118672
  34  &  34 : closed :  -0.103719
  32  &  36 :  open  :  -0.101638
  36  &  32 :  open  :  -0.101638

Singlet  4: Largest CI coefficients:
  34  &  36 :  open  :   0.555589
  36  &  34 :  open  :   0.555589
  36  &  36 : closed :   0.317030
  32  &  36 :  open  :   0.260171
  36  &  32 :  open  :   0.260171
  33  &  36 :  open  :   0.187454
  36  &  33 :  open  :   0.187454
  34  &  35 :  open  :  -0.107766
  35  &  34 :  open  :  -0.107766

Singlet  5: Largest CI coefficients:
  34  &  35 :  open  :   0.628141
  35  &  34 :  open  :   0.628141
  34  &  36 :  open  :   0.170974
  36  &  34 :  open  :   0.170974
  35  &  35 : closed :  -0.144360
  36  &  36 : closed :  -0.128686
  32  &  35 :  open  :   0.113573
  35  &  32 :  open  :   0.113573

Singlet  6: Largest CI coefficients:
  33  &  35 :  open  :   0.631501
  35  &  33 :  open  :   0.631501
  34  &  34 : closed :   0.176639
  32  &  36 :  open  :  -0.125819
  36  &  32 :  open  :  -0.125819
  32  &  35 :  open  :  -0.120959
  35  &  32 :  open  :  -0.120959
  33  &  33 : closed :  -0.119331
  33  &  36 :  open  :   0.102563
  36  &  33 :  open  :   0.102563

Singlet state dipole moments:

  Root       Dx         Dy         Dz         |D|  (Debye)
------------------------------------------------------------
     1    -0.4577     0.6660    -0.8293     1.1579
     2    -1.9266     0.6948     1.0846     2.3175
     3    -4.5217    -1.0418     0.4329     4.6603
     4    -0.8864     0.8288    -0.5761     1.3433
     5    -3.3541    -2.7867    -0.4534     4.3842
     6     0.8383    -0.8187    -0.5440     1.2919

Transition dipole moments between singlet states:

    Transition       Tx         Ty         Tz         |T| (a.u.)
------------------------------------------------------------------
     1 ->    2     0.7779     0.3322    -0.0345     0.8466
     1 ->    3     1.1991    -0.0193    -0.3031     1.2370
     1 ->    4    -0.0305    -0.0855    -0.1718     0.1943
     1 ->    5     0.0989    -0.8206     0.1336     0.8372
     1 ->    6     1.1205     0.1436     0.1302     1.1371
     2 ->    3     0.7386     0.7539     0.2327     1.0808
     2 ->    4    -0.2331     0.9296     0.2458     0.9894
     2 ->    5    -0.6599    -0.1238    -0.1516     0.6883
     2 ->    6     0.0590    -0.2879    -0.0751     0.3033
     3 ->    4    -0.1139     0.5859     0.3265     0.6803
     3 ->    5     1.8607     0.3288    -0.1220     1.8934
     3 ->    6    -0.6695     0.7890    -0.0535     1.0361
     4 ->    5    -0.8246    -0.2006     0.2337     0.8802
     4 ->    6    -0.1766     0.3152     0.1040     0.3760
     5 ->    6    -0.8390     0.0558    -0.2363     0.8734

Magnetic transition dipole moments and rotational strengths:

 Transition      Lx         Ly         Lz       R(len)     R(vel) (a.u.)
------------------------------------------------------------------------
 1 ->    2     0.0037     0.3419    -1.3068    -0.1616     0.0719
 1 ->    3     0.0637     0.0705     0.6229     0.1138    -0.0030
 1 ->    4    -0.2355    -0.0320    -0.8770    -0.1606    -0.0010
 1 ->    5     0.0560     0.0226     0.5764    -0.0640     0.0033
 1 ->    6     0.1894     0.0206     0.0043    -0.2157     0.0727

Electric transition quadrupole moments (Cartesian):

 Transition      Qxy        Qxz        Qyz        Qxx        Qyy        Qzz       norm (a.u.)
----------------------------------------------------------------------------------------------
 1 ->    2    -0.8163     0.5621    -0.0427    -1.8730     0.8500     0.0657     2.2845
 1 ->    3    -0.8987     1.8215     0.1311    -2.4108    -0.1037    -0.2654     3.1680
 1 ->    4    -0.0567     0.4408     0.3628    -1.6865     0.4975    -0.2062     1.8611
 1 ->    5     0.8289    -0.6480    -0.2299     1.3808    -1.2353     0.2219     2.1545
 1 ->    6     1.4438     0.0681    -0.2859     2.3669    -0.8528     0.0606     2.9162


Building Xtilde...

Building Z-vector RHS...

 Generating 2nd functional diffs
Solving CPSCF equations
Using DIIS solver

 Iter         Residual      
------  --------------------
    1      1.049233648881
    2      1.401148157910
    3      0.159051423668
    4      0.021175755776
    5      0.006627079225
    6      0.003309629005
    7      0.001552104997
    8      0.000369060201
    9      0.000216091357
   10      0.000053444974

CPSCF converged

Building X...

 Generating 2nd functional diffs
 Generating 2nd functional diffs
Building Xtilde...

Building Z-vector RHS...

 Generating 2nd functional diffs
Solving CPSCF equations
Using DIIS solver

 Iter         Residual      
------  --------------------
    1      2.025837759849
    2      3.125964194758
    3      0.120418219511
    4      0.019570783811
    5      0.017938712209
    6      0.004921389199
    7      0.002064351426
    8      0.000583073876
    9      0.000300214550
   10      0.000089271805

CPSCF converged

Building X...

 Generating 2nd functional diffs
 Generating 2nd functional diffs
Building Xtilde...

Building Z-vector RHS...

 Generating 2nd functional diffs
Solving CPSCF equations
Using DIIS solver

 Iter         Residual      
------  --------------------
    1      1.179187884369
    2      1.727641930802
    3      0.094045618347
    4      0.010360508937
    5      0.007495719979
    6      0.002325355403
    7      0.000746107718
    8      0.000331542563
    9      0.000150763660
   10      0.000042069577

CPSCF converged

Building X...

 Generating 2nd functional diffs
 Generating 2nd functional diffs
Lower state energy:      -422.4737717570
Upper state energy:      -422.4561596486
Energy difference:          0.0176121084
 Energy calculation finished, energy:  0.000000000E+00

Converting Cartesians to HDLC

Converting Cartesians to HDLC

Converting Cartesians to HDLC
 in dlf_makehessian...
Updating Hessian with the BFGS update, No    18
Testing convergence  in cycle   19
    Energy  0.0000E+00 Target: 1.0000E-04 converged?  yes
  Max step  1.3445E+00 Target: 4.0000E-03 converged?   no
  RMS step  2.2084E-01 Target: 2.6667E-03 converged?   no
  Max grad  1.0022E-01 Target: 1.0000E-03 converged?   no
  RMS grad  2.2982E-02 Target: 6.6667E-04 converged?   no

Converting HDLC to Cartesians
DFTD Energy:    -0.0272106 hartree
Setting up the DFT grid...
| time to set the grid = 0.01 s
DFT grid points: 50657 (2814 points/atom)

                      *** Start SCF Iterations ***

 Iter     DIIS Error       Energy change      Electrons        XC Energy           Energy        Time(s)
----------------------------------------------------------------------------------------------------------
Initial temperature is 5000.000000
| Skip purify step
|    1     0.0598288803    -422.1867458321    69.9769862389   -31.3745355959    -422.1867458321     0.33  
|    2     0.0700833343      +7.1153136543    69.9998106454   -30.6248480503    -415.0714321779     0.33  
|    3     0.0142354968      -0.2093609294    69.9998262198   -30.7345977903    -415.2807931072     0.32  
|    4     0.0085735204      -0.0078082898    69.9998261618   -30.7938923499    -415.2886013971     0.31  
|    5     0.0038938951      -0.0016448492    69.9998299263   -30.7890999765    -415.2902462463     0.30  
|    6     0.0009435934      -0.0003041487    69.9998296258   -30.7912855063    -415.2905503950     0.29  
|    7     0.0003292082      -0.0000377744    69.9998296074   -30.7916738552    -415.2905881694     0.28  
|    8     0.0001572845      -0.0000064516    69.9998297578   -30.7917673524    -415.2905946209     0.27  
|    9     0.0000601928      -0.0000013076    69.9998297953   -30.7915217851    -415.2905959285     0.34  
|   10     0.0000141039      -0.0000002183    69.9998297872   -30.7915437981    -415.2905961468     0.26  
|   11     0.0000066711      -0.0000000151    69.9998297861   -30.7915656754    -415.2905961619     0.25  
----------------------------------------------------------------------------------------------------------
FINAL ENERGY: -415.2905961619 a.u.
Fractional Occupation Entropy: 0.0000000000
Mermin Free Energy:            -415.2905961619
DISPERSION CONTRIBUTION TO ENERGY: -0.0272105811 a.u.
HOMO-LUMO GAP: 1.066 eV
CENTER OF MASS: {-0.025604, 0.065616, 0.000003} ANGS
DIPOLE MOMENT: {3.551162, 0.627752, 0.320255} (|D| = 3.620412) DEBYE
Writing out molden info

Running Mulliken population analysis...


  Restricted hh-TDA Parameters
--------------------------------------------
Number of occupied orbitals:            36
Number of virtual orbitals:            120
Number of molecular orbitals:          156
Number of basis functions:             166
Multiplicity of target state:      singlet

 Generating 2nd functional diffs
Reference energy:             -422.0318101873
Number of electrons:            71.9998249225
XC energy:                     -31.9224430072

      Davidson Diagonalization Parameters
-----------------------------------------------
Number of roots to find:                    6
Number of guess vectors:                   18
Maximum subspace size:                     60
Number of vectors to save:                  6
Collapse vectors per root:                  2
Number of CSFs:                           666
Maximum Davidson iterations:              100
Residual convergence:                 1.0e-04
Orthogonality tolerance:              1.0e-12
Use incremental sigma vectors:             No

Davidson memory usage: 760.85 kB

Guess Vectors:
  36 &  36 : closed :    -0.573808
  36 &  35 :  open  :    -0.569720
  35 &  35 : closed :    -0.565632
  36 &  34 :  open  :    -0.500520
  35 &  34 :  open  :    -0.496432
  36 &  33 :  open  :    -0.439561
  35 &  33 :  open  :    -0.435473
  34 &  34 : closed :    -0.427232
  36 &  32 :  open  :    -0.411031
  35 &  32 :  open  :    -0.406943
  36 &  31 :  open  :    -0.373462
  35 &  31 :  open  :    -0.369374
  34 &  33 :  open  :    -0.366273
  34 &  32 :  open  :    -0.337743
  36 &  29 :  open  :    -0.314441
  36 &  30 :  open  :    -0.310896
  35 &  29 :  open  :    -0.310353
  35 &  30 :  open  :    -0.306808

  Root           Eigenvalue       Energy Change        Residual
-------------------------------------------------------------------
Iteration:    0   Subspace Size:   18
Root: 1:        -0.46392225        -0.46392225         0.04451641  
Root: 2:        -0.44983678        -0.44983678         0.03483804  
Root: 3:        -0.42140980        -0.42140980         0.06991137  
Root: 4:        -0.37750280        -0.37750280         0.04804153  
Root: 5:        -0.35513420        -0.35513420         0.06917376  
Root: 6:        -0.31709652        -0.31709652         0.05613269  

Iteration:    1   Subspace Size:   24
Root: 1:        -0.46893978        -0.00501753         0.00873939  
Root: 2:        -0.45212012        -0.00228334         0.00843729  
Root: 3:        -0.43075644        -0.00934664         0.01515529  
Root: 4:        -0.38349915        -0.00599634         0.01463750  
Root: 5:        -0.36697963        -0.01184543         0.02202323  
Root: 6:        -0.32371887        -0.00662236         0.03879224  

Iteration:    2   Subspace Size:   30
Root: 1:        -0.46906721        -0.00012743         0.00168262  
Root: 2:        -0.45224214        -0.00012202         0.00179595  
Root: 3:        -0.43119652        -0.00044008         0.00332975  
Root: 4:        -0.38395706        -0.00045791         0.00376946  
Root: 5:        -0.36812449        -0.00114486         0.00691771  
Root: 6:        -0.32743158        -0.00371271         0.01464301  

Iteration:    3   Subspace Size:   36
Root: 1:        -0.46907078        -0.00000357         0.00033229  
Root: 2:        -0.45224682        -0.00000468         0.00032673  
Root: 3:        -0.43121466        -0.00001814         0.00067591  
Root: 4:        -0.38398104        -0.00002398         0.00093999  
Root: 5:        -0.36822256        -0.00009807         0.00215055  
Root: 6:        -0.32793128        -0.00049970         0.00536095  

Iteration:    4   Subspace Size:   42
Root: 1:        -0.46907090        -0.00000011         0.00006364  Converged
Root: 2:        -0.45224696        -0.00000014         0.00006340  Converged
Root: 3:        -0.43121539        -0.00000073         0.00015072  
Root: 4:        -0.38398260        -0.00000156         0.00023167  
Root: 5:        -0.36823176        -0.00000920         0.00063100  
Root: 6:        -0.32799693        -0.00006566         0.00226613  

Iteration:    5   Subspace Size:   46
Root: 1:        -0.46907090        -0.00000000         0.00005880  Converged
Root: 2:        -0.45224696        -0.00000000         0.00005049  Converged
Root: 3:        -0.43121543        -0.00000004         0.00003282  Converged
Root: 4:        -0.38398268        -0.00000008         0.00005109  Converged
Root: 5:        -0.36823247        -0.00000071         0.00017819  
Root: 6:        -0.32800702        -0.00001008         0.00094308  

Iteration:    6   Subspace Size:   48
Root: 1:        -0.46907090        -0.00000000         0.00005843  Converged
Root: 2:        -0.45224696        -0.00000000         0.00005037  Converged
Root: 3:        -0.43121543        -0.00000000         0.00002702  Converged
Root: 4:        -0.38398268        -0.00000000         0.00004737  Converged
Root: 5:        -0.36823253        -0.00000006         0.00004652  Converged
Root: 6:        -0.32800875        -0.00000174         0.00036738  

Iteration:    7   Subspace Size:   49
Root: 1:        -0.46907090        -0.00000000         0.00005752  Converged
Root: 2:        -0.45224696        -0.00000000         0.00004962  Converged
Root: 3:        -0.43121543        -0.00000000         0.00002702  Converged
Root: 4:        -0.38398268        -0.00000000         0.00004590  Converged
Root: 5:        -0.36823253        -0.00000000         0.00004642  Converged
Root: 6:        -0.32800898        -0.00000023         0.00011493  

Iteration:    8   Subspace Size:   50
Root: 1:        -0.46907090        -0.00000000         0.00005673  Converged
Root: 2:        -0.45224696        -0.00000000         0.00004948  Converged
Root: 3:        -0.43121543        -0.00000000         0.00002698  Converged
Root: 4:        -0.38398268        -0.00000000         0.00004582  Converged
Root: 5:        -0.36823253        -0.00000000         0.00004630  Converged
Root: 6:        -0.32800900        -0.00000002         0.00003812  Converged

Davidson converged in 8 iterations
50 sigma vectors were formed

  Root   Mult.   Total Energy (a.u.)   Ex. Energy (a.u.)     Ex. Energy (eV)     Ex. Energy (nm)        Osc. (a.u.)  
-------------------------------------------------------------------------------------------------------------------
     1  singlet       -422.50088109
     2  singlet       -422.48405715          0.01682394          0.45780262       2708.24619597          0.00070819
     3  singlet       -422.46302562          0.03785547          1.03009960       1203.61391102          0.02100201
     4  singlet       -422.41579287          0.08508822          2.31536789        535.48389160          0.07487099
     5  singlet       -422.40004272          0.10083837          2.74395119        451.84557704          0.06925698
     6  singlet       -422.35981919          0.14106190          3.83848883        323.00268687          0.18369337

Singlet  1: Largest CI coefficients:
  36  &  36 : closed :   0.782200
  35  &  35 : closed :  -0.314855
  35  &  36 :  open  :   0.266487
  36  &  35 :  open  :   0.266487
  33  &  36 :  open  :  -0.159330
  36  &  33 :  open  :  -0.159330
  34  &  36 :  open  :  -0.106452
  36  &  34 :  open  :  -0.106452
  32  &  36 :  open  :  -0.100055
  36  &  32 :  open  :  -0.100055

Singlet  2: Largest CI coefficients:
  35  &  36 :  open  :  -0.605164
  36  &  35 :  open  :  -0.605164
  36  &  36 : closed :   0.396708
  34  &  36 :  open  :  -0.200932
  36  &  34 :  open  :  -0.200932

Singlet  3: Largest CI coefficients:
  35  &  35 : closed :   0.908297
  36  &  36 : closed :   0.249199
  35  &  36 :  open  :   0.104605
  36  &  35 :  open  :   0.104605
  34  &  34 : closed :  -0.100571

Singlet  4: Largest CI coefficients:
  34  &  36 :  open  :  -0.594616
  36  &  34 :  open  :  -0.594616
  36  &  36 : closed :  -0.297103
  32  &  36 :  open  :  -0.219765
  36  &  32 :  open  :  -0.219765
  33  &  36 :  open  :  -0.143970
  36  &  33 :  open  :  -0.143970

Singlet  5: Largest CI coefficients:
  34  &  35 :  open  :  -0.615314
  35  &  34 :  open  :  -0.615314
  33  &  36 :  open  :   0.189265
  36  &  33 :  open  :   0.189265
  36  &  36 : closed :   0.173895
  32  &  35 :  open  :  -0.137919
  35  &  32 :  open  :  -0.137919
  34  &  36 :  open  :  -0.102165
  36  &  34 :  open  :  -0.102165

Singlet  6: Largest CI coefficients:
  33  &  35 :  open  :   0.478950
  35  &  33 :  open  :   0.478950
  33  &  36 :  open  :   0.356795
  36  &  33 :  open  :   0.356795
  34  &  34 : closed :   0.267835
  34  &  35 :  open  :   0.144882
  35  &  34 :  open  :   0.144882
  32  &  36 :  open  :  -0.124785
  36  &  32 :  open  :  -0.124785
  33  &  33 : closed :  -0.119197
  31  &  36 :  open  :  -0.104261
  36  &  31 :  open  :  -0.104261

Singlet state dipole moments:

  Root       Dx         Dy         Dz         |D|  (Debye)
------------------------------------------------------------
     1    -4.6896    -0.0575     0.5268     4.7194
     2    -0.0886     0.7226     0.5251     0.8976
     3    -2.0241    -1.0798    -0.8633     2.4511
     4    -2.2921     0.5220     0.2562     2.3647
     5    -1.3115    -2.0001    -0.8227     2.5293
     6     0.0025    -1.1631    -0.4218     1.2372

Transition dipole moments between singlet states:

    Transition       Tx         Ty         Tz         |T| (a.u.)
------------------------------------------------------------------
     1 ->    2     0.1216     0.0731     0.2074     0.2513
     1 ->    3    -0.8760     0.0501     0.2495     0.9122
     1 ->    4    -0.2141    -1.0970    -0.2659     1.1489
     1 ->    5    -0.8843    -0.4405     0.2330     1.0150
     1 ->    6    -1.3864     0.1762    -0.0130     1.3976
     2 ->    3     1.1295     0.4794    -0.0092     1.2270
     2 ->    4     0.4108    -0.6859    -0.1107     0.8072
     2 ->    5     0.1952     0.4808     0.1400     0.5374
     2 ->    6     0.5095    -0.5726    -0.0059     0.7664
     3 ->    4    -0.4452    -0.2931    -0.1240     0.5473
     3 ->    5    -1.4735     0.1166    -0.0481     1.4789
     3 ->    6    -0.1906     0.5679     0.0189     0.5993
     4 ->    5    -0.7075    -0.3770     0.0992     0.8077
     4 ->    6     0.9839    -0.2129     0.0637     1.0087
     5 ->    6     0.4957     0.0950     0.2630     0.5691

Magnetic transition dipole moments and rotational strengths:

 Transition      Lx         Ly         Lz       R(len)     R(vel) (a.u.)
------------------------------------------------------------------------
 1 ->    2    -0.0663    -0.2815     1.3043    -0.2419     0.0889
 1 ->    3    -0.0302    -0.0276    -0.6970     0.1488    -0.0033
 1 ->    4    -0.0637    -0.0212    -0.3857    -0.1395     0.0200
 1 ->    5     0.0059    -0.0689     0.2964    -0.0942     0.0091
 1 ->    6    -0.1116    -0.0297     0.1555    -0.1475     0.0483

Electric transition quadrupole moments (Cartesian):

 Transition      Qxy        Qxz        Qyz        Qxx        Qyy        Qzz       norm (a.u.)
----------------------------------------------------------------------------------------------
 1 ->    2    -0.3269    -0.6295    -0.3464     1.4572    -0.3336     0.2782     1.7133
 1 ->    3     0.8739    -1.3191    -0.1258     2.2927     0.0481     0.1499     2.7930
 1 ->    4     1.3674     0.6326     0.4282    -2.8695     0.1044    -0.3823     3.2931
 1 ->    5     0.4527    -1.2510    -0.3261     3.0071    -1.3566     0.2149     3.5785
 1 ->    6    -1.6195    -0.3576     0.0431    -1.7693     0.3365     0.0177     2.4488


Building Xtilde...

Building Z-vector RHS...

 Generating 2nd functional diffs
Solving CPSCF equations
Using DIIS solver

 Iter         Residual      
------  --------------------
    1      0.915213277287
    2      1.262521967498
    3      0.134947422023
    4      0.015738284785
    5      0.007145078705
    6      0.003159037610
    7      0.001099423249
    8      0.000517933472
    9      0.000203920134
   10      0.000050375132

CPSCF converged

Building X...

 Generating 2nd functional diffs
 Generating 2nd functional diffs
Building Xtilde...

Building Z-vector RHS...

 Generating 2nd functional diffs
Solving CPSCF equations
Using DIIS solver

 Iter         Residual      
------  --------------------
    1      2.006876013767
    2      3.048348280527
    3      0.120658029917
    4      0.023608474266
    5      0.008820349503
    6      0.004725705916
    7      0.001725443073
    8      0.000651792928
    9      0.000239573275
   10      0.000079666890

CPSCF converged

Building X...

 Generating 2nd functional diffs
 Generating 2nd functional diffs
Building Xtilde...

Building Z-vector RHS...

 Generating 2nd functional diffs
Solving CPSCF equations
Using DIIS solver

 Iter         Residual      
------  --------------------
    1      0.857331211544
    2      1.265776628186
    3      0.080637417442
    4      0.006157085016
    5      0.004346705521
    6      0.001110376528
    7      0.000536448287
    8      0.000182794921
    9      0.000101209863
   10      0.000030280087

CPSCF converged

Building X...

 Generating 2nd functional diffs
 Generating 2nd functional diffs
Lower state energy:      -422.4840571463
Upper state energy:      -422.4630256155
Energy difference:          0.0210315308
 Energy calculation finished, energy:  0.000000000E+00

Converting Cartesians to HDLC

Converting Cartesians to HDLC

Converting Cartesians to HDLC
 in dlf_makehessian...
Updating Hessian with the BFGS update, No    19
Testing convergence  in cycle   20
    Energy  0.0000E+00 Target: 1.0000E-04 converged?  yes
  Max step  1.3820E+00 Target: 4.0000E-03 converged?   no
  RMS step  2.2639E-01 Target: 2.6667E-03 converged?   no
  Max grad  2.1032E-02 Target: 1.0000E-03 converged?   no
  RMS grad  7.0101E-03 Target: 6.6667E-04 converged?   no

Converting HDLC to Cartesians
DFTD Energy:    -0.0273078 hartree
Setting up the DFT grid...
| time to set the grid = 0.01 s
DFT grid points: 50654 (2814 points/atom)

                      *** Start SCF Iterations ***

 Iter     DIIS Error       Energy change      Electrons        XC Energy           Energy        Time(s)
----------------------------------------------------------------------------------------------------------
Initial temperature is 5000.000000
| Skip purify step
|    1     0.0641067356    -422.1456054791    69.9079006285   -31.3383489286    -422.1456054791     0.33  
|    2     0.0790813587      +7.1334975090    69.9998447799   -30.6581474619    -415.0121079701     0.33  
|    3     0.0145812728      -0.2581549461    69.9998319742   -30.7282567584    -415.2702629162     0.33  
|    4     0.0089306620      -0.0103476346    69.9998279952   -30.7901243164    -415.2806105508     0.31  
|    5     0.0038770898      -0.0027698995    69.9998248431   -30.7812274912    -415.2833804503     0.30  
|    6     0.0014996378      -0.0004305848    69.9998245562   -30.7847166671    -415.2838110352     0.30  
|    7     0.0004981940      -0.0000729791    69.9998233098   -30.7847723133    -415.2838840142     0.28  
|    8     0.0002097065      -0.0000170642    69.9998227152   -30.7851394506    -415.2839010785     0.28  
|    9     0.0000774645      -0.0000036011    69.9998223781   -30.7848312453    -415.2839046796     0.34  
|   10     0.0000266927      -0.0000005853    69.9998222207   -30.7848637216    -415.2839052649     0.27  
|   11     0.0000096164      -0.0000000343    69.9998221817   -30.7848936751    -415.2839052992     0.26  
----------------------------------------------------------------------------------------------------------
FINAL ENERGY: -415.2839052992 a.u.
Fractional Occupation Entropy: 0.0000000000
Mermin Free Energy:            -415.2839052992
DISPERSION CONTRIBUTION TO ENERGY: -0.0273077883 a.u.
HOMO-LUMO GAP: 0.627 eV
CENTER OF MASS: {-0.032878, 0.078262, -0.030360} ANGS
DIPOLE MOMENT: {3.570751, 0.642416, 0.454934} (|D| = 3.656491) DEBYE
Writing out molden info

Running Mulliken population analysis...


  Restricted hh-TDA Parameters
--------------------------------------------
Number of occupied orbitals:            36
Number of virtual orbitals:            120
Number of molecular orbitals:          156
Number of basis functions:             166
Multiplicity of target state:      singlet

 Generating 2nd functional diffs
Reference energy:             -422.0260121593
Number of electrons:            71.9998171011
XC energy:                     -31.9155228209

      Davidson Diagonalization Parameters
-----------------------------------------------
Number of roots to find:                    6
Number of guess vectors:                   18
Maximum subspace size:                     60
Number of vectors to save:                  6
Collapse vectors per root:                  2
Number of CSFs:                           666
Maximum Davidson iterations:              100
Residual convergence:                 1.0e-04
Orthogonality tolerance:              1.0e-12
Use incremental sigma vectors:             No

Davidson memory usage: 760.85 kB

Guess Vectors:
  35 &  35 : closed :    -0.584564
  36 &  35 :  open  :    -0.570473
  36 &  36 : closed :    -0.556381
  35 &  34 :  open  :    -0.501538
  36 &  34 :  open  :    -0.487446
  35 &  33 :  open  :    -0.442764
  36 &  33 :  open  :    -0.428673
  35 &  32 :  open  :    -0.424457
  34 &  34 : closed :    -0.418511
  36 &  32 :  open  :    -0.410366
  35 &  31 :  open  :    -0.377584
  36 &  31 :  open  :    -0.363493
  34 &  33 :  open  :    -0.359738
  34 &  32 :  open  :    -0.341431
  35 &  29 :  open  :    -0.323096
  36 &  29 :  open  :    -0.309004
  35 &  30 :  open  :    -0.307475
  35 &  28 :  open  :    -0.306357

  Root           Eigenvalue       Energy Change        Residual
-------------------------------------------------------------------
Iteration:    0   Subspace Size:   18
Root: 1:        -0.46456356        -0.46456356         0.04754501  
Root: 2:        -0.44452826        -0.44452826         0.04282762  
Root: 3:        -0.42171367        -0.42171367         0.06385592  
Root: 4:        -0.37834327        -0.37834327         0.04514631  
Root: 5:        -0.35121805        -0.35121805         0.06906227  
Root: 6:        -0.32038974        -0.32038974         0.05718106  

Iteration:    1   Subspace Size:   24
Root: 1:        -0.46984287        -0.00527932         0.01031787  
Root: 2:        -0.44804575        -0.00351749         0.00914639  
Root: 3:        -0.42975146        -0.00803779         0.01226890  
Root: 4:        -0.38359980        -0.00525653         0.01277232  
Root: 5:        -0.36268913        -0.01147108         0.02410647  
Root: 6:        -0.32796910        -0.00757935         0.03439493  

Iteration:    2   Subspace Size:   30
Root: 1:        -0.47003328        -0.00019041         0.00176673  
Root: 2:        -0.44819407        -0.00014832         0.00210074  
Root: 3:        -0.43002439        -0.00027293         0.00265775  
Root: 4:        -0.38395193        -0.00035213         0.00332979  
Root: 5:        -0.36407987        -0.00139074         0.00707122  
Root: 6:        -0.33104551        -0.00307641         0.01161268  

Iteration:    3   Subspace Size:   36
Root: 1:        -0.47003784        -0.00000455         0.00032859  
Root: 2:        -0.44820057        -0.00000650         0.00038815  
Root: 3:        -0.43003516        -0.00001077         0.00052021  
Root: 4:        -0.38397156        -0.00001963         0.00091194  
Root: 5:        -0.36418209        -0.00010223         0.00260253  
Root: 6:        -0.33135367        -0.00030816         0.00433094  

Iteration:    4   Subspace Size:   42
Root: 1:        -0.47003796        -0.00000012         0.00006360  Converged
Root: 2:        -0.44820079        -0.00000022         0.00007596  Converged
Root: 3:        -0.43003556        -0.00000040         0.00009547  Converged
Root: 4:        -0.38397282        -0.00000126         0.00024037  
Root: 5:        -0.36419667        -0.00001457         0.00087036  
Root: 6:        -0.33139496        -0.00004128         0.00179527  

Iteration:    5   Subspace Size:   45
Root: 1:        -0.47003796        -0.00000000         0.00006148  Converged
Root: 2:        -0.44820079        -0.00000000         0.00006214  Converged
Root: 3:        -0.43003556        -0.00000000         0.00008232  Converged
Root: 4:        -0.38397291        -0.00000009         0.00006083  Converged
Root: 5:        -0.36419800        -0.00000133         0.00021234  
Root: 6:        -0.33140205        -0.00000710         0.00057128  

Iteration:    6   Subspace Size:   47
Root: 1:        -0.47003796        -0.00000000         0.00006153  Converged
Root: 2:        -0.44820079        -0.00000000         0.00006155  Converged
Root: 3:        -0.43003556        -0.00000000         0.00008237  Converged
Root: 4:        -0.38397291        -0.00000000         0.00005950  Converged
Root: 5:        -0.36419807        -0.00000007         0.00005150  Converged
Root: 6:        -0.33140262        -0.00000057         0.00018960  

Iteration:    7   Subspace Size:   48
Root: 1:        -0.47003796        -0.00000000         0.00006137  Converged
Root: 2:        -0.44820079        -0.00000000         0.00006149  Converged
Root: 3:        -0.43003556        -0.00000000         0.00008151  Converged
Root: 4:        -0.38397291        -0.00000000         0.00005788  Converged
Root: 5:        -0.36419807        -0.00000000         0.00005111  Converged
Root: 6:        -0.33140268        -0.00000006         0.00006799  Converged

Davidson converged in 7 iterations
48 sigma vectors were formed

  Root   Mult.   Total Energy (a.u.)   Ex. Energy (a.u.)     Ex. Energy (eV)     Ex. Energy (nm)        Osc. (a.u.)  
-------------------------------------------------------------------------------------------------------------------
     1  singlet       -422.49605012
     2  singlet       -422.47421295          0.02183717          0.59421942       2086.50570008          0.01070716
     3  singlet       -422.45604772          0.04000240          1.08852050       1139.01594076          0.04003502
     4  singlet       -422.40998507          0.08606505          2.34194879        529.40619796          0.00192823
     5  singlet       -422.39021023          0.10583989          2.88004951        430.49336610          0.04937227
     6  singlet       -422.35741484          0.13863528          3.77245723        328.65639901          0.11630255

Singlet  1: Largest CI coefficients:
  35  &  35 : closed :   0.559700
  35  &  36 :  open  :  -0.551021
  36  &  35 :  open  :  -0.551021
  36  &  36 : closed :  -0.101402

Singlet  2: Largest CI coefficients:
  36  &  36 : closed :   0.740567
  35  &  35 : closed :  -0.426262
  35  &  36 :  open  :  -0.288097
  36  &  35 :  open  :  -0.288097
  34  &  36 :  open  :  -0.202714
  36  &  34 :  open  :  -0.202714

Singlet  3: Largest CI coefficients:
  35  &  35 : closed :   0.648960
  36  &  36 : closed :   0.527345
  35  &  36 :  open  :   0.235503
  36  &  35 :  open  :   0.235503
  34  &  35 :  open  :   0.200161
  35  &  34 :  open  :   0.200161
  33  &  36 :  open  :  -0.119318
  36  &  33 :  open  :  -0.119318
  34  &  34 : closed :  -0.103673
  32  &  36 :  open  :  -0.100730
  36  &  32 :  open  :  -0.100730

Singlet  4: Largest CI coefficients:
  34  &  36 :  open  :   0.555599
  36  &  34 :  open  :   0.555599
  36  &  36 : closed :   0.319084
  32  &  36 :  open  :   0.260871
  36  &  32 :  open  :   0.260871
  33  &  36 :  open  :   0.189826
  36  &  33 :  open  :   0.189826
  34  &  35 :  open  :  -0.102759
  35  &  34 :  open  :  -0.102759

Singlet  5: Largest CI coefficients:
  34  &  35 :  open  :   0.630173
  35  &  34 :  open  :   0.630173
  34  &  36 :  open  :   0.163770
  36  &  34 :  open  :   0.163770
  35  &  35 : closed :  -0.146980
  36  &  36 : closed :  -0.123093
  32  &  35 :  open  :   0.113761
  35  &  32 :  open  :   0.113761

Singlet  6: Largest CI coefficients:
  33  &  35 :  open  :   0.633512
  35  &  33 :  open  :   0.633512
  34  &  34 : closed :   0.181926
  32  &  36 :  open  :  -0.122611
  36  &  32 :  open  :  -0.122611
  32  &  35 :  open  :  -0.122558
  35  &  32 :  open  :  -0.122558
  33  &  33 : closed :  -0.119540

Singlet state dipole moments:

  Root       Dx         Dy         Dz         |D|  (Debye)
------------------------------------------------------------
     1    -0.3546     0.6866    -0.8356     1.1381
     2    -1.9212     0.7488     1.1395     2.3558
     3    -4.5515    -1.1032     0.4215     4.7022
     4    -0.8866     0.8308    -0.5854     1.3487
     5    -3.3820    -2.8039    -0.4508     4.4162
     6     0.9257    -0.8124    -0.5548     1.3509

Transition dipole moments between singlet states:

    Transition       Tx         Ty         Tz         |T| (a.u.)
------------------------------------------------------------------
     1 ->    2     0.7879     0.3377    -0.0249     0.8576
     1 ->    3     1.1892    -0.0203    -0.2942     1.2252
     1 ->    4    -0.0342    -0.0610    -0.1695     0.1833
     1 ->    5     0.0953    -0.8208     0.1301     0.8365
     1 ->    6     1.1034     0.1543     0.1303     1.1218
     2 ->    3     0.6849     0.7415     0.2360     1.0366
     2 ->    4    -0.2251     0.9429     0.2604     1.0038
     2 ->    5    -0.6250    -0.1021    -0.1546     0.6518
     2 ->    6     0.0488    -0.2714    -0.0787     0.2868
     3 ->    4    -0.1255     0.5633     0.3288     0.6642
     3 ->    5     1.8692     0.3320    -0.1169     1.9021
     3 ->    6    -0.6725     0.7928    -0.0542     1.0410
     4 ->    5    -0.8169    -0.1853     0.2327     0.8694
     4 ->    6    -0.1631     0.3255     0.1088     0.3800
     5 ->    6    -0.8282     0.0489    -0.2364     0.8627

Magnetic transition dipole moments and rotational strengths:

 Transition      Lx         Ly         Lz       R(len)     R(vel) (a.u.)
------------------------------------------------------------------------
 1 ->    2     0.0050     0.3457    -1.2944    -0.1529     0.0694
 1 ->    3     0.0651     0.0654     0.6445     0.1136    -0.0022
 1 ->    4    -0.2412    -0.0320    -0.8939    -0.1617    -0.0015
 1 ->    5     0.0532     0.0223     0.5667    -0.0605     0.0032
 1 ->    6     0.1921     0.0198     0.0023    -0.2154     0.0728

Electric transition quadrupole moments (Cartesian):

 Transition      Qxy        Qxz        Qyz        Qxx        Qyy        Qzz       norm (a.u.)
----------------------------------------------------------------------------------------------
 1 ->    2    -0.8334     0.5433    -0.0669    -1.7984     0.8351     0.0671     2.2205
 1 ->    3    -0.8959     1.7877     0.1211    -2.3239    -0.1215    -0.2631     3.0818
 1 ->    4    -0.0985     0.4332     0.3622    -1.6517     0.5115    -0.2048     1.8331
 1 ->    5     0.8357    -0.6368    -0.2229     1.3316    -1.2212     0.2183     2.1132
 1 ->    6     1.4322     0.0718    -0.2871     2.3362    -0.8387     0.0578     2.8816


Building Xtilde...

Building Z-vector RHS...

 Generating 2nd functional diffs
Solving CPSCF equations
Using DIIS solver

 Iter         Residual      
------  --------------------
    1      1.039332157646
    2      1.373856144869
    3      0.159874698254
    4      0.021126514649
    5      0.006601872123
    6      0.003247380049
    7      0.001509522979
    8      0.000368629932
    9      0.000214398805
   10      0.000053609316

CPSCF converged

Building X...

 Generating 2nd functional diffs
 Generating 2nd functional diffs
Building Xtilde...

Building Z-vector RHS...

 Generating 2nd functional diffs
Solving CPSCF equations
Using DIIS solver

 Iter         Residual      
------  --------------------
    1      2.057742155851
    2      3.174393684115
    3      0.120202879437
    4      0.019635372572
    5      0.017828159210
    6      0.004868494234
    7      0.002048810792
    8      0.000585583151
    9      0.000297692878
   10      0.000088089301

CPSCF converged

Building X...

 Generating 2nd functional diffs
 Generating 2nd functional diffs
Building Xtilde...

Building Z-vector RHS...

 Generating 2nd functional diffs
Solving CPSCF equations
Using DIIS solver

 Iter         Residual      
------  --------------------
    1      1.145401021405
    2      1.675126308836
    3      0.092298639813
    4      0.010044051918
    5      0.007388875326
    6      0.002279786049
    7      0.000724104967
    8      0.000326426315
    9      0.000148456783
   10      0.000041309536

CPSCF converged

Building X...

 Generating 2nd functional diffs
 Generating 2nd functional diffs
Lower state energy:      -422.4742129542
Upper state energy:      -422.4560477202
Energy difference:          0.0181652340
 Energy calculation finished, energy:  0.000000000E+00

Converting Cartesians to HDLC

Converting Cartesians to HDLC

Converting Cartesians to HDLC
 in dlf_makehessian...
Updating Hessian with the BFGS update, No    20
Testing convergence  in cycle   21
    Energy  0.0000E+00 Target: 1.0000E-04 converged?  yes
  Max step  1.4605E+00 Target: 4.0000E-03 converged?   no
  RMS step  2.3584E-01 Target: 2.6667E-03 converged?   no
  Max grad  9.9722E-02 Target: 1.0000E-03 converged?   no
  RMS grad  2.3334E-02 Target: 6.6667E-04 converged?   no

Converting HDLC to Cartesians
DFTD Energy:    -0.0271940 hartree
Setting up the DFT grid...
| time to set the grid = 0.01 s
DFT grid points: 50658 (2814 points/atom)

                      *** Start SCF Iterations ***

 Iter     DIIS Error       Energy change      Electrons        XC Energy           Energy        Time(s)
----------------------------------------------------------------------------------------------------------
Initial temperature is 5000.000000
| Skip purify step
|    1     0.0632902105    -422.1844729412    69.9707726882   -31.3735098751    -422.1844729412     0.33  
|    2     0.0713031474      +7.1101335422    69.9997940264   -30.6246211283    -415.0743393989     0.32  
|    3     0.0134187578      -0.2084690035    69.9998110714   -30.7370178460    -415.2828084024     0.33  
|    4     0.0088492166      -0.0067885684    69.9998114947   -30.7948032640    -415.2895969708     0.31  
|    5     0.0039150317      -0.0016518854    69.9998150830   -30.7894288896    -415.2912488562     0.30  
|    6     0.0008968992      -0.0003190762    69.9998148348   -30.7911038437    -415.2915679324     0.29  
|    7     0.0003346381      -0.0000377042    69.9998148003   -30.7916445591    -415.2916056366     0.28  
|    8     0.0001371945      -0.0000059836    69.9998149563   -30.7916840522    -415.2916116202     0.27  
|    9     0.0000541579      -0.0000012752    69.9998149885   -30.7914799671    -415.2916128954     0.34  
|   10     0.0000164873      -0.0000002008    69.9998149823   -30.7914887884    -415.2916130962     0.26  
|   11     0.0000105760      -0.0000000156    69.9998149793   -30.7915179843    -415.2916131118     0.26  
|   12     0.0000041562      -0.0000000023    69.9998149754   -30.7915033328    -415.2916131141     0.25  
----------------------------------------------------------------------------------------------------------
FINAL ENERGY: -415.2916131141 a.u.
Fractional Occupation Entropy: 0.0000000000
Mermin Free Energy:            -415.2916131141
DISPERSION CONTRIBUTION TO ENERGY: -0.0271939703 a.u.
HOMO-LUMO GAP: 1.073 eV
CENTER OF MASS: {-0.024119, 0.065540, 0.000421} ANGS
DIPOLE MOMENT: {3.539887, 0.632065, 0.313133} (|D| = 3.609481) DEBYE
Writing out molden info

Running Mulliken population analysis...


  Restricted hh-TDA Parameters
--------------------------------------------
Number of occupied orbitals:            36
Number of virtual orbitals:            120
Number of molecular orbitals:          156
Number of basis functions:             166
Multiplicity of target state:      singlet

 Generating 2nd functional diffs
Reference energy:             -422.0330209144
Number of electrons:            71.9998096888
XC energy:                     -31.9223783859

      Davidson Diagonalization Parameters
-----------------------------------------------
Number of roots to find:                    6
Number of guess vectors:                   18
Maximum subspace size:                     60
Number of vectors to save:                  6
Collapse vectors per root:                  2
Number of CSFs:                           666
Maximum Davidson iterations:              100
Residual convergence:                 1.0e-04
Orthogonality tolerance:              1.0e-12
Use incremental sigma vectors:             No

Davidson memory usage: 760.85 kB

Guess Vectors:
  36 &  36 : closed :    -0.572425
  36 &  35 :  open  :    -0.568506
  35 &  35 : closed :    -0.564588
  36 &  34 :  open  :    -0.499912
  35 &  34 :  open  :    -0.495994
  36 &  33 :  open  :    -0.439348
  35 &  33 :  open  :    -0.435430
  34 &  34 : closed :    -0.427400
  36 &  32 :  open  :    -0.409866
  35 &  32 :  open  :    -0.405947
  36 &  31 :  open  :    -0.372428
  35 &  31 :  open  :    -0.368509
  34 &  33 :  open  :    -0.366836
  34 &  32 :  open  :    -0.337354
  36 &  29 :  open  :    -0.313818
  35 &  29 :  open  :    -0.309900
  36 &  30 :  open  :    -0.309625
  33 &  33 : closed :    -0.306272

  Root           Eigenvalue       Energy Change        Residual
-------------------------------------------------------------------
Iteration:    0   Subspace Size:   18
Root: 1:        -0.46237927        -0.46237927         0.04440583  
Root: 2:        -0.44993023        -0.44993023         0.03448067  
Root: 3:        -0.42102851        -0.42102851         0.06654590  
Root: 4:        -0.37769906        -0.37769906         0.04560340  
Root: 5:        -0.35602617        -0.35602617         0.06474024  
Root: 6:        -0.31690091        -0.31690091         0.05697628  

Iteration:    1   Subspace Size:   24
Root: 1:        -0.46739719        -0.00501792         0.00891884  
Root: 2:        -0.45215581        -0.00222558         0.00841809  
Root: 3:        -0.42971209        -0.00868357         0.01532365  
Root: 4:        -0.38322252        -0.00552347         0.01399881  
Root: 5:        -0.36633605        -0.01030989         0.02000388  
Root: 6:        -0.32256221        -0.00566130         0.03911275  

Iteration:    2   Subspace Size:   30
Root: 1:        -0.46752875        -0.00013156         0.00167551  
Root: 2:        -0.45227442        -0.00011861         0.00177313  
Root: 3:        -0.43016033        -0.00044824         0.00359689  
Root: 4:        -0.38363765        -0.00041513         0.00353901  
Root: 5:        -0.36731900        -0.00098295         0.00666825  
Root: 6:        -0.32622625        -0.00366404         0.01667696  

Iteration:    3   Subspace Size:   36
Root: 1:        -0.46753227        -0.00000352         0.00032681  
Root: 2:        -0.45227890        -0.00000448         0.00034759  
Root: 3:        -0.43018222        -0.00002189         0.00071158  
Root: 4:        -0.38365868        -0.00002103         0.00092280  
Root: 5:        -0.36740948        -0.00009048         0.00198583  
Root: 6:        -0.32693082        -0.00070457         0.00684424  

Iteration:    4   Subspace Size:   42
Root: 1:        -0.46753238        -0.00000011         0.00006078  Converged
Root: 2:        -0.45227904        -0.00000014         0.00006941  Converged
Root: 3:        -0.43018304        -0.00000082         0.00015375  
Root: 4:        -0.38366019        -0.00000151         0.00025307  
Root: 5:        -0.36741767        -0.00000819         0.00066865  
Root: 6:        -0.32703403        -0.00010321         0.00248053  

Iteration:    5   Subspace Size:   46
Root: 1:        -0.46753238        -0.00000000         0.00005982  Converged
Root: 2:        -0.45227904        -0.00000000         0.00005940  Converged
Root: 3:        -0.43018308        -0.00000004         0.00003093  Converged
Root: 4:        -0.38366028        -0.00000009         0.00005704  Converged
Root: 5:        -0.36741847        -0.00000080         0.00017826  
Root: 6:        -0.32704602        -0.00001199         0.00090953  

Iteration:    6   Subspace Size:   48
Root: 1:        -0.46753238        -0.00000000         0.00005973  Converged
Root: 2:        -0.45227904        -0.00000000         0.00005895  Converged
Root: 3:        -0.43018308        -0.00000000         0.00002902  Converged
Root: 4:        -0.38366028        -0.00000000         0.00004575  Converged
Root: 5:        -0.36741852        -0.00000005         0.00003928  Converged
Root: 6:        -0.32704769        -0.00000167         0.00031608  

Iteration:    7   Subspace Size:   49
Root: 1:        -0.46753238        -0.00000000         0.00005963  Converged
Root: 2:        -0.45227904        -0.00000000         0.00005890  Converged
Root: 3:        -0.43018308        -0.00000000         0.00002903  Converged
Root: 4:        -0.38366028        -0.00000000         0.00004574  Converged
Root: 5:        -0.36741852        -0.00000000         0.00003786  Converged
Root: 6:        -0.32704787        -0.00000018         0.00010965  

Iteration:    8   Subspace Size:   50
Root: 1:        -0.46753238        -0.00000000         0.00005929  Converged
Root: 2:        -0.45227904        -0.00000000         0.00005810  Converged
Root: 3:        -0.43018308        -0.00000000         0.00002904  Converged
Root: 4:        -0.38366028        -0.00000000         0.00004481  Converged
Root: 5:        -0.36741852        -0.00000000         0.00003773  Converged
Root: 6:        -0.32704789        -0.00000002         0.00003833  Converged

Davidson converged in 8 iterations
50 sigma vectors were formed

  Root   Mult.   Total Energy (a.u.)   Ex. Energy (a.u.)     Ex. Energy (eV)     Ex. Energy (nm)        Osc. (a.u.)  
-------------------------------------------------------------------------------------------------------------------
     1  singlet       -422.50055329
     2  singlet       -422.48529996          0.01525333          0.41506427       2987.10897593          0.00060698
     3  singlet       -422.46320399          0.03734930          1.01632596       1219.92574838          0.02071162
     4  singlet       -422.41668119          0.08387210          2.28227548        543.24827015          0.07162947
     5  singlet       -422.40043943          0.10011386          2.72423620        455.11553233          0.06955275
     6  singlet       -422.36006880          0.14048449          3.82277685        324.33025939          0.17911390

Singlet  1: Largest CI coefficients:
  36  &  36 : closed :   0.775818
  35  &  35 : closed :  -0.312552
  35  &  36 :  open  :   0.272172
  36  &  35 :  open  :   0.272172
  33  &  36 :  open  :  -0.162995
  36  &  33 :  open  :  -0.162995
  34  &  36 :  open  :  -0.113297
  36  &  34 :  open  :  -0.113297
  32  &  36 :  open  :  -0.100060
  36  &  32 :  open  :  -0.100060

Singlet  2: Largest CI coefficients:
  35  &  36 :  open  :  -0.601499
  36  &  35 :  open  :  -0.601499
  36  &  36 : closed :   0.410321
  34  &  36 :  open  :  -0.196562
  36  &  34 :  open  :  -0.196562

Singlet  3: Largest CI coefficients:
  35  &  35 : closed :  -0.908044
  36  &  36 : closed :  -0.239660
  35  &  36 :  open  :  -0.114016
  36  &  35 :  open  :  -0.114016
  34  &  34 : closed :   0.101385

Singlet  4: Largest CI coefficients:
  34  &  36 :  open  :  -0.590961
  36  &  34 :  open  :  -0.590961
  36  &  36 : closed :  -0.308656
  32  &  36 :  open  :  -0.219448
  36  &  32 :  open  :  -0.219448
  33  &  36 :  open  :  -0.151740
  36  &  33 :  open  :  -0.151740

Singlet  5: Largest CI coefficients:
  34  &  35 :  open  :   0.617090
  35  &  34 :  open  :   0.617090
  33  &  36 :  open  :  -0.182287
  36  &  33 :  open  :  -0.182287
  36  &  36 : closed :  -0.163708
  32  &  35 :  open  :   0.136927
  35  &  32 :  open  :   0.136927
  34  &  36 :  open  :   0.112549
  36  &  34 :  open  :   0.112549

Singlet  6: Largest CI coefficients:
  33  &  35 :  open  :  -0.474080
  35  &  33 :  open  :  -0.474080
  33  &  36 :  open  :  -0.350924
  36  &  33 :  open  :  -0.350924
  34  &  34 : closed :  -0.297102
  34  &  35 :  open  :  -0.143216
  35  &  34 :  open  :  -0.143216
  33  &  33 : closed :   0.123352
  32  &  36 :  open  :   0.113600
  36  &  32 :  open  :   0.113600
  31  &  36 :  open  :   0.108352
  36  &  31 :  open  :   0.108352

Singlet state dipole moments:

  Root       Dx         Dy         Dz         |D|  (Debye)
------------------------------------------------------------
     1    -4.6692    -0.0697     0.5225     4.6989
     2     0.0510     0.7630     0.5124     0.9205
     3    -2.0845    -1.1523    -0.8441     2.5269
     4    -2.2235     0.5949     0.2479     2.3150
     5    -1.4110    -2.0841    -0.8194     2.6468
     6     0.2409    -1.2351    -0.4207     1.3268

Transition dipole moments between singlet states:

    Transition       Tx         Ty         Tz         |T| (a.u.)
------------------------------------------------------------------
     1 ->    2     0.0972     0.0724     0.2121     0.2443
     1 ->    3     0.8762    -0.0627    -0.2453     0.9120
     1 ->    4    -0.1710    -1.0846    -0.2748     1.1318
     1 ->    5     0.8807     0.4633    -0.2276     1.0208
     1 ->    6     1.3770    -0.1273     0.0015     1.3829
     2 ->    3    -1.1085    -0.4537     0.0273     1.1980
     2 ->    4     0.4033    -0.6921    -0.1145     0.8092
     2 ->    5    -0.1550    -0.4725    -0.1315     0.5144
     2 ->    6    -0.5596     0.5738    -0.0006     0.8015
     3 ->    4     0.3966     0.2832     0.1220     0.5024
     3 ->    5    -1.4940     0.0857    -0.0553     1.4974
     3 ->    6    -0.2630     0.5684     0.0150     0.6265
     4 ->    5     0.7247     0.3373    -0.1107     0.8070
     4 ->    6    -0.9710     0.2307    -0.0569     0.9997
     5 ->    6     0.4308     0.1085     0.2619     0.5157

Magnetic transition dipole moments and rotational strengths:

 Transition      Lx         Ly         Lz       R(len)     R(vel) (a.u.)
------------------------------------------------------------------------
 1 ->    2    -0.0705    -0.2789     1.2899    -0.2466     0.0862
 1 ->    3     0.0283     0.0215     0.7280     0.1551    -0.0023
 1 ->    4    -0.0612    -0.0180    -0.3871    -0.1364     0.0186
 1 ->    5    -0.0046     0.0667    -0.2650    -0.0872     0.0089
 1 ->    6     0.1132     0.0323    -0.1715    -0.1515     0.0487

Electric transition quadrupole moments (Cartesian):

 Transition      Qxy        Qxz        Qyz        Qxx        Qyy        Qzz       norm (a.u.)
----------------------------------------------------------------------------------------------
 1 ->    2    -0.2880    -0.6558    -0.3495     1.5415    -0.3379     0.2847     1.7907
 1 ->    3    -0.8537     1.3010     0.1198    -2.2381    -0.0918    -0.1443     2.7339
 1 ->    4     1.3534     0.6861     0.4390    -3.0394     0.1534    -0.3921     3.4512
 1 ->    5    -0.5313     1.2316     0.3114    -2.9440     1.3265    -0.2073     3.5165
 1 ->    6     1.6042     0.3908    -0.0310     1.5060    -0.2442    -0.0195     2.2484


Building Xtilde...

Building Z-vector RHS...

 Generating 2nd functional diffs
Solving CPSCF equations
Using DIIS solver

 Iter         Residual      
------  --------------------
    1      0.901305929711
    2      1.232183012655
    3      0.136644735332
    4      0.015692009471
    5      0.007276409674
    6      0.003244366015
    7      0.001081055264
    8      0.000524885898
    9      0.000205498851
   10      0.000050935971

CPSCF converged

Building X...

 Generating 2nd functional diffs
 Generating 2nd functional diffs
Building Xtilde...

Building Z-vector RHS...

 Generating 2nd functional diffs
Solving CPSCF equations
Using DIIS solver

 Iter         Residual      
------  --------------------
    1      2.030930674756
    2      3.081779152690
    3      0.123162131358
    4      0.023561238608
    5      0.008916986604
    6      0.004777111671
    7      0.001751067209
    8      0.000653513604
    9      0.000236753925
   10      0.000081276767

CPSCF converged

Building X...

 Generating 2nd functional diffs
 Generating 2nd functional diffs
Building Xtilde...

Building Z-vector RHS...

 Generating 2nd functional diffs
Solving CPSCF equations
Using DIIS solver

 Iter         Residual      
------  --------------------
    1      0.818362814865
    2      1.208584029678
    3      0.077115146865
    4      0.006241907906
    5      0.004118396209
    6      0.001141281688
    7      0.000494437274
    8      0.000167687507
    9      0.000096983263

CPSCF converged

Building X...

 Generating 2nd functional diffs
 Generating 2nd functional diffs
Lower state energy:      -422.4852999565
Upper state energy:      -422.4632039918
Energy difference:          0.0220959646
 Energy calculation finished, energy:  0.000000000E+00

Converting Cartesians to HDLC

Converting Cartesians to HDLC

Converting Cartesians to HDLC
 in dlf_makehessian...
Updating Hessian with the BFGS update, No    21
Testing convergence  in cycle   22
    Energy  0.0000E+00 Target: 1.0000E-04 converged?  yes
  Max step  1.5016E+00 Target: 4.0000E-03 converged?   no
  RMS step  2.4185E-01 Target: 2.6667E-03 converged?   no
  Max grad  5.9777E-01 Target: 1.0000E-03 converged?   no
  RMS grad  9.5279E-02 Target: 6.6667E-04 converged?   no

Converting HDLC to Cartesians
DFTD Energy:    -0.0273262 hartree
Setting up the DFT grid...
| time to set the grid = 0.01 s
DFT grid points: 50653 (2814 points/atom)

                      *** Start SCF Iterations ***

 Iter     DIIS Error       Energy change      Electrons        XC Energy           Energy        Time(s)
----------------------------------------------------------------------------------------------------------
Initial temperature is 5000.000000
| Skip purify step
|    1     0.0689231062    -422.1403657168    69.8998169773   -31.3365002740    -422.1403657168     0.34  
|    2     0.0801972529      +7.1245221553    69.9998360264   -30.6585638201    -415.0158435614     0.33  
|    3     0.0135169136      -0.2569561921    69.9998228643   -30.7305051590    -415.2727997535     0.32  
|    4     0.0086385602      -0.0086532674    69.9998196303   -30.7916054060    -415.2814530209     0.31  
|    5     0.0038841225      -0.0026330987    69.9998159028   -30.7810641804    -415.2840861196     0.30  
|    6     0.0015053423      -0.0004303417    69.9998158363   -30.7844865044    -415.2845164613     0.29  
|    7     0.0005016800      -0.0000719739    69.9998145335   -30.7845022075    -415.2845884353     0.28  
|    8     0.0002016748      -0.0000172756    69.9998139392   -30.7849035183    -415.2846057109     0.28  
|    9     0.0000815323      -0.0000035459    69.9998136076   -30.7845887197    -415.2846092567     0.34  
|   10     0.0000298695      -0.0000005771    69.9998134543   -30.7846250976    -415.2846098338     0.26  
|   11     0.0000111898      -0.0000000324    69.9998134162   -30.7846514009    -415.2846098662     0.26  
|   12     0.0000058132      -0.0000000102    69.9998133983   -30.7846525968    -415.2846098764     0.25  
----------------------------------------------------------------------------------------------------------
FINAL ENERGY: -415.2846098764 a.u.
Fractional Occupation Entropy: 0.0000000000
Mermin Free Energy:            -415.2846098764
DISPERSION CONTRIBUTION TO ENERGY: -0.0273261620 a.u.
HOMO-LUMO GAP: 0.637 eV
CENTER OF MASS: {-0.033108, 0.078522, -0.032251} ANGS
DIPOLE MOMENT: {3.546999, 0.649910, 0.485800} (|D| = 3.638624) DEBYE
Writing out molden info

Running Mulliken population analysis...


  Restricted hh-TDA Parameters
--------------------------------------------
Number of occupied orbitals:            36
Number of virtual orbitals:            120
Number of molecular orbitals:          156
Number of basis functions:             166
Multiplicity of target state:      singlet

 Generating 2nd functional diffs
Reference energy:             -422.0266626155
Number of electrons:            71.9998080667
XC energy:                     -31.9152728619

      Davidson Diagonalization Parameters
-----------------------------------------------
Number of roots to find:                    6
Number of guess vectors:                   18
Maximum subspace size:                     60
Number of vectors to save:                  6
Collapse vectors per root:                  2
Number of CSFs:                           666
Maximum Davidson iterations:              100
Residual convergence:                 1.0e-04
Orthogonality tolerance:              1.0e-12
Use incremental sigma vectors:             No

Davidson memory usage: 760.85 kB

Guess Vectors:
  35 &  35 : closed :    -0.583485
  36 &  35 :  open  :    -0.570003
  36 &  36 : closed :    -0.556521
  35 &  34 :  open  :    -0.500971
  36 &  34 :  open  :    -0.487489
  35 &  33 :  open  :    -0.442509
  36 &  33 :  open  :    -0.429027
  35 &  32 :  open  :    -0.423963
  34 &  34 : closed :    -0.418457
  36 &  32 :  open  :    -0.410481
  35 &  31 :  open  :    -0.377047
  36 &  31 :  open  :    -0.363565
  34 &  33 :  open  :    -0.359995
  34 &  32 :  open  :    -0.341449
  35 &  29 :  open  :    -0.322635
  36 &  29 :  open  :    -0.309153
  35 &  30 :  open  :    -0.306996
  35 &  28 :  open  :    -0.306775

  Root           Eigenvalue       Energy Change        Residual
-------------------------------------------------------------------
Iteration:    0   Subspace Size:   18
Root: 1:        -0.46454537        -0.46454537         0.04710479  
Root: 2:        -0.44421376        -0.44421376         0.04305984  
Root: 3:        -0.42075728        -0.42075728         0.06364730  
Root: 4:        -0.37868343        -0.37868343         0.04514616  
Root: 5:        -0.35026886        -0.35026886         0.06902686  
Root: 6:        -0.31992201        -0.31992201         0.05719744  

Iteration:    1   Subspace Size:   24
Root: 1:        -0.46970386        -0.00515849         0.01020712  
Root: 2:        -0.44779500        -0.00358124         0.00916450  
Root: 3:        -0.42874931        -0.00799203         0.01219952  
Root: 4:        -0.38393038        -0.00524695         0.01272387  
Root: 5:        -0.36176171        -0.01149285         0.02409920  
Root: 6:        -0.32743108        -0.00750907         0.03473206  

Iteration:    2   Subspace Size:   30
Root: 1:        -0.46989051        -0.00018665         0.00176952  
Root: 2:        -0.44794450        -0.00014950         0.00209195  
Root: 3:        -0.42902095        -0.00027164         0.00263180  
Root: 4:        -0.38428039        -0.00035001         0.00332002  
Root: 5:        -0.36315901        -0.00139730         0.00709813  
Root: 6:        -0.33058458        -0.00315350         0.01166359  

Iteration:    3   Subspace Size:   36
Root: 1:        -0.46989510        -0.00000459         0.00033583  
Root: 2:        -0.44795093        -0.00000644         0.00038055  
Root: 3:        -0.42903147        -0.00001052         0.00051601  
Root: 4:        -0.38430001        -0.00001961         0.00090152  
Root: 5:        -0.36326212        -0.00010311         0.00260073  
Root: 6:        -0.33090076        -0.00031618         0.00409848  

Iteration:    4   Subspace Size:   42
Root: 1:        -0.46989523        -0.00000013         0.00006517  Converged
Root: 2:        -0.44795114        -0.00000021         0.00007602  Converged
Root: 3:        -0.42903185        -0.00000039         0.00009509  Converged
Root: 4:        -0.38430127        -0.00000126         0.00022699  
Root: 5:        -0.36327675        -0.00001463         0.00090505  
Root: 6:        -0.33093698        -0.00003622         0.00179683  

Iteration:    5   Subspace Size:   45
Root: 1:        -0.46989523        -0.00000000         0.00006318  Converged
Root: 2:        -0.44795114        -0.00000000         0.00006197  Converged
Root: 3:        -0.42903186        -0.00000000         0.00008219  Converged
Root: 4:        -0.38430134        -0.00000008         0.00005639  Converged
Root: 5:        -0.36327820        -0.00000145         0.00022159  
Root: 6:        -0.33094413        -0.00000715         0.00057166  

Iteration:    6   Subspace Size:   47
Root: 1:        -0.46989523        -0.00000000         0.00006308  Converged
Root: 2:        -0.44795114        -0.00000000         0.00006155  Converged
Root: 3:        -0.42903186        -0.00000000         0.00008227  Converged
Root: 4:        -0.38430134        -0.00000000         0.00005523  Converged
Root: 5:        -0.36327828        -0.00000008         0.00005421  Converged
Root: 6:        -0.33094470        -0.00000057         0.00019515  

Iteration:    7   Subspace Size:   48
Root: 1:        -0.46989523        -0.00000000         0.00006270  Converged
Root: 2:        -0.44795114        -0.00000000         0.00006155  Converged
Root: 3:        -0.42903186        -0.00000000         0.00008151  Converged
Root: 4:        -0.38430134        -0.00000000         0.00005388  Converged
Root: 5:        -0.36327828        -0.00000000         0.00005382  Converged
Root: 6:        -0.33094476        -0.00000006         0.00007047  Converged

Davidson converged in 7 iterations
48 sigma vectors were formed

  Root   Mult.   Total Energy (a.u.)   Ex. Energy (a.u.)     Ex. Energy (eV)     Ex. Energy (nm)        Osc. (a.u.)  
-------------------------------------------------------------------------------------------------------------------
     1  singlet       -422.49655785
     2  singlet       -422.47461376          0.02194409          0.59712893       2076.33920934          0.01110382
     3  singlet       -422.45569447          0.04086337          1.11194880       1115.01734861          0.03981927
     4  singlet       -422.41096396          0.08559389          2.32912781        532.32038212          0.00169624
     5  singlet       -422.38994090          0.10661695          2.90119435        427.35579136          0.04968576
     6  singlet       -422.35760738          0.13895047          3.78103400        327.91088541          0.11283199

Singlet  1: Largest CI coefficients:
  35  &  36 :  open  :  -0.566905
  36  &  35 :  open  :  -0.566905
  35  &  35 : closed :   0.534244

Singlet  2: Largest CI coefficients:
  36  &  36 : closed :   0.762758
  35  &  35 : closed :  -0.434748
  35  &  36 :  open  :  -0.249799
  36  &  35 :  open  :  -0.249799
  34  &  36 :  open  :  -0.203019
  36  &  34 :  open  :  -0.203019

Singlet  3: Largest CI coefficients:
  35  &  35 : closed :   0.662786
  36  &  36 : closed :   0.502892
  35  &  36 :  open  :   0.241397
  36  &  35 :  open  :   0.241397
  34  &  35 :  open  :   0.200185
  35  &  34 :  open  :   0.200185
  33  &  36 :  open  :  -0.120119
  36  &  33 :  open  :  -0.120119
  34  &  34 : closed :  -0.103553

Singlet  4: Largest CI coefficients:
  34  &  36 :  open  :   0.555461
  36  &  34 :  open  :   0.555461
  36  &  36 : closed :   0.320764
  32  &  36 :  open  :   0.262062
  36  &  32 :  open  :   0.262062
  33  &  36 :  open  :   0.192263
  36  &  33 :  open  :   0.192263

Singlet  5: Largest CI coefficients:
  34  &  35 :  open  :   0.632321
  35  &  34 :  open  :   0.632321
  34  &  36 :  open  :   0.155061
  36  &  34 :  open  :   0.155061
  35  &  35 : closed :  -0.150687
  36  &  36 : closed :  -0.117074
  32  &  35 :  open  :   0.114137
  35  &  32 :  open  :   0.114137

Singlet  6: Largest CI coefficients:
  33  &  35 :  open  :   0.635592
  35  &  33 :  open  :   0.635592
  34  &  34 : closed :   0.187206
  32  &  35 :  open  :  -0.123934
  35  &  32 :  open  :  -0.123934
  33  &  33 : closed :  -0.119854
  32  &  36 :  open  :  -0.118885
  36  &  32 :  open  :  -0.118885

Singlet state dipole moments:

  Root       Dx         Dy         Dz         |D|  (Debye)
------------------------------------------------------------
     1    -0.2234     0.7137    -0.8460     1.1291
     2    -1.9303     0.8012     1.1979     2.4089
     3    -4.5856    -1.1674     0.4141     4.7499
     4    -0.8780     0.8355    -0.6004     1.3526
     5    -3.4247    -2.8259    -0.4450     4.4623
     6     1.0296    -0.8008    -0.5661     1.4219

Transition dipole moments between singlet states:

    Transition       Tx         Ty         Tz         |T| (a.u.)
------------------------------------------------------------------
     1 ->    2     0.7994     0.3460    -0.0128     0.8712
     1 ->    3     1.1751    -0.0237    -0.2832     1.2090
     1 ->    4    -0.0372    -0.0305    -0.1656     0.1724
     1 ->    5     0.0972    -0.8209     0.1256     0.8361
     1 ->    6     1.0827     0.1694     0.1310     1.1037
     2 ->    3     0.6277     0.7288     0.2383     0.9910
     2 ->    4    -0.2161     0.9559     0.2760     1.0182
     2 ->    5    -0.5913    -0.0789    -0.1571     0.6169
     2 ->    6     0.0390    -0.2527    -0.0831     0.2689
     3 ->    4    -0.1412     0.5381     0.3321     0.6479
     3 ->    5     1.8771     0.3365    -0.1126     1.9104
     3 ->    6    -0.6753     0.7962    -0.0555     1.0455
     4 ->    5    -0.8081    -0.1682     0.2314     0.8572
     4 ->    6    -0.1449     0.3378     0.1148     0.3851
     5 ->    6    -0.8165     0.0420    -0.2356     0.8508

Magnetic transition dipole moments and rotational strengths:

 Transition      Lx         Ly         Lz       R(len)     R(vel) (a.u.)
------------------------------------------------------------------------
 1 ->    2     0.0065     0.3495    -1.2780    -0.1425     0.0664
 1 ->    3     0.0666     0.0602     0.6658     0.1117    -0.0013
 1 ->    4    -0.2470    -0.0317    -0.9120    -0.1611    -0.0023
 1 ->    5     0.0499     0.0223     0.5561    -0.0564     0.0031
 1 ->    6     0.1954     0.0187    -0.0005    -0.2147     0.0730

Electric transition quadrupole moments (Cartesian):

 Transition      Qxy        Qxz        Qyz        Qxx        Qyy        Qzz       norm (a.u.)
----------------------------------------------------------------------------------------------
 1 ->    2    -0.8569     0.5192    -0.0966    -1.7127     0.8210     0.0681     2.1506
 1 ->    3    -0.8847     1.7440     0.1089    -2.2159    -0.1436    -0.2600     2.9723
 1 ->    4    -0.1488     0.4219     0.3590    -1.6054     0.5259    -0.2027     1.7955
 1 ->    5     0.8402    -0.6202    -0.2143     1.2739    -1.2039     0.2144     2.0627
 1 ->    6     1.4196     0.0743    -0.2892     2.3037    -0.8242     0.0544     2.8450


Building Xtilde...

Building Z-vector RHS...

 Generating 2nd functional diffs
Solving CPSCF equations
Using DIIS solver

 Iter         Residual      
------  --------------------
    1      1.032130409350
    2      1.350207112493
    3      0.160504470410
    4      0.021100239383
    5      0.006603375038
    6      0.003208754943
    7      0.001469296542
    8      0.000368627614
    9      0.000212174298
   10      0.000053941353

CPSCF converged

Building X...

 Generating 2nd functional diffs
 Generating 2nd functional diffs
Building Xtilde...

Building Z-vector RHS...

 Generating 2nd functional diffs
Solving CPSCF equations
Using DIIS solver

 Iter         Residual      
------  --------------------
    1      2.089958883035
    2      3.222340272076
    3      0.120567940913
    4      0.019805903833
    5      0.017751463570
    6      0.004845452532
    7      0.002039427866
    8      0.000590188902
    9      0.000294574856
   10      0.000087061005

CPSCF converged

Building X...

 Generating 2nd functional diffs
 Generating 2nd functional diffs
Building Xtilde...

Building Z-vector RHS...

 Generating 2nd functional diffs
Solving CPSCF equations
Using DIIS solver

 Iter         Residual      
------  --------------------
    1      1.108377284820
    2      1.617400669914
    3      0.090308414239
    4      0.009749810903
    5      0.007279321952
    6      0.002234169769
    7      0.000700708026
    8      0.000321033863
    9      0.000145955481
   10      0.000040574266

CPSCF converged

Building X...

 Generating 2nd functional diffs
 Generating 2nd functional diffs
Lower state energy:      -422.4746137600
Upper state energy:      -422.4556944742
Energy difference:          0.0189192858
 Energy calculation finished, energy:  0.000000000E+00

Converting Cartesians to HDLC

Converting Cartesians to HDLC

Converting Cartesians to HDLC
 in dlf_makehessian...
Updating Hessian with the BFGS update, No    22
Testing convergence  in cycle   23
    Energy  0.0000E+00 Target: 1.0000E-04 converged?  yes
  Max step  8.0143E-01 Target: 4.0000E-03 converged?   no
  RMS step  1.6266E-01 Target: 2.6667E-03 converged?   no
  Max grad  9.0179E-02 Target: 1.0000E-03 converged?   no
  RMS grad  2.6090E-02 Target: 6.6667E-04 converged?   no

Converting HDLC to Cartesians
DFTD Energy:    -0.0271780 hartree
Setting up the DFT grid...
| time to set the grid = 0.01 s
DFT grid points: 50657 (2814 points/atom)

                      *** Start SCF Iterations ***

 Iter     DIIS Error       Energy change      Electrons        XC Energy           Energy        Time(s)
----------------------------------------------------------------------------------------------------------
Initial temperature is 5000.000000
| Skip purify step
|    1     0.0667700939    -422.1817132863    69.9636896127   -31.3722679677    -422.1817132863     0.33  
|    2     0.0730426513      +7.1037239331    69.9997754986   -30.6244383251    -415.0779893531     0.32  
|    3     0.0123434396      -0.2071596127    69.9997937497   -30.7399915961    -415.2851489658     0.32  
|    4     0.0091764725      -0.0056713216    69.9997946899   -30.7956692176    -415.2908202874     0.31  
|    5     0.0038937250      -0.0017105870    69.9997980608   -30.7897956533    -415.2925308744     0.30  
|    6     0.0008423755      -0.0003367229    69.9997978732   -30.7908775077    -415.2928675973     0.28  
|    7     0.0003388682      -0.0000373199    69.9997978307   -30.7915892552    -415.2929049172     0.27  
|    8     0.0001414206      -0.0000055057    69.9997979924   -30.7915725964    -415.2929104229     0.27  
|    9     0.0000553891      -0.0000012349    69.9997980201   -30.7914148869    -415.2929116578     0.34  
|   10     0.0000178923      -0.0000001862    69.9997980154   -30.7914079050    -415.2929118440     0.25  
|   11     0.0000130568      -0.0000000165    69.9997980115   -30.7914447907    -415.2929118606     0.25  
|   12     0.0000043125      -0.0000000032    69.9997980084   -30.7914294857    -415.2929118638     0.25  
----------------------------------------------------------------------------------------------------------
FINAL ENERGY: -415.2929118638 a.u.
Fractional Occupation Entropy: 0.0000000000
Mermin Free Energy:            -415.2929118638
DISPERSION CONTRIBUTION TO ENERGY: -0.0271780185 a.u.
HOMO-LUMO GAP: 1.082 eV
CENTER OF MASS: {-0.022560, 0.065359, 0.000677} ANGS
DIPOLE MOMENT: {3.526924, 0.640040, 0.306340} (|D| = 3.597594) DEBYE
Writing out molden info

Running Mulliken population analysis...


  Restricted hh-TDA Parameters
--------------------------------------------
Number of occupied orbitals:            36
Number of virtual orbitals:            120
Number of molecular orbitals:          156
Number of basis functions:             166
Multiplicity of target state:      singlet

 Generating 2nd functional diffs
Reference energy:             -422.0345551438
Number of electrons:            71.9997922370
XC energy:                     -31.9223018398

      Davidson Diagonalization Parameters
-----------------------------------------------
Number of roots to find:                    6
Number of guess vectors:                   18
Maximum subspace size:                     60
Number of vectors to save:                  6
Collapse vectors per root:                  2
Number of CSFs:                           666
Maximum Davidson iterations:              100
Residual convergence:                 1.0e-04
Orthogonality tolerance:              1.0e-12
Use incremental sigma vectors:             No

Davidson memory usage: 760.85 kB

Guess Vectors:
  36 &  36 : closed :    -0.570740
  36 &  35 :  open  :    -0.567004
  35 &  35 : closed :    -0.563267
  36 &  34 :  open  :    -0.499105
  35 &  34 :  open  :    -0.495369
  36 &  33 :  open  :    -0.438996
  35 &  33 :  open  :    -0.435260
  34 &  34 : closed :    -0.427470
  36 &  32 :  open  :    -0.408470
  35 &  32 :  open  :    -0.404734
  36 &  31 :  open  :    -0.371173
  35 &  31 :  open  :    -0.367436
  34 &  33 :  open  :    -0.367362
  34 &  32 :  open  :    -0.336835
  36 &  29 :  open  :    -0.313054
  35 &  29 :  open  :    -0.309318
  36 &  30 :  open  :    -0.308124
  33 &  33 : closed :    -0.307253

  Root           Eigenvalue       Energy Change        Residual
-------------------------------------------------------------------
Iteration:    0   Subspace Size:   18
Root: 1:        -0.46045253        -0.46045253         0.04437075  
Root: 2:        -0.45003196        -0.45003196         0.03429905  
Root: 3:        -0.41971647        -0.41971647         0.06617101  
Root: 4:        -0.37733324        -0.37733324         0.04549217  
Root: 5:        -0.35483063        -0.35483063         0.06486270  
Root: 6:        -0.31567721        -0.31567721         0.05668217  

Iteration:    1   Subspace Size:   24
Root: 1:        -0.46547981        -0.00502728         0.00901876  
Root: 2:        -0.45221548        -0.00218352         0.00825813  
Root: 3:        -0.42834074        -0.00862427         0.01543541  
Root: 4:        -0.38281617        -0.00548293         0.01373653  
Root: 5:        -0.36521473        -0.01038410         0.02015655  
Root: 6:        -0.32136738        -0.00569018         0.03925784  

Iteration:    2   Subspace Size:   30
Root: 1:        -0.46561592        -0.00013611         0.00169884  
Root: 2:        -0.45232941        -0.00011393         0.00170726  
Root: 3:        -0.42879761        -0.00045687         0.00362412  
Root: 4:        -0.38321284        -0.00039666         0.00341024  
Root: 5:        -0.36622568        -0.00101096         0.00680793  
Root: 6:        -0.32507807        -0.00371068         0.01618438  

Iteration:    3   Subspace Size:   36
Root: 1:        -0.46561957        -0.00000365         0.00033054  
Root: 2:        -0.45233353        -0.00000411         0.00033580  
Root: 3:        -0.42881984        -0.00002223         0.00071524  
Root: 4:        -0.38323206        -0.00001922         0.00086506  
Root: 5:        -0.36632033        -0.00009464         0.00204006  
Root: 6:        -0.32573535        -0.00065728         0.00671058  

Iteration:    4   Subspace Size:   42
Root: 1:        -0.46561968        -0.00000011         0.00006131  Converged
Root: 2:        -0.45233365        -0.00000013         0.00006673  Converged
Root: 3:        -0.42882067        -0.00000083         0.00015516  
Root: 4:        -0.38323336        -0.00000131         0.00024071  
Root: 5:        -0.36632896        -0.00000864         0.00068406  
Root: 6:        -0.32583536        -0.00010002         0.00247045  

Iteration:    5   Subspace Size:   46
Root: 1:        -0.46561969        -0.00000000         0.00005977  Converged
Root: 2:        -0.45233366        -0.00000000         0.00005802  Converged
Root: 3:        -0.42882071        -0.00000004         0.00003119  Converged
Root: 4:        -0.38323344        -0.00000008         0.00005338  Converged
Root: 5:        -0.36632981        -0.00000085         0.00018970  
Root: 6:        -0.32584730        -0.00001194         0.00082691  

Iteration:    6   Subspace Size:   48
Root: 1:        -0.46561969        -0.00000000         0.00006010  Converged
Root: 2:        -0.45233366        -0.00000000         0.00005777  Converged
Root: 3:        -0.42882071        -0.00000000         0.00002869  Converged
Root: 4:        -0.38323344        -0.00000000         0.00004855  Converged
Root: 5:        -0.36632987        -0.00000006         0.00004529  Converged
Root: 6:        -0.32584869        -0.00000139         0.00028872  

Iteration:    7   Subspace Size:   49
Root: 1:        -0.46561969        -0.00000000         0.00006010  Converged
Root: 2:        -0.45233366        -0.00000000         0.00005751  Converged
Root: 3:        -0.42882071        -0.00000000         0.00002869  Converged
Root: 4:        -0.38323344        -0.00000000         0.00004855  Converged
Root: 5:        -0.36632987        -0.00000000         0.00004304  Converged
Root: 6:        -0.32584884        -0.00000015         0.00009708  Converged

Davidson converged in 7 iterations
49 sigma vectors were formed

  Root   Mult.   Total Energy (a.u.)   Ex. Energy (a.u.)     Ex. Energy (eV)     Ex. Energy (nm)        Osc. (a.u.)  
-------------------------------------------------------------------------------------------------------------------
     1  singlet       -422.50017483
     2  singlet       -422.48688880          0.01328603          0.36153118       3429.41981060          0.00051202
     3  singlet       -422.46337585          0.03679898          1.00135090       1238.16956153          0.02038087
     4  singlet       -422.41778859          0.08238624          2.24184331        553.04588006          0.06814541
     5  singlet       -422.40088502          0.09928981          2.70181282        458.89271052          0.06921775
     6  singlet       -422.36040398          0.13977085          3.80335763        325.98622798          0.17272234

Singlet  1: Largest CI coefficients:
  36  &  36 : closed :   0.767170
  35  &  35 : closed :  -0.310652
  35  &  36 :  open  :   0.279300
  36  &  35 :  open  :   0.279300
  33  &  36 :  open  :  -0.167238
  36  &  33 :  open  :  -0.167238
  34  &  36 :  open  :  -0.121948
  36  &  34 :  open  :  -0.121948

Singlet  2: Largest CI coefficients:
  35  &  36 :  open  :   0.596665
  36  &  35 :  open  :   0.596665
  36  &  36 : closed :  -0.427120
  34  &  36 :  open  :   0.190916
  36  &  34 :  open  :   0.190916

Singlet  3: Largest CI coefficients:
  35  &  35 : closed :  -0.907229
  36  &  36 : closed :  -0.228675
  35  &  36 :  open  :  -0.124676
  36  &  35 :  open  :  -0.124676
  34  &  34 : closed :   0.102502

Singlet  4: Largest CI coefficients:
  34  &  36 :  open  :   0.586477
  36  &  34 :  open  :   0.586477
  36  &  36 : closed :   0.321944
  32  &  36 :  open  :   0.218661
  36  &  32 :  open  :   0.218661
  33  &  36 :  open  :   0.159863
  36  &  33 :  open  :   0.159863

Singlet  5: Largest CI coefficients:
  34  &  35 :  open  :  -0.619044
  35  &  34 :  open  :  -0.619044
  33  &  36 :  open  :   0.173386
  36  &  33 :  open  :   0.173386
  36  &  36 : closed :   0.151237
  32  &  35 :  open  :  -0.135746
  35  &  32 :  open  :  -0.135746
  34  &  36 :  open  :  -0.123362
  36  &  34 :  open  :  -0.123362

Singlet  6: Largest CI coefficients:
  33  &  35 :  open  :   0.467700
  35  &  33 :  open  :   0.467700
  33  &  36 :  open  :   0.342081
  36  &  33 :  open  :   0.342081
  34  &  34 : closed :   0.332616
  34  &  35 :  open  :   0.140018
  35  &  34 :  open  :   0.140018
  33  &  33 : closed :  -0.128763
  31  &  36 :  open  :  -0.112868
  36  &  31 :  open  :  -0.112868

Singlet state dipole moments:

  Root       Dx         Dy         Dz         |D|  (Debye)
------------------------------------------------------------
     1    -4.6306    -0.0809     0.5147     4.6598
     2     0.2160     0.8149     0.4935     0.9768
     3    -2.1592    -1.2335    -0.8162     2.6172
     4    -2.1305     0.6809     0.2371     2.2492
     5    -1.5245    -2.1747    -0.8142     2.7778
     6     0.5338    -1.3185    -0.4225     1.4839

Transition dipole moments between singlet states:

    Transition       Tx         Ty         Tz         |T| (a.u.)
------------------------------------------------------------------
     1 ->    2    -0.0688    -0.0732    -0.2184     0.2404
     1 ->    3     0.8755    -0.0787    -0.2411     0.9115
     1 ->    4     0.1201     1.0698     0.2859     1.1139
     1 ->    5    -0.8711    -0.4876     0.2217     1.0226
     1 ->    6    -1.3598     0.0672     0.0120     1.3615
     2 ->    3     1.0842     0.4228    -0.0481     1.1647
     2 ->    4     0.3971    -0.6999    -0.1189     0.8134
     2 ->    5    -0.1080    -0.4639    -0.1213     0.4916
     2 ->    6    -0.6140     0.5722    -0.0076     0.8393
     3 ->    4    -0.3398    -0.2722    -0.1201     0.4517
     3 ->    5     1.5154    -0.0493     0.0626     1.5175
     3 ->    6     0.3490    -0.5670    -0.0106     0.6659
     4 ->    5     0.7429     0.2891    -0.1245     0.8069
     4 ->    6    -0.9553     0.2560    -0.0491     0.9902
     5 ->    6     0.3449     0.1212     0.2592     0.4481

Magnetic transition dipole moments and rotational strengths:

 Transition      Lx         Ly         Lz       R(len)     R(vel) (a.u.)
------------------------------------------------------------------------
 1 ->    2     0.0755     0.2766    -1.2708    -0.2521     0.0827
 1 ->    3     0.0256     0.0144     0.7634     0.1627    -0.0012
 1 ->    4     0.0586     0.0146     0.3839    -0.1324     0.0170
 1 ->    5     0.0033    -0.0637     0.2286    -0.0789     0.0086
 1 ->    6    -0.1146    -0.0352     0.1890    -0.1557     0.0489

Electric transition quadrupole moments (Cartesian):

 Transition      Qxy        Qxz        Qyz        Qxx        Qyy        Qzz       norm (a.u.)
----------------------------------------------------------------------------------------------
 1 ->    2     0.2436     0.6881     0.3550    -1.6419     0.3436    -0.2927     1.8864
 1 ->    3    -0.8228     1.2823     0.1131    -2.1651    -0.1464    -0.1391     2.6575
 1 ->    4    -1.3330    -0.7494    -0.4525     3.2369    -0.2105     0.4018     3.6369
 1 ->    5     0.6184    -1.2092    -0.2949     2.8584    -1.2878     0.1995     3.4351
 1 ->    6    -1.5780    -0.4298     0.0171    -1.1874     0.1374     0.0215     2.0259


Building Xtilde...

Building Z-vector RHS...

 Generating 2nd functional diffs
Solving CPSCF equations
Using DIIS solver

 Iter         Residual      
------  --------------------
    1      0.885587566233
    2      1.197559006991
    3      0.137963573270
    4      0.015453169195
    5      0.007510162644
    6      0.003320688102
    7      0.001057192812
    8      0.000529217648
    9      0.000205236708
   10      0.000051118464

CPSCF converged

Building X...

 Generating 2nd functional diffs
 Generating 2nd functional diffs
Building Xtilde...

Building Z-vector RHS...

 Generating 2nd functional diffs
Solving CPSCF equations
Using DIIS solver

 Iter         Residual      
------  --------------------
    1      2.054745990984
    2      3.115008333475
    3      0.125271243430
    4      0.023403297292
    5      0.009001951014
    6      0.004809300275
    7      0.001763898696
    8      0.000646141275
    9      0.000226242378
   10      0.000084237675

CPSCF converged

Building X...

 Generating 2nd functional diffs
 Generating 2nd functional diffs
Building Xtilde...

Building Z-vector RHS...

 Generating 2nd functional diffs
Solving CPSCF equations
Using DIIS solver

 Iter         Residual      
------  --------------------
    1      0.772686450047
    2      1.141538958716
    3      0.072689777062
[truncated: 1,151,715 more chars]
