# Supplementary material for: Finding Excited-State Minimum Energy Crossing Points on a Budget: Non-Self-Consistent Tight-Binding Methods
Source: J Phys Chem Lett. 2023 May 5;14(19):4440–8. doi: 10.1021/acs.jpclett.3c00494 (PMC10201533; doi:10.1021/acs.jpclett.3c00494)
Supplement: Supplementary file 1 — jz3c00494_si_001.zip [file jz3c00494_si_001.zip › SI/s2s1_benchmark/merocyanine/hhtda.xyz]

18
-4.1534730906143051e+02 frame 99   xyz file generated by TeraChem
     C     0.0312508995    0.6324658597   -0.3265535706
     C     1.0829520639    1.3730516203    0.1770394608
     C     2.2835567440    0.7502244824    0.5167217485
     C     2.4111209901   -0.6163577515    0.3106017136
     C     1.3738874203   -1.3744116393   -0.2309131624
     C     0.1704941796   -0.7495459400   -0.5581935594
     O    -0.8379657842   -1.3519056288   -1.0643128055
     C    -1.2686268525    1.1619814800   -0.6690331961
     C    -2.4592279102    0.7192067822   -0.0817586848
     C    -2.4952051935   -0.2041416879    0.9019790216
     H     0.9645510035    2.4448668746    0.3111154005
     H     3.1105875276    1.3293171915    0.9140527708
     H     3.3489500739   -1.1105714880    0.5502898794
     H     1.4870701631   -2.4347259370   -0.4261857443
     H    -1.3290954807    1.9767613380   -1.3861391316
     H    -3.3908604484    1.1296346340   -0.4632817733
     H    -1.5896170129   -0.6086730120    1.3379212098
     H    -3.4408966108   -0.5458521958    1.3132108807
