# Supplementary material for: Finding Excited-State Minimum Energy Crossing Points on a Budget: Non-Self-Consistent Tight-Binding Methods
Source: J Phys Chem Lett. 2023 May 5;14(19):4440–8. doi: 10.1021/acs.jpclett.3c00494 (PMC10201533; doi:10.1021/acs.jpclett.3c00494)
Supplement: Supplementary file 1 — jz3c00494_si_001.zip [file jz3c00494_si_001.zip › SI/s2s1_benchmark/pyrazine/casci-tc.out]

| Startfile from command line: tc.inp


|       ***********************************************************
|       *                    TeraChem v1.9-2022.08-dev            *
|       *  Git Version: 5e84fd4dc456f19b8b743ac9d407259fd194ada5  *
|       *                   Development Version                   *
|       *           Chemistry at the Speed of Graphics!           *
|       ***********************************************************
|       * This program may only be used in connection with        *
|       * a valid license from PetaChem, LLC. Use of this program *
|       * or results thereof indicates acceptance of all terms    *
|       * and conditions stated in the license and that a valid   *
|       * license agreement between the user and PetaChem, LLC    *
|       * exists. PetaChem, LLC does not warrant the correctness  *
|       * of results or their suitability for any purpose.        *
|       * Please email bugs, suggestions, and comments to         *
|       *                  help@petachem.com                      *
|       *                                                         *
|       ***********************************************************


|       ***********************************************************
|       *  Compiled by pisteinbach  Do 25. Aug 16:33:30 CEST 2022  *
|       *  Supported architectures: sm_75 sm_80                   *
|       *  Build cuda_11.6.r11.6/compiler.31057947_0              *
|       ***********************************************************


| Job started   Tue Feb 14 03:29:43 2023
| On jtc-hpz107 (available memory: 22650 MB)

| ######################################### RUNTIME INFO ##########################################
| terachem  tc.inp 

|  NVRM version: NVIDIA UNIX x86_64 Kernel Module  520.61.05  Thu Sep 29 05:30:25 UTC 2022
|  GCC version:  gcc version 9.4.0 (Ubuntu 9.4.0-1ubuntu1~20.04.1) 

|  	linux-vdso.so.1 (0x00007ffecb7e0000)
|  	libmpi.so.12 => /mnt/group-bin/terachem-3c-dev/lib/libmpi.so.12 (0x00007f51e548d000)
|  	libgpubox.so.1 => /mnt/group-bin/terachem-3c-dev/lib/libgpubox.so.1 (0x00007f51e5472000)
|  	libtensorbox.so.1 => /mnt/group-bin/terachem-3c-dev/lib/libtensorbox.so.1 (0x00007f51e5451000)
|  	libiobox.so.1 => /mnt/group-bin/terachem-3c-dev/lib/libiobox.so.1 (0x00007f51e543b000)
|  	libintbox.so.1 => /mnt/group-bin/terachem-3c-dev/lib/libintbox.so.1 (0x00007f51c7419000)
|  	libsqmbox.so.1 => /mnt/group-bin/terachem-3c-dev/lib/libsqmbox.so.1 (0x00007f51c70b8000)
|  	libgridbox.so.1 => /mnt/group-bin/terachem-3c-dev/lib/libgridbox.so.1 (0x00007f51c6ed3000)
|  	libdftbox.so.1 => /mnt/group-bin/terachem-3c-dev/lib/libdftbox.so.1 (0x00007f51c6df1000)
|  	libcibox.so.1 => /mnt/group-bin/terachem-3c-dev/lib/libcibox.so.1 (0x00007f51c6aab000)
|  	libccbox.so.1 => /mnt/group-bin/terachem-3c-dev/lib/libccbox.so.1 (0x00007f51c67a7000)
|  	libsimbox.so.1 => /mnt/group-bin/terachem-3c-dev/lib/libsimbox.so.1 (0x00007f51c6788000)
|  	liboptbox.so.1 => /mnt/group-bin/terachem-3c-dev/lib/liboptbox.so.1 (0x00007f51c6748000)
|  	libnvToolsExt.so.1 => /usr/local/cuda-11.6/targets/x86_64-linux/lib/libnvToolsExt.so.1 (0x00007f51c653e000)
|  	libssl.so.1.1 => /lib/x86_64-linux-gnu/libssl.so.1.1 (0x00007f51c649a000)
|  	libcrypto.so.1.1 => /lib/x86_64-linux-gnu/libcrypto.so.1.1 (0x00007f51c61c4000)
|  	libcuda.so.1 => /lib/x86_64-linux-gnu/libcuda.so.1 (0x00007f51c4850000)
|  	libcudart.so.11.0 => /usr/local/cuda-11.6/targets/x86_64-linux/lib/libcudart.so.11.0 (0x00007f51c45ac000)
|  	libcublas.so.11 => /usr/local/cuda-11.6/targets/x86_64-linux/lib/libcublas.so.11 (0x00007f51bae2c000)
|  	libcufft.so.10 => /usr/local/cuda-11.6/targets/x86_64-linux/lib/libcufft.so.10 (0x00007f51b239f000)
|  	libcusparse.so.11 => /usr/local/cuda-11.6/targets/x86_64-linux/lib/libcusparse.so.11 (0x00007f51a2f56000)
|  	libcusolver.so.11 => /usr/local/cuda-11.6/targets/x86_64-linux/lib/libcusolver.so.11 (0x00007f5192b6d000)
|  	libstdc++.so.6 => /lib/x86_64-linux-gnu/libstdc++.so.6 (0x00007f519298b000)
|  	libm.so.6 => /lib/x86_64-linux-gnu/libm.so.6 (0x00007f519283c000)
|  	libiomp5.so => /mnt/group-bin/terachem-3c-dev/lib/libiomp5.so (0x00007f5192401000)
|  	libcilkrts.so.5 => /mnt/group-bin/terachem-3c-dev/lib/libcilkrts.so.5 (0x00007f51921c4000)
|  	libgcc_s.so.1 => /lib/x86_64-linux-gnu/libgcc_s.so.1 (0x00007f51921a9000)
|  	libpthread.so.0 => /lib/x86_64-linux-gnu/libpthread.so.0 (0x00007f5192186000)
|  	libc.so.6 => /lib/x86_64-linux-gnu/libc.so.6 (0x00007f5191f94000)
|  	/lib64/ld-linux-x86-64.so.2 (0x00007f51e6cd7000)
|  	libdl.so.2 => /lib/x86_64-linux-gnu/libdl.so.2 (0x00007f5191f8e000)
|  	librt.so.1 => /lib/x86_64-linux-gnu/librt.so.1 (0x00007f5191f82000)
|  	libcublasLt.so.11 => /usr/local/cuda-11.6/targets/x86_64-linux/lib/libcublasLt.so.11 (0x00007f517cf1c000)
| #################################################################################################

-----------------------------------
Processed Input file:
              coordinates coord.xyz
                   method rhf
                    basis def2-sv_p
           max_l_in_basis 2
           sphericalbasis yes
                    guess c0
                   purify no
                     xtol 1e-6
                 convthre 5e-5
                  threall 1e-14
                precision mixed
                 spinmult 1
                   charge 0
                     dftd d3
                   closed 19
                   active 3
                      fon yes
               fon_method constant
          fon_temperature 5000
                    casci yes
              cassinglets 4
             dciguessvecs 10
              dcisubspace 10
            castargetmult 1
                castarget 0
               dcimaxiter 40
                 cphfiter 40
              casnumalpha 2
               casnumbeta 2
                     gpus 1
                      run conical
                nacstate1 1
                nacstate2 2
-----------------------------------
Jobname: coord
Scratch directory: ./scr.coord
Scratch data will not be generated
| Random number seed: 1818576534

XYZ coordinates coord.xyz
Molden File Output: ./scr.coord/coord.molden
Using basis set: def2-sv_p
dmrgstart not found
Spin multiplicity: 1
DIIS will use up to 10 vectors.
Condition number limit for the DIIS overlap matrix is            0
WF convergence threshold: 5.00e-05
Using DIIS algorithm to converge WF
Maximum number of SCF iterations: 100
Incremental fock with rebuild every 8 iterations
Will switch to conventional Fock if diffuse functions are detected
X-matrix tolerance: 1.00e-06
PRECISION: MIXED
Single/Double precision threshold: 1.00e-05
TeraChem will select linear algebra engine
Using fractional orbital occupations
19 occupied orbitals will have integer occupation
3 occupied orbitals will have fractional occupation
kT is set to 5000.000 a.u.
Density matrix purification turned off
DFT Functional requested: hf
Method: Hartree-Fock  with dispersion correction
Wavefunction: RESTRICTED

 DFT-D code reimplemented following the
 code by S.Grimme, University Bonn 
 based on DFTD3 V3.2 Rev 0         
 
Please cite DFT-D3 work done with this code as:
S. Grimme, J. Antony, S. Ehrlich and H. Krieg,
J. Chem. Phys. 132 (2010), 154104
If used with BJ-damping cite also
S. Grimme, S. Ehrlich and L. Goerigk,
J. Comput. Chem. 32 (2011), 1456-1465
For DFT-D2 the reference is
S. Grimme, J. Comput. Chem., 27 (2006), 1787-1799
Ignoring all functions in basis set file with angular momentum > 2 
Initial guess will be loaded from c0

********************************************
******* RUNNING GEOMETRY OPTMIZATION *******
********************************************

Geometry optimization parameters:
Max number of optimization cycles: 1000
Convergence threshold (Max grad component): 4.50e-04
Convergence threshold (energy change): 1.00e-06
Maximum of RMSD change allowed between steps is 0.500000
using BFGS method
Optimization checkpoint file will be dumped every 10 cycles
Hessian updated: BFGS method
Initial Hessian is diagonal with a single one point finite difference
Atomic displacement in finite-difference Hessian (Bohr) 0.003000
Each step will be scaled by 1.00
Maximum step size in internal coordinates 0.50
Minimization SCF guess will be regenerated every 10 steps
Job started from scratch
SCF:   Initial guess is taken from previous step
Starting TensorBox...
| TeraChem will select linear algebra engine
| Using cuSolver for matrix diagonalization

| using 1 out of 1 CUDA devices
|   Device 0: NVIDIA GeForce RTX 3070,  7982MB, CC 8.6 -- CPU THREAD 0
| -------------------------------------------------------------------
| CPU Memory Available: 3976.75 MegaWords 
| GPU Memory Available: 741.79 MegaWords 
| Maximum recommended basis set size: 10200 basis functions
|  (limited by GPU memory)
| -------------------------------------------------------------------
| Initialize GPUBox with 128 MW of memory


Basis set:       def2-sv_p
Total atoms:     10
Total charge:    0
Total electrons: 42 (21-alpha, 21-beta)
Number electrons modeled by ECPs: 0
Total orbitals: 98 (Cartesian), 92 (spherical) 
Total AO shells: 44 (26 S-shells; 12 P-shells; 6 D-shells; 0 F-shells; 0 G-shells)
Spin multiplicity: 1
Nuclear repulsion energy (QM atoms): 206.172450982951 a.u.


No optimization coordinates found in the configuration file
Determining the type of coordinates based on the number of individual fragments...
Analyzing structure...
Found 10 atoms, 10 bonds
Building HDLC residues...
Found 1 HDLC residues
done.
Optimization will be performed in DLC coordinates

-------------------------------------------------------
0 additional frames found in coord.xyz
-------------------------------------------------------
***********************************************************************
**                                                                   **
**                              DL-FIND                              **
**                       Geometry Optimisation                       **
**               written by Johannes Kaestner, in 2006               **
**               Copyright:  STFC Daresbury Laboratory               **
**                           Revision:  406 $                        **
**                                                                   **
***********************************************************************
Residue member list:
    0 :     1    1    1    1    1    1    1    1    1    1

Generating new HDLC for    1 residues

Located a new residue for HDLC
   Residue number is    1
   Number of atoms it contains    10
   Atoms:      1     2     3     4     5     6     7     8     9    10
   Generating HDLC for residue    1
       Dot-product about     2 is   0.99861847
       System near planar - making improper
       Dot-product about     3 is   0.99879392
       System near planar - making improper
       Dot-product about     5 is   0.99860095
       System near planar - making improper
       Dot-product about     6 is   0.99863648
       System near planar - making improper

     The system has    24 degrees of freedom, and    24 non-zero eigenvalues

 call dlf_formstep_init...
 allocate hessian of size:           26
 allocate evals and evecs
 needhessian =  T

DL-FIND Report:
===============
Conical intersection algorithm: Lagrange-Newton
Lagrange-Newton threshold t1 ...................  1.000E-04
Lagrange-Newton threshold t2 ...................  1.000E+00
Lower electronic state .........................          1
Upper electronic state .........................          2
Optimisation algorithm: Lagrange-Newton
Initial Hessian by diagonal one-point finite difference
Hessian update mechanism: BFGS
Maximum Number of Hessian updates before recalc.         50
Finite difference for Hessian calculation ......  3.000E-03
No eigenmodes are considered soft
Minimum step size for Hessian update ...........  1.000E-05
 
Step length: simple scaled
Maximum step length ............................  5.000E-01
Scaling step by ................................  1.000E+00
 
Coordinate system: Delocalised internal coordinates (DLC)
 
Number of atoms ................................         10
Number of input geometries .....................          2
Variables to be optimised ......................         26
Restart information is written every ...........         10 steps
This run has not been restarted.
Maximum number of steps ........................       1000
Maximum number of energy evaluations ...........     100000
 
DFTD Energy:    -0.0755703 hartree

                      *** Start SCF Iterations ***

 Iter     DIIS Error       Energy change         Energy        Time(s)
------------------------------------------------------------------------
Initial temperature is 5000.000000
| Skip purify step
|    1     0.1035621040    -262.4610844198    -262.4610844198     0.06  
|    2     0.0515904981      +0.4119164947    -262.0491679250     0.05  
|    3     0.0230123254      -0.0229230784    -262.0720910035     0.05  
|    4     0.0094436064      -0.0026426744    -262.0747336779     0.05  
|    5     0.0042338303      -0.0010616042    -262.0757952820     0.04  
|    6     0.0018184875      -0.0002899294    -262.0760852114     0.04  
|    7     0.0010453933      -0.0000827104    -262.0761679218     0.04  
|    8     0.0005716913      -0.0000392872    -262.0762072089     0.04  
|    9     0.0002141958      -0.0000267621    -262.0762339711     0.05  
|   10     0.0000395320      -0.0000024799    -262.0762364510     0.03  
------------------------------------------------------------------------
FINAL ENERGY: -262.0762364510 a.u.
Fractional Occupation Entropy: 0.0000000000
Mermin Free Energy:            -262.0762364510
DISPERSION CONTRIBUTION TO ENERGY: -0.0755703452 a.u.
HOMO-LUMO GAP: 5.028 eV
CENTER OF MASS: {0.000043, 0.000004, -0.000284} ANGS
DIPOLE MOMENT: {-0.002205, 0.000075, 0.003535} (|D| = 0.004167) DEBYE

  Active Space Parameters
--------------------------------------------
Number of closed orbitals:              19
Number of active orbitals:               3
Number of virtual orbitals:             70
Number of molecular orbitals:           92
Number of basis functions:              98
Number of active electrons:              4
Number of alpha electrons:               2
Number of beta electrons:                2

  Orbital      Energy        Occupation
-----------------------------------------
     18       -0.463276        1.000000
     19       -0.454025        1.000000
     20       -0.313480        0.666667
     21       -0.290284        0.666667
     22       -0.105490        0.666667
     23        0.123912        0.000000
     24        0.188442        0.000000

  CAS Parameters
--------------------------------------------
Number of determinants:                  9
Number of singlet CSFs:                  6
Number of doublet CSFs:                  0
Number of triplet CSFs:                  3
Number of quartet CSFs:                  0
Number of quintet CSFs:                  0
Number of sextet CSFs:                   0
Number of septet CSFs:                   0
Number of singlet states:                4
Number of doublet states:                0
Number of triplet states:                0
Number of quartet states:                0
Number of quintet states:                0
Number of sextet states:                 0
Number of septet states:                 0
Using the hard-coded solver

Singlet state  1 energy:       -262.50722108732384

        0.98981430703919  X20 X21
       -0.12017237119622  X20 X22
       -0.07632966936740  X21 X22

Singlet state  2 energy:       -262.27554856506214

       -0.70706128180873  B20 X21 A22
       -0.70706128180873  A20 X21 B22

Singlet state  3 energy:       -262.27497797109100

        0.70706114775400  X20 B21 A22
        0.70706114775400  X20 A21 B22

Singlet state  4 energy:       -262.14434280246542

       -0.70710641109300  B20 A21 X22
       -0.70710641109300  A20 B21 X22

  Root   Mult.   Total Energy (a.u.)   Ex. Energy (a.u.)     Ex. Energy (eV)     Ex. Energy (nm)
-------------------------------------------------------------------------------------------------
     1  singlet       -262.50722109
     2  singlet       -262.27554857          0.23167252          6.30412904        196.67145126
     3  singlet       -262.27497797          0.23224312          6.31965569        196.18825268
     4  singlet       -262.14434280          0.36287828          9.87441890        125.56102989

Singlet state dipole moments:

  Root       Dx         Dy         Dz         |D|  (Debye)
------------------------------------------------------------
     1     0.0003     0.0000     0.0035     0.0035
     2    -0.0034     0.0002     0.0011     0.0036
     3     0.0007    -0.0001     0.0059     0.0059
     4    -0.0003    -0.0002     0.0032     0.0032

Singlet state electronic transitions:

 Transition      Tx        Ty        Tz       |T|    Osc. (a.u.) 
-----------------------------------------------------------------
   1 ->  2     1.0087   -0.0202   -0.1206    1.0161    0.1595
   1 ->  3    -0.0114   -1.7577    0.0014    1.7577    0.4784
   1 ->  4     0.0000   -0.0010   -0.0000    0.0010    0.0000
   2 ->  3     0.0001    0.0005    0.0000    0.0005    0.0000
   2 ->  4     0.0091   -1.4292   -0.0010    1.4292    0.1787
   3 ->  4     0.7808    0.0170   -0.0934    0.7866    0.0539

Singlet state velocity transition dipole moments:

 Transition      Px        Py        Pz       |P|    Osc. (a.u.) 
-----------------------------------------------------------------
   1 ->  2    -0.1653    0.0032    0.0233    0.1669    0.0802
   1 ->  3     0.0019    0.2832   -0.0003    0.2832    0.2303
   1 ->  4    -0.0000    0.0002    0.0000    0.0002    0.0000
   2 ->  3    -0.0000   -0.0001   -0.0000    0.0001    0.0000
   2 ->  4    -0.0013    0.1804    0.0002    0.1804    0.1654
   3 ->  4    -0.1096   -0.0021    0.0154    0.1107    0.0626

Singlet state magnetic transition dipole moments and rotational strengths:

 Transition      Lx        Ly        Lz        |L|    R(vel) (a.u.)
--------------------------------------------------------------------
   1 ->  2     0.0000    0.0014   -0.0000    0.0014    0.0000
   1 ->  3     0.0002   -0.0001    0.0009    0.0009   -0.0001
   1 ->  4    -0.0029   -0.0000    0.0401    0.0402    0.0000
   2 ->  3    -0.0474   -0.0000    0.6464    0.6482   -0.0004
   2 ->  4     0.0000   -0.0000    0.0020    0.0020   -0.0001
   3 ->  4     0.0000    0.0009   -0.0001    0.0009   -0.0000

Singlet state electric quadrupole moments (Cartesian):
Operator origin (a.u.):     0.000082,     0.000008,    -0.000537 

 Root     Qxy        Qxz        Qyz        Qxx        Qyy        Qzz       R^2
--------------------------------------------------------------------------------------------
    1    -0.0010    -1.2932     0.0004   -31.7423   -20.3587   -27.3110   -79.4120
    2     0.0279    -1.6149     0.0029   -28.0760   -21.1270   -28.6884   -77.8915
    3    -0.0280    -1.6685    -0.0021   -35.1056   -17.7751   -27.1971   -80.0778
    4     0.0002    -2.0054     0.0003   -31.4961   -18.4750   -28.5878   -78.5589

Singlet state electric transition quadrupole moments (Cartesian):

 Transition     Qxy        Qxz        Qyz        Qxx        Qyy        Qzz       norm (a.u.)
--------------------------------------------------------------------------------------------
   1 ->  2    -0.0000    -0.0005    -0.0000    -0.0045     0.0005     0.0020     0.0050
   1 ->  3     0.0010    -0.0001    -0.0007     0.0002    -0.0002    -0.0000     0.0013
   1 ->  4    -0.3249    -0.0001    -0.0279     0.0000     0.0000    -0.0000     0.3261
   2 ->  3     1.1690    -0.0005     0.1003    -0.0814     0.0392     0.0171     1.1769
   2 ->  4     0.0020    -0.0001    -0.0005     0.0001    -0.0002     0.0000     0.0021
   3 ->  4    -0.0000    -0.0001     0.0000    -0.0059     0.0007     0.0026     0.0065

Building Xtilde...

Building Z-vector RHS...

Solving CPSCF equations
Using DIIS solver

 Iter         Residual      
------  --------------------
    1      0.333392383430
    2      0.239031689567
    3      0.089552366237
    4      0.041063677016
    5      0.028872530638
    6      0.009730466940
    7      0.002354486783
    8      0.000527467082
    9      0.000101514214
   10      0.000038909026

CPSCF converged

Building X...

Building Xtilde...

Building Z-vector RHS...

Solving CPSCF equations
Using DIIS solver

 Iter         Residual      
------  --------------------
    1      0.351954328940
    2      0.232137547354
    3      0.038392400511
    4      0.010086624064
    5      0.007263482321
    6      0.004935713072
    7      0.001084515892
    8      0.000324546669
    9      0.000090714037

CPSCF converged

Building X...

Building Xtilde...

Building Z-vector RHS...

Solving CPSCF equations
Using DIIS solver

 Iter         Residual      
------  --------------------
    1      0.123995966242
    2      0.053546659581
    3      0.026671297482
    4      0.006041036723
    5      0.002237756686
    6      0.000876500742
    7      0.000673818699
    8      0.000575939278
    9      0.000274954464
   10      0.000043080075

CPSCF converged

Building X...

Lower state energy:      -262.2755485651
Upper state energy:      -262.2749779711
Energy difference:          0.0005705940
 Energy calculation finished, energy:  0.000000000E+00

Converting Cartesians to HDLC

Converting Cartesians to HDLC

Converting Cartesians to HDLC
 in dlf_makehessian...
Testing convergence  in cycle    1
  Max grad  7.7359E-02 Target: 4.5000E-04 converged?   no
  RMS grad  2.6138E-02 Target: 3.0000E-04 converged?   no
Finite-difference calculation for a diagonal Hessian
Delta :   3.00E-03

Converting HDLC to Cartesians
DFTD Energy:    -0.0756519 hartree

                      *** Start SCF Iterations ***

 Iter     DIIS Error       Energy change         Energy        Time(s)
------------------------------------------------------------------------
Initial temperature is 5000.000000
| Skip purify step
|    1     0.0398809948    -262.5077280710    -262.5077280710     0.05  
|    2     0.0352634667      +0.4407217221    -262.0670063489     0.05  
|    3     0.0123583246      -0.0070225679    -262.0740289169     0.04  
|    4     0.0102985144      -0.0012026926    -262.0752316095     0.04  
|    5     0.0060093782      -0.0009089072    -262.0761405167     0.04  
|    6     0.0038041174      -0.0003352588    -262.0764757755     0.04  
|    7     0.0015612202      -0.0001952791    -262.0766710546     0.04  
|    8     0.0003609587      -0.0000397985    -262.0767108531     0.04  
|    9     0.0000460162      -0.0000037601    -262.0767146132     0.05  
------------------------------------------------------------------------
FINAL ENERGY: -262.0767146132 a.u.
Fractional Occupation Entropy: 0.0000000000
Mermin Free Energy:            -262.0767146132
DISPERSION CONTRIBUTION TO ENERGY: -0.0756518504 a.u.
HOMO-LUMO GAP: 5.033 eV
CENTER OF MASS: {0.000480, -0.000282, -0.000295} ANGS
DIPOLE MOMENT: {0.014479, 0.018906, 0.001690} (|D| = 0.023873) DEBYE

  Active Space Parameters
--------------------------------------------
Number of closed orbitals:              19
Number of active orbitals:               3
Number of virtual orbitals:             70
Number of molecular orbitals:           92
Number of basis functions:              98
Number of active electrons:              4
Number of alpha electrons:               2
Number of beta electrons:                2

  Orbital      Energy        Occupation
-----------------------------------------
     18       -0.463593        1.000000
     19       -0.453699        1.000000
     20       -0.313149        0.666667
     21       -0.290216        0.666667
     22       -0.105247        0.666667
     23        0.124010        0.000000
     24        0.188626        0.000000

  CAS Parameters
--------------------------------------------
Number of determinants:                  9
Number of singlet CSFs:                  6
Number of doublet CSFs:                  0
Number of triplet CSFs:                  3
Number of quartet CSFs:                  0
Number of quintet CSFs:                  0
Number of sextet CSFs:                   0
Number of septet CSFs:                   0
Number of singlet states:                4
Number of doublet states:                0
Number of triplet states:                0
Number of quartet states:                0
Number of quintet states:                0
Number of sextet states:                 0
Number of septet states:                 0
Using the hard-coded solver

Singlet state  1 energy:       -262.50832200448667

        0.98995674492773  X20 X21
       -0.12025695514460  X20 X22
       -0.07430230795226  X21 X22

Singlet state  2 energy:       -262.27758947266392

        0.70467209096681  B20 X21 A22
        0.70467209096681  A20 X21 B22
        0.05858969082374  X20 B21 A22
        0.05858969082374  X20 A21 B22

Singlet state  3 energy:       -262.27532600746935

        0.70467215184870  X20 B21 A22
        0.70467215184870  X20 A21 B22
       -0.05859006749215  B20 X21 A22
       -0.05859006749215  A20 X21 B22

Singlet state  4 energy:       -262.14483511454620

       -0.70692309901562  B20 A21 X22
       -0.70692309901562  A20 B21 X22

  Root   Mult.   Total Energy (a.u.)   Ex. Energy (a.u.)     Ex. Energy (eV)     Ex. Energy (nm)
-------------------------------------------------------------------------------------------------
     1  singlet       -262.50832200
     2  singlet       -262.27758947          0.23073253          6.27855060        197.47267891
     3  singlet       -262.27532601          0.23299600          6.34014261        195.55430889
     4  singlet       -262.14483511          0.36348689          9.89097989        125.35079650

Singlet state dipole moments:

  Root       Dx         Dy         Dz         |D|  (Debye)
------------------------------------------------------------
     1    -0.0158     0.0062    -0.0037     0.0174
     2     0.0104    -0.0020     0.0062     0.0122
     3    -0.0137    -0.0033    -0.0034     0.0145
     4     0.0253     0.0310     0.0050     0.0403

Singlet state electronic transitions:

 Transition      Tx        Ty        Tz       |T|    Osc. (a.u.) 
-----------------------------------------------------------------
   1 ->  2    -0.9863   -0.1263    0.1255    1.0022    0.1545
   1 ->  3     0.0698   -1.7555   -0.0085    1.7569    0.4795
   1 ->  4    -0.0005    0.0016    0.0002    0.0017    0.0000
   2 ->  3    -0.0007    0.0011    0.0002    0.0013    0.0000
   2 ->  4     0.0622    1.4281   -0.0082    1.4294    0.1808
   3 ->  4     0.7611   -0.0917   -0.0968    0.7727    0.0519

Singlet state velocity transition dipole moments:

 Transition      Px        Py        Pz       |P|    Osc. (a.u.) 
-----------------------------------------------------------------
   1 ->  2     0.1612    0.0202   -0.0241    0.1642    0.0779
   1 ->  3    -0.0114    0.2837    0.0017    0.2840    0.2307
   1 ->  4     0.0001   -0.0003   -0.0000    0.0004    0.0000
   2 ->  3    -0.0002    0.0001    0.0000    0.0002    0.0000
   2 ->  4    -0.0083   -0.1807    0.0012    0.1809    0.1644
   3 ->  4    -0.1070    0.0125    0.0160    0.1089    0.0606

Singlet state magnetic transition dipole moments and rotational strengths:

 Transition      Lx        Ly        Lz        |L|    R(vel) (a.u.)
--------------------------------------------------------------------
   1 ->  2     0.0032    0.0088    0.0008    0.0094    0.0029
   1 ->  3    -0.0018    0.0009    0.0031    0.0037    0.0012
   1 ->  4    -0.0030   -0.0000    0.0415    0.0416   -0.0000
   2 ->  3     0.0458    0.0007   -0.6382    0.6398   -0.0112
   2 ->  4     0.0005   -0.0014    0.0027    0.0031    0.0019
   3 ->  4    -0.0021   -0.0057   -0.0026    0.0066    0.0009

Singlet state electric quadrupole moments (Cartesian):
Operator origin (a.u.):     0.000907,    -0.000534,    -0.000558 

 Root     Qxy        Qxz        Qyz        Qxx        Qyy        Qzz       R^2
--------------------------------------------------------------------------------------------
    1    -0.2200    -1.2234     0.0272   -31.3871   -20.1011   -27.2717   -78.7600
    2    -0.3878    -1.5369     0.0143   -27.7322   -20.8439   -28.6535   -77.2295
    3    -0.0541    -1.5963     0.0385   -34.6965   -17.5507   -27.1672   -79.4143
    4    -0.2496    -1.9246     0.0231   -31.0999   -18.2248   -28.5614   -77.8862

Singlet state electric transition quadrupole moments (Cartesian):

 Transition     Qxy        Qxz        Qyz        Qxx        Qyy        Qzz       norm (a.u.)
--------------------------------------------------------------------------------------------
   1 ->  2     0.0036     0.0082    -0.0026    -0.0100     0.0033     0.0055     0.0151
   1 ->  3    -0.0079     0.0009     0.0007     0.0055    -0.0098    -0.0012     0.0138
   1 ->  4    -0.3174    -0.0009    -0.0270    -0.0015     0.0028    -0.0013     0.3185
   2 ->  3    -1.1413    -0.0043    -0.0974    -0.5066     0.2377     0.1080     1.2794
   2 ->  4     0.0121    -0.0012     0.0003     0.0012     0.0042     0.0001     0.0129
   3 ->  4    -0.0004    -0.0065     0.0023     0.0103    -0.0035    -0.0054     0.0140

Building Xtilde...

Building Z-vector RHS...

Solving CPSCF equations
Using DIIS solver

 Iter         Residual      
------  --------------------
    1      0.328247034926
    2      0.235941184154
    3      0.088763267139
    4      0.070987249648
    5      0.040656440835
    6      0.006261048124
    7      0.002670511996
    8      0.001110300329
    9      0.000631462615
   10      0.000453077205
   11      0.000260731374
   12      0.000093428816

CPSCF converged

Building X...

Building Xtilde...

Building Z-vector RHS...

Solving CPSCF equations
Using DIIS solver

 Iter         Residual      
------  --------------------
    1      0.348188956140
    2      0.229181403972
    3      0.038449125447
    4      0.023166776042
    5      0.010207341526
    6      0.004123132786
    7      0.001937229364
    8      0.000545624696
    9      0.000200460784
   10      0.000130411529
   11      0.000092797053

CPSCF converged

Building X...

Building Xtilde...

Building Z-vector RHS...

Solving CPSCF equations
Using DIIS solver

 Iter         Residual      
------  --------------------
    1      0.129674859326
    2      0.061442621386
    3      0.027270288486
    4      0.009806678546
    5      0.006197665816
    6      0.004576422786
    7      0.001459143640
    8      0.000727504186
    9      0.000250386113
   10      0.000081081676

CPSCF converged

Building X...

Lower state energy:      -262.2775894727
Upper state energy:      -262.2753260075
Energy difference:          0.0022634652
 Energy calculation finished, energy:  0.000000000E+00

Converting Cartesians to HDLC

Converting Cartesians to HDLC

Converting Cartesians to HDLC
 in dlf_makehessian...
Finite-difference diagonal Hessian: 2nd point
Energy difference to 1st point:          0.00E+00 H
Abs. Gradient difference to 1st point:   6.44E-03
Testing convergence  in cycle    1
  Max grad  7.5291E-02 Target: 4.5000E-04 converged?   no
  RMS grad  2.5177E-02 Target: 3.0000E-04 converged?   no

Converting HDLC to Cartesians
DFTD Energy:    -0.0757097 hartree

                      *** Start SCF Iterations ***

 Iter     DIIS Error       Energy change         Energy        Time(s)
------------------------------------------------------------------------
Initial temperature is 5000.000000
| Skip purify step
|    1     0.0411808904    -262.5063989374    -262.5063989374     0.05  
|    2     0.0339513669      +0.4395251335    -262.0668738039     0.05  
|    3     0.0139937217      -0.0065317745    -262.0734055784     0.04  
|    4     0.0088972000      -0.0012178257    -262.0746234040     0.04  
|    5     0.0034802485      -0.0008532780    -262.0754766820     0.04  
|    6     0.0014213480      -0.0002069768    -262.0756836588     0.04  
|    7     0.0006233869      -0.0000684859    -262.0757521447     0.04  
|    8     0.0002873855      -0.0000238176    -262.0757759622     0.03  
|    9     0.0000691808      -0.0000050781    -262.0757810403     0.05  
|   10     0.0000243934      -0.0000002007    -262.0757812410     0.03  
------------------------------------------------------------------------
FINAL ENERGY: -262.0757812410 a.u.
Fractional Occupation Entropy: 0.0000000000
Mermin Free Energy:            -262.0757812410
DISPERSION CONTRIBUTION TO ENERGY: -0.0757096844 a.u.
HOMO-LUMO GAP: 4.943 eV
CENTER OF MASS: {-0.001388, 0.000781, -0.000318} ANGS
DIPOLE MOMENT: {0.013250, -0.006371, 0.003609} (|D| = 0.015139) DEBYE

  Active Space Parameters
--------------------------------------------
Number of closed orbitals:              19
Number of active orbitals:               3
Number of virtual orbitals:             70
Number of molecular orbitals:           92
Number of basis functions:              98
Number of active electrons:              4
Number of alpha electrons:               2
Number of beta electrons:                2

  Orbital      Energy        Occupation
-----------------------------------------
     18       -0.468463        1.000000
     19       -0.460232        1.000000
     20       -0.316195        0.666667
     21       -0.286696        0.666667
     22       -0.105034        0.666667
     23        0.123725        0.000000
     24        0.187443        0.000000

  CAS Parameters
--------------------------------------------
Number of determinants:                  9
Number of singlet CSFs:                  6
Number of doublet CSFs:                  0
Number of triplet CSFs:                  3
Number of quartet CSFs:                  0
Number of quintet CSFs:                  0
Number of sextet CSFs:                   0
Number of septet CSFs:                   0
Number of singlet states:                4
Number of doublet states:                0
Number of triplet states:                0
Number of quartet states:                0
Number of quintet states:                0
Number of sextet states:                 0
Number of septet states:                 0
Using the hard-coded solver

Singlet state  1 energy:       -262.50745046378233

        0.99028063298834  X20 X21
       -0.12115600821048  X20 X22
       -0.06830147767850  X21 X22

Singlet state  2 energy:       -262.27839727511201

       -0.70475193584788  X20 B21 A22
       -0.70475193584788  X20 A21 B22
        0.05765956310674  B20 X21 A22
        0.05765956310674  A20 X21 B22

Singlet state  3 energy:       -262.27642887100825

       -0.70475152859241  B20 X21 A22
       -0.70475152859241  A20 X21 B22
       -0.05765956007672  X20 B21 A22
       -0.05765956007672  X20 A21 B22

Singlet state  4 energy:       -262.14452303880461

       -0.70710603840581  B20 A21 X22
       -0.70710603840581  A20 B21 X22

  Root   Mult.   Total Energy (a.u.)   Ex. Energy (a.u.)     Ex. Energy (eV)     Ex. Energy (nm)
-------------------------------------------------------------------------------------------------
     1  singlet       -262.50745046
     2  singlet       -262.27839728          0.22905319          6.23285336        198.92048408
     3  singlet       -262.27642887          0.23102159          6.28641635        197.22559533
     4  singlet       -262.14452304          0.36292742          9.87575607        125.54402901

Singlet state dipole moments:

  Root       Dx         Dy         Dz         |D|  (Debye)
------------------------------------------------------------
     1    -0.0002    -0.0060    -0.0003     0.0061
     2     0.0016    -0.0039     0.0031     0.0052
     3     0.0112    -0.0048     0.0031     0.0126
     4     0.0199    -0.0110     0.0057     0.0235

Singlet state electronic transitions:

 Transition      Tx        Ty        Tz       |T|    Osc. (a.u.) 
-----------------------------------------------------------------
   1 ->  2    -0.0833    1.7292    0.0116    1.7312    0.4577
   1 ->  3     0.9404    0.1451   -0.1334    0.9608    0.1422
   1 ->  4     0.0004    0.0001   -0.0001    0.0004    0.0000
   2 ->  3    -0.0003   -0.0001   -0.0002    0.0004    0.0000
   2 ->  4    -0.7219    0.1132    0.1024    0.7379    0.0486
   3 ->  4    -0.0552   -1.4072    0.0080    1.4083    0.1744

Singlet state velocity transition dipole moments:

 Transition      Px        Py        Pz       |P|    Osc. (a.u.) 
-----------------------------------------------------------------
   1 ->  2     0.0133   -0.2750   -0.0023    0.2754    0.2207
   1 ->  3    -0.1534   -0.0235    0.0251    0.1572    0.0713
   1 ->  4    -0.0001   -0.0000    0.0000    0.0001    0.0000
   2 ->  3    -0.0001   -0.0001    0.0000    0.0001    0.0000
   2 ->  4     0.1025   -0.0141   -0.0168    0.1048    0.0547
   3 ->  4     0.0079    0.1750   -0.0012    0.1752    0.1552

Singlet state magnetic transition dipole moments and rotational strengths:

 Transition      Lx        Ly        Lz        |L|    R(vel) (a.u.)
--------------------------------------------------------------------
   1 ->  2    -0.0009    0.0012   -0.0009    0.0018   -0.0015
   1 ->  3     0.0005   -0.0019   -0.0010    0.0022   -0.0002
   1 ->  4    -0.0024   -0.0000    0.0468    0.0468    0.0000
   2 ->  3    -0.0319   -0.0005    0.6256    0.6264    0.0045
   2 ->  4    -0.0005    0.0014    0.0013    0.0019   -0.0006
   3 ->  4     0.0006   -0.0005   -0.0005    0.0009   -0.0007

Singlet state electric quadrupole moments (Cartesian):
Operator origin (a.u.):    -0.002623,     0.001475,    -0.000600 

 Root     Qxy        Qxz        Qyz        Qxx        Qyy        Qzz       R^2
--------------------------------------------------------------------------------------------
    1    -0.0994    -1.6715    -0.0406   -33.7283   -16.3752   -27.3049   -77.4084
    2     0.0780    -2.0594    -0.0239   -37.0738   -13.8695   -27.2244   -78.1678
    3    -0.2562    -1.9559    -0.0560   -29.9726   -17.0556   -28.7248   -75.7530
    4    -0.0780    -2.3585    -0.0392   -33.3848   -14.4796   -28.6554   -76.5199

Singlet state electric transition quadrupole moments (Cartesian):

 Transition     Qxy        Qxz        Qyz        Qxx        Qyy        Qzz       norm (a.u.)
--------------------------------------------------------------------------------------------
   1 ->  2    -0.0007     0.0011    -0.0000     0.0010    -0.0014    -0.0003     0.0022
   1 ->  3     0.0019    -0.0026     0.0003     0.0044    -0.0041    -0.0017     0.0071
   1 ->  4    -0.3018    -0.0005    -0.0261     0.0013    -0.0013    -0.0003     0.3029
   2 ->  3    -1.1140    -0.0095    -0.0961    -0.5849     0.2571     0.1253     1.2939
   2 ->  4    -0.0018     0.0021    -0.0003    -0.0031     0.0030     0.0011     0.0052
   3 ->  4    -0.0017    -0.0003    -0.0002     0.0007     0.0000     0.0005     0.0019

Building Xtilde...

Building Z-vector RHS...

Solving CPSCF equations
Using DIIS solver

 Iter         Residual      
------  --------------------
    1      0.344689536736
    2      0.227266686363
    3      0.037262854657
    4      0.013665633858
    5      0.012873138352
    6      0.003865186579
    7      0.001899748075
    8      0.000456505346
    9      0.000112977638
   10      0.000054801853

CPSCF converged

Building X...

Building Xtilde...

Building Z-vector RHS...

Solving CPSCF equations
Using DIIS solver

 Iter         Residual      
------  --------------------
    1      0.320237039037
    2      0.231902900380
    3      0.081505299950
    4      0.042342222406
    5      0.047872260325
    6      0.006373713997
    7      0.002240511828
    8      0.000745673387
    9      0.000232100175
   10      0.000161992931
   11      0.000105526862
   12      0.000059529475

CPSCF converged

Building X...

Building Xtilde...

Building Z-vector RHS...

Solving CPSCF equations
Using DIIS solver

 Iter         Residual      
------  --------------------
    1      0.125624398649
    2      0.062025004753
    3      0.024591317430
    4      0.009265487692
    5      0.005404682644
    6      0.004438603955
    7      0.001398340194
    8      0.000642887854
    9      0.000215852997
   10      0.000075761447

CPSCF converged

Building X...

Lower state energy:      -262.2783972751
Upper state energy:      -262.2764288710
Energy difference:          0.0019684041
 Energy calculation finished, energy:  0.000000000E+00

Converting Cartesians to HDLC

Converting Cartesians to HDLC

Converting Cartesians to HDLC
 in dlf_makehessian...
Updating Hessian with the BFGS update, No     1
Testing convergence  in cycle    2
    Energy  0.0000E+00 Target: 1.0000E-06 converged?  yes
  Max step  6.0460E-01 Target: 1.8000E-03 converged?   no
  RMS step  1.2015E-01 Target: 1.2000E-03 converged?   no
  Max grad  1.0574E-01 Target: 4.5000E-04 converged?   no
  RMS grad  4.5001E-02 Target: 3.0000E-04 converged?   no

Converting HDLC to Cartesians
DFTD Energy:    -0.0757663 hartree

                      *** Start SCF Iterations ***

 Iter     DIIS Error       Energy change         Energy        Time(s)
------------------------------------------------------------------------
Initial temperature is 5000.000000
| Skip purify step
|    1     0.0411052431    -262.5271134469    -262.5271134469     0.05  
|    2     0.0341257963      +0.4601834412    -262.0669300056     0.05  
|    3     0.0157507150      -0.0063487531    -262.0732787587     0.04  
|    4     0.0089113230      -0.0011472370    -262.0744259957     0.04  
|    5     0.0031902040      -0.0007142986    -262.0751402943     0.04  
|    6     0.0018160790      -0.0001339393    -262.0752742336     0.04  
|    7     0.0004729430      -0.0000976177    -262.0753718513     0.04  
|    8     0.0002566279      -0.0000166937    -262.0753885450     0.03  
|    9     0.0000716671      -0.0000040013    -262.0753925463     0.05  
|   10     0.0000194561      -0.0000002149    -262.0753927612     0.03  
------------------------------------------------------------------------
FINAL ENERGY: -262.0753927612 a.u.
Fractional Occupation Entropy: 0.0000000000
Mermin Free Energy:            -262.0753927612
DISPERSION CONTRIBUTION TO ENERGY: -0.0757663021 a.u.
HOMO-LUMO GAP: 4.897 eV
CENTER OF MASS: {-0.001531, 0.000563, -0.000331} ANGS
DIPOLE MOMENT: {0.037222, 0.007121, 0.002273} (|D| = 0.037965) DEBYE

  Active Space Parameters
--------------------------------------------
Number of closed orbitals:              19
Number of active orbitals:               3
Number of virtual orbitals:             70
Number of molecular orbitals:           92
Number of basis functions:              98
Number of active electrons:              4
Number of alpha electrons:               2
Number of beta electrons:                2

  Orbital      Energy        Occupation
-----------------------------------------
     18       -0.473882        1.000000
     19       -0.464935        1.000000
     20       -0.317001        0.666667
     21       -0.283321        0.666667
     22       -0.103375        0.666667
     23        0.123713        0.000000
     24        0.186474        0.000000

  CAS Parameters
--------------------------------------------
Number of determinants:                  9
Number of singlet CSFs:                  6
Number of doublet CSFs:                  0
Number of triplet CSFs:                  3
Number of quartet CSFs:                  0
Number of quintet CSFs:                  0
Number of sextet CSFs:                   0
Number of septet CSFs:                   0
Number of singlet states:                4
Number of doublet states:                0
Number of triplet states:                0
Number of quartet states:                0
Number of quintet states:                0
Number of sextet states:                 0
Number of septet states:                 0
Using the hard-coded solver

Singlet state  1 energy:       -262.50833370315223

       -0.99078319781870  X20 X21
        0.12202072761925  X20 X22
        0.05878098127217  X21 X22

Singlet state  2 energy:       -262.28062389386400

       -0.70709452884273  X20 B21 A22
       -0.70709452884273  X20 A21 B22

Singlet state  3 energy:       -262.27993162636341

       -0.70709183721483  B20 X21 A22
       -0.70709183721483  A20 X21 B22

Singlet state  4 energy:       -262.14479818986962

       -0.70705697322506  B20 A21 X22
       -0.70705697322506  A20 B21 X22

  Root   Mult.   Total Energy (a.u.)   Ex. Energy (a.u.)     Ex. Energy (eV)     Ex. Energy (nm)
-------------------------------------------------------------------------------------------------
     1  singlet       -262.50833370
     2  singlet       -262.28062389          0.22770981          6.19629815        200.09402016
     3  singlet       -262.27993163          0.22840208          6.21513570        199.48755200
     4  singlet       -262.14479819          0.36353551          9.89230300        125.33403067

Singlet state dipole moments:

  Root       Dx         Dy         Dz         |D|  (Debye)
------------------------------------------------------------
     1    -0.0264    -0.0022    -0.0102     0.0283
     2    -0.0247    -0.0061    -0.0072     0.0264
     3     0.0456    -0.0066     0.0093     0.0470
     4     0.0613     0.0109     0.0100     0.0630

Singlet state electronic transitions:

 Transition      Tx        Ty        Tz       |T|    Osc. (a.u.) 
-----------------------------------------------------------------
   1 ->  2     0.0048    1.7205   -0.0000    1.7205    0.4494
   1 ->  3    -0.8404    0.0136    0.1512    0.8540    0.1110
   1 ->  4     0.0000    0.0034    0.0000    0.0034    0.0000
   2 ->  3     0.0001   -0.0023   -0.0001    0.0023    0.0000
   2 ->  4    -0.6376   -0.0237    0.1147    0.6483    0.0381
   3 ->  4    -0.0044    1.4002    0.0015    1.4002    0.1766

Singlet state velocity transition dipole moments:

 Transition      Px        Py        Pz       |P|    Osc. (a.u.) 
-----------------------------------------------------------------
   1 ->  2    -0.0010   -0.2722   -0.0001    0.2722    0.2170
   1 ->  3     0.1358   -0.0020   -0.0276    0.1386    0.0561
   1 ->  4    -0.0000   -0.0007    0.0000    0.0007    0.0000
   2 ->  3    -0.0000    0.0000    0.0000    0.0001    0.0000
   2 ->  4     0.0915    0.0023   -0.0186    0.0934    0.0428
   3 ->  4     0.0008   -0.1730   -0.0003    0.1730    0.1476

Singlet state magnetic transition dipole moments and rotational strengths:

 Transition      Lx        Ly        Lz        |L|    R(vel) (a.u.)
--------------------------------------------------------------------
   1 ->  2     0.0002    0.0005   -0.0040    0.0041   -0.0006
   1 ->  3     0.0016    0.0161    0.0014    0.0162    0.0007
   1 ->  4    -0.0011   -0.0001    0.0527    0.0528    0.0000
   2 ->  3     0.0121    0.0011   -0.5899    0.5901   -0.0066
   2 ->  4     0.0010    0.0108    0.0029    0.0113    0.0005
   3 ->  4    -0.0000    0.0005    0.0053    0.0053   -0.0006

Singlet state electric quadrupole moments (Cartesian):
Operator origin (a.u.):    -0.002893,     0.001063,    -0.000625 

 Root     Qxy        Qxz        Qyz        Qxx        Qyy        Qzz       R^2
--------------------------------------------------------------------------------------------
    1    -0.3834    -2.0053    -0.0526   -34.3024   -13.0010   -27.2750   -74.5784
    2    -0.4085    -2.4115    -0.0539   -37.6711   -10.5535   -27.2105   -75.4352
    3    -0.3483    -2.2309    -0.0508   -30.3642   -13.6149   -28.7688   -72.7480
    4    -0.3917    -2.6513    -0.0536   -33.8089   -11.0963   -28.7130   -73.6182

Singlet state electric transition quadrupole moments (Cartesian):

 Transition     Qxy        Qxz        Qyz        Qxx        Qyy        Qzz       norm (a.u.)
--------------------------------------------------------------------------------------------
   1 ->  2     0.0113     0.0009     0.0006    -0.0018     0.0041    -0.0002     0.0122
   1 ->  3     0.0003     0.0143    -0.0018    -0.0246     0.0121     0.0109     0.0329
   1 ->  4    -0.2711    -0.0011    -0.0237    -0.0012     0.0015    -0.0011     0.2722
   2 ->  3     1.0600    -0.0005     0.0928    -0.0667     0.0337     0.0136     1.0668
   2 ->  4    -0.0029     0.0114    -0.0016    -0.0253     0.0095     0.0112     0.0315
   3 ->  4     0.0186     0.0010     0.0013    -0.0009     0.0029    -0.0001     0.0189

Building Xtilde...

Building Z-vector RHS...

Solving CPSCF equations
Using DIIS solver

 Iter         Residual      
------  --------------------
    1      0.342196146287
    2      0.226291660447
    3      0.038590836887
    4      0.038213672758
    5      0.007003188206
    6      0.003516738173
    7      0.001189356916
    8      0.000426426966
    9      0.000241032091
   10      0.000164541332
   11      0.000104301005
   12      0.000042404995

CPSCF converged

Building X...

Building Xtilde...

Building Z-vector RHS...

Solving CPSCF equations
Using DIIS solver

 Iter         Residual      
------  --------------------
    1      0.309860834105
    2      0.227470936419
    3      0.073463225292
    4      0.069890987577
    5      0.027577218210
    6      0.004857010372
    7      0.002100198907
    8      0.001001694075
    9      0.000623975517
   10      0.000345557610
   11      0.000146111785
   12      0.000035185022

CPSCF converged

Building X...

Building Xtilde...

Building Z-vector RHS...

Solving CPSCF equations
Using DIIS solver

 Iter         Residual      
------  --------------------
    1      0.104298186357
    2      0.046279921840
    3      0.019914789248
    4      0.004455440757
    5      0.004274915087
    6      0.001229414568
    7      0.000598160851
    8      0.000406611952
    9      0.000223710778
   10      0.000040077591

CPSCF converged

Building X...

Lower state energy:      -262.2806238939
Upper state energy:      -262.2799316264
Energy difference:          0.0006922675
 Energy calculation finished, energy:  0.000000000E+00

Converting Cartesians to HDLC

Converting Cartesians to HDLC

Converting Cartesians to HDLC
 in dlf_makehessian...
Updating Hessian with the BFGS update, No     2
Testing convergence  in cycle    3
    Energy  0.0000E+00 Target: 1.0000E-06 converged?  yes
  Max step  1.0283E+00 Target: 1.8000E-03 converged?   no
  RMS step  2.0241E-01 Target: 1.2000E-03 converged?   no
  Max grad  1.5857E-02 Target: 4.5000E-04 converged?   no
  RMS grad  5.3877E-03 Target: 3.0000E-04 converged?   no

Converting HDLC to Cartesians
DFTD Energy:    -0.0756899 hartree

                      *** Start SCF Iterations ***

 Iter     DIIS Error       Energy change         Energy        Time(s)
------------------------------------------------------------------------
Initial temperature is 5000.000000
| Skip purify step
|    1     0.0409309057    -262.5062436476    -262.5062436476     0.05  
|    2     0.0357449175      +0.4398924590    -262.0663511885     0.05  
|    3     0.0139574686      -0.0065463482    -262.0728975367     0.04  
|    4     0.0107911994      -0.0010892525    -262.0739867892     0.04  
|    5     0.0075853644      -0.0005918188    -262.0745786081     0.04  
|    6     0.0037583218      -0.0004802136    -262.0750588217     0.04  
|    7     0.0007687510      -0.0001771820    -262.0752360037     0.04  
|    8     0.0001737047      -0.0000132918    -262.0752492955     0.03  
|    9     0.0000495090      -0.0000015812    -262.0752508767     0.05  
------------------------------------------------------------------------
FINAL ENERGY: -262.0752508767 a.u.
Fractional Occupation Entropy: 0.0000000000
Mermin Free Energy:            -262.0752508767
DISPERSION CONTRIBUTION TO ENERGY: -0.0756898932 a.u.
HOMO-LUMO GAP: 4.868 eV
CENTER OF MASS: {-0.001209, 0.000402, -0.000068} ANGS
DIPOLE MOMENT: {0.040312, 0.015173, -0.000183} (|D| = 0.043073) DEBYE

  Active Space Parameters
--------------------------------------------
Number of closed orbitals:              19
Number of active orbitals:               3
Number of virtual orbitals:             70
Number of molecular orbitals:           92
Number of basis functions:              98
Number of active electrons:              4
Number of alpha electrons:               2
Number of beta electrons:                2

  Orbital      Energy        Occupation
-----------------------------------------
     18       -0.475817        1.000000
     19       -0.466679        1.000000
     20       -0.316766        0.666667
     21       -0.281764        0.666667
     22       -0.102873        0.666667
     23        0.123313        0.000000
     24        0.185935        0.000000

  CAS Parameters
--------------------------------------------
Number of determinants:                  9
Number of singlet CSFs:                  6
Number of doublet CSFs:                  0
Number of triplet CSFs:                  3
Number of quartet CSFs:                  0
Number of quintet CSFs:                  0
Number of sextet CSFs:                   0
Number of septet CSFs:                   0
Number of singlet states:                4
Number of doublet states:                0
Number of triplet states:                0
Number of quartet states:                0
Number of quintet states:                0
Number of sextet states:                 0
Number of septet states:                 0
Using the hard-coded solver

Singlet state  1 energy:       -262.50806643790543

       -0.99089205343145  X20 X21
        0.12255728284767  X20 X22
        0.05574054454424  X21 X22

Singlet state  2 energy:       -262.28110864078423

       -0.70708845409576  X20 B21 A22
       -0.70708845409576  X20 A21 B22

Singlet state  3 energy:       -262.28088520444635

        0.70708744046811  B20 X21 A22
        0.70708744046811  A20 X21 B22

Singlet state  4 energy:       -262.14498897952728

       -0.70707019736416  B20 A21 X22
       -0.70707019736416  A20 B21 X22

  Root   Mult.   Total Energy (a.u.)   Ex. Energy (a.u.)     Ex. Energy (eV)     Ex. Energy (nm)
-------------------------------------------------------------------------------------------------
     1  singlet       -262.50806644
     2  singlet       -262.28110864          0.22695780          6.17583486        200.75702068
     3  singlet       -262.28088520          0.22718123          6.18191487        200.55957297
     4  singlet       -262.14498898          0.36307746          9.87983869        125.49215083

Singlet state dipole moments:

  Root       Dx         Dy         Dz         |D|  (Debye)
------------------------------------------------------------
     1    -0.0311    -0.0005    -0.0128     0.0336
     2    -0.0282    -0.0081    -0.0108     0.0313
     3     0.0522    -0.0082     0.0080     0.0534
     4     0.0681     0.0247     0.0078     0.0728

Singlet state electronic transitions:

 Transition      Tx        Ty        Tz       |T|    Osc. (a.u.) 
-----------------------------------------------------------------
   1 ->  2     0.0070    1.7170    0.0006    1.7170    0.4460
   1 ->  3    -0.8017    0.0147    0.1552    0.8167    0.1010
   1 ->  4     0.0002   -0.0035   -0.0001    0.0035    0.0000
   2 ->  3     0.0000   -0.0022   -0.0002    0.0022    0.0000
   2 ->  4     0.6063    0.0220   -0.1173    0.6179    0.0347
   3 ->  4     0.0032   -1.3981   -0.0022    1.3981    0.1771

Singlet state velocity transition dipole moments:

 Transition      Px        Py        Pz       |P|    Osc. (a.u.) 
-----------------------------------------------------------------
   1 ->  2    -0.0013   -0.2708   -0.0001    0.2708    0.2154
   1 ->  3     0.1290   -0.0022   -0.0280    0.1320    0.0511
   1 ->  4    -0.0000    0.0007    0.0000    0.0007    0.0000
   2 ->  3    -0.0001   -0.0000    0.0000    0.0001    0.0000
   2 ->  4    -0.0871   -0.0022    0.0189    0.0892    0.0390
   3 ->  4    -0.0006    0.1720    0.0004    0.1720    0.1451

Singlet state magnetic transition dipole moments and rotational strengths:

 Transition      Lx        Ly        Lz        |L|    R(vel) (a.u.)
--------------------------------------------------------------------
   1 ->  2     0.0006    0.0004   -0.0042    0.0043   -0.0004
   1 ->  3     0.0028    0.0175    0.0017    0.0178    0.0012
   1 ->  4     0.0004    0.0001   -0.0544    0.0544   -0.0000
   2 ->  3     0.0040    0.0013   -0.5759    0.5759   -0.0486
   2 ->  4    -0.0019   -0.0118   -0.0039    0.0126    0.0009
   3 ->  4    -0.0004   -0.0004   -0.0055    0.0055   -0.0005

Singlet state electric quadrupole moments (Cartesian):
Operator origin (a.u.):    -0.002285,     0.000760,    -0.000129 

 Root     Qxy        Qxz        Qyz        Qxx        Qyy        Qzz       R^2
--------------------------------------------------------------------------------------------
    1    -0.3850    -2.1856    -0.0651   -34.6202   -12.1321   -27.2886   -74.0409
    2    -0.4087    -2.6018    -0.0658   -37.9799    -9.7143   -27.2323   -74.9266
    3    -0.3582    -2.3875    -0.0641   -30.6431   -12.7142   -28.8048   -72.1621
    4    -0.3964    -2.8182    -0.0660   -34.0821   -10.2249   -28.7565   -73.0634

Singlet state electric transition quadrupole moments (Cartesian):

 Transition     Qxy        Qxz        Qyz        Qxx        Qyy        Qzz       norm (a.u.)
--------------------------------------------------------------------------------------------
   1 ->  2     0.0131     0.0013     0.0011    -0.0034     0.0071    -0.0003     0.0154
   1 ->  3     0.0016     0.0151    -0.0025    -0.0248     0.0109     0.0118     0.0333
   1 ->  4     0.2610     0.0010     0.0230     0.0014    -0.0015     0.0010     0.2620
   2 ->  3     1.0348    -0.0006     0.0913    -0.0676     0.0321     0.0143     1.0416
   2 ->  4     0.0033    -0.0120     0.0023     0.0261    -0.0085    -0.0122     0.0326
   3 ->  4    -0.0201    -0.0016    -0.0017     0.0001    -0.0038     0.0002     0.0206

Building Xtilde...

Building Z-vector RHS...

Solving CPSCF equations
Using DIIS solver

 Iter         Residual      
------  --------------------
    1      0.339659308964
    2      0.224568489218
    3      0.038500055278
    4      0.039018931600
    5      0.006604701254
    6      0.003338941878
    7      0.001221924667
    8      0.000426412944
    9      0.000237594238
   10      0.000160977077
   11      0.000100261874
   12      0.000039191620

CPSCF converged

Building X...

Building Xtilde...

Building Z-vector RHS...

Solving CPSCF equations
Using DIIS solver

 Iter         Residual      
------  --------------------
    1      0.304743474613
    2      0.224475627552
    3      0.069227725513
    4      0.066501838066
    5      0.025430287411
    6      0.004552442712
    7      0.001950510779
    8      0.000946627982
    9      0.000578935918
   10      0.000304171452
   11      0.000115444940
   12      0.000029172028

CPSCF converged

Building X...

Building Xtilde...

Building Z-vector RHS...

Solving CPSCF equations
Using DIIS solver

 Iter         Residual      
------  --------------------
    1      0.100404153552
    2      0.045038902137
    3      0.018700341251
    4      0.004348576041
    5      0.005024130296
    6      0.001106252640
    7      0.000607834714
    8      0.000421495906
    9      0.000223282324
   10      0.000040758994

CPSCF converged

Building X...

Lower state energy:      -262.2811086408
Upper state energy:      -262.2808852044
Energy difference:          0.0002234363
 Energy calculation finished, energy:  0.000000000E+00

Converting Cartesians to HDLC

Converting Cartesians to HDLC

Converting Cartesians to HDLC
 in dlf_makehessian...
Updating Hessian with the BFGS update, No     3
Testing convergence  in cycle    4
    Energy  0.0000E+00 Target: 1.0000E-06 converged?  yes
  Max step  9.2647E-02 Target: 1.8000E-03 converged?   no
  RMS step  2.1052E-02 Target: 1.2000E-03 converged?   no
  Max grad  5.3001E-03 Target: 4.5000E-04 converged?   no
  RMS grad  2.3854E-03 Target: 3.0000E-04 converged?   no

Converting HDLC to Cartesians
DFTD Energy:    -0.0756116 hartree

                      *** Start SCF Iterations ***

 Iter     DIIS Error       Energy change         Energy        Time(s)
------------------------------------------------------------------------
Initial temperature is 5000.000000
| Skip purify step
|    1     0.0413284531    -262.4982859775    -262.4982859775     0.05  
|    2     0.0363800938      +0.4319879353    -262.0662980421     0.05  
|    3     0.0136778984      -0.0066821911    -262.0729802332     0.04  
|    4     0.0112886141      -0.0010718018    -262.0740520350     0.04  
|    5     0.0085142056      -0.0005645761    -262.0746166111     0.04  
|    6     0.0045648340      -0.0005223354    -262.0751389465     0.04  
|    7     0.0011012392      -0.0002232084    -262.0753621549     0.04  
|    8     0.0001436086      -0.0000172083    -262.0753793631     0.04  
|    9     0.0000392977      -0.0000010021    -262.0753803652     0.05  
------------------------------------------------------------------------
FINAL ENERGY: -262.0753803652 a.u.
Fractional Occupation Entropy: 0.0000000000
Mermin Free Energy:            -262.0753803652
DISPERSION CONTRIBUTION TO ENERGY: -0.0756116024 a.u.
HOMO-LUMO GAP: 4.848 eV
CENTER OF MASS: {-0.000693, 0.000360, 0.000374} ANGS
DIPOLE MOMENT: {0.027370, 0.018142, -0.003339} (|D| = 0.033006) DEBYE

  Active Space Parameters
--------------------------------------------
Number of closed orbitals:              19
Number of active orbitals:               3
Number of virtual orbitals:             70
Number of molecular orbitals:           92
Number of basis functions:              98
Number of active electrons:              4
Number of alpha electrons:               2
Number of beta electrons:                2

  Orbital      Energy        Occupation
-----------------------------------------
     18       -0.476503        1.000000
     19       -0.467463        1.000000
     20       -0.316454        0.666667
     21       -0.280843        0.666667
     22       -0.102696        0.666667
     23        0.122789        0.000000
     24        0.185563        0.000000

  CAS Parameters
--------------------------------------------
Number of determinants:                  9
Number of singlet CSFs:                  6
Number of doublet CSFs:                  0
Number of triplet CSFs:                  3
Number of quartet CSFs:                  0
Number of quintet CSFs:                  0
Number of sextet CSFs:                   0
Number of septet CSFs:                   0
Number of singlet states:                4
Number of doublet states:                0
Number of triplet states:                0
Number of quartet states:                0
Number of quintet states:                0
Number of sextet states:                 0
Number of septet states:                 0
Using the hard-coded solver

Singlet state  1 energy:       -262.50760659269349

        0.99090649687182  X20 X21
       -0.12305142244825  X20 X22
       -0.05439827275508  X21 X22

Singlet state  2 energy:       -262.28133237384748

       -0.70265368649017  B20 X21 A22
       -0.70265368649017  A20 X21 B22
        0.07920182087648  X20 B21 A22
        0.07920182087648  X20 A21 B22

Singlet state  3 energy:       -262.28129569647427

        0.70265104676778  X20 B21 A22
        0.70265104676778  X20 A21 B22
        0.07920180882444  B20 X21 A22
        0.07920180882444  A20 X21 B22

Singlet state  4 energy:       -262.14538714885759

       -0.70710079668483  B20 A21 X22
       -0.70710079668483  A20 B21 X22

  Root   Mult.   Total Energy (a.u.)   Ex. Energy (a.u.)     Ex. Energy (eV)     Ex. Energy (nm)
-------------------------------------------------------------------------------------------------
     1  singlet       -262.50760659
     2  singlet       -262.28133237          0.22627422          6.15723375        201.36351106
     3  singlet       -262.28129570          0.22631090          6.15823180        201.33087682
     4  singlet       -262.14538715          0.36221944          9.85649093        125.78941287

Singlet state dipole moments:

  Root       Dx         Dy         Dz         |D|  (Debye)
------------------------------------------------------------
     1    -0.0195    -0.0017    -0.0102     0.0220
     2     0.0335    -0.0099     0.0017     0.0350
     3    -0.0142    -0.0114    -0.0096     0.0206
     4     0.0461     0.0311     0.0011     0.0556

Singlet state electronic transitions:

 Transition      Tx        Ty        Tz       |T|    Osc. (a.u.) 
-----------------------------------------------------------------
   1 ->  2     0.7783    0.1900   -0.1543    0.8159    0.1004
   1 ->  3    -0.0843    1.7062    0.0194    1.7084    0.4404
   1 ->  4     0.0003   -0.0019   -0.0001    0.0020    0.0000
   2 ->  3    -0.0025    0.0008   -0.0004    0.0026    0.0000
   2 ->  4     0.0680    1.3905   -0.0114    1.3922    0.1757
   3 ->  4     0.5872   -0.1521   -0.1168    0.6177    0.0346

Singlet state velocity transition dipole moments:

 Transition      Px        Py        Pz       |P|    Osc. (a.u.) 
-----------------------------------------------------------------
   1 ->  2    -0.1247   -0.0299    0.0276    0.1312    0.0507
   1 ->  3     0.0135   -0.2683   -0.0034    0.2686    0.2126
   1 ->  4    -0.0000    0.0004    0.0000    0.0004    0.0000
   2 ->  3    -0.0001    0.0000    0.0000    0.0001    0.0003
   2 ->  4    -0.0097   -0.1703    0.0019    0.1706    0.1427
   3 ->  4    -0.0843    0.0188    0.0188    0.0884    0.0383

Singlet state magnetic transition dipole moments and rotational strengths:

 Transition      Lx        Ly        Lz        |L|    R(vel) (a.u.)
--------------------------------------------------------------------
   1 ->  2    -0.0030   -0.0101   -0.0024    0.0108    0.0027
   1 ->  3     0.0009    0.0020   -0.0017    0.0028   -0.0022
   1 ->  4     0.0000    0.0001   -0.0552    0.0552   -0.0000
   2 ->  3     0.0002    0.0009   -0.5688    0.5688   -0.3375
   2 ->  4     0.0001   -0.0003    0.0032    0.0032    0.0004
   3 ->  4    -0.0021   -0.0069   -0.0051    0.0089   -0.0003

Singlet state electric quadrupole moments (Cartesian):
Operator origin (a.u.):    -0.001309,     0.000681,     0.000707 

 Root     Qxy        Qxz        Qyz        Qxx        Qyy        Qzz       R^2
--------------------------------------------------------------------------------------------
    1    -0.2656    -2.2990    -0.0678   -34.9717   -12.0100   -27.3145   -74.2962
    2    -0.4959    -2.4918    -0.0891   -31.0682   -12.5422   -28.8224   -72.4329
    3    -0.0442    -2.7208    -0.0459   -38.2395    -9.6419   -27.2800   -75.1614
    4    -0.2789    -2.9282    -0.0675   -34.4171   -10.1020   -28.7956   -73.3146

Singlet state electric transition quadrupole moments (Cartesian):

 Transition     Qxy        Qxz        Qyz        Qxx        Qyy        Qzz       norm (a.u.)
--------------------------------------------------------------------------------------------
   1 ->  2    -0.0008    -0.0082     0.0026     0.0125    -0.0032    -0.0072     0.0172
   1 ->  3     0.0079     0.0034     0.0014    -0.0052     0.0079     0.0001     0.0128
   1 ->  4     0.2565     0.0004     0.0225     0.0007    -0.0007     0.0004     0.2575
   2 ->  3    -0.9970    -0.0267    -0.0872    -0.8095     0.3262     0.1736     1.3395
   2 ->  4     0.0120     0.0018     0.0021     0.0026     0.0029    -0.0015     0.0130
   3 ->  4     0.0024    -0.0070     0.0020     0.0142    -0.0035    -0.0073     0.0181

Building Xtilde...

Building Z-vector RHS...

Solving CPSCF equations
Using DIIS solver

 Iter         Residual      
------  --------------------
    1      0.295473777346
    2      0.217590617442
    3      0.064458208252
    4      0.052081794836
    5      0.028277131690
    6      0.004739898539
    7      0.001709673403
    8      0.000724745612
    9      0.000360021411
   10      0.000246665849
   11      0.000130976138
   12      0.000039004092

CPSCF converged

Building X...

Building Xtilde...

Building Z-vector RHS...

Solving CPSCF equations
Using DIIS solver

 Iter         Residual      
------  --------------------
    1      0.331841068123
    2      0.218255137661
    3      0.035993173311
    4      0.028269633190
    5      0.007071638092
    6      0.003096918850
    7      0.001667311914
    8      0.000449278497
    9      0.000159204812
   10      0.000099706524

CPSCF converged

Building X...

Building Xtilde...

Building Z-vector RHS...

Solving CPSCF equations
Using DIIS solver

 Iter         Residual      
------  --------------------
    1      0.118103500791
    2      0.064830747206
    3      0.019991495631
    4      0.008394032544
    5      0.005678458903
    6      0.004269579020
    7      0.001279014610
    8      0.000553351095
    9      0.000225789318
   10      0.000111056745
   11      0.000054458145

CPSCF converged

Building X...

Lower state energy:      -262.2813323738
Upper state energy:      -262.2812956965
Energy difference:          0.0000366774
 Energy calculation finished, energy:  0.000000000E+00

Converting Cartesians to HDLC

Converting Cartesians to HDLC

Converting Cartesians to HDLC
 in dlf_makehessian...
Updating Hessian with the BFGS update, No     4
Testing convergence  in cycle    5
    Energy  0.0000E+00 Target: 1.0000E-06 converged?  yes
  Max step  5.7766E-02 Target: 1.8000E-03 converged?   no
  RMS step  1.3087E-02 Target: 1.2000E-03 converged?   no
  Max grad  8.4454E-02 Target: 4.5000E-04 converged?   no
  RMS grad  3.6753E-02 Target: 3.0000E-04 converged?   no

Converting HDLC to Cartesians
DFTD Energy:    -0.0755556 hartree

                      *** Start SCF Iterations ***

 Iter     DIIS Error       Energy change         Energy        Time(s)
------------------------------------------------------------------------
Initial temperature is 5000.000000
| Skip purify step
|    1     0.0415192482    -262.4958038388    -262.4958038388     0.05  
|    2     0.0366476232      +0.4293975977    -262.0664062410     0.05  
|    3     0.0138237590      -0.0067586315    -262.0731648725     0.04  
|    4     0.0114105524      -0.0010925640    -262.0742574366     0.04  
|    5     0.0078160648      -0.0006572856    -262.0749147221     0.04  
|    6     0.0048176694      -0.0003932292    -262.0753079513     0.04  
|    7     0.0012932270      -0.0002367490    -262.0755447004     0.04  
|    8     0.0001461279      -0.0000206922    -262.0755653926     0.04  
|    9     0.0000345354      -0.0000008985    -262.0755662912     0.05  
------------------------------------------------------------------------
FINAL ENERGY: -262.0755662912 a.u.
Fractional Occupation Entropy: 0.0000000000
Mermin Free Energy:            -262.0755662912
DISPERSION CONTRIBUTION TO ENERGY: -0.0755555911 a.u.
HOMO-LUMO GAP: 4.833 eV
CENTER OF MASS: {-0.000127, 0.000368, 0.000847} ANGS
DIPOLE MOMENT: {0.006344, 0.017511, -0.006694} (|D| = 0.019791) DEBYE

  Active Space Parameters
--------------------------------------------
Number of closed orbitals:              19
Number of active orbitals:               3
Number of virtual orbitals:             70
Number of molecular orbitals:           92
Number of basis functions:              98
Number of active electrons:              4
Number of alpha electrons:               2
Number of beta electrons:                2

  Orbital      Energy        Occupation
-----------------------------------------
     18       -0.476686        1.000000
     19       -0.467813        1.000000
     20       -0.316190        0.666667
     21       -0.280344        0.666667
     22       -0.102742        0.666667
     23        0.122396        0.000000
     24        0.185311        0.000000

  CAS Parameters
--------------------------------------------
Number of determinants:                  9
Number of singlet CSFs:                  6
Number of doublet CSFs:                  0
Number of triplet CSFs:                  3
Number of quartet CSFs:                  0
Number of quintet CSFs:                  0
Number of sextet CSFs:                   0
Number of septet CSFs:                   0
Number of singlet states:                4
Number of doublet states:                0
Number of triplet states:                0
Number of quartet states:                0
Number of quintet states:                0
Number of sextet states:                 0
Number of septet states:                 0
Using the hard-coded solver

Singlet state  1 energy:       -262.50714925906669

       -0.99088229670946  X20 X21
        0.12339839350171  X20 X22
        0.05406671115932  X21 X22

Singlet state  2 energy:       -262.28141214727583

       -0.70624964470905  B20 X21 A22
       -0.70624964470905  A20 X21 B22
        0.03480301439288  X20 B21 A22
        0.03480301439288  X20 A21 B22

Singlet state  3 energy:       -262.28136944871250

        0.70624562459396  X20 B21 A22
        0.70624562459396  X20 A21 B22
        0.03480267020228  B20 X21 A22
        0.03480267020228  A20 X21 B22

Singlet state  4 energy:       -262.14577092802875

       -0.70710188399907  B20 A21 X22
       -0.70710188399907  A20 B21 X22

  Root   Mult.   Total Energy (a.u.)   Ex. Energy (a.u.)     Ex. Energy (eV)     Ex. Energy (nm)
-------------------------------------------------------------------------------------------------
     1  singlet       -262.50714926
     2  singlet       -262.28141215          0.22573711          6.14261833        201.84262485
     3  singlet       -262.28136945          0.22577981          6.14378022        201.80445319
     4  singlet       -262.14577093          0.36137833          9.83360309        126.08218938

Singlet state dipole moments:

  Root       Dx         Dy         Dz         |D|  (Debye)
------------------------------------------------------------
     1    -0.0002    -0.0044    -0.0053     0.0069
     2     0.0059    -0.0126    -0.0062     0.0153
     3     0.0037    -0.0132    -0.0065     0.0152
     4     0.0085     0.0319    -0.0072     0.0338

Singlet state electronic transitions:

 Transition      Tx        Ty        Tz       |T|    Osc. (a.u.) 
-----------------------------------------------------------------
   1 ->  2     0.7765    0.0861   -0.1533    0.7961    0.0954
   1 ->  3    -0.0351    1.7149    0.0098    1.7153    0.4428
   1 ->  4    -0.0003    0.0001    0.0000    0.0003    0.0000
   2 ->  3    -0.0005   -0.0008    0.0000    0.0009    0.0000
   2 ->  4    -0.0320   -1.3976    0.0040    1.3979    0.1767
   3 ->  4    -0.5858    0.0754    0.1159    0.6019    0.0327

Singlet state velocity transition dipole moments:

 Transition      Px        Py        Pz       |P|    Osc. (a.u.) 
-----------------------------------------------------------------
   1 ->  2    -0.1240   -0.0134    0.0274    0.1277    0.0482
   1 ->  3     0.0057   -0.2689   -0.0017    0.2690    0.2137
   1 ->  4     0.0000   -0.0001   -0.0000    0.0001    0.0000
   2 ->  3    -0.0001    0.0000    0.0000    0.0001    0.0002
   2 ->  4     0.0046    0.1706   -0.0008    0.1707    0.1432
   3 ->  4     0.0839   -0.0090   -0.0186    0.0864    0.0367

Singlet state magnetic transition dipole moments and rotational strengths:

 Transition      Lx        Ly        Lz        |L|    R(vel) (a.u.)
--------------------------------------------------------------------
   1 ->  2    -0.0026    0.0000   -0.0024    0.0035    0.0011
   1 ->  3    -0.0000    0.0014    0.0017    0.0022   -0.0017
   1 ->  4     0.0001   -0.0000    0.0556    0.0556   -0.0000
   2 ->  3    -0.0014    0.0004   -0.5666    0.5666   -0.3033
   2 ->  4     0.0002   -0.0009   -0.0015    0.0017   -0.0011
   3 ->  4     0.0018    0.0001    0.0051    0.0054    0.0004

Singlet state electric quadrupole moments (Cartesian):
Operator origin (a.u.):    -0.000240,     0.000695,     0.001601 

 Root     Qxy        Qxz        Qyz        Qxx        Qyy        Qzz       R^2
--------------------------------------------------------------------------------------------
    1    -0.1018    -2.3508    -0.0614   -35.2518   -12.1288   -27.3374   -74.7180
    2    -0.2218    -2.5367    -0.0725   -31.2747   -12.6843   -28.8643   -72.8233
    3    -0.0012    -2.7818    -0.0494   -38.5922    -9.7372   -27.2877   -75.6172
    4    -0.1144    -2.9824    -0.0597   -34.6970   -10.2202   -28.8223   -73.7395

Singlet state electric transition quadrupole moments (Cartesian):

 Transition     Qxy        Qxz        Qyz        Qxx        Qyy        Qzz       norm (a.u.)
--------------------------------------------------------------------------------------------
   1 ->  2    -0.0013     0.0009     0.0018    -0.0016     0.0039    -0.0006     0.0049
   1 ->  3    -0.0002     0.0038     0.0023    -0.0029     0.0058    -0.0015     0.0080
   1 ->  4    -0.2557     0.0003    -0.0223     0.0002    -0.0004     0.0003     0.2566
   2 ->  3    -1.0127    -0.0125    -0.0880    -0.3740     0.1528     0.0796     1.0968
   2 ->  4     0.0000    -0.0037    -0.0020    -0.0019    -0.0019     0.0014     0.0052
   3 ->  4    -0.0042    -0.0002    -0.0016     0.0001    -0.0027     0.0009     0.0053

Building Xtilde...

Building Z-vector RHS...

Solving CPSCF equations
Using DIIS solver

 Iter         Residual      
------  --------------------
    1      0.299813065431
    2      0.220898736109
    3      0.063276002442
    4      0.026835275047
    5      0.019432747869
    6      0.007562241513
    7      0.001500497555
    8      0.000423459380
    9      0.000094940600

CPSCF converged

Building X...

Building Xtilde...

Building Z-vector RHS...

Solving CPSCF equations
Using DIIS solver

 Iter         Residual      
------  --------------------
    1      0.336859754542
    2      0.221847398195
    3      0.035275715128
    4      0.007823355690
    5      0.006553745232
    6      0.003660788177
    7      0.001342401945
    8      0.000395027689
    9      0.000105840011
   10      0.000055621583

CPSCF converged

Building X...

Building Xtilde...

Building Z-vector RHS...

Solving CPSCF equations
Using DIIS solver

 Iter         Residual      
------  --------------------
    1      0.102499215010
    2      0.049524127149
    3      0.018395570310
    4      0.006290145162
    5      0.005208607046
    6      0.002761058050
    7      0.000855691124
    8      0.000508728450
    9      0.000225345726
   10      0.000084823156

CPSCF converged

Building X...

Lower state energy:      -262.2814121473
Upper state energy:      -262.2813694487
Energy difference:          0.0000426986
 Energy calculation finished, energy:  0.000000000E+00

Converting Cartesians to HDLC

Converting Cartesians to HDLC

Converting Cartesians to HDLC
 in dlf_makehessian...
Updating Hessian with the BFGS update, No     5
Testing convergence  in cycle    6
    Energy  0.0000E+00 Target: 1.0000E-06 converged?  yes
  Max step  1.0602E+00 Target: 1.8000E-03 converged?   no
  RMS step  2.1294E-01 Target: 1.2000E-03 converged?   no
  Max grad  4.5562E-03 Target: 4.5000E-04 converged?   no
  RMS grad  1.6983E-03 Target: 3.0000E-04 converged?   no

Converting HDLC to Cartesians
DFTD Energy:    -0.0755396 hartree

                      *** Start SCF Iterations ***

 Iter     DIIS Error       Energy change         Energy        Time(s)
------------------------------------------------------------------------
Initial temperature is 5000.000000
| Skip purify step
|    1     0.0415549093    -262.4971385722    -262.4971385722     0.05  
|    2     0.0368017690      +0.4306168327    -262.0665217395     0.05  
|    3     0.0139192429      -0.0068310177    -262.0733527572     0.04  
|    4     0.0114685354      -0.0011079459    -262.0744607031     0.04  
|    5     0.0061700042      -0.0008842230    -262.0753449261     0.04  
|    6     0.0021358866      -0.0003569872    -262.0757019133     0.04  
|    7     0.0010050100      -0.0000392990    -262.0757412123     0.04  
|    8     0.0001736586      -0.0000138149    -262.0757550272     0.03  
|    9     0.0000362372      -0.0000009510    -262.0757559782     0.05  
------------------------------------------------------------------------
FINAL ENERGY: -262.0757559782 a.u.
Fractional Occupation Entropy: 0.0000000000
Mermin Free Energy:            -262.0757559782
DISPERSION CONTRIBUTION TO ENERGY: -0.0755396410 a.u.
HOMO-LUMO GAP: 4.827 eV
CENTER OF MASS: {0.000258, 0.000327, 0.001115} ANGS
DIPOLE MOMENT: {-0.009056, 0.015701, -0.008979} (|D| = 0.020228) DEBYE

  Active Space Parameters
--------------------------------------------
Number of closed orbitals:              19
Number of active orbitals:               3
Number of virtual orbitals:             70
Number of molecular orbitals:           92
Number of basis functions:              98
Number of active electrons:              4
Number of alpha electrons:               2
Number of beta electrons:                2

  Orbital      Energy        Occupation
-----------------------------------------
     18       -0.476655        1.000000
     19       -0.467805        1.000000
     20       -0.315989        0.666667
     21       -0.280246        0.666667
     22       -0.102872        0.666667
     23        0.122296        0.000000
     24        0.185218        0.000000

  CAS Parameters
--------------------------------------------
Number of determinants:                  9
Number of singlet CSFs:                  6
Number of doublet CSFs:                  0
Number of triplet CSFs:                  3
Number of quartet CSFs:                  0
Number of quintet CSFs:                  0
Number of sextet CSFs:                   0
Number of septet CSFs:                   0
Number of singlet states:                4
Number of doublet states:                0
Number of triplet states:                0
Number of quartet states:                0
Number of quintet states:                0
Number of sextet states:                 0
Number of septet states:                 0
Using the hard-coded solver

Singlet state  1 energy:       -262.50696620451720

        0.99085687827586  X20 X21
       -0.12350381736626  X20 X22
       -0.05428979960190  X21 X22

Singlet state  2 energy:       -262.28143454779752

        0.70690446995681  B20 X21 A22
        0.70690446995681  A20 X21 B22

Singlet state  3 energy:       -262.28140751123635

       -0.70690153190420  X20 B21 A22
       -0.70690153190420  X20 A21 B22

Singlet state  4 energy:       -262.14605518320434

       -0.70708961440155  B20 A21 X22
       -0.70708961440155  A20 B21 X22

  Root   Mult.   Total Energy (a.u.)   Ex. Energy (a.u.)     Ex. Energy (eV)     Ex. Energy (nm)
-------------------------------------------------------------------------------------------------
     1  singlet       -262.50696620
     2  singlet       -262.28143455          0.22553166          6.13702761        202.02649966
     3  singlet       -262.28140751          0.22555869          6.13776332        202.00228378
     4  singlet       -262.14605518          0.36091102          9.82088695        126.24544134

Singlet state dipole moments:

  Root       Dx         Dy         Dz         |D|  (Debye)
------------------------------------------------------------
     1     0.0108    -0.0063    -0.0025     0.0127
     2    -0.0111    -0.0126    -0.0108     0.0200
     3     0.0108    -0.0145    -0.0054     0.0189
     4    -0.0192     0.0301    -0.0122     0.0377

Singlet state electronic transitions:

 Transition      Tx        Ty        Tz       |T|    Osc. (a.u.) 
-----------------------------------------------------------------
   1 ->  2     0.7790   -0.0375   -0.1514    0.7944    0.0949
   1 ->  3     0.0212    1.7167   -0.0017    1.7169    0.4432
   1 ->  4     0.0004    0.0003   -0.0000    0.0005    0.0000
   2 ->  3    -0.0008   -0.0010   -0.0001    0.0013    0.0000
   2 ->  4    -0.0107    1.3997    0.0040    1.3998    0.1768
   3 ->  4     0.5882    0.0217   -0.1143    0.5996    0.0324

Singlet state velocity transition dipole moments:

 Transition      Px        Py        Pz       |P|    Osc. (a.u.) 
-----------------------------------------------------------------
   1 ->  2    -0.1242    0.0060    0.0270    0.1273    0.0479
   1 ->  3    -0.0032   -0.2690    0.0004    0.2690    0.2138
   1 ->  4    -0.0000    0.0000    0.0000    0.0000    0.0000
   2 ->  3    -0.0001   -0.0001    0.0000    0.0001    0.0003
   2 ->  4     0.0015   -0.1707   -0.0005    0.1707    0.1435
   3 ->  4    -0.0841   -0.0030    0.0183    0.0861    0.0365

Singlet state magnetic transition dipole moments and rotational strengths:

 Transition      Lx        Ly        Lz        |L|    R(vel) (a.u.)
--------------------------------------------------------------------
   1 ->  2    -0.0018    0.0049   -0.0027    0.0059    0.0008
   1 ->  3    -0.0008    0.0022    0.0039    0.0046   -0.0026
   1 ->  4    -0.0001    0.0000   -0.0555    0.0555   -0.0000
   2 ->  3    -0.0014    0.0000   -0.5674    0.5674   -0.5173
   2 ->  4    -0.0005    0.0012    0.0014    0.0019   -0.0016
   3 ->  4    -0.0013    0.0034   -0.0050    0.0061    0.0000

Singlet state electric quadrupole moments (Cartesian):
Operator origin (a.u.):     0.000488,     0.000619,     0.002106 

 Root     Qxy        Qxz        Qyz        Qxx        Qyy        Qzz       R^2
--------------------------------------------------------------------------------------------
    1     0.0145    -2.3362    -0.0458   -35.3167   -12.2723   -27.3457   -74.9348
    2     0.0369    -2.5221    -0.0442   -31.3287   -12.8342   -28.8752   -73.0381
    3    -0.0298    -2.7717    -0.0465   -38.6738    -9.8737   -27.2924   -75.8399
    4     0.0048    -2.9724    -0.0437   -34.7676   -10.3631   -28.8296   -73.9603

Singlet state electric transition quadrupole moments (Cartesian):

 Transition     Qxy        Qxz        Qyz        Qxx        Qyy        Qzz       norm (a.u.)
--------------------------------------------------------------------------------------------
   1 ->  2    -0.0008     0.0054     0.0007    -0.0071     0.0064     0.0030     0.0114
   1 ->  3    -0.0041     0.0053     0.0031    -0.0026     0.0046    -0.0020     0.0093
   1 ->  4     0.2567    -0.0006     0.0221    -0.0008     0.0010    -0.0006     0.2576
   2 ->  3    -1.0204     0.0056    -0.0878     0.1527    -0.0579    -0.0340     1.0377
   2 ->  4    -0.0061     0.0046     0.0022     0.0023     0.0006    -0.0019     0.0085
   3 ->  4     0.0041     0.0042     0.0010    -0.0048     0.0049     0.0019     0.0093

Building Xtilde...

Building Z-vector RHS...

Solving CPSCF equations
Using DIIS solver

 Iter         Residual      
------  --------------------
    1      0.301153751732
    2      0.221919413768
    3      0.063671246518
    4      0.034637304762
    5      0.035893943745
    6      0.004505180426
    7      0.001507490091
    8      0.000469108748
    9      0.000210474381
   10      0.000146428853
   11      0.000096414242

CPSCF converged

Building X...

Building Xtilde...

Building Z-vector RHS...

Solving CPSCF equations
Using DIIS solver

 Iter         Residual      
------  --------------------
    1      0.338090160334
    2      0.222933023702
    3      0.035804380220
    4      0.019903784061
    5      0.008969104522
    6      0.003033161093
    7      0.001150871744
    8      0.000340294042
    9      0.000144211791
   10      0.000074911957

CPSCF converged

Building X...

Building Xtilde...

Building Z-vector RHS...

Solving CPSCF equations
Using DIIS solver

 Iter         Residual      
------  --------------------
    1      0.099019204852
    2      0.045613734857
    3      0.017928956941
    4      0.004992716261
    5      0.005663228950
    6      0.001515473493
    7      0.000729245153
    8      0.000489482640
    9      0.000230368164
   10      0.000050872480

CPSCF converged

Building X...

Lower state energy:      -262.2814345478
Upper state energy:      -262.2814075112
Energy difference:          0.0000270366
 Energy calculation finished, energy:  0.000000000E+00

Converting Cartesians to HDLC

Converting Cartesians to HDLC

Converting Cartesians to HDLC
 in dlf_makehessian...
Updating Hessian with the BFGS update, No     6
Testing convergence  in cycle    7
    Energy  0.0000E+00 Target: 1.0000E-06 converged?  yes
  Max step  1.1626E-01 Target: 1.8000E-03 converged?   no
  RMS step  2.3068E-02 Target: 1.2000E-03 converged?   no
  Max grad  5.8530E-03 Target: 4.5000E-04 converged?   no
  RMS grad  1.9692E-03 Target: 3.0000E-04 converged?   no

Converting HDLC to Cartesians
DFTD Energy:    -0.0755437 hartree

                      *** Start SCF Iterations ***

 Iter     DIIS Error       Energy change         Energy        Time(s)
------------------------------------------------------------------------
Initial temperature is 5000.000000
| Skip purify step
|    1     0.0416173123    -262.4967898399    -262.4967898399     0.05  
|    2     0.0367793152      +0.4298908999    -262.0668989400     0.05  
|    3     0.0138353893      -0.0069180868    -262.0738170268     0.04  
|    4     0.0113538287      -0.0011133552    -262.0749303820     0.04  
|    5     0.0073852548      -0.0007016965    -262.0756320785     0.04  
|    6     0.0047239749      -0.0003440187    -262.0759760972     0.04  
|    7     0.0013153726      -0.0002284605    -262.0762045577     0.04  
|    8     0.0001592951      -0.0000210205    -262.0762255782     0.04  
|    9     0.0000390521      -0.0000009159    -262.0762264941     0.05  
------------------------------------------------------------------------
FINAL ENERGY: -262.0762264941 a.u.
Fractional Occupation Entropy: 0.0000000000
Mermin Free Energy:            -262.0762264941
DISPERSION CONTRIBUTION TO ENERGY: -0.0755436953 a.u.
HOMO-LUMO GAP: 4.824 eV
CENTER OF MASS: {0.000994, 0.000141, 0.001525} ANGS
DIPOLE MOMENT: {-0.036143, 0.010855, -0.013188} (|D| = 0.039976) DEBYE

  Active Space Parameters
--------------------------------------------
Number of closed orbitals:              19
Number of active orbitals:               3
Number of virtual orbitals:             70
Number of molecular orbitals:           92
Number of basis functions:              98
Number of active electrons:              4
Number of alpha electrons:               2
Number of beta electrons:                2

  Orbital      Energy        Occupation
-----------------------------------------
     18       -0.476525        1.000000
     19       -0.467516        1.000000
     20       -0.315503        0.666667
     21       -0.280355        0.666667
     22       -0.103066        0.666667
     23        0.122385        0.000000
     24        0.185148        0.000000

  CAS Parameters
--------------------------------------------
Number of determinants:                  9
Number of singlet CSFs:                  6
Number of doublet CSFs:                  0
Number of triplet CSFs:                  3
Number of quartet CSFs:                  0
Number of quintet CSFs:                  0
Number of sextet CSFs:                   0
Number of septet CSFs:                   0
Number of singlet states:                4
Number of doublet states:                0
Number of triplet states:                0
Number of quartet states:                0
Number of quintet states:                0
Number of sextet states:                 0
Number of septet states:                 0
Using the hard-coded solver

Singlet state  1 energy:       -262.50683812778885

        0.99080213944057  X20 X21
       -0.12347501979419  X20 X22
       -0.05532245064198  X21 X22

Singlet state  2 energy:       -262.28150702369078

       -0.50529738507098  B20 X21 A22
       -0.50529738507098  A20 X21 B22
       -0.49464063044074  X20 B21 A22
       -0.49464063044074  X20 A21 B22

Singlet state  3 energy:       -262.28149626456712

        0.50529910729878  X20 B21 A22
        0.50529910729878  X20 A21 B22
       -0.49464059750685  B20 X21 A22
       -0.49464059750685  A20 X21 B22

Singlet state  4 energy:       -262.14663605762911

       -0.70707395048561  B20 A21 X22
       -0.70707395048561  A20 B21 X22

  Root   Mult.   Total Energy (a.u.)   Ex. Energy (a.u.)     Ex. Energy (eV)     Ex. Energy (nm)
-------------------------------------------------------------------------------------------------
     1  singlet       -262.50683813
     2  singlet       -262.28150702          0.22533110          6.13157030        202.20631036
     3  singlet       -262.28149626          0.22534186          6.13186307        202.19665587
     4  singlet       -262.14663606          0.36020207          9.80159541        126.49391812

Singlet state dipole moments:

  Root       Dx         Dy         Dz         |D|  (Debye)
------------------------------------------------------------
     1     0.0256    -0.0081     0.0008     0.0268
     2    -0.0070    -0.0113    -0.0110     0.0173
     3    -0.0138    -0.0122    -0.0119     0.0219
     4    -0.0686     0.0218    -0.0201     0.0747

Singlet state electronic transitions:

 Transition      Tx        Ty        Tz       |T|    Osc. (a.u.) 
-----------------------------------------------------------------
   1 ->  2    -0.5643    1.1972    0.1039    1.3276    0.2648
   1 ->  3    -0.5532   -1.2306    0.1013    1.3530    0.2750
   1 ->  4     0.0005   -0.0005    0.0000    0.0007    0.0000
   2 ->  3    -0.0096    0.0010   -0.0023    0.0100    0.0000
   2 ->  4     0.4160   -1.0111   -0.0767    1.0961    0.1080
   3 ->  4    -0.4286   -0.9679    0.0785    1.0614    0.1013

Singlet state velocity transition dipole moments:

 Transition      Px        Py        Pz       |P|    Osc. (a.u.) 
-----------------------------------------------------------------
   1 ->  2     0.0899   -0.1876   -0.0184    0.2088    0.1290
   1 ->  3     0.0879    0.1926   -0.0181    0.2125    0.1336
   1 ->  4    -0.0000    0.0001    0.0000    0.0001    0.0000
   2 ->  3    -0.0000   -0.0003    0.0000    0.0003    0.0049
   2 ->  4    -0.0591    0.1229    0.0121    0.1369    0.0927
   3 ->  4     0.0611    0.1183   -0.0126    0.1338    0.0884

Singlet state magnetic transition dipole moments and rotational strengths:

 Transition      Lx        Ly        Lz        |L|    R(vel) (a.u.)
--------------------------------------------------------------------
   1 ->  2    -0.0016   -0.0045    0.0079    0.0092    0.0024
   1 ->  3     0.0015   -0.0095   -0.0041    0.0105   -0.0072
   1 ->  4    -0.0001   -0.0001   -0.0551    0.0551   -0.0000
   2 ->  3    -0.0008   -0.0006   -0.5719    0.5720   -1.6369
   2 ->  4     0.0011    0.0030   -0.0047    0.0057    0.0018
   3 ->  4     0.0009   -0.0064    0.0019    0.0067   -0.0054

Singlet state electric quadrupole moments (Cartesian):
Operator origin (a.u.):     0.001879,     0.000267,     0.002882 

 Root     Qxy        Qxz        Qyz        Qxx        Qyy        Qzz       R^2
--------------------------------------------------------------------------------------------
    1     0.2260    -2.2226     0.0066   -35.2061   -12.5704   -27.3496   -75.1261
    2     1.2494    -2.5372     0.0921   -34.7915   -11.7002   -28.1072   -74.5989
    3    -0.8133    -2.5430    -0.0782   -35.0096   -11.6023   -28.0617   -74.6736
    4     0.2260    -2.8729     0.0086   -34.6761   -10.6598   -28.8273   -74.1632

Singlet state electric transition quadrupole moments (Cartesian):

 Transition     Qxy        Qxz        Qyz        Qxx        Qyy        Qzz       norm (a.u.)
--------------------------------------------------------------------------------------------
   1 ->  2    -0.0049    -0.0023     0.0044     0.0053    -0.0039    -0.0072     0.0120
   1 ->  3     0.0056    -0.0137    -0.0023     0.0085    -0.0068    -0.0028     0.0187
   1 ->  4     0.2610    -0.0009     0.0215    -0.0012     0.0014    -0.0009     0.2619
   2 ->  3    -0.0405     0.1261    -0.0035     3.6633    -1.4832    -0.7896     4.0325
   2 ->  4     0.0108     0.0007    -0.0030    -0.0036     0.0038     0.0048     0.0133
   3 ->  4     0.0057    -0.0108    -0.0017     0.0026    -0.0037    -0.0013     0.0132

Building Xtilde...

Building Z-vector RHS...

Solving CPSCF equations
Using DIIS solver

 Iter         Residual      
------  --------------------
    1      0.120976763398
    2      0.061612021658
    3      0.040675386411
    4      0.035577430939
    5      0.012177074244
    6      0.003381850135
    7      0.001620789457
    8      0.000665659489
    9      0.000353433577
   10      0.000185329701
   11      0.000091495196

CPSCF converged

Building X...

Building Xtilde...

Building Z-vector RHS...

Solving CPSCF equations
Using DIIS solver

 Iter         Residual      
------  --------------------
    1      0.123840959058
    2      0.061491189746
    3      0.040613644132
    4      0.034390691735
    5      0.011509681615
    6      0.004010319593
    7      0.002405359810
    8      0.000713777669
    9      0.000336736430
   10      0.000177386948
   11      0.000091730466

CPSCF converged

Building X...

Building Xtilde...

Building Z-vector RHS...

Solving CPSCF equations
Using DIIS solver

 Iter         Residual      
------  --------------------
    1      0.312904926037
    2      0.219304800559
    3      0.041918947240
    4      0.018201760628
    5      0.020861979524
    6      0.002517165975
    7      0.000973776006
    8      0.000495329675
    9      0.000335143365
   10      0.000201474055
   11      0.000083875029

CPSCF converged

Building X...

Lower state energy:      -262.2815070237
Upper state energy:      -262.2814962646
Energy difference:          0.0000107591
 Energy calculation finished, energy:  0.000000000E+00

Converting Cartesians to HDLC

Converting Cartesians to HDLC

Converting Cartesians to HDLC
 in dlf_makehessian...
Updating Hessian with the BFGS update, No     7
Testing convergence  in cycle    8
    Energy  0.0000E+00 Target: 1.0000E-06 converged?  yes
  Max step  1.5285E-01 Target: 1.8000E-03 converged?   no
  RMS step  3.0861E-02 Target: 1.2000E-03 converged?   no
  Max grad  4.5582E-02 Target: 4.5000E-04 converged?   no
  RMS grad  2.0683E-02 Target: 3.0000E-04 converged?   no

Converting HDLC to Cartesians
DFTD Energy:    -0.0755851 hartree

                      *** Start SCF Iterations ***

 Iter     DIIS Error       Energy change         Energy        Time(s)
------------------------------------------------------------------------
Initial temperature is 5000.000000
| Skip purify step
|    1     0.0414044645    -262.5005958509    -262.5005958509     0.05  
|    2     0.0367082754      +0.4334504573    -262.0671453936     0.05  
|    3     0.0138582270      -0.0069926724    -262.0741380659     0.04  
|    4     0.0113033895      -0.0010872652    -262.0752253311     0.04  
|    5     0.0086819344      -0.0005549020    -262.0757802331     0.04  
|    6     0.0048105662      -0.0005191116    -262.0762993447     0.04  
|    7     0.0013002682      -0.0002369908    -262.0765363355     0.04  
|    8     0.0001647257      -0.0000204197    -262.0765567552     0.04  
|    9     0.0000329612      -0.0000009225    -262.0765576777     0.05  
------------------------------------------------------------------------
FINAL ENERGY: -262.0765576777 a.u.
Fractional Occupation Entropy: 0.0000000000
Mermin Free Energy:            -262.0765576777
DISPERSION CONTRIBUTION TO ENERGY: -0.0755850861 a.u.
HOMO-LUMO GAP: 4.829 eV
CENTER OF MASS: {0.001159, -0.000069, 0.001490} ANGS
DIPOLE MOMENT: {-0.038122, 0.007577, -0.014137} (|D| = 0.041359) DEBYE

  Active Space Parameters
--------------------------------------------
Number of closed orbitals:              19
Number of active orbitals:               3
Number of virtual orbitals:             70
Number of molecular orbitals:           92
Number of basis functions:              98
Number of active electrons:              4
Number of alpha electrons:               2
Number of beta electrons:                2

  Orbital      Energy        Occupation
-----------------------------------------
     18       -0.476488        1.000000
     19       -0.467104        1.000000
     20       -0.315124        0.666667
     21       -0.280673        0.666667
     22       -0.103198        0.666667
     23        0.122721        0.000000
     24        0.185242        0.000000

  CAS Parameters
--------------------------------------------
Number of determinants:                  9
Number of singlet CSFs:                  6
Number of doublet CSFs:                  0
Number of triplet CSFs:                  3
Number of quartet CSFs:                  0
Number of quintet CSFs:                  0
Number of sextet CSFs:                   0
Number of septet CSFs:                   0
Number of singlet states:                4
Number of doublet states:                0
Number of triplet states:                0
Number of quartet states:                0
Number of quintet states:                0
Number of sextet states:                 0
Number of septet states:                 0
Using the hard-coded solver

Singlet state  1 energy:       -262.50702516347656

        0.99077594657095  X20 X21
       -0.12322624319512  X20 X22
       -0.05634688431417  X21 X22

Singlet state  2 energy:       -262.28160551787170

       -0.67751807941368  B20 X21 A22
       -0.67751807941368  A20 X21 B22
       -0.20240183096624  X20 B21 A22
       -0.20240183096624  X20 A21 B22

Singlet state  3 energy:       -262.28158225887699

        0.67751848263749  X20 B21 A22
        0.67751848263749  X20 A21 B22
       -0.20240207788852  B20 X21 A22
       -0.20240207788852  A20 X21 B22

Singlet state  4 energy:       -262.14695249883505

       -0.70709889285050  B20 A21 X22
       -0.70709889285050  A20 B21 X22

  Root   Mult.   Total Energy (a.u.)   Ex. Energy (a.u.)     Ex. Energy (eV)     Ex. Energy (nm)
-------------------------------------------------------------------------------------------------
     1  singlet       -262.50702516
     2  singlet       -262.28160552          0.22541965          6.13397964        202.12688671
     3  singlet       -262.28158226          0.22544290          6.13461255        202.10603324
     4  singlet       -262.14695250          0.36007266          9.79807411        126.53937842

Singlet state dipole moments:

  Root       Dx         Dy         Dz         |D|  (Debye)
------------------------------------------------------------
     1     0.0182    -0.0046    -0.0019     0.0188
     2    -0.0204    -0.0047    -0.0149     0.0257
     3    -0.0081    -0.0068    -0.0104     0.0149
     4    -0.0735     0.0108    -0.0192     0.0768

Singlet state electronic transitions:

 Transition      Tx        Ty        Tz       |T|    Osc. (a.u.) 
-----------------------------------------------------------------
   1 ->  2    -0.7679    0.4888    0.1338    0.9201    0.1272
   1 ->  3    -0.2286   -1.6450    0.0415    1.6613    0.4148
   1 ->  4     0.0005   -0.0033    0.0001    0.0033    0.0000
   2 ->  3    -0.0051    0.0031   -0.0009    0.0061    0.0000
   2 ->  4     0.1731   -1.3422   -0.0290    1.3536    0.1645
   3 ->  4    -0.5810   -0.3935    0.1020    0.7091    0.0451

Singlet state velocity transition dipole moments:

 Transition      Px        Py        Pz       |P|    Osc. (a.u.) 
-----------------------------------------------------------------
   1 ->  2     0.1221   -0.0767   -0.0237    0.1461    0.0632
   1 ->  3     0.0363    0.2579   -0.0074    0.2605    0.2007
   1 ->  4     0.0001    0.0006   -0.0000    0.0006    0.0000
   2 ->  3    -0.0000   -0.0005    0.0000    0.0005    0.0069
   2 ->  4    -0.0245    0.1638    0.0046    0.1657    0.1359
   3 ->  4     0.0825    0.0483   -0.0162    0.0969    0.0465

Singlet state magnetic transition dipole moments and rotational strengths:

 Transition      Lx        Ly        Lz        |L|    R(vel) (a.u.)
--------------------------------------------------------------------
   1 ->  2    -0.0021   -0.0020    0.0051    0.0058   -0.0010
   1 ->  3     0.0023   -0.0058   -0.0076    0.0098   -0.0060
   1 ->  4     0.0000   -0.0001   -0.0546    0.0546    0.0000
   2 ->  3     0.0001   -0.0007   -0.5769    0.5769   -0.9723
   2 ->  4     0.0019   -0.0024   -0.0061    0.0068   -0.0034
   3 ->  4    -0.0004   -0.0032    0.0027    0.0042   -0.0017

Singlet state electric quadrupole moments (Cartesian):
Operator origin (a.u.):     0.002190,    -0.000130,     0.002816 

 Root     Qxy        Qxz        Qyz        Qxx        Qyy        Qzz       R^2
--------------------------------------------------------------------------------------------
    1     0.2756    -2.0702     0.0581   -34.8947   -12.6875   -27.3366   -74.9187
    2     0.8415    -2.2892     0.1039   -31.5342   -13.0161   -28.7281   -73.2783
    3    -0.2890    -2.4982     0.0113   -37.6591   -10.5199   -27.4086   -75.5876
    4     0.2842    -2.7327     0.0578   -34.3785   -10.7764   -28.8084   -73.9633

Singlet state electric transition quadrupole moments (Cartesian):

 Transition     Qxy        Qxz        Qyz        Qxx        Qyy        Qzz       norm (a.u.)
--------------------------------------------------------------------------------------------
   1 ->  2     0.0007    -0.0035     0.0042    -0.0046     0.0005    -0.0044     0.0084
   1 ->  3     0.0019    -0.0117    -0.0045     0.0035    -0.0033     0.0014     0.0136
   1 ->  4     0.2651    -0.0005     0.0210    -0.0005     0.0005    -0.0005     0.2659
   2 ->  3    -0.8774     0.0686    -0.0686     1.9915    -0.8086    -0.4290     2.3629
   2 ->  4     0.0042    -0.0066    -0.0047     0.0068    -0.0028     0.0019     0.0119
   3 ->  4    -0.0005    -0.0066     0.0006    -0.0101    -0.0002     0.0014     0.0122

Building Xtilde...

Building Z-vector RHS...

Solving CPSCF equations
Using DIIS solver

 Iter         Residual      
------  --------------------
    1      0.259929927840
    2      0.189691732555
    3      0.060564943879
    4      0.053133764296
    5      0.025260671572
    6      0.006259917842
    7      0.001830111141
    8      0.000822525846
    9      0.000343373815
   10      0.000220343140
   11      0.000115419721
   12      0.000045195060

CPSCF converged

Building X...

Building Xtilde...

Building Z-vector RHS...

Solving CPSCF equations
Using DIIS solver

 Iter         Residual      
------  --------------------
    1      0.293968142716
    2      0.189629857281
    3      0.033543686731
    4      0.022651009086
    5      0.006453076128
    6      0.002673812533
    7      0.001371640562
    8      0.000494123494
    9      0.000198357887
   10      0.000106690825
   11      0.000061180146

CPSCF converged

Building X...

Building Xtilde...

Building Z-vector RHS...

Solving CPSCF equations
Using DIIS solver

 Iter         Residual      
------  --------------------
    1      0.190477297578
    2      0.125545546474
    3      0.027435544473
    4      0.013936292579
    5      0.011743118275
    6      0.006077292041
    7      0.001604503170
    8      0.000644992235
    9      0.000276898791
   10      0.000154602081
   11      0.000079299140

CPSCF converged

Building X...

Lower state energy:      -262.2816055179
Upper state energy:      -262.2815822589
Energy difference:          0.0000232590
 Energy calculation finished, energy:  0.000000000E+00

Converting Cartesians to HDLC

Converting Cartesians to HDLC

Converting Cartesians to HDLC
 in dlf_makehessian...
Updating Hessian with the BFGS update, No     8
Testing convergence  in cycle    9
    Energy  0.0000E+00 Target: 1.0000E-06 converged?  yes
  Max step  1.0437E+00 Target: 1.8000E-03 converged?   no
  RMS step  2.2775E-01 Target: 1.2000E-03 converged?   no
  Max grad  2.7888E-02 Target: 4.5000E-04 converged?   no
  RMS grad  1.1538E-02 Target: 3.0000E-04 converged?   no

Converting HDLC to Cartesians
DFTD Energy:    -0.0756306 hartree

                      *** Start SCF Iterations ***

 Iter     DIIS Error       Energy change         Energy        Time(s)
------------------------------------------------------------------------
Initial temperature is 5000.000000
| Skip purify step
|    1     0.0412281732    -262.5027830512    -262.5027830512     0.05  
|    2     0.0365483156      +0.4354047462    -262.0673783050     0.05  
|    3     0.0137793626      -0.0069578991    -262.0743362040     0.04  
|    4     0.0112170420      -0.0010967062    -262.0754329102     0.04  
|    5     0.0082331119      -0.0005930757    -262.0760259860     0.04  
|    6     0.0047441414      -0.0004593264    -262.0764853124     0.04  
|    7     0.0012665915      -0.0002327998    -262.0767181122     0.04  
|    8     0.0001585222      -0.0000195676    -262.0767376798     0.04  
|    9     0.0000303671      -0.0000008994    -262.0767385792     0.05  
------------------------------------------------------------------------
FINAL ENERGY: -262.0767385792 a.u.
Fractional Occupation Entropy: 0.0000000000
Mermin Free Energy:            -262.0767385792
DISPERSION CONTRIBUTION TO ENERGY: -0.0756305572 a.u.
HOMO-LUMO GAP: 4.836 eV
CENTER OF MASS: {0.000925, -0.000176, 0.001224} ANGS
DIPOLE MOMENT: {-0.024414, 0.005826, -0.012674} (|D| = 0.028118) DEBYE

  Active Space Parameters
--------------------------------------------
Number of closed orbitals:              19
Number of active orbitals:               3
Number of virtual orbitals:             70
Number of molecular orbitals:           92
Number of basis functions:              98
Number of active electrons:              4
Number of alpha electrons:               2
Number of beta electrons:                2

  Orbital      Energy        Occupation
-----------------------------------------
     18       -0.476683        1.000000
     19       -0.466830        1.000000
     20       -0.314781        0.666667
     21       -0.280903        0.666667
     22       -0.103196        0.666667
     23        0.123101        0.000000
     24        0.185405        0.000000

  CAS Parameters
--------------------------------------------
Number of determinants:                  9
Number of singlet CSFs:                  6
Number of doublet CSFs:                  0
Number of triplet CSFs:                  3
Number of quartet CSFs:                  0
Number of quintet CSFs:                  0
Number of sextet CSFs:                   0
Number of septet CSFs:                   0
Number of singlet states:                4
Number of doublet states:                0
Number of triplet states:                0
Number of quartet states:                0
Number of quintet states:                0
Number of sextet states:                 0
Number of septet states:                 0
Using the hard-coded solver

Singlet state  1 energy:       -262.50721668641381

       -0.99076608642182  X20 X21
        0.12294340500937  X20 X22
        0.05715611591627  X21 X22

Singlet state  2 energy:       -262.28167061547049

       -0.69599547238453  B20 X21 A22
       -0.69599547238453  A20 X21 B22
        0.12484862674310  X20 B21 A22
        0.12484862674310  X20 A21 B22

Singlet state  3 energy:       -262.28163468630078

        0.69599258949672  X20 B21 A22
        0.69599258949672  X20 A21 B22
        0.12484666544893  B20 X21 A22
        0.12484666544893  A20 X21 B22

Singlet state  4 energy:       -262.14710287197084

       -0.70709088910151  B20 A21 X22
       -0.70709088910151  A20 B21 X22

  Root   Mult.   Total Energy (a.u.)   Ex. Energy (a.u.)     Ex. Energy (eV)     Ex. Energy (nm)
-------------------------------------------------------------------------------------------------
     1  singlet       -262.50721669
     2  singlet       -262.28167062          0.22554607          6.13741984        202.01358853
     3  singlet       -262.28163469          0.22558200          6.13839753        201.98141318
     4  singlet       -262.14710287          0.36011381          9.79919385        126.52491891

Singlet state dipole moments:

  Root       Dx         Dy         Dz         |D|  (Debye)
------------------------------------------------------------
     1     0.0019     0.0037    -0.0068     0.0079
     2    -0.0008     0.0081    -0.0103     0.0131
     3    -0.0248    -0.0002    -0.0136     0.0283
     4    -0.0506    -0.0043    -0.0136     0.0526

Singlet state electronic transitions:

 Transition      Tx        Ty        Tz       |T|    Osc. (a.u.) 
-----------------------------------------------------------------
   1 ->  2     0.7969   -0.3059   -0.1327    0.8638    0.1122
   1 ->  3    -0.1413   -1.6871    0.0269    1.6932    0.4311
   1 ->  4     0.0005   -0.0060    0.0002    0.0060    0.0000
   2 ->  3     0.0036   -0.0057   -0.0002    0.0067    0.0000
   2 ->  4    -0.1106    1.3735    0.0159    1.3780    0.1704
   3 ->  4    -0.6029   -0.2554    0.1014    0.6625    0.0394

Singlet state velocity transition dipole moments:

 Transition      Px        Py        Pz       |P|    Osc. (a.u.) 
-----------------------------------------------------------------
   1 ->  2    -0.1266    0.0479    0.0235    0.1374    0.0558
   1 ->  3     0.0226    0.2649   -0.0047    0.2659    0.2089
   1 ->  4     0.0002    0.0011   -0.0000    0.0011    0.0000
   2 ->  3    -0.0001    0.0006   -0.0000    0.0006    0.0064
   2 ->  4     0.0157   -0.1681   -0.0026    0.1688    0.1412
   3 ->  4     0.0854    0.0310   -0.0160    0.0922    0.0421

Singlet state magnetic transition dipole moments and rotational strengths:

 Transition      Lx        Ly        Lz        |L|    R(vel) (a.u.)
--------------------------------------------------------------------
   1 ->  2     0.0024   -0.0072   -0.0037    0.0084   -0.0032
   1 ->  3     0.0021   -0.0051   -0.0059    0.0081   -0.0056
   1 ->  4     0.0000   -0.0001   -0.0541    0.0541    0.0000
   2 ->  3    -0.0005    0.0004    0.5813    0.5813   -0.7494
   2 ->  4    -0.0018    0.0047    0.0088    0.0101   -0.0062
   3 ->  4    -0.0010    0.0034    0.0029    0.0046   -0.0002

Singlet state electric quadrupole moments (Cartesian):
Operator origin (a.u.):     0.001749,    -0.000332,     0.002313 

 Root     Qxy        Qxz        Qyz        Qxx        Qyy        Qzz       R^2
--------------------------------------------------------------------------------------------
    1     0.2118    -1.9009     0.1024   -34.5643   -12.6265   -27.3169   -74.5077
    2     0.6000    -2.1133     0.1328   -30.8623   -13.1002   -28.7813   -72.7438
    3    -0.1518    -2.3464     0.0690   -37.6790   -10.3155   -27.3125   -75.3070
    4     0.2269    -2.5743     0.0984   -34.0556   -10.7175   -28.7855   -73.5586

Singlet state electric transition quadrupole moments (Cartesian):

 Transition     Qxy        Qxz        Qyz        Qxx        Qyy        Qzz       norm (a.u.)
--------------------------------------------------------------------------------------------
   1 ->  2    -0.0042    -0.0035    -0.0039     0.0207    -0.0094    -0.0020     0.0238
   1 ->  3    -0.0060    -0.0110    -0.0049     0.0058    -0.0066     0.0015     0.0161
   1 ->  4     0.2685     0.0005     0.0203     0.0006    -0.0010     0.0004     0.2692
   2 ->  3     0.9849    -0.0435     0.0732    -1.2821     0.5258     0.2750     1.7242
   2 ->  4     0.0081     0.0089     0.0050    -0.0167     0.0110     0.0004     0.0239
   3 ->  4    -0.0010     0.0005     0.0012    -0.0264     0.0057     0.0077     0.0282

Building Xtilde...

Building Z-vector RHS...

Solving CPSCF equations
Using DIIS solver

 Iter         Residual      
------  --------------------
    1      0.285833007113
    2      0.208711313234
    3      0.062763490115
    4      0.035871936114
    5      0.034022173332
    6      0.005544501824
    7      0.001639579170
    8      0.000626525827
    9      0.000140178823
   10      0.000081691500

CPSCF converged

Building X...

Building Xtilde...

Building Z-vector RHS...

Solving CPSCF equations
Using DIIS solver

 Iter         Residual      
------  --------------------
    1      0.320118994269
    2      0.208825825217
    3      0.034307297252
    4      0.009201714430
    5      0.010326838575
    6      0.003177018697
    7      0.001662058888
    8      0.000445595080
    9      0.000162255570
   10      0.000093545821

CPSCF converged

Building X...

Building Xtilde...

Building Z-vector RHS...

Solving CPSCF equations
Using DIIS solver

 Iter         Residual      
------  --------------------
    1      0.145672645395
    2      0.088353663183
    3      0.022655332959
    4      0.010273633624
    5      0.005154607451
    6      0.001753698251
    7      0.001264159513
    8      0.000786467972
    9      0.000239456063
   10      0.000128753478
   11      0.000062045282

CPSCF converged

Building X...

Lower state energy:      -262.2816706155
Upper state energy:      -262.2816346863
Energy difference:          0.0000359292
 Energy calculation finished, energy:  0.000000000E+00

Converting Cartesians to HDLC

Converting Cartesians to HDLC

Converting Cartesians to HDLC
 in dlf_makehessian...
Updating Hessian with the BFGS update, No     9
Testing convergence  in cycle   10
    Energy  0.0000E+00 Target: 1.0000E-06 converged?  yes
  Max step  4.8288E-01 Target: 1.8000E-03 converged?   no
  RMS step  1.2451E-01 Target: 1.2000E-03 converged?   no
  Max grad  3.4574E-02 Target: 4.5000E-04 converged?   no
  RMS grad  1.1689E-02 Target: 3.0000E-04 converged?   no

Converting HDLC to Cartesians
DFTD Energy:    -0.0756335 hartree

                      *** Start SCF Iterations ***

 Iter     DIIS Error       Energy change         Energy        Time(s)
------------------------------------------------------------------------
Initial temperature is 5000.000000
| Skip purify step
|    1     0.0411128046    -262.5007429639    -262.5007429639     0.05  
|    2     0.0364955959      +0.4332082894    -262.0675346746     0.05  
|    3     0.0137708460      -0.0068456875    -262.0743803620     0.04  
|    4     0.0113079657      -0.0011060604    -262.0754864224     0.04  
|    5     0.0065744158      -0.0008119429    -262.0762983654     0.04  
|    6     0.0046511860      -0.0002286943    -262.0765270596     0.04  
|    7     0.0013937571      -0.0002196603    -262.0767467199     0.04  
|    8     0.0001706849      -0.0000223808    -262.0767691007     0.04  
|    9     0.0000240089      -0.0000008245    -262.0767699252     0.05  
------------------------------------------------------------------------
FINAL ENERGY: -262.0767699252 a.u.
Fractional Occupation Entropy: 0.0000000000
Mermin Free Energy:            -262.0767699252
DISPERSION CONTRIBUTION TO ENERGY: -0.0756335379 a.u.
HOMO-LUMO GAP: 4.836 eV
CENTER OF MASS: {0.000753, -0.000039, 0.001155} ANGS
DIPOLE MOMENT: {-0.020621, 0.005235, -0.011373} (|D| = 0.024124) DEBYE

  Active Space Parameters
--------------------------------------------
Number of closed orbitals:              19
Number of active orbitals:               3
Number of virtual orbitals:             70
Number of molecular orbitals:           92
Number of basis functions:              98
Number of active electrons:              4
Number of alpha electrons:               2
Number of beta electrons:                2

  Orbital      Energy        Occupation
-----------------------------------------
     18       -0.476918        1.000000
     19       -0.466873        1.000000
     20       -0.314630        0.666667
     21       -0.280805        0.666667
     22       -0.103097        0.666667
     23        0.123144        0.000000
     24        0.185472        0.000000

  CAS Parameters
--------------------------------------------
Number of determinants:                  9
Number of singlet CSFs:                  6
Number of doublet CSFs:                  0
Number of triplet CSFs:                  3
Number of quartet CSFs:                  0
Number of quintet CSFs:                  0
Number of sextet CSFs:                   0
Number of septet CSFs:                   0
Number of singlet states:                4
Number of doublet states:                0
Number of triplet states:                0
Number of quartet states:                0
Number of quintet states:                0
Number of sextet states:                 0
Number of septet states:                 0
Using the hard-coded solver

Singlet state  1 energy:       -262.50718368193941

       -0.99076558527255  X20 X21
        0.12290912931846  X20 X22
        0.05723997570568  X21 X22

Singlet state  2 energy:       -262.28168974498016

        0.70615825985766  B20 X21 A22
        0.70615825985766  A20 X21 B22
       -0.03655947322740  X20 B21 A22
       -0.03655947322740  X20 A21 B22

Singlet state  3 energy:       -262.28166448240046

        0.70615757646546  X20 B21 A22
        0.70615757646545  X20 A21 B22
        0.03655636601333  B20 X21 A22
        0.03655636601333  A20 X21 B22

Singlet state  4 energy:       -262.14715922247689

       -0.70707764780917  B20 A21 X22
       -0.70707764780917  A20 B21 X22

  Root   Mult.   Total Energy (a.u.)   Ex. Energy (a.u.)     Ex. Energy (eV)     Ex. Energy (nm)
-------------------------------------------------------------------------------------------------
     1  singlet       -262.50718368
     2  singlet       -262.28168974          0.22549394          6.13600121        202.06029388
     3  singlet       -262.28166448          0.22551920          6.13668864        202.03765916
     4  singlet       -262.14715922          0.36002446          9.79676238        126.55632131

Singlet state dipole moments:

  Root       Dx         Dy         Dz         |D|  (Debye)
------------------------------------------------------------
     1     0.0030     0.0080    -0.0057     0.0103
     2    -0.0036     0.0178    -0.0102     0.0208
     3    -0.0168    -0.0013    -0.0111     0.0202
     4    -0.0430    -0.0126    -0.0126     0.0465

Singlet state electronic transitions:

 Transition      Tx        Ty        Tz       |T|    Osc. (a.u.) 
-----------------------------------------------------------------
   1 ->  2    -0.8084    0.0934    0.1330    0.8245    0.1022
   1 ->  3    -0.0396   -1.7113    0.0102    1.7118    0.4405
   1 ->  4     0.0003   -0.0047    0.0002    0.0047    0.0000
   2 ->  3    -0.0059    0.0042    0.0001    0.0072    0.0000
   2 ->  4     0.0352   -1.3938   -0.0028    1.3942    0.1743
   3 ->  4    -0.6120   -0.0857    0.1010    0.6262    0.0352

Singlet state velocity transition dipole moments:

 Transition      Px        Py        Pz       |P|    Osc. (a.u.) 
-----------------------------------------------------------------
   1 ->  2     0.1284   -0.0145   -0.0235    0.1313    0.0510
   1 ->  3     0.0065    0.2687   -0.0017    0.2688    0.2136
   1 ->  4     0.0003    0.0008   -0.0000    0.0009    0.0000
   2 ->  3     0.0001   -0.0005    0.0000    0.0005    0.0060
   2 ->  4    -0.0051    0.1706    0.0006    0.1706    0.1443
   3 ->  4     0.0866    0.0101   -0.0159    0.0886    0.0389

Singlet state magnetic transition dipole moments and rotational strengths:

 Transition      Lx        Ly        Lz        |L|    R(vel) (a.u.)
--------------------------------------------------------------------
   1 ->  2    -0.0019    0.0046    0.0030    0.0058   -0.0017
   1 ->  3     0.0022   -0.0066   -0.0057    0.0090   -0.0078
   1 ->  4     0.0000   -0.0000   -0.0541    0.0541    0.0000
   2 ->  3    -0.0000   -0.0003   -0.5820    0.5820   -1.0716
   2 ->  4     0.0015   -0.0045   -0.0070    0.0085   -0.0058
   3 ->  4    -0.0011    0.0026    0.0046    0.0054   -0.0011

Singlet state electric quadrupole moments (Cartesian):
Operator origin (a.u.):     0.001423,    -0.000073,     0.002183 

 Root     Qxy        Qxz        Qyz        Qxx        Qyy        Qzz       R^2
--------------------------------------------------------------------------------------------
    1     0.1660    -1.8301     0.1061   -34.5253   -12.5316   -27.3100   -74.3669
    2     0.3061    -2.0360     0.1174   -30.6153   -13.0916   -28.8198   -72.5267
    3     0.0559    -2.2858     0.0912   -37.8471   -10.1367   -27.2615   -75.2452
    4     0.1817    -2.5076     0.1012   -34.0152   -10.6253   -28.7799   -73.4204

Singlet state electric transition quadrupole moments (Cartesian):

 Transition     Qxy        Qxz        Qyz        Qxx        Qyy        Qzz       norm (a.u.)
--------------------------------------------------------------------------------------------
   1 ->  2     0.0043     0.0012     0.0025    -0.0149     0.0065     0.0011     0.0171
   1 ->  3    -0.0044    -0.0116    -0.0052     0.0114    -0.0112     0.0003     0.0209
   1 ->  4     0.2692     0.0007     0.0198     0.0009    -0.0014     0.0006     0.2699
   2 ->  3    -1.0492     0.0135    -0.0767     0.4025    -0.1677    -0.0852     1.1420
   2 ->  4    -0.0056    -0.0085    -0.0045     0.0177    -0.0148    -0.0000     0.0257
   3 ->  4     0.0009     0.0006     0.0013    -0.0213     0.0047     0.0056     0.0226

Building Xtilde...

Building Z-vector RHS...

Solving CPSCF equations
Using DIIS solver

 Iter         Residual      
------  --------------------
    1      0.301011632218
    2      0.220148117096
    3      0.064453925974
    4      0.034815468898
    5      0.035345363609
    6      0.004637781335
    7      0.001476968180
    8      0.000433925479
    9      0.000102365433
   10      0.000047079821

CPSCF converged

Building X...

Building Xtilde...

Building Z-vector RHS...

Solving CPSCF equations
Using DIIS solver

 Iter         Residual      
------  --------------------
    1      0.335717890151
    2      0.220382506172
    3      0.035319492121
    4      0.007937194404
    5      0.007273714077
    6      0.003356997335
    7      0.001323131741
    8      0.000386247568
    9      0.000104500821
   10      0.000066888512

CPSCF converged

Building X...

Building Xtilde...

Building Z-vector RHS...

Solving CPSCF equations
Using DIIS solver

 Iter         Residual      
------  --------------------
    1      0.106933164605
    2      0.052151859915
    3      0.018872664384
    4      0.007970084719
    5      0.005776029088
    6      0.002883893636
    7      0.000928203809
    8      0.000563080630
    9      0.000239419863
   10      0.000090308388

CPSCF converged

Building X...

Lower state energy:      -262.2816897450
Upper state energy:      -262.2816644824
Energy difference:          0.0000252626
 Energy calculation finished, energy:  0.000000000E+00

Converting Cartesians to HDLC

Converting Cartesians to HDLC

Converting Cartesians to HDLC
 in dlf_makehessian...
Updating Hessian with the BFGS update, No    10
Testing convergence  in cycle   11
    Energy  0.0000E+00 Target: 1.0000E-06 converged?  yes
  Max step  9.6558E-01 Target: 1.8000E-03 converged?   no
  RMS step  1.8960E-01 Target: 1.2000E-03 converged?   no
  Max grad  1.9832E-02 Target: 4.5000E-04 converged?   no
  RMS grad  5.9721E-03 Target: 3.0000E-04 converged?   no

Converting HDLC to Cartesians
DFTD Energy:    -0.0756210 hartree

                      *** Start SCF Iterations ***

 Iter     DIIS Error       Energy change         Energy        Time(s)
------------------------------------------------------------------------
Initial temperature is 5000.000000
| Skip purify step
|    1     0.0410195504    -262.5010570255    -262.5010570255     0.05  
|    2     0.0364254118      +0.4334456580    -262.0676113675     0.05  
|    3     0.0136933252      -0.0068023963    -262.0744137638     0.04  
|    4     0.0112566370      -0.0011064469    -262.0755202107     0.04  
|    5     0.0058900679      -0.0008769164    -262.0763971271     0.04  
|    6     0.0021394354      -0.0003242698    -262.0767213969     0.04  
|    7     0.0010849568      -0.0000402187    -262.0767616156     0.04  
|    8     0.0001426843      -0.0000157013    -262.0767773170     0.04  
|    9     0.0000280166      -0.0000008023    -262.0767781192     0.05  
------------------------------------------------------------------------
FINAL ENERGY: -262.0767781192 a.u.
Fractional Occupation Entropy: 0.0000000000
Mermin Free Energy:            -262.0767781192
DISPERSION CONTRIBUTION TO ENERGY: -0.0756209730 a.u.
HOMO-LUMO GAP: 4.831 eV
CENTER OF MASS: {0.000296, 0.000379, 0.001008} ANGS
DIPOLE MOMENT: {-0.013313, 0.005839, -0.008013} (|D| = 0.016600) DEBYE

  Active Space Parameters
--------------------------------------------
Number of closed orbitals:              19
Number of active orbitals:               3
Number of virtual orbitals:             70
Number of molecular orbitals:           92
Number of basis functions:              98
Number of active electrons:              4
Number of alpha electrons:               2
Number of beta electrons:                2

  Orbital      Energy        Occupation
-----------------------------------------
     18       -0.477388        1.000000
     19       -0.467042        1.000000
     20       -0.314364        0.666667
     21       -0.280475        0.666667
     22       -0.102930        0.666667
     23        0.123033        0.000000
     24        0.185587        0.000000

  CAS Parameters
--------------------------------------------
Number of determinants:                  9
Number of singlet CSFs:                  6
Number of doublet CSFs:                  0
Number of triplet CSFs:                  3
Number of quartet CSFs:                  0
Number of quintet CSFs:                  0
Number of sextet CSFs:                   0
Number of septet CSFs:                   0
Number of singlet states:                4
Number of doublet states:                0
Number of triplet states:                0
Number of quartet states:                0
Number of quintet states:                0
Number of sextet states:                 0
Number of septet states:                 0
Using the hard-coded solver

Singlet state  1 energy:       -262.50706655209581

        0.99076663664429  X20 X21
       -0.12293853274425  X20 X22
       -0.05715835606509  X21 X22

Singlet state  2 energy:       -262.28170226872265

        0.68651594980897  X20 B21 A22
        0.68651594980897  X20 A21 B22
       -0.16939093807085  B20 X21 A22
       -0.16939093807085  A20 X21 B22

Singlet state  3 energy:       -262.28169500897917

        0.68651313456504  B20 X21 A22
        0.68651313456504  A20 X21 B22
        0.16939220429052  X20 B21 A22
        0.16939220429052  X20 A21 B22

Singlet state  4 energy:       -262.14720923984765

       -0.70707304993738  B20 A21 X22
       -0.70707304993738  A20 B21 X22

  Root   Mult.   Total Energy (a.u.)   Ex. Energy (a.u.)     Ex. Energy (eV)     Ex. Energy (nm)
-------------------------------------------------------------------------------------------------
     1  singlet       -262.50706655
     2  singlet       -262.28170227          0.22536428          6.13247315        202.17654052
     3  singlet       -262.28169501          0.22537154          6.13267070        202.17002795
     4  singlet       -262.14720924          0.35985731          9.79221407        126.61510443

Singlet state dipole moments:

  Root       Dx         Dy         Dz         |D|  (Debye)
------------------------------------------------------------
     1     0.0101     0.0131    -0.0013     0.0167
     2    -0.0039     0.0010    -0.0033     0.0052
     3    -0.0023     0.0230    -0.0107     0.0255
     4    -0.0265    -0.0215    -0.0112     0.0359

Singlet state electronic transitions:

 Transition      Tx        Ty        Tz       |T|    Osc. (a.u.) 
-----------------------------------------------------------------
   1 ->  2     0.1904    1.6620   -0.0338    1.6733    0.4206
   1 ->  3    -0.7842    0.4151    0.1261    0.8962    0.1207
   1 ->  4     0.0000   -0.0003    0.0002    0.0004    0.0000
   2 ->  3     0.0082   -0.0023    0.0005    0.0085    0.0000
   2 ->  4     0.5923    0.3491   -0.0964    0.6942    0.0432
   3 ->  4     0.1506   -1.3515   -0.0219    1.3600    0.1658

Singlet state velocity transition dipole moments:

 Transition      Px        Py        Pz       |P|    Osc. (a.u.) 
-----------------------------------------------------------------
   1 ->  2    -0.0304   -0.2609    0.0058    0.2627    0.2042
   1 ->  3     0.1243   -0.0650   -0.0222    0.1421    0.0597
   1 ->  4     0.0004    0.0001   -0.0001    0.0004    0.0000
   2 ->  3     0.0001   -0.0001    0.0000    0.0002    0.0025
   2 ->  4    -0.0837   -0.0423    0.0151    0.0949    0.0447
   3 ->  4    -0.0214    0.1654    0.0036    0.1668    0.1380

Singlet state magnetic transition dipole moments and rotational strengths:

 Transition      Lx        Ly        Lz        |L|    R(vel) (a.u.)
--------------------------------------------------------------------
   1 ->  2    -0.0015    0.0082    0.0035    0.0090   -0.0092
   1 ->  3    -0.0012   -0.0021    0.0043    0.0049   -0.0005
   1 ->  4    -0.0001   -0.0000   -0.0541    0.0541    0.0000
   2 ->  3    -0.0010   -0.0002   -0.5821    0.5821   -3.2118
   2 ->  4     0.0002    0.0038   -0.0059    0.0070   -0.0020
   3 ->  4     0.0012   -0.0039   -0.0032    0.0052   -0.0051

Singlet state electric quadrupole moments (Cartesian):
Operator origin (a.u.):     0.000560,     0.000715,     0.001906 

 Root     Qxy        Qxz        Qyz        Qxx        Qyy        Qzz       R^2
--------------------------------------------------------------------------------------------
    1     0.0587    -1.7289     0.0772   -34.5779   -12.3572   -27.3006   -74.2358
    2    -0.4360    -2.1749     0.0374   -37.4842   -10.1371   -27.3412   -74.9625
    3     0.5825    -1.9488     0.1139   -31.0769   -12.7489   -28.7249   -72.5507
    4     0.0719    -2.4108     0.0728   -34.0611   -10.4576   -28.7741   -73.2929

Singlet state electric transition quadrupole moments (Cartesian):

 Transition     Qxy        Qxz        Qyz        Qxx        Qyy        Qzz       norm (a.u.)
--------------------------------------------------------------------------------------------
   1 ->  2    -0.0045     0.0120     0.0045    -0.0166     0.0173     0.0020     0.0276
   1 ->  3     0.0045    -0.0014     0.0014     0.0007     0.0011    -0.0033     0.0061
   1 ->  4     0.2695     0.0008     0.0189     0.0009    -0.0014     0.0007     0.2702
   2 ->  3     0.9277    -0.0603     0.0636    -1.7173     0.7046     0.3692     2.1096
   2 ->  4    -0.0027     0.0050     0.0009    -0.0074     0.0074     0.0023     0.0121
   3 ->  4     0.0044    -0.0067    -0.0035     0.0217    -0.0201    -0.0003     0.0308

Building Xtilde...

Building Z-vector RHS...

Solving CPSCF equations
Using DIIS solver

 Iter         Residual      
------  --------------------
    1      0.304453013265
    2      0.197051172592
    3      0.033373238310
    4      0.013357743418
    5      0.009279841364
    6      0.002940690704
    7      0.001500196363
    8      0.000503983222
    9      0.000216490098
   10      0.000123900765
   11      0.000070478509

CPSCF converged

Building X...

Building Xtilde...

Building Z-vector RHS...

Solving CPSCF equations
Using DIIS solver

 Iter         Residual      
------  --------------------
    1      0.270234459386
    2      0.196600529245
    3      0.060156789540
    4      0.038190149221
    5      0.031014799799
    6      0.005876076615
    7      0.001682468714
    8      0.000699032393
    9      0.000230361502
   10      0.000147165571
   11      0.000081937781

CPSCF converged

Building X...

Building Xtilde...

Building Z-vector RHS...

Solving CPSCF equations
Using DIIS solver

 Iter         Residual      
------  --------------------
    1      0.172511139515
    2      0.110718530678
    3      0.025295208926
    4      0.013184886634
    5      0.010249558502
    6      0.006054574466
    7      0.001408262328
    8      0.000610247560
    9      0.000262599986
   10      0.000145229053
   11      0.000071616557

CPSCF converged

Building X...

Lower state energy:      -262.2817022687
Upper state energy:      -262.2816950090
Energy difference:          0.0000072597
 Energy calculation finished, energy:  0.000000000E+00

Converting Cartesians to HDLC

Converting Cartesians to HDLC

Converting Cartesians to HDLC
 in dlf_makehessian...
Updating Hessian with the BFGS update, No    11
Testing convergence  in cycle   12
    Energy  0.0000E+00 Target: 1.0000E-06 converged?  yes
  Max step  5.5158E-01 Target: 1.8000E-03 converged?   no
  RMS step  1.0847E-01 Target: 1.2000E-03 converged?   no
  Max grad  8.1466E-02 Target: 4.5000E-04 converged?   no
  RMS grad  3.4960E-02 Target: 3.0000E-04 converged?   no

Converting HDLC to Cartesians
DFTD Energy:    -0.0756201 hartree

                      *** Start SCF Iterations ***

 Iter     DIIS Error       Energy change         Energy        Time(s)
------------------------------------------------------------------------
Initial temperature is 5000.000000
| Skip purify step
|    1     0.0409613747    -262.4994600907    -262.4994600907     0.05  
|    2     0.0365363170      +0.4319103201    -262.0675497706     0.05  
|    3     0.0137999405      -0.0068260383    -262.0743758089     0.04  
|    4     0.0113538711      -0.0011004561    -262.0754762650     0.04  
|    5     0.0065480195      -0.0008128915    -262.0762891565     0.04  
|    6     0.0046624758      -0.0002255032    -262.0765146597     0.04  
|    7     0.0013900596      -0.0002168636    -262.0767315233     0.04  
|    8     0.0001684464      -0.0000218717    -262.0767533950     0.04  
|    9     0.0000238722      -0.0000007662    -262.0767541612     0.05  
------------------------------------------------------------------------
FINAL ENERGY: -262.0767541612 a.u.
Fractional Occupation Entropy: 0.0000000000
Mermin Free Energy:            -262.0767541612
DISPERSION CONTRIBUTION TO ENERGY: -0.0756200915 a.u.
HOMO-LUMO GAP: 4.833 eV
CENTER OF MASS: {0.000020, 0.000406, 0.000843} ANGS
DIPOLE MOMENT: {-0.001870, 0.007443, -0.006644} (|D| = 0.010151) DEBYE

  Active Space Parameters
--------------------------------------------
Number of closed orbitals:              19
Number of active orbitals:               3
Number of virtual orbitals:             70
Number of molecular orbitals:           92
Number of basis functions:              98
Number of active electrons:              4
Number of alpha electrons:               2
Number of beta electrons:                2

  Orbital      Energy        Occupation
-----------------------------------------
     18       -0.477361        1.000000
     19       -0.467029        1.000000
     20       -0.314425        0.666667
     21       -0.280478        0.666667
     22       -0.102869        0.666667
     23        0.123013        0.000000
     24        0.185619        0.000000

  CAS Parameters
--------------------------------------------
Number of determinants:                  9
Number of singlet CSFs:                  6
Number of doublet CSFs:                  0
Number of triplet CSFs:                  3
Number of quartet CSFs:                  0
Number of quintet CSFs:                  0
Number of sextet CSFs:                   0
Number of septet CSFs:                   0
Number of singlet states:                4
Number of doublet states:                0
Number of triplet states:                0
Number of quartet states:                0
Number of quintet states:                0
Number of sextet states:                 0
Number of septet states:                 0
Using the hard-coded solver

Singlet state  1 energy:       -262.50713424080351

        0.99077422203376  X20 X21
       -0.12293719881440  X20 X22
       -0.05703330713821  X21 X22

Singlet state  2 energy:       -262.28172992037787

        0.70115659294778  B20 X21 A22
        0.70115659294778  A20 X21 B22
       -0.09151123812695  X20 B21 A22
       -0.09151123812695  X20 A21 B22

Singlet state  3 energy:       -262.28170914668982

       -0.70115844022426  X20 B21 A22
       -0.70115844022426  X20 A21 B22
       -0.09151193050175  B20 X21 A22
       -0.09151193050175  A20 X21 B22

Singlet state  4 energy:       -262.14716002317948

       -0.70708507773423  B20 A21 X22
       -0.70708507773423  A20 B21 X22

  Root   Mult.   Total Energy (a.u.)   Ex. Energy (a.u.)     Ex. Energy (eV)     Ex. Energy (nm)
-------------------------------------------------------------------------------------------------
     1  singlet       -262.50713424
     2  singlet       -262.28172992          0.22540432          6.13356262        202.14062927
     3  singlet       -262.28170915          0.22542509          6.13412790        202.12200132
     4  singlet       -262.14716002          0.35997422          9.79539523        126.57398486

Singlet state dipole moments:

  Root       Dx         Dy         Dz         |D|  (Debye)
------------------------------------------------------------
     1     0.0018     0.0113    -0.0036     0.0120
     2    -0.0040     0.0202    -0.0073     0.0218
     3     0.0046    -0.0018    -0.0049     0.0069
     4    -0.0062    -0.0156    -0.0078     0.0185

Singlet state electronic transitions:

 Transition      Tx        Ty        Tz       |T|    Osc. (a.u.) 
-----------------------------------------------------------------
   1 ->  2    -0.7986   -0.2179    0.1305    0.8380    0.1055
   1 ->  3     0.1064   -1.6995   -0.0151    1.7029    0.4358
   1 ->  4     0.0001   -0.0008    0.0002    0.0009    0.0000
   2 ->  3    -0.0065   -0.0008    0.0004    0.0066    0.0000
   2 ->  4    -0.0758   -1.3858    0.0142    1.3879    0.1728
   3 ->  4    -0.6054    0.1690    0.0985    0.6362    0.0363

Singlet state velocity transition dipole moments:

 Transition      Px        Py        Pz       |P|    Osc. (a.u.) 
-----------------------------------------------------------------
   1 ->  2     0.1267    0.0343   -0.0230    0.1333    0.0525
   1 ->  3    -0.0167    0.2668    0.0028    0.2673    0.2113
   1 ->  4     0.0004    0.0002   -0.0001    0.0004    0.0000
   2 ->  3     0.0001   -0.0001    0.0000    0.0001    0.0005
   2 ->  4     0.0106    0.1695   -0.0021    0.1698    0.1429
   3 ->  4     0.0856   -0.0210   -0.0155    0.0895    0.0397

Singlet state magnetic transition dipole moments and rotational strengths:

 Transition      Lx        Ly        Lz        |L|    R(vel) (a.u.)
--------------------------------------------------------------------
   1 ->  2    -0.0002   -0.0008    0.0030    0.0031   -0.0005
   1 ->  3     0.0012   -0.0068   -0.0029    0.0075   -0.0081
   1 ->  4    -0.0001   -0.0000   -0.0542    0.0542    0.0000
   2 ->  3    -0.0010   -0.0001   -0.5815    0.5815   -1.1657
   2 ->  4     0.0007   -0.0043   -0.0015    0.0046   -0.0053
   3 ->  4    -0.0003    0.0006    0.0068    0.0068   -0.0011

Singlet state electric quadrupole moments (Cartesian):
Operator origin (a.u.):     0.000039,     0.000767,     0.001594 

 Root     Qxy        Qxz        Qyz        Qxx        Qyy        Qzz       R^2
--------------------------------------------------------------------------------------------
    1     0.0316    -1.7335     0.0566   -34.6005   -12.3422   -27.2982   -74.2408
    2    -0.2144    -1.9421     0.0395   -30.7813   -12.8658   -28.7902   -72.4372
    3     0.2994    -2.1892     0.0715   -37.8220    -9.9909   -27.2716   -75.0846
    4     0.0409    -2.4137     0.0534   -34.0809   -10.4432   -28.7722   -73.2964

Singlet state electric transition quadrupole moments (Cartesian):

 Transition     Qxy        Qxz        Qyz        Qxx        Qyy        Qzz       norm (a.u.)
--------------------------------------------------------------------------------------------
   1 ->  2     0.0051    -0.0019    -0.0006     0.0016    -0.0028    -0.0008     0.0064
   1 ->  3    -0.0006    -0.0104    -0.0040     0.0147    -0.0159    -0.0008     0.0243
   1 ->  4     0.2690     0.0006     0.0189     0.0007    -0.0011     0.0006     0.2697
   2 ->  3    -1.0252    -0.0322    -0.0727    -0.9106     0.3685     0.1975     1.4357
   2 ->  4     0.0001    -0.0073    -0.0033     0.0199    -0.0194    -0.0005     0.0289
   3 ->  4     0.0008     0.0006     0.0001    -0.0053     0.0020     0.0006     0.0058

Building Xtilde...

Building Z-vector RHS...

Solving CPSCF equations
Using DIIS solver

 Iter         Residual      
------  --------------------
    1      0.293114619619
    2      0.214032845502
    3      0.062687085373
    4      0.025662570254
    5      0.008331541521
    6      0.005312405267
    7      0.002700769785
    8      0.000561223593
    9      0.000132451848
   10      0.000083418246

CPSCF converged

Building X...

Building Xtilde...

Building Z-vector RHS...

Solving CPSCF equations
Using DIIS solver

 Iter         Residual      
------  --------------------
    1      0.328147044749
    2      0.214615580005
    3      0.034787002215
    4      0.008542861801
    5      0.009654729149
    6      0.003215792156
    7      0.001591659192
    8      0.000362931114
    9      0.000098107512

CPSCF converged

Building X...

Building Xtilde...

Building Z-vector RHS...

Solving CPSCF equations
Using DIIS solver

 Iter         Residual      
------  --------------------
    1      0.125551924438
    2      0.070828123017
    3      0.020469699154
    4      0.010312969003
    5      0.007426467426
    6      0.004243767664
    7      0.001258451764
    8      0.000585559678
    9      0.000254857775
   10      0.000128100695
   11      0.000058604039

CPSCF converged

Building X...

Lower state energy:      -262.2817299204
Upper state energy:      -262.2817091467
Energy difference:          0.0000207737
 Energy calculation finished, energy:  0.000000000E+00

Converting Cartesians to HDLC

Converting Cartesians to HDLC

Converting Cartesians to HDLC
 in dlf_makehessian...
Updating Hessian with the BFGS update, No    12
Testing convergence  in cycle   13
    Energy  0.0000E+00 Target: 1.0000E-06 converged?  yes
  Max step  9.6373E-01 Target: 1.8000E-03 converged?   no
  RMS step  2.3197E-01 Target: 1.2000E-03 converged?   no
  Max grad  7.1058E-02 Target: 4.5000E-04 converged?   no
  RMS grad  3.1804E-02 Target: 3.0000E-04 converged?   no

Converting HDLC to Cartesians
DFTD Energy:    -0.0756082 hartree

                      *** Start SCF Iterations ***

 Iter     DIIS Error       Energy change         Energy        Time(s)
------------------------------------------------------------------------
Initial temperature is 5000.000000
| Skip purify step
|    1     0.0409895339    -262.4986484626    -262.4986484626     0.05  
|    2     0.0365066589      +0.4310802484    -262.0675682142     0.05  
|    3     0.0137800290      -0.0068076870    -262.0743759012     0.04  
|    4     0.0113424444      -0.0011027027    -262.0754786039     0.04  
|    5     0.0061028941      -0.0008704232    -262.0763490271     0.04  
|    6     0.0022581371      -0.0003422572    -262.0766912843     0.04  
|    7     0.0011778939      -0.0000424650    -262.0767337493     0.04  
|    8     0.0001604902      -0.0000172567    -262.0767510060     0.04  
|    9     0.0000244834      -0.0000007885    -262.0767517945     0.05  
------------------------------------------------------------------------
FINAL ENERGY: -262.0767517945 a.u.
Fractional Occupation Entropy: 0.0000000000
Mermin Free Energy:            -262.0767517945
DISPERSION CONTRIBUTION TO ENERGY: -0.0756081731 a.u.
HOMO-LUMO GAP: 4.830 eV
CENTER OF MASS: {-0.000285, 0.000446, 0.000707} ANGS
DIPOLE MOMENT: {0.012075, 0.010351, -0.005688} (|D| = 0.016891) DEBYE

  Active Space Parameters
--------------------------------------------
Number of closed orbitals:              19
Number of active orbitals:               3
Number of virtual orbitals:             70
Number of molecular orbitals:           92
Number of basis functions:              98
Number of active electrons:              4
Number of alpha electrons:               2
Number of beta electrons:                2

  Orbital      Energy        Occupation
-----------------------------------------
     18       -0.477377        1.000000
     19       -0.467080        1.000000
     20       -0.314419        0.666667
     21       -0.280388        0.666667
     22       -0.102886        0.666667
     23        0.122923        0.000000
     24        0.185609        0.000000

  CAS Parameters
--------------------------------------------
Number of determinants:                  9
Number of singlet CSFs:                  6
Number of doublet CSFs:                  0
Number of triplet CSFs:                  3
Number of quartet CSFs:                  0
Number of quintet CSFs:                  0
Number of sextet CSFs:                   0
Number of septet CSFs:                   0
Number of singlet states:                4
Number of doublet states:                0
Number of triplet states:                0
Number of quartet states:                0
Number of quintet states:                0
Number of sextet states:                 0
Number of septet states:                 0
Using the hard-coded solver

Singlet state  1 energy:       -262.50708375344993

       -0.99077281603283  X20 X21
        0.12299413470277  X20 X22
        0.05692760411861  X21 X22

Singlet state  2 energy:       -262.28172401582088

       -0.61415132926662  B20 X21 A22
       -0.61415132926662  A20 X21 B22
       -0.35044643247224  X20 B21 A22
       -0.35044643247224  X20 A21 B22

Singlet state  3 energy:       -262.28171086919383

       -0.61415204928304  X20 B21 A22
       -0.61415204928304  X20 A21 B22
        0.35044747214735  B20 X21 A22
        0.35044747214735  A20 X21 B22

Singlet state  4 energy:       -262.14717389034564

       -0.70710309264944  B20 A21 X22
       -0.70710309264944  A20 B21 X22

  Root   Mult.   Total Energy (a.u.)   Ex. Energy (a.u.)     Ex. Energy (eV)     Ex. Energy (nm)
-------------------------------------------------------------------------------------------------
     1  singlet       -262.50708375
     2  singlet       -262.28172402          0.22535974          6.13234946        202.18061864
     3  singlet       -262.28171087          0.22537288          6.13270720        202.16882488
     4  singlet       -262.14717389          0.35990986          9.79364405        126.59661721

Singlet state dipole moments:

  Root       Dx         Dy         Dz         |D|  (Debye)
------------------------------------------------------------
     1    -0.0081     0.0059    -0.0071     0.0123
     2    -0.0009     0.0074    -0.0043     0.0086
     3     0.0104    -0.0033    -0.0070     0.0129
     4     0.0184    -0.0024    -0.0043     0.0191

Singlet state electronic transitions:

 Transition      Tx        Ty        Tz       |T|    Osc. (a.u.) 
-----------------------------------------------------------------
   1 ->  2     0.6984    0.8488   -0.1145    1.1051    0.1835
   1 ->  3    -0.3992    1.4886    0.0647    1.5426    0.3575
   1 ->  4     0.0001   -0.0014    0.0001    0.0014    0.0000
   2 ->  3    -0.0064   -0.0026   -0.0005    0.0069    0.0000
   2 ->  4     0.3013    1.2136   -0.0497    1.2514    0.1405
   3 ->  4     0.5294   -0.6907   -0.0862    0.8745    0.0686

Singlet state velocity transition dipole moments:

 Transition      Px        Py        Pz       |P|    Osc. (a.u.) 
-----------------------------------------------------------------
   1 ->  2    -0.1108   -0.1332    0.0202    0.1744    0.0900
   1 ->  3     0.0633   -0.2336   -0.0114    0.2423    0.1737
   1 ->  4     0.0003    0.0003   -0.0000    0.0004    0.0000
   2 ->  3     0.0000   -0.0000    0.0000    0.0001    0.0002
   2 ->  4    -0.0426   -0.1484    0.0078    0.1546    0.1184
   3 ->  4    -0.0748    0.0845    0.0136    0.1137    0.0640

Singlet state magnetic transition dipole moments and rotational strengths:

 Transition      Lx        Ly        Lz        |L|    R(vel) (a.u.)
--------------------------------------------------------------------
   1 ->  2    -0.0006   -0.0014   -0.0029    0.0033    0.0009
   1 ->  3    -0.0001    0.0074    0.0022    0.0078   -0.0079
   1 ->  4    -0.0001   -0.0000   -0.0543    0.0543    0.0000
   2 ->  3    -0.0011   -0.0001   -0.5808    0.5808   -1.6910
   2 ->  4    -0.0004    0.0015   -0.0005    0.0017   -0.0016
   3 ->  4    -0.0001   -0.0047   -0.0075    0.0088   -0.0036

Singlet state electric quadrupole moments (Cartesian):
Operator origin (a.u.):    -0.000538,     0.000842,     0.001337 

 Root     Qxy        Qxz        Qyz        Qxx        Qyy        Qzz       R^2
--------------------------------------------------------------------------------------------
    1     0.0243    -1.7298     0.0159   -34.6821   -12.3481   -27.2976   -74.3278
    2    -0.8813    -1.9963    -0.0477   -32.5290   -12.1908   -28.4305   -73.1504
    3     0.9339    -2.1270     0.0791   -36.2359   -10.6786   -27.6308   -74.5453
    4     0.0264    -2.4092     0.0154   -34.1612   -10.4499   -28.7722   -73.3833

Singlet state electric transition quadrupole moments (Cartesian):

 Transition     Qxy        Qxz        Qyz        Qxx        Qyy        Qzz       norm (a.u.)
--------------------------------------------------------------------------------------------
   1 ->  2    -0.0018     0.0015     0.0021    -0.0004     0.0052    -0.0028     0.0067
   1 ->  3     0.0054     0.0101     0.0025    -0.0131     0.0120     0.0013     0.0213
   1 ->  4     0.2686     0.0000     0.0188     0.0001    -0.0001     0.0001     0.2692
   2 ->  3    -0.5388    -0.1101    -0.0383    -3.1301     1.2763     0.6756     3.4910
   2 ->  4     0.0055     0.0045     0.0028    -0.0085     0.0120    -0.0022     0.0167
   3 ->  4    -0.0022    -0.0062    -0.0008     0.0144    -0.0083    -0.0033     0.0181

Building Xtilde...

Building Z-vector RHS...

Solving CPSCF equations
Using DIIS solver

 Iter         Residual      
------  --------------------
    1      0.179021747915
    2      0.123525536952
    3      0.047896581469
    4      0.030993249869
    5      0.025572365549
    6      0.007802497842
    7      0.001813290676
    8      0.000777460520
    9      0.000316387345
   10      0.000179308368
   11      0.000084718802

CPSCF converged

Building X...

Building Xtilde...

Building Z-vector RHS...

Solving CPSCF equations
Using DIIS solver

 Iter         Residual      
------  --------------------
    1      0.208626643194
    2      0.123923324315
    3      0.030589083678
    4      0.012482029197
    5      0.008521094932
    6      0.003187830158
    7      0.001143852368
    8      0.000555194950
    9      0.000276151732
   10      0.000126430824
   11      0.000069049252

CPSCF converged

Building X...

Building Xtilde...

Building Z-vector RHS...

Solving CPSCF equations
Using DIIS solver

 Iter         Residual      
------  --------------------
    1      0.273405585730
    2      0.188898306954
    3      0.036952360461
    4      0.015739430280
    5      0.006863108561
    6      0.002362802416
    7      0.002414655715
    8      0.000514181345
    9      0.000230166574
   10      0.000124603271
   11      0.000068007044

CPSCF converged

Building X...

Lower state energy:      -262.2817240158
Upper state energy:      -262.2817108692
Energy difference:          0.0000131466
 Energy calculation finished, energy:  0.000000000E+00

Converting Cartesians to HDLC

Converting Cartesians to HDLC

Converting Cartesians to HDLC
 in dlf_makehessian...
Updating Hessian with the BFGS update, No    13
Testing convergence  in cycle   14
    Energy  0.0000E+00 Target: 1.0000E-06 converged?  yes
  Max step  9.5912E-01 Target: 1.8000E-03 converged?   no
  RMS step  1.9640E-01 Target: 1.2000E-03 converged?   no
  Max grad  2.4883E-02 Target: 4.5000E-04 converged?   no
  RMS grad  9.3799E-03 Target: 3.0000E-04 converged?   no

Converting HDLC to Cartesians
DFTD Energy:    -0.0756015 hartree

                      *** Start SCF Iterations ***

 Iter     DIIS Error       Energy change         Energy        Time(s)
------------------------------------------------------------------------
Initial temperature is 5000.000000
| Skip purify step
|    1     0.0410134112    -262.4986006136    -262.4986006136     0.05  
|    2     0.0364721196      +0.4309854164    -262.0676151972     0.05  
|    3     0.0137827407      -0.0068100686    -262.0744252658     0.04  
|    4     0.0113403068      -0.0010997389    -262.0755250047     0.04  
|    5     0.0065441330      -0.0008121768    -262.0763371815     0.04  
|    6     0.0046583909      -0.0002250736    -262.0765622551     0.04  
|    7     0.0013897617      -0.0002167945    -262.0767790496     0.04  
|    8     0.0001655821      -0.0000218494    -262.0768008990     0.04  
|    9     0.0000228828      -0.0000007532    -262.0768016521     0.05  
------------------------------------------------------------------------
FINAL ENERGY: -262.0768016521 a.u.
Fractional Occupation Entropy: 0.0000000000
Mermin Free Energy:            -262.0768016521
DISPERSION CONTRIBUTION TO ENERGY: -0.0756015070 a.u.
HOMO-LUMO GAP: 4.829 eV
CENTER OF MASS: {-0.000020, 0.000465, 0.000887} ANGS
DIPOLE MOMENT: {-0.000759, 0.010508, -0.006857} (|D| = 0.012570) DEBYE

  Active Space Parameters
--------------------------------------------
Number of closed orbitals:              19
Number of active orbitals:               3
Number of virtual orbitals:             70
Number of molecular orbitals:           92
Number of basis functions:              98
Number of active electrons:              4
Number of alpha electrons:               2
Number of beta electrons:                2

  Orbital      Energy        Occupation
-----------------------------------------
     18       -0.477413        1.000000
     19       -0.467117        1.000000
     20       -0.314346        0.666667
     21       -0.280337        0.666667
     22       -0.102883        0.666667
     23        0.122880        0.000000
     24        0.185574        0.000000

  CAS Parameters
--------------------------------------------
Number of determinants:                  9
Number of singlet CSFs:                  6
Number of doublet CSFs:                  0
Number of triplet CSFs:                  3
Number of quartet CSFs:                  0
Number of quintet CSFs:                  0
Number of sextet CSFs:                   0
Number of septet CSFs:                   0
Number of singlet states:                4
Number of doublet states:                0
Number of triplet states:                0
Number of quartet states:                0
Number of quintet states:                0
Number of sextet states:                 0
Number of septet states:                 0
Using the hard-coded solver

Singlet state  1 energy:       -262.50699215672972

       -0.99076562062647  X20 X21
        0.12303359031272  X20 X22
        0.05697191855848  X21 X22

Singlet state  2 energy:       -262.28172572711844

        0.70647722166235  B20 X21 A22
        0.70647722166235  A20 X21 B22
       -0.02977659733737  X20 B21 A22
       -0.02977659733737  X20 A21 B22

Singlet state  3 energy:       -262.28171770310479

        0.70647705162802  X20 B21 A22
        0.70647705162802  X20 A21 B22
        0.02977647443709  B20 X21 A22
        0.02977647443709  A20 X21 B22

Singlet state  4 energy:       -262.14726188706987

       -0.70710401368070  B20 A21 X22
       -0.70710401368070  A20 B21 X22

  Root   Mult.   Total Energy (a.u.)   Ex. Energy (a.u.)     Ex. Energy (eV)     Ex. Energy (nm)
-------------------------------------------------------------------------------------------------
     1  singlet       -262.50699216
     2  singlet       -262.28172573          0.22526643          6.12981042        202.26436424
     3  singlet       -262.28171770          0.22527445          6.13002876        202.25715982
     4  singlet       -262.14726189          0.35973027          9.78875707        126.65981991

Singlet state dipole moments:

  Root       Dx         Dy         Dz         |D|  (Debye)
------------------------------------------------------------
     1     0.0036     0.0051    -0.0035     0.0071
     2     0.0005     0.0099    -0.0080     0.0128
     3     0.0031    -0.0072    -0.0045     0.0090
     4    -0.0038    -0.0017    -0.0084     0.0094

Singlet state electronic transitions:

 Transition      Tx        Ty        Tz       |T|    Osc. (a.u.) 
-----------------------------------------------------------------
   1 ->  2    -0.8038    0.0726    0.1304    0.8175    0.1004
   1 ->  3    -0.0326   -1.7120    0.0061    1.7123    0.4404
   1 ->  4     0.0002   -0.0001    0.0001    0.0002    0.0000
   2 ->  3    -0.0053   -0.0002    0.0001    0.0053    0.0000
   2 ->  4     0.0269   -1.3950   -0.0037    1.3953    0.1745
   3 ->  4    -0.6086   -0.0610    0.0988    0.6195    0.0344

Singlet state velocity transition dipole moments:

 Transition      Px        Py        Pz       |P|    Osc. (a.u.) 
-----------------------------------------------------------------
   1 ->  2     0.1274   -0.0114   -0.0230    0.1300    0.0500
   1 ->  3     0.0052    0.2686   -0.0010    0.2686    0.2136
   1 ->  4     0.0003    0.0001   -0.0000    0.0003    0.0000
   2 ->  3     0.0000   -0.0000    0.0000    0.0001    0.0004
   2 ->  4    -0.0038    0.1705    0.0006    0.1706    0.1442
   3 ->  4     0.0860    0.0074   -0.0155    0.0877    0.0381

Singlet state magnetic transition dipole moments and rotational strengths:

 Transition      Lx        Ly        Lz        |L|    R(vel) (a.u.)
--------------------------------------------------------------------
   1 ->  2     0.0003   -0.0011    0.0039    0.0040   -0.0002
   1 ->  3     0.0009   -0.0060   -0.0024    0.0066   -0.0072
   1 ->  4    -0.0001   -0.0000   -0.0543    0.0543    0.0000
   2 ->  3    -0.0014   -0.0002   -0.5809    0.5809   -2.7172
   2 ->  4     0.0006   -0.0037   -0.0020    0.0043   -0.0048
   3 ->  4     0.0002   -0.0011    0.0069    0.0070   -0.0007

Singlet state electric quadrupole moments (Cartesian):
Operator origin (a.u.):    -0.000039,     0.000879,     0.001676 

 Root     Qxy        Qxz        Qyz        Qxx        Qyy        Qzz       R^2
--------------------------------------------------------------------------------------------
    1     0.0236    -1.7156     0.0159   -34.7061   -12.3768   -27.2998   -74.3826
    2     0.1192    -1.9197     0.0227   -30.7837   -12.9407   -28.8151   -72.5395
    3    -0.0660    -2.1767     0.0087   -38.0309    -9.9861   -27.2504   -75.2675
    4     0.0273    -2.3967     0.0153   -34.1869   -10.4786   -28.7744   -73.4398

Singlet state electric transition quadrupole moments (Cartesian):

 Transition     Qxy        Qxz        Qyz        Qxx        Qyy        Qzz       norm (a.u.)
--------------------------------------------------------------------------------------------
   1 ->  2     0.0039    -0.0013    -0.0002     0.0025    -0.0026    -0.0013     0.0057
   1 ->  3     0.0016    -0.0100    -0.0037     0.0116    -0.0128     0.0004     0.0204
   1 ->  4     0.2689     0.0000     0.0187     0.0000    -0.0001     0.0001     0.2695
   2 ->  3    -1.0520     0.0112    -0.0731     0.3102    -0.1271    -0.0666     1.1086
   2 ->  4     0.0020    -0.0073    -0.0029     0.0142    -0.0140     0.0005     0.0216
   3 ->  4    -0.0010    -0.0016    -0.0007     0.0018    -0.0030    -0.0005     0.0040

Building Xtilde...

Building Z-vector RHS...

Solving CPSCF equations
Using DIIS solver

 Iter         Residual      
------  --------------------
    1      0.300569012194
    2      0.219765760309
    3      0.063497615758
    4      0.026365758069
    5      0.021534070015
    6      0.006685595422
    7      0.001484034937
    8      0.000408166939
    9      0.000110351245
   10      0.000062192398

CPSCF converged

Building X...

Building Xtilde...

Building Z-vector RHS...

Solving CPSCF equations
Using DIIS solver

 Iter         Residual      
------  --------------------
    1      0.335839316359
    2      0.220444338560
    3      0.035326067853
    4      0.009908338091
    5      0.011710507708
    6      0.002946185346
    7      0.001152273668
    8      0.000352334680
    9      0.000094567905

CPSCF converged

Building X...

Building Xtilde...

Building Z-vector RHS...

Solving CPSCF equations
Using DIIS solver

 Iter         Residual      
------  --------------------
    1      0.104504439032
    2      0.050000828324
    3      0.018298125651
    4      0.006606236086
    5      0.005475723157
    6      0.002603751077
    7      0.000892434962
    8      0.000575683409
    9      0.000242148095
   10      0.000078233977

CPSCF converged

Building X...

Lower state energy:      -262.2817257271
Upper state energy:      -262.2817177031
Energy difference:          0.0000080240
 Energy calculation finished, energy:  0.000000000E+00

Converting Cartesians to HDLC

Converting Cartesians to HDLC

Converting Cartesians to HDLC
 in dlf_makehessian...
Updating Hessian with the BFGS update, No    14
Testing convergence  in cycle   15
    Energy  0.0000E+00 Target: 1.0000E-06 converged?  yes
  Max step  6.5155E-01 Target: 1.8000E-03 converged?   no
  RMS step  1.3592E-01 Target: 1.2000E-03 converged?   no
  Max grad  3.8047E-02 Target: 4.5000E-04 converged?   no
  RMS grad  1.3939E-02 Target: 3.0000E-04 converged?   no

Converting HDLC to Cartesians
DFTD Energy:    -0.0756015 hartree

                      *** Start SCF Iterations ***

 Iter     DIIS Error       Energy change         Energy        Time(s)
------------------------------------------------------------------------
Initial temperature is 5000.000000
| Skip purify step
|    1     0.0409864427    -262.4989213996    -262.4989213996     0.05  
|    2     0.0365241024      +0.4313140773    -262.0676073223     0.05  
|    3     0.0137896215      -0.0068283954    -262.0744357177     0.04  
|    4     0.0113413061      -0.0011037080    -262.0755394257     0.04  
|    5     0.0061300579      -0.0008668300    -262.0764062558     0.04  
|    6     0.0029254757      -0.0003048672    -262.0767111230     0.04  
|    7     0.0013217623      -0.0000800492    -262.0767911721     0.04  
|    8     0.0001645615      -0.0000205310    -262.0768117031     0.04  
|    9     0.0000241696      -0.0000007779    -262.0768124810     0.05  
------------------------------------------------------------------------
FINAL ENERGY: -262.0768124810 a.u.
Fractional Occupation Entropy: 0.0000000000
Mermin Free Energy:            -262.0768124810
DISPERSION CONTRIBUTION TO ENERGY: -0.0756014658 a.u.
HOMO-LUMO GAP: 4.828 eV
CENTER OF MASS: {-0.000257, 0.000399, 0.000760} ANGS
DIPOLE MOMENT: {0.014404, 0.012907, -0.006562} (|D| = 0.020424) DEBYE

  Active Space Parameters
--------------------------------------------
Number of closed orbitals:              19
Number of active orbitals:               3
Number of virtual orbitals:             70
Number of molecular orbitals:           92
Number of basis functions:              98
Number of active electrons:              4
Number of alpha electrons:               2
Number of beta electrons:                2

  Orbital      Energy        Occupation
-----------------------------------------
     18       -0.477370        1.000000
     19       -0.467096        1.000000
     20       -0.314359        0.666667
     21       -0.280372        0.666667
     22       -0.102937        0.666667
     23        0.122894        0.000000
     24        0.185569        0.000000

  CAS Parameters
--------------------------------------------
Number of determinants:                  9
Number of singlet CSFs:                  6
Number of doublet CSFs:                  0
Number of triplet CSFs:                  3
Number of quartet CSFs:                  0
Number of quintet CSFs:                  0
Number of sextet CSFs:                   0
Number of septet CSFs:                   0
Number of singlet states:                4
Number of doublet states:                0
Number of triplet states:                0
Number of quartet states:                0
Number of quintet states:                0
Number of sextet states:                 0
Number of septet states:                 0
Using the hard-coded solver

Singlet state  1 energy:       -262.50700997923985

        0.99076352661166  X20 X21
       -0.12303114886535  X20 X22
       -0.05700190726223  X21 X22

Singlet state  2 energy:       -262.28173046664995

       -0.68393109287366  B20 X21 A22
       -0.68393109287366  A20 X21 B22
       -0.17953565797521  X20 B21 A22
       -0.17953565797521  X20 A21 B22

Singlet state  3 energy:       -262.28171532491297

        0.68392976588424  X20 B21 A22
        0.68392976588424  X20 A21 B22
       -0.17953714818055  B20 X21 A22
       -0.17953714818055  A20 X21 B22

Singlet state  4 energy:       -262.14727159697981

       -0.70710147697590  B20 A21 X22
       -0.70710147697590  A20 B21 X22

  Root   Mult.   Total Energy (a.u.)   Ex. Energy (a.u.)     Ex. Energy (eV)     Ex. Energy (nm)
-------------------------------------------------------------------------------------------------
     1  singlet       -262.50700998
     2  singlet       -262.28173047          0.22527951          6.13016642        202.25261785
     3  singlet       -262.28171532          0.22529465          6.13057845        202.23902474
     4  singlet       -262.14727160          0.35973838          9.78897782        126.65696355

Singlet state dipole moments:

  Root       Dx         Dy         Dz         |D|  (Debye)
------------------------------------------------------------
     1    -0.0111     0.0011    -0.0090     0.0144
     2     0.0137     0.0029    -0.0035     0.0145
     3    -0.0037    -0.0106    -0.0099     0.0150
     4     0.0216     0.0094    -0.0044     0.0240

Singlet state electronic transitions:

 Transition      Tx        Ty        Tz       |T|    Osc. (a.u.) 
-----------------------------------------------------------------
   1 ->  2     0.7786    0.4363   -0.1263    0.9014    0.1220
   1 ->  3     0.2041   -1.6572   -0.0334    1.6700    0.4189
   1 ->  4    -0.0002    0.0022   -0.0001    0.0023    0.0000
   2 ->  3     0.0065    0.0003    0.0005    0.0065    0.0000
   2 ->  4    -0.1555   -1.3498    0.0250    1.3589    0.1655
   3 ->  4     0.5894   -0.3581   -0.0957    0.6963    0.0435

Singlet state velocity transition dipole moments:

 Transition      Px        Py        Pz       |P|    Osc. (a.u.) 
-----------------------------------------------------------------
   1 ->  2    -0.1234   -0.0684    0.0223    0.1428    0.0604
   1 ->  3    -0.0324    0.2600    0.0059    0.2621    0.2033
   1 ->  4    -0.0002   -0.0005    0.0000    0.0005    0.0000
   2 ->  3    -0.0000    0.0001   -0.0000    0.0001    0.0003
   2 ->  4     0.0220    0.1650   -0.0040    0.1665    0.1375
   3 ->  4    -0.0832    0.0437    0.0150    0.0952    0.0449

Singlet state magnetic transition dipole moments and rotational strengths:

 Transition      Lx        Ly        Lz        |L|    R(vel) (a.u.)
--------------------------------------------------------------------
   1 ->  2    -0.0008   -0.0057   -0.0036    0.0068    0.0018
   1 ->  3    -0.0001   -0.0067   -0.0013    0.0068   -0.0077
   1 ->  4     0.0001    0.0000    0.0542    0.0542    0.0000
   2 ->  3     0.0013    0.0001    0.5808    0.5808   -1.4863
   2 ->  4     0.0002   -0.0018   -0.0025    0.0031   -0.0022
   3 ->  4    -0.0005   -0.0055   -0.0078    0.0095   -0.0023

Singlet state electric quadrupole moments (Cartesian):
Operator origin (a.u.):    -0.000485,     0.000754,     0.001437 

 Root     Qxy        Qxz        Qyz        Qxx        Qyy        Qzz       R^2
--------------------------------------------------------------------------------------------
    1     0.0132    -1.7054    -0.0090   -34.7123   -12.3968   -27.2970   -74.4061
    2    -0.5122    -1.9259    -0.0454   -31.2493   -12.7731   -28.7130   -72.7354
    3     0.5329    -2.1499     0.0280   -37.5788   -10.1936   -27.3463   -75.1186
    4     0.0112    -2.3863    -0.0081   -34.1942   -10.4984   -28.7708   -73.4635

Singlet state electric transition quadrupole moments (Cartesian):

 Transition     Qxy        Qxz        Qyz        Qxx        Qyy        Qzz       norm (a.u.)
--------------------------------------------------------------------------------------------
   1 ->  2    -0.0018    -0.0025     0.0012     0.0077     0.0000    -0.0050     0.0098
   1 ->  3    -0.0065    -0.0101    -0.0026     0.0112    -0.0104     0.0000     0.0196
   1 ->  4    -0.2688     0.0003    -0.0187     0.0003    -0.0003     0.0002     0.2695
   2 ->  3     0.9176     0.0632     0.0637     1.7929    -0.7320    -0.3868     2.1794
   2 ->  4    -0.0089    -0.0058    -0.0027     0.0056    -0.0090     0.0027     0.0155
   3 ->  4    -0.0002    -0.0059     0.0000     0.0152    -0.0048    -0.0056     0.0179

Building Xtilde...

Building Z-vector RHS...

Solving CPSCF equations
Using DIIS solver

 Iter         Residual      
------  --------------------
    1      0.267113629082
    2      0.194299823127
    3      0.059670931256
    4      0.037899971614
    5      0.030891973989
    6      0.005981541426
    7      0.001697333674
    8      0.000725845689
    9      0.000259545295
   10      0.000167294870
   11      0.000091089991

CPSCF converged

Building X...

Building Xtilde...

Building Z-vector RHS...

Solving CPSCF equations
Using DIIS solver

 Iter         Residual      
------  --------------------
    1      0.301497001825
    2      0.194885432166
    3      0.033460291179
    4      0.017245174903
    5      0.008097820914
    6      0.002763327834
    7      0.001435194551
    8      0.000466783216
    9      0.000192565588
   10      0.000112035440
   11      0.000066869117

CPSCF converged

Building X...

Building Xtilde...

Building Z-vector RHS...

Solving CPSCF equations
Using DIIS solver

 Iter         Residual      
------  --------------------
    1      0.177368131802
    2      0.114756915478
    3      0.025717538449
    4      0.012125689095
    5      0.006146909970
    6      0.001803991129
    7      0.001274257556
    8      0.000721984749
    9      0.000282371575
   10      0.000145840546
   11      0.000072391153

CPSCF converged

Building X...

Lower state energy:      -262.2817304666
Upper state energy:      -262.2817153249
Energy difference:          0.0000151417
 Energy calculation finished, energy:  0.000000000E+00

Converting Cartesians to HDLC

Converting Cartesians to HDLC

Converting Cartesians to HDLC
 in dlf_makehessian...
Updating Hessian with the BFGS update, No    15
Testing convergence  in cycle   16
    Energy  0.0000E+00 Target: 1.0000E-06 converged?  yes
  Max step  9.8465E-01 Target: 1.8000E-03 converged?   no
  RMS step  1.9915E-01 Target: 1.2000E-03 converged?   no
  Max grad  1.5021E-02 Target: 4.5000E-04 converged?   no
  RMS grad  4.7324E-03 Target: 3.0000E-04 converged?   no

Converting HDLC to Cartesians
DFTD Energy:    -0.0756012 hartree

                      *** Start SCF Iterations ***

 Iter     DIIS Error       Energy change         Energy        Time(s)
------------------------------------------------------------------------
Initial temperature is 5000.000000
| Skip purify step
|    1     0.0409904930    -262.4989644726    -262.4989644726     0.05  
|    2     0.0364876669      +0.4313212016    -262.0676432711     0.05  
|    3     0.0137619995      -0.0068274917    -262.0744707627     0.04  
|    4     0.0113135044      -0.0011021701    -262.0755729328     0.04  
|    5     0.0065131454      -0.0008098194    -262.0763827522     0.04  
|    6     0.0046265094      -0.0002251903    -262.0766079425     0.04  
|    7     0.0013390389      -0.0002159238    -262.0768238663     0.04  
|    8     0.0001581731      -0.0000207220    -262.0768445883     0.04  
|    9     0.0000251716      -0.0000007591    -262.0768453474     0.05  
------------------------------------------------------------------------
FINAL ENERGY: -262.0768453474 a.u.
Fractional Occupation Entropy: 0.0000000000
Mermin Free Energy:            -262.0768453474
DISPERSION CONTRIBUTION TO ENERGY: -0.0756012394 a.u.
HOMO-LUMO GAP: 4.829 eV
CENTER OF MASS: {0.000239, 0.000429, 0.001019} ANGS
DIPOLE MOMENT: {-0.013760, 0.011200, -0.007893} (|D| = 0.019418) DEBYE

  Active Space Parameters
--------------------------------------------
Number of closed orbitals:              19
Number of active orbitals:               3
Number of virtual orbitals:             70
Number of molecular orbitals:           92
Number of basis functions:              98
Number of active electrons:              4
Number of alpha electrons:               2
Number of beta electrons:                2

  Orbital      Energy        Occupation
-----------------------------------------
     18       -0.477377        1.000000
     19       -0.467091        1.000000
     20       -0.314311        0.666667
     21       -0.280370        0.666667
     22       -0.102923        0.666667
     23        0.122889        0.000000
     24        0.185551        0.000000

  CAS Parameters
--------------------------------------------
Number of determinants:                  9
Number of singlet CSFs:                  6
Number of doublet CSFs:                  0
Number of triplet CSFs:                  3
Number of quartet CSFs:                  0
Number of quintet CSFs:                  0
Number of sextet CSFs:                   0
Number of septet CSFs:                   0
Number of singlet states:                4
Number of doublet states:                0
Number of triplet states:                0
Number of quartet states:                0
Number of quintet states:                0
Number of sextet states:                 0
Number of septet states:                 0
Using the hard-coded solver

Singlet state  1 energy:       -262.50697241855835

       -0.99075911771206  X20 X21
        0.12303609007206  X20 X22
        0.05707308926633  X21 X22

Singlet state  2 energy:       -262.28173536009893

       -0.69393988659421  B20 X21 A22
       -0.69393988659421  A20 X21 B22
       -0.13580460590681  X20 B21 A22
       -0.13580460590681  X20 A21 B22

Singlet state  3 energy:       -262.28171273622843

        0.69394016305544  X20 B21 A22
        0.69394016305544  X20 A21 B22
       -0.13580498895859  B20 X21 A22
       -0.13580498895859  A20 X21 B22

Singlet state  4 energy:       -262.14731979167715

       -0.70710165970979  B20 A21 X22
       -0.70710165970979  A20 B21 X22

  Root   Mult.   Total Energy (a.u.)   Ex. Energy (a.u.)     Ex. Energy (eV)     Ex. Energy (nm)
-------------------------------------------------------------------------------------------------
     1  singlet       -262.50697242
     2  singlet       -262.28173536          0.22523706          6.12901119        202.29073973
     3  singlet       -262.28171274          0.22525968          6.12962681        202.27042273
     4  singlet       -262.14731979          0.35965263          9.78664430        126.68716357

Singlet state dipole moments:

  Root       Dx         Dy         Dz         |D|  (Debye)
------------------------------------------------------------
     1     0.0135     0.0038    -0.0004     0.0140
     2    -0.0094     0.0084    -0.0111     0.0168
     3     0.0057    -0.0086    -0.0025     0.0106
     4    -0.0267     0.0015    -0.0118     0.0292

Singlet state electronic transitions:

 Transition      Tx        Ty        Tz       |T|    Osc. (a.u.) 
-----------------------------------------------------------------
   1 ->  2    -0.7908    0.3303    0.1275    0.8665    0.1127
   1 ->  3    -0.1530   -1.6815    0.0257    1.6886    0.4282
   1 ->  4    -0.0002   -0.0006   -0.0001    0.0007    0.0000
   2 ->  3    -0.0066    0.0003   -0.0005    0.0066    0.0000
   2 ->  4    -0.1192    1.3694    0.0184    1.3747    0.1694
   3 ->  4     0.5983    0.2731   -0.0968    0.6648    0.0396

Singlet state velocity transition dipole moments:

 Transition      Px        Py        Pz       |P|    Osc. (a.u.) 
-----------------------------------------------------------------
   1 ->  2     0.1253   -0.0518   -0.0225    0.1374    0.0559
   1 ->  3     0.0243    0.2638   -0.0045    0.2650    0.2078
   1 ->  4    -0.0003    0.0001    0.0000    0.0003    0.0000
   2 ->  3     0.0000   -0.0001    0.0000    0.0001    0.0002
   2 ->  4     0.0168   -0.1674   -0.0030    0.1683    0.1404
   3 ->  4    -0.0845   -0.0332    0.0152    0.0920    0.0420

Singlet state magnetic transition dipole moments and rotational strengths:

 Transition      Lx        Ly        Lz        |L|    R(vel) (a.u.)
--------------------------------------------------------------------
   1 ->  2    -0.0000   -0.0050    0.0047    0.0068    0.0007
   1 ->  3     0.0015   -0.0070   -0.0038    0.0081   -0.0080
   1 ->  4     0.0001    0.0000    0.0542    0.0542    0.0000
   2 ->  3    -0.0013   -0.0001   -0.5812    0.5812   -1.0635
   2 ->  4    -0.0009    0.0029    0.0020    0.0036   -0.0037
   3 ->  4    -0.0004    0.0049   -0.0068    0.0083   -0.0017

Singlet state electric quadrupole moments (Cartesian):
Operator origin (a.u.):     0.000451,     0.000810,     0.001926 

 Root     Qxy        Qxz        Qyz        Qxx        Qyy        Qzz       R^2
--------------------------------------------------------------------------------------------
    1     0.0006    -1.7040     0.0175   -34.6976   -12.4200   -27.2997   -74.4174
    2     0.4110    -1.9177     0.0458   -31.0360   -12.8779   -28.7588   -72.6726
    3    -0.3998    -2.1564    -0.0118   -37.7644   -10.1349   -27.3057   -75.2049
    4     0.0056    -2.3861     0.0162   -34.1810   -10.5213   -28.7734   -73.4757

Singlet state electric transition quadrupole moments (Cartesian):

 Transition     Qxy        Qxz        Qyz        Qxx        Qyy        Qzz       norm (a.u.)
--------------------------------------------------------------------------------------------
   1 ->  2     0.0026    -0.0041     0.0006     0.0068    -0.0037    -0.0048     0.0104
   1 ->  3     0.0061    -0.0111    -0.0040     0.0124    -0.0127    -0.0002     0.0222
   1 ->  4    -0.2692    -0.0002    -0.0187    -0.0002     0.0004    -0.0002     0.2698
   2 ->  3    -0.9760     0.0490    -0.0674     1.3797    -0.5639    -0.2974     1.8082
   2 ->  4    -0.0081     0.0065     0.0029    -0.0114     0.0117    -0.0014     0.0196
   3 ->  4    -0.0002     0.0061     0.0010    -0.0095     0.0070     0.0035     0.0138

Building Xtilde...

Building Z-vector RHS...

Solving CPSCF equations
Using DIIS solver

 Iter         Residual      
------  --------------------
    1      0.281733870643
    2      0.205515575069
    3      0.061646878180
    4      0.040637789305
    5      0.030810690874
    6      0.005324828702
    7      0.001680209620
    8      0.000707617717
    9      0.000274266880
   10      0.000183695828
   11      0.000103003317
   12      0.000043522268

CPSCF converged

Building X...

Building Xtilde...

Building Z-vector RHS...

Solving CPSCF equations
Using DIIS solver

 Iter         Residual      
------  --------------------
    1      0.316429440280
    2      0.206138130127
    3      0.034481126225
    4      0.020468477339
    5      0.007810271217
    6      0.002941339614
    7      0.001596650700
    8      0.000451838698
    9      0.000179940933
   10      0.000109723348
   11      0.000067983018

CPSCF converged

Building X...

Building Xtilde...

Building Z-vector RHS...

Solving CPSCF equations
Using DIIS solver

 Iter         Residual      
------  --------------------
    1      0.151126657203
    2      0.093183001813
    3      0.022934971003
    4      0.010793357891
    5      0.006501228308
    6      0.005733029732
    7      0.001403998921
    8      0.000617852628
    9      0.000269932690
   10      0.000147564031
   11      0.000070279309

CPSCF converged

Building X...

Lower state energy:      -262.2817353601
Upper state energy:      -262.2817127362
Energy difference:          0.0000226239
 Energy calculation finished, energy:  0.000000000E+00

Converting Cartesians to HDLC

Converting Cartesians to HDLC

Converting Cartesians to HDLC
 in dlf_makehessian...
Updating Hessian with the BFGS update, No    16
Testing convergence  in cycle   17
    Energy  0.0000E+00 Target: 1.0000E-06 converged?  yes
  Max step  4.1519E-01 Target: 1.8000E-03 converged?   no
  RMS step  8.2442E-02 Target: 1.2000E-03 converged?   no
  Max grad  4.2664E-03 Target: 4.5000E-04 converged?   no
  RMS grad  1.3915E-03 Target: 3.0000E-04 converged?   no

Converting HDLC to Cartesians
DFTD Energy:    -0.0756037 hartree

                      *** Start SCF Iterations ***

 Iter     DIIS Error       Energy change         Energy        Time(s)
------------------------------------------------------------------------
Initial temperature is 5000.000000
| Skip purify step
|    1     0.0409337846    -262.4994107913    -262.4994107913     0.05  
|    2     0.0365275126      +0.4318044748    -262.0676063165     0.05  
|    3     0.0136779203      -0.0068567953    -262.0744631118     0.04  
|    4     0.0112172352      -0.0011110109    -262.0755741228     0.04  
|    5     0.0063020808      -0.0008142595    -262.0763883823     0.04  
|    6     0.0043866398      -0.0002214470    -262.0766098293     0.04  
|    7     0.0011637221      -0.0002021344    -262.0768119637     0.04  
|    8     0.0001244933      -0.0000173331    -262.0768292968     0.04  
|    9     0.0000288106      -0.0000008142    -262.0768301110     0.05  
------------------------------------------------------------------------
FINAL ENERGY: -262.0768301110 a.u.
Fractional Occupation Entropy: 0.0000000000
Mermin Free Energy:            -262.0768301110
DISPERSION CONTRIBUTION TO ENERGY: -0.0756037122 a.u.
HOMO-LUMO GAP: 4.830 eV
CENTER OF MASS: {-0.000576, 0.000292, 0.000661} ANGS
DIPOLE MOMENT: {0.040584, 0.015854, -0.007250} (|D| = 0.044170) DEBYE

  Active Space Parameters
--------------------------------------------
Number of closed orbitals:              19
Number of active orbitals:               3
Number of virtual orbitals:             70
Number of molecular orbitals:           92
Number of basis functions:              98
Number of active electrons:              4
Number of alpha electrons:               2
Number of beta electrons:                2

  Orbital      Energy        Occupation
-----------------------------------------
     18       -0.477319        1.000000
     19       -0.467063        1.000000
     20       -0.314348        0.666667
     21       -0.280457        0.666667
     22       -0.102945        0.666667
     23        0.122944        0.000000
     24        0.185565        0.000000

  CAS Parameters
--------------------------------------------
Number of determinants:                  9
Number of singlet CSFs:                  6
Number of doublet CSFs:                  0
Number of triplet CSFs:                  3
Number of quartet CSFs:                  0
Number of quintet CSFs:                  0
Number of sextet CSFs:                   0
Number of septet CSFs:                   0
Number of singlet states:                4
Number of doublet states:                0
Number of triplet states:                0
Number of quartet states:                0
Number of quintet states:                0
Number of sextet states:                 0
Number of septet states:                 0
Using the hard-coded solver

Singlet state  1 energy:       -262.50704852121402

       -0.99075945765708  X20 X21
        0.12300874822619  X20 X22
        0.05706530942984  X21 X22

Singlet state  2 energy:       -262.28179421795812

        0.70419384840204  B20 X21 A22
        0.70419384840204  A20 X21 B22
       -0.06393653483723  X20 B21 A22
       -0.06393653483723  X20 A21 B22

Singlet state  3 energy:       -262.28168233481807

        0.70419260230605  X20 B21 A22
        0.70419260230605  X20 A21 B22
        0.06393876322329  B20 X21 A22
        0.06393876322329  A20 X21 B22

Singlet state  4 energy:       -262.14729896425035

       -0.70707282300341  B20 A21 X22
       -0.70707282300341  A20 B21 X22

  Root   Mult.   Total Energy (a.u.)   Ex. Energy (a.u.)     Ex. Energy (eV)     Ex. Energy (nm)
-------------------------------------------------------------------------------------------------
     1  singlet       -262.50704852
     2  singlet       -262.28179422          0.22525430          6.12948044        202.27525295
     3  singlet       -262.28168233          0.22536619          6.13252494        202.17483332
     4  singlet       -262.14729896          0.35974956          9.78928190        126.65302928

Singlet state dipole moments:

  Root       Dx         Dy         Dz         |D|  (Debye)
------------------------------------------------------------
     1    -0.0361    -0.0028    -0.0195     0.0411
     2     0.0558    -0.0037     0.0038     0.0561
     3    -0.0344    -0.0149    -0.0211     0.0430
     4     0.0648     0.0223     0.0012     0.0686

Singlet state electronic transitions:

 Transition      Tx        Ty        Tz       |T|    Osc. (a.u.) 
-----------------------------------------------------------------
   1 ->  2    -0.8026   -0.1587    0.1300    0.8284    0.1031
   1 ->  3    -0.0703    1.7065    0.0132    1.7080    0.4383
   1 ->  4    -0.0003    0.0061   -0.0000    0.0061    0.0000
   2 ->  3     0.0058   -0.0035    0.0007    0.0068    0.0000
   2 ->  4     0.0589    1.3897   -0.0080    1.3910    0.1735
   3 ->  4    -0.6075    0.1386    0.0986    0.6309    0.0357

Singlet state velocity transition dipole moments:

 Transition      Px        Py        Pz       |P|    Osc. (a.u.) 
-----------------------------------------------------------------
   1 ->  2     0.1272    0.0248   -0.0229    0.1316    0.0512
   1 ->  3     0.0113   -0.2679   -0.0022    0.2681    0.2126
   1 ->  4    -0.0001   -0.0012    0.0000    0.0012    0.0000
   2 ->  3     0.0001    0.0002   -0.0000    0.0002    0.0002
   2 ->  4    -0.0084   -0.1700    0.0014    0.1702    0.1436
   3 ->  4     0.0858   -0.0166   -0.0155    0.0887    0.0390

Singlet state magnetic transition dipole moments and rotational strengths:

 Transition      Lx        Ly        Lz        |L|    R(vel) (a.u.)
--------------------------------------------------------------------
   1 ->  2     0.0014    0.0216    0.0041    0.0220    0.0028
   1 ->  3     0.0014    0.0058   -0.0027    0.0066   -0.0068
   1 ->  4     0.0001    0.0000    0.0541    0.0541    0.0000
   2 ->  3     0.0012    0.0000    0.5807    0.5807   -0.2056
   2 ->  4     0.0007    0.0010    0.0088    0.0088   -0.0012
   3 ->  4     0.0011    0.0151    0.0076    0.0169   -0.0020

Singlet state electric quadrupole moments (Cartesian):
Operator origin (a.u.):    -0.001088,     0.000552,     0.001248 

 Root     Qxy        Qxz        Qyz        Qxx        Qyy        Qzz       R^2
--------------------------------------------------------------------------------------------
    1     0.0176    -1.6817    -0.0399   -34.6849   -12.4260   -27.2915   -74.4023
    2    -0.2008    -1.8879    -0.0549   -30.8149   -12.9689   -28.7949   -72.5788
    3     0.2133    -2.1401    -0.0228   -37.9603   -10.0563   -27.2519   -75.2685
    4     0.0077    -2.3621    -0.0368   -34.1689   -10.5279   -28.7638   -73.4606

Singlet state electric transition quadrupole moments (Cartesian):

 Transition     Qxy        Qxz        Qyz        Qxx        Qyy        Qzz       norm (a.u.)
--------------------------------------------------------------------------------------------
   1 ->  2     0.0013     0.0157    -0.0010    -0.0329     0.0116     0.0158     0.0414
   1 ->  3     0.0186     0.0094     0.0015    -0.0091     0.0086    -0.0007     0.0244
   1 ->  4    -0.2688     0.0007    -0.0187     0.0006    -0.0010     0.0007     0.2695
   2 ->  3     1.0353     0.0235     0.0717     0.6793    -0.2808    -0.1454     1.2802
   2 ->  4     0.0272     0.0053     0.0022     0.0000     0.0044    -0.0036     0.0284
   3 ->  4    -0.0003     0.0142    -0.0008    -0.0392     0.0107     0.0176     0.0465

Building Xtilde...

Building Z-vector RHS...

Solving CPSCF equations
Using DIIS solver

 Iter         Residual      
------  --------------------
    1      0.297685968120
    2      0.218402808647
    3      0.066893536814
    4      0.064934436472
    5      0.023156755061
    6      0.004607979205
    7      0.001993381490
    8      0.001061767694
    9      0.000650081048
   10      0.000397887214
   11      0.000134626747
   12      0.000030580979

CPSCF converged

Building X...

Building Xtilde...

Building Z-vector RHS...

Solving CPSCF equations
Using DIIS solver

 Iter         Residual      
------  --------------------
    1      0.332284425658
    2      0.219130819796
    3      0.038704025186
    4      0.039471180912
    5      0.006153500351
    6      0.003142450909
    7      0.001616415460
    8      0.000523925389
    9      0.000246535824
   10      0.000166067701
   11      0.000101787430
   12      0.000043101801

CPSCF converged

Building X...

Building Xtilde...

Building Z-vector RHS...

Solving CPSCF equations
Using DIIS solver

 Iter         Residual      
------  --------------------
    1      0.115587874733
    2      0.061201657316
    3      0.019579103376
    4      0.007558435107
    5      0.004962398936
    6      0.003745676748
    7      0.001334643896
    8      0.000607427920
    9      0.000261364711
   10      0.000120989877
   11      0.000054002861

CPSCF converged

Building X...

Lower state energy:      -262.2817942180
Upper state energy:      -262.2816823348
Energy difference:          0.0001118831
 Energy calculation finished, energy:  0.000000000E+00

Converting Cartesians to HDLC

Converting Cartesians to HDLC

Converting Cartesians to HDLC
 in dlf_makehessian...
Updating Hessian with the BFGS update, No    17
Testing convergence  in cycle   18
    Energy  0.0000E+00 Target: 1.0000E-06 converged?  yes
  Max step  1.1717E-01 Target: 1.8000E-03 converged?   no
  RMS step  2.3975E-02 Target: 1.2000E-03 converged?   no
  Max grad  6.9918E-03 Target: 4.5000E-04 converged?   no
  RMS grad  2.3889E-03 Target: 3.0000E-04 converged?   no

Converting HDLC to Cartesians
DFTD Energy:    -0.0756026 hartree

                      *** Start SCF Iterations ***

 Iter     DIIS Error       Energy change         Energy        Time(s)
------------------------------------------------------------------------
Initial temperature is 5000.000000
| Skip purify step
|    1     0.0407635276    -262.4999548729    -262.4999548729     0.05  
|    2     0.0363972347      +0.4323032578    -262.0676516151     0.05  
|    3     0.0134076035      -0.0069141771    -262.0745657922     0.04  
|    4     0.0107223348      -0.0011191565    -262.0756849487     0.04  
|    5     0.0069128118      -0.0006400875    -262.0763250362     0.04  
|    6     0.0036599713      -0.0003867210    -262.0767117572     0.04  
|    7     0.0007251319      -0.0001605621    -262.0768723193     0.04  
|    8     0.0001459486      -0.0000111039    -262.0768834231     0.03  
|    9     0.0000523046      -0.0000012551    -262.0768846783     0.05  
|   10     0.0000414307      -0.0000001601    -262.0768848384     0.03  
------------------------------------------------------------------------
FINAL ENERGY: -262.0768848384 a.u.
Fractional Occupation Entropy: 0.0000000000
Mermin Free Energy:            -262.0768848384
DISPERSION CONTRIBUTION TO ENERGY: -0.0756026352 a.u.
HOMO-LUMO GAP: 4.833 eV
CENTER OF MASS: {0.001287, 0.000505, 0.001366} ANGS
DIPOLE MOMENT: {-0.084157, 0.006490, -0.007834} (|D| = 0.084770) DEBYE

  Active Space Parameters
--------------------------------------------
Number of closed orbitals:              19
Number of active orbitals:               3
Number of virtual orbitals:             70
Number of molecular orbitals:           92
Number of basis functions:              98
Number of active electrons:              4
Number of alpha electrons:               2
Number of beta electrons:                2

  Orbital      Energy        Occupation
-----------------------------------------
     18       -0.477388        1.000000
     19       -0.466939        1.000000
     20       -0.314046        0.666667
     21       -0.280390        0.666667
     22       -0.102776        0.666667
     23        0.122869        0.000000
     24        0.185566        0.000000

  CAS Parameters
--------------------------------------------
Number of determinants:                  9
Number of singlet CSFs:                  6
Number of doublet CSFs:                  0
Number of triplet CSFs:                  3
Number of quartet CSFs:                  0
Number of quintet CSFs:                  0
Number of sextet CSFs:                   0
Number of septet CSFs:                   0
Number of singlet states:                4
Number of doublet states:                0
Number of triplet states:                0
Number of quartet states:                0
Number of quintet states:                0
Number of sextet states:                 0
Number of septet states:                 0
Using the hard-coded solver

Singlet state  1 energy:       -262.50696117981175

       -0.99075164705133  X20 X21
        0.12307627078178  X20 X22
        0.05690187659916  X21 X22

Singlet state  2 energy:       -262.28216818900023

       -0.70700310792280  B20 X21 A22
       -0.70700310792280  A20 X21 B22

Singlet state  3 energy:       -262.28151172201348

        0.70702481276377  X20 B21 A22
        0.70702481276377  X20 A21 B22

Singlet state  4 energy:       -262.14748218277589

       -0.70697512959978  B20 A21 X22
       -0.70697512959978  A20 B21 X22

  Root   Mult.   Total Energy (a.u.)   Ex. Energy (a.u.)     Ex. Energy (eV)     Ex. Energy (nm)
-------------------------------------------------------------------------------------------------
     1  singlet       -262.50696118
     2  singlet       -262.28216819          0.22479299          6.11692749        202.69035527
     3  singlet       -262.28151172          0.22544946          6.13479087        202.10015857
     4  singlet       -262.14748218          0.35947900          9.78191959        126.74835399

Singlet state dipole moments:

  Root       Dx         Dy         Dz         |D|  (Debye)
------------------------------------------------------------
     1     0.0759     0.0091     0.0244     0.0802
     2    -0.1085     0.0198    -0.0294     0.1141
     3     0.0701    -0.0057     0.0221     0.0737
     4    -0.1457    -0.0161    -0.0273     0.1491

Singlet state electronic transitions:

 Transition      Tx        Ty        Tz       |T|    Osc. (a.u.) 
-----------------------------------------------------------------
   1 ->  2     0.8027   -0.0274   -0.1299    0.8136    0.0992
   1 ->  3     0.0027    1.7144   -0.0045    1.7144    0.4418
   1 ->  4    -0.0001   -0.0089   -0.0003    0.0089    0.0000
   2 ->  3    -0.0082   -0.0067   -0.0002    0.0106    0.0000
   2 ->  4     0.0160   -1.3967    0.0008    1.3968    0.1752
   3 ->  4    -0.6080   -0.0437    0.0984    0.6174    0.0341

Singlet state velocity transition dipole moments:

 Transition      Px        Py        Pz       |P|    Osc. (a.u.) 
-----------------------------------------------------------------
   1 ->  2    -0.1270    0.0040    0.0229    0.1291    0.0494
   1 ->  3    -0.0008   -0.2692    0.0006    0.2692    0.2142
   1 ->  4    -0.0004    0.0017    0.0001    0.0018    0.0000
   2 ->  3     0.0001    0.0000    0.0000    0.0001    0.0000
   2 ->  4    -0.0023    0.1708    0.0002    0.1708    0.1445
   3 ->  4     0.0857    0.0045   -0.0155    0.0872    0.0378

Singlet state magnetic transition dipole moments and rotational strengths:

 Transition      Lx        Ly        Lz        |L|    R(vel) (a.u.)
--------------------------------------------------------------------
   1 ->  2     0.0006    0.0417   -0.0044    0.0419   -0.0001
   1 ->  3    -0.0048    0.0084    0.0140    0.0170   -0.0100
   1 ->  4     0.0002    0.0001    0.0542    0.0542    0.0000
   2 ->  3    -0.0013   -0.0001   -0.5799    0.5799   -0.0382
   2 ->  4     0.0031   -0.0044    0.0103    0.0116   -0.0056
   3 ->  4    -0.0003   -0.0283    0.0076    0.0294   -0.0020

Singlet state electric quadrupole moments (Cartesian):
Operator origin (a.u.):     0.002433,     0.000955,     0.002581 

 Root     Qxy        Qxz        Qyz        Qxx        Qyy        Qzz       R^2
--------------------------------------------------------------------------------------------
    1    -0.0562    -1.7059     0.0770   -34.5693   -12.4907   -27.3022   -74.3622
    2     0.0289    -1.9064     0.0823   -30.6395   -13.0586   -28.8197   -72.5178
    3    -0.0935    -2.1689     0.0671   -37.8978   -10.0979   -27.2511   -75.2468
    4    -0.0356    -2.3858     0.0703   -34.0465   -10.5950   -28.7770   -73.4185

Singlet state electric transition quadrupole moments (Cartesian):

 Transition     Qxy        Qxz        Qyz        Qxx        Qyy        Qzz       norm (a.u.)
--------------------------------------------------------------------------------------------
   1 ->  2    -0.0042     0.0345    -0.0005    -0.0615     0.0281     0.0305     0.0819
   1 ->  3    -0.0354     0.0128     0.0065    -0.0157     0.0166     0.0008     0.0445
   1 ->  4    -0.2684    -0.0014    -0.0186    -0.0017     0.0025    -0.0013     0.2690
   2 ->  3    -1.0532     0.0045    -0.0726     0.1362    -0.0633    -0.0268     1.0667
   2 ->  4     0.0519    -0.0083    -0.0037     0.0193    -0.0192     0.0003     0.0593
   3 ->  4     0.0015    -0.0280    -0.0001     0.0644    -0.0229    -0.0307     0.0801

Building Xtilde...

Building Z-vector RHS...

Solving CPSCF equations
Using DIIS solver

 Iter         Residual      
------  --------------------
    1      0.303589470825
    2      0.225596428532
    3      0.077571193083
    4      0.063518519842
    5      0.021672164262
    6      0.005071765249
    7      0.003064435879
    8      0.001879582310
    9      0.001013106441
   10      0.000394473985
   11      0.000112403973
   12      0.000024872950

CPSCF converged

Building X...

Building Xtilde...

Building Z-vector RHS...

Solving CPSCF equations
Using DIIS solver

 Iter         Residual      
------  --------------------
    1      0.337220006332
    2      0.227112290656
    3      0.048578276710
    4      0.043638891016
    5      0.007180457634
    6      0.003924002327
    7      0.001609076367
    8      0.000733124265
    9      0.000448707780
   10      0.000278878758
   11      0.000112354720
   12      0.000026533874

CPSCF converged

Building X...

Building Xtilde...

Building Z-vector RHS...

Solving CPSCF equations
Using DIIS solver

 Iter         Residual      
------  --------------------
    1      0.101984946211
    2      0.047270995990
    3      0.018086387315
    4      0.007724971451
    5      0.005150243517
    6      0.001623401260
    7      0.000881814620
    8      0.000602143870
    9      0.000237868840
   10      0.000051146940

CPSCF converged

Building X...

Lower state energy:      -262.2821681890
Upper state energy:      -262.2815117220
Energy difference:          0.0006564670
 Energy calculation finished, energy:  0.000000000E+00

Converting Cartesians to HDLC

Converting Cartesians to HDLC

Converting Cartesians to HDLC
 in dlf_makehessian...
Updating Hessian with the BFGS update, No    18
Testing convergence  in cycle   19
    Energy  0.0000E+00 Target: 1.0000E-06 converged?  yes
  Max step  2.0984E-01 Target: 1.8000E-03 converged?   no
  RMS step  4.2435E-02 Target: 1.2000E-03 converged?   no
  Max grad  9.0130E-03 Target: 4.5000E-04 converged?   no
  RMS grad  3.3676E-03 Target: 3.0000E-04 converged?   no

Converting HDLC to Cartesians
DFTD Energy:    -0.0756014 hartree

                      *** Start SCF Iterations ***

 Iter     DIIS Error       Energy change         Energy        Time(s)
------------------------------------------------------------------------
Initial temperature is 5000.000000
| Skip purify step
|    1     0.0400060772    -262.5038441183    -262.5038441183     0.05  
|    2     0.0363025732      +0.4364656538    -262.0673784645     0.05  
|    3     0.0153093173      -0.0072330369    -262.0746115014     0.04  
|    4     0.0090473204      -0.0010997617    -262.0757112631     0.04  
|    5     0.0063323528      -0.0005133066    -262.0762245697     0.04  
|    6     0.0021254659      -0.0004592539    -262.0766838236     0.04  
|    7     0.0004026488      -0.0000911963    -262.0767750200     0.04  
|    8     0.0002454741      -0.0000124824    -262.0767875024     0.03  
|    9     0.0001159856      -0.0000033328    -262.0767908351     0.05  
|   10     0.0000717290      -0.0000005627    -262.0767913979     0.03  
|   11     0.0000337095      -0.0000001223    -262.0767915202     0.03  
------------------------------------------------------------------------
FINAL ENERGY: -262.0767915202 a.u.
Fractional Occupation Entropy: 0.0000000000
Mermin Free Energy:            -262.0767915202
DISPERSION CONTRIBUTION TO ENERGY: -0.0756014490 a.u.
HOMO-LUMO GAP: 4.854 eV
CENTER OF MASS: {-0.002395, -0.000107, 0.000143} ANGS
DIPOLE MOMENT: {0.196078, 0.024826, -0.009791} (|D| = 0.197886) DEBYE

  Active Space Parameters
--------------------------------------------
Number of closed orbitals:              19
Number of active orbitals:               3
Number of virtual orbitals:             70
Number of molecular orbitals:           92
Number of basis functions:              98
Number of active electrons:              4
Number of alpha electrons:               2
Number of beta electrons:                2

  Orbital      Energy        Occupation
-----------------------------------------
     18       -0.477232        1.000000
     19       -0.466573        1.000000
     20       -0.313562        0.666667
     21       -0.280779        0.666667
     22       -0.102414        0.666667
     23        0.123022        0.000000
     24        0.185689        0.000000

  CAS Parameters
--------------------------------------------
Number of determinants:                  9
Number of singlet CSFs:                  6
Number of doublet CSFs:                  0
Number of triplet CSFs:                  3
Number of quartet CSFs:                  0
Number of quintet CSFs:                  0
Number of sextet CSFs:                   0
Number of septet CSFs:                   0
Number of singlet states:                4
Number of doublet states:                0
Number of triplet states:                0
Number of quartet states:                0
Number of quintet states:                0
Number of sextet states:                 0
Number of septet states:                 0
Using the hard-coded solver

Singlet state  1 energy:       -262.50721353247729

        0.99074317997377  X20 X21
       -0.12315571002858  X20 X22
       -0.05575078871167  X21 X22

Singlet state  2 energy:       -262.28398333878539

       -0.70679406925091  B20 X21 A22
       -0.70679406925091  A20 X21 B22
        0.02523941889128  X21 X22

Singlet state  3 energy:       -262.28065076219502

        0.70684426385761  X20 B21 A22
        0.70684426385761  X20 A21 B22

Singlet state  4 energy:       -262.14785844072702

       -0.70644379350755  B20 A21 X22
       -0.70644379350755  A20 B21 X22
       -0.03167546947855  X20 X22

  Root   Mult.   Total Energy (a.u.)   Ex. Energy (a.u.)     Ex. Energy (eV)     Ex. Energy (nm)
-------------------------------------------------------------------------------------------------
     1  singlet       -262.50721353
     2  singlet       -262.28398334          0.22323019          6.07440163        204.10935643
     3  singlet       -262.28065076          0.22656277          6.16508564        201.10705353
     4  singlet       -262.14785844          0.35935509          9.77854796        126.79205670

Singlet state dipole moments:

  Root       Dx         Dy         Dz         |D|  (Debye)
------------------------------------------------------------
     1    -0.1843    -0.0160    -0.0780     0.2008
     2     0.2769    -0.0323     0.0442     0.2823
     3    -0.1802    -0.0275    -0.0807     0.1993
     4     0.3298     0.0692     0.0345     0.3387

Singlet state electronic transitions:

 Transition      Tx        Ty        Tz       |T|    Osc. (a.u.) 
-----------------------------------------------------------------
   1 ->  2    -0.7876   -0.0168    0.1346    0.7992    0.0951
   1 ->  3    -0.0160   -1.7188   -0.0075    1.7189    0.4463
   1 ->  4     0.0004   -0.0254   -0.0002    0.0254    0.0002
   2 ->  3     0.0015    0.0174   -0.0003    0.0175    0.0000
   2 ->  4    -0.0186   -1.4001   -0.0051    1.4003    0.1779
   3 ->  4    -0.5984    0.0552    0.1014    0.6095    0.0329

Singlet state velocity transition dipole moments:

 Transition      Px        Py        Pz       |P|    Osc. (a.u.) 
-----------------------------------------------------------------
   1 ->  2     0.1239    0.0020   -0.0239    0.1262    0.0476
   1 ->  3     0.0017    0.2709    0.0007    0.2710    0.2160
   1 ->  4    -0.0002    0.0051    0.0001    0.0051    0.0000
   2 ->  3    -0.0003   -0.0005    0.0000    0.0006    0.0001
   2 ->  4     0.0028    0.1719    0.0001    0.1719    0.1447
   3 ->  4     0.0837   -0.0052   -0.0161    0.0854    0.0366

Singlet state magnetic transition dipole moments and rotational strengths:

 Transition      Lx        Ly        Lz        |L|    R(vel) (a.u.)
--------------------------------------------------------------------
   1 ->  2     0.0054    0.1037    0.0051    0.1039    0.0033
   1 ->  3    -0.0093    0.0005    0.0224    0.0243    0.0006
   1 ->  4    -0.0003   -0.0001   -0.0539    0.0539   -0.0000
   2 ->  3    -0.0014    0.0003   -0.5700    0.5700   -0.0030
   2 ->  4    -0.0059    0.0018   -0.0345    0.0351    0.0022
   3 ->  4     0.0039    0.0700    0.0072    0.0705   -0.0012

Singlet state electric quadrupole moments (Cartesian):
Operator origin (a.u.):    -0.004526,    -0.000202,     0.000269 

 Root     Qxy        Qxz        Qyz        Qxx        Qyy        Qzz       R^2
--------------------------------------------------------------------------------------------
    1     0.0718    -1.5572    -0.1960   -34.2551   -12.6111   -27.2526   -74.1187
    2    -0.0711    -1.7404    -0.2053   -30.3157   -13.1806   -28.7715   -72.2678
    3     0.1011    -2.0149    -0.1769   -37.5647   -10.2315   -27.2012   -74.9974
    4     0.0193    -2.2151    -0.1817   -33.7071   -10.7318   -28.7268   -73.1657

Singlet state electric transition quadrupole moments (Cartesian):

 Transition     Qxy        Qxz        Qyz        Qxx        Qyy        Qzz       norm (a.u.)
--------------------------------------------------------------------------------------------
   1 ->  2     0.0022     0.0814    -0.0028    -0.1522     0.0598     0.0743     0.1972
   1 ->  3    -0.0882    -0.0024     0.0047    -0.0031    -0.0027     0.0039     0.0885
   1 ->  4     0.2613    -0.0032     0.0182    -0.0005     0.0036    -0.0035     0.2620
   2 ->  3    -1.0340    -0.0024    -0.0708    -0.1155     0.0644     0.0193     1.0450
   2 ->  4    -0.1266    -0.0030     0.0001    -0.0203     0.0095     0.0048     0.1287
   3 ->  4    -0.0009     0.0657    -0.0028    -0.1687     0.0485     0.0798     0.2037

Building Xtilde...

Building Z-vector RHS...

Solving CPSCF equations
Using DIIS solver

 Iter         Residual      
------  --------------------
    1      0.312449722003
    2      0.245459939785
    3      0.113331977461
    4      0.059903516191
    5      0.024476832629
    6      0.007155395556
    7      0.005583296287
    8      0.003286394487
    9      0.001147174382
   10      0.000319361110
   11      0.000103156762
   12      0.000027201795

CPSCF converged

Building X...

Building Xtilde...

Building Z-vector RHS...

Solving CPSCF equations
Using DIIS solver

 Iter         Residual      
------  --------------------
    1      0.340639890308
    2      0.254065081853
    3      0.079637118200
    4      0.042633147240
    5      0.011892227927
    6      0.006386216808
    7      0.002393340062
    8      0.001052502132
    9      0.000588953757
   10      0.000298694887
   11      0.000096169636

CPSCF converged

Building X...

Building Xtilde...

Building Z-vector RHS...

Solving CPSCF equations
Using DIIS solver

 Iter         Residual      
------  --------------------
    1      0.100617047451
    2      0.046499852941
    3      0.018896114196
    4      0.013448719309
    5      0.004285345444
    6      0.001416863472
    7      0.000843221961
    8      0.000576368661
    9      0.000246083329
   10      0.000068652522

CPSCF converged

Building X...

Lower state energy:      -262.2839833388
Upper state energy:      -262.2806507622
Energy difference:          0.0033325766
 Energy calculation finished, energy:  0.000000000E+00

Converting Cartesians to HDLC

Converting Cartesians to HDLC

Converting Cartesians to HDLC
 in dlf_makehessian...
Updating Hessian with the BFGS update, No    19
Testing convergence  in cycle   20
    Energy  0.0000E+00 Target: 1.0000E-06 converged?  yes
  Max step  1.6669E-01 Target: 1.8000E-03 converged?   no
  RMS step  3.9222E-02 Target: 1.2000E-03 converged?   no
  Max grad  1.6039E-02 Target: 4.5000E-04 converged?   no
  RMS grad  7.0594E-03 Target: 3.0000E-04 converged?   no

Converting HDLC to Cartesians
DFTD Energy:    -0.0756602 hartree

                      *** Start SCF Iterations ***

 Iter     DIIS Error       Energy change         Energy        Time(s)
------------------------------------------------------------------------
Initial temperature is 5000.000000
| Skip purify step
|    1     0.0508603816    -262.5151620642    -262.5151620642     0.05  
|    2     0.0352385787      +0.4479130776    -262.0672489866     0.05  
|    3     0.0181405589      -0.0075936666    -262.0748426532     0.04  
|    4     0.0087319413      -0.0010823571    -262.0759250103     0.04  
|    5     0.0061235853      -0.0010008078    -262.0769258180     0.04  
|    6     0.0016365750      -0.0004210855    -262.0773469036     0.04  
|    7     0.0006034143      -0.0000745578    -262.0774214613     0.04  
|    8     0.0004071284      -0.0000168666    -262.0774383279     0.03  
|    9     0.0002017824      -0.0000062387    -262.0774445666     0.05  
|   10     0.0000895066      -0.0000014457    -262.0774460124     0.03  
|   11     0.0000484991      -0.0000001970    -262.0774462094     0.03  
------------------------------------------------------------------------
FINAL ENERGY: -262.0774462094 a.u.
Fractional Occupation Entropy: 0.0000000000
Mermin Free Energy:            -262.0774462094
DISPERSION CONTRIBUTION TO ENERGY: -0.0756601659 a.u.
HOMO-LUMO GAP: 4.897 eV
CENTER OF MASS: {0.005034, 0.000435, 0.001852} ANGS
DIPOLE MOMENT: {-0.306335, -0.001190, -0.002084} (|D| = 0.306345) DEBYE

  Active Space Parameters
--------------------------------------------
Number of closed orbitals:              19
Number of active orbitals:               3
Number of virtual orbitals:             70
Number of molecular orbitals:           92
Number of basis functions:              98
Number of active electrons:              4
Number of alpha electrons:               2
Number of beta electrons:                2

  Orbital      Energy        Occupation
-----------------------------------------
     18       -0.477330        1.000000
     19       -0.464641        1.000000
     20       -0.310463        0.666667
     21       -0.280783        0.666667
     22       -0.100827        0.666667
     23        0.122623        0.000000
     24        0.186023        0.000000

  CAS Parameters
--------------------------------------------
Number of determinants:                  9
Number of singlet CSFs:                  6
Number of doublet CSFs:                  0
Number of triplet CSFs:                  3
Number of quartet CSFs:                  0
Number of quintet CSFs:                  0
Number of sextet CSFs:                   0
Number of septet CSFs:                   0
Number of singlet states:                4
Number of doublet states:                0
Number of triplet states:                0
Number of quartet states:                0
Number of quintet states:                0
Number of sextet states:                 0
Number of septet states:                 0
Using the hard-coded solver

Singlet state  1 energy:       -262.50801537852686

        0.99076148099607  X20 X21
       -0.12340571361062  X20 X22
       -0.05328343138551  X21 X22

Singlet state  2 energy:       -262.28905846958355

       -0.70594979256825  B20 X21 A22
       -0.70594979256825  A20 X21 B22
       -0.03657028029250  X21 X22
        0.02628350699036  X20 B21 A22
        0.02628350699036  X20 A21 B22

Singlet state  3 energy:       -262.27885318831562

        0.70608444045298  X20 B21 A22
        0.70608444045298  X20 A21 B22
       -0.02729665597860  B20 A21 X22
       -0.02729665597860  A20 B21 X22
        0.02622385777051  B20 X21 A22
        0.02622385777051  A20 X21 B22

Singlet state  4 energy:       -262.14943545155916

       -0.70503425469967  B20 A21 X22
       -0.70503425469967  A20 B21 X22
        0.05946611696175  X20 X22
       -0.02735202477085  X21 X22
       -0.02729590805109  X20 B21 A22
       -0.02729590805109  X20 A21 B22

  Root   Mult.   Total Energy (a.u.)   Ex. Energy (a.u.)     Ex. Energy (eV)     Ex. Energy (nm)
-------------------------------------------------------------------------------------------------
     1  singlet       -262.50801538
     2  singlet       -262.28905847          0.21895691          5.95811965        208.09286809
     3  singlet       -262.27885319          0.22916219          6.23581944        198.82586708
     4  singlet       -262.14943545          0.35857993          9.75745465        127.06615107

Singlet state dipole moments:

  Root       Dx         Dy         Dz         |D|  (Debye)
------------------------------------------------------------
     1     0.2814     0.0227     0.1100     0.3029
     2    -0.4568     0.0416    -0.0859     0.4667
     3     0.2830    -0.0051     0.1105     0.3038
     4    -0.5283    -0.0408    -0.0722     0.5348

Singlet state electronic transitions:

 Transition      Tx        Ty        Tz       |T|    Osc. (a.u.) 
-----------------------------------------------------------------
   1 ->  2    -0.7462   -0.0260    0.1381    0.7593    0.0842
   1 ->  3     0.0441   -1.7322    0.0055    1.7328    0.4587
   1 ->  4    -0.0001    0.0375    0.0007    0.0375    0.0003
   2 ->  3    -0.0077   -0.0264    0.0012    0.0275    0.0000
   2 ->  4     0.0112   -1.4122    0.0093    1.4123    0.1857
   3 ->  4    -0.5704   -0.0498    0.1029    0.5818    0.0292

Singlet state velocity transition dipole moments:

 Transition      Px        Py        Pz       |P|    Osc. (a.u.) 
-----------------------------------------------------------------
   1 ->  2     0.1159    0.0049   -0.0244    0.1185    0.0428
   1 ->  3    -0.0058    0.2757   -0.0002    0.2757    0.2212
   1 ->  4     0.0008   -0.0074   -0.0001    0.0074    0.0001
   2 ->  3     0.0001    0.0008    0.0000    0.0008    0.0000
   2 ->  4    -0.0017    0.1748   -0.0005    0.1748    0.1459
   3 ->  4     0.0786    0.0031   -0.0165    0.0803    0.0332

Singlet state magnetic transition dipole moments and rotational strengths:

 Transition      Lx        Ly        Lz        |L|    R(vel) (a.u.)
--------------------------------------------------------------------
   1 ->  2     0.0001   -0.1605    0.0077    0.1607   -0.0044
   1 ->  3     0.0142   -0.0095   -0.0401    0.0436   -0.0118
   1 ->  4    -0.0005   -0.0006   -0.0537    0.0538    0.0000
   2 ->  3    -0.0015    0.0006   -0.5531    0.5531   -0.0005
   2 ->  4     0.0092   -0.0088    0.0430    0.0448   -0.0114
   3 ->  4     0.0001   -0.1088    0.0104    0.1093   -0.0039

Singlet state electric quadrupole moments (Cartesian):
Operator origin (a.u.):     0.009514,     0.000822,     0.003499 

 Root     Qxy        Qxz        Qyz        Qxx        Qyy        Qzz       R^2
--------------------------------------------------------------------------------------------
    1    -0.3267    -1.5606     0.2378   -32.7977   -13.3067   -27.2559   -73.3603
    2    -0.1996    -1.7056     0.2462   -28.8573   -13.8749   -28.7851   -71.5173
    3    -0.2983    -2.0220     0.2165   -36.0215   -10.9578   -27.2142   -74.1935
    4    -0.2609    -2.1868     0.2180   -32.1676   -11.4597   -28.7478   -72.3751

Singlet state electric transition quadrupole moments (Cartesian):

 Transition     Qxy        Qxz        Qyz        Qxx        Qyy        Qzz       norm (a.u.)
--------------------------------------------------------------------------------------------
   1 ->  2     0.0113    -0.1279     0.0011     0.2259    -0.0943    -0.1133     0.2987
   1 ->  3     0.1374    -0.0156    -0.0125     0.0209    -0.0340    -0.0020     0.1445
   1 ->  4     0.2500     0.0045     0.0171     0.0070    -0.0088     0.0044     0.2509
   2 ->  3    -1.0090    -0.0044    -0.0670    -0.0523    -0.0042     0.0191     1.0128
   2 ->  4     0.1927    -0.0146    -0.0047     0.0359    -0.0395    -0.0047     0.2006
   3 ->  4     0.0079    -0.1018     0.0003     0.2485    -0.0771    -0.1196     0.3040

Building Xtilde...

Building Z-vector RHS...

Solving CPSCF equations
Using DIIS solver

 Iter         Residual      
------  --------------------
    1      0.317660652813
    2      0.258797323481
    3      0.134630209892
    4      0.071875382221
    5      0.026098535586
    6      0.007816238892
    7      0.006576987881
    8      0.003405498213
    9      0.000893821069
   10      0.000237116185
   11      0.000089569534

CPSCF converged

Building X...

Building Xtilde...

Building Z-vector RHS...

Solving CPSCF equations
Using DIIS solver

 Iter         Residual      
------  --------------------
    1      0.344655028586
    2      0.294360237421
    3      0.099720166312
    4      0.046127006756
    5      0.016813023891
    6      0.008217958876
    7      0.002470637898
    8      0.000974297181
    9      0.000493196245
   10      0.000176542690
   11      0.000070917961

CPSCF converged

Building X...

Building Xtilde...

Building Z-vector RHS...

Solving CPSCF equations
Using DIIS solver

 Iter         Residual      
------  --------------------
    1      0.097219255497
    2      0.044766394201
    3      0.017919545646
    4      0.010163075598
    5      0.004381760527
    6      0.001389666150
    7      0.000860184360
    8      0.000602070413
    9      0.000262270492
   10      0.000062758887

CPSCF converged

Building X...

Lower state energy:      -262.2890584696
Upper state energy:      -262.2788531883
Energy difference:          0.0102052813
 Energy calculation finished, energy:  0.000000000E+00

Converting Cartesians to HDLC

Converting Cartesians to HDLC

Converting Cartesians to HDLC
 in dlf_makehessian...
Updating Hessian with the BFGS update, No    20
Testing convergence  in cycle   21
    Energy  0.0000E+00 Target: 1.0000E-06 converged?  yes
  Max step  1.1442E-01 Target: 1.8000E-03 converged?   no
  RMS step  4.3911E-02 Target: 1.2000E-03 converged?   no
  Max grad  2.3319E-02 Target: 4.5000E-04 converged?   no
  RMS grad  1.0043E-02 Target: 3.0000E-04 converged?   no

Converting HDLC to Cartesians
DFTD Energy:    -0.0757905 hartree

                      *** Start SCF Iterations ***

 Iter     DIIS Error       Energy change         Energy        Time(s)
------------------------------------------------------------------------
Initial temperature is 5000.000000
| Skip purify step
|    1     0.0662406698    -262.5203357265    -262.5203357265     0.05  
|    2     0.0340724513      +0.4531301546    -262.0672055719     0.05  
|    3     0.0208103688      -0.0074979002    -262.0747034721     0.05  
|    4     0.0107441461      -0.0020454947    -262.0767489668     0.04  
|    5     0.0055715182      -0.0013201119    -262.0780690787     0.04  
|    6     0.0015890644      -0.0003836544    -262.0784527330     0.04  
|    7     0.0007310432      -0.0000733185    -262.0785260515     0.04  
|    8     0.0004936401      -0.0000195535    -262.0785456050     0.04  
|    9     0.0002190376      -0.0000081661    -262.0785537711     0.05  
|   10     0.0000835763      -0.0000016941    -262.0785554652     0.03  
|   11     0.0000362938      -0.0000001811    -262.0785556463     0.03  
------------------------------------------------------------------------
FINAL ENERGY: -262.0785556463 a.u.
Fractional Occupation Entropy: 0.0000000000
Mermin Free Energy:            -262.0785556463
DISPERSION CONTRIBUTION TO ENERGY: -0.0757905490 a.u.
HOMO-LUMO GAP: 4.974 eV
CENTER OF MASS: {-0.003073, -0.000940, -0.000129} ANGS
DIPOLE MOMENT: {0.351619, 0.039584, -0.011811} (|D| = 0.354038) DEBYE

  Active Space Parameters
--------------------------------------------
Number of closed orbitals:              19
Number of active orbitals:               3
Number of virtual orbitals:             70
Number of molecular orbitals:           92
Number of basis functions:              98
Number of active electrons:              4
Number of alpha electrons:               2
Number of beta electrons:                2

  Orbital      Energy        Occupation
-----------------------------------------
     18       -0.476564        1.000000
     19       -0.462373        1.000000
     20       -0.308655        0.666667
     21       -0.281960        0.666667
     22       -0.099170        0.666667
     23        0.122745        0.000000
     24        0.186594        0.000000

  CAS Parameters
--------------------------------------------
Number of determinants:                  9
Number of singlet CSFs:                  6
Number of doublet CSFs:                  0
Number of triplet CSFs:                  3
Number of quartet CSFs:                  0
Number of quintet CSFs:                  0
Number of sextet CSFs:                   0
Number of septet CSFs:                   0
Number of singlet states:                4
Number of doublet states:                0
Number of triplet states:                0
Number of quartet states:                0
Number of quintet states:                0
Number of sextet states:                 0
Number of septet states:                 0
Using the hard-coded solver

Singlet state  1 energy:       -262.51091919740549

        0.99086849701190  X20 X21
       -0.12326047616654  X20 X22
       -0.05065930940357  X21 X22

Singlet state  2 energy:       -262.29426288885276

        0.70593038766556  B20 X21 A22
        0.70593038766556  A20 X21 B22
       -0.03868614276611  X21 X22
        0.02470763098441  X20 B21 A22
        0.02470763098441  X20 A21 B22
       -0.02020193345216  X20 X21

Singlet state  3 energy:       -262.27794874417197

        0.70601491578504  X20 B21 A22
        0.70601491578504  X20 A21 B22
        0.02989612554175  B20 A21 X22
        0.02989612554175  A20 B21 X22
       -0.02468482043191  B20 X21 A22
       -0.02468482043191  A20 X21 B22

Singlet state  4 energy:       -262.15033740693696

       -0.70480542494160  B20 A21 X22
       -0.70480542494160  A20 B21 X22
       -0.06278530005548  X20 X22
        0.03016375327601  X20 B21 A22
        0.03016375327601  X20 A21 B22
        0.02652324722267  X21 X22

  Root   Mult.   Total Energy (a.u.)   Ex. Energy (a.u.)     Ex. Energy (eV)     Ex. Energy (nm)
-------------------------------------------------------------------------------------------------
     1  singlet       -262.51091920
     2  singlet       -262.29426289          0.21665631          5.89551714        210.30253619
     3  singlet       -262.27794874          0.23297045          6.33944753        195.57575022
     4  singlet       -262.15033741          0.36058179          9.81192812        126.36071031

Singlet state dipole moments:

  Root       Dx         Dy         Dz         |D|  (Debye)
------------------------------------------------------------
     1    -0.3349    -0.0224    -0.1312     0.3604
     2     0.5411    -0.0571     0.0843     0.5506
     3    -0.3290    -0.0394    -0.1376     0.3588
     4     0.6139     0.1221     0.0657     0.6294

Singlet state electronic transitions:

 Transition      Tx        Ty        Tz       |T|    Osc. (a.u.) 
-----------------------------------------------------------------
   1 ->  2     0.7064   -0.0153   -0.1496    0.7223    0.0753
   1 ->  3    -0.0584   -1.7487   -0.0129    1.7497    0.4755
   1 ->  4    -0.0005   -0.0410   -0.0005    0.0410    0.0004
   2 ->  3    -0.0132   -0.0270   -0.0012    0.0300    0.0000
   2 ->  4     0.0238    1.4248    0.0155    1.4251    0.1949
   3 ->  4    -0.5402    0.0517    0.1112    0.5540    0.0261

Singlet state velocity transition dipole moments:

 Transition      Px        Py        Pz       |P|    Osc. (a.u.) 
-----------------------------------------------------------------
   1 ->  2    -0.1092    0.0033    0.0263    0.1124    0.0389
   1 ->  3     0.0079    0.2827    0.0011    0.2828    0.2289
   1 ->  4    -0.0003    0.0083    0.0001    0.0083    0.0001
   2 ->  3     0.0007    0.0008    0.0000    0.0011    0.0000
   2 ->  4    -0.0034   -0.1793   -0.0011    0.1793    0.1489
   3 ->  4     0.0742   -0.0038   -0.0179    0.0764    0.0305

Singlet state magnetic transition dipole moments and rotational strengths:

 Transition      Lx        Ly        Lz        |L|    R(vel) (a.u.)
--------------------------------------------------------------------
   1 ->  2    -0.0117   -0.1799   -0.0064    0.1804    0.0024
   1 ->  3    -0.0176    0.0107    0.0390    0.0441    0.0126
   1 ->  4    -0.0008   -0.0003   -0.0534    0.0534   -0.0000
   2 ->  3     0.0018   -0.0015    0.5306    0.5306    0.0007
   2 ->  4     0.0115   -0.0044    0.0460    0.0476    0.0048
   3 ->  4     0.0080    0.1222    0.0077    0.1227   -0.0001

Singlet state electric quadrupole moments (Cartesian):
Operator origin (a.u.):    -0.005807,    -0.001776,    -0.000244 

 Root     Qxy        Qxz        Qyz        Qxx        Qyy        Qzz       R^2
--------------------------------------------------------------------------------------------
    1    -0.0429    -1.1066    -0.4054   -31.5273   -14.0453   -27.1175   -72.6901
    2    -0.2631    -1.2342    -0.4238   -27.5753   -14.6112   -28.6584   -70.8450
    3    -0.0500    -1.5496    -0.3750   -34.6924   -11.7333   -27.0708   -73.4964
    4    -0.1624    -1.6965    -0.3861   -30.8240   -12.2355   -28.6152   -71.6747

Singlet state electric transition quadrupole moments (Cartesian):

 Transition     Qxy        Qxz        Qyz        Qxx        Qyy        Qzz       norm (a.u.)
--------------------------------------------------------------------------------------------
   1 ->  2    -0.0082    -0.1431     0.0058     0.2295    -0.0851    -0.1227     0.3090
   1 ->  3    -0.1605     0.0090     0.0098    -0.0166    -0.0042     0.0072     0.1622
   1 ->  4     0.2354    -0.0047     0.0158     0.0039     0.0038    -0.0067     0.2361
   2 ->  3     0.9695    -0.0032     0.0628     0.0123    -0.0329     0.0064     0.9722
   2 ->  4     0.2133     0.0005    -0.0031     0.0385    -0.0162    -0.0039     0.2174
   3 ->  4     0.0019     0.1126    -0.0051    -0.2595     0.0705     0.1304     0.3194

Building Xtilde...

Building Z-vector RHS...

Solving CPSCF equations
Using DIIS solver

 Iter         Residual      
------  --------------------
    1      0.315638214259
    2      0.258887360738
    3      0.137676774998
    4      0.075718629658
    5      0.025713777250
    6      0.007467524309
    7      0.006513049198
    8      0.003377045567
    9      0.001133300485
   10      0.000345097931
   11      0.000095879419

CPSCF converged

Building X...

Building Xtilde...

Building Z-vector RHS...

Solving CPSCF equations
Using DIIS solver

 Iter         Residual      
------  --------------------
    1      0.345834612731
    2      0.311080461749
    3      0.103396582372
    4      0.048140152251
    5      0.018545067087
    6      0.008705358951
    7      0.002295268464
    8      0.000935189798
    9      0.000442906575
   10      0.000167382763
   11      0.000053990695

CPSCF converged

Building X...

Building Xtilde...

Building Z-vector RHS...

Solving CPSCF equations
Using DIIS solver

 Iter         Residual      
------  --------------------
    1      0.094213907825
    2      0.044429161211
    3      0.021040023353
    4      0.017989426355
    5      0.003108160280
    6      0.001427182221
    7      0.000859160651
    8      0.000614894756
    9      0.000278047985
   10      0.000049082325

CPSCF converged

Building X...

Lower state energy:      -262.2942628889
Upper state energy:      -262.2779487442
Energy difference:          0.0163141447
 Energy calculation finished, energy:  0.000000000E+00

Converting Cartesians to HDLC

Converting Cartesians to HDLC

Converting Cartesians to HDLC
 in dlf_makehessian...
Updating Hessian with the BFGS update, No    21
Testing convergence  in cycle   22
    Energy  0.0000E+00 Target: 1.0000E-06 converged?  yes
  Max step  1.2666E-01 Target: 1.8000E-03 converged?   no
  RMS step  5.1251E-02 Target: 1.2000E-03 converged?   no
  Max grad  2.1211E-02 Target: 4.5000E-04 converged?   no
  RMS grad  1.0381E-02 Target: 3.0000E-04 converged?   no

Converting HDLC to Cartesians
DFTD Energy:    -0.0758388 hartree

                      *** Start SCF Iterations ***

 Iter     DIIS Error       Energy change         Energy        Time(s)
------------------------------------------------------------------------
Initial temperature is 5000.000000
| Skip purify step
|    1     0.0746069443    -262.5152397807    -262.5152397807     0.05  
|    2     0.0343141088      +0.4483569130    -262.0668828677     0.05  
|    3     0.0204787452      -0.0072119929    -262.0740948606     0.05  
|    4     0.0112660918      -0.0030488235    -262.0771436841     0.04  
|    5     0.0057614205      -0.0013684036    -262.0785120877     0.04  
|    6     0.0015475097      -0.0003816689    -262.0788937567     0.04  
|    7     0.0008303517      -0.0000783754    -262.0789721320     0.04  
|    8     0.0005489313      -0.0000222971    -262.0789944291     0.04  
|    9     0.0002543013      -0.0000098228    -262.0790042519     0.05  
|   10     0.0000874685      -0.0000023278    -262.0790065797     0.03  
|   11     0.0000410703      -0.0000002760    -262.0790068557     0.03  
------------------------------------------------------------------------
FINAL ENERGY: -262.0790068557 a.u.
Fractional Occupation Entropy: 0.0000000000
Mermin Free Energy:            -262.0790068557
DISPERSION CONTRIBUTION TO ENERGY: -0.0758388165 a.u.
HOMO-LUMO GAP: 4.999 eV
CENTER OF MASS: {0.006934, -0.000024, 0.001534} ANGS
DIPOLE MOMENT: {-0.396622, 0.003993, 0.002079} (|D| = 0.396647) DEBYE

  Active Space Parameters
--------------------------------------------
Number of closed orbitals:              19
Number of active orbitals:               3
Number of virtual orbitals:             70
Number of molecular orbitals:           92
Number of basis functions:              98
Number of active electrons:              4
Number of alpha electrons:               2
Number of beta electrons:                2

  Orbital      Energy        Occupation
-----------------------------------------
     18       -0.476383        1.000000
     19       -0.460713        1.000000
     20       -0.306229        0.666667
     21       -0.281880        0.666667
     22       -0.098182        0.666667
     23        0.122283        0.000000
     24        0.186862        0.000000

  CAS Parameters
--------------------------------------------
Number of determinants:                  9
Number of singlet CSFs:                  6
Number of doublet CSFs:                  0
Number of triplet CSFs:                  3
Number of quartet CSFs:                  0
Number of quintet CSFs:                  0
Number of sextet CSFs:                   0
Number of septet CSFs:                   0
Number of singlet states:                4
Number of doublet states:                0
Number of triplet states:                0
Number of quartet states:                0
Number of quintet states:                0
Number of sextet states:                 0
Number of septet states:                 0
Using the hard-coded solver

Singlet state  1 energy:       -262.51105687940679

        0.99087420500593  X20 X21
       -0.12316613574063  X20 X22
       -0.05016177968235  X21 X22

Singlet state  2 energy:       -262.29696904289233

       -0.70458038576114  B20 X21 A22
       -0.70458038576114  A20 X21 B22
        0.04768404694443  X20 B21 A22
        0.04768404694443  X20 A21 B22
       -0.04262383994392  X21 X22
       -0.02244080657217  X20 X21

Singlet state  3 energy:       -262.27670225778968

        0.70470416432395  X20 B21 A22
        0.70470416432395  X20 A21 B22
        0.04759977589770  B20 X21 A22
        0.04759977589770  A20 X21 B22
       -0.03317637165728  B20 A21 X22
       -0.03317637165728  A20 B21 X22

Singlet state  4 energy:       -262.15142812940559

       -0.70246106177428  B20 A21 X22
       -0.70246106177428  A20 B21 X22
        0.09165034274511  X20 X22
       -0.04876607003464  X21 X22
       -0.03321714578502  X20 B21 A22
       -0.03321714578502  X20 A21 B22

  Root   Mult.   Total Energy (a.u.)   Ex. Energy (a.u.)     Ex. Energy (eV)     Ex. Energy (nm)
-------------------------------------------------------------------------------------------------
     1  singlet       -262.51105688
     2  singlet       -262.29696904          0.21408784          5.82562547        212.82559491
     3  singlet       -262.27670226          0.23435462          6.37711266        194.42062143
     4  singlet       -262.15142813          0.35962875          9.78599458        126.69557473

Singlet state dipole moments:

  Root       Dx         Dy         Dz         |D|  (Debye)
------------------------------------------------------------
     1     0.3532     0.0235     0.1407     0.3809
     2    -0.6283     0.0355    -0.1046     0.6379
     3     0.3636    -0.0077     0.1439     0.3911
     4    -0.6902    -0.0254    -0.0854     0.6959

Singlet state electronic transitions:

 Transition      Tx        Ty        Tz       |T|    Osc. (a.u.) 
-----------------------------------------------------------------
   1 ->  2    -0.6911   -0.0431    0.1474    0.7080    0.0715
   1 ->  3     0.0533   -1.7572    0.0062    1.7580    0.4829
   1 ->  4    -0.0000    0.0468    0.0008    0.0468    0.0005
   2 ->  3    -0.0009   -0.0315    0.0027    0.0316    0.0000
   2 ->  4     0.0039   -1.4327    0.0139    1.4328    0.1992
   3 ->  4    -0.5319   -0.0453    0.1087    0.5448    0.0248

Singlet state velocity transition dipole moments:

 Transition      Px        Py        Pz       |P|    Osc. (a.u.) 
-----------------------------------------------------------------
   1 ->  2     0.1061    0.0074   -0.0258    0.1095    0.0373
   1 ->  3    -0.0073    0.2855   -0.0002    0.2856    0.2320
   1 ->  4     0.0008   -0.0093   -0.0001    0.0094    0.0002
   2 ->  3    -0.0001    0.0012   -0.0000    0.0012    0.0000
   2 ->  4    -0.0008    0.1810   -0.0011    0.1810    0.1501
   3 ->  4     0.0722    0.0017   -0.0175    0.0743    0.0294

Singlet state magnetic transition dipole moments and rotational strengths:

 Transition      Lx        Ly        Lz        |L|    R(vel) (a.u.)
--------------------------------------------------------------------
   1 ->  2     0.0019   -0.2032    0.0089    0.2034   -0.0072
   1 ->  3     0.0163   -0.0058   -0.0457    0.0489   -0.0075
   1 ->  4    -0.0005   -0.0007   -0.0529    0.0529    0.0000
   2 ->  3    -0.0000    0.0014   -0.5263    0.5263    0.0008
   2 ->  4     0.0104   -0.0112    0.0485    0.0508   -0.0143
   3 ->  4     0.0011   -0.1381    0.0112    0.1385   -0.0028

Singlet state electric quadrupole moments (Cartesian):
Operator origin (a.u.):     0.013104,    -0.000045,     0.002899 

 Root     Qxy        Qxz        Qyz        Qxx        Qyy        Qzz       R^2
--------------------------------------------------------------------------------------------
    1    -0.5095    -1.2160     0.3116   -30.4589   -14.7446   -27.1642   -72.3678
    2    -0.3941    -1.3259     0.3232   -26.5270   -15.3128   -28.7065   -70.5463
    3    -0.4537    -1.6669     0.2874   -33.5643   -12.4431   -27.1261   -73.1335
    4    -0.4541    -1.7975     0.2909   -29.7220   -12.9472   -28.6702   -71.3395

Singlet state electric transition quadrupole moments (Cartesian):

 Transition     Qxy        Qxz        Qyz        Qxx        Qyy        Qzz       norm (a.u.)
--------------------------------------------------------------------------------------------
   1 ->  2     0.0139    -0.1617     0.0011     0.2623    -0.1060    -0.1384     0.3543
   1 ->  3     0.1773    -0.0138    -0.0116     0.0160    -0.0371    -0.0001     0.1827
   1 ->  4     0.2329     0.0050     0.0152     0.0075    -0.0109     0.0059     0.2339
   2 ->  3    -0.9654    -0.0087    -0.0606    -0.1260     0.0243     0.0353     0.9764
   2 ->  4     0.2380    -0.0187    -0.0035     0.0348    -0.0418    -0.0070     0.2450
   3 ->  4     0.0059    -0.1269     0.0004     0.2946    -0.0874    -0.1468     0.3634

Building Xtilde...

Building Z-vector RHS...

Solving CPSCF equations
Using DIIS solver

 Iter         Residual      
------  --------------------
    1      0.314674833467
    2      0.256529185231
    3      0.139738483827
    4      0.079773921799
    5      0.025386189450
    6      0.007237100392
    7      0.006382186492
    8      0.003074799181
    9      0.000752779393
   10      0.000206044951
   11      0.000081382947

CPSCF converged

Building X...

Building Xtilde...

Building Z-vector RHS...

Solving CPSCF equations
Using DIIS solver

 Iter         Residual      
------  --------------------
    1      0.348307021655
    2      0.330517516513
    3      0.105013324562
    4      0.049888918520
    5      0.019991267463
    6      0.008913036772
    7      0.002299136235
    8      0.000909670087
    9      0.000453585686
   10      0.000183157040
   11      0.000103868860
   12      0.000053093485

CPSCF converged

Building X...

Building Xtilde...

Building Z-vector RHS...

Solving CPSCF equations
Using DIIS solver

 Iter         Residual      
------  --------------------
    1      0.093806746515
    2      0.043218239125
    3      0.017605544081
    4      0.005972032936
    5      0.005914223175
    6      0.001649999274
    7      0.000958446350
    8      0.000662192761
    9      0.000305691605
   10      0.000111286880
   11      0.000031512123

CPSCF converged

Building X...

Lower state energy:      -262.2969690429
Upper state energy:      -262.2767022578
Energy difference:          0.0202667851
 Energy calculation finished, energy:  0.000000000E+00

Converting Cartesians to HDLC

Converting Cartesians to HDLC

Converting Cartesians to HDLC
 in dlf_makehessian...
Updating Hessian with the BFGS update, No    22
Testing convergence  in cycle   23
    Energy  0.0000E+00 Target: 1.0000E-06 converged?  yes
  Max step  1.4037E-01 Target: 1.8000E-03 converged?   no
  RMS step  5.6464E-02 Target: 1.2000E-03 converged?   no
  Max grad  2.6704E-02 Target: 4.5000E-04 converged?   no
  RMS grad  1.1361E-02 Target: 3.0000E-04 converged?   no

Converting HDLC to Cartesians
DFTD Energy:    -0.0758784 hartree

                      *** Start SCF Iterations ***

 Iter     DIIS Error       Energy change         Energy        Time(s)
------------------------------------------------------------------------
Initial temperature is 5000.000000
| Skip purify step
|    1     0.0823939609    -262.5194828972    -262.5194828972     0.05  
|    2     0.0346006964      +0.4527179582    -262.0667649389     0.05  
|    3     0.0224764473      -0.0067688142    -262.0735337532     0.05  
|    4     0.0119620457      -0.0037998063    -262.0773335595     0.04  
|    5     0.0056115847      -0.0014109770    -262.0787445365     0.04  
|    6     0.0017453233      -0.0003776427    -262.0791221792     0.04  
|    7     0.0009292391      -0.0000803123    -262.0792024915     0.04  
|    8     0.0006050013      -0.0000242632    -262.0792267547     0.04  
|    9     0.0002481255      -0.0000108528    -262.0792376075     0.05  
|   10     0.0000742724      -0.0000021186    -262.0792397261     0.03  
|   11     0.0000314027      -0.0000001680    -262.0792398941     0.03  
------------------------------------------------------------------------
FINAL ENERGY: -262.0792398941 a.u.
Fractional Occupation Entropy: 0.0000000000
Mermin Free Energy:            -262.0792398941
DISPERSION CONTRIBUTION TO ENERGY: -0.0758783557 a.u.
HOMO-LUMO GAP: 5.048 eV
CENTER OF MASS: {-0.004072, -0.001119, -0.000089} ANGS
DIPOLE MOMENT: {0.451111, 0.033301, -0.013870} (|D| = 0.452551) DEBYE

  Active Space Parameters
--------------------------------------------
Number of closed orbitals:              19
Number of active orbitals:               3
Number of virtual orbitals:             70
Number of molecular orbitals:           92
Number of basis functions:              98
Number of active electrons:              4
Number of alpha electrons:               2
Number of beta electrons:                2

  Orbital      Energy        Occupation
-----------------------------------------
     18       -0.475953        1.000000
     19       -0.459710        1.000000
     20       -0.305248        0.666667
     21       -0.282751        0.666667
     22       -0.097240        0.666667
     23        0.122508        0.000000
     24        0.187257        0.000000

  CAS Parameters
--------------------------------------------
Number of determinants:                  9
Number of singlet CSFs:                  6
Number of doublet CSFs:                  0
Number of triplet CSFs:                  3
Number of quartet CSFs:                  0
Number of quintet CSFs:                  0
Number of sextet CSFs:                   0
Number of septet CSFs:                   0
Number of singlet states:                4
Number of doublet states:                0
Number of triplet states:                0
Number of quartet states:                0
Number of quintet states:                0
Number of sextet states:                 0
Number of septet states:                 0
Using the hard-coded solver

Singlet state  1 energy:       -262.51238930351064

        0.99087680661443  X20 X21
       -0.12337408397040  X20 X22
       -0.04826782096655  X21 X22

Singlet state  2 energy:       -262.30019004598336

        0.70494857653028  B20 X21 A22
        0.70494857653027  A20 X21 B22
       -0.04494031959562  X21 X22
        0.04010652393082  X20 B21 A22
        0.04010652393082  X20 A21 B22
       -0.02449903787169  X20 X21

Singlet state  3 energy:       -262.27536201339274

        0.70501479406966  X20 B21 A22
        0.70501479406966  X20 A21 B22
       -0.04005655275122  B20 X21 A22
       -0.04005655275122  A20 X21 B22
        0.03604363453524  B20 A21 X22
        0.03604363453524  A20 B21 X22

Singlet state  4 energy:       -262.15181473615752

       -0.70248798020378  B20 A21 X22
       -0.70248798020378  A20 B21 X22
       -0.09132787329853  X20 X22
        0.04444407287729  X21 X22
        0.03642465967176  X20 B21 A22
        0.03642465967176  X20 A21 B22

  Root   Mult.   Total Energy (a.u.)   Ex. Energy (a.u.)     Ex. Energy (eV)     Ex. Energy (nm)
-------------------------------------------------------------------------------------------------
     1  singlet       -262.51238930
     2  singlet       -262.30019005          0.21219926          5.77423463        214.71974832
     3  singlet       -262.27536201          0.23702729          6.44983966        192.22837652
     4  singlet       -262.15181474          0.36057457          9.81173157        126.36324160

Singlet state dipole moments:

  Root       Dx         Dy         Dz         |D|  (Debye)
------------------------------------------------------------
     1    -0.4177    -0.0227    -0.1618     0.4485
     2     0.7186    -0.0608     0.1060     0.7289
     3    -0.4102    -0.0413    -0.1711     0.4464
     4     0.7925     0.1170     0.0822     0.8053

Singlet state electronic transitions:

 Transition      Tx        Ty        Tz       |T|    Osc. (a.u.) 
-----------------------------------------------------------------
   1 ->  2     0.6639   -0.0230   -0.1551    0.6822    0.0658
   1 ->  3    -0.0770   -1.7683   -0.0162    1.7700    0.4951
   1 ->  4    -0.0016   -0.0503   -0.0005    0.0504    0.0006
   2 ->  3    -0.0191   -0.0322   -0.0020    0.0375    0.0000
   2 ->  4     0.0301    1.4411    0.0208    1.4415    0.2055
   3 ->  4    -0.5120    0.0566    0.1141    0.5276    0.0229

Singlet state velocity transition dipole moments:

 Transition      Px        Py        Pz       |P|    Osc. (a.u.) 
-----------------------------------------------------------------
   1 ->  2    -0.1013    0.0045    0.0273    0.1050    0.0346
   1 ->  3     0.0108    0.2904    0.0014    0.2906    0.2375
   1 ->  4    -0.0001    0.0103    0.0001    0.0103    0.0002
   2 ->  3     0.0009    0.0011    0.0001    0.0014    0.0001
   2 ->  4    -0.0041   -0.1840   -0.0016    0.1841    0.1523
   3 ->  4     0.0690   -0.0037   -0.0186    0.0715    0.0276

Singlet state magnetic transition dipole moments and rotational strengths:

 Transition      Lx        Ly        Lz        |L|    R(vel) (a.u.)
--------------------------------------------------------------------
   1 ->  2    -0.0134   -0.2242   -0.0071    0.2247    0.0007
   1 ->  3    -0.0219    0.0155    0.0474    0.0545    0.0183
   1 ->  4    -0.0010   -0.0000   -0.0524    0.0524   -0.0000
   2 ->  3     0.0011   -0.0019    0.5078    0.5078    0.0016
   2 ->  4     0.0144   -0.0045    0.0500    0.0522    0.0046
   3 ->  4     0.0092    0.1527    0.0076    0.1531   -0.0006

Singlet state electric quadrupole moments (Cartesian):
Operator origin (a.u.):    -0.007695,    -0.002114,    -0.000168 

 Root     Qxy        Qxz        Qyz        Qxx        Qyy        Qzz       R^2
--------------------------------------------------------------------------------------------
    1    -0.0461    -0.7277    -0.5114   -29.8664   -15.1124   -27.0281   -72.0068
    2    -0.3166    -0.8218    -0.5358   -25.9226   -15.6891   -28.5769   -70.1886
    3    -0.0651    -1.1620    -0.4750   -32.9389   -12.8444   -26.9832   -72.7665
    4    -0.2013    -1.2771    -0.4911   -29.0799   -13.3610   -28.5334   -70.9743

Singlet state electric transition quadrupole moments (Cartesian):

 Transition     Qxy        Qxz        Qyz        Qxx        Qyy        Qzz       norm (a.u.)
--------------------------------------------------------------------------------------------
   1 ->  2    -0.0117    -0.1782     0.0066     0.2661    -0.0961    -0.1493     0.3665
   1 ->  3    -0.2044     0.0152     0.0128    -0.0233    -0.0069     0.0080     0.2070
   1 ->  4     0.2210    -0.0052     0.0140     0.0061     0.0042    -0.0086     0.2218
   2 ->  3     0.9321    -0.0057     0.0556    -0.0078    -0.0292     0.0119     0.9343
   2 ->  4     0.2618    -0.0009    -0.0055     0.0421    -0.0138    -0.0025     0.2656
   3 ->  4     0.0067     0.1387    -0.0055    -0.3068     0.0814     0.1588     0.3811

Building Xtilde...

Building Z-vector RHS...

Solving CPSCF equations
Using DIIS solver

 Iter         Residual      
------  --------------------
    1      0.315283497526
    2      0.259090963480
    3      0.143520885889
    4      0.084559881204
    5      0.024710353359
    6      0.006676072006
    7      0.006052777165
    8      0.003085503418
    9      0.001045621465
   10      0.000303060264
   11      0.000100557878
   12      0.000043921677

CPSCF converged

Building X...

Building Xtilde...

Building Z-vector RHS...

Solving CPSCF equations
Using DIIS solver

 Iter         Residual      
------  --------------------
    1      0.351525725634
    2      0.351069716751
    3      0.104987256429
    4      0.052320565391
    5      0.021564615821
    6      0.009049713122
    7      0.002195656229
    8      0.000905401946
    9      0.000449378446
   10      0.000229061234
   11      0.000116185562
   12      0.000067362283

CPSCF converged

Building X...

Building Xtilde...

Building Z-vector RHS...

Solving CPSCF equations
Using DIIS solver

 Iter         Residual      
------  --------------------
    1      0.091486712918
    2      0.044276177274
    3      0.022751536510
    4      0.018066390808
    5      0.003120384751
    6      0.001643623128
    7      0.000948409571
    8      0.000672369381
    9      0.000303613019
   10      0.000072527555

CPSCF converged

Building X...

Lower state energy:      -262.3001900460
Upper state energy:      -262.2753620134
Energy difference:          0.0248280326
 Energy calculation finished, energy:  0.000000000E+00

Converting Cartesians to HDLC

Converting Cartesians to HDLC

Converting Cartesians to HDLC
 in dlf_makehessian...
Updating Hessian with the BFGS update, No    23
Testing convergence  in cycle   24
    Energy  0.0000E+00 Target: 1.0000E-06 converged?  yes
  Max step  1.6169E-01 Target: 1.8000E-03 converged?   no
  RMS step  6.8124E-02 Target: 1.2000E-03 converged?   no
  Max grad  2.8169E-02 Target: 4.5000E-04 converged?   no
  RMS grad  1.2729E-02 Target: 3.0000E-04 converged?   no

Converting HDLC to Cartesians
DFTD Energy:    -0.0759390 hartree

                      *** Start SCF Iterations ***

 Iter     DIIS Error       Energy change         Energy        Time(s)
------------------------------------------------------------------------
Initial temperature is 5000.000000
| Skip purify step
|    1     0.0877079576    -262.5170387594    -262.5170387594     0.05  
|    2     0.0339204272      +0.4507246113    -262.0663141481     0.05  
|    3     0.0233764737      -0.0064453299    -262.0727594779     0.05  
|    4     0.0122648508      -0.0051895975    -262.0779490754     0.04  
|    5     0.0056991292      -0.0013768191    -262.0793258946     0.04  
|    6     0.0018036012      -0.0003748844    -262.0797007790     0.04  
|    7     0.0009601927      -0.0000834431    -262.0797842221     0.04  
|    8     0.0006236226      -0.0000260063    -262.0798102285     0.04  
|    9     0.0002648470      -0.0000123218    -262.0798225503     0.05  
|   10     0.0000777419      -0.0000027202    -262.0798252705     0.03  
|   11     0.0000304402      -0.0000003096    -262.0798255802     0.03  
------------------------------------------------------------------------
FINAL ENERGY: -262.0798255802 a.u.
Fractional Occupation Entropy: 0.0000000000
Mermin Free Energy:            -262.0798255802
DISPERSION CONTRIBUTION TO ENERGY: -0.0759389959 a.u.
HOMO-LUMO GAP: 5.067 eV
CENTER OF MASS: {0.007644, -0.000112, 0.001113} ANGS
DIPOLE MOMENT: {-0.450094, 0.006137, 0.005790} (|D| = 0.450173) DEBYE

  Active Space Parameters
--------------------------------------------
Number of closed orbitals:              19
Number of active orbitals:               3
Number of virtual orbitals:             70
Number of molecular orbitals:           92
Number of basis functions:              98
Number of active electrons:              4
Number of alpha electrons:               2
Number of beta electrons:                2

  Orbital      Energy        Occupation
-----------------------------------------
     18       -0.475703        1.000000
     19       -0.458086        1.000000
     20       -0.303380        0.666667
     21       -0.282585        0.666667
     22       -0.096391        0.666667
     23        0.121973        0.000000
     24        0.187451        0.000000

  CAS Parameters
--------------------------------------------
Number of determinants:                  9
Number of singlet CSFs:                  6
Number of doublet CSFs:                  0
Number of triplet CSFs:                  3
Number of quartet CSFs:                  0
Number of quintet CSFs:                  0
Number of sextet CSFs:                   0
Number of septet CSFs:                   0
Number of singlet states:                4
Number of doublet states:                0
Number of triplet states:                0
Number of quartet states:                0
Number of quintet states:                0
Number of sextet states:                 0
Number of septet states:                 0
Using the hard-coded solver

Singlet state  1 energy:       -262.51280535682321

        0.99094672248387  X20 X21
       -0.12284849739864  X20 X22
       -0.04843966178201  X21 X22

Singlet state  2 energy:       -262.30177921224566

        0.70333519343760  B20 X21 A22
        0.70333519343760  A20 X21 B22
       -0.06214694624529  X20 B21 A22
       -0.06214694624529  X20 A21 B22
       -0.04499432188458  X21 X22
       -0.02445071980717  X20 X21

Singlet state  3 energy:       -262.27506259234872

       -0.70343139033364  X20 B21 A22
       -0.70343139033364  X20 A21 B22
       -0.06204922713836  B20 X21 A22
       -0.06204922713836  A20 X21 B22
       -0.03596691396836  B20 A21 X22
       -0.03596691396836  A20 B21 X22

Singlet state  4 energy:       -262.15248357749351

       -0.69990935579577  B20 A21 X22
       -0.69990935579577  A20 B21 X22
        0.11430982139470  X20 X22
       -0.06675676878020  X21 X22
        0.03608734773320  X20 B21 A22
        0.03608734773320  X20 A21 B22

  Root   Mult.   Total Energy (a.u.)   Ex. Energy (a.u.)     Ex. Energy (eV)     Ex. Energy (nm)
-------------------------------------------------------------------------------------------------
     1  singlet       -262.51280536
     2  singlet       -262.30177921          0.21102614          5.74231261        215.91339434
     3  singlet       -262.27506259          0.23774276          6.46930871        191.64987532
     4  singlet       -262.15248358          0.36032178          9.80485286        126.45189323

Singlet state dipole moments:

  Root       Dx         Dy         Dz         |D|  (Debye)
------------------------------------------------------------
     1     0.3940     0.0191     0.1573     0.4246
     2    -0.7316     0.0255    -0.1127     0.7406
     3     0.4067    -0.0099     0.1625     0.4381
     4    -0.7876    -0.0143    -0.0903     0.7929

Singlet state electronic transitions:

 Transition      Tx        Ty        Tz       |T|    Osc. (a.u.) 
-----------------------------------------------------------------
   1 ->  2    -0.6576   -0.0497    0.1523    0.6769    0.0645
   1 ->  3     0.0533   -1.7742    0.0073    1.7751    0.4994
   1 ->  4    -0.0000    0.0515    0.0008    0.0515    0.0006
   2 ->  3     0.0044   -0.0336    0.0034    0.0341    0.0000
   2 ->  4    -0.0018   -1.4463    0.0168    1.4464    0.2082
   3 ->  4    -0.5088   -0.0378    0.1115    0.5223    0.0223

Singlet state velocity transition dipole moments:

 Transition      Px        Py        Pz       |P|    Osc. (a.u.) 
-----------------------------------------------------------------
   1 ->  2     0.1003    0.0082   -0.0266    0.1041    0.0342
   1 ->  3    -0.0075    0.2922   -0.0004    0.2923    0.2395
   1 ->  4     0.0007   -0.0104   -0.0001    0.0104    0.0002
   2 ->  3    -0.0002    0.0013   -0.0001    0.0014    0.0000
   2 ->  4    -0.0001    0.1853   -0.0015    0.1853    0.1533
   3 ->  4     0.0684    0.0004   -0.0181    0.0707    0.0272

Singlet state magnetic transition dipole moments and rotational strengths:

 Transition      Lx        Ly        Lz        |L|    R(vel) (a.u.)
--------------------------------------------------------------------
   1 ->  2     0.0021   -0.2265    0.0095    0.2267   -0.0089
   1 ->  3     0.0177   -0.0033   -0.0482    0.0515   -0.0045
   1 ->  4    -0.0005   -0.0008   -0.0520    0.0520    0.0000
   2 ->  3     0.0008    0.0012   -0.5089    0.5090    0.0011
   2 ->  4     0.0112   -0.0127    0.0498    0.0526   -0.0163
   3 ->  4     0.0011   -0.1541    0.0114    0.1545   -0.0016

Singlet state electric quadrupole moments (Cartesian):
Operator origin (a.u.):     0.014445,    -0.000211,     0.002104 

 Root     Qxy        Qxz        Qyz        Qxx        Qyy        Qzz       R^2
--------------------------------------------------------------------------------------------
    1    -0.5442    -0.9295     0.3605   -28.9922   -15.7357   -27.0950   -71.8229
    2    -0.4522    -1.0198     0.3742   -25.0717   -16.3060   -28.6452   -70.0229
    3    -0.4774    -1.3731     0.3358   -32.0234   -13.4657   -27.0577   -72.5467
    4    -0.5109    -1.4844     0.3413   -28.1934   -13.9729   -28.6086   -70.7749

Singlet state electric transition quadrupole moments (Cartesian):

 Transition     Qxy        Qxz        Qyz        Qxx        Qyy        Qzz       norm (a.u.)
--------------------------------------------------------------------------------------------
   1 ->  2     0.0133    -0.1803     0.0015     0.2738    -0.1074    -0.1504     0.3766
   1 ->  3     0.2012    -0.0128    -0.0102     0.0105    -0.0336     0.0021     0.2049
   1 ->  4     0.2225     0.0046     0.0137     0.0069    -0.0115     0.0062     0.2235
   2 ->  3    -0.9368    -0.0098    -0.0554    -0.1607     0.0418     0.0423     0.9540
   2 ->  4     0.2622    -0.0216    -0.0025     0.0307    -0.0382    -0.0073     0.2677
   3 ->  4     0.0021    -0.1404     0.0008     0.3124    -0.0893    -0.1599     0.3884

Building Xtilde...

Building Z-vector RHS...

Solving CPSCF equations
Using DIIS solver

 Iter         Residual      
------  --------------------
    1      0.311078233048
    2      0.251798474440
    3      0.139715056765
    4      0.083092368480
    5      0.024398072783
    6      0.006702892993
    7      0.006033272100
    8      0.002818720168
    9      0.000683932706
   10      0.000197760123
   11      0.000081899296

CPSCF converged

Building X...

Building Xtilde...

Building Z-vector RHS...

Solving CPSCF equations
Using DIIS solver

 Iter         Residual      
------  --------------------
    1      0.350856061009
    2      0.351559756325
    3      0.104519642963
    4      0.052079194601
    5      0.021425395749
    6      0.009032863330
    7      0.002236207924
    8      0.000871347260
    9      0.000428917115
   10      0.000173453693
   11      0.000113060004
   12      0.000061887857

CPSCF converged

Building X...

Building Xtilde...

Building Z-vector RHS...

Solving CPSCF equations
Using DIIS solver

 Iter         Residual      
------  --------------------
    1      0.091941926933
    2      0.042517513569
    3      0.017537615898
    4      0.004694413370
    5      0.003014461061
    6      0.001914821131
    7      0.000986287893
    8      0.000745210073
    9      0.000337571916
   10      0.000141304234
   11      0.000050543587

CPSCF converged

Building X...

Lower state energy:      -262.3017792122
Upper state energy:      -262.2750625923
Energy difference:          0.0267166199
 Energy calculation finished, energy:  0.000000000E+00

Converting Cartesians to HDLC

Converting Cartesians to HDLC

Converting Cartesians to HDLC
 in dlf_makehessian...
Updating Hessian with the BFGS update, No    24
Testing convergence  in cycle   25
    Energy  0.0000E+00 Target: 1.0000E-06 converged?  yes
  Max step  2.0725E-01 Target: 1.8000E-03 converged?   no
  RMS step  7.4710E-02 Target: 1.2000E-03 converged?   no
  Max grad  2.8526E-02 Target: 4.5000E-04 converged?   no
  RMS grad  1.2139E-02 Target: 3.0000E-04 converged?   no

Converting HDLC to Cartesians
DFTD Energy:    -0.0759193 hartree

                      *** Start SCF Iterations ***

 Iter     DIIS Error       Energy change         Energy        Time(s)
------------------------------------------------------------------------
Initial temperature is 5000.000000
| Skip purify step
|    1     0.0888826670    -262.5152703317    -262.5152703317     0.05  
|    2     0.0320133277      +0.4487158541    -262.0665544776     0.05  
|    3     0.0229658443      -0.0063613917    -262.0729158694     0.05  
|    4     0.0125226017      -0.0049058418    -262.0778217111     0.04  
|    5     0.0052213267      -0.0014021030    -262.0792238141     0.04  
|    6     0.0018983793      -0.0003796378    -262.0796034519     0.04  
|    7     0.0010080132      -0.0000841278    -262.0796875797     0.04  
|    8     0.0006490322      -0.0000263655    -262.0797139452     0.04  
|    9     0.0002570011      -0.0000120408    -262.0797259860     0.05  
|   10     0.0000705762      -0.0000022539    -262.0797282399     0.03  
|   11     0.0000292514      -0.0000001619    -262.0797284018     0.03  
------------------------------------------------------------------------
FINAL ENERGY: -262.0797284018 a.u.
Fractional Occupation Entropy: 0.0000000000
Mermin Free Energy:            -262.0797284018
DISPERSION CONTRIBUTION TO ENERGY: -0.0759193200 a.u.
HOMO-LUMO GAP: 5.083 eV
CENTER OF MASS: {-0.004706, -0.000966, 0.000181} ANGS
DIPOLE MOMENT: {0.486767, 0.021102, -0.016504} (|D| = 0.487503) DEBYE

  Active Space Parameters
--------------------------------------------
Number of closed orbitals:              19
Number of active orbitals:               3
Number of virtual orbitals:             70
Number of molecular orbitals:           92
Number of basis functions:              98
Number of active electrons:              4
Number of alpha electrons:               2
Number of beta electrons:                2

  Orbital      Energy        Occupation
-----------------------------------------
     18       -0.475471        1.000000
     19       -0.458282        1.000000
     20       -0.303672        0.666667
     21       -0.283155        0.666667
     22       -0.096349        0.666667
     23        0.122303        0.000000
     24        0.187635        0.000000

  CAS Parameters
--------------------------------------------
Number of determinants:                  9
Number of singlet CSFs:                  6
Number of doublet CSFs:                  0
Number of triplet CSFs:                  3
Number of quartet CSFs:                  0
Number of quintet CSFs:                  0
Number of sextet CSFs:                   0
Number of septet CSFs:                   0
Number of singlet states:                4
Number of doublet states:                0
Number of triplet states:                0
Number of quartet states:                0
Number of quintet states:                0
Number of sextet states:                 0
Number of septet states:                 0
Using the hard-coded solver

Singlet state  1 energy:       -262.51323790274756

        0.99089002833076  X20 X21
       -0.12332892956688  X20 X22
       -0.04747261777890  X21 X22

Singlet state  2 energy:       -262.30281219577734

        0.70443120971280  B20 X21 A22
        0.70443120971280  A20 X21 B22
        0.04714376479331  X20 B21 A22
        0.04714376479331  X20 A21 B22
       -0.04650539189994  X21 X22
       -0.02581982528689  X20 X21

Singlet state  3 energy:       -262.27436398817395

        0.70447796003662  X20 B21 A22
        0.70447796003662  X20 A21 B22
       -0.04708590393524  B20 X21 A22
       -0.04708590393524  A20 X21 B22
        0.03807195701238  B20 A21 X22
        0.03807195701238  A20 B21 X22

Singlet state  4 energy:       -262.15252584586739

       -0.70113519107153  B20 A21 X22
       -0.70113519107153  A20 B21 X22
       -0.10410805612600  X20 X22
        0.05446283924930  X21 X22
        0.03843105098646  X20 B21 A22
        0.03843105098646  X20 A21 B22

  Root   Mult.   Total Energy (a.u.)   Ex. Energy (a.u.)     Ex. Energy (eV)     Ex. Energy (nm)
-------------------------------------------------------------------------------------------------
     1  singlet       -262.51323790
     2  singlet       -262.30281220          0.21042571          5.72597387        216.52949075
     3  singlet       -262.27436399          0.23887391          6.50008886        190.74234728
     4  singlet       -262.15252585          0.36071206          9.81547285        126.31507681

Singlet state dipole moments:

  Root       Dx         Dy         Dz         |D|  (Debye)
------------------------------------------------------------
     1    -0.4399    -0.0194    -0.1719     0.4727
     2     0.7833    -0.0533     0.1110     0.7929
     3    -0.4314    -0.0354    -0.1830     0.4700
     4     0.8544     0.0907     0.0845     0.8633

Singlet state electronic transitions:

 Transition      Tx        Ty        Tz       |T|    Osc. (a.u.) 
-----------------------------------------------------------------
   1 ->  2     0.6477   -0.0253   -0.1566    0.6669    0.0624
   1 ->  3    -0.0805   -1.7780   -0.0163    1.7799    0.5045
   1 ->  4    -0.0021   -0.0536   -0.0003    0.0537    0.0007
   2 ->  3    -0.0198   -0.0337   -0.0023    0.0392    0.0000
   2 ->  4     0.0310    1.4492    0.0217    1.4497    0.2106
   3 ->  4    -0.5015    0.0571    0.1148    0.5176    0.0218

Singlet state velocity transition dipole moments:

 Transition      Px        Py        Pz       |P|    Osc. (a.u.) 
-----------------------------------------------------------------
   1 ->  2    -0.0983    0.0048    0.0275    0.1022    0.0331
   1 ->  3     0.0114    0.2941    0.0014    0.2943    0.2418
   1 ->  4     0.0001    0.0110    0.0001    0.0110    0.0002
   2 ->  3     0.0009    0.0013    0.0001    0.0015    0.0001
   2 ->  4    -0.0042   -0.1864   -0.0017    0.1865    0.1542
   3 ->  4     0.0670   -0.0035   -0.0188    0.0697    0.0266

Singlet state magnetic transition dipole moments and rotational strengths:

 Transition      Lx        Ly        Lz        |L|    R(vel) (a.u.)
--------------------------------------------------------------------
   1 ->  2    -0.0122   -0.2382   -0.0068    0.2386   -0.0006
   1 ->  3    -0.0231    0.0160    0.0493    0.0567    0.0189
   1 ->  4    -0.0009    0.0002   -0.0518    0.0518   -0.0000
   2 ->  3     0.0003   -0.0019    0.4983    0.4983    0.0019
   2 ->  4     0.0150   -0.0036    0.0509    0.0532    0.0034
   3 ->  4     0.0083    0.1623    0.0065    0.1627   -0.0011

Singlet state electric quadrupole moments (Cartesian):
Operator origin (a.u.):    -0.008894,    -0.001825,     0.000341 

 Root     Qxy        Qxz        Qyz        Qxx        Qyy        Qzz       R^2
--------------------------------------------------------------------------------------------
    1    -0.0200    -0.5026    -0.5226   -29.1508   -15.7207   -26.9823   -71.8538
    2    -0.2932    -0.5860    -0.5477   -25.2147   -16.3039   -28.5340   -70.0525
    3    -0.0444    -0.9328    -0.4861   -32.1837   -13.4709   -26.9366   -72.5912
    4    -0.1791    -1.0375    -0.5029   -28.3336   -13.9945   -28.4887   -70.8168

Singlet state electric transition quadrupole moments (Cartesian):

 Transition     Qxy        Qxz        Qyz        Qxx        Qyy        Qzz       norm (a.u.)
--------------------------------------------------------------------------------------------
   1 ->  2    -0.0126    -0.1887     0.0061     0.2751    -0.0976    -0.1574     0.3818
   1 ->  3    -0.2185     0.0165     0.0137    -0.0241    -0.0076     0.0075     0.2211
   1 ->  4     0.2155    -0.0051     0.0130     0.0059     0.0047    -0.0088     0.2163
   2 ->  3     0.9169    -0.0064     0.0516    -0.0180    -0.0248     0.0139     0.9190
   2 ->  4     0.2765    -0.0013    -0.0063     0.0374    -0.0097    -0.0013     0.2793
   3 ->  4     0.0096     0.1464    -0.0050    -0.3203     0.0835     0.1679     0.3991

Building Xtilde...

Building Z-vector RHS...

Solving CPSCF equations
Using DIIS solver

 Iter         Residual      
------  --------------------
    1      0.313769451197
    2      0.256633854477
    3      0.143662011021
    4      0.086660073448
    5      0.024080527159
    6      0.006378061645
    7      0.005818942400
    8      0.002927331242
    9      0.000975552711
   10      0.000290998543
   11      0.000102955754
   12      0.000047657474

CPSCF converged

Building X...

Building Xtilde...

Building Z-vector RHS...

Solving CPSCF equations
Using DIIS solver

 Iter         Residual      
------  --------------------
    1      0.353372967561
    2      0.363497490856
    3      0.103952019291
    4      0.053597826735
    5      0.022312959372
    6      0.009042518898
    7      0.002249438260
    8      0.000924306441
    9      0.000484814841
   10      0.000265116161
   11      0.000127049944
   12      0.000075880771

CPSCF converged

Building X...

Building Xtilde...

Building Z-vector RHS...

Solving CPSCF equations
Using DIIS solver

 Iter         Residual      
------  --------------------
    1      0.090546795472
    2      0.043868226972
    3      0.022602899727
    4      0.018065135566
    5      0.003184468542
    6      0.001741312900
    7      0.000993627485
    8      0.000701705565
    9      0.000317761168
   10      0.000084896613

CPSCF converged

Building X...

Lower state energy:      -262.3028121958
Upper state energy:      -262.2743639882
Energy difference:          0.0284482076
 Energy calculation finished, energy:  0.000000000E+00

Converting Cartesians to HDLC

Converting Cartesians to HDLC

Converting Cartesians to HDLC
 in dlf_makehessian...
Updating Hessian with the BFGS update, No    25
Testing convergence  in cycle   26
    Energy  0.0000E+00 Target: 1.0000E-06 converged?  yes
  Max step  2.4468E-01 Target: 1.8000E-03 converged?   no
  RMS step  8.0376E-02 Target: 1.2000E-03 converged?   no
  Max grad  3.0146E-02 Target: 4.5000E-04 converged?   no
  RMS grad  1.3535E-02 Target: 3.0000E-04 converged?   no

Converting HDLC to Cartesians
DFTD Energy:    -0.0759584 hartree

                      *** Start SCF Iterations ***

 Iter     DIIS Error       Energy change         Energy        Time(s)
------------------------------------------------------------------------
Initial temperature is 5000.000000
| Skip purify step
|    1     0.0927066708    -262.5174464316    -262.5174464316     0.05  
|    2     0.0336799987      +0.4511019870    -262.0663444447     0.05  
|    3     0.0245451094      -0.0060813347    -262.0724257793     0.05  
|    4     0.0123581549      -0.0057243653    -262.0781501446     0.04  
|    5     0.0056270841      -0.0013744093    -262.0795245539     0.04  
|    6     0.0019255375      -0.0003784492    -262.0799030032     0.04  
|    7     0.0010194504      -0.0000868138    -262.0799898170     0.04  
|    8     0.0006533728      -0.0000279072    -262.0800177242     0.04  
|    9     0.0002611750      -0.0000133258    -262.0800310500     0.05  
|   10     0.0000699260      -0.0000027395    -262.0800337895     0.03  
|   11     0.0000255694      -0.0000002865    -262.0800340760     0.03  
------------------------------------------------------------------------
FINAL ENERGY: -262.0800340760 a.u.
Fractional Occupation Entropy: 0.0000000000
Mermin Free Energy:            -262.0800340760
DISPERSION CONTRIBUTION TO ENERGY: -0.0759583924 a.u.
HOMO-LUMO GAP: 5.095 eV
CENTER OF MASS: {0.007689, 0.000079, 0.000650} ANGS
DIPOLE MOMENT: {-0.487722, 0.003105, 0.010047} (|D| = 0.487835) DEBYE

  Active Space Parameters
--------------------------------------------
Number of closed orbitals:              19
Number of active orbitals:               3
Number of virtual orbitals:             70
Number of molecular orbitals:           92
Number of basis functions:              98
Number of active electrons:              4
Number of alpha electrons:               2
Number of beta electrons:                2

  Orbital      Energy        Occupation
-----------------------------------------
     18       -0.475363        1.000000
     19       -0.457037        1.000000
     20       -0.302064        0.666667
     21       -0.282869        0.666667
     22       -0.095641        0.666667
     23        0.121779        0.000000
     24        0.187725        0.000000

  CAS Parameters
--------------------------------------------
Number of determinants:                  9
Number of singlet CSFs:                  6
Number of doublet CSFs:                  0
Number of triplet CSFs:                  3
Number of quartet CSFs:                  0
Number of quintet CSFs:                  0
Number of sextet CSFs:                   0
Number of septet CSFs:                   0
Number of singlet states:                4
Number of doublet states:                0
Number of triplet states:                0
Number of quartet states:                0
Number of quintet states:                0
Number of sextet states:                 0
Number of septet states:                 0
Using the hard-coded solver

Singlet state  1 energy:       -262.51326405153259

        0.99095026014598  X20 X21
       -0.12274461865656  X20 X22
       -0.04773285351234  X21 X22

Singlet state  2 energy:       -262.30388710842493

        0.70267197968112  B20 X21 A22
        0.70267197968112  A20 X21 B22
       -0.06829927065826  X20 B21 A22
       -0.06829927065826  X20 A21 B22
       -0.04666373932770  X21 X22
       -0.02599710769972  X20 X21

Singlet state  3 energy:       -262.27404413055541

       -0.70274913196414  X20 B21 A22
       -0.70274913196414  X20 A21 B22
       -0.06819094062047  B20 X21 A22
       -0.06819094062047  A20 X21 B22
       -0.03798828004037  B20 A21 X22
       -0.03798828004037  A20 B21 X22

Singlet state  4 energy:       -262.15299358403394

       -0.69833935918410  B20 A21 X22
       -0.69833935918410  A20 B21 X22
        0.12551371628316  X20 X22
       -0.07643839212012  X21 X22
        0.03815879429478  X20 B21 A22
        0.03815879429478  X20 A21 B22

  Root   Mult.   Total Energy (a.u.)   Ex. Energy (a.u.)     Ex. Energy (eV)     Ex. Energy (nm)
-------------------------------------------------------------------------------------------------
     1  singlet       -262.51326405
     2  singlet       -262.30388711          0.20937694          5.69743556        217.61408154
     3  singlet       -262.27404413          0.23921992          6.50950417        190.46645858
     4  singlet       -262.15299358          0.36027047          9.80345659        126.46990325

Singlet state dipole moments:

  Root       Dx         Dy         Dz         |D|  (Debye)
------------------------------------------------------------
     1     0.4231     0.0142     0.1694     0.4560
     2    -0.7969     0.0182    -0.1163     0.8055
     3     0.4320    -0.0124     0.1764     0.4667
     4    -0.8555    -0.0140    -0.0913     0.8605

Singlet state electronic transitions:

 Transition      Tx        Ty        Tz       |T|    Osc. (a.u.) 
-----------------------------------------------------------------
   1 ->  2    -0.6434   -0.0505    0.1539    0.6635    0.0615
   1 ->  3     0.0545   -1.7823    0.0085    1.7831    0.5071
   1 ->  4    -0.0001    0.0545    0.0008    0.0545    0.0007
   2 ->  3     0.0067   -0.0348    0.0036    0.0356    0.0000
   2 ->  4    -0.0014   -1.4528    0.0183    1.4529    0.2124
   3 ->  4    -0.5000   -0.0360    0.1123    0.5137    0.0213

Singlet state velocity transition dipole moments:

 Transition      Px        Py        Pz       |P|    Osc. (a.u.) 
-----------------------------------------------------------------
   1 ->  2     0.0976    0.0082   -0.0269    0.1015    0.0328
   1 ->  3    -0.0078    0.2952   -0.0006    0.2953    0.2430
   1 ->  4     0.0007   -0.0111   -0.0001    0.0111    0.0002
   2 ->  3    -0.0002    0.0014   -0.0001    0.0014    0.0000
   2 ->  4    -0.0002    0.1872   -0.0017    0.1872    0.1548
   3 ->  4     0.0666    0.0001   -0.0183    0.0691    0.0263

Singlet state magnetic transition dipole moments and rotational strengths:

 Transition      Lx        Ly        Lz        |L|    R(vel) (a.u.)
--------------------------------------------------------------------
   1 ->  2     0.0019   -0.2416    0.0102    0.2418   -0.0098
   1 ->  3     0.0194   -0.0026   -0.0507    0.0544   -0.0038
   1 ->  4    -0.0006   -0.0010   -0.0515    0.0515    0.0000
   2 ->  3     0.0013    0.0007   -0.5005    0.5005    0.0013
   2 ->  4     0.0122   -0.0136    0.0508    0.0540   -0.0174
   3 ->  4     0.0009   -0.1645    0.0117    0.1649   -0.0014

Singlet state electric quadrupole moments (Cartesian):
Operator origin (a.u.):     0.014529,     0.000149,     0.001228 

 Root     Qxy        Qxz        Qyz        Qxx        Qyy        Qzz       R^2
--------------------------------------------------------------------------------------------
    1    -0.4979    -0.7651     0.3923   -28.4406   -16.1941   -27.0589   -71.6937
    2    -0.4080    -0.8440     0.4075   -24.5257   -16.7708   -28.6115   -69.9080
    3    -0.4291    -1.2052     0.3668   -31.4400   -13.9394   -27.0213   -72.4007
    4    -0.4670    -1.3054     0.3740   -27.6169   -14.4532   -28.5738   -70.6439

Singlet state electric transition quadrupole moments (Cartesian):

 Transition     Qxy        Qxz        Qyz        Qxx        Qyy        Qzz       norm (a.u.)
--------------------------------------------------------------------------------------------
   1 ->  2     0.0123    -0.1924     0.0020     0.2809    -0.1068    -0.1586     0.3907
   1 ->  3     0.2175    -0.0130    -0.0094     0.0067    -0.0303     0.0035     0.2204
   1 ->  4     0.2174     0.0042     0.0129     0.0065    -0.0115     0.0062     0.2183
   2 ->  3    -0.9224    -0.0095    -0.0522    -0.1652     0.0452     0.0433     0.9406
   2 ->  4     0.2789    -0.0233    -0.0018     0.0274    -0.0351    -0.0068     0.2834
   3 ->  4     0.0006    -0.1492     0.0013     0.3240    -0.0897    -0.1688     0.4047

Building Xtilde...

Building Z-vector RHS...

Solving CPSCF equations
Using DIIS solver

 Iter         Residual      
------  --------------------
    1      0.310589481384
    2      0.251068494655
    3      0.140928818406
    4      0.085681585768
    5      0.023779386529
    6      0.006365214343
    7      0.005763588660
    8      0.002658666110
    9      0.000643428139
   10      0.000189838242
   11      0.000078583483

CPSCF converged

Building X...

Building Xtilde...

Building Z-vector RHS...

Solving CPSCF equations
Using DIIS solver

 Iter         Residual      
------  --------------------
    1      0.353303250297
    2      0.365180460274
    3      0.103422639879
    4      0.053456907837
    5      0.022190580892
    6      0.009003663208
    7      0.002220494898
    8      0.000851783489
    9      0.000418243409
   10      0.000174725400
   11      0.000116758234
   12      0.000063984132

CPSCF converged

Building X...

Building Xtilde...

Building Z-vector RHS...

Solving CPSCF equations
Using DIIS solver

 Iter         Residual      
------  --------------------
    1      0.091174067593
    2      0.042224458762
    3      0.017630825266
    4      0.006143562480
    5      0.005153934686
    6      0.002354436194
    7      0.001056358153
    8      0.000762503161
    9      0.000353457465
   10      0.000153149220
   11      0.000058477786

CPSCF converged

Building X...

Lower state energy:      -262.3038871084
Upper state energy:      -262.2740441306
Energy difference:          0.0298429779
 Energy calculation finished, energy:  0.000000000E+00

Converting Cartesians to HDLC

Converting Cartesians to HDLC

Converting Cartesians to HDLC
 in dlf_makehessian...
Updating Hessian with the BFGS update, No    26
Testing convergence  in cycle   27
    Energy  0.0000E+00 Target: 1.0000E-06 converged?  yes
  Max step  2.1794E-01 Target: 1.8000E-03 converged?   no
  RMS step  7.8846E-02 Target: 1.2000E-03 converged?   no
  Max grad  3.0256E-02 Target: 4.5000E-04 converged?   no
  RMS grad  1.2874E-02 Target: 3.0000E-04 converged?   no

Converting HDLC to Cartesians
DFTD Energy:    -0.0759429 hartree

                      *** Start SCF Iterations ***

 Iter     DIIS Error       Energy change         Energy        Time(s)
------------------------------------------------------------------------
Initial temperature is 5000.000000
| Skip purify step
|    1     0.0930328937    -262.5154260852    -262.5154260852     0.05  
|    2     0.0288722050      +0.4489320419    -262.0664940433     0.05  
|    3     0.0244082978      -0.0060854352    -262.0725794785     0.05  
|    4     0.0127814031      -0.0055660209    -262.0781454994     0.04  
|    5     0.0046514027      -0.0013959869    -262.0795414863     0.04  
|    6     0.0019853405      -0.0003801684    -262.0799216546     0.04  
|    7     0.0010526867      -0.0000859948    -262.0800076495     0.04  
|    8     0.0006743952      -0.0000275053    -262.0800351548     0.04  
|    9     0.0002598998      -0.0000128075    -262.0800479623     0.05  
|   10     0.0000674289      -0.0000023164    -262.0800502786     0.03  
|   11     0.0000270210      -0.0000001560    -262.0800504347     0.03  
------------------------------------------------------------------------
FINAL ENERGY: -262.0800504347 a.u.
Fractional Occupation Entropy: 0.0000000000
Mermin Free Energy:            -262.0800504347
DISPERSION CONTRIBUTION TO ENERGY: -0.0759429100 a.u.
HOMO-LUMO GAP: 5.106 eV
CENTER OF MASS: {-0.005148, -0.000798, 0.000560} ANGS
DIPOLE MOMENT: {0.506760, 0.010459, -0.020141} (|D| = 0.507268) DEBYE

  Active Space Parameters
--------------------------------------------
Number of closed orbitals:              19
Number of active orbitals:               3
Number of virtual orbitals:             70
Number of molecular orbitals:           92
Number of basis functions:              98
Number of active electrons:              4
Number of alpha electrons:               2
Number of beta electrons:                2

  Orbital      Energy        Occupation
-----------------------------------------
     18       -0.475132        1.000000
     19       -0.457405        1.000000
     20       -0.302723        0.666667
     21       -0.283416        0.666667
     22       -0.095780        0.666667
     23        0.122151        0.000000
     24        0.187860        0.000000

  CAS Parameters
--------------------------------------------
Number of determinants:                  9
Number of singlet CSFs:                  6
Number of doublet CSFs:                  0
Number of triplet CSFs:                  3
Number of quartet CSFs:                  0
Number of quintet CSFs:                  0
Number of sextet CSFs:                   0
Number of septet CSFs:                   0
Number of singlet states:                4
Number of doublet states:                0
Number of triplet states:                0
Number of quartet states:                0
Number of quintet states:                0
Number of sextet states:                 0
Number of septet states:                 0
Using the hard-coded solver

Singlet state  1 energy:       -262.51383223055399

        0.99090688338408  X20 X21
       -0.12327999560514  X20 X22
       -0.04692183541048  X21 X22

Singlet state  2 energy:       -262.30446975844444

        0.70408843539643  B20 X21 A22
        0.70408843539643  A20 X21 B22
       -0.05149226945201  X20 B21 A22
       -0.05149226945201  X20 A21 B22
       -0.04716099489425  X21 X22
       -0.02643682284532  X20 X21

Singlet state  3 energy:       -262.27378049149814

       -0.70411172417135  X20 B21 A22
       -0.70411172417135  X20 A21 B22
       -0.05143176813535  B20 X21 A22
       -0.05143176813535  A20 X21 B22
       -0.03927924035884  B20 A21 X22
       -0.03927924035884  A20 B21 X22

Singlet state  4 energy:       -262.15295592205609

       -0.70017296551417  B20 A21 X22
       -0.70017296551417  A20 B21 X22
        0.11205902782332  X20 X22
       -0.06128986649580  X21 X22
        0.03959636853432  X20 B21 A22
        0.03959636853432  X20 A21 B22

  Root   Mult.   Total Energy (a.u.)   Ex. Energy (a.u.)     Ex. Energy (eV)     Ex. Energy (nm)
-------------------------------------------------------------------------------------------------
     1  singlet       -262.51383223
     2  singlet       -262.30446976          0.20936247          5.69704179        217.62912288
     3  singlet       -262.27378049          0.24005174          6.53213909        189.80646151
     4  singlet       -262.15295592          0.36087631          9.81994236        126.25758493

Singlet state dipole moments:

  Root       Dx         Dy         Dz         |D|  (Debye)
------------------------------------------------------------
     1    -0.4512    -0.0170    -0.1787     0.4856
     2     0.8226    -0.0468     0.1120     0.8315
     3    -0.4432    -0.0300    -0.1918     0.4838
     4     0.8887     0.0679     0.0831     0.8952

Singlet state electronic transitions:

 Transition      Tx        Ty        Tz       |T|    Osc. (a.u.) 
-----------------------------------------------------------------
   1 ->  2     0.6366   -0.0263   -0.1581    0.6565    0.0601
   1 ->  3    -0.0813   -1.7844   -0.0162    1.7863    0.5107
   1 ->  4     0.0024    0.0557    0.0002    0.0557    0.0007
   2 ->  3    -0.0198   -0.0345   -0.0025    0.0399    0.0000
   2 ->  4    -0.0311   -1.4545   -0.0219    1.4550    0.2138
   3 ->  4     0.4942   -0.0571   -0.1157    0.5108    0.0210

Singlet state velocity transition dipole moments:

 Transition      Px        Py        Pz       |P|    Osc. (a.u.) 
-----------------------------------------------------------------
   1 ->  2    -0.0963    0.0049    0.0278    0.1004    0.0321
   1 ->  3     0.0116    0.2965    0.0014    0.2968    0.2446
   1 ->  4    -0.0002   -0.0115   -0.0001    0.0115    0.0002
   2 ->  3     0.0008    0.0014    0.0001    0.0016    0.0001
   2 ->  4     0.0042    0.1879    0.0017    0.1880    0.1555
   3 ->  4    -0.0657    0.0033    0.0189    0.0685    0.0259

Singlet state magnetic transition dipole moments and rotational strengths:

 Transition      Lx        Ly        Lz        |L|    R(vel) (a.u.)
--------------------------------------------------------------------
   1 ->  2    -0.0109   -0.2460   -0.0063    0.2464   -0.0016
   1 ->  3    -0.0235    0.0159    0.0495    0.0571    0.0188
   1 ->  4     0.0009   -0.0004    0.0514    0.0514    0.0000
   2 ->  3    -0.0000   -0.0019    0.4914    0.4914    0.0020
   2 ->  4    -0.0153    0.0028   -0.0515    0.0538    0.0025
   3 ->  4    -0.0074   -0.1678   -0.0054    0.1681   -0.0014

Singlet state electric quadrupole moments (Cartesian):
Operator origin (a.u.):    -0.009728,    -0.001508,     0.001058 

 Root     Qxy        Qxz        Qyz        Qxx        Qyy        Qzz       R^2
--------------------------------------------------------------------------------------------
    1     0.0025    -0.3499    -0.5215   -28.7304   -16.1116   -26.9489   -71.7909
    2    -0.2674    -0.4267    -0.5465   -24.7982   -16.6980   -28.5028   -69.9990
    3    -0.0249    -0.7767    -0.4853   -31.7402   -13.8735   -26.9020   -72.5157
    4    -0.1563    -0.8746    -0.5023   -27.8952   -14.4005   -28.4556   -70.7513

Singlet state electric transition quadrupole moments (Cartesian):

 Transition     Qxy        Qxz        Qyz        Qxx        Qyy        Qzz       norm (a.u.)
--------------------------------------------------------------------------------------------
   1 ->  2    -0.0129    -0.1943     0.0055     0.2796    -0.0973    -0.1620     0.3897
   1 ->  3    -0.2265     0.0171     0.0138    -0.0242    -0.0074     0.0069     0.2291
   1 ->  4    -0.2115     0.0049    -0.0124    -0.0053    -0.0051     0.0088     0.2123
   2 ->  3     0.9055    -0.0067     0.0492    -0.0241    -0.0217     0.0150     0.9075
   2 ->  4    -0.2842     0.0017     0.0065    -0.0331     0.0069     0.0004     0.2863
   3 ->  4    -0.0116    -0.1504     0.0044     0.3283    -0.0839    -0.1733     0.4094

Building Xtilde...

Building Z-vector RHS...

Solving CPSCF equations
Using DIIS solver

 Iter         Residual      
------  --------------------
    1      0.312097969347
    2      0.253918687195
    3      0.142776647616
    4      0.087377728171
    5      0.023618662407
    6      0.006181107047
    7      0.005645744686
    8      0.002811232010
    9      0.000925524165
   10      0.000285036909
   11      0.000104384641
   12      0.000049695141

CPSCF converged

Building X...

Building Xtilde...

Building Z-vector RHS...

Solving CPSCF equations
Using DIIS solver

 Iter         Residual      
------  --------------------
    1      0.354399418117
    2      0.370353775426
    3      0.103152895688
    4      0.054266587515
    5      0.022659816990
    6      0.009013478099
    7      0.002308529700
    8      0.000940360237
    9      0.000507490040
   10      0.000281327155
   11      0.000133166178
   12      0.000080013609

CPSCF converged

Building X...

Building Xtilde...

Building Z-vector RHS...

Solving CPSCF equations
Using DIIS solver

 Iter         Residual      
------  --------------------
    1      0.089828589825
    2      0.043440444625
    3      0.022301179011
    4      0.018037002765
    5      0.003223924348
    6      0.001800120439
    7      0.001018776431
    8      0.000718730421
    9      0.000327155230
   10      0.000092694902

CPSCF converged

Building X...

Lower state energy:      -262.3044697584
Upper state energy:      -262.2737804915
Energy difference:          0.0306892669
 Energy calculation finished, energy:  0.000000000E+00

Converting Cartesians to HDLC

Converting Cartesians to HDLC

Converting Cartesians to HDLC
 in dlf_makehessian...
Updating Hessian with the BFGS update, No    27
Testing convergence  in cycle   28
    Energy  0.0000E+00 Target: 1.0000E-06 converged?  yes
  Max step  2.2823E-01 Target: 1.8000E-03 converged?   no
  RMS step  8.0634E-02 Target: 1.2000E-03 converged?   no
  Max grad  3.0689E-02 Target: 4.5000E-04 converged?   no
  RMS grad  1.3804E-02 Target: 3.0000E-04 converged?   no

Converting HDLC to Cartesians
DFTD Energy:    -0.0759650 hartree

                      *** Start SCF Iterations ***

 Iter     DIIS Error       Energy change         Energy        Time(s)
------------------------------------------------------------------------
Initial temperature is 5000.000000
| Skip purify step
|    1     0.0952015324    -262.5168424977    -262.5168424977     0.05  
|    2     0.0272700237      +0.4503621394    -262.0664803583     0.05  
|    3     0.0248880118      -0.0059281176    -262.0724084759     0.05  
|    4     0.0123749978      -0.0058697246    -262.0782782005     0.04  
|    5     0.0045278621      -0.0013796358    -262.0796578362     0.04  
|    6     0.0019880623      -0.0003816159    -262.0800394522     0.04  
|    7     0.0010486022      -0.0000885763    -262.0801280285     0.04  
|    8     0.0006683362      -0.0000288212    -262.0801568497     0.04  
|    9     0.0002577988      -0.0000138070    -262.0801706568     0.05  
|   10     0.0000650054      -0.0000027142    -262.0801733709     0.03  
|   11     0.0000255671      -0.0000002606    -262.0801736315     0.03  
------------------------------------------------------------------------
FINAL ENERGY: -262.0801736315 a.u.
Fractional Occupation Entropy: 0.0000000000
Mermin Free Energy:            -262.0801736315
DISPERSION CONTRIBUTION TO ENERGY: -0.0759650090 a.u.
HOMO-LUMO GAP: 5.110 eV
CENTER OF MASS: {0.007505, 0.000267, 0.000174} ANGS
DIPOLE MOMENT: {-0.508948, 0.000389, 0.014129} (|D| = 0.509144) DEBYE

  Active Space Parameters
--------------------------------------------
Number of closed orbitals:              19
Number of active orbitals:               3
Number of virtual orbitals:             70
Number of molecular orbitals:           92
Number of basis functions:              98
Number of active electrons:              4
Number of alpha electrons:               2
Number of beta electrons:                2

  Orbital      Energy        Occupation
-----------------------------------------
     18       -0.475116        1.000000
     19       -0.456506        1.000000
     20       -0.301452        0.666667
     21       -0.283050        0.666667
     22       -0.095275        0.666667
     23        0.121670        0.000000
     24        0.187874        0.000000

  CAS Parameters
--------------------------------------------
Number of determinants:                  9
Number of singlet CSFs:                  6
Number of doublet CSFs:                  0
Number of triplet CSFs:                  3
Number of quartet CSFs:                  0
Number of quintet CSFs:                  0
Number of sextet CSFs:                   0
Number of septet CSFs:                   0
Number of singlet states:                4
Number of doublet states:                0
Number of triplet states:                0
Number of quartet states:                0
Number of quintet states:                0
Number of sextet states:                 0
Number of septet states:                 0
Using the hard-coded solver

Singlet state  1 energy:       -262.51355275568375

        0.99094926406034  X20 X21
       -0.12269481165139  X20 X22
       -0.04736447193904  X21 X22

Singlet state  2 energy:       -262.30499072190349

        0.70232650024861  B20 X21 A22
        0.70232650024861  A20 X21 B22
       -0.07134210023863  X20 B21 A22
       -0.07134210023863  X20 A21 B22
       -0.04732480858008  X21 X22
       -0.02680836820863  X20 X21

Singlet state  3 energy:       -262.27355529914513

       -0.70239123547082  X20 B21 A22
       -0.70239123547082  X20 A21 B22
       -0.07122912985158  B20 X21 A22
       -0.07122912985158  A20 X21 B22
       -0.03894965360630  B20 A21 X22
       -0.03894965360630  A20 B21 X22

Singlet state  4 energy:       -262.15326883202289

       -0.69748463275110  B20 A21 X22
       -0.69748463275110  A20 B21 X22
        0.13110901915605  X20 X22
       -0.08146284872516  X21 X22
        0.03914908846695  X20 B21 A22
        0.03914908846695  X20 A21 B22

  Root   Mult.   Total Energy (a.u.)   Ex. Energy (a.u.)     Ex. Energy (eV)     Ex. Energy (nm)
-------------------------------------------------------------------------------------------------
     1  singlet       -262.51355276
     2  singlet       -262.30499072          0.20856203          5.67526075        218.46435971
     3  singlet       -262.27355530          0.23999746          6.53066199        189.84939185
     4  singlet       -262.15326883          0.36028392          9.80382275        126.46517976

Singlet state dipole moments:

  Root       Dx         Dy         Dz         |D|  (Debye)
------------------------------------------------------------
     1     0.4389     0.0101     0.1765     0.4732
     2    -0.8311     0.0127    -0.1161     0.8392
     3     0.4428    -0.0143     0.1848     0.4800
     4    -0.8940    -0.0145    -0.0894     0.8986

Singlet state electronic transitions:

 Transition      Tx        Ty        Tz       |T|    Osc. (a.u.) 
-----------------------------------------------------------------
   1 ->  2    -0.6363   -0.0507    0.1549    0.6568    0.0600
   1 ->  3     0.0555   -1.7866    0.0092    1.7875    0.5112
   1 ->  4    -0.0002    0.0557    0.0008    0.0557    0.0007
   2 ->  3     0.0079   -0.0350    0.0036    0.0361    0.0000
   2 ->  4    -0.0007   -1.4564    0.0192    1.4565    0.2146
   3 ->  4    -0.4955   -0.0350    0.1129    0.5094    0.0208

Singlet state velocity transition dipole moments:

 Transition      Px        Py        Pz       |P|    Osc. (a.u.) 
-----------------------------------------------------------------
   1 ->  2     0.0962    0.0081   -0.0271    0.1003    0.0322
   1 ->  3    -0.0080    0.2968   -0.0007    0.2969    0.2449
   1 ->  4     0.0007   -0.0114   -0.0001    0.0114    0.0002
   2 ->  3    -0.0002    0.0014   -0.0001    0.0014    0.0000
   2 ->  4    -0.0002    0.1882   -0.0018    0.1882    0.1557
   3 ->  4     0.0657   -0.0000   -0.0184    0.0682    0.0258

Singlet state magnetic transition dipole moments and rotational strengths:

 Transition      Lx        Ly        Lz        |L|    R(vel) (a.u.)
--------------------------------------------------------------------
   1 ->  2     0.0017   -0.2488    0.0107    0.2490   -0.0103
   1 ->  3     0.0205   -0.0024   -0.0517    0.0557   -0.0035
   1 ->  4    -0.0006   -0.0010   -0.0511    0.0512    0.0000
   2 ->  3     0.0015    0.0003   -0.4956    0.4956    0.0013
   2 ->  4     0.0128   -0.0140    0.0513    0.0547   -0.0180
   3 ->  4     0.0007   -0.1694    0.0118    0.1699   -0.0014

Singlet state electric quadrupole moments (Cartesian):
Operator origin (a.u.):     0.014182,     0.000505,     0.000328 

 Root     Qxy        Qxz        Qyz        Qxx        Qyy        Qzz       R^2
--------------------------------------------------------------------------------------------
    1    -0.4561    -0.6554     0.4105   -28.2037   -16.4476   -27.0340   -71.6853
    2    -0.3660    -0.7287     0.4266   -24.2912   -17.0285   -28.5878   -69.9075
    3    -0.3870    -1.0926     0.3845   -31.1888   -14.2008   -26.9953   -72.3849
    4    -0.4252    -1.1874     0.3929   -27.3687   -14.7189   -28.5486   -70.6362

Singlet state electric transition quadrupole moments (Cartesian):

 Transition     Qxy        Qxz        Qyz        Qxx        Qyy        Qzz       norm (a.u.)
--------------------------------------------------------------------------------------------
   1 ->  2     0.0114    -0.1981     0.0023     0.2820    -0.1040    -0.1624     0.3951
   1 ->  3     0.2259    -0.0131    -0.0084     0.0040    -0.0276     0.0046     0.2282
   1 ->  4     0.2145     0.0040     0.0124     0.0062    -0.0114     0.0062     0.2154
   2 ->  3    -0.9138    -0.0092    -0.0504    -0.1664     0.0467     0.0436     0.9325
   2 ->  4     0.2868    -0.0242    -0.0011     0.0247    -0.0323    -0.0063     0.2908
   3 ->  4    -0.0003    -0.1534     0.0015     0.3276    -0.0880    -0.1729     0.4105

Building Xtilde...

Building Z-vector RHS...

Solving CPSCF equations
Using DIIS solver

 Iter         Residual      
------  --------------------
    1      0.310521155025
    2      0.251033383578
    3      0.141659683098
    4      0.087001305785
    5      0.023452078988
    6      0.006203422037
    7      0.005620259766
    8      0.002578207559
    9      0.000624359084
   10      0.000186176185
   11      0.000075898205

CPSCF converged

Building X...

Building Xtilde...

Building Z-vector RHS...

Solving CPSCF equations
Using DIIS solver

 Iter         Residual      
------  --------------------
    1      0.354555593213
    2      0.371675689004
    3      0.102711102915
    4      0.054141903347
    5      0.022529415106
    6      0.008978244984
    7      0.002227553284
    8      0.000843430877
    9      0.000414238547
   10      0.000178429485
   11      0.000119015940
   12      0.000065155034

CPSCF converged

Building X...

Building Xtilde...

Building Z-vector RHS...

Solving CPSCF equations
Using DIIS solver

 Iter         Residual      
------  --------------------
    1      0.090797644379
    2      0.042090984319
    3      0.017734279679
    4      0.007386836097
    5      0.005068881639
    6      0.002284664284
    7      0.001088113658
    8      0.000774588344
    9      0.000361526440
   10      0.000158918347
   11      0.000062334746

CPSCF converged

Building X...

Lower state energy:      -262.3049907219
Upper state energy:      -262.2735552991
Energy difference:          0.0314354228
 Energy calculation finished, energy:  0.000000000E+00

Converting Cartesians to HDLC

Converting Cartesians to HDLC

Converting Cartesians to HDLC
 in dlf_makehessian...
Updating Hessian with the BFGS update, No    28
Testing convergence  in cycle   29
    Energy  0.0000E+00 Target: 1.0000E-06 converged?  yes
  Max step  2.1514E-01 Target: 1.8000E-03 converged?   no
  RMS step  7.9931E-02 Target: 1.2000E-03 converged?   no
  Max grad  3.1435E-02 Target: 4.5000E-04 converged?   no
  RMS grad  1.3217E-02 Target: 3.0000E-04 converged?   no

Converting HDLC to Cartesians
DFTD Energy:    -0.0759506 hartree

                      *** Start SCF Iterations ***

 Iter     DIIS Error       Energy change         Energy        Time(s)
------------------------------------------------------------------------
Initial temperature is 5000.000000
| Skip purify step
|    1     0.0953549685    -262.5159177746    -262.5159177746     0.05  
|    2     0.0328294967      +0.4493752938    -262.0665424808     0.05  
|    3     0.0249374990      -0.0059439787    -262.0724864596     0.05  
|    4     0.0128506594      -0.0058075584    -262.0782940179     0.04  
|    5     0.0053177270      -0.0013971662    -262.0796911842     0.04  
|    6     0.0020418933      -0.0003823794    -262.0800735636     0.04  
|    7     0.0010810796      -0.0000875459    -262.0801611095     0.04  
|    8     0.0006887772      -0.0000283425    -262.0801894520     0.04  
|    9     0.0002598072      -0.0000132754    -262.0802027275     0.05  
|   10     0.0000648779      -0.0000023299    -262.0802050573     0.03  
|   11     0.0000253273      -0.0000001506    -262.0802052079     0.03  
------------------------------------------------------------------------
FINAL ENERGY: -262.0802052079 a.u.
Fractional Occupation Entropy: 0.0000000000
Mermin Free Energy:            -262.0802052079
DISPERSION CONTRIBUTION TO ENERGY: -0.0759506387 a.u.
HOMO-LUMO GAP: 5.119 eV
CENTER OF MASS: {-0.005526, -0.000648, 0.001006} ANGS
DIPOLE MOMENT: {0.522519, 0.001434, -0.024585} (|D| = 0.523099) DEBYE

  Active Space Parameters
--------------------------------------------
Number of closed orbitals:              19
Number of active orbitals:               3
Number of virtual orbitals:             70
Number of molecular orbitals:           92
Number of basis functions:              98
Number of active electrons:              4
Number of alpha electrons:               2
Number of beta electrons:                2

  Orbital      Energy        Occupation
-----------------------------------------
     18       -0.474907        1.000000
     19       -0.456951        1.000000
     20       -0.302158        0.666667
     21       -0.283592        0.666667
     22       -0.095469        0.666667
     23        0.122062        0.000000
     24        0.187983        0.000000

  CAS Parameters
--------------------------------------------
Number of determinants:                  9
Number of singlet CSFs:                  6
Number of doublet CSFs:                  0
Number of triplet CSFs:                  3
Number of quartet CSFs:                  0
Number of quintet CSFs:                  0
Number of sextet CSFs:                   0
Number of septet CSFs:                   0
Number of singlet states:                4
Number of doublet states:                0
Number of triplet states:                0
Number of quartet states:                0
Number of quintet states:                0
Number of sextet states:                 0
Number of septet states:                 0
Using the hard-coded solver

Singlet state  1 energy:       -262.51412289636289

        0.99091342602675  X20 X21
       -0.12325049635931  X20 X22
       -0.04656673028764  X21 X22

Singlet state  2 energy:       -262.30550700556546

        0.70387445749362  B20 X21 A22
        0.70387445749362  A20 X21 B22
       -0.05383594976519  X20 B21 A22
       -0.05383594976519  X20 A21 B22
       -0.04783772336198  X21 X22
       -0.02695545407571  X20 X21

Singlet state  3 energy:       -262.27335744801081

       -0.70386922731501  X20 B21 A22
       -0.70386922731501  X20 A21 B22
       -0.05377390679620  B20 X21 A22
       -0.05377390679620  A20 X21 B22
       -0.04052108043203  B20 A21 X22
       -0.04052108043203  A20 B21 X22

Singlet state  4 energy:       -262.15325261530916

       -0.69954325001298  B20 A21 X22
       -0.69954325001298  A20 B21 X22
        0.11652391051597  X20 X22
       -0.06559006213447  X21 X22
        0.04079263519794  X20 B21 A22
        0.04079263519794  X20 A21 B22

  Root   Mult.   Total Energy (a.u.)   Ex. Energy (a.u.)     Ex. Energy (eV)     Ex. Energy (nm)
-------------------------------------------------------------------------------------------------
     1  singlet       -262.51412290
     2  singlet       -262.30550701          0.20861589          5.67672628        218.40796018
     3  singlet       -262.27335745          0.24076545          6.55156011        189.24381169
     4  singlet       -262.15325262          0.36087028          9.81977835        126.25969375

Singlet state dipole moments:

  Root       Dx         Dy         Dz         |D|  (Debye)
------------------------------------------------------------
     1    -0.4607    -0.0153    -0.1854     0.4969
     2     0.8547    -0.0414     0.1118     0.8629
     3    -0.4536    -0.0257    -0.2007     0.4967
     4     0.9151     0.0489     0.0806     0.9200

Singlet state electronic transitions:

 Transition      Tx        Ty        Tz       |T|    Osc. (a.u.) 
-----------------------------------------------------------------
   1 ->  2     0.6295   -0.0263   -0.1592    0.6498    0.0587
   1 ->  3    -0.0807   -1.7883   -0.0158    1.7902    0.5144
   1 ->  4     0.0026    0.0578    0.0001    0.0579    0.0008
   2 ->  3    -0.0194   -0.0354   -0.0026    0.0404    0.0000
   2 ->  4    -0.0310   -1.4578   -0.0218    1.4583    0.2159
   3 ->  4     0.4901   -0.0571   -0.1162    0.5069    0.0206

Singlet state velocity transition dipole moments:

 Transition      Px        Py        Pz       |P|    Osc. (a.u.) 
-----------------------------------------------------------------
   1 ->  2    -0.0950    0.0049    0.0279    0.0992    0.0314
   1 ->  3     0.0115    0.2980    0.0014    0.2982    0.2463
   1 ->  4    -0.0003   -0.0120   -0.0001    0.0120    0.0003
   2 ->  3     0.0008    0.0015    0.0001    0.0017    0.0001
   2 ->  4     0.0042    0.1889    0.0017    0.1889    0.1563
   3 ->  4    -0.0649    0.0033    0.0191    0.0677    0.0254

Singlet state magnetic transition dipole moments and rotational strengths:

 Transition      Lx        Ly        Lz        |L|    R(vel) (a.u.)
--------------------------------------------------------------------
   1 ->  2    -0.0098   -0.2529   -0.0060    0.2532   -0.0023
   1 ->  3    -0.0239    0.0155    0.0493    0.0570    0.0184
   1 ->  4     0.0010   -0.0006    0.0511    0.0511    0.0000
   2 ->  3    -0.0001   -0.0019    0.4864    0.4864    0.0022
   2 ->  4    -0.0155    0.0022   -0.0526    0.0549    0.0018
   3 ->  4    -0.0067   -0.1726   -0.0045    0.1728   -0.0018

Singlet state electric quadrupole moments (Cartesian):
Operator origin (a.u.):    -0.010443,    -0.001224,     0.001902 

 Root     Qxy        Qxz        Qyz        Qxx        Qyy        Qzz       R^2
--------------------------------------------------------------------------------------------
    1     0.0200    -0.2354    -0.5151   -28.5100   -16.3453   -26.9233   -71.7786
    2    -0.2455    -0.3067    -0.5397   -24.5798   -16.9347   -28.4780   -69.9925
    3    -0.0085    -0.6597    -0.4795   -31.5070   -14.1150   -26.8754   -72.4973
    4    -0.1376    -0.7518    -0.4962   -27.6658   -14.6447   -28.4289   -70.7394

Singlet state electric transition quadrupole moments (Cartesian):

 Transition     Qxy        Qxz        Qyz        Qxx        Qyy        Qzz       norm (a.u.)
--------------------------------------------------------------------------------------------
   1 ->  2    -0.0131    -0.1988     0.0050     0.2853    -0.0973    -0.1663     0.3978
   1 ->  3    -0.2332     0.0173     0.0138    -0.0242    -0.0072     0.0065     0.2357
   1 ->  4    -0.2086     0.0047    -0.0120    -0.0048    -0.0054     0.0086     0.2093
   2 ->  3     0.8966    -0.0069     0.0476    -0.0264    -0.0201     0.0153     0.8986
   2 ->  4    -0.2909     0.0020     0.0065    -0.0296     0.0046    -0.0002     0.2925
   3 ->  4    -0.0134    -0.1537     0.0039     0.3373    -0.0846    -0.1786     0.4203

Building Xtilde...

Building Z-vector RHS...

Solving CPSCF equations
Using DIIS solver

 Iter         Residual      
------  --------------------
    1      0.311081948238
    2      0.252006997119
    3      0.142156082235
    4      0.087968336858
    5      0.023246810210
    6      0.006023200780
    7      0.005485943388
    8      0.002713610957
    9      0.000886037349
   10      0.000281865333
   11      0.000105682791
   12      0.000051273070

CPSCF converged

Building X...

Building Xtilde...

Building Z-vector RHS...

Solving CPSCF equations
Using DIIS solver

 Iter         Residual      
------  --------------------
    1      0.355510712033
    2      0.376098596499
    3      0.102494411049
    4      0.054771706081
    5      0.022892356274
    6      0.008963426466
    7      0.002357868854
    8      0.000950176576
    9      0.000518995878
   10      0.000288253438
   11      0.000135871581
   12      0.000081296998

CPSCF converged

Building X...

Building Xtilde...

Building Z-vector RHS...

Solving CPSCF equations
Using DIIS solver

 Iter         Residual      
------  --------------------
    1      0.089356023846
    2      0.043079870302
    3      0.022000972762
    4      0.017969104380
    5      0.003251479100
    6      0.001839423848
    7      0.001029512437
    8      0.000727224305
    9      0.000332891484
   10      0.000096063447

CPSCF converged

Building X...

Lower state energy:      -262.3055070056
Upper state energy:      -262.2733574480
Energy difference:          0.0321495576
 Energy calculation finished, energy:  0.000000000E+00

Converting Cartesians to HDLC

Converting Cartesians to HDLC

Converting Cartesians to HDLC
 in dlf_makehessian...
Updating Hessian with the BFGS update, No    29
Testing convergence  in cycle   30
    Energy  0.0000E+00 Target: 1.0000E-06 converged?  yes
  Max step  2.2150E-01 Target: 1.8000E-03 converged?   no
  RMS step  8.1202E-02 Target: 1.2000E-03 converged?   no
  Max grad  3.2150E-02 Target: 4.5000E-04 converged?   no
  RMS grad  1.4067E-02 Target: 3.0000E-04 converged?   no

Converting HDLC to Cartesians
DFTD Energy:    -0.0759711 hartree

                      *** Start SCF Iterations ***

 Iter     DIIS Error       Energy change         Energy        Time(s)
------------------------------------------------------------------------
Initial temperature is 5000.000000
| Skip purify step
|    1     0.0970823309    -262.5170576344    -262.5170576344     0.05  
|    2     0.0324125673      +0.4505098465    -262.0665477879     0.05  
|    3     0.0252180257      -0.0058188745    -262.0723666624     0.05  
|    4     0.0124032457      -0.0060129330    -262.0783795954     0.04  
|    5     0.0054286791      -0.0013834121    -262.0797630075     0.04  
|    6     0.0020330204      -0.0003832786    -262.0801462861     0.04  
|    7     0.0010695710      -0.0000896128    -262.0802358989     0.04  
|    8     0.0006797555      -0.0000293694    -262.0802652683     0.04  
|    9     0.0002553283      -0.0000141389    -262.0802794071     0.05  
|   10     0.0000609698      -0.0000026865    -262.0802820937     0.03  
|   11     0.0000252449      -0.0000002370    -262.0802823306     0.03  
------------------------------------------------------------------------
FINAL ENERGY: -262.0802823306 a.u.
Fractional Occupation Entropy: 0.0000000000
Mermin Free Energy:            -262.0802823306
DISPERSION CONTRIBUTION TO ENERGY: -0.0759711042 a.u.
HOMO-LUMO GAP: 5.121 eV
CENTER OF MASS: {0.007324, 0.000411, -0.000293} ANGS
DIPOLE MOMENT: {-0.523174, -0.001152, 0.018111} (|D| = 0.523489) DEBYE

  Active Space Parameters
--------------------------------------------
Number of closed orbitals:              19
Number of active orbitals:               3
Number of virtual orbitals:             70
Number of molecular orbitals:           92
Number of basis functions:              98
Number of active electrons:              4
Number of alpha electrons:               2
Number of beta electrons:                2

  Orbital      Energy        Occupation
-----------------------------------------
     18       -0.474926        1.000000
     19       -0.456151        1.000000
     20       -0.301065        0.666667
     21       -0.283202        0.666667
     22       -0.095013        0.666667
     23        0.121605        0.000000
     24        0.187973        0.000000

  CAS Parameters
--------------------------------------------
Number of determinants:                  9
Number of singlet CSFs:                  6
Number of doublet CSFs:                  0
Number of triplet CSFs:                  3
Number of quartet CSFs:                  0
Number of quintet CSFs:                  0
Number of sextet CSFs:                   0
Number of septet CSFs:                   0
Number of singlet states:                4
Number of doublet states:                0
Number of triplet states:                0
Number of quartet states:                0
Number of quintet states:                0
Number of sextet states:                 0
Number of septet states:                 0
Using the hard-coded solver

Singlet state  1 energy:       -262.51381581104209

        0.99095325800005  X20 X21
       -0.12265730398608  X20 X22
       -0.04704995945248  X21 X22

Singlet state  2 energy:       -262.30579433735306

        0.70211826897917  B20 X21 A22
        0.70211826897917  A20 X21 B22
       -0.07314620410193  X20 B21 A22
       -0.07314620410193  X20 A21 B22
       -0.04761633724697  X21 X22
       -0.02727914954551  X20 X21

Singlet state  3 energy:       -262.27323912992966

       -0.70217022557378  X20 B21 A22
       -0.70217022557378  X20 A21 B22
       -0.07303060109110  B20 X21 A22
       -0.07303060109110  A20 X21 B22
       -0.03953927743930  B20 A21 X22
       -0.03953927743930  A20 B21 X22

Singlet state  4 energy:       -262.15344812009022

       -0.69692810757181  B20 A21 X22
       -0.69692810757181  A20 B21 X22
        0.13453863034124  X20 X22
       -0.08472428218483  X21 X22
        0.03976757928287  X20 B21 A22
        0.03976757928287  X20 A21 B22

  Root   Mult.   Total Energy (a.u.)   Ex. Energy (a.u.)     Ex. Energy (eV)     Ex. Energy (nm)
-------------------------------------------------------------------------------------------------
     1  singlet       -262.51381581
     2  singlet       -262.30579434          0.20802147          5.66055137        219.03205646
     3  singlet       -262.27323913          0.24057668          6.54642349        189.39230086
     4  singlet       -262.15344812          0.36036769          9.80610218        126.43578299

Singlet state dipole moments:

  Root       Dx         Dy         Dz         |D|  (Debye)
------------------------------------------------------------
     1     0.4496     0.0069     0.1817     0.4850
     2    -0.8547     0.0081    -0.1148     0.8624
     3     0.4498    -0.0160     0.1914     0.4891
     4    -0.9200    -0.0138    -0.0866     0.9242

Singlet state electronic transitions:

 Transition      Tx        Ty        Tz       |T|    Osc. (a.u.) 
-----------------------------------------------------------------
   1 ->  2    -0.6305   -0.0504    0.1561    0.6515    0.0589
   1 ->  3     0.0560   -1.7898    0.0096    1.7907    0.5143
   1 ->  4    -0.0003    0.0565    0.0008    0.0565    0.0008
   2 ->  3     0.0088   -0.0350    0.0036    0.0362    0.0000
   2 ->  4    -0.0000   -1.4590    0.0196    1.4591    0.2162
   3 ->  4    -0.4918   -0.0341    0.1136    0.5059    0.0204

Singlet state velocity transition dipole moments:

 Transition      Px        Py        Pz       |P|    Osc. (a.u.) 
-----------------------------------------------------------------
   1 ->  2     0.0952    0.0081   -0.0273    0.0993    0.0316
   1 ->  3    -0.0081    0.2980   -0.0008    0.2981    0.2463
   1 ->  4     0.0007   -0.0116   -0.0001    0.0116    0.0003
   2 ->  3    -0.0002    0.0014   -0.0001    0.0014    0.0000
   2 ->  4    -0.0003    0.1890   -0.0019    0.1890    0.1563
   3 ->  4     0.0650   -0.0001   -0.0186    0.0676    0.0254

Singlet state magnetic transition dipole moments and rotational strengths:

 Transition      Lx        Ly        Lz        |L|    R(vel) (a.u.)
--------------------------------------------------------------------
   1 ->  2     0.0016   -0.2534    0.0110    0.2536   -0.0105
   1 ->  3     0.0213   -0.0022   -0.0519    0.0562   -0.0032
   1 ->  4    -0.0007   -0.0010   -0.0509    0.0509    0.0000
   2 ->  3     0.0015    0.0000   -0.4915    0.4915    0.0013
   2 ->  4     0.0133   -0.0141    0.0515    0.0550   -0.0182
   3 ->  4     0.0007   -0.1726    0.0120    0.1730   -0.0013

Singlet state electric quadrupole moments (Cartesian):
Operator origin (a.u.):     0.013840,     0.000778,    -0.000553 

 Root     Qxy        Qxz        Qyz        Qxx        Qyy        Qzz       R^2
--------------------------------------------------------------------------------------------
    1    -0.4303    -0.5671     0.4196   -28.0465   -16.6198   -27.0119   -71.6782
    2    -0.3396    -0.6366     0.4362   -24.1347   -17.2033   -28.5668   -69.9048
    3    -0.3617    -1.0015     0.3935   -31.0227   -14.3791   -26.9720   -72.3737
    4    -0.3991    -1.0926     0.4025   -27.2038   -14.8997   -28.5261   -70.6296

Singlet state electric transition quadrupole moments (Cartesian):

 Transition     Qxy        Qxz        Qyz        Qxx        Qyy        Qzz       norm (a.u.)
--------------------------------------------------------------------------------------------
   1 ->  2     0.0108    -0.2017     0.0024     0.2818    -0.1010    -0.1646     0.3969
   1 ->  3     0.2315    -0.0131    -0.0074     0.0020    -0.0255     0.0053     0.2334
   1 ->  4     0.2121     0.0038     0.0120     0.0059    -0.0112     0.0061     0.2130
   2 ->  3    -0.9066    -0.0089    -0.0492    -0.1657     0.0470     0.0434     0.9252
   2 ->  4     0.2916    -0.0246    -0.0003     0.0224    -0.0300    -0.0058     0.2951
   3 ->  4    -0.0009    -0.1560     0.0017     0.3293    -0.0860    -0.1753     0.4134

Building Xtilde...

Building Z-vector RHS...

Solving CPSCF equations
Using DIIS solver

 Iter         Residual      
------  --------------------
    1      0.310209728240
    2      0.250627713710
    3      0.141817571399
    4      0.087706011518
    5      0.023199500495
    6      0.006086889834
    7      0.005511141143
    8      0.002521882897
    9      0.000611889418
   10      0.000184236070
   11      0.000074255556

CPSCF converged

Building X...

Building Xtilde...

Building Z-vector RHS...

Solving CPSCF equations
Using DIIS solver

 Iter         Residual      
------  --------------------
    1      0.355354633351
    2      0.375858414979
    3      0.102204073228
    4      0.054583733565
    5      0.022730887378
    6      0.008955941942
    7      0.002231602131
    8      0.000837730308
    9      0.000412214399
   10      0.000184354397
   11      0.000121666825
   12      0.000067878822

CPSCF converged

Building X...

Building Xtilde...

Building Z-vector RHS...

Solving CPSCF equations
Using DIIS solver

 Iter         Residual      
------  --------------------
    1      0.090428849614
    2      0.041945828949
    3      0.017815928572
    4      0.008402838567
    5      0.004791862348
    6      0.002250036516
    7      0.001102467796
    8      0.000780741123
    9      0.000366706854
   10      0.000162275761
   11      0.000064558633

CPSCF converged

Building X...

Lower state energy:      -262.3057943374
Upper state energy:      -262.2732391299
Energy difference:          0.0325552074
 Energy calculation finished, energy:  0.000000000E+00

Converting Cartesians to HDLC

Converting Cartesians to HDLC

Converting Cartesians to HDLC
 in dlf_makehessian...
Updating Hessian with the BFGS update, No    30
Testing convergence  in cycle   31
    Energy  0.0000E+00 Target: 1.0000E-06 converged?  yes
  Max step  2.1041E-01 Target: 1.8000E-03 converged?   no
  RMS step  8.0475E-02 Target: 1.2000E-03 converged?   no
  Max grad  3.2555E-02 Target: 4.5000E-04 converged?   no
  RMS grad  1.3390E-02 Target: 3.0000E-04 converged?   no

Converting HDLC to Cartesians
DFTD Energy:    -0.0759534 hartree

                      *** Start SCF Iterations ***

 Iter     DIIS Error       Energy change         Energy        Time(s)
------------------------------------------------------------------------
Initial temperature is 5000.000000
| Skip purify step
|    1     0.0968627734    -262.5158809424    -262.5158809424     0.05  
|    2     0.0336044041      +0.4492974283    -262.0665835141     0.05  
|    3     0.0252460520      -0.0058633149    -262.0724468290     0.05  
|    4     0.0128913813      -0.0059435426    -262.0783903717     0.04  
|    5     0.0054542158      -0.0013999144    -262.0797902861     0.04  
|    6     0.0020836614      -0.0003849826    -262.0801752687     0.04  
|    7     0.0011018722      -0.0000889134    -262.0802641821     0.04  
|    8     0.0006987006      -0.0000290247    -262.0802932068     0.04  
|    9     0.0002592000      -0.0000136112    -262.0803068180     0.05  
|   10     0.0000630811      -0.0000023289    -262.0803091469     0.03  
|   11     0.0000242557      -0.0000001464    -262.0803092934     0.03  
------------------------------------------------------------------------
FINAL ENERGY: -262.0803092934 a.u.
Fractional Occupation Entropy: 0.0000000000
Mermin Free Energy:            -262.0803092934
DISPERSION CONTRIBUTION TO ENERGY: -0.0759534120 a.u.
HOMO-LUMO GAP: 5.128 eV
CENTER OF MASS: {-0.005807, -0.000530, 0.001493} ANGS
DIPOLE MOMENT: {0.533803, -0.005415, -0.029442} (|D| = 0.534642) DEBYE

  Active Space Parameters
--------------------------------------------
Number of closed orbitals:              19
Number of active orbitals:               3
Number of virtual orbitals:             70
Number of molecular orbitals:           92
Number of basis functions:              98
Number of active electrons:              4
Number of alpha electrons:               2
Number of beta electrons:                2

  Orbital      Energy        Occupation
-----------------------------------------
     18       -0.474728        1.000000
     19       -0.456684        1.000000
     20       -0.301811        0.666667
     21       -0.283736        0.666667
     22       -0.095284        0.666667
     23        0.122008        0.000000
     24        0.188057        0.000000

  CAS Parameters
--------------------------------------------
Number of determinants:                  9
Number of singlet CSFs:                  6
Number of doublet CSFs:                  0
Number of triplet CSFs:                  3
Number of quartet CSFs:                  0
Number of quintet CSFs:                  0
Number of sextet CSFs:                   0
Number of septet CSFs:                   0
Number of singlet states:                4
Number of doublet states:                0
Number of triplet states:                0
Number of quartet states:                0
Number of quintet states:                0
Number of sextet states:                 0
Number of septet states:                 0
Using the hard-coded solver

Singlet state  1 energy:       -262.51432694213861

        0.99091897736127  X20 X21
       -0.12321847302625  X20 X22
       -0.04631409120263  X21 X22

Singlet state  2 energy:       -262.30622732296467

        0.70376516328034  B20 X21 A22
        0.70376516328034  A20 X21 B22
       -0.05485373070338  X20 B21 A22
       -0.05485373070338  X20 A21 B22
       -0.04837021130389  X21 X22
       -0.02731593774179  X20 X21

Singlet state  3 energy:       -262.27307828958106

       -0.70372924238905  X20 B21 A22
       -0.70372924238905  X20 A21 B22
       -0.05479104320948  B20 X21 A22
       -0.05479104320948  A20 X21 B22
       -0.04161101706629  B20 A21 X22
       -0.04161101706629  A20 B21 X22

Singlet state  4 energy:       -262.15347179282696

       -0.69920996183724  B20 A21 X22
       -0.69920996183724  A20 B21 X22
        0.11839878110896  X20 X22
       -0.06795991023958  X21 X22
        0.04184179695984  X20 B21 A22
        0.04184179695984  X20 A21 B22

  Root   Mult.   Total Energy (a.u.)   Ex. Energy (a.u.)     Ex. Energy (eV)     Ex. Energy (nm)
-------------------------------------------------------------------------------------------------
     1  singlet       -262.51432694
     2  singlet       -262.30622732          0.20809962          5.66267782        218.94980563
     3  singlet       -262.27307829          0.24124865          6.56470876        188.86476955
     4  singlet       -262.15347179          0.36085515          9.81936659        126.26498820

Singlet state dipole moments:

  Root       Dx         Dy         Dz         |D|  (Debye)
------------------------------------------------------------
     1    -0.4677    -0.0139    -0.1914     0.5056
     2     0.8791    -0.0370     0.1104     0.8868
     3    -0.4620    -0.0221    -0.2091     0.5076
     4     0.9335     0.0344     0.0771     0.9373

Singlet state electronic transitions:

 Transition      Tx        Ty        Tz       |T|    Osc. (a.u.) 
-----------------------------------------------------------------
   1 ->  2     0.6245   -0.0260   -0.1602    0.6452    0.0578
   1 ->  3    -0.0794   -1.7910   -0.0154    1.7928    0.5170
   1 ->  4     0.0027    0.0597    0.0001    0.0597    0.0009
   2 ->  3    -0.0188   -0.0362   -0.0026    0.0409    0.0000
   2 ->  4    -0.0307   -1.4601   -0.0214    1.4606    0.2172
   3 ->  4     0.4874   -0.0566   -0.1167    0.5044    0.0203

Singlet state velocity transition dipole moments:

 Transition      Px        Py        Pz       |P|    Osc. (a.u.) 
-----------------------------------------------------------------
   1 ->  2    -0.0941    0.0048    0.0281    0.0983    0.0310
   1 ->  3     0.0114    0.2990    0.0013    0.2992    0.2474
   1 ->  4    -0.0004   -0.0124   -0.0000    0.0124    0.0003
   2 ->  3     0.0007    0.0016    0.0002    0.0018    0.0001
   2 ->  4     0.0041    0.1895    0.0017    0.1895    0.1568
   3 ->  4    -0.0642    0.0032    0.0192    0.0671    0.0251

Singlet state magnetic transition dipole moments and rotational strengths:

 Transition      Lx        Ly        Lz        |L|    R(vel) (a.u.)
--------------------------------------------------------------------
   1 ->  2    -0.0088   -0.2583   -0.0056    0.2585   -0.0027
   1 ->  3    -0.0242    0.0151    0.0486    0.0564    0.0179
   1 ->  4     0.0010   -0.0007    0.0508    0.0508    0.0000
   2 ->  3    -0.0001   -0.0018    0.4825    0.4825    0.0022
   2 ->  4    -0.0156    0.0018   -0.0539    0.0561    0.0013
   3 ->  4    -0.0060   -0.1763   -0.0037    0.1765   -0.0021

Singlet state electric quadrupole moments (Cartesian):
Operator origin (a.u.):    -0.010974,    -0.001001,     0.002821 

 Root     Qxy        Qxz        Qyz        Qxx        Qyy        Qzz       R^2
--------------------------------------------------------------------------------------------
    1     0.0310    -0.1410    -0.5051   -28.3868   -16.5026   -26.9015   -71.7909
    2    -0.2286    -0.2080    -0.5292   -24.4574   -17.0943   -28.4565   -70.0082
    3     0.0023    -0.5632    -0.4703   -31.3765   -14.2776   -26.8525   -72.5066
    4    -0.1241    -0.6506    -0.4867   -27.5381   -14.8091   -28.4055   -70.7527

Singlet state electric transition quadrupole moments (Cartesian):

 Transition     Qxy        Qxz        Qyz        Qxx        Qyy        Qzz       norm (a.u.)
--------------------------------------------------------------------------------------------
   1 ->  2    -0.0131    -0.2022     0.0046     0.2903    -0.0971    -0.1698     0.4045
   1 ->  3    -0.2383     0.0173     0.0136    -0.0239    -0.0070     0.0061     0.2407
   1 ->  4    -0.2063     0.0045    -0.0117    -0.0043    -0.0055     0.0084     0.2069
   2 ->  3     0.8893    -0.0069     0.0464    -0.0274    -0.0190     0.0152     0.8913
   2 ->  4    -0.2960     0.0023     0.0063    -0.0267     0.0030    -0.0007     0.2973
   3 ->  4    -0.0147    -0.1562     0.0035     0.3456    -0.0850    -0.1831     0.4299

Building Xtilde...

Building Z-vector RHS...

Solving CPSCF equations
Using DIIS solver

 Iter         Residual      
------  --------------------
    1      0.310306503183
    2      0.250449075796
    3      0.141556094935
    4      0.088330432647
    5      0.022961771339
    6      0.005906931323
    7      0.005356129233
    8      0.002640027964
    9      0.000855522238
   10      0.000280100155
   11      0.000106442536
   12      0.000052082300

CPSCF converged

Building X...

Building Xtilde...

Building Z-vector RHS...

Solving CPSCF equations
Using DIIS solver

 Iter         Residual      
------  --------------------
    1      0.356449648037
    2      0.380400577571
    3      0.102004111184
    4      0.055123293533
    5      0.023034625954
    6      0.008915186304
    7      0.002391738159
    8      0.000953743520
    9      0.000522503467
   10      0.000289640768
   11      0.000136390646
   12      0.000081119618

CPSCF converged

Building X...

Building Xtilde...

Building Z-vector RHS...

Solving CPSCF equations
Using DIIS solver

 Iter         Residual      
------  --------------------
    1      0.089010045134
    2      0.042768844774
    3      0.021719136062
    4      0.017883195304
    5      0.003271977632
    6      0.001868276221
    7      0.001034224929
    8      0.000731993610
    9      0.000336644085
   10      0.000097463999

CPSCF converged

Building X...

Lower state energy:      -262.3062273230
Upper state energy:      -262.2730782896
Energy difference:          0.0331490334
 Energy calculation finished, energy:  0.000000000E+00

Converting Cartesians to HDLC

Converting Cartesians to HDLC

Converting Cartesians to HDLC
 in dlf_makehessian...
Updating Hessian with the BFGS update, No    31
Testing convergence  in cycle   32
    Energy  0.0000E+00 Target: 1.0000E-06 converged?  yes
  Max step  2.0959E-01 Target: 1.8000E-03 converged?   no
  RMS step  8.0826E-02 Target: 1.2000E-03 converged?   no
  Max grad  3.3149E-02 Target: 4.5000E-04 converged?   no
  RMS grad  1.4230E-02 Target: 3.0000E-04 converged?   no

Converting HDLC to Cartesians
DFTD Energy:    -0.0759750 hartree

                      *** Start SCF Iterations ***

 Iter     DIIS Error       Energy change         Energy        Time(s)
------------------------------------------------------------------------
Initial temperature is 5000.000000
| Skip purify step
|    1     0.0984893151    -262.5174992158    -262.5174992158     0.05  
|    2     0.0329463741      +0.4509118491    -262.0665873667     0.05  
|    3     0.0254607376      -0.0057415910    -262.0723289577     0.05  
|    4     0.0124162105      -0.0061152974    -262.0784442551     0.04  
|    5     0.0054832786      -0.0013869150    -262.0798311701     0.04  
|    6     0.0020691401      -0.0003846949    -262.0802158649     0.04  
|    7     0.0010865662      -0.0000904100    -262.0803062750     0.04  
|    8     0.0006889475      -0.0000297707    -262.0803360456     0.04  
|    9     0.0002535068      -0.0000143813    -262.0803504270     0.05  
|   10     0.0000577413      -0.0000026551    -262.0803530820     0.03  
|   11     0.0000246654      -0.0000002173    -262.0803532993     0.03  
------------------------------------------------------------------------
FINAL ENERGY: -262.0803532993 a.u.
Fractional Occupation Entropy: 0.0000000000
Mermin Free Energy:            -262.0803532993
DISPERSION CONTRIBUTION TO ENERGY: -0.0759749963 a.u.
HOMO-LUMO GAP: 5.130 eV
CENTER OF MASS: {0.007184, 0.000522, -0.000745} ANGS
DIPOLE MOMENT: {-0.534505, -0.002079, 0.022046} (|D| = 0.534963) DEBYE

  Active Space Parameters
--------------------------------------------
Number of closed orbitals:              19
Number of active orbitals:               3
Number of virtual orbitals:             70
Number of molecular orbitals:           92
Number of basis functions:              98
Number of active electrons:              4
Number of alpha electrons:               2
Number of beta electrons:                2

  Orbital      Energy        Occupation
-----------------------------------------
     18       -0.474781        1.000000
     19       -0.455923        1.000000
     20       -0.300799        0.666667
     21       -0.283331        0.666667
     22       -0.094825        0.666667
     23        0.121569        0.000000
     24        0.188038        0.000000

  CAS Parameters
--------------------------------------------
Number of determinants:                  9
Number of singlet CSFs:                  6
Number of doublet CSFs:                  0
Number of triplet CSFs:                  3
Number of quartet CSFs:                  0
Number of quintet CSFs:                  0
Number of sextet CSFs:                   0
Number of septet CSFs:                   0
Number of singlet states:                4
Number of doublet states:                0
Number of triplet states:                0
Number of quartet states:                0
Number of quintet states:                0
Number of sextet states:                 0
Number of septet states:                 0
Using the hard-coded solver

Singlet state  1 energy:       -262.51401793140866

        0.99095714611124  X20 X21
       -0.12263281303161  X20 X22
       -0.04677853160034  X21 X22

Singlet state  2 energy:       -262.30641489960419

        0.70198573199803  B20 X21 A22
        0.70198573199803  A20 X21 B22
       -0.07424025345988  X20 B21 A22
       -0.07424025345988  X20 A21 B22
       -0.04783812675911  X21 X22
       -0.02762789366162  X20 X21

Singlet state  3 energy:       -262.27299261577383

       -0.70202345033209  X20 B21 A22
       -0.70202345033209  X20 A21 B22
       -0.07412209644615  B20 X21 A22
       -0.07412209644615  A20 X21 B22
       -0.04006206400912  B20 A21 X22
       -0.04006206400912  A20 B21 X22

Singlet state  4 energy:       -262.15358231340605

       -0.69653666839579  B20 A21 X22
       -0.69653666839579  A20 B21 X22
        0.13678653582883  X20 X22
       -0.08700659432107  X21 X22
        0.04031802218990  X20 B21 A22
        0.04031802218990  X20 A21 B22

  Root   Mult.   Total Energy (a.u.)   Ex. Energy (a.u.)     Ex. Energy (eV)     Ex. Energy (nm)
-------------------------------------------------------------------------------------------------
     1  singlet       -262.51401793
     2  singlet       -262.30641490          0.20760303          5.64916499        219.47353453
     3  singlet       -262.27299262          0.24102532          6.55863145        189.03977389
     4  singlet       -262.15358231          0.36043562          9.80795057        126.41195513

Singlet state dipole moments:

  Root       Dx         Dy         Dz         |D|  (Debye)
------------------------------------------------------------
     1     0.4583     0.0044     0.1864     0.4948
     2    -0.8744     0.0043    -0.1131     0.8817
     3     0.4560    -0.0175     0.1974     0.4972
     4    -0.9407    -0.0127    -0.0835     0.9445

Singlet state electronic transitions:

 Transition      Tx        Ty        Tz       |T|    Osc. (a.u.) 
-----------------------------------------------------------------
   1 ->  2    -0.6257   -0.0499    0.1573    0.6471    0.0579
   1 ->  3     0.0563   -1.7922    0.0099    1.7931    0.5166
   1 ->  4    -0.0003    0.0572    0.0008    0.0572    0.0008
   2 ->  3     0.0093   -0.0350    0.0035    0.0364    0.0000
   2 ->  4     0.0007   -1.4609    0.0199    1.4610    0.2175
   3 ->  4    -0.4887   -0.0336    0.1144    0.5030    0.0201

Singlet state velocity transition dipole moments:

 Transition      Px        Py        Pz       |P|    Osc. (a.u.) 
-----------------------------------------------------------------
   1 ->  2     0.0943    0.0080   -0.0275    0.0986    0.0312
   1 ->  3    -0.0082    0.2989   -0.0009    0.2990    0.2473
   1 ->  4     0.0007   -0.0118   -0.0001    0.0118    0.0003
   2 ->  3    -0.0002    0.0014   -0.0001    0.0014    0.0000
   2 ->  4    -0.0004    0.1895   -0.0019    0.1896    0.1567
   3 ->  4     0.0645   -0.0002   -0.0187    0.0671    0.0251

Singlet state magnetic transition dipole moments and rotational strengths:

 Transition      Lx        Ly        Lz        |L|    R(vel) (a.u.)
--------------------------------------------------------------------
   1 ->  2     0.0016   -0.2572    0.0112    0.2574   -0.0106
   1 ->  3     0.0218   -0.0020   -0.0518    0.0563   -0.0030
   1 ->  4    -0.0007   -0.0011   -0.0507    0.0507    0.0000
   2 ->  3     0.0014   -0.0002   -0.4880    0.4880    0.0013
   2 ->  4     0.0137   -0.0142    0.0518    0.0555   -0.0183
   3 ->  4     0.0007   -0.1753    0.0121    0.1757   -0.0013

Singlet state electric quadrupole moments (Cartesian):
Operator origin (a.u.):     0.013576,     0.000987,    -0.001408 

 Root     Qxy        Qxz        Qyz        Qxx        Qyy        Qzz       R^2
--------------------------------------------------------------------------------------------
    1    -0.4132    -0.4901     0.4242   -27.9403   -16.7402   -26.9917   -71.6721
    2    -0.3212    -0.5564     0.4412   -24.0284   -17.3255   -28.5475   -69.9014
    3    -0.3456    -0.9221     0.3981   -30.9106   -14.5044   -26.9506   -72.3656
    4    -0.3809    -1.0098     0.4076   -27.0922   -15.0268   -28.5053   -70.6243

Singlet state electric transition quadrupole moments (Cartesian):

 Transition     Qxy        Qxz        Qyz        Qxx        Qyy        Qzz       norm (a.u.)
--------------------------------------------------------------------------------------------
   1 ->  2     0.0104    -0.2046     0.0024     0.2818    -0.0984    -0.1664     0.3985
   1 ->  3     0.2361    -0.0130    -0.0064     0.0006    -0.0241     0.0059     0.2378
   1 ->  4     0.2100     0.0037     0.0118     0.0057    -0.0110     0.0061     0.2108
   2 ->  3    -0.9002    -0.0087    -0.0483    -0.1638     0.0467     0.0430     0.9185
   2 ->  4     0.2955    -0.0248     0.0004     0.0205    -0.0282    -0.0054     0.2987
   3 ->  4    -0.0013    -0.1580     0.0017     0.3312    -0.0843    -0.1775     0.4163

Building Xtilde...

Building Z-vector RHS...

Solving CPSCF equations
Using DIIS solver

 Iter         Residual      
------  --------------------
    1      0.309872509204
    2      0.250115322375
    3      0.141780911471
    4      0.088191491809
    5      0.022976045575
    6      0.005987556316
    7      0.005411559642
    8      0.002475012183
    9      0.000602163906
   10      0.000182941270
   11      0.000073166569

CPSCF converged

Building X...

Building Xtilde...

Building Z-vector RHS...

Solving CPSCF equations
Using DIIS solver

 Iter         Residual      
------  --------------------
    1      0.356052344073
    2      0.379309242833
    3      0.101783587065
    4      0.054931597537
    5      0.022879324676
    6      0.008929028256
    7      0.002230273003
    8      0.000832932583
    9      0.000411301389
   10      0.000191237673
   11      0.000123978774
   12      0.000070549229

CPSCF converged

Building X...

Building Xtilde...

Building Z-vector RHS...

Solving CPSCF equations
Using DIIS solver

 Iter         Residual      
------  --------------------
    1      0.090083447882
    2      0.041801380537
    3      0.017886731423
    4      0.009229735172
    5      0.004556693557
    6      0.002227359903
    7      0.001108722223
    8      0.000783704833
    9      0.000370104683
   10      0.000164163922
   11      0.000065807224

CPSCF converged

Building X...

Lower state energy:      -262.3064148996
Upper state energy:      -262.2729926158
Energy difference:          0.0334222838
 Energy calculation finished, energy:  0.000000000E+00

Converting Cartesians to HDLC

Converting Cartesians to HDLC

Converting Cartesians to HDLC
 in dlf_makehessian...
Updating Hessian with the BFGS update, No    32
Testing convergence  in cycle   33
    Energy  0.0000E+00 Target: 1.0000E-06 converged?  yes
  Max step  2.0235E-01 Target: 1.8000E-03 converged?   no
  RMS step  8.0219E-02 Target: 1.2000E-03 converged?   no
  Max grad  3.3422E-02 Target: 4.5000E-04 converged?   no
  RMS grad  1.3537E-02 Target: 3.0000E-04 converged?   no

Converting HDLC to Cartesians
DFTD Energy:    -0.0759554 hartree

                      *** Start SCF Iterations ***

 Iter     DIIS Error       Energy change         Energy        Time(s)
------------------------------------------------------------------------
Initial temperature is 5000.000000
| Skip purify step
|    1     0.0980979185    -262.5158393316    -262.5158393316     0.05  
|    2     0.0338520891      +0.4492390969    -262.0666002347     0.05  
|    3     0.0255216850      -0.0058015624    -262.0724017971     0.05  
|    4     0.0129330245      -0.0060645430    -262.0784663401     0.04  
|    5     0.0054996456      -0.0014030118    -262.0798693519     0.04  
|    6     0.0021191566      -0.0003874608    -262.0802568126     0.04  
|    7     0.0011195525      -0.0000901521    -262.0803469648     0.04  
|    8     0.0007069073      -0.0000296298    -262.0803765946     0.04  
|    9     0.0002584465      -0.0000138914    -262.0803904860     0.05  
|   10     0.0000615957      -0.0000023229    -262.0803928088     0.03  
|   11     0.0000234309      -0.0000001424    -262.0803929512     0.03  
------------------------------------------------------------------------
FINAL ENERGY: -262.0803929512 a.u.
Fractional Occupation Entropy: 0.0000000000
Mermin Free Energy:            -262.0803929512
DISPERSION CONTRIBUTION TO ENERGY: -0.0759553745 a.u.
HOMO-LUMO GAP: 5.136 eV
CENTER OF MASS: {-0.006015, -0.000444, 0.002003} ANGS
DIPOLE MOMENT: {0.542760, -0.010359, -0.034525} (|D| = 0.543956) DEBYE

  Active Space Parameters
--------------------------------------------
Number of closed orbitals:              19
Number of active orbitals:               3
Number of virtual orbitals:             70
Number of molecular orbitals:           92
Number of basis functions:              98
Number of active electrons:              4
Number of alpha electrons:               2
Number of beta electrons:                2

  Orbital      Energy        Occupation
-----------------------------------------
     18       -0.474573        1.000000
     19       -0.456494        1.000000
     20       -0.301562        0.666667
     21       -0.283873        0.666667
     22       -0.095147        0.666667
     23        0.121976        0.000000
     24        0.188111        0.000000

  CAS Parameters
--------------------------------------------
Number of determinants:                  9
Number of singlet CSFs:                  6
Number of doublet CSFs:                  0
Number of triplet CSFs:                  3
Number of quartet CSFs:                  0
Number of quintet CSFs:                  0
Number of sextet CSFs:                   0
Number of septet CSFs:                   0
Number of singlet states:                4
Number of doublet states:                0
Number of triplet states:                0
Number of quartet states:                0
Number of quintet states:                0
Number of sextet states:                 0
Number of septet states:                 0
Using the hard-coded solver

Singlet state  1 energy:       -262.51451093485906

        0.99092535237569  X20 X21
       -0.12318363111005  X20 X22
       -0.04609439923362  X21 X22

Singlet state  2 energy:       -262.30681740942907

        0.70370331043784  B20 X21 A22
        0.70370331043784  A20 X21 B22
       -0.05532375536430  X20 B21 A22
       -0.05532375536430  X20 A21 B22
       -0.04879687238472  X21 X22
       -0.02758161873687  X20 X21

Singlet state  3 energy:       -262.27286656837236

       -0.70363511926148  X20 B21 A22
       -0.70363511926148  X20 A21 B22
       -0.05526037415096  B20 X21 A22
       -0.05526037415096  A20 X21 B22
       -0.04259068995508  B20 A21 X22
       -0.04259068995508  A20 B21 X22

Singlet state  4 energy:       -262.15364959131131

       -0.69901527433493  B20 A21 X22
       -0.69901527433493  A20 B21 X22
        0.11915899939692  X20 X22
       -0.06943291503525  X21 X22
        0.04279117202420  X20 B21 A22
        0.04279117202420  X20 A21 B22

  Root   Mult.   Total Energy (a.u.)   Ex. Energy (a.u.)     Ex. Energy (eV)     Ex. Energy (nm)
-------------------------------------------------------------------------------------------------
     1  singlet       -262.51451093
     2  singlet       -262.30681741          0.20769353          5.65162744        219.37790827
     3  singlet       -262.27286657          0.24164437          6.57547668        188.55548686
     4  singlet       -262.15364959          0.36086134          9.81953515        126.26282084

Singlet state dipole moments:

  Root       Dx         Dy         Dz         |D|  (Debye)
------------------------------------------------------------
     1    -0.4736    -0.0128    -0.1970     0.5131
     2     0.8998    -0.0337     0.1085     0.9069
     3    -0.4696    -0.0194    -0.2172     0.5177
     4     0.9479     0.0239     0.0730     0.9510

Singlet state electronic transitions:

 Transition      Tx        Ty        Tz       |T|    Osc. (a.u.) 
-----------------------------------------------------------------
   1 ->  2     0.6203   -0.0255   -0.1611    0.6414    0.0570
   1 ->  3    -0.0778   -1.7932   -0.0151    1.7949    0.5190
   1 ->  4     0.0028    0.0614    0.0000    0.0615    0.0009
   2 ->  3    -0.0184   -0.0369   -0.0026    0.0413    0.0000
   2 ->  4    -0.0302   -1.4619   -0.0210    1.4624    0.2184
   3 ->  4     0.4853   -0.0559   -0.1173    0.5024    0.0201

Singlet state velocity transition dipole moments:

 Transition      Px        Py        Pz       |P|    Osc. (a.u.) 
-----------------------------------------------------------------
   1 ->  2    -0.0933    0.0047    0.0283    0.0976    0.0306
   1 ->  3     0.0112    0.2998    0.0013    0.3000    0.2483
   1 ->  4    -0.0004   -0.0128   -0.0000    0.0128    0.0003
   2 ->  3     0.0007    0.0017    0.0002    0.0019    0.0001
   2 ->  4     0.0041    0.1900    0.0017    0.1901    0.1572
   3 ->  4    -0.0637    0.0031    0.0193    0.0667    0.0249

Singlet state magnetic transition dipole moments and rotational strengths:

 Transition      Lx        Ly        Lz        |L|    R(vel) (a.u.)
--------------------------------------------------------------------
   1 ->  2    -0.0082   -0.2629   -0.0052    0.2631   -0.0030
   1 ->  3    -0.0244    0.0148    0.0477    0.0556    0.0175
   1 ->  4     0.0011   -0.0008    0.0505    0.0505    0.0000
   2 ->  3    -0.0001   -0.0018    0.4790    0.4790    0.0023
   2 ->  4    -0.0157    0.0016   -0.0552    0.0574    0.0009
   3 ->  4    -0.0056   -0.1795   -0.0031    0.1796   -0.0022

Singlet state electric quadrupole moments (Cartesian):
Operator origin (a.u.):    -0.011367,    -0.000840,     0.003785 

 Root     Qxy        Qxz        Qyz        Qxx        Qyy        Qzz       R^2
--------------------------------------------------------------------------------------------
    1     0.0372    -0.0548    -0.4950   -28.2994   -16.6233   -26.8809   -71.8035
    2    -0.2166    -0.1181    -0.5185   -24.3703   -17.2167   -28.4360   -70.0230
    3     0.0086    -0.4749    -0.4609   -31.2841   -14.4027   -26.8308   -72.5176
    4    -0.1153    -0.5582    -0.4769   -27.4478   -14.9355   -28.3832   -70.7665

Singlet state electric transition quadrupole moments (Cartesian):

 Transition     Qxy        Qxz        Qyz        Qxx        Qyy        Qzz       norm (a.u.)
--------------------------------------------------------------------------------------------
   1 ->  2    -0.0132    -0.2049     0.0043     0.2947    -0.0964    -0.1729     0.4101
   1 ->  3    -0.2427     0.0173     0.0133    -0.0236    -0.0068     0.0058     0.2450
   1 ->  4    -0.2041     0.0043    -0.0114    -0.0039    -0.0056     0.0082     0.2048
   2 ->  3     0.8826    -0.0069     0.0456    -0.0278    -0.0180     0.0151     0.8845
   2 ->  4    -0.3002     0.0026     0.0061    -0.0246     0.0018    -0.0010     0.3013
   3 ->  4    -0.0157    -0.1582     0.0032     0.3530    -0.0850    -0.1871     0.4384

Building Xtilde...

Building Z-vector RHS...

Solving CPSCF equations
Using DIIS solver

 Iter         Residual      
------  --------------------
    1      0.309579914614
    2      0.248998132652
    3      0.140904075793
    4      0.088543020133
    5      0.022715972199
    6      0.005812225532
    7      0.005241609613
    8      0.002581992643
    9      0.000831531201
   10      0.000278759336
   11      0.000106880776
   12      0.000052500693

CPSCF converged

Building X...

Building Xtilde...

Building Z-vector RHS...

Solving CPSCF equations
Using DIIS solver

 Iter         Residual      
------  --------------------
    1      0.357273089649
    2      0.383965851528
    3      0.101596253958
    4      0.055400454524
    5      0.023134139458
    6      0.008868763919
    7      0.002411476635
    8      0.000953407448
    9      0.000522407182
   10      0.000288955180
   11      0.000136153462
   12      0.000080483158

CPSCF converged

Building X...

Building Xtilde...

Building Z-vector RHS...

Solving CPSCF equations
Using DIIS solver

 Iter         Residual      
------  --------------------
    1      0.088705206102
    2      0.042510677524
    3      0.021503509221
    4      0.017793507555
    5      0.003288919445
    6      0.001892623348
    7      0.001036821142
    8      0.000735203281
    9      0.000339429724
   10      0.000098165473

CPSCF converged

Building X...

Lower state energy:      -262.3068174094
Upper state energy:      -262.2728665684
Energy difference:          0.0339508411
 Energy calculation finished, energy:  0.000000000E+00

Converting Cartesians to HDLC

Converting Cartesians to HDLC

Converting Cartesians to HDLC
 in dlf_makehessian...
Updating Hessian with the BFGS update, No    33
Testing convergence  in cycle   34
    Energy  0.0000E+00 Target: 1.0000E-06 converged?  yes
  Max step  2.0426E-01 Target: 1.8000E-03 converged?   no
  RMS step  8.0257E-02 Target: 1.2000E-03 converged?   no
  Max grad  3.3951E-02 Target: 4.5000E-04 converged?   no
  RMS grad  1.4333E-02 Target: 3.0000E-04 converged?   no

Converting HDLC to Cartesians
DFTD Energy:    -0.0759779 hartree

                      *** Start SCF Iterations ***

 Iter     DIIS Error       Energy change         Energy        Time(s)
------------------------------------------------------------------------
Initial temperature is 5000.000000
| Skip purify step
|    1     0.0996097569    -262.5178404803    -262.5178404803     0.05  
|    2     0.0331662313      +0.4512364891    -262.0666039912     0.05  
|    3     0.0256817347      -0.0056807449    -262.0722847361     0.05  
|    4     0.0124313833      -0.0062094615    -262.0784941976     0.04  
|    5     0.0054962570      -0.0013898669    -262.0798840646     0.04  
|    6     0.0020997062      -0.0003860722    -262.0802701367     0.04  
|    7     0.0011012331      -0.0000911187    -262.0803612554     0.04  
|    8     0.0006968627      -0.0000301124    -262.0803913679     0.04  
|    9     0.0002523235      -0.0000145821    -262.0804059500     0.05  
|   10     0.0000553428      -0.0000026268    -262.0804085768     0.03  
|   11     0.0000239762      -0.0000002030    -262.0804087798     0.03  
------------------------------------------------------------------------
FINAL ENERGY: -262.0804087798 a.u.
Fractional Occupation Entropy: 0.0000000000
Mermin Free Energy:            -262.0804087798
DISPERSION CONTRIBUTION TO ENERGY: -0.0759779468 a.u.
HOMO-LUMO GAP: 5.137 eV
CENTER OF MASS: {0.007083, 0.000602, -0.001181} ANGS
DIPOLE MOMENT: {-0.543678, -0.002580, 0.025873} (|D| = 0.544300) DEBYE

  Active Space Parameters
--------------------------------------------
Number of closed orbitals:              19
Number of active orbitals:               3
Number of virtual orbitals:             70
Number of molecular orbitals:           92
Number of basis functions:              98
Number of active electrons:              4
Number of alpha electrons:               2
Number of beta electrons:                2

  Orbital      Energy        Occupation
-----------------------------------------
     18       -0.474658        1.000000
     19       -0.455762        1.000000
     20       -0.300610        0.666667
     21       -0.283451        0.666667
     22       -0.094685        0.666667
     23        0.121552        0.000000
     24        0.188085        0.000000

  CAS Parameters
--------------------------------------------
Number of determinants:                  9
Number of singlet CSFs:                  6
Number of doublet CSFs:                  0
Number of triplet CSFs:                  3
Number of quartet CSFs:                  0
Number of quintet CSFs:                  0
Number of sextet CSFs:                   0
Number of septet CSFs:                   0
Number of singlet states:                4
Number of doublet states:                0
Number of triplet states:                0
Number of quartet states:                0
Number of quintet states:                0
Number of sextet states:                 0
Number of septet states:                 0
Using the hard-coded solver

Singlet state  1 energy:       -262.51419310793534

        0.99096141704948  X20 X21
       -0.12261226163806  X20 X22
       -0.04654397879845  X21 X22

Singlet state  2 energy:       -262.30692067116848

        0.70189452791170  B20 X21 A22
        0.70189452791170  A20 X21 B22
       -0.07496701436901  X20 B21 A22
       -0.07496701436901  X20 A21 B22
       -0.04800903761152  X21 X22
       -0.02788814524672  X20 X21

Singlet state  3 energy:       -262.27280013463525

       -0.70191722431837  X20 B21 A22
       -0.70191722431837  X20 A21 B22
       -0.07484645579206  B20 X21 A22
       -0.07484645579206  A20 X21 B22
       -0.04053183675421  B20 A21 X22
       -0.04053183675421  A20 B21 X22

Singlet state  4 energy:       -262.15369013643635

       -0.69624943504368  B20 A21 X22
       -0.69624943504368  A20 B21 X22
        0.13832574459409  X20 X22
       -0.08869136704727  X21 X22
        0.04081218933314  X20 B21 A22
        0.04081218933314  X20 A21 B22

  Root   Mult.   Total Energy (a.u.)   Ex. Energy (a.u.)     Ex. Energy (eV)     Ex. Energy (nm)
-------------------------------------------------------------------------------------------------
     1  singlet       -262.51419311
     2  singlet       -262.30692067          0.20727244          5.64016904        219.82359006
     3  singlet       -262.27280013          0.24139297          6.56863593        188.75185366
     4  singlet       -262.15369014          0.36050297          9.80978335        126.38833733

Singlet state dipole moments:

  Root       Dx         Dy         Dz         |D|  (Debye)
------------------------------------------------------------
     1     0.4655     0.0025     0.1906     0.5030
     2    -0.8909     0.0014    -0.1111     0.8978
     3     0.4614    -0.0187     0.2029     0.5044
     4    -0.9573    -0.0115    -0.0803     0.9607

Singlet state electronic transitions:

 Transition      Tx        Ty        Tz       |T|    Osc. (a.u.) 
-----------------------------------------------------------------
   1 ->  2    -0.6216   -0.0493    0.1583    0.6434    0.0572
   1 ->  3     0.0563   -1.7940    0.0101    1.7949    0.5185
   1 ->  4    -0.0003    0.0579    0.0008    0.0579    0.0008
   2 ->  3     0.0098   -0.0350    0.0035    0.0365    0.0000
   2 ->  4     0.0013   -1.4625    0.0201    1.4626    0.2185
   3 ->  4    -0.4862   -0.0331    0.1151    0.5007    0.0199

Singlet state velocity transition dipole moments:

 Transition      Px        Py        Pz       |P|    Osc. (a.u.) 
-----------------------------------------------------------------
   1 ->  2     0.0936    0.0079   -0.0277    0.0979    0.0308
   1 ->  3    -0.0082    0.2997   -0.0009    0.2998    0.2482
   1 ->  4     0.0007   -0.0120   -0.0001    0.0120    0.0003
   2 ->  3    -0.0002    0.0014   -0.0001    0.0014    0.0000
   2 ->  4    -0.0005    0.1900   -0.0019    0.1900    0.1571
   3 ->  4     0.0640   -0.0002   -0.0189    0.0667    0.0249

Singlet state magnetic transition dipole moments and rotational strengths:

 Transition      Lx        Ly        Lz        |L|    R(vel) (a.u.)
--------------------------------------------------------------------
   1 ->  2     0.0017   -0.2604    0.0114    0.2606   -0.0106
   1 ->  3     0.0222   -0.0018   -0.0515    0.0561   -0.0028
   1 ->  4    -0.0008   -0.0011   -0.0505    0.0505    0.0000
   2 ->  3     0.0012   -0.0003   -0.4849    0.4849    0.0013
   2 ->  4     0.0139   -0.0142    0.0523    0.0559   -0.0183
   3 ->  4     0.0007   -0.1775    0.0122    0.1779   -0.0013

Singlet state electric quadrupole moments (Cartesian):
Operator origin (a.u.):     0.013385,     0.001138,    -0.002232 

 Root     Qxy        Qxz        Qyz        Qxx        Qyy        Qzz       R^2
--------------------------------------------------------------------------------------------
    1    -0.4011    -0.4189     0.4265   -27.8646   -16.8311   -26.9726   -71.6683
    2    -0.3083    -0.4825     0.4437   -23.9523   -17.4179   -28.5291   -69.8993
    3    -0.3345    -0.8486     0.4004   -30.8309   -14.5996   -26.9303   -72.3608
    4    -0.3679    -0.9335     0.4103   -27.0127   -15.1232   -28.4854   -70.6214

Singlet state electric transition quadrupole moments (Cartesian):

 Transition     Qxy        Qxz        Qyz        Qxx        Qyy        Qzz       norm (a.u.)
--------------------------------------------------------------------------------------------
   1 ->  2     0.0102    -0.2069     0.0024     0.2821    -0.0962    -0.1680     0.4000
   1 ->  3     0.2399    -0.0129    -0.0054    -0.0005    -0.0230     0.0063     0.2414
   1 ->  4     0.2081     0.0036     0.0115     0.0055    -0.0109     0.0060     0.2089
   2 ->  3    -0.8944    -0.0085    -0.0476    -0.1618     0.0462     0.0426     0.9124
   2 ->  4     0.2987    -0.0249     0.0011     0.0190    -0.0269    -0.0051     0.3015
   3 ->  4    -0.0015    -0.1597     0.0017     0.3332    -0.0828    -0.1795     0.4190

Building Xtilde...

Building Z-vector RHS...

Solving CPSCF equations
Using DIIS solver

 Iter         Residual      
------  --------------------
    1      0.309527331634
    2      0.249554057641
    3      0.141635984482
    4      0.088534980665
    5      0.022784047332
    6      0.005904711012
    7      0.005323981745
    8      0.002436757768
    9      0.000594695740
   10      0.000181999500
   11      0.000072445453

CPSCF converged

Building X...

Building Xtilde...

Building Z-vector RHS...

Solving CPSCF equations
Using DIIS solver

 Iter         Residual      
------  --------------------
    1      0.356656098778
    2      0.382174564415
    3      0.101435909327
    4      0.055211138154
    5      0.022992238225
    6      0.008902613732
    7      0.002226339594
    8      0.000828771394
    9      0.000410652348
   10      0.000197455550
   11      0.000125229672
   12      0.000072307786

CPSCF converged

Building X...

Building Xtilde...

Building Z-vector RHS...

Solving CPSCF equations
Using DIIS solver

 Iter         Residual      
------  --------------------
    1      0.089774068699
    2      0.041669429059
    3      0.017948687563
    4      0.009873133135
    5      0.004388075308
    6      0.002214283759
    7      0.001111765140
    8      0.000785387908
    9      0.000372498415
   10      0.000165348462
   11      0.000066599651

CPSCF converged

Building X...

Lower state energy:      -262.3069206712
Upper state energy:      -262.2728001346
Energy difference:          0.0341205365
 Energy calculation finished, energy:  0.000000000E+00

Converting Cartesians to HDLC

Converting Cartesians to HDLC

Converting Cartesians to HDLC
 in dlf_makehessian...
Updating Hessian with the BFGS update, No    34
Testing convergence  in cycle   35
    Energy  0.0000E+00 Target: 1.0000E-06 converged?  yes
  Max step  2.0595E-01 Target: 1.8000E-03 converged?   no
  RMS step  7.9937E-02 Target: 1.2000E-03 converged?   no
  Max grad  3.4121E-02 Target: 4.5000E-04 converged?   no
  RMS grad  1.3656E-02 Target: 3.0000E-04 converged?   no

Converting HDLC to Cartesians
DFTD Energy:    -0.0759568 hartree

                      *** Start SCF Iterations ***

 Iter     DIIS Error       Energy change         Energy        Time(s)
------------------------------------------------------------------------
Initial temperature is 5000.000000
| Skip purify step
|    1     0.0991565494    -262.5158318253    -262.5158318253     0.05  
|    2     0.0339491934      +0.4492296125    -262.0666022128     0.05  
|    3     0.0257668741      -0.0057514978    -262.0723537106     0.05  
|    4     0.0129717693      -0.0061715193    -262.0785252299     0.04  
|    5     0.0055176668      -0.0014062391    -262.0799314691     0.04  
|    6     0.0021513200      -0.0003899568    -262.0803214259     0.04  
|    7     0.0011355725      -0.0000913451    -262.0804127710     0.04  
|    8     0.0007140325      -0.0000301994    -262.0804429704     0.04  
|    9     0.0002575175      -0.0000141308    -262.0804571012     0.05  
|   10     0.0000602604      -0.0000023125    -262.0804594137     0.03  
|   11     0.0000227326      -0.0000001393    -262.0804595530     0.03  
------------------------------------------------------------------------
FINAL ENERGY: -262.0804595530 a.u.
Fractional Occupation Entropy: 0.0000000000
Mermin Free Energy:            -262.0804595530
DISPERSION CONTRIBUTION TO ENERGY: -0.0759567999 a.u.
HOMO-LUMO GAP: 5.142 eV
CENTER OF MASS: {-0.006182, -0.000384, 0.002529} ANGS
DIPOLE MOMENT: {0.550754, -0.013957, -0.039764} (|D| = 0.552364) DEBYE

  Active Space Parameters
--------------------------------------------
Number of closed orbitals:              19
Number of active orbitals:               3
Number of virtual orbitals:             70
Number of molecular orbitals:           92
Number of basis functions:              98
Number of active electrons:              4
Number of alpha electrons:               2
Number of beta electrons:                2

  Orbital      Energy        Occupation
-----------------------------------------
     18       -0.474434        1.000000
     19       -0.456352        1.000000
     20       -0.301369        0.666667
     21       -0.284006        0.666667
     22       -0.095040        0.666667
     23        0.121961        0.000000
     24        0.188153        0.000000

  CAS Parameters
--------------------------------------------
Number of determinants:                  9
Number of singlet CSFs:                  6
Number of doublet CSFs:                  0
Number of triplet CSFs:                  3
Number of quartet CSFs:                  0
Number of quintet CSFs:                  0
Number of sextet CSFs:                   0
Number of septet CSFs:                   0
Number of singlet states:                4
Number of doublet states:                0
Number of triplet states:                0
Number of quartet states:                0
Number of quintet states:                0
Number of sextet states:                 0
Number of septet states:                 0
Using the hard-coded solver

Singlet state  1 energy:       -262.51467514469459

        0.99093137172645  X20 X21
       -0.12314899328467  X20 X22
       -0.04589589513969  X21 X22

Singlet state  2 energy:       -262.30733218411604

        0.70366517941117  B20 X21 A22
        0.70366517941116  A20 X21 B22
       -0.05551321089117  X20 B21 A22
       -0.05551321089117  X20 A21 B22
       -0.04918774768024  X21 X22
       -0.02781157079263  X20 X21

Singlet state  3 energy:       -262.27268499968989

       -0.70356316229471  X20 B21 A22
       -0.70356316229471  X20 A21 B22
       -0.05544875579086  B20 X21 A22
       -0.05544875579086  A20 X21 B22
       -0.04353321232558  B20 A21 X22
       -0.04353321232558  A20 B21 X22

Singlet state  4 energy:       -262.15380465741589

       -0.69889049783858  B20 A21 X22
       -0.69889049783858  A20 B21 X22
        0.11936856562741  X20 X22
       -0.07042887937622  X21 X22
        0.04371264819717  X20 B21 A22
        0.04371264819717  X20 A21 B22

  Root   Mult.   Total Energy (a.u.)   Ex. Energy (a.u.)     Ex. Energy (eV)     Ex. Energy (nm)
-------------------------------------------------------------------------------------------------
     1  singlet       -262.51467514
     2  singlet       -262.30733218          0.20734296          5.64208809        219.74882119
     3  singlet       -262.27268500          0.24199015          6.58488579        188.28606086
     4  singlet       -262.15380466          0.36087049          9.81978396        126.25962160

Singlet state dipole moments:

  Root       Dx         Dy         Dz         |D|  (Debye)
------------------------------------------------------------
     1    -0.4791    -0.0120    -0.2025     0.5203
     2     0.9187    -0.0313     0.1062     0.9254
     3    -0.4768    -0.0173    -0.2253     0.5276
     4     0.9606     0.0163     0.0687     0.9632

Singlet state electronic transitions:

 Transition      Tx        Ty        Tz       |T|    Osc. (a.u.) 
-----------------------------------------------------------------
   1 ->  2     0.6166   -0.0250   -0.1621    0.6380    0.0563
   1 ->  3    -0.0763   -1.7949   -0.0147    1.7966    0.5207
   1 ->  4     0.0029    0.0631    0.0000    0.0631    0.0010
   2 ->  3    -0.0181   -0.0375   -0.0026    0.0417    0.0000
   2 ->  4    -0.0297   -1.4634   -0.0206    1.4639    0.2193
   3 ->  4     0.4835   -0.0550   -0.1178    0.5007    0.0199

Singlet state velocity transition dipole moments:

 Transition      Px        Py        Pz       |P|    Osc. (a.u.) 
-----------------------------------------------------------------
   1 ->  2    -0.0926    0.0046    0.0285    0.0970    0.0303
   1 ->  3     0.0109    0.3005    0.0013    0.3007    0.2491
   1 ->  4    -0.0004   -0.0131   -0.0000    0.0131    0.0003
   2 ->  3     0.0007    0.0019    0.0002    0.0020    0.0001
   2 ->  4     0.0040    0.1905    0.0017    0.1905    0.1576
   3 ->  4    -0.0633    0.0030    0.0195    0.0663    0.0246

Singlet state magnetic transition dipole moments and rotational strengths:

 Transition      Lx        Ly        Lz        |L|    R(vel) (a.u.)
--------------------------------------------------------------------
   1 ->  2    -0.0076   -0.2672   -0.0049    0.2673   -0.0032
   1 ->  3    -0.0247    0.0146    0.0467    0.0548    0.0173
   1 ->  4     0.0011   -0.0009    0.0503    0.0503    0.0000
   2 ->  3     0.0000   -0.0018    0.4757    0.4757    0.0023
   2 ->  4    -0.0159    0.0014   -0.0565    0.0587    0.0007
   3 ->  4    -0.0052   -0.1825   -0.0027    0.1826   -0.0023

Singlet state electric quadrupole moments (Cartesian):
Operator origin (a.u.):    -0.011682,    -0.000725,     0.004778 

 Root     Qxy        Qxz        Qyz        Qxx        Qyy        Qzz       R^2
--------------------------------------------------------------------------------------------
    1     0.0408     0.0278    -0.4853   -28.2318   -16.7204   -26.8609   -71.8132
    2    -0.2075    -0.0321    -0.5083   -24.3027   -17.3156   -28.4160   -70.0343
    3     0.0126    -0.3903    -0.4518   -31.2129   -14.5038   -26.8097   -72.5264
    4    -0.1092    -0.4696    -0.4676   -27.3783   -15.0379   -28.3613   -70.7775

Singlet state electric transition quadrupole moments (Cartesian):

 Transition     Qxy        Qxz        Qyz        Qxx        Qyy        Qzz       norm (a.u.)
--------------------------------------------------------------------------------------------
   1 ->  2    -0.0133    -0.2074     0.0040     0.2989    -0.0956    -0.1758     0.4154
   1 ->  3    -0.2468     0.0174     0.0131    -0.0234    -0.0067     0.0055     0.2491
   1 ->  4    -0.2021     0.0042    -0.0113    -0.0037    -0.0055     0.0080     0.2028
   2 ->  3     0.8763    -0.0069     0.0448    -0.0278    -0.0173     0.0148     0.8782
   2 ->  4    -0.3041     0.0029     0.0058    -0.0230     0.0010    -0.0012     0.3050
   3 ->  4    -0.0165    -0.1601     0.0030     0.3603    -0.0849    -0.1910     0.4465

Building Xtilde...

Building Z-vector RHS...

Solving CPSCF equations
Using DIIS solver

 Iter         Residual      
------  --------------------
    1      0.308914428473
    2      0.247654918581
    3      0.140257629136
    4      0.088697180160
    5      0.022489181492
    6      0.005730760025
    7      0.005133827759
    8      0.002532887810
    9      0.000812186743
   10      0.000277594574
   11      0.000107186014
   12      0.000052758653

CPSCF converged

Building X...

Building Xtilde...

Building Z-vector RHS...

Solving CPSCF equations
Using DIIS solver

 Iter         Residual      
------  --------------------
    1      0.358063892660
    2      0.387236965435
    3      0.101219397418
    4      0.055645773362
    5      0.023214050137
    6      0.008821237110
    7      0.002420681968
    8      0.000950714958
    9      0.000520527061
   10      0.000287376809
   11      0.000135595058
   12      0.000079644468

CPSCF converged

Building X...

Building Xtilde...

Building Z-vector RHS...

Solving CPSCF equations
Using DIIS solver

 Iter         Residual      
------  --------------------
    1      0.088431821582
    2      0.042298094656
    3      0.021348340693
    4      0.017706777245
    5      0.003304208531
    6      0.001914626248
    7      0.001038162504
    8      0.000737437229
    9      0.000341596288
   10      0.000098370574

CPSCF converged

Building X...

Lower state energy:      -262.3073321841
Upper state energy:      -262.2726849997
Energy difference:          0.0346471844
 Energy calculation finished, energy:  0.000000000E+00

Converting Cartesians to HDLC

Converting Cartesians to HDLC

Converting Cartesians to HDLC
 in dlf_makehessian...
Updating Hessian with the BFGS update, No    35
Testing convergence  in cycle   36
    Energy  0.0000E+00 Target: 1.0000E-06 converged?  yes
  Max step  2.0756E-01 Target: 1.8000E-03 converged?   no
  RMS step  8.0001E-02 Target: 1.2000E-03 converged?   no
  Max grad  3.4647E-02 Target: 4.5000E-04 converged?   no
  RMS grad  1.4423E-02 Target: 3.0000E-04 converged?   no

Converting HDLC to Cartesians
DFTD Energy:    -0.0759807 hartree

                      *** Start SCF Iterations ***

 Iter     DIIS Error       Energy change         Energy        Time(s)
------------------------------------------------------------------------
Initial temperature is 5000.000000
| Skip purify step
|    1     0.1005839076    -262.5181335468    -262.5181335468     0.05  
|    2     0.0333047209      +0.4515372615    -262.0665962853     0.05  
|    3     0.0259289507      -0.0056236377    -262.0722199230     0.05  
|    4     0.0124572429      -0.0063195530    -262.0785394760     0.04  
|    5     0.0055015358      -0.0013917908    -262.0799312668     0.04  
|    6     0.0021273240      -0.0003873652    -262.0803186320     0.04  
|    7     0.0011148051      -0.0000917936    -262.0804104256     0.04  
|    8     0.0007041818      -0.0000304336    -262.0804408593     0.04  
|    9     0.0002515655      -0.0000147703    -262.0804556295     0.05  
|   10     0.0000535156      -0.0000026023    -262.0804582318     0.03  
|   11     0.0000232547      -0.0000001925    -262.0804584243     0.03  
------------------------------------------------------------------------
FINAL ENERGY: -262.0804584243 a.u.
Fractional Occupation Entropy: 0.0000000000
Mermin Free Energy:            -262.0804584243
DISPERSION CONTRIBUTION TO ENERGY: -0.0759807486 a.u.
HOMO-LUMO GAP: 5.143 eV
CENTER OF MASS: {0.007017, 0.000658, -0.001602} ANGS
DIPOLE MOMENT: {-0.551337, -0.002770, 0.029585} (|D| = 0.552137) DEBYE

  Active Space Parameters
--------------------------------------------
Number of closed orbitals:              19
Number of active orbitals:               3
Number of virtual orbitals:             70
Number of molecular orbitals:           92
Number of basis functions:              98
Number of active electrons:              4
Number of alpha electrons:               2
Number of beta electrons:                2

  Orbital      Energy        Occupation
-----------------------------------------
     18       -0.474546        1.000000
     19       -0.455634        1.000000
     20       -0.300465        0.666667
     21       -0.283567        0.666667
     22       -0.094570        0.666667
     23        0.121547        0.000000
     24        0.188124        0.000000

  CAS Parameters
--------------------------------------------
Number of determinants:                  9
Number of singlet CSFs:                  6
Number of doublet CSFs:                  0
Number of triplet CSFs:                  3
Number of quartet CSFs:                  0
Number of quintet CSFs:                  0
Number of sextet CSFs:                   0
Number of septet CSFs:                   0
Number of singlet states:                4
Number of doublet states:                0
Number of triplet states:                0
Number of quartet states:                0
Number of quintet states:                0
Number of sextet states:                 0
Number of septet states:                 0
Using the hard-coded solver

Singlet state  1 energy:       -262.51436103346458

        0.99096668295444  X20 X21
       -0.12259093225067  X20 X22
       -0.04633054423804  X21 X22

Singlet state  2 energy:       -262.30736470462557

        0.70182798052924  B20 X21 A22
        0.70182798052924  A20 X21 B22
       -0.07548385592019  X20 B21 A22
       -0.07548385592019  X20 A21 B22
       -0.04814313237776  X21 X22
       -0.02808385175643  X20 X21

Singlet state  3 energy:       -262.27264175000238

       -0.70183496266134  X20 B21 A22
       -0.70183496266134  X20 A21 B22
       -0.07536108045347  B20 X21 A22
       -0.07536108045347  A20 X21 B22
       -0.04096424604926  B20 A21 X22
       -0.04096424604926  A20 B21 X22

Singlet state  4 energy:       -262.15378223513159

       -0.69602872216001  B20 A21 X22
       -0.69602872216001  A20 B21 X22
        0.13941691843218  X20 X22
       -0.09001754561232  X21 X22
        0.04126600665030  X20 B21 A22
        0.04126600665030  X20 A21 B22

  Root   Mult.   Total Energy (a.u.)   Ex. Energy (a.u.)     Ex. Energy (eV)     Ex. Energy (nm)
-------------------------------------------------------------------------------------------------
     1  singlet       -262.51436103
     2  singlet       -262.30736470          0.20699633          5.63265576        220.11680799
     3  singlet       -262.27264175          0.24171928          6.57751528        188.49704714
     4  singlet       -262.15378224          0.36057880          9.81184670        126.36175887

Singlet state dipole moments:

  Root       Dx         Dy         Dz         |D|  (Debye)
------------------------------------------------------------
     1     0.4715     0.0011     0.1943     0.5100
     2    -0.9055    -0.0009    -0.1091     0.9120
     3     0.4662    -0.0196     0.2080     0.5109
     4    -0.9710    -0.0101    -0.0771     0.9741

Singlet state electronic transitions:

 Transition      Tx        Ty        Tz       |T|    Osc. (a.u.) 
-----------------------------------------------------------------
   1 ->  2    -0.6179   -0.0488    0.1594    0.6400    0.0565
   1 ->  3     0.0561   -1.7956    0.0101    1.7965    0.5201
   1 ->  4    -0.0004    0.0586    0.0008    0.0586    0.0008
   2 ->  3     0.0102   -0.0351    0.0035    0.0367    0.0000
   2 ->  4     0.0017   -1.4638    0.0201    1.4639    0.2194
   3 ->  4    -0.4839   -0.0326    0.1158    0.4986    0.0197

Singlet state velocity transition dipole moments:

 Transition      Px        Py        Pz       |P|    Osc. (a.u.) 
-----------------------------------------------------------------
   1 ->  2     0.0929    0.0078   -0.0279    0.0973    0.0305
   1 ->  3    -0.0082    0.3003   -0.0009    0.3004    0.2490
   1 ->  4     0.0007   -0.0122   -0.0001    0.0122    0.0003
   2 ->  3    -0.0003    0.0014   -0.0001    0.0015    0.0000
   2 ->  4    -0.0005    0.1904   -0.0020    0.1905    0.1574
   3 ->  4     0.0635   -0.0002   -0.0190    0.0663    0.0247

Singlet state magnetic transition dipole moments and rotational strengths:

 Transition      Lx        Ly        Lz        |L|    R(vel) (a.u.)
--------------------------------------------------------------------
   1 ->  2     0.0017   -0.2631    0.0115    0.2634   -0.0106
   1 ->  3     0.0225   -0.0016   -0.0510    0.0558   -0.0026
   1 ->  4    -0.0008   -0.0011   -0.0504    0.0504    0.0000
   2 ->  3     0.0011   -0.0004   -0.4819    0.4819    0.0013
   2 ->  4     0.0141   -0.0141    0.0527    0.0564   -0.0182
   3 ->  4     0.0008   -0.1794    0.0123    0.1799   -0.0012

Singlet state electric quadrupole moments (Cartesian):
Operator origin (a.u.):     0.013259,     0.001243,    -0.003028 

 Root     Qxy        Qxz        Qyz        Qxx        Qyy        Qzz       R^2
--------------------------------------------------------------------------------------------
    1    -0.3920    -0.3504     0.4273   -27.8036   -16.9063   -26.9541   -71.6640
    2    -0.2990    -0.4117     0.4447   -23.8908   -17.4941   -28.5111   -69.8960
    3    -0.3263    -0.7779     0.4014   -30.7670   -14.6785   -26.9106   -72.3561
    4    -0.3584    -0.8602     0.4116   -26.9488   -15.2031   -28.4660   -70.6179

Singlet state electric transition quadrupole moments (Cartesian):

 Transition     Qxy        Qxz        Qyz        Qxx        Qyy        Qzz       norm (a.u.)
--------------------------------------------------------------------------------------------
   1 ->  2     0.0101    -0.2089     0.0024     0.2825    -0.0942    -0.1693     0.4013
   1 ->  3     0.2431    -0.0128    -0.0045    -0.0014    -0.0222     0.0066     0.2446
   1 ->  4     0.2064     0.0035     0.0114     0.0053    -0.0107     0.0059     0.2072
   2 ->  3    -0.8890    -0.0084    -0.0470    -0.1601     0.0458     0.0421     0.9067
   2 ->  4     0.3013    -0.0249     0.0018     0.0178    -0.0257    -0.0048     0.3040
   3 ->  4    -0.0016    -0.1612     0.0017     0.3352    -0.0816    -0.1812     0.4217

Building Xtilde...

Building Z-vector RHS...

Solving CPSCF equations
Using DIIS solver

 Iter         Residual      
------  --------------------
    1      0.309143580091
    2      0.248911966815
    3      0.141392619934
    4      0.088775773997
    5      0.022613371229
    6      0.005833174710
    7      0.005245020435
    8      0.002404406985
    9      0.000588701903
   10      0.000181215166
   11      0.000071966401

CPSCF converged

Building X...

Building Xtilde...

Building Z-vector RHS...

Solving CPSCF equations
Using DIIS solver

 Iter         Residual      
------  --------------------
    1      0.357193379641
    2      0.384661185009
    3      0.101136689952
    4      0.055446964568
    5      0.023083609823
    6      0.008877549649
    7      0.002220384771
    8      0.000824792751
    9      0.000409785191
   10      0.000202537828
   11      0.000125623715
   12      0.000073335548

CPSCF converged

Building X...

Building Xtilde...

Building Z-vector RHS...

Solving CPSCF equations
Using DIIS solver

 Iter         Residual      
------  --------------------
    1      0.089484062529
    2      0.041543239200
    3      0.018001505822
    4      0.010370320412
    5      0.004269722612
    6      0.002207182309
    7      0.001113338865
    8      0.000786491386
    9      0.000374362368
   10      0.000166194138
   11      0.000067171993

CPSCF converged

Building X...

Lower state energy:      -262.3073647046
Upper state energy:      -262.2726417500
Energy difference:          0.0347229546
 Energy calculation finished, energy:  0.000000000E+00

Converting Cartesians to HDLC

Converting Cartesians to HDLC

Converting Cartesians to HDLC
 in dlf_makehessian...
Updating Hessian with the BFGS update, No    36
Testing convergence  in cycle   37
    Energy  0.0000E+00 Target: 1.0000E-06 converged?  yes
  Max step  2.0901E-01 Target: 1.8000E-03 converged?   no
  RMS step  7.9839E-02 Target: 1.2000E-03 converged?   no
  Max grad  3.4723E-02 Target: 4.5000E-04 converged?   no
  RMS grad  1.3749E-02 Target: 3.0000E-04 converged?   no

Converting HDLC to Cartesians
DFTD Energy:    -0.0759579 hartree

                      *** Start SCF Iterations ***

 Iter     DIIS Error       Energy change         Energy        Time(s)
------------------------------------------------------------------------
Initial temperature is 5000.000000
| Skip purify step
|    1     0.1000901929    -262.5157965424    -262.5157965424     0.05  
|    2     0.0339929886      +0.4492045736    -262.0665919688     0.05  
|    3     0.0259990064      -0.0057086435    -262.0723006123     0.05  
|    4     0.0130102455      -0.0062730982    -262.0785737105     0.04  
|    5     0.0055253845      -0.0014093147    -262.0799830251     0.04  
|    6     0.0021813512      -0.0003924992    -262.0803755243     0.04  
|    7     0.0011505431      -0.0000925204    -262.0804680447     0.04  
|    8     0.0007204491      -0.0000307505    -262.0804987952     0.04  
|    9     0.0002564894      -0.0000143455    -262.0805131407     0.05  
|   10     0.0000590437      -0.0000022991    -262.0805154398     0.03  
|   11     0.0000221282      -0.0000001360    -262.0805155758     0.03  
------------------------------------------------------------------------
FINAL ENERGY: -262.0805155758 a.u.
Fractional Occupation Entropy: 0.0000000000
Mermin Free Energy:            -262.0805155758
DISPERSION CONTRIBUTION TO ENERGY: -0.0759579009 a.u.
HOMO-LUMO GAP: 5.148 eV
CENTER OF MASS: {-0.006321, -0.000341, 0.003065} ANGS
DIPOLE MOMENT: {0.558127, -0.016585, -0.045104} (|D| = 0.560192) DEBYE

  Active Space Parameters
--------------------------------------------
Number of closed orbitals:              19
Number of active orbitals:               3
Number of virtual orbitals:             70
Number of molecular orbitals:           92
Number of basis functions:              98
Number of active electrons:              4
Number of alpha electrons:               2
Number of beta electrons:                2

  Orbital      Energy        Occupation
-----------------------------------------
     18       -0.474305        1.000000
     19       -0.456242        1.000000
     20       -0.301214        0.666667
     21       -0.284137        0.666667
     22       -0.094954        0.666667
     23        0.121958        0.000000
     24        0.188189        0.000000

  CAS Parameters
--------------------------------------------
Number of determinants:                  9
Number of singlet CSFs:                  6
Number of doublet CSFs:                  0
Number of triplet CSFs:                  3
Number of quartet CSFs:                  0
Number of quintet CSFs:                  0
Number of sextet CSFs:                   0
Number of septet CSFs:                   0
Number of singlet states:                4
Number of doublet states:                0
Number of triplet states:                0
Number of quartet states:                0
Number of quintet states:                0
Number of sextet states:                 0
Number of septet states:                 0
Using the hard-coded solver

Singlet state  1 energy:       -262.51482609050089

        0.99093693477583  X20 X21
       -0.12311506068866  X20 X22
       -0.04571457236917  X21 X22

Singlet state  2 energy:       -262.30779553094789

        0.70364339168573  B20 X21 A22
        0.70364339168573  A20 X21 B22
       -0.05550918837733  X20 B21 A22
       -0.05550918837733  X20 A21 B22
       -0.04955603754649  X21 X22
       -0.02801973226687  X20 X21

Singlet state  3 energy:       -262.27252421222715

       -0.70350629494222  X20 B21 A22
       -0.70350629494222  X20 A21 B22
       -0.05544334882070  B20 X21 A22
       -0.05544334882070  A20 X21 B22
       -0.04445179324219  B20 A21 X22
       -0.04445179324219  A20 B21 X22

Singlet state  4 energy:       -262.15394546651169

       -0.69881378517798  B20 A21 X22
       -0.69881378517798  A20 B21 X22
        0.11920484243750  X20 X22
       -0.07109297732577  X21 X22
        0.04461710916085  X20 B21 A22
        0.04461710916085  X20 A21 B22

  Root   Mult.   Total Energy (a.u.)   Ex. Energy (a.u.)     Ex. Energy (eV)     Ex. Energy (nm)
-------------------------------------------------------------------------------------------------
     1  singlet       -262.51482609
     2  singlet       -262.30779553          0.20703056          5.63358723        220.08041358
     3  singlet       -262.27252421          0.24230188          6.59336848        188.04382159
     4  singlet       -262.15394547          0.36088062          9.82005979        126.25607512

Singlet state dipole moments:

  Root       Dx         Dy         Dz         |D|  (Debye)
------------------------------------------------------------
     1    -0.4844    -0.0114    -0.2080     0.5273
     2     0.9365    -0.0295     0.1037     0.9427
     3    -0.4838    -0.0157    -0.2334     0.5374
     4     0.9723     0.0108     0.0642     0.9744

Singlet state electronic transitions:

 Transition      Tx        Ty        Tz       |T|    Osc. (a.u.) 
-----------------------------------------------------------------
   1 ->  2     0.6132   -0.0244   -0.1631    0.6350    0.0557
   1 ->  3    -0.0747   -1.7965   -0.0144    1.7981    0.5223
   1 ->  4     0.0030    0.0647    0.0000    0.0648    0.0010
   2 ->  3    -0.0179   -0.0381   -0.0025    0.0422    0.0000
   2 ->  4    -0.0293   -1.4648   -0.0203    1.4652    0.2202
   3 ->  4     0.4820   -0.0540   -0.1184    0.4992    0.0197

Singlet state velocity transition dipole moments:

 Transition      Px        Py        Pz       |P|    Osc. (a.u.) 
-----------------------------------------------------------------
   1 ->  2    -0.0920    0.0045    0.0287    0.0965    0.0300
   1 ->  3     0.0107    0.3011    0.0013    0.3013    0.2498
   1 ->  4    -0.0005   -0.0135   -0.0000    0.0135    0.0003
   2 ->  3     0.0007    0.0020    0.0002    0.0021    0.0001
   2 ->  4     0.0039    0.1909    0.0016    0.1909    0.1579
   3 ->  4    -0.0629    0.0030    0.0196    0.0659    0.0244

Singlet state magnetic transition dipole moments and rotational strengths:

 Transition      Lx        Ly        Lz        |L|    R(vel) (a.u.)
--------------------------------------------------------------------
   1 ->  2    -0.0073   -0.2712   -0.0046    0.2714   -0.0033
   1 ->  3    -0.0249    0.0145    0.0456    0.0539    0.0171
   1 ->  4     0.0011   -0.0010    0.0501    0.0501    0.0000
   2 ->  3     0.0001   -0.0017    0.4726    0.4726    0.0023
   2 ->  4    -0.0160    0.0013   -0.0579    0.0601    0.0006
   3 ->  4    -0.0050   -0.1853   -0.0023    0.1854   -0.0024

Singlet state electric quadrupole moments (Cartesian):
Operator origin (a.u.):    -0.011944,    -0.000644,     0.005792 

 Root     Qxy        Qxz        Qyz        Qxx        Qyy        Qzz       R^2
--------------------------------------------------------------------------------------------
    1     0.0432     0.1085    -0.4758   -28.1777   -16.8021   -26.8413   -71.8210
    2    -0.2002     0.0518    -0.4983   -24.2483   -17.3989   -28.3963   -70.0434
    3     0.0155    -0.3075    -0.4430   -31.1558   -14.5890   -26.7891   -72.5339
    4    -0.1045    -0.3831    -0.4584   -27.3228   -15.1243   -28.3397   -70.7868

Singlet state electric transition quadrupole moments (Cartesian):

 Transition     Qxy        Qxz        Qyz        Qxx        Qyy        Qzz       norm (a.u.)
--------------------------------------------------------------------------------------------
   1 ->  2    -0.0134    -0.2097     0.0038     0.3030    -0.0947    -0.1785     0.4205
   1 ->  3    -0.2508     0.0174     0.0128    -0.0232    -0.0066     0.0054     0.2529
   1 ->  4    -0.2002     0.0040    -0.0111    -0.0034    -0.0055     0.0078     0.2008
   2 ->  3     0.8703    -0.0069     0.0441    -0.0275    -0.0168     0.0145     0.8721
   2 ->  4    -0.3078     0.0032     0.0056    -0.0218     0.0004    -0.0014     0.3086
   3 ->  4    -0.0171    -0.1617     0.0028     0.3674    -0.0847    -0.1948     0.4545

Building Xtilde...

Building Z-vector RHS...

Solving CPSCF equations
Using DIIS solver

 Iter         Residual      
------  --------------------
    1      0.308302876511
    2      0.246406679528
    3      0.139627655977
    4      0.088815143882
    5      0.022277618623
    6      0.005660568956
    7      0.005031543724
    8      0.002490057644
    9      0.000796370361
   10      0.000276566885
   11      0.000107409369
   12      0.000052913365

CPSCF converged

Building X...

Building Xtilde...

Building Z-vector RHS...

Solving CPSCF equations
Using DIIS solver

 Iter         Residual      
------  --------------------
    1      0.358832392757
    2      0.390301486057
    3      0.100862413549
    4      0.055869431385
    5      0.023280795272
    6      0.008773098971
    7      0.002422090998
    8      0.000946553145
    9      0.000517596209
   10      0.000285286640
   11      0.000134836734
   12      0.000078687774

CPSCF converged

Building X...

Building Xtilde...

Building Z-vector RHS...

Solving CPSCF equations
Using DIIS solver

 Iter         Residual      
------  --------------------
    1      0.088185315381
    2      0.042119442694
    3      0.021236441351
    4      0.017625558613
    5      0.003318575841
    6      0.001934994021
    7      0.001038638693
    8      0.000739002567
    9      0.000343330395
   10      0.000098188585

CPSCF converged

Building X...

Lower state energy:      -262.3077955309
Upper state energy:      -262.2725242122
Energy difference:          0.0352713187
 Energy calculation finished, energy:  0.000000000E+00

Converting Cartesians to HDLC

Converting Cartesians to HDLC

Converting Cartesians to HDLC
 in dlf_makehessian...
Updating Hessian with the BFGS update, No    37
Testing convergence  in cycle   38
    Energy  0.0000E+00 Target: 1.0000E-06 converged?  yes
  Max step  2.1041E-01 Target: 1.8000E-03 converged?   no
  RMS step  7.9948E-02 Target: 1.2000E-03 converged?   no
  Max grad  3.5271E-02 Target: 4.5000E-04 converged?   no
  RMS grad  1.4506E-02 Target: 3.0000E-04 converged?   no

Converting HDLC to Cartesians
DFTD Energy:    -0.0759834 hartree

                      *** Start SCF Iterations ***

 Iter     DIIS Error       Energy change         Energy        Time(s)
------------------------------------------------------------------------
Initial temperature is 5000.000000
| Skip purify step
|    1     0.1014615521    -262.5184012478    -262.5184012478     0.05  
|    2     0.0334006537      +0.4518310670    -262.0665701808     0.05  
|    3     0.0261999334      -0.0055670300    -262.0721372108     0.05  
|    4     0.0124914839      -0.0064441952    -262.0785814060     0.04  
|    5     0.0055039560      -0.0013928442    -262.0799742502     0.04  
|    6     0.0021532651      -0.0003886264    -262.0803628766     0.04  
|    7     0.0011278094      -0.0000924661    -262.0804553427     0.04  
|    8     0.0007111340      -0.0000307543    -262.0804860970     0.04  
|    9     0.0002510411      -0.0000149463    -262.0805010433     0.05  
|   10     0.0000520695      -0.0000025805    -262.0805036238     0.03  
|   11     0.0000225502      -0.0000001848    -262.0805038086     0.03  
------------------------------------------------------------------------
FINAL ENERGY: -262.0805038086 a.u.
Fractional Occupation Entropy: 0.0000000000
Mermin Free Energy:            -262.0805038086
DISPERSION CONTRIBUTION TO ENERGY: -0.0759833885 a.u.
HOMO-LUMO GAP: 5.149 eV
CENTER OF MASS: {0.006979, 0.000695, -0.002009} ANGS
DIPOLE MOMENT: {-0.558042, -0.002782, 0.033199} (|D| = 0.559036) DEBYE

  Active Space Parameters
--------------------------------------------
Number of closed orbitals:              19
Number of active orbitals:               3
Number of virtual orbitals:             70
Number of molecular orbitals:           92
Number of basis functions:              98
Number of active electrons:              4
Number of alpha electrons:               2
Number of beta electrons:                2

  Orbital      Energy        Occupation
-----------------------------------------
     18       -0.474443        1.000000
     19       -0.455525        1.000000
     20       -0.300345        0.666667
     21       -0.283682        0.666667
     22       -0.094469        0.666667
     23        0.121549        0.000000
     24        0.188157        0.000000

  CAS Parameters
--------------------------------------------
Number of determinants:                  9
Number of singlet CSFs:                  6
Number of doublet CSFs:                  0
Number of triplet CSFs:                  3
Number of quartet CSFs:                  0
Number of quintet CSFs:                  0
Number of sextet CSFs:                   0
Number of septet CSFs:                   0
Number of singlet states:                4
Number of doublet states:                0
Number of triplet states:                0
Number of quartet states:                0
Number of quintet states:                0
Number of sextet states:                 0
Number of septet states:                 0
Using the hard-coded solver

Singlet state  1 energy:       -262.51452377037509

        0.99097262496089  X20 X21
       -0.12256855163705  X20 X22
       -0.04613094472112  X21 X22

Singlet state  2 energy:       -262.30777071392373

        0.70177859407997  B20 X21 A22
        0.70177859407997  A20 X21 B22
       -0.07585296420002  X20 B21 A22
       -0.07585296420002  X20 A21 B22
       -0.04826011441458  X21 X22
       -0.02823951405708  X20 X21

Singlet state  3 energy:       -262.27250329627805

       -0.70176923821453  X20 B21 A22
       -0.70176923821453  X20 A21 B22
       -0.07572809841547  B20 X21 A22
       -0.07572809841547  A20 X21 B22
       -0.04137993720441  B20 A21 X22
       -0.04137993720441  A20 B21 X22

Singlet state  4 energy:       -262.15386487323730

       -0.69585480596273  B20 A21 X22
       -0.69585480596273  A20 B21 X22
        0.14018994030939  X20 X22
       -0.09110098974957  X21 X22
        0.04170033403339  X20 B21 A22
        0.04170033403339  X20 A21 B22

  Root   Mult.   Total Energy (a.u.)   Ex. Energy (a.u.)     Ex. Energy (eV)     Ex. Energy (nm)
-------------------------------------------------------------------------------------------------
     1  singlet       -262.51452377
     2  singlet       -262.30777071          0.20675306          5.62603599        220.37580460
     3  singlet       -262.27250330          0.24202047          6.58571109        188.26246556
     4  singlet       -262.15386487          0.36065890          9.81402630        126.33369517

Singlet state dipole moments:

  Root       Dx         Dy         Dz         |D|  (Debye)
------------------------------------------------------------
     1     0.4769     0.0000     0.1979     0.5164
     2    -0.9189    -0.0028    -0.1069     0.9251
     3     0.4709    -0.0202     0.2128     0.5171
     4    -0.9830    -0.0087    -0.0739     0.9858

Singlet state electronic transitions:

 Transition      Tx        Ty        Tz       |T|    Osc. (a.u.) 
-----------------------------------------------------------------
   1 ->  2    -0.6145   -0.0482    0.1605    0.6369    0.0559
[truncated: 1,206,931 more chars]
