# Supplementary material for: Finding Excited-State Minimum Energy Crossing Points on a Budget: Non-Self-Consistent Tight-Binding Methods
Source: J Phys Chem Lett. 2023 May 5;14(19):4440–8. doi: 10.1021/acs.jpclett.3c00494 (PMC10201533; doi:10.1021/acs.jpclett.3c00494)
Supplement: Supplementary file 1 — jz3c00494_si_001.zip [file jz3c00494_si_001.zip › SI/s2s1_benchmark/pyrazine/casci.xyz]

10
-2.6209177391898004e+02 frame 160   xyz file generated by TeraChem
     N    -1.2977875752   -0.0003451218   -0.6310520606
     C    -0.7002148385    1.0843831994   -0.0406770506
     C     0.7024328851    1.1018976525   -0.0589408251
     N     1.4139971258    0.0001543122   -0.2175973271
     C     0.7027299380   -1.1016183601   -0.0572495754
     C    -0.6998685166   -1.0847312750   -0.0404794289
     H    -1.2951770430    1.8835805540    0.3829323295
     H     1.2338454011    2.0227982834    0.1388321236
     H     1.2345829570   -2.0223592200    0.1404490982
     H    -1.2945419045   -1.8837595426    0.3837935341
