# Supplementary material for: Finding Excited-State Minimum Energy Crossing Points on a Budget: Non-Self-Consistent Tight-Binding Methods
Source: J Phys Chem Lett. 2023 May 5;14(19):4440–8. doi: 10.1021/acs.jpclett.3c00494 (PMC10201533; doi:10.1021/acs.jpclett.3c00494)
Supplement: Supplementary file 1 — jz3c00494_si_001.zip [file jz3c00494_si_001.zip › SI/s2s1_benchmark/pyrazine/crestopt.xyz]

  10
 Etot=  -16.4195388882 g norm=  0.00031660
 N         -1.4680636206        0.0000124123       -0.1793531090
 C         -0.6901408197        1.1240257828       -0.0226412437
 C          0.6902371727        1.1239953253        0.0225738185
 N          1.4682319503       -0.0000017311        0.1776685197
 C          0.6901984793       -1.1241157867        0.0226384761
 C         -0.6901786683       -1.1238885833       -0.0226487164
 H         -1.2620861165        2.0343536654        0.1137834112
 H          1.2619067311        2.0347414262       -0.1127875008
 H          1.2619368286       -2.0347818204       -0.1126769674
 H         -1.2620435079       -2.0343402083        0.1134541292
