# Supplementary material for: Finding Excited-State Minimum Energy Crossing Points on a Budget: Non-Self-Consistent Tight-Binding Methods
Source: J Phys Chem Lett. 2023 May 5;14(19):4440–8. doi: 10.1021/acs.jpclett.3c00494 (PMC10201533; doi:10.1021/acs.jpclett.3c00494)
Supplement: Supplementary file 1 — jz3c00494_si_001.zip [file jz3c00494_si_001.zip › SI/s2s1_benchmark/pyrazine/hhtda-tc.out]

| Startfile from command line: tc.inp


|       ***********************************************************
|       *                    TeraChem v1.9-2022.08-dev            *
|       *  Git Version: 5e84fd4dc456f19b8b743ac9d407259fd194ada5  *
|       *                   Development Version                   *
|       *           Chemistry at the Speed of Graphics!           *
|       ***********************************************************
|       * This program may only be used in connection with        *
|       * a valid license from PetaChem, LLC. Use of this program *
|       * or results thereof indicates acceptance of all terms    *
|       * and conditions stated in the license and that a valid   *
|       * license agreement between the user and PetaChem, LLC    *
|       * exists. PetaChem, LLC does not warrant the correctness  *
|       * of results or their suitability for any purpose.        *
|       * Please email bugs, suggestions, and comments to         *
|       *                  help@petachem.com                      *
|       *                                                         *
|       ***********************************************************


|       ***********************************************************
|       *  Compiled by pisteinbach  Do 25. Aug 16:33:30 CEST 2022  *
|       *  Supported architectures: sm_75 sm_80                   *
|       *  Build cuda_11.6.r11.6/compiler.31057947_0              *
|       ***********************************************************


| Job started   Sat Jan 21 04:19:42 2023
| On jtc-hpz107 (available memory: 26942 MB)

| ######################################### RUNTIME INFO ##########################################
| terachem  tc.inp 

|  NVRM version: NVIDIA UNIX x86_64 Kernel Module  520.61.05  Thu Sep 29 05:30:25 UTC 2022
|  GCC version:  gcc version 9.4.0 (Ubuntu 9.4.0-1ubuntu1~20.04.1) 

|  	linux-vdso.so.1 (0x00007ffd6df78000)
|  	libmpi.so.12 => /mnt/group-bin/terachem-3c-dev/lib/libmpi.so.12 (0x00007f0fcf764000)
|  	libgpubox.so.1 => /mnt/group-bin/terachem-3c-dev/lib/libgpubox.so.1 (0x00007f0fcf749000)
|  	libtensorbox.so.1 => /mnt/group-bin/terachem-3c-dev/lib/libtensorbox.so.1 (0x00007f0fcf728000)
|  	libiobox.so.1 => /mnt/group-bin/terachem-3c-dev/lib/libiobox.so.1 (0x00007f0fcf712000)
|  	libintbox.so.1 => /mnt/group-bin/terachem-3c-dev/lib/libintbox.so.1 (0x00007f0fb16f0000)
|  	libsqmbox.so.1 => /mnt/group-bin/terachem-3c-dev/lib/libsqmbox.so.1 (0x00007f0fb138f000)
|  	libgridbox.so.1 => /mnt/group-bin/terachem-3c-dev/lib/libgridbox.so.1 (0x00007f0fb11aa000)
|  	libdftbox.so.1 => /mnt/group-bin/terachem-3c-dev/lib/libdftbox.so.1 (0x00007f0fb10c8000)
|  	libcibox.so.1 => /mnt/group-bin/terachem-3c-dev/lib/libcibox.so.1 (0x00007f0fb0d82000)
|  	libccbox.so.1 => /mnt/group-bin/terachem-3c-dev/lib/libccbox.so.1 (0x00007f0fb0a7e000)
|  	libsimbox.so.1 => /mnt/group-bin/terachem-3c-dev/lib/libsimbox.so.1 (0x00007f0fb0a5f000)
|  	liboptbox.so.1 => /mnt/group-bin/terachem-3c-dev/lib/liboptbox.so.1 (0x00007f0fb0a1f000)
|  	libnvToolsExt.so.1 => /usr/local/cuda-11.6/targets/x86_64-linux/lib/libnvToolsExt.so.1 (0x00007f0fb0815000)
|  	libssl.so.1.1 => /lib/x86_64-linux-gnu/libssl.so.1.1 (0x00007f0fb0771000)
|  	libcrypto.so.1.1 => /lib/x86_64-linux-gnu/libcrypto.so.1.1 (0x00007f0fb049b000)
|  	libcuda.so.1 => /lib/x86_64-linux-gnu/libcuda.so.1 (0x00007f0faeb27000)
|  	libcudart.so.11.0 => /usr/local/cuda-11.6/targets/x86_64-linux/lib/libcudart.so.11.0 (0x00007f0fae883000)
|  	libcublas.so.11 => /usr/local/cuda-11.6/targets/x86_64-linux/lib/libcublas.so.11 (0x00007f0fa5103000)
|  	libcufft.so.10 => /usr/local/cuda-11.6/targets/x86_64-linux/lib/libcufft.so.10 (0x00007f0f9c676000)
|  	libcusparse.so.11 => /usr/local/cuda-11.6/targets/x86_64-linux/lib/libcusparse.so.11 (0x00007f0f8d22d000)
|  	libcusolver.so.11 => /usr/local/cuda-11.6/targets/x86_64-linux/lib/libcusolver.so.11 (0x00007f0f7ce44000)
|  	libstdc++.so.6 => /lib/x86_64-linux-gnu/libstdc++.so.6 (0x00007f0f7cc62000)
|  	libm.so.6 => /lib/x86_64-linux-gnu/libm.so.6 (0x00007f0f7cb13000)
|  	libiomp5.so => /mnt/group-bin/terachem-3c-dev/lib/libiomp5.so (0x00007f0f7c6d8000)
|  	libcilkrts.so.5 => /mnt/group-bin/terachem-3c-dev/lib/libcilkrts.so.5 (0x00007f0f7c49b000)
|  	libgcc_s.so.1 => /lib/x86_64-linux-gnu/libgcc_s.so.1 (0x00007f0f7c480000)
|  	libpthread.so.0 => /lib/x86_64-linux-gnu/libpthread.so.0 (0x00007f0f7c45d000)
|  	libc.so.6 => /lib/x86_64-linux-gnu/libc.so.6 (0x00007f0f7c26b000)
|  	/lib64/ld-linux-x86-64.so.2 (0x00007f0fd0fae000)
|  	libdl.so.2 => /lib/x86_64-linux-gnu/libdl.so.2 (0x00007f0f7c265000)
|  	librt.so.1 => /lib/x86_64-linux-gnu/librt.so.1 (0x00007f0f7c259000)
|  	libcublasLt.so.11 => /usr/local/cuda-11.6/targets/x86_64-linux/lib/libcublasLt.so.11 (0x00007f0f671f3000)
| #################################################################################################

-----------------------------------
Processed Input file:
              coordinates coord.xyz
                    basis def2-sv_p
           sphericalbasis yes
                    guess c0
                   method bhandhlyp
                   charge 0
                 spinmult 1
                     dftd d3
                precision mixed
                    maxit 100
                  threall 1e-14
                 convthre 1.0e-5
                     xtol 1.0e-6
                  dftgrid 1
                      fon yes
               fon_method constant
          fon_temperature 5000
                   closed 0
                    hhtda yes
            hhtdasinglets 6
            hhtdatriplets 0
             cisnumstates 6
              cissubspace 18
             cisguessvecs 18
                   cismax 60
             cisalgorithm davidson
           cistransdipole yes
               cismaxiter 100
               cisconvtol 1e-4
                cistarget 1
               genscrdata true
          min_tolerance_e 1e-4
            min_tolerance 1e-3
                nacstate1 1
                nacstate2 2
                      run conical
                   purify no
                     gpus 1
-----------------------------------
Jobname: coord
Scratch directory: ./scr.coord
Scratch data will be generated
| Random number seed: 2091202293

XYZ coordinates coord.xyz
Molden File Output: ./scr.coord/coord.molden
Using basis set: def2-sv_p
dmrgstart not found
Spin multiplicity: 1
DIIS will use up to 10 vectors.
Condition number limit for the DIIS overlap matrix is            0
WF convergence threshold: 1.00e-05
Using DIIS algorithm to converge WF
Maximum number of SCF iterations: 100
Incremental fock with rebuild every 8 iterations
Will switch to conventional Fock if diffuse functions are detected
X-matrix tolerance: 1.00e-06
PRECISION: MIXED
Single/Double precision threshold: 1.00e-05
TeraChem will select linear algebra engine
Using fractional orbital occupations
0 occupied orbitals will have integer occupation
0 occupied orbitals will have fractional occupation
kT is set to 5000.000 a.u.
Density matrix purification turned off
DFT Functional requested: bhandhlyp
Method: BHandHLYP  with dispersion correction
  Becke 1988 exchange functional:       0.50 
  Hartree-Fock exact exchange:          0.50 
  Lee-Yang-Parr correlation functional: 1.0 
Wavefunction: RESTRICTED

 DFT-D code reimplemented following the
 code by S.Grimme, University Bonn 
 based on DFTD3 V3.2 Rev 0         
 
Please cite DFT-D3 work done with this code as:
S. Grimme, J. Antony, S. Ehrlich and H. Krieg,
J. Chem. Phys. 132 (2010), 154104
If used with BJ-damping cite also
S. Grimme, S. Ehrlich and L. Goerigk,
J. Comput. Chem. 32 (2011), 1456-1465
For DFT-D2 the reference is
S. Grimme, J. Comput. Chem., 27 (2006), 1787-1799
DFT grid type: 1
Using a single DFT grid.
Initial guess will be loaded from c0

********************************************
******* RUNNING GEOMETRY OPTMIZATION *******
********************************************

Geometry optimization parameters:
Max number of optimization cycles: 1000
Convergence threshold (Max grad component): 1.00e-03
Convergence threshold (energy change): 1.00e-04
Maximum of RMSD change allowed between steps is 0.500000
using BFGS method
Optimization checkpoint file will be dumped every 10 cycles
Hessian updated: BFGS method
Initial Hessian is diagonal with a single one point finite difference
Atomic displacement in finite-difference Hessian (Bohr) 0.003000
Each step will be scaled by 1.00
Maximum step size in internal coordinates 0.50
Minimization SCF guess will be regenerated every 10 steps
Job started from scratch
SCF:   Initial guess is taken from previous step
CIS:   Initial guess is taken from previous step
Z-vec: Initial guess is taken from previous step
Starting TensorBox...
| TeraChem will select linear algebra engine
| Using cuSolver for matrix diagonalization

| using 1 out of 1 CUDA devices
|   Device 0: NVIDIA GeForce RTX 3070,  7982MB, CC 8.6 -- CPU THREAD 0
| -------------------------------------------------------------------
| CPU Memory Available: 3976.75 MegaWords 
| GPU Memory Available: 741.79 MegaWords 
| Maximum recommended basis set size: 10200 basis functions
|  (limited by GPU memory)
| -------------------------------------------------------------------
| Initialize GPUBox with 128 MW of memory


Basis set:       def2-sv_p
Total atoms:     10
Total charge:    0
Total electrons: 42 (21-alpha, 21-beta)
Number electrons modeled by ECPs: 0
Total orbitals: 98 (Cartesian), 92 (spherical) 
Total AO shells: 44 (26 S-shells; 12 P-shells; 6 D-shells; 0 F-shells; 0 G-shells)
Spin multiplicity: 1
Nuclear repulsion energy (QM atoms): 206.172450982951 a.u.


No optimization coordinates found in the configuration file
Determining the type of coordinates based on the number of individual fragments...
Analyzing structure...
Found 10 atoms, 10 bonds
Building HDLC residues...
Found 1 HDLC residues
done.
Optimization will be performed in DLC coordinates

-------------------------------------------------------
0 additional frames found in coord.xyz
-------------------------------------------------------
***********************************************************************
**                                                                   **
**                              DL-FIND                              **
**                       Geometry Optimisation                       **
**               written by Johannes Kaestner, in 2006               **
**               Copyright:  STFC Daresbury Laboratory               **
**                           Revision:  406 $                        **
**                                                                   **
***********************************************************************
Residue member list:
    0 :     1    1    1    1    1    1    1    1    1    1

Generating new HDLC for    1 residues

Located a new residue for HDLC
   Residue number is    1
   Number of atoms it contains    10
   Atoms:      1     2     3     4     5     6     7     8     9    10
   Generating HDLC for residue    1
       Dot-product about     2 is   0.99861847
       System near planar - making improper
       Dot-product about     3 is   0.99879392
       System near planar - making improper
       Dot-product about     5 is   0.99860095
       System near planar - making improper
       Dot-product about     6 is   0.99863648
       System near planar - making improper

     The system has    24 degrees of freedom, and    24 non-zero eigenvalues

 call dlf_formstep_init...
 allocate hessian of size:           26
 allocate evals and evecs
 needhessian =  T

DL-FIND Report:
===============
Conical intersection algorithm: Lagrange-Newton
Lagrange-Newton threshold t1 ...................  1.000E-04
Lagrange-Newton threshold t2 ...................  1.000E+00
Lower electronic state .........................          1
Upper electronic state .........................          2
Optimisation algorithm: Lagrange-Newton
Initial Hessian by diagonal one-point finite difference
Hessian update mechanism: BFGS
Maximum Number of Hessian updates before recalc.         50
Finite difference for Hessian calculation ......  3.000E-03
No eigenmodes are considered soft
Minimum step size for Hessian update ...........  1.000E-05
 
Step length: simple scaled
Maximum step length ............................  5.000E-01
Scaling step by ................................  1.000E+00
 
Coordinate system: Delocalised internal coordinates (DLC)
 
Number of atoms ................................         10
Number of input geometries .....................          2
Variables to be optimised ......................         26
Restart information is written every ...........         10 steps
This run has not been restarted.
Maximum number of steps ........................       1000
Maximum number of energy evaluations ...........     100000
 
DFTD Energy:    -0.0118047 hartree
Setting up the DFT grid...
| time to set the grid = 0.00 s
DFT grid points: 28770 (2877 points/atom)

                      *** Start SCF Iterations ***

 Iter     DIIS Error       Energy change      Electrons        XC Energy           Energy        Time(s)
----------------------------------------------------------------------------------------------------------
Initial temperature is 5000.000000
| Skip purify step
|    1     0.0629505263    -263.9074375959    41.9998441310   -19.1640385774    -263.9074375959     0.14  
|    2     0.0891369609      +7.2957601769    41.9997467846   -18.5597594985    -256.6116774190     0.14  
|    3     0.0353538815      -0.0544864795    41.9997683458   -18.6024899290    -256.6661638985     0.12  
|    4     0.0196753905      -0.0042743523    41.9997745142   -18.6280619860    -256.6704382508     0.12  
|    5     0.0080823894      -0.0025667600    41.9997786907   -18.6379347818    -256.6730050108     0.12  
|    6     0.0009356104      -0.0004123545    41.9997812419   -18.6483153910    -256.6734173653     0.12  
|    7     0.0003223204      -0.0000097126    41.9997813291   -18.6490629509    -256.6734270779     0.11  
|    8     0.0001813853      -0.0000006608    41.9997813208   -18.6491230437    -256.6734277387     0.11  
|    9     0.0000170709      -0.0000002311    41.9997813170   -18.6491782439    -256.6734279698     0.13  
|   10     0.0000017071      -0.0000000032    41.9997813167   -18.6491989823    -256.6734279730     0.10  
----------------------------------------------------------------------------------------------------------
FINAL ENERGY: -256.6734279730 a.u.
Fractional Occupation Entropy: 0.0000000000
Mermin Free Energy:            -256.6734279730
DISPERSION CONTRIBUTION TO ENERGY: -0.0118047270 a.u.
HOMO-LUMO GAP: 4.396 eV
CENTER OF MASS: {0.000043, 0.000004, -0.000284} ANGS
DIPOLE MOMENT: {0.000939, -0.000051, 0.003996} (|D| = 0.004105) DEBYE
Writing out molden info

Running Mulliken population analysis...


  Restricted hh-TDA Parameters
--------------------------------------------
Number of occupied orbitals:            22
Number of virtual orbitals:             70
Number of molecular orbitals:           92
Number of basis functions:              98
Multiplicity of target state:      singlet

 Generating 2nd functional diffs
Reference energy:             -263.4652738477
Number of electrons:            43.9997709032
XC energy:                     -19.7936337356

      Davidson Diagonalization Parameters
-----------------------------------------------
Number of roots to find:                    6
Number of guess vectors:                   18
Maximum subspace size:                     60
Number of vectors to save:                  6
Collapse vectors per root:                  2
Number of CSFs:                           253
Maximum Davidson iterations:              100
Residual convergence:                 1.0e-04
Orthogonality tolerance:              1.0e-12
Use incremental sigma vectors:             No

Davidson memory usage: 361.06 kB

Guess Vectors:
  22 & 22 : closed :    -0.936631
  22 & 21 :  open  :    -0.767269
  22 & 20 :  open  :    -0.733979
  22 & 19 :  open  :    -0.719104
  22 & 18 :  open  :    -0.714217
  22 & 17 :  open  :    -0.602741
  22 & 16 :  open  :    -0.599553
  21 & 21 : closed :    -0.597907
  21 & 20 :  open  :    -0.564617
  21 & 19 :  open  :    -0.549742
  21 & 18 :  open  :    -0.544855
  22 & 13 :  open  :    -0.537556
  22 & 15 :  open  :    -0.536319
  20 & 20 : closed :    -0.531328
  20 & 19 :  open  :    -0.516452
  20 & 18 :  open  :    -0.511565
  19 & 19 : closed :    -0.501577
  19 & 18 :  open  :    -0.496690

  Root           Eigenvalue       Energy Change        Residual
-------------------------------------------------------------------
Iteration:    0   Subspace Size:   18
Root: 1:        -0.76914765        -0.76914765         0.06158568  
Root: 2:        -0.60939409        -0.60939409         0.05448232  
Root: 3:        -0.56670720        -0.56670720         0.07416616  
Root: 4:        -0.56354615        -0.56354615         0.06011153  
Root: 5:        -0.49300328        -0.49300328         0.06504588  
Root: 6:        -0.46689872        -0.46689872         0.06634312  

Iteration:    1   Subspace Size:   24
Root: 1:        -0.77528312        -0.00613547         0.00468915  
Root: 2:        -0.61488482        -0.00549072         0.01086861  
Root: 3:        -0.57938204        -0.01267484         0.01121757  
Root: 4:        -0.57017705        -0.00663090         0.01847414  
Root: 5:        -0.50182539        -0.00882211         0.01972706  
Root: 6:        -0.47351644        -0.00661772         0.02864807  

Iteration:    2   Subspace Size:   30
Root: 1:        -0.77529878        -0.00001566         0.00061318  
Root: 2:        -0.61505458        -0.00016977         0.00207984  
Root: 3:        -0.57961116        -0.00022912         0.00206185  
Root: 4:        -0.57064104        -0.00046399         0.00402285  
Root: 5:        -0.50217772        -0.00035233         0.00649810  
Root: 6:        -0.47456508        -0.00104865         0.01844814  

Iteration:    3   Subspace Size:   36
Root: 1:        -0.77529894        -0.00000016         0.00006908  Converged
Root: 2:        -0.61505936        -0.00000478         0.00029546  
Root: 3:        -0.57961729        -0.00000613         0.00045873  
Root: 4:        -0.57065923        -0.00001818         0.00059174  
Root: 5:        -0.50221896        -0.00004124         0.00134729  
Root: 6:        -0.47539994        -0.00083486         0.00741153  

Iteration:    4   Subspace Size:   41
Root: 1:        -0.77529894        -0.00000000         0.00006141  Converged
Root: 2:        -0.61505943        -0.00000007         0.00003228  Converged
Root: 3:        -0.57961758        -0.00000029         0.00007540  Converged
Root: 4:        -0.57065961        -0.00000038         0.00009744  Converged
Root: 5:        -0.50222026        -0.00000130         0.00018002  
Root: 6:        -0.47550424        -0.00010429         0.00176466  

Iteration:    5   Subspace Size:   43
Root: 1:        -0.77529894        -0.00000000         0.00005947  Converged
Root: 2:        -0.61505943        -0.00000000         0.00003243  Converged
Root: 3:        -0.57961758        -0.00000000         0.00007540  Converged
Root: 4:        -0.57065961        -0.00000000         0.00009400  Converged
Root: 5:        -0.50222029        -0.00000002         0.00005256  Converged
Root: 6:        -0.47550681        -0.00000258         0.00082453  

Iteration:    6   Subspace Size:   44
Root: 1:        -0.77529894        -0.00000000         0.00005789  Converged
Root: 2:        -0.61505943        -0.00000000         0.00003234  Converged
Root: 3:        -0.57961758        -0.00000000         0.00007540  Converged
Root: 4:        -0.57065961        -0.00000000         0.00008400  Converged
Root: 5:        -0.50222029        -0.00000000         0.00005200  Converged
Root: 6:        -0.47550748        -0.00000067         0.00025528  

Iteration:    7   Subspace Size:   45
Root: 1:        -0.77529894        -0.00000000         0.00005712  Converged
Root: 2:        -0.61505943        -0.00000000         0.00003107  Converged
Root: 3:        -0.57961758        -0.00000000         0.00007540  Converged
Root: 4:        -0.57065961        -0.00000000         0.00008203  Converged
Root: 5:        -0.50222029        -0.00000000         0.00005021  Converged
Root: 6:        -0.47550753        -0.00000005         0.00007762  Converged

Davidson converged in 7 iterations
45 sigma vectors were formed

  Root   Mult.   Total Energy (a.u.)   Ex. Energy (a.u.)     Ex. Energy (eV)     Ex. Energy (nm)        Osc. (a.u.)  
-------------------------------------------------------------------------------------------------------------------
     1  singlet       -264.24057279
     2  singlet       -264.08033328          0.16023951          4.36033822        284.34542084          0.01933177
     3  singlet       -264.04489143          0.19568136          5.32475988        232.84471705          0.35978116
     4  singlet       -264.03593346          0.20463933          5.56851864        222.65207078          0.00000057
     5  singlet       -263.96749414          0.27307865          7.43084702        166.85072415          0.69676409
     6  singlet       -263.94078138          0.29979141          8.15773799        151.98357791          0.00000008

Singlet  1: Largest CI coefficients:
  22  & 22 : closed :   0.991308
  18  & 18 : closed :  -0.101042

Singlet  2: Largest CI coefficients:
  21  & 22 :  open  :   0.681907
  22  & 21 :  open  :   0.681907
  18  & 19 :  open  :  -0.143844
  19  & 18 :  open  :  -0.143844

Singlet  3: Largest CI coefficients:
  20  & 22 :  open  :  -0.694843
  22  & 20 :  open  :  -0.694843
  16  & 20 :  open  :   0.115906
  20  & 16 :  open  :   0.115906

Singlet  4: Largest CI coefficients:
  19  & 22 :  open  :   0.657995
  22  & 19 :  open  :   0.657995
  21  & 21 : closed :  -0.200145
  18  & 21 :  open  :  -0.191685
  21  & 18 :  open  :  -0.191685

Singlet  5: Largest CI coefficients:
  18  & 22 :  open  :   0.690363
  22  & 18 :  open  :   0.690363

Singlet  6: Largest CI coefficients:
  21  & 21 : closed :  -0.818968
  19  & 19 : closed :   0.455404
  16  & 22 :  open  :  -0.156291
  22  & 16 :  open  :  -0.156291
  19  & 22 :  open  :  -0.113380
  22  & 19 :  open  :  -0.113380
  18  & 18 : closed :  -0.104296

Singlet state dipole moments:

  Root       Dx         Dy         Dz         |D|  (Debye)
------------------------------------------------------------
     1    -0.0028     0.0000     0.0011     0.0030
     2     0.0003    -0.0000     0.0010     0.0010
     3    -0.0021     0.0003     0.0034     0.0040
     4    -0.0010    -0.0001    -0.0002     0.0011
     5    -0.0014     0.0001     0.0013     0.0019
     6     0.0011    -0.0001     0.0002     0.0011

Transition dipole moments between singlet states:

    Transition       Tx         Ty         Tz         |T| (a.u.)
------------------------------------------------------------------
     1 ->    2    -0.3612    -0.0001     0.2247     0.4254
     1 ->    3    -0.0005     1.6607    -0.0001     1.6607
     1 ->    4    -0.0020     0.0003    -0.0003     0.0020
     1 ->    5    -1.9246    -0.0003    -0.3510     1.9563
     1 ->    6    -0.0004     0.0003    -0.0004     0.0006
     2 ->    3     0.0003    -0.0008     0.0000     0.0009
     2 ->    4    -1.7591     0.0002    -0.1667     1.7670
     2 ->    5     0.0006     0.0000     0.0001     0.0006
     2 ->    6     0.5412     0.0002    -0.1741     0.5685
     3 ->    4    -0.0000    -0.1066    -0.0000     0.1066
     3 ->    5    -0.0000     0.0009    -0.0000     0.0009
     3 ->    6     0.0000    -0.2206     0.0000     0.2206
     4 ->    5     0.2925    -0.0000     0.0754     0.3021
     4 ->    6    -0.0007    -0.0001    -0.0001     0.0007
     5 ->    6    -0.2300     0.0000    -0.0107     0.2302

Magnetic transition dipole moments and rotational strengths:

 Transition      Lx         Ly         Lz       R(len)     R(vel) (a.u.)
------------------------------------------------------------------------
 1 ->    2    -0.0000    -0.0000     0.0000    -0.0000     0.0000
 1 ->    3     0.0001     0.0003    -0.0009    -0.0005     0.0001
 1 ->    4     0.0001    -1.3771     0.0001     0.0004    -0.0001
 1 ->    5    -0.0001     0.0018     0.0000    -0.0001     0.0001
 1 ->    6    -0.0001     0.2131     0.0000    -0.0001     0.0000

Electric transition quadrupole moments (Cartesian):

 Transition      Qxy        Qxz        Qyz        Qxx        Qyy        Qzz       norm (a.u.)
----------------------------------------------------------------------------------------------
 1 ->    2    -0.0000     0.0008     0.0000     0.0023     0.0006    -0.0016     0.0030
 1 ->    3     0.0004     0.0004     0.0006    -0.0002     0.0002     0.0001     0.0009
 1 ->    4     0.0000    -1.5685     0.0001     0.5592    -0.2591    -0.4189     1.7365
 1 ->    5    -0.0000     0.0038     0.0000    -0.0025     0.0013     0.0015     0.0050
 1 ->    6     0.0003     0.3191     0.0001     0.9306    -0.7504    -0.0611     1.2388


Building Xtilde...

Building Z-vector RHS...

 Generating 2nd functional diffs
Solving CPSCF equations
Using DIIS solver

 Iter         Residual      
------  --------------------
    1      1.112625113496
    2      1.173543342681
    3      0.067561746945
    4      0.003460942664
    5      0.000946057609
    6      0.000128297592
    7      0.000118481827
    8      0.000032409331

CPSCF converged

Building X...

 Generating 2nd functional diffs
 Generating 2nd functional diffs
Building Xtilde...

Building Z-vector RHS...

 Generating 2nd functional diffs
Solving CPSCF equations
Using DIIS solver

 Iter         Residual      
------  --------------------
    1      0.438754538923
    2      0.277587747689
    3      0.010059599035
    4      0.002296574824
    5      0.002459112272
    6      0.000204168865
    7      0.000153161994
    8      0.000013798421

CPSCF converged

Building X...

 Generating 2nd functional diffs
 Generating 2nd functional diffs
Building Xtilde...

Building Z-vector RHS...

 Generating 2nd functional diffs
Solving CPSCF equations
Using DIIS solver

 Iter         Residual      
------  --------------------
    1      0.027417249907
    2      0.021592936695
    3      0.007163426239
    4      0.002538834510
    5      0.001680588881
    6      0.001282035635
    7      0.000331621459
    8      0.000041592167

CPSCF converged

Building X...

 Generating 2nd functional diffs
 Generating 2nd functional diffs
Lower state energy:      -264.0803332783
Upper state energy:      -264.0448914280
Energy difference:          0.0354418502
 Energy calculation finished, energy:  0.000000000E+00

Converting Cartesians to HDLC

Converting Cartesians to HDLC

Converting Cartesians to HDLC
 in dlf_makehessian...
Testing convergence  in cycle    1
  Max grad  3.8255E-02 Target: 1.0000E-03 converged?   no
  RMS grad  1.5727E-02 Target: 6.6667E-04 converged?   no
Finite-difference calculation for a diagonal Hessian
Delta :   3.00E-03

Converting HDLC to Cartesians
DFTD Energy:    -0.0118084 hartree
Setting up the DFT grid...
| time to set the grid = 0.00 s
DFT grid points: 28771 (2877 points/atom)

                      *** Start SCF Iterations ***

 Iter     DIIS Error       Energy change      Electrons        XC Energy           Energy        Time(s)
----------------------------------------------------------------------------------------------------------
Initial temperature is 5000.000000
| Skip purify step
|    1     0.0627406630    -263.9143537585    42.0069642624   -19.1678246638    -263.9143537585     0.13  
|    2     0.0895384259      +7.3028271961    41.9997466859   -18.5608746813    -256.6115265624     0.13  
|    3     0.0354723998      -0.0545061339    41.9997682820   -18.6045267378    -256.6660326963     0.12  
|    4     0.0196518762      -0.0043181288    41.9997744779   -18.6303480270    -256.6703508251     0.12  
|    5     0.0080749324      -0.0025476521    41.9997786274   -18.6402222658    -256.6728984771     0.12  
|    6     0.0010835344      -0.0004057791    41.9997811046   -18.6503014536    -256.6733042563     0.12  
|    7     0.0007550142      -0.0000140749    41.9997812759   -18.6513599442    -256.6733183311     0.11  
|    8     0.0000917963      -0.0000041454    41.9997812507   -18.6514188730    -256.6733224765     0.11  
|    9     0.0000169756      -0.0000001344    41.9997812451   -18.6514907760    -256.6733226109     0.13  
|   10     0.0000036595      -0.0000000033    41.9997812447   -18.6515110374    -256.6733226143     0.10  
----------------------------------------------------------------------------------------------------------
FINAL ENERGY: -256.6733226143 a.u.
Fractional Occupation Entropy: 0.0000000000
Mermin Free Energy:            -256.6733226143
DISPERSION CONTRIBUTION TO ENERGY: -0.0118084264 a.u.
HOMO-LUMO GAP: 4.395 eV
CENTER OF MASS: {-0.000479, 0.000174, -0.000465} ANGS
DIPOLE MOMENT: {-0.004978, 0.004025, 0.002068} (|D| = 0.006727) DEBYE
Writing out molden info

Running Mulliken population analysis...


  Restricted hh-TDA Parameters
--------------------------------------------
Number of occupied orbitals:            22
Number of virtual orbitals:             70
Number of molecular orbitals:           92
Number of basis functions:              98
Multiplicity of target state:      singlet

 Generating 2nd functional diffs
Reference energy:             -263.4650213317
Number of electrons:            43.9997708279
XC energy:                     -19.7960902840

      Davidson Diagonalization Parameters
-----------------------------------------------
Number of roots to find:                    6
Number of guess vectors:                   18
Maximum subspace size:                     60
Number of vectors to save:                  6
Collapse vectors per root:                  2
Number of CSFs:                           253
Maximum Davidson iterations:              100
Residual convergence:                 1.0e-04
Orthogonality tolerance:              1.0e-12
Use incremental sigma vectors:             No

Davidson memory usage: 361.06 kB

Guess Vectors:
  22 & 22 : closed :    -0.937927
  22 & 21 :  open  :    -0.768548
  22 & 20 :  open  :    -0.734621
  22 & 19 :  open  :    -0.720328
  22 & 18 :  open  :    -0.715125
  22 & 17 :  open  :    -0.602870
  22 & 16 :  open  :    -0.600102
  21 & 21 : closed :    -0.599169
  21 & 20 :  open  :    -0.565242
  21 & 19 :  open  :    -0.550950
  21 & 18 :  open  :    -0.545746
  22 & 13 :  open  :    -0.538563
  22 & 15 :  open  :    -0.536317
  20 & 20 : closed :    -0.531315
  20 & 19 :  open  :    -0.517023
  20 & 18 :  open  :    -0.511819
  19 & 19 : closed :    -0.502730
  19 & 18 :  open  :    -0.497527

  Root           Eigenvalue       Energy Change        Residual
-------------------------------------------------------------------
Iteration:    0   Subspace Size:   18
Root: 1:        -0.77039472        -0.77039472         0.06163061  
Root: 2:        -0.61070418        -0.61070418         0.05458743  
Root: 3:        -0.56720327        -0.56720327         0.07424766  
Root: 4:        -0.56470110        -0.56470110         0.06006411  
Root: 5:        -0.49382612        -0.49382612         0.06494145  
Root: 6:        -0.46825229        -0.46825229         0.06643967  

Iteration:    1   Subspace Size:   24
Root: 1:        -0.77653192        -0.00613720         0.00467704  
Root: 2:        -0.61621313        -0.00550895         0.01087885  
Root: 3:        -0.57988992        -0.01268664         0.01116843  
Root: 4:        -0.57131007        -0.00660897         0.01815780  
Root: 5:        -0.50249980        -0.00867368         0.02103655  
Root: 6:        -0.47490094        -0.00664865         0.02852378  

Iteration:    2   Subspace Size:   30
Root: 1:        -0.77654745        -0.00001554         0.00061189  
Root: 2:        -0.61638304        -0.00016991         0.00213459  
Root: 3:        -0.58011582        -0.00022591         0.00204925  
Root: 4:        -0.57175929        -0.00044922         0.00400269  
Root: 5:        -0.50292667        -0.00042687         0.00792644  
Root: 6:        -0.47612508        -0.00122414         0.01725983  

Iteration:    3   Subspace Size:   36
Root: 1:        -0.77654761        -0.00000016         0.00006777  Converged
Root: 2:        -0.61638810        -0.00000506         0.00030096  
Root: 3:        -0.58012184        -0.00000602         0.00045537  
Root: 4:        -0.57177666        -0.00001736         0.00057726  
Root: 5:        -0.50298273        -0.00005606         0.00142468  
Root: 6:        -0.47673516        -0.00061008         0.00580185  

Iteration:    4   Subspace Size:   41
Root: 1:        -0.77654762        -0.00000000         0.00006240  Converged
Root: 2:        -0.61638818        -0.00000007         0.00003663  Converged
Root: 3:        -0.58012212        -0.00000028         0.00007460  Converged
Root: 4:        -0.57177702        -0.00000036         0.00010967  
Root: 5:        -0.50298422        -0.00000149         0.00025722  
Root: 6:        -0.47679150        -0.00005634         0.00153641  

Iteration:    5   Subspace Size:   44
Root: 1:        -0.77654762        -0.00000000         0.00006119  Converged
Root: 2:        -0.61638818        -0.00000000         0.00003701  Converged
Root: 3:        -0.58012212        -0.00000000         0.00007459  Converged
Root: 4:        -0.57177703        -0.00000001         0.00001351  Converged
Root: 5:        -0.50298427        -0.00000005         0.00005922  Converged
Root: 6:        -0.47679524        -0.00000374         0.00059697  

Iteration:    6   Subspace Size:   45
Root: 1:        -0.77654762        -0.00000000         0.00006062  Converged
Root: 2:        -0.61638818        -0.00000000         0.00003536  Converged
Root: 3:        -0.58012212        -0.00000000         0.00007458  Converged
Root: 4:        -0.57177703        -0.00000000         0.00001348  Converged
Root: 5:        -0.50298427        -0.00000000         0.00005678  Converged
Root: 6:        -0.47679562        -0.00000038         0.00013156  

Iteration:    7   Subspace Size:   46
Root: 1:        -0.77654762        -0.00000000         0.00006050  Converged
Root: 2:        -0.61638818        -0.00000000         0.00003414  Converged
Root: 3:        -0.58012212        -0.00000000         0.00007454  Converged
Root: 4:        -0.57177703        -0.00000000         0.00001346  Converged
Root: 5:        -0.50298427        -0.00000000         0.00005729  Converged
Root: 6:        -0.47679564        -0.00000002         0.00003787  Converged

Davidson converged in 7 iterations
46 sigma vectors were formed

  Root   Mult.   Total Energy (a.u.)   Ex. Energy (a.u.)     Ex. Energy (eV)     Ex. Energy (nm)        Osc. (a.u.)  
-------------------------------------------------------------------------------------------------------------------
     1  singlet       -264.24156895
     2  singlet       -264.08140951          0.16015944          4.35815938        284.48757797          0.01900617
     3  singlet       -264.04514346          0.19642549          5.34500869        231.96261773          0.36229179
     4  singlet       -264.03679836          0.20477059          5.57209021        222.50935665          0.00000215
     5  singlet       -263.96800560          0.27356334          7.44403610        166.55510404          0.69604457
     6  singlet       -263.94181697          0.29975198          8.15666490        152.00357276          0.00000213

Singlet  1: Largest CI coefficients:
  22  & 22 : closed :   0.991355
  18  & 18 : closed :  -0.101005

Singlet  2: Largest CI coefficients:
  21  & 22 :  open  :  -0.682210
  22  & 21 :  open  :  -0.682210
  18  & 19 :  open  :   0.143607
  19  & 18 :  open  :   0.143607

Singlet  3: Largest CI coefficients:
  20  & 22 :  open  :   0.694866
  22  & 20 :  open  :   0.694866
  16  & 20 :  open  :   0.115958
  20  & 16 :  open  :   0.115958

Singlet  4: Largest CI coefficients:
  19  & 22 :  open  :   0.658210
  22  & 19 :  open  :   0.658210
  21  & 21 : closed :  -0.197626
  18  & 21 :  open  :  -0.192320
  21  & 18 :  open  :  -0.192320

Singlet  5: Largest CI coefficients:
  18  & 22 :  open  :  -0.690681
  22  & 18 :  open  :  -0.690681

Singlet  6: Largest CI coefficients:
  21  & 21 : closed :  -0.825206
  19  & 19 : closed :   0.459234
  16  & 22 :  open  :   0.138424
  22  & 16 :  open  :   0.138424
  19  & 22 :  open  :  -0.112158
  22  & 19 :  open  :  -0.112158

Singlet state dipole moments:

  Root       Dx         Dy         Dz         |D|  (Debye)
------------------------------------------------------------
     1     0.0143    -0.0014     0.0020     0.0145
     2     0.0696    -0.0006     0.0103     0.0704
     3     0.0147     0.0066     0.0039     0.0166
     4    -0.0585     0.0008    -0.0027     0.0585
     5     0.0234    -0.0016     0.0022     0.0236
     6     0.0025     0.0001     0.0071     0.0076

Transition dipole moments between singlet states:

    Transition       Tx         Ty         Tz         |T| (a.u.)
------------------------------------------------------------------
     1 ->    2     0.3568     0.0009    -0.2252     0.4219
     1 ->    3    -0.0006    -1.6633     0.0005     1.6633
     1 ->    4    -0.0034    -0.0015     0.0013     0.0040
     1 ->    5     1.9222    -0.0021     0.3488     1.9536
     1 ->    6    -0.0022     0.0024    -0.0006     0.0033
     2 ->    3    -0.0016    -0.0022    -0.0002     0.0028
     2 ->    4     1.7605    -0.0014     0.1663     1.7683
     2 ->    5    -0.0006    -0.0001    -0.0007     0.0009
     2 ->    6    -0.5367    -0.0007     0.1812     0.5665
     3 ->    4     0.0011     0.1062     0.0000     0.1062
     3 ->    5     0.0006     0.0039    -0.0003     0.0039
     3 ->    6    -0.0001     0.1957    -0.0001     0.1957
     4 ->    5    -0.2895     0.0001    -0.0754     0.2992
     4 ->    6     0.0042     0.0002    -0.0009     0.0043
     5 ->    6     0.2130    -0.0002     0.0096     0.2132

Magnetic transition dipole moments and rotational strengths:

 Transition      Lx         Ly         Lz       R(len)     R(vel) (a.u.)
------------------------------------------------------------------------
 1 ->    2    -0.0003    -0.0109    -0.0005     0.0000    -0.0000
 1 ->    3    -0.0001     0.0008     0.0018     0.0014    -0.0004
 1 ->    4    -0.0010    -1.3766     0.0005    -0.0020     0.0006
 1 ->    5     0.0003    -0.0013    -0.0016    -0.0001     0.0000
 1 ->    6    -0.0005     0.2091     0.0000    -0.0005     0.0003

Electric transition quadrupole moments (Cartesian):

 Transition      Qxy        Qxz        Qyz        Qxx        Qyy        Qzz       norm (a.u.)
----------------------------------------------------------------------------------------------
 1 ->    2    -0.0005    -0.0102     0.0003     0.0052    -0.0033    -0.0041     0.0126
 1 ->    3    -0.0027     0.0006     0.0015    -0.0002    -0.0010     0.0007     0.0034
 1 ->    4    -0.0008    -1.5676     0.0013     0.5517    -0.2554    -0.4165     1.7322
 1 ->    5     0.0006    -0.0004     0.0006     0.0158    -0.0181    -0.0021     0.0241
 1 ->    6    -0.0006     0.3025     0.0004     0.8206    -0.6612    -0.0513     1.0975


Building Xtilde...

Building Z-vector RHS...

 Generating 2nd functional diffs
Solving CPSCF equations
Using DIIS solver

 Iter         Residual      
------  --------------------
    1      1.108571306774
    2      1.166714965542
    3      0.068788028195
    4      0.009534092630
    5      0.005424956862
    6      0.000675773754
    7      0.000079805982

CPSCF converged

Building X...

 Generating 2nd functional diffs
 Generating 2nd functional diffs
Building Xtilde...

Building Z-vector RHS...

 Generating 2nd functional diffs
Solving CPSCF equations
Using DIIS solver

 Iter         Residual      
------  --------------------
    1      0.439383276569
    2      0.278543777683
    3      0.013976045249
    4      0.009258336507
    5      0.001533683154
    6      0.000343695660
    7      0.000136510184
    8      0.000017959957

CPSCF converged

Building X...

 Generating 2nd functional diffs
 Generating 2nd functional diffs
Building Xtilde...

Building Z-vector RHS...

 Generating 2nd functional diffs
Solving CPSCF equations
Using DIIS solver

 Iter         Residual      
------  --------------------
    1      0.027377019698
    2      0.021534055927
    3      0.007221353233
    4      0.002780148288
    5      0.002423658154
    6      0.001349294943
    7      0.000371976682
    8      0.000161363275
    9      0.000009921413

CPSCF converged

Building X...

 Generating 2nd functional diffs
 Generating 2nd functional diffs
Lower state energy:      -264.0814095072
Upper state energy:      -264.0451434558
Energy difference:          0.0362660514
 Energy calculation finished, energy:  0.000000000E+00

Converting Cartesians to HDLC

Converting Cartesians to HDLC

Converting Cartesians to HDLC
 in dlf_makehessian...
Finite-difference diagonal Hessian: 2nd point
Energy difference to 1st point:          0.00E+00 H
Abs. Gradient difference to 1st point:   4.62E-03
Testing convergence  in cycle    1
  Max grad  3.7506E-02 Target: 1.0000E-03 converged?   no
  RMS grad  1.5297E-02 Target: 6.6667E-04 converged?   no

Converting HDLC to Cartesians
DFTD Energy:    -0.0114809 hartree
Setting up the DFT grid...
| time to set the grid = 0.00 s
DFT grid points: 28768 (2876 points/atom)

                      *** Start SCF Iterations ***

 Iter     DIIS Error       Energy change      Electrons        XC Energy           Energy        Time(s)
----------------------------------------------------------------------------------------------------------
Initial temperature is 5000.000000
| Skip purify step
|    1     0.1185965664    -263.8155453765    41.8573560142   -19.1188079393    -263.8155453765     0.13  
|    2     0.0776231304      +7.2140654455    41.9997139223   -18.5619296164    -256.6014799309     0.13  
|    3     0.0181294598      -0.0452945573    41.9997475912   -18.6107961334    -256.6467744883     0.12  
|    4     0.0093739540      -0.0017365784    41.9997508833   -18.6398201708    -256.6485110667     0.12  
|    5     0.0029470234      -0.0005582731    41.9997518791   -18.6319364288    -256.6490693398     0.12  
|    6     0.0023604291      -0.0000629689    41.9997524176   -18.6358858819    -256.6491323087     0.12  
|    7     0.0004482434      -0.0000277453    41.9997524517   -18.6367131946    -256.6491600540     0.11  
|    8     0.0000577408      -0.0000020279    41.9997523742   -18.6364055600    -256.6491620819     0.11  
|    9     0.0000095623      -0.0000000353    41.9997523397   -18.6363834088    -256.6491621172     0.13  
----------------------------------------------------------------------------------------------------------
FINAL ENERGY: -256.6491621172 a.u.
Fractional Occupation Entropy: 0.0000000000
Mermin Free Energy:            -256.6491621172
DISPERSION CONTRIBUTION TO ENERGY: -0.0114809243 a.u.
HOMO-LUMO GAP: 4.380 eV
CENTER OF MASS: {-0.005281, 0.003944, -0.001596} ANGS
DIPOLE MOMENT: {0.042966, -0.031185, 0.023994} (|D| = 0.058260) DEBYE
Writing out molden info

Running Mulliken population analysis...


  Restricted hh-TDA Parameters
--------------------------------------------
Number of occupied orbitals:            22
Number of virtual orbitals:             70
Number of molecular orbitals:           92
Number of basis functions:              98
Multiplicity of target state:      singlet

 Generating 2nd functional diffs
Reference energy:             -263.4514788063
Number of electrons:            43.9997405465
XC energy:                     -19.7800273563

      Davidson Diagonalization Parameters
-----------------------------------------------
Number of roots to find:                    6
Number of guess vectors:                   18
Maximum subspace size:                     60
Number of vectors to save:                  6
Collapse vectors per root:                  2
Number of CSFs:                           253
Maximum Davidson iterations:              100
Residual convergence:                 1.0e-04
Orthogonality tolerance:              1.0e-12
Use incremental sigma vectors:             No

Davidson memory usage: 361.06 kB

Guess Vectors:
  22 & 22 : closed :    -0.914332
  22 & 21 :  open  :    -0.736800
  22 & 20 :  open  :    -0.732588
  22 & 19 :  open  :    -0.683534
  22 & 18 :  open  :    -0.668514
  22 & 17 :  open  :    -0.606482
  22 & 16 :  open  :    -0.581683
  22 & 15 :  open  :    -0.561213
  21 & 21 : closed :    -0.559267
  21 & 20 :  open  :    -0.555055
  20 & 20 : closed :    -0.550843
  22 & 13 :  open  :    -0.518975
  21 & 19 :  open  :    -0.506001
  20 & 19 :  open  :    -0.501789
  21 & 18 :  open  :    -0.490981
  20 & 18 :  open  :    -0.486769
  19 & 19 : closed :    -0.452736
  19 & 18 :  open  :    -0.437715

  Root           Eigenvalue       Energy Change        Residual
-------------------------------------------------------------------
Iteration:    0   Subspace Size:   18
Root: 1:        -0.75268184        -0.75268184         0.03435795  
Root: 2:        -0.57417595        -0.57417595         0.05512963  
Root: 3:        -0.57209885        -0.57209885         0.07012248  
Root: 4:        -0.51675112        -0.51675112         0.05652903  
Root: 5:        -0.46492142        -0.46492142         0.06651932  
Root: 6:        -0.45880143        -0.45880143         0.07128398  

Iteration:    1   Subspace Size:   24
Root: 1:        -0.75388498        -0.00120314         0.00414724  
Root: 2:        -0.58347908        -0.00930313         0.01097196  
Root: 3:        -0.58001691        -0.00791806         0.01133047  
Root: 4:        -0.52221350        -0.00546238         0.01512102  
Root: 5:        -0.47466236        -0.00974094         0.01703757  
Root: 6:        -0.47422264        -0.01542122         0.01918120  

Iteration:    2   Subspace Size:   30
Root: 1:        -0.75390361        -0.00001863         0.00065381  
Root: 2:        -0.58365734        -0.00017826         0.00187909  
Root: 3:        -0.58019716        -0.00018025         0.00238187  
Root: 4:        -0.52258937        -0.00037587         0.00512474  
Root: 5:        -0.47513598        -0.00047362         0.00603244  
Root: 6:        -0.47458869        -0.00036605         0.00653106  

Iteration:    3   Subspace Size:   36
Root: 1:        -0.75390380        -0.00000019         0.00010299  
Root: 2:        -0.58366151        -0.00000418         0.00033973  
Root: 3:        -0.58020322        -0.00000606         0.00037207  
Root: 4:        -0.52261572        -0.00002636         0.00116423  
Root: 5:        -0.47520745        -0.00007147         0.00223038  
Root: 6:        -0.47463458        -0.00004589         0.00160095  

Iteration:    4   Subspace Size:   42
Root: 1:        -0.75390380        -0.00000000         0.00001538  Converged
Root: 2:        -0.58366162        -0.00000011         0.00006922  Converged
Root: 3:        -0.58020334        -0.00000012         0.00005721  Converged
Root: 4:        -0.52261756        -0.00000184         0.00024856  
Root: 5:        -0.47521626        -0.00000881         0.00063077  
Root: 6:        -0.47463659        -0.00000201         0.00035771  

Iteration:    5   Subspace Size:   45
Root: 1:        -0.75390380        -0.00000000         0.00001539  Converged
Root: 2:        -0.58366162        -0.00000000         0.00005908  Converged
Root: 3:        -0.58020334        -0.00000000         0.00004867  Converged
Root: 4:        -0.52261762        -0.00000006         0.00004329  Converged
Root: 5:        -0.47521680        -0.00000054         0.00019446  
Root: 6:        -0.47463672        -0.00000013         0.00008618  Converged

Iteration:    6   Subspace Size:   46
Root: 1:        -0.75390380        -0.00000000         0.00001538  Converged
Root: 2:        -0.58366162        -0.00000000         0.00005883  Converged
Root: 3:        -0.58020334        -0.00000000         0.00004846  Converged
Root: 4:        -0.52261762        -0.00000000         0.00004311  Converged
Root: 5:        -0.47521684        -0.00000004         0.00004911  Converged
Root: 6:        -0.47463672        -0.00000000         0.00008432  Converged

Davidson converged in 6 iterations
46 sigma vectors were formed

  Root   Mult.   Total Energy (a.u.)   Ex. Energy (a.u.)     Ex. Energy (eV)     Ex. Energy (nm)        Osc. (a.u.)  
-------------------------------------------------------------------------------------------------------------------
     1  singlet       -264.20538261
     2  singlet       -264.03514043          0.17024218          4.63252469        267.63855368          0.27332310
     3  singlet       -264.03168215          0.17370046          4.72662927        262.31001746          0.02194997
     4  singlet       -263.97409642          0.23128619          6.29361628        196.99996824          0.00001871
     5  singlet       -263.92669565          0.27868696          7.58345683        163.49301303          0.10826703
     6  singlet       -263.92611553          0.27926708          7.59924276        163.15338853          0.75868454

Singlet  1: Largest CI coefficients:
  22  & 22 : closed :   0.992021

Singlet  2: Largest CI coefficients:
  21  & 22 :  open  :  -0.695984
  22  & 21 :  open  :  -0.695984
  16  & 21 :  open  :  -0.108931
  21  & 16 :  open  :  -0.108931

Singlet  3: Largest CI coefficients:
  20  & 22 :  open  :  -0.683572
  22  & 20 :  open  :  -0.683572
  18  & 19 :  open  :   0.132212
  19  & 18 :  open  :   0.132212

Singlet  4: Largest CI coefficients:
  18  & 22 :  open  :   0.654155
  22  & 18 :  open  :   0.654155
  20  & 20 : closed :  -0.204442
  19  & 20 :  open  :  -0.199341
  20  & 19 :  open  :  -0.199341

Singlet  5: Largest CI coefficients:
  17  & 22 :  open  :   0.668205
  22  & 17 :  open  :   0.668205
  19  & 22 :  open  :  -0.154668
  22  & 19 :  open  :  -0.154668
  11  & 22 :  open  :   0.113199
  22  & 11 :  open  :   0.113199

Singlet  6: Largest CI coefficients:
  19  & 22 :  open  :   0.672549
  22  & 19 :  open  :   0.672549
  17  & 22 :  open  :   0.153600
  22  & 17 :  open  :   0.153600

Singlet state dipole moments:

  Root       Dx         Dy         Dz         |D|  (Debye)
------------------------------------------------------------
     1     0.0032    -0.0152     0.0036     0.0159
     2     0.0100    -0.0270     0.0107     0.0307
     3    -0.0892    -0.0415    -0.0013     0.0984
     4     0.1303    -0.0123     0.0171     0.1320
     5     0.6755     0.0625     0.0419     0.6797
     6     0.0608    -0.0172     0.0116     0.0643

Transition dipole moments between singlet states:

    Transition       Tx         Ty         Tz         |T| (a.u.)
------------------------------------------------------------------
     1 ->    2     0.0107    -1.5518     0.0047     1.5519
     1 ->    3     0.3738    -0.0235    -0.2220     0.4354
     1 ->    4     0.0047     0.0091    -0.0041     0.0110
     1 ->    5     0.4482     0.6135     0.0742     0.7634
     1 ->    6    -1.9810     0.1229    -0.3683     2.0187
     2 ->    3     0.0072    -0.0008     0.0015     0.0074
     2 ->    4    -0.0298     0.1326    -0.0014     0.1359
     2 ->    5     0.0487     0.0158    -0.0095     0.0520
     2 ->    6     0.0124    -0.0020    -0.0023     0.0128
     3 ->    4     1.8575     0.0142     0.1732     1.8656
     3 ->    5    -0.0007     0.0403    -0.0017     0.0403
     3 ->    6    -0.0023     0.0059     0.0012     0.0065
     4 ->    5    -0.0596     0.0325    -0.0162     0.0698
     4 ->    6     0.2914     0.0094     0.0744     0.3009
     5 ->    6     0.0468     0.0041    -0.0002     0.0470

Magnetic transition dipole moments and rotational strengths:

 Transition      Lx         Ly         Lz       R(len)     R(vel) (a.u.)
------------------------------------------------------------------------
 1 ->    2     0.0109    -0.0053    -0.0040    -0.0084     0.0020
 1 ->    3     0.0051     0.0188    -0.0041    -0.0024     0.0003
 1 ->    4     0.0138    -1.4274     0.0015     0.0129    -0.0049
 1 ->    5     0.1154     0.0055    -0.0221    -0.0534     0.0246
 1 ->    6     0.0252     0.0047    -0.0094     0.0458    -0.0210

Electric transition quadrupole moments (Cartesian):

 Transition      Qxy        Qxz        Qyz        Qxx        Qyy        Qzz       norm (a.u.)
----------------------------------------------------------------------------------------------
 1 ->    2     0.0125    -0.0046     0.0002    -0.0077     0.0111    -0.0007     0.0190
 1 ->    3     0.0082     0.0182    -0.0006    -0.0027    -0.0042     0.0069     0.0217
 1 ->    4     0.0050    -1.7178    -0.0144     0.7491    -0.3019    -0.4783     1.9576
 1 ->    5    -0.0015     0.0025    -0.0491     0.0366    -0.0193    -0.0077     0.0648
 1 ->    6    -0.0043     0.0051    -0.0122    -0.0261     0.0010     0.0027     0.0297


Building Xtilde...

Building Z-vector RHS...

 Generating 2nd functional diffs
Solving CPSCF equations
Using DIIS solver

 Iter         Residual      
------  --------------------
    1      0.456028577994
    2      0.296167113325
    3      0.019322540189
    4      0.010237973263
    5      0.003127967092
    6      0.000981095927
    7      0.000099485776

CPSCF converged

Building X...

 Generating 2nd functional diffs
 Generating 2nd functional diffs
Building Xtilde...

Building Z-vector RHS...

 Generating 2nd functional diffs
Solving CPSCF equations
Using DIIS solver

 Iter         Residual      
------  --------------------
    1      1.161152019590
    2      1.262477117627
    3      0.066658632140
    4      0.018007088729
    5      0.004426721413
    6      0.000709158520
    7      0.000140313062
    8      0.000072463952

CPSCF converged

Building X...

 Generating 2nd functional diffs
 Generating 2nd functional diffs
Building Xtilde...

Building Z-vector RHS...

 Generating 2nd functional diffs
Solving CPSCF equations
Using DIIS solver

 Iter         Residual      
------  --------------------
    1      0.038846595433
    2      0.040688030690
    3      0.006104637083
    4      0.005244640820
    5      0.001681969173
    6      0.000986205916
    7      0.000438717484
    8      0.000197041665
    9      0.000030181182

CPSCF converged

Building X...

 Generating 2nd functional diffs
 Generating 2nd functional diffs
Lower state energy:      -264.0351404289
Upper state energy:      -264.0316821483
Energy difference:          0.0034582805
 Energy calculation finished, energy:  0.000000000E+00

Converting Cartesians to HDLC

Converting Cartesians to HDLC

Converting Cartesians to HDLC
 in dlf_makehessian...
Updating Hessian with the BFGS update, No     1
Testing convergence  in cycle    2
    Energy  0.0000E+00 Target: 1.0000E-04 converged?  yes
  Max step  2.8265E+00 Target: 4.0000E-03 converged?   no
  RMS step  5.5773E-01 Target: 2.6667E-03 converged?   no
  Max grad  2.8915E-01 Target: 1.0000E-03 converged?   no
  RMS grad  1.0899E-01 Target: 6.6667E-04 converged?   no

Converting HDLC to Cartesians
DFTD Energy:    -0.0114940 hartree
Setting up the DFT grid...
| time to set the grid = 0.00 s
DFT grid points: 28766 (2876 points/atom)

                      *** Start SCF Iterations ***

 Iter     DIIS Error       Energy change      Electrons        XC Energy           Energy        Time(s)
----------------------------------------------------------------------------------------------------------
Initial temperature is 5000.000000
| Skip purify step
|    1     0.0584807212    -263.9061957951    42.0314690056   -19.1719793234    -263.9061957951     0.13  
|    2     0.0945036120      +7.3240304265    41.9997110960   -18.5483050464    -256.5821653686     0.13  
|    3     0.0344244673      -0.0627815189    41.9997415300   -18.5971128356    -256.6449468875     0.12  
|    4     0.0178002314      -0.0049840178    41.9997497530   -18.6265158958    -256.6499309053     0.12  
|    5     0.0068871236      -0.0025231447    41.9997557050   -18.6360522815    -256.6524540500     0.12  
|    6     0.0021428502      -0.0003425603    41.9997581005   -18.6449749168    -256.6527966103     0.12  
|    7     0.0005430523      -0.0000355388    41.9997584733   -18.6467085717    -256.6528321491     0.11  
|    8     0.0000870286      -0.0000035685    41.9997584577   -18.6467283162    -256.6528357176     0.11  
|    9     0.0000184277      -0.0000000971    41.9997584360   -18.6467714769    -256.6528358147     0.13  
|   10     0.0000074692      -0.0000000032    41.9997584344   -18.6467882909    -256.6528358178     0.10  
----------------------------------------------------------------------------------------------------------
FINAL ENERGY: -256.6528358178 a.u.
Fractional Occupation Entropy: 0.0000000000
Mermin Free Energy:            -256.6528358178
DISPERSION CONTRIBUTION TO ENERGY: -0.0114940190 a.u.
HOMO-LUMO GAP: 4.448 eV
CENTER OF MASS: {-0.003953, 0.002140, -0.001706} ANGS
DIPOLE MOMENT: {0.025452, -0.003060, 0.017991} (|D| = 0.031318) DEBYE
Writing out molden info

Running Mulliken population analysis...


  Restricted hh-TDA Parameters
--------------------------------------------
Number of occupied orbitals:            22
Number of virtual orbitals:             70
Number of molecular orbitals:           92
Number of basis functions:              98
Multiplicity of target state:      singlet

 Generating 2nd functional diffs
Reference energy:             -263.4540349424
Number of electrons:            43.9997469317
XC energy:                     -19.7910821779

      Davidson Diagonalization Parameters
-----------------------------------------------
Number of roots to find:                    6
Number of guess vectors:                   18
Maximum subspace size:                     60
Number of vectors to save:                  6
Collapse vectors per root:                  2
Number of CSFs:                           253
Maximum Davidson iterations:              100
Residual convergence:                 1.0e-04
Orthogonality tolerance:              1.0e-12
Use incremental sigma vectors:             No

Davidson memory usage: 361.06 kB

Guess Vectors:
  22 & 22 : closed :    -0.918748
  22 & 21 :  open  :    -0.738747
  22 & 20 :  open  :    -0.737556
  22 & 19 :  open  :    -0.687461
  22 & 18 :  open  :    -0.673819
  22 & 17 :  open  :    -0.606592
  22 & 16 :  open  :    -0.583476
  22 & 15 :  open  :    -0.560726
  21 & 21 : closed :    -0.558746
  21 & 20 :  open  :    -0.557555
  20 & 20 : closed :    -0.556363
  22 & 13 :  open  :    -0.525717
  21 & 19 :  open  :    -0.507460
  20 & 19 :  open  :    -0.506268
  21 & 18 :  open  :    -0.493818
  20 & 18 :  open  :    -0.492626
  19 & 19 : closed :    -0.456174
  19 & 18 :  open  :    -0.442532

  Root           Eigenvalue       Energy Change        Residual
-------------------------------------------------------------------
Iteration:    0   Subspace Size:   18
Root: 1:        -0.75665948        -0.75665948         0.03439578  
Root: 2:        -0.57900712        -0.57900712         0.05567766  
Root: 3:        -0.57358659        -0.57358659         0.07028432  
Root: 4:        -0.52160727        -0.52160727         0.05693772  
Root: 5:        -0.46806220        -0.46806220         0.06663785  
Root: 6:        -0.45885789        -0.45885789         0.07158407  

Iteration:    1   Subspace Size:   24
Root: 1:        -0.75785853        -0.00119905         0.00419118  
Root: 2:        -0.58496215        -0.00595504         0.01116648  
Root: 3:        -0.58492800        -0.01134141         0.01132168  
Root: 4:        -0.52716512        -0.00555785         0.01526583  
Root: 5:        -0.47744200        -0.00937979         0.01915234  
Root: 6:        -0.47487286        -0.01601497         0.01640912  

Iteration:    2   Subspace Size:   30
Root: 1:        -0.75787757        -0.00001904         0.00065879  
Root: 2:        -0.58513776        -0.00017561         0.00234960  
Root: 3:        -0.58511677        -0.00018877         0.00189305  
Root: 4:        -0.52754730        -0.00038218         0.00511275  
Root: 5:        -0.47777241        -0.00033041         0.00635820  
Root: 6:        -0.47538434        -0.00051148         0.00461800  

Iteration:    3   Subspace Size:   36
Root: 1:        -0.75787777        -0.00000020         0.00010343  
Root: 2:        -0.58514375        -0.00000599         0.00036631  
Root: 3:        -0.58512087        -0.00000409         0.00034126  
Root: 4:        -0.52757387        -0.00002657         0.00105236  
Root: 5:        -0.47781317        -0.00004077         0.00153954  
Root: 6:        -0.47542347        -0.00003913         0.00149769  

Iteration:    4   Subspace Size:   42
Root: 1:        -0.75787777        -0.00000000         0.00001536  Converged
Root: 2:        -0.58514387        -0.00000011         0.00005085  Converged
Root: 3:        -0.58512097        -0.00000010         0.00006459  Converged
Root: 4:        -0.52757534        -0.00000148         0.00023319  
Root: 5:        -0.47781481        -0.00000163         0.00031723  
Root: 6:        -0.47542718        -0.00000371         0.00057499  

Iteration:    5   Subspace Size:   45
Root: 1:        -0.75787777        -0.00000000         0.00001536  Converged
Root: 2:        -0.58514387        -0.00000000         0.00004552  Converged
Root: 3:        -0.58512097        -0.00000000         0.00005494  Converged
Root: 4:        -0.52757540        -0.00000005         0.00003768  Converged
Root: 5:        -0.47781490        -0.00000009         0.00007688  Converged
Root: 6:        -0.47542759        -0.00000041         0.00017215  

Iteration:    6   Subspace Size:   46
Root: 1:        -0.75787777        -0.00000000         0.00001536  Converged
Root: 2:        -0.58514387        -0.00000000         0.00004503  Converged
Root: 3:        -0.58512097        -0.00000000         0.00005466  Converged
Root: 4:        -0.52757540        -0.00000000         0.00003753  Converged
Root: 5:        -0.47781490        -0.00000000         0.00007609  Converged
Root: 6:        -0.47542762        -0.00000003         0.00005062  Converged

Davidson converged in 6 iterations
46 sigma vectors were formed

  Root   Mult.   Total Energy (a.u.)   Ex. Energy (a.u.)     Ex. Energy (eV)     Ex. Energy (nm)        Osc. (a.u.)  
-------------------------------------------------------------------------------------------------------------------
     1  singlet       -264.21191272
     2  singlet       -264.03917881          0.17273390          4.70032792        263.77781019          0.02615813
     3  singlet       -264.03915591          0.17275681          4.70095110        263.74284256          0.27227005
     4  singlet       -263.98161034          0.23030238          6.26684549        197.84151504          0.00000867
     5  singlet       -263.93184984          0.28006288          7.62089738        162.68979161          0.78897745
     6  singlet       -263.92946256          0.28245015          7.68585839        161.31473459          0.07626676

Singlet  1: Largest CI coefficients:
  22  & 22 : closed :  -0.992037

Singlet  2: Largest CI coefficients:
  20  & 22 :  open  :  -0.678224
  22  & 20 :  open  :  -0.678224
  18  & 19 :  open  :  -0.131060
  19  & 18 :  open  :  -0.131060

Singlet  3: Largest CI coefficients:
  21  & 22 :  open  :   0.690281
  22  & 21 :  open  :   0.690281
  16  & 21 :  open  :   0.107269
  21  & 16 :  open  :   0.107269

Singlet  4: Largest CI coefficients:
  18  & 22 :  open  :  -0.653899
  22  & 18 :  open  :  -0.653899
  20  & 20 : closed :  -0.202170
  19  & 20 :  open  :  -0.200179
  20  & 19 :  open  :  -0.200179

Singlet  5: Largest CI coefficients:
  19  & 22 :  open  :  -0.689302
  22  & 19 :  open  :  -0.689302

Singlet  6: Largest CI coefficients:
  17  & 22 :  open  :   0.684962
  22  & 17 :  open  :   0.684962
  11  & 22 :  open  :   0.119093
  22  & 11 :  open  :   0.119093

Singlet state dipole moments:

  Root       Dx         Dy         Dz         |D|  (Debye)
------------------------------------------------------------
     1     0.0128    -0.0165     0.0042     0.0213
     2     0.0552    -0.0261     0.0136     0.0625
     3     0.0236    -0.0021     0.0148     0.0279
     4    -0.0160    -0.0097     0.0043     0.0192
     5     0.0790    -0.0182     0.0131     0.0821
     6     0.3092     0.0299     0.0234     0.3115

Transition dipole moments between singlet states:

    Transition       Tx         Ty         Tz         |T| (a.u.)
------------------------------------------------------------------
     1 ->    2    -0.3645    -0.2121     0.2220     0.4766
     1 ->    3     0.0578    -1.5361    -0.0310     1.5375
     1 ->    4     0.0073    -0.0015     0.0007     0.0075
     1 ->    5    -2.0203    -0.0401    -0.3777     2.0557
     1 ->    6     0.1040    -0.6274     0.0250     0.6364
     2 ->    3    -0.0028     0.0064    -0.0008     0.0070
     2 ->    4     1.8322    -0.0109     0.1742     1.8405
     2 ->    5     0.0028    -0.0008    -0.0027     0.0039
     2 ->    6    -0.0005     0.0074     0.0014     0.0076
     3 ->    4    -0.2525    -0.1328    -0.0249     0.2864
     3 ->    5    -0.0024    -0.0136     0.0002     0.0139
     3 ->    6    -0.0162    -0.0017     0.0010     0.0163
     4 ->    5    -0.2951     0.0010    -0.0779     0.3052
     4 ->    6     0.0210     0.0405     0.0046     0.0458
     5 ->    6     0.0020     0.0036     0.0003     0.0041

Magnetic transition dipole moments and rotational strengths:

 Transition      Lx         Ly         Lz       R(len)     R(vel) (a.u.)
------------------------------------------------------------------------
 1 ->    2     0.0012     0.0040     0.0032     0.0006    -0.0003
 1 ->    3     0.0043    -0.0014     0.0029    -0.0023     0.0006
 1 ->    4    -0.0069     1.4249     0.0001     0.0022    -0.0008
 1 ->    5    -0.0033     0.0068     0.0014    -0.0059     0.0027
 1 ->    6    -0.0546     0.0017     0.0054     0.0066    -0.0031

Electric transition quadrupole moments (Cartesian):

 Transition      Qxy        Qxz        Qyz        Qxx        Qyy        Qzz       norm (a.u.)
----------------------------------------------------------------------------------------------
 1 ->    2    -0.0037     0.0057    -0.0020    -0.0049     0.0091     0.0009     0.0126
 1 ->    3     0.0044    -0.0010     0.0023    -0.0065     0.0033    -0.0008     0.0089
 1 ->    4    -0.0034     1.7074     0.0083    -0.7314     0.2922     0.4805     1.9408
 1 ->    5     0.0010     0.0058     0.0013    -0.0678     0.0428     0.0102     0.0811
 1 ->    6     0.0039     0.0080     0.0278     0.0112    -0.0114     0.0038     0.0335


Building Xtilde...

Building Z-vector RHS...

 Generating 2nd functional diffs
Solving CPSCF equations
Using DIIS solver

 Iter         Residual      
------  --------------------
    1      1.134477761529
    2      1.219240523828
    3      0.062253560778
    4      0.007870299482
    5      0.005915811228
    6      0.000835908059
    7      0.000183247721
    8      0.000179274438
    9      0.000087787974

CPSCF converged

Building X...

 Generating 2nd functional diffs
 Generating 2nd functional diffs
Building Xtilde...

Building Z-vector RHS...

 Generating 2nd functional diffs
Solving CPSCF equations
Using DIIS solver

 Iter         Residual      
------  --------------------
    1      0.458286289346
    2      0.299790651066
    3      0.019016472187
    4      0.006380008585
    5      0.002068744673
    6      0.001493552551
    7      0.000175083816
    8      0.000108608302
    9      0.000052102581

CPSCF converged

Building X...

 Generating 2nd functional diffs
 Generating 2nd functional diffs
Building Xtilde...

Building Z-vector RHS...

 Generating 2nd functional diffs
Solving CPSCF equations
Using DIIS solver

 Iter         Residual      
------  --------------------
    1      0.148411813520
    2      0.165435835861
    3      0.003648173792
    4      0.003434301393
    5      0.001764445582
    6      0.000807955572
    7      0.000351762866
    8      0.000201259448
    9      0.000046933248

CPSCF converged

Building X...

 Generating 2nd functional diffs
 Generating 2nd functional diffs
Lower state energy:      -264.0391788110
Upper state energy:      -264.0391559095
Energy difference:          0.0000229015
 Energy calculation finished, energy:  0.000000000E+00

Converting Cartesians to HDLC

Converting Cartesians to HDLC

Converting Cartesians to HDLC
 in dlf_makehessian...
Updating Hessian with the BFGS update, No     2
Testing convergence  in cycle    3
    Energy  0.0000E+00 Target: 1.0000E-04 converged?  yes
  Max step  3.8593E+00 Target: 4.0000E-03 converged?   no
  RMS step  7.6236E-01 Target: 2.6667E-03 converged?   no
  Max grad  1.4485E-01 Target: 1.0000E-03 converged?   no
  RMS grad  5.5580E-02 Target: 6.6667E-04 converged?   no

Converting HDLC to Cartesians
DFTD Energy:    -0.0114108 hartree
Setting up the DFT grid...
| time to set the grid = 0.00 s
DFT grid points: 28779 (2877 points/atom)

                      *** Start SCF Iterations ***

 Iter     DIIS Error       Energy change      Electrons        XC Energy           Energy        Time(s)
----------------------------------------------------------------------------------------------------------
Initial temperature is 5000.000000
| Skip purify step
|    1     0.0581996465    -263.9069080961    42.0215984206   -19.1815332825    -263.9069080961     0.13  
|    2     0.0947892160      +7.3235846702    41.9997329521   -18.5615393339    -256.5833234259     0.13  
|    3     0.0317447096      -0.0609636783    41.9997633330   -18.6108412738    -256.6442871042     0.12  
|    4     0.0171210609      -0.0049634888    41.9997713874   -18.6404234283    -256.6492505930     0.12  
|    5     0.0059848925      -0.0023980827    41.9997775295   -18.6494852148    -256.6516486757     0.12  
|    6     0.0013859000      -0.0002962223    41.9997797950   -18.6586750636    -256.6519448979     0.12  
|    7     0.0007417499      -0.0000143402    41.9997799921   -18.6595921439    -256.6519592382     0.11  
|    8     0.0000776023      -0.0000040543    41.9997799816   -18.6595745599    -256.6519632924     0.11  
|    9     0.0000180778      -0.0000000843    41.9997799583   -18.6596052208    -256.6519633767     0.13  
|   10     0.0000070477      -0.0000000032    41.9997799566   -18.6596217403    -256.6519633799     0.10  
----------------------------------------------------------------------------------------------------------
FINAL ENERGY: -256.6519633799 a.u.
Fractional Occupation Entropy: 0.0000000000
Mermin Free Energy:            -256.6519633799
DISPERSION CONTRIBUTION TO ENERGY: -0.0114108189 a.u.
HOMO-LUMO GAP: 4.462 eV
CENTER OF MASS: {-0.001857, -0.000023, -0.002230} ANGS
DIPOLE MOMENT: {0.010128, 0.026739, 0.015882} (|D| = 0.032708) DEBYE
Writing out molden info

Running Mulliken population analysis...


  Restricted hh-TDA Parameters
--------------------------------------------
Number of occupied orbitals:            22
Number of virtual orbitals:             70
Number of molecular orbitals:           92
Number of basis functions:              98
Multiplicity of target state:      singlet

 Generating 2nd functional diffs
Reference energy:             -263.4529231675
Number of electrons:            43.9997694782
XC energy:                     -19.8047188645

      Davidson Diagonalization Parameters
-----------------------------------------------
Number of roots to find:                    6
Number of guess vectors:                   18
Maximum subspace size:                     60
Number of vectors to save:                  6
Collapse vectors per root:                  2
Number of CSFs:                           253
Maximum Davidson iterations:              100
Residual convergence:                 1.0e-04
Orthogonality tolerance:              1.0e-12
Use incremental sigma vectors:             No

Davidson memory usage: 361.06 kB

Guess Vectors:
  22 & 22 : closed :    -0.921525
  22 & 21 :  open  :    -0.741641
  22 & 20 :  open  :    -0.740002
  22 & 19 :  open  :    -0.688794
  22 & 18 :  open  :    -0.674824
  22 & 17 :  open  :    -0.607061
  22 & 16 :  open  :    -0.583203
  22 & 15 :  open  :    -0.562745
  21 & 21 : closed :    -0.561756
  21 & 20 :  open  :    -0.560118
  20 & 20 : closed :    -0.558479
  22 & 13 :  open  :    -0.530268
  21 & 19 :  open  :    -0.508910
  20 & 19 :  open  :    -0.507271
  21 & 18 :  open  :    -0.494939
  20 & 18 :  open  :    -0.493301
  19 & 19 : closed :    -0.456064
  19 & 18 :  open  :    -0.442093

  Root           Eigenvalue       Energy Change        Residual
-------------------------------------------------------------------
Iteration:    0   Subspace Size:   18
Root: 1:        -0.75887901        -0.75887901         0.03479511  
Root: 2:        -0.58070771        -0.58070771         0.05814754  
Root: 3:        -0.57622049        -0.57622049         0.06990426  
Root: 4:        -0.52217667        -0.52217667         0.05770423  
Root: 5:        -0.46865625        -0.46865625         0.06714031  
Root: 6:        -0.45940229        -0.45940229         0.07126637  

Iteration:    1   Subspace Size:   24
Root: 1:        -0.76010876        -0.00122975         0.00427940  
Root: 2:        -0.58732988        -0.00662217         0.01131576  
Root: 3:        -0.58728536        -0.01106487         0.01257837  
Root: 4:        -0.52788974        -0.00571308         0.01620450  
Root: 5:        -0.47817644        -0.00952019         0.01890283  
Root: 6:        -0.47536355        -0.01596127         0.01661367  

Iteration:    2   Subspace Size:   30
Root: 1:        -0.76012851        -0.00001975         0.00065080  
Root: 2:        -0.58752456        -0.00019469         0.00195584  
Root: 3:        -0.58750925        -0.00022389         0.00243888  
Root: 4:        -0.52832751        -0.00043776         0.00526680  
Root: 5:        -0.47850456        -0.00032812         0.00635858  
Root: 6:        -0.47587639        -0.00051284         0.00624018  

Iteration:    3   Subspace Size:   36
Root: 1:        -0.76012872        -0.00000021         0.00010543  
Root: 2:        -0.58752887        -0.00000431         0.00035364  
Root: 3:        -0.58751575        -0.00000650         0.00038833  
Root: 4:        -0.52835598        -0.00002847         0.00094323  
Root: 5:        -0.47854526        -0.00004070         0.00163608  
Root: 6:        -0.47595295        -0.00007656         0.00217483  

Iteration:    4   Subspace Size:   42
Root: 1:        -0.76012872        -0.00000000         0.00001543  Converged
Root: 2:        -0.58752898        -0.00000011         0.00006675  Converged
Root: 3:        -0.58751589        -0.00000013         0.00005834  Converged
Root: 4:        -0.52835712        -0.00000115         0.00024228  
Root: 5:        -0.47854718        -0.00000191         0.00040349  
Root: 6:        -0.47596129        -0.00000834         0.00062561  

Iteration:    5   Subspace Size:   45
Root: 1:        -0.76012872        -0.00000000         0.00001539  Converged
Root: 2:        -0.58752898        -0.00000000         0.00005883  Converged
Root: 3:        -0.58751589        -0.00000000         0.00005195  Converged
Root: 4:        -0.52835718        -0.00000006         0.00004326  Converged
Root: 5:        -0.47854731        -0.00000014         0.00008056  Converged
Root: 6:        -0.47596177        -0.00000048         0.00017588  

Iteration:    6   Subspace Size:   46
Root: 1:        -0.76012872        -0.00000000         0.00001539  Converged
Root: 2:        -0.58752898        -0.00000000         0.00005886  Converged
Root: 3:        -0.58751589        -0.00000000         0.00005195  Converged
Root: 4:        -0.52835718        -0.00000000         0.00004312  Converged
Root: 5:        -0.47854731        -0.00000000         0.00007862  Converged
Root: 6:        -0.47596180        -0.00000003         0.00005270  Converged

Davidson converged in 6 iterations
46 sigma vectors were formed

  Root   Mult.   Total Energy (a.u.)   Ex. Energy (a.u.)     Ex. Energy (eV)     Ex. Energy (nm)        Osc. (a.u.)  
-------------------------------------------------------------------------------------------------------------------
     1  singlet       -264.21305189
     2  singlet       -264.04045215          0.17259974          4.69667710        263.98285002          0.24414288
     3  singlet       -264.04043906          0.17261283          4.69703342        263.96282414          0.04743760
     4  singlet       -263.98128035          0.23177155          6.30682359        196.58742458          0.00009087
     5  singlet       -263.93147048          0.28158141          7.66221877        161.81242598          0.79410634
     6  singlet       -263.92888497          0.28416692          7.73257413        160.34016443          0.07799279

Singlet  1: Largest CI coefficients:
  22  & 22 : closed :  -0.992091

Singlet  2: Largest CI coefficients:
  21  & 22 :  open  :   0.659955
  22  & 21 :  open  :   0.659955
  20  & 22 :  open  :   0.218981
  22  & 20 :  open  :   0.218981
  16  & 21 :  open  :  -0.100274
  21  & 16 :  open  :  -0.100274

Singlet  3: Largest CI coefficients:
  20  & 22 :  open  :  -0.648685
  22  & 20 :  open  :  -0.648685
  21  & 22 :  open  :   0.223088
  22  & 21 :  open  :   0.223088
  18  & 19 :  open  :  -0.118386
  19  & 18 :  open  :  -0.118386

Singlet  4: Largest CI coefficients:
  18  & 22 :  open  :  -0.645149
  22  & 18 :  open  :  -0.645149
  19  & 20 :  open  :  -0.200816
  20  & 19 :  open  :  -0.200816
  20  & 20 : closed :  -0.200427
  19  & 22 :  open  :   0.107654
  22  & 19 :  open  :   0.107654

Singlet  5: Largest CI coefficients:
  19  & 22 :  open  :   0.680926
  22  & 19 :  open  :   0.680926
  18  & 22 :  open  :   0.112192
  22  & 18 :  open  :   0.112192

Singlet  6: Largest CI coefficients:
  17  & 22 :  open  :   0.684700
  22  & 17 :  open  :   0.684700
  11  & 22 :  open  :   0.120704
  22  & 11 :  open  :   0.120704

Singlet state dipole moments:

  Root       Dx         Dy         Dz         |D|  (Debye)
------------------------------------------------------------
     1     0.0132    -0.0163     0.0061     0.0219
     2     0.0396     0.0116     0.0229     0.0472
     3     0.2035     0.0058     0.0320     0.2061
     4    -0.1826    -0.0056    -0.0100     0.1829
     5     0.0931    -0.0183     0.0112     0.0956
     6    -0.1500     0.0009     0.0074     0.1502

Transition dipole moments between singlet states:

    Transition       Tx         Ty         Tz         |T| (a.u.)
------------------------------------------------------------------
     1 ->    2     0.1132    -1.4502    -0.0758     1.4566
     1 ->    3    -0.3463    -0.4971     0.2125     0.6421
     1 ->    4     0.0233     0.0061    -0.0031     0.0243
     1 ->    5     2.0196     0.0351     0.3875     2.0568
     1 ->    6    -0.1194     0.6299    -0.0252     0.6416
     2 ->    3    -0.0188     0.0131    -0.0016     0.0229
     2 ->    4    -0.6004    -0.1316    -0.0588     0.6175
     2 ->    5     0.0033     0.0172    -0.0001     0.0175
     2 ->    6    -0.0216    -0.0246     0.0100     0.0342
     3 ->    4     1.7431    -0.0427     0.1711     1.7520
     3 ->    5    -0.0044     0.0108     0.0035     0.0122
     3 ->    6    -0.0123     0.0244    -0.0006     0.0273
     4 ->    5     0.2923    -0.0033     0.0805     0.3032
     4 ->    6    -0.0254    -0.0535    -0.0056     0.0595
     5 ->    6    -0.0241     0.0016    -0.0031     0.0243

Magnetic transition dipole moments and rotational strengths:

 Transition      Lx         Ly         Lz       R(len)     R(vel) (a.u.)
------------------------------------------------------------------------
 1 ->    2    -0.0063    -0.0055     0.0127    -0.0064     0.0018
 1 ->    3     0.0041     0.0287     0.0060     0.0145    -0.0038
 1 ->    4     0.0008     1.4254     0.0023    -0.0087     0.0033
 1 ->    5    -0.0027    -0.0132    -0.0054     0.0079    -0.0037
 1 ->    6    -0.0241    -0.0088     0.0161     0.0031    -0.0017

Electric transition quadrupole moments (Cartesian):

 Transition      Qxy        Qxz        Qyz        Qxx        Qyy        Qzz       norm (a.u.)
----------------------------------------------------------------------------------------------
 1 ->    2    -0.0059    -0.0067     0.0060    -0.0040    -0.0062    -0.0036     0.0135
 1 ->    3    -0.0019     0.0325    -0.0029    -0.0091     0.0116     0.0079     0.0367
 1 ->    4    -0.0013     1.7067     0.0013    -0.7411     0.2883     0.4944     1.9467
 1 ->    5    -0.0065    -0.0141    -0.0003     0.0841    -0.0705    -0.0166     0.1121
 1 ->    6    -0.0080    -0.0195     0.0019    -0.0586     0.0464    -0.0002     0.0777


Building Xtilde...

Building Z-vector RHS...

 Generating 2nd functional diffs
Solving CPSCF equations
Using DIIS solver

 Iter         Residual      
------  --------------------
    1      0.473433337638
    2      0.333478467982
    3      0.043064486069
    4      0.008067722741
    5      0.005339181956
    6      0.000888871155
    7      0.000233103781
    8      0.000156453099
    9      0.000064654313

CPSCF converged

Building X...

 Generating 2nd functional diffs
 Generating 2nd functional diffs
Building Xtilde...

Building Z-vector RHS...

 Generating 2nd functional diffs
Solving CPSCF equations
Using DIIS solver

 Iter         Residual      
------  --------------------
    1      1.046035079372
    2      1.108011078187
    3      0.073270755144
    4      0.025786953162
    5      0.003427487806
    6      0.000977142626
    7      0.000386837897
    8      0.000268233368
    9      0.000084945823

CPSCF converged

Building X...

 Generating 2nd functional diffs
 Generating 2nd functional diffs
Building Xtilde...

Building Z-vector RHS...

 Generating 2nd functional diffs
Solving CPSCF equations
Using DIIS solver

 Iter         Residual      
------  --------------------
    1      0.325374498504
    2      0.362232160754
    3      0.009545906631
    4      0.006071399787
    5      0.000965882869
    6      0.000616182999
    7      0.000275104406
    8      0.000177079161
    9      0.000046154901

CPSCF converged

Building X...

 Generating 2nd functional diffs
 Generating 2nd functional diffs
Lower state energy:      -264.0404521517
Upper state energy:      -264.0404390572
Energy difference:          0.0000130945
 Energy calculation finished, energy:  0.000000000E+00

Converting Cartesians to HDLC

Converting Cartesians to HDLC

Converting Cartesians to HDLC
 in dlf_makehessian...
Updating Hessian with the BFGS update, No     3
Testing convergence  in cycle    4
    Energy  0.0000E+00 Target: 1.0000E-04 converged?  yes
  Max step  2.0273E+00 Target: 4.0000E-03 converged?   no
  RMS step  3.9914E-01 Target: 2.6667E-03 converged?   no
  Max grad  1.1838E-01 Target: 1.0000E-03 converged?   no
  RMS grad  4.7186E-02 Target: 6.6667E-04 converged?   no

Converting HDLC to Cartesians
DFTD Energy:    -0.0114098 hartree
Setting up the DFT grid...
| time to set the grid = 0.00 s
DFT grid points: 28782 (2878 points/atom)

                      *** Start SCF Iterations ***

 Iter     DIIS Error       Energy change      Electrons        XC Energy           Energy        Time(s)
----------------------------------------------------------------------------------------------------------
Initial temperature is 5000.000000
| Skip purify step
|    1     0.0565616734    -263.8793865546    41.9979559479   -19.1772256764    -263.8793865546     0.13  
|    2     0.0968622838      +7.2956633137    41.9997344579   -18.5652057990    -256.5837232408     0.13  
|    3     0.0318310186      -0.0606253375    41.9997647694   -18.6109357736    -256.6443485783     0.12  
|    4     0.0183942848      -0.0046420073    41.9997721215   -18.6372265913    -256.6489905856     0.12  
|    5     0.0069427016      -0.0026771367    41.9997785408   -18.6474985015    -256.6516677223     0.12  
|    6     0.0010345629      -0.0004044649    41.9997813265   -18.6578595167    -256.6520721872     0.12  
|    7     0.0003382096      -0.0000100019    41.9997815302   -18.6585774365    -256.6520821891     0.11  
|    8     0.0001933796      -0.0000006898    41.9997815213   -18.6586300291    -256.6520828789     0.11  
|    9     0.0000213360      -0.0000002626    41.9997815139   -18.6586869349    -256.6520831415     0.13  
|   10     0.0000030837      -0.0000000032    41.9997815125   -18.6587066461    -256.6520831446     0.10  
----------------------------------------------------------------------------------------------------------
FINAL ENERGY: -256.6520831446 a.u.
Fractional Occupation Entropy: 0.0000000000
Mermin Free Energy:            -256.6520831446
DISPERSION CONTRIBUTION TO ENERGY: -0.0114098011 a.u.
HOMO-LUMO GAP: 4.454 eV
CENTER OF MASS: {-0.000828, -0.000199, -0.002496} ANGS
DIPOLE MOMENT: {0.009878, 0.021606, 0.021306} (|D| = 0.031912) DEBYE
Writing out molden info

Running Mulliken population analysis...


  Restricted hh-TDA Parameters
--------------------------------------------
Number of occupied orbitals:            22
Number of virtual orbitals:             70
Number of molecular orbitals:           92
Number of basis functions:              98
Multiplicity of target state:      singlet

 Generating 2nd functional diffs
Reference energy:             -263.4531278963
Number of electrons:            43.9997711084
XC energy:                     -19.8037467816

      Davidson Diagonalization Parameters
-----------------------------------------------
Number of roots to find:                    6
Number of guess vectors:                   18
Maximum subspace size:                     60
Number of vectors to save:                  6
Collapse vectors per root:                  2
Number of CSFs:                           253
Maximum Davidson iterations:              100
Residual convergence:                 1.0e-04
Orthogonality tolerance:              1.0e-12
Use incremental sigma vectors:             No

Davidson memory usage: 361.06 kB

Guess Vectors:
  22 & 22 : closed :    -0.921191
  22 & 21 :  open  :    -0.741609
  22 & 20 :  open  :    -0.739978
  22 & 19 :  open  :    -0.688462
  22 & 18 :  open  :    -0.674520
  22 & 17 :  open  :    -0.606110
  22 & 16 :  open  :    -0.583045
  22 & 15 :  open  :    -0.562216
  21 & 21 : closed :    -0.562027
  21 & 20 :  open  :    -0.560397
  20 & 20 : closed :    -0.558766
  22 & 13 :  open  :    -0.530596
  21 & 19 :  open  :    -0.508880
  20 & 19 :  open  :    -0.507249
  21 & 18 :  open  :    -0.494938
  20 & 18 :  open  :    -0.493307
  19 & 19 : closed :    -0.455732
  19 & 18 :  open  :    -0.441790

  Root           Eigenvalue       Energy Change        Residual
-------------------------------------------------------------------
Iteration:    0   Subspace Size:   18
Root: 1:        -0.75857861        -0.75857861         0.03474383  
Root: 2:        -0.58076415        -0.58076415         0.05795174  
Root: 3:        -0.57620760        -0.57620760         0.06988387  
Root: 4:        -0.52193342        -0.52193342         0.05769292  
Root: 5:        -0.46835767        -0.46835767         0.06721127  
Root: 6:        -0.45851910        -0.45851910         0.07122631  

Iteration:    1   Subspace Size:   24
Root: 1:        -0.75980402        -0.00122541         0.00427815  
Root: 2:        -0.58731423        -0.00655008         0.01134835  
Root: 3:        -0.58728571        -0.01107811         0.01243556  
Root: 4:        -0.52764594        -0.00571253         0.01615037  
Root: 5:        -0.47789348        -0.00953581         0.01897132  
Root: 6:        -0.47450450        -0.01598540         0.01669403  

Iteration:    2   Subspace Size:   30
Root: 1:        -0.75982378        -0.00001976         0.00065257  
Root: 2:        -0.58750929        -0.00019506         0.00206996  
Root: 3:        -0.58750553        -0.00021982         0.00232461  
Root: 4:        -0.52808060        -0.00043465         0.00526331  
Root: 5:        -0.47822450        -0.00033102         0.00642113  
Root: 6:        -0.47502767        -0.00052317         0.00616630  

Iteration:    3   Subspace Size:   36
Root: 1:        -0.75982399        -0.00000021         0.00010551  
Root: 2:        -0.58751450        -0.00000521         0.00037486  
Root: 3:        -0.58751100        -0.00000547         0.00036470  
Root: 4:        -0.52810907        -0.00002848         0.00092366  
Root: 5:        -0.47826605        -0.00004155         0.00162482  
Root: 6:        -0.47510293        -0.00007526         0.00211569  

Iteration:    4   Subspace Size:   42
Root: 1:        -0.75982399        -0.00000000         0.00001539  Converged
Root: 2:        -0.58751462        -0.00000013         0.00006125  Converged
Root: 3:        -0.58751111        -0.00000011         0.00006249  Converged
Root: 4:        -0.52811016        -0.00000109         0.00024293  
Root: 5:        -0.47826790        -0.00000185         0.00039245  
Root: 6:        -0.47511076        -0.00000783         0.00063644  

Iteration:    5   Subspace Size:   45
Root: 1:        -0.75982399        -0.00000000         0.00001535  Converged
Root: 2:        -0.58751462        -0.00000000         0.00005400  Converged
Root: 3:        -0.58751111        -0.00000000         0.00005726  Converged
Root: 4:        -0.52811022        -0.00000006         0.00004314  Converged
Root: 5:        -0.47826803        -0.00000013         0.00008044  Converged
Root: 6:        -0.47511126        -0.00000050         0.00017879  

Iteration:    6   Subspace Size:   46
Root: 1:        -0.75982399        -0.00000000         0.00001535  Converged
Root: 2:        -0.58751462        -0.00000000         0.00005404  Converged
Root: 3:        -0.58751111        -0.00000000         0.00005730  Converged
Root: 4:        -0.52811022        -0.00000000         0.00004300  Converged
Root: 5:        -0.47826803        -0.00000000         0.00007851  Converged
Root: 6:        -0.47511130        -0.00000003         0.00005424  Converged

Davidson converged in 6 iterations
46 sigma vectors were formed

  Root   Mult.   Total Energy (a.u.)   Ex. Energy (a.u.)     Ex. Energy (eV)     Ex. Energy (nm)        Osc. (a.u.)  
-------------------------------------------------------------------------------------------------------------------
     1  singlet       -264.21295189
     2  singlet       -264.04064252          0.17230937          4.68877570        264.42770700          0.11217154
     3  singlet       -264.04063901          0.17231288          4.68887116        264.42232362          0.17892603
     4  singlet       -263.98123811          0.23171377          6.30525151        196.63643937          0.00008054
     5  singlet       -263.93139593          0.28155596          7.66152623        161.82705247          0.79443081
     6  singlet       -263.92823919          0.28471270          7.74742536        160.03280434          0.07773337

Singlet  1: Largest CI coefficients:
  22  & 22 : closed :   0.992086

Singlet  2: Largest CI coefficients:
  20  & 22 :  open  :   0.546517
  22  & 20 :  open  :   0.546517
  21  & 22 :  open  :  -0.419839
  22  & 21 :  open  :  -0.419839
  18  & 19 :  open  :   0.100249
  19  & 18 :  open  :   0.100249

Singlet  3: Largest CI coefficients:
  21  & 22 :  open  :  -0.555932
  22  & 21 :  open  :  -0.555932
  20  & 22 :  open  :  -0.412488
  22  & 20 :  open  :  -0.412488

Singlet  4: Largest CI coefficients:
  18  & 22 :  open  :   0.646148
  22  & 18 :  open  :   0.646148
  20  & 20 : closed :   0.201689
  19  & 20 :  open  :   0.201034
  20  & 19 :  open  :   0.201034

Singlet  5: Largest CI coefficients:
  19  & 22 :  open  :  -0.682433
  22  & 19 :  open  :  -0.682433
  18  & 22 :  open  :  -0.104459
  22  & 18 :  open  :  -0.104459

Singlet  6: Largest CI coefficients:
  17  & 22 :  open  :   0.684910
  22  & 17 :  open  :   0.684910
  11  & 22 :  open  :  -0.121216
  22  & 11 :  open  :  -0.121216

Singlet state dipole moments:

  Root       Dx         Dy         Dz         |D|  (Debye)
------------------------------------------------------------
     1    -0.0002    -0.0122     0.0078     0.0145
     2     0.1168     0.0247     0.0267     0.1224
     3     0.0564    -0.0098     0.0257     0.0628
     4    -0.1422    -0.0035    -0.0057     0.1424
     5     0.0567    -0.0143     0.0104     0.0594
     6    -0.1579     0.0013     0.0108     0.1583

Transition dipole moments between singlet states:

    Transition       Tx         Ty         Tz         |T| (a.u.)
------------------------------------------------------------------
     1 ->    2    -0.2943    -0.9266     0.1769     0.9882
     1 ->    3     0.2162    -1.2214    -0.1379     1.2480
     1 ->    4     0.0222     0.0051    -0.0019     0.0228
     1 ->    5     2.0195     0.0310     0.3911     2.0573
     1 ->    6    -0.1074     0.6305    -0.0226     0.6399
     2 ->    3    -0.0269     0.0085    -0.0012     0.0282
     2 ->    4     1.4660    -0.0828     0.1451     1.4755
     2 ->    5    -0.0039     0.0125     0.0023     0.0133
     2 ->    6    -0.0159     0.0115     0.0018     0.0197
     3 ->    4    -1.1157    -0.1121    -0.1099     1.1266
     3 ->    5     0.0040     0.0096    -0.0005     0.0104
     3 ->    6    -0.0150    -0.0255     0.0078     0.0306
     4 ->    5     0.2929    -0.0030     0.0811     0.3039
     4 ->    6    -0.0237    -0.0532    -0.0052     0.0585
     5 ->    6    -0.0216    -0.0014    -0.0026     0.0218

Magnetic transition dipole moments and rotational strengths:

 Transition      Lx         Ly         Lz       R(len)     R(vel) (a.u.)
------------------------------------------------------------------------
 1 ->    2     0.0003     0.0192     0.0092     0.0163    -0.0044
 1 ->    3    -0.0073    -0.0101     0.0104    -0.0093     0.0027
 1 ->    4     0.0012     1.4243     0.0024    -0.0073     0.0028
 1 ->    5    -0.0034    -0.0134    -0.0038     0.0087    -0.0040
 1 ->    6    -0.0272    -0.0070     0.0140     0.0018    -0.0011

Electric transition quadrupole moments (Cartesian):

 Transition      Qxy        Qxz        Qyz        Qxx        Qyy        Qzz       norm (a.u.)
----------------------------------------------------------------------------------------------
 1 ->    2    -0.0035     0.0232     0.0001    -0.0037     0.0080     0.0027     0.0252
 1 ->    3    -0.0047    -0.0129     0.0058    -0.0045    -0.0072    -0.0029     0.0174
 1 ->    4    -0.0011     1.7042     0.0005    -0.7476     0.2915     0.4984     1.9485
 1 ->    5    -0.0053    -0.0190     0.0002     0.0586    -0.0500    -0.0152     0.0809
 1 ->    6    -0.0130    -0.0161     0.0060    -0.0529     0.0410     0.0003     0.0703


Building Xtilde...

Building Z-vector RHS...

 Generating 2nd functional diffs
Solving CPSCF equations
Using DIIS solver

 Iter         Residual      
------  --------------------
    1      0.808441431801
    2      0.816341857469
    3      0.067513656225
    4      0.015824388593
    5      0.004833095620
    6      0.001210005970
    7      0.000542364430
    8      0.000306466531
    9      0.000123707981
   10      0.000031304131

CPSCF converged

Building X...

 Generating 2nd functional diffs
 Generating 2nd functional diffs
Building Xtilde...

Building Z-vector RHS...

 Generating 2nd functional diffs
Solving CPSCF equations
Using DIIS solver

 Iter         Residual      
------  --------------------
    1      0.598747031539
    2      0.536226248117
    3      0.065643793663
    4      0.008902223295
    5      0.005891459732
    6      0.001057798228
    7      0.000403960406
    8      0.000237995291
    9      0.000109023411
   10      0.000031640553

CPSCF converged

Building X...

 Generating 2nd functional diffs
 Generating 2nd functional diffs
Building Xtilde...

Building Z-vector RHS...

 Generating 2nd functional diffs
Solving CPSCF equations
Using DIIS solver

 Iter         Residual      
------  --------------------
    1      0.507113900201
    2      0.564770009224
    3      0.012971237008
    4      0.006086545873
    5      0.000622086800
    6      0.000262540807
    7      0.000160058896
    8      0.000088813514

CPSCF converged

Building X...

 Generating 2nd functional diffs
 Generating 2nd functional diffs
Lower state energy:      -264.0406425190
Upper state energy:      -264.0406390109
Energy difference:          0.0000035081
 Energy calculation finished, energy:  0.000000000E+00

Converting Cartesians to HDLC

Converting Cartesians to HDLC

Converting Cartesians to HDLC
 in dlf_makehessian...
Updating Hessian with the BFGS update, No     4
Testing convergence  in cycle    5
    Energy  0.0000E+00 Target: 1.0000E-04 converged?  yes
  Max step  1.7858E+00 Target: 4.0000E-03 converged?   no
  RMS step  3.7531E-01 Target: 2.6667E-03 converged?   no
  Max grad  5.2227E-02 Target: 1.0000E-03 converged?   no
  RMS grad  2.2325E-02 Target: 6.6667E-04 converged?   no

Converting HDLC to Cartesians
DFTD Energy:    -0.0114179 hartree
Setting up the DFT grid...
| time to set the grid = 0.00 s
DFT grid points: 28785 (2878 points/atom)

                      *** Start SCF Iterations ***

 Iter     DIIS Error       Energy change      Electrons        XC Energy           Energy        Time(s)
----------------------------------------------------------------------------------------------------------
Initial temperature is 5000.000000
| Skip purify step
|    1     0.0587189805    -263.8728683369    41.9913248889   -19.1721578104    -263.8728683369     0.13  
|    2     0.0941021126      +7.2881173744    41.9997331838   -18.5617356810    -256.5847509625     0.13  
|    3     0.0324245243      -0.0598665095    41.9997642556   -18.6072712900    -256.6446174720     0.12  
|    4     0.0175927792      -0.0045432469    41.9997716751   -18.6338596686    -256.6491607188     0.12  
|    5     0.0069824351      -0.0025111755    41.9997780248   -18.6436795471    -256.6516718944     0.12  
|    6     0.0023667086      -0.0003748355    41.9997803771   -18.6516151263    -256.6520467298     0.12  
|    7     0.0005170652      -0.0000564159    41.9997809517   -18.6543571137    -256.6521031457     0.11  
|    8     0.0001029744      -0.0000031835    41.9997809656   -18.6543666359    -256.6521063292     0.11  
|    9     0.0000204232      -0.0000001162    41.9997809494   -18.6544264001    -256.6521064453     0.13  
|   10     0.0000064480      -0.0000000031    41.9997809474   -18.6544433458    -256.6521064485     0.10  
----------------------------------------------------------------------------------------------------------
FINAL ENERGY: -256.6521064485 a.u.
Fractional Occupation Entropy: 0.0000000000
Mermin Free Energy:            -256.6521064485
DISPERSION CONTRIBUTION TO ENERGY: -0.0114179202 a.u.
HOMO-LUMO GAP: 4.425 eV
CENTER OF MASS: {0.002155, -0.000345, -0.003545} ANGS
DIPOLE MOMENT: {0.008095, -0.003886, 0.043056} (|D| = 0.043983) DEBYE
Writing out molden info

Running Mulliken population analysis...


  Restricted hh-TDA Parameters
--------------------------------------------
Number of occupied orbitals:            22
Number of virtual orbitals:             70
Number of molecular orbitals:           92
Number of basis functions:              98
Multiplicity of target state:      singlet

 Generating 2nd functional diffs
Reference energy:             -263.4534045026
Number of electrons:            43.9997705164
XC energy:                     -19.7992175323

      Davidson Diagonalization Parameters
-----------------------------------------------
Number of roots to find:                    6
Number of guess vectors:                   18
Maximum subspace size:                     60
Number of vectors to save:                  6
Collapse vectors per root:                  2
Number of CSFs:                           253
Maximum Davidson iterations:              100
Residual convergence:                 1.0e-04
Orthogonality tolerance:              1.0e-12
Use incremental sigma vectors:             No

Davidson memory usage: 361.06 kB

Guess Vectors:
  22 & 22 : closed :    -0.920090
  22 & 21 :  open  :    -0.741513
  22 & 20 :  open  :    -0.740037
  22 & 19 :  open  :    -0.687311
  22 & 18 :  open  :    -0.673604
  22 & 17 :  open  :    -0.603165
  22 & 16 :  open  :    -0.582762
  21 & 21 : closed :    -0.562936
  21 & 20 :  open  :    -0.561460
  22 & 15 :  open  :    -0.560595
  20 & 20 : closed :    -0.559985
  22 & 13 :  open  :    -0.531170
  21 & 19 :  open  :    -0.508734
  20 & 19 :  open  :    -0.507259
  21 & 18 :  open  :    -0.495027
  20 & 18 :  open  :    -0.493552
  19 & 19 : closed :    -0.454532
  19 & 18 :  open  :    -0.440825

  Root           Eigenvalue       Energy Change        Residual
-------------------------------------------------------------------
Iteration:    0   Subspace Size:   18
Root: 1:        -0.75766266        -0.75766266         0.03456439  
Root: 2:        -0.58111696        -0.58111696         0.05696136  
Root: 3:        -0.57620621        -0.57620621         0.06986782  
Root: 4:        -0.52129921        -0.52129921         0.05760403  
Root: 5:        -0.46753469        -0.46753469         0.06711447  
Root: 6:        -0.45577145        -0.45577145         0.07112359  

Iteration:    1   Subspace Size:   24
Root: 1:        -0.75887328        -0.00121062         0.00426685  
Root: 2:        -0.58737165        -0.00625468         0.01179338  
Root: 3:        -0.58733033        -0.01112412         0.01140536  
Root: 4:        -0.52700767        -0.00570846         0.01594924  
Root: 5:        -0.47702954        -0.00949485         0.01923179  
Root: 6:        -0.47182551        -0.01605406         0.01704231  

Iteration:    2   Subspace Size:   30
Root: 1:        -0.75889302        -0.00001974         0.00066119  
Root: 2:        -0.58756859        -0.00019694         0.00237900  
Root: 3:        -0.58752753        -0.00019720         0.00191119  
Root: 4:        -0.52742978        -0.00042211         0.00523136  
Root: 5:        -0.47737247        -0.00034293         0.00671795  
Root: 6:        -0.47238083        -0.00055532         0.00615065  

Iteration:    3   Subspace Size:   36
Root: 1:        -0.75889323        -0.00000021         0.00010601  
Root: 2:        -0.58757471        -0.00000612         0.00037618  
Root: 3:        -0.58753160        -0.00000407         0.00035158  
Root: 4:        -0.52745814        -0.00002836         0.00083956  
Root: 5:        -0.47741803        -0.00004557         0.00160559  
Root: 6:        -0.47245904        -0.00007821         0.00193195  

Iteration:    4   Subspace Size:   42
Root: 1:        -0.75889324        -0.00000000         0.00001531  Converged
Root: 2:        -0.58757483        -0.00000012         0.00004972  Converged
Root: 3:        -0.58753171        -0.00000011         0.00006842  Converged
Root: 4:        -0.52745895        -0.00000081         0.00022344  
Root: 5:        -0.47741977        -0.00000173         0.00031650  
Root: 6:        -0.47246509        -0.00000605         0.00060928  

Iteration:    5   Subspace Size:   45
Root: 1:        -0.75889324        -0.00000000         0.00001523  Converged
Root: 2:        -0.58757483        -0.00000000         0.00004877  Converged
Root: 3:        -0.58753171        -0.00000000         0.00006087  Converged
Root: 4:        -0.52745900        -0.00000005         0.00004258  Converged
Root: 5:        -0.47741986        -0.00000009         0.00007516  Converged
Root: 6:        -0.47246556        -0.00000047         0.00019453  

Iteration:    6   Subspace Size:   46
Root: 1:        -0.75889324        -0.00000000         0.00001516  Converged
Root: 2:        -0.58757483        -0.00000000         0.00004878  Converged
Root: 3:        -0.58753171        -0.00000000         0.00006102  Converged
Root: 4:        -0.52745900        -0.00000000         0.00004242  Converged
Root: 5:        -0.47741986        -0.00000000         0.00007514  Converged
Root: 6:        -0.47246560        -0.00000004         0.00005983  Converged

Davidson converged in 6 iterations
46 sigma vectors were formed

  Root   Mult.   Total Energy (a.u.)   Ex. Energy (a.u.)     Ex. Energy (eV)     Ex. Energy (nm)        Osc. (a.u.)  
-------------------------------------------------------------------------------------------------------------------
     1  singlet       -264.21229774
     2  singlet       -264.04097933          0.17131841          4.66181032        265.95724031          0.02141240
     3  singlet       -264.04093621          0.17136153          4.66298360        265.89032135          0.26891736
     4  singlet       -263.98086350          0.23143424          6.29764495        196.87394518          0.00003737
     5  singlet       -263.93082436          0.28147338          7.65927903        161.87453174          0.79325063
     6  singlet       -263.92587010          0.28642764          7.79409126        159.07463300          0.07723140

Singlet  1: Largest CI coefficients:
  22  & 22 : closed :   0.992076

Singlet  2: Largest CI coefficients:
  20  & 22 :  open  :   0.684369
  22  & 20 :  open  :   0.684369
  18  & 19 :  open  :   0.128659
  19  & 18 :  open  :   0.128659

Singlet  3: Largest CI coefficients:
  21  & 22 :  open  :  -0.696101
  22  & 21 :  open  :  -0.696101
  16  & 21 :  open  :  -0.106165
  21  & 16 :  open  :  -0.106165

Singlet  4: Largest CI coefficients:
  18  & 22 :  open  :   0.650384
  22  & 18 :  open  :   0.650384
  20  & 20 : closed :   0.206572
  19  & 20 :  open  :   0.201304
  20  & 19 :  open  :   0.201304

Singlet  5: Largest CI coefficients:
  19  & 22 :  open  :  -0.688115
  22  & 19 :  open  :  -0.688115
  16  & 19 :  open  :   0.100065
  19  & 16 :  open  :   0.100065

Singlet  6: Largest CI coefficients:
  17  & 22 :  open  :   0.685269
  22  & 17 :  open  :   0.685269
  11  & 22 :  open  :   0.122489
  22  & 11 :  open  :   0.122489

Singlet state dipole moments:

  Root       Dx         Dy         Dz         |D|  (Debye)
------------------------------------------------------------
     1    -0.0452     0.0033     0.0142     0.0475
     2    -0.0703     0.0071     0.0106     0.0715
     3    -0.0397    -0.0118     0.0298     0.0510
     4     0.0386     0.0024     0.0135     0.0409
     5    -0.0663     0.0020     0.0094     0.0670
     6    -0.0374     0.0057     0.0298     0.0481

Transition dipole moments between singlet states:

    Transition       Tx         Ty         Tz         |T| (a.u.)
------------------------------------------------------------------
     1 ->    2    -0.3695    -0.0574     0.2183     0.4330
     1 ->    3     0.0105    -1.5342    -0.0105     1.5343
     1 ->    4     0.0152     0.0001     0.0035     0.0156
     1 ->    5     2.0160     0.0181     0.4032     2.0560
     1 ->    6    -0.0622     0.6328    -0.0128     0.6360
     2 ->    3     0.0008     0.0058     0.0002     0.0059
     2 ->    4     1.8362    -0.0046     0.1847     1.8455
     2 ->    5    -0.0064     0.0017    -0.0021     0.0070
     2 ->    6     0.0009    -0.0096    -0.0010     0.0097
     3 ->    4    -0.0703    -0.1428    -0.0064     0.1593
     3 ->    5    -0.0022    -0.0012     0.0008     0.0027
     3 ->    6     0.0011    -0.0025    -0.0034     0.0044
     4 ->    5     0.2965    -0.0016     0.0828     0.3078
     4 ->    6    -0.0142    -0.0525    -0.0031     0.0545
     5 ->    6    -0.0080    -0.0129    -0.0003     0.0152

Magnetic transition dipole moments and rotational strengths:

 Transition      Lx         Ly         Lz       R(len)     R(vel) (a.u.)
------------------------------------------------------------------------
 1 ->    2    -0.0014    -0.0104    -0.0003    -0.0011     0.0003
 1 ->    3    -0.0064     0.0013     0.0107     0.0022    -0.0005
 1 ->    4     0.0009     1.4201     0.0019    -0.0001     0.0000
 1 ->    5    -0.0041    -0.0134     0.0032     0.0073    -0.0034
 1 ->    6    -0.0124     0.0010    -0.0001    -0.0014     0.0007

Electric transition quadrupole moments (Cartesian):

 Transition      Qxy        Qxz        Qyz        Qxx        Qyy        Qzz       norm (a.u.)
----------------------------------------------------------------------------------------------
 1 ->    2    -0.0010    -0.0025     0.0012     0.0259     0.0026    -0.0155     0.0304
 1 ->    3    -0.0031     0.0017     0.0035    -0.0028     0.0034     0.0003     0.0067
 1 ->    4    -0.0008     1.6942    -0.0008    -0.7697     0.3046     0.5105     1.9535
 1 ->    5    -0.0004    -0.0349     0.0009    -0.0206     0.0220    -0.0105     0.0474
 1 ->    6    -0.0317    -0.0013     0.0110    -0.0219     0.0145     0.0014     0.0426


Building Xtilde...

Building Z-vector RHS...

 Generating 2nd functional diffs
Solving CPSCF equations
Using DIIS solver

 Iter         Residual      
------  --------------------
    1      1.138713919312
    2      1.215976260759
    3      0.061978240636
    4      0.012104648669
    5      0.005371816482
    6      0.000722134182
    7      0.000103869600
    8      0.000041083175

CPSCF converged

Building X...

 Generating 2nd functional diffs
 Generating 2nd functional diffs
Building Xtilde...

Building Z-vector RHS...

 Generating 2nd functional diffs
Solving CPSCF equations
Using DIIS solver

 Iter         Residual      
------  --------------------
    1      0.462240291855
    2      0.305775435157
    3      0.029461298659
    4      0.010643520204
    5      0.002588598722
    6      0.000900023757
    7      0.000098971659

CPSCF converged

Building X...

 Generating 2nd functional diffs
 Generating 2nd functional diffs
Building Xtilde...

Building Z-vector RHS...

 Generating 2nd functional diffs
Solving CPSCF equations
Using DIIS solver

 Iter         Residual      
------  --------------------
    1      0.051250543217
    2      0.053334586180
    3      0.003849053927
    4      0.001332829212
    5      0.001234713472
    6      0.000624544042
    7      0.000304885099
    8      0.000202547682
    9      0.000031434287

CPSCF converged

Building X...

 Generating 2nd functional diffs
 Generating 2nd functional diffs
Lower state energy:      -264.0409793312
Upper state energy:      -264.0409362140
Energy difference:          0.0000431172
 Energy calculation finished, energy:  0.000000000E+00

Converting Cartesians to HDLC

Converting Cartesians to HDLC

Converting Cartesians to HDLC
 in dlf_makehessian...
Updating Hessian with the BFGS update, No     5
Testing convergence  in cycle    6
    Energy  0.0000E+00 Target: 1.0000E-04 converged?  yes
  Max step  1.0336E+00 Target: 4.0000E-03 converged?   no
  RMS step  2.4375E-01 Target: 2.6667E-03 converged?   no
  Max grad  5.3549E-02 Target: 1.0000E-03 converged?   no
  RMS grad  2.3127E-02 Target: 6.6667E-04 converged?   no

Converting HDLC to Cartesians
DFTD Energy:    -0.0114172 hartree
Setting up the DFT grid...
| time to set the grid = 0.00 s
DFT grid points: 28784 (2878 points/atom)

                      *** Start SCF Iterations ***

 Iter     DIIS Error       Energy change      Electrons        XC Energy           Energy        Time(s)
----------------------------------------------------------------------------------------------------------
Initial temperature is 5000.000000
| Skip purify step
|    1     0.0577922209    -263.8817299214    42.0006722828   -19.1738350846    -263.8817299214     0.13  
|    2     0.0925002046      +7.2982025312    41.9997305765   -18.5609241637    -256.5835273902     0.13  
|    3     0.0326507786      -0.0605566708    41.9997619188   -18.6068853621    -256.6440840610     0.12  
|    4     0.0180735323      -0.0046381121    41.9997693550   -18.6331382505    -256.6487221731     0.12  
|    5     0.0074768327      -0.0026255216    41.9997757885   -18.6433203890    -256.6513476947     0.12  
|    6     0.0023409151      -0.0004333921    41.9997783520   -18.6516673902    -256.6517810868     0.12  
|    7     0.0005578162      -0.0000625959    41.9997790074   -18.6546392008    -256.6518436828     0.12  
|    8     0.0001114289      -0.0000036149    41.9997790428   -18.6547219418    -256.6518472976     0.11  
|    9     0.0000199668      -0.0000001352    41.9997790305   -18.6547970967    -256.6518474329     0.13  
|   10     0.0000062717      -0.0000000032    41.9997790286   -18.6548150188    -256.6518474360     0.10  
----------------------------------------------------------------------------------------------------------
FINAL ENERGY: -256.6518474360 a.u.
Fractional Occupation Entropy: 0.0000000000
Mermin Free Energy:            -256.6518474360
DISPERSION CONTRIBUTION TO ENERGY: -0.0114172181 a.u.
HOMO-LUMO GAP: 4.421 eV
CENTER OF MASS: {0.001838, -0.000366, -0.003953} ANGS
DIPOLE MOMENT: {0.011874, -0.006139, 0.047660} (|D| = 0.049499) DEBYE
Writing out molden info

Running Mulliken population analysis...


  Restricted hh-TDA Parameters
--------------------------------------------
Number of occupied orbitals:            22
Number of virtual orbitals:             70
Number of molecular orbitals:           92
Number of basis functions:              98
Multiplicity of target state:      singlet

 Generating 2nd functional diffs
Reference energy:             -263.4531051715
Number of electrons:            43.9997685062
XC energy:                     -19.7996124647

      Davidson Diagonalization Parameters
-----------------------------------------------
Number of roots to find:                    6
Number of guess vectors:                   18
Maximum subspace size:                     60
Number of vectors to save:                  6
Collapse vectors per root:                  2
Number of CSFs:                           253
Maximum Davidson iterations:              100
Residual convergence:                 1.0e-04
Orthogonality tolerance:              1.0e-12
Use incremental sigma vectors:             No

Davidson memory usage: 361.06 kB

Guess Vectors:
  22 & 22 : closed :    -0.920307
  22 & 21 :  open  :    -0.741859
  22 & 20 :  open  :    -0.740389
  22 & 19 :  open  :    -0.687265
  22 & 18 :  open  :    -0.673831
  22 & 17 :  open  :    -0.603075
  22 & 16 :  open  :    -0.582899
  21 & 21 : closed :    -0.563411
  21 & 20 :  open  :    -0.561941
  22 & 15 :  open  :    -0.560700
  20 & 20 : closed :    -0.560471
  22 & 13 :  open  :    -0.531335
  21 & 19 :  open  :    -0.508817
  20 & 19 :  open  :    -0.507347
  21 & 18 :  open  :    -0.495383
  20 & 18 :  open  :    -0.493913
  19 & 19 : closed :    -0.454223
  19 & 18 :  open  :    -0.440789

  Root           Eigenvalue       Energy Change        Residual
-------------------------------------------------------------------
Iteration:    0   Subspace Size:   18
Root: 1:        -0.75787755        -0.75787755         0.03464456  
Root: 2:        -0.58131818        -0.58131818         0.05731603  
Root: 3:        -0.57655356        -0.57655356         0.06987478  
Root: 4:        -0.52148393        -0.52148393         0.05762808  
Root: 5:        -0.46759610        -0.46759610         0.06711603  
Root: 6:        -0.45565908        -0.45565908         0.07101299  

Iteration:    1   Subspace Size:   24
Root: 1:        -0.75909545        -0.00121791         0.00427713  
Root: 2:        -0.58767741        -0.00635923         0.01143950  
Root: 3:        -0.58766621        -0.01111266         0.01202378  
Root: 4:        -0.52720232        -0.00571839         0.01598083  
Root: 5:        -0.47708515        -0.00948905         0.01925060  
Root: 6:        -0.47169855        -0.01603948         0.01729565  

Iteration:    2   Subspace Size:   30
Root: 1:        -0.75911524        -0.00001979         0.00065854  
Root: 2:        -0.58787615        -0.00019875         0.00201881  
Root: 3:        -0.58787172        -0.00020551         0.00231509  
Root: 4:        -0.52762651        -0.00042419         0.00523152  
Root: 5:        -0.47742947        -0.00034431         0.00676679  
Root: 6:        -0.47226949        -0.00057093         0.00660702  

Iteration:    3   Subspace Size:   36
Root: 1:        -0.75911545        -0.00000021         0.00010599  
Root: 2:        -0.58788087        -0.00000472         0.00036590  
Root: 3:        -0.58787733        -0.00000561         0.00036786  
Root: 4:        -0.52765485        -0.00002834         0.00080619  
Root: 5:        -0.47747566        -0.00004620         0.00161894  
Root: 6:        -0.47236121        -0.00009173         0.00200571  

Iteration:    4   Subspace Size:   42
Root: 1:        -0.75911546        -0.00000000         0.00001525  Converged
Root: 2:        -0.58788099        -0.00000012         0.00006190  Converged
Root: 3:        -0.58787745        -0.00000012         0.00005951  Converged
Root: 4:        -0.52765557        -0.00000073         0.00021274  
Root: 5:        -0.47747743        -0.00000177         0.00032818  
Root: 6:        -0.47236770        -0.00000649         0.00061607  

Iteration:    5   Subspace Size:   45
Root: 1:        -0.75911546        -0.00000000         0.00001513  Converged
Root: 2:        -0.58788099        -0.00000000         0.00005810  Converged
Root: 3:        -0.58787745        -0.00000000         0.00005412  Converged
Root: 4:        -0.52765562        -0.00000005         0.00004257  Converged
Root: 5:        -0.47747753        -0.00000010         0.00007634  Converged
Root: 6:        -0.47236819        -0.00000048         0.00020176  

Iteration:    6   Subspace Size:   46
Root: 1:        -0.75911546        -0.00000000         0.00001503  Converged
Root: 2:        -0.58788099        -0.00000000         0.00005817  Converged
Root: 3:        -0.58787745        -0.00000000         0.00005429  Converged
Root: 4:        -0.52765562        -0.00000000         0.00004222  Converged
Root: 5:        -0.47747753        -0.00000000         0.00007634  Converged
Root: 6:        -0.47236823        -0.00000004         0.00006088  Converged

Davidson converged in 6 iterations
46 sigma vectors were formed

  Root   Mult.   Total Energy (a.u.)   Ex. Energy (a.u.)     Ex. Energy (eV)     Ex. Energy (nm)        Osc. (a.u.)  
-------------------------------------------------------------------------------------------------------------------
     1  singlet       -264.21222063
     2  singlet       -264.04098616          0.17123447          4.65952624        266.08761132          0.16515780
     3  singlet       -264.04098262          0.17123801          4.65962251        266.08211366          0.12479760
     4  singlet       -263.98076079          0.23145984          6.29834158        196.85217005          0.00005205
     5  singlet       -263.93058270          0.28163793          7.66375663        161.77995555          0.79291612
     6  singlet       -263.92547340          0.28674723          7.80278772        158.89733915          0.07738529

Singlet  1: Largest CI coefficients:
  22  & 22 : closed :  -0.992084

Singlet  2: Largest CI coefficients:
  21  & 22 :  open  :   0.531372
  22  & 21 :  open  :   0.531372
  20  & 22 :  open  :   0.442895
  22  & 20 :  open  :   0.442895

Singlet  3: Largest CI coefficients:
  20  & 22 :  open  :  -0.522468
  22  & 20 :  open  :  -0.522468
  21  & 22 :  open  :   0.450472
  22  & 21 :  open  :   0.450472

Singlet  4: Largest CI coefficients:
  18  & 22 :  open  :  -0.648588
  22  & 18 :  open  :  -0.648588
  20  & 20 : closed :  -0.207763
  19  & 20 :  open  :  -0.200404
  20  & 19 :  open  :  -0.200404

Singlet  5: Largest CI coefficients:
  19  & 22 :  open  :   0.686490
  22  & 19 :  open  :   0.686490

Singlet  6: Largest CI coefficients:
  17  & 22 :  open  :  -0.685405
  22  & 17 :  open  :  -0.685405
  11  & 22 :  open  :  -0.122607
  22  & 11 :  open  :  -0.122607

Singlet state dipole moments:

  Root       Dx         Dy         Dz         |D|  (Debye)
------------------------------------------------------------
     1    -0.0475     0.0040     0.0154     0.0501
     2    -0.0494    -0.0232     0.0253     0.0601
     3    -0.0531     0.0162     0.0214     0.0595
     4     0.0332     0.0026     0.0137     0.0360
     5    -0.0598     0.0036     0.0114     0.0610
     6    -0.0217     0.0066     0.0332     0.0403

Transition dipole moments between singlet states:

    Transition       Tx         Ty         Tz         |T| (a.u.)
------------------------------------------------------------------
     1 ->    2     0.2377    -1.1705    -0.1419     1.2028
     1 ->    3    -0.2855    -0.9923     0.1647     1.0456
     1 ->    4     0.0180    -0.0004     0.0037     0.0184
     1 ->    5     2.0144     0.0105     0.4061     2.0550
     1 ->    6    -0.0388     0.6350    -0.0080     0.6362
     2 ->    3     0.0045    -0.0028     0.0040     0.0066
     2 ->    4    -1.1890    -0.1102    -0.1196     1.2001
     2 ->    5     0.0024    -0.0005     0.0019     0.0031
     2 ->    6     0.0007     0.0049    -0.0022     0.0054
     3 ->    4     1.4006    -0.0931     0.1416     1.4108
     3 ->    5    -0.0074     0.0020    -0.0009     0.0077
     3 ->    6     0.0019    -0.0086    -0.0028     0.0092
     4 ->    5     0.2984    -0.0011     0.0834     0.3098
     4 ->    6    -0.0094    -0.0530    -0.0020     0.0539
     5 ->    6    -0.0072    -0.0136    -0.0002     0.0154

Magnetic transition dipole moments and rotational strengths:

 Transition      Lx         Ly         Lz       R(len)     R(vel) (a.u.)
------------------------------------------------------------------------
 1 ->    2    -0.0039     0.0069     0.0099     0.0104    -0.0021
 1 ->    3    -0.0055    -0.0071     0.0073    -0.0098     0.0020
 1 ->    4     0.0012     1.4193     0.0015     0.0005    -0.0002
 1 ->    5    -0.0041    -0.0155     0.0038     0.0069    -0.0032
 1 ->    6    -0.0100     0.0016    -0.0003    -0.0014     0.0007

Electric transition quadrupole moments (Cartesian):

 Transition      Qxy        Qxz        Qyz        Qxx        Qyy        Qzz       norm (a.u.)
----------------------------------------------------------------------------------------------
 1 ->    2    -0.0016     0.0017     0.0018    -0.0192     0.0008     0.0105     0.0221
 1 ->    3    -0.0029     0.0002     0.0035     0.0200     0.0057    -0.0128     0.0248
 1 ->    4    -0.0003     1.6920    -0.0008    -0.7745     0.3075     0.5129     1.9546
 1 ->    5     0.0005    -0.0385     0.0008    -0.0121     0.0167    -0.0130     0.0456
 1 ->    6    -0.0347    -0.0004     0.0097    -0.0190     0.0124     0.0013     0.0426


Building Xtilde...

Building Z-vector RHS...

 Generating 2nd functional diffs
Solving CPSCF equations
Using DIIS solver

 Iter         Residual      
------  --------------------
    1      0.631969562436
    2      0.584732179111
    3      0.066926210157
    4      0.011159533606
    5      0.005688809445
    6      0.001113212074
    7      0.000460667266
    8      0.000294032165
    9      0.000108037305
   10      0.000028952493

CPSCF converged

Building X...

 Generating 2nd functional diffs
 Generating 2nd functional diffs
Building Xtilde...

Building Z-vector RHS...

 Generating 2nd functional diffs
Solving CPSCF equations
Using DIIS solver

 Iter         Residual      
------  --------------------
    1      0.758733353240
    2      0.752498287542
    3      0.066137906679
    4      0.011593366632
    5      0.005694546835
    6      0.001171316115
    7      0.000507288413
    8      0.000298667540
    9      0.000123892004
   10      0.000029520494

CPSCF converged

Building X...

 Generating 2nd functional diffs
 Generating 2nd functional diffs
Building Xtilde...

Building Z-vector RHS...

 Generating 2nd functional diffs
Solving CPSCF equations
Using DIIS solver

 Iter         Residual      
------  --------------------
    1      0.516755447229
    2      0.574653080837
    3      0.002389393962
    4      0.001091820543
    5      0.000690968597
    6      0.000269278490
    7      0.000099371106

CPSCF converged

Building X...

 Generating 2nd functional diffs
 Generating 2nd functional diffs
Lower state energy:      -264.0409861581
Upper state energy:      -264.0409826201
Energy difference:          0.0000035380
 Energy calculation finished, energy:  0.000000000E+00

Converting Cartesians to HDLC

Converting Cartesians to HDLC

Converting Cartesians to HDLC
 in dlf_makehessian...
Updating Hessian with the BFGS update, No     6
Testing convergence  in cycle    7
    Energy  0.0000E+00 Target: 1.0000E-04 converged?  yes
  Max step  1.7063E+00 Target: 4.0000E-03 converged?   no
  RMS step  3.6435E-01 Target: 2.6667E-03 converged?   no
  Max grad  8.0820E-02 Target: 1.0000E-03 converged?   no
  RMS grad  3.2477E-02 Target: 6.6667E-04 converged?   no

Converting HDLC to Cartesians
DFTD Energy:    -0.0114283 hartree
Setting up the DFT grid...
| time to set the grid = 0.00 s
DFT grid points: 28771 (2877 points/atom)

                      *** Start SCF Iterations ***

 Iter     DIIS Error       Energy change      Electrons        XC Energy           Energy        Time(s)
----------------------------------------------------------------------------------------------------------
Initial temperature is 5000.000000
| Skip purify step
|    1     0.0526133186    -263.8897314021    42.0072205062   -19.1789323246    -263.8897314021     0.13  
|    2     0.0865729208      +7.3086572906    41.9997032317   -18.5639940732    -256.5810741115     0.13  
|    3     0.0261693371      -0.0603244073    41.9997385661   -18.6115231871    -256.6413985188     0.12  
|    4     0.0154918245      -0.0047422058    41.9997475415   -18.6405498733    -256.6461407247     0.12  
|    5     0.0050506943      -0.0022325417    41.9997545052   -18.6493073951    -256.6483732664     0.12  
|    6     0.0023722495      -0.0003086600    41.9997566476   -18.6559284189    -256.6486819264     0.12  
|    7     0.0004629011      -0.0000551908    41.9997572849   -18.6588553461    -256.6487371172     0.12  
|    8     0.0000737337      -0.0000023298    41.9997572708   -18.6587689431    -256.6487394471     0.11  
|    9     0.0000147059      -0.0000000755    41.9997572453   -18.6587967438    -256.6487395226     0.13  
|   10     0.0000056852      -0.0000000034    41.9997572430   -18.6588104299    -256.6487395260     0.10  
----------------------------------------------------------------------------------------------------------
FINAL ENERGY: -256.6487395260 a.u.
Fractional Occupation Entropy: 0.0000000000
Mermin Free Energy:            -256.6487395260
DISPERSION CONTRIBUTION TO ENERGY: -0.0114283359 a.u.
HOMO-LUMO GAP: 4.359 eV
CENTER OF MASS: {-0.001411, -0.000638, -0.010323} ANGS
DIPOLE MOMENT: {0.060548, -0.030097, 0.120768} (|D| = 0.138408) DEBYE
Writing out molden info

Running Mulliken population analysis...


  Restricted hh-TDA Parameters
--------------------------------------------
Number of occupied orbitals:            22
Number of virtual orbitals:             70
Number of molecular orbitals:           92
Number of basis functions:              98
Multiplicity of target state:      singlet

 Generating 2nd functional diffs
Reference energy:             -263.4491797289
Number of electrons:            43.9997456834
XC energy:                     -19.8038576197

      Davidson Diagonalization Parameters
-----------------------------------------------
Number of roots to find:                    6
Number of guess vectors:                   18
Maximum subspace size:                     60
Number of vectors to save:                  6
Collapse vectors per root:                  2
Number of CSFs:                           253
Maximum Davidson iterations:              100
Residual convergence:                 1.0e-04
Orthogonality tolerance:              1.0e-12
Use incremental sigma vectors:             No

Davidson memory usage: 361.06 kB

Guess Vectors:
  22 & 22 : closed :    -0.922660
  22 & 21 :  open  :    -0.746282
  22 & 20 :  open  :    -0.745609
  22 & 19 :  open  :    -0.682928
  22 & 18 :  open  :    -0.681099
  22 & 17 :  open  :    -0.600967
  22 & 16 :  open  :    -0.584817
  21 & 21 : closed :    -0.569904
  21 & 20 :  open  :    -0.569231
  20 & 20 : closed :    -0.568558
  22 & 15 :  open  :    -0.560820
  22 & 13 :  open  :    -0.532649
  21 & 19 :  open  :    -0.506550
  20 & 19 :  open  :    -0.505877
  21 & 18 :  open  :    -0.504721
  20 & 18 :  open  :    -0.504048
  19 & 19 : closed :    -0.443197
  19 & 18 :  open  :    -0.441368

  Root           Eigenvalue       Energy Change        Residual
-------------------------------------------------------------------
Iteration:    0   Subspace Size:   18
Root: 1:        -0.75884282        -0.75884282         0.04588208  
Root: 2:        -0.58106207        -0.58106207         0.07000025  
Root: 3:        -0.58042818        -0.58042818         0.07342521  
Root: 4:        -0.52409561        -0.52409561         0.05997304  
Root: 5:        -0.46820936        -0.46820936         0.06749471  
Root: 6:        -0.45453747        -0.45453747         0.04480635  

Iteration:    1   Subspace Size:   24
Root: 1:        -0.76151508        -0.00267227         0.00515783  
Root: 2:        -0.59215203        -0.01108996         0.01269655  
Root: 3:        -0.59203280        -0.01160461         0.01408648  
Root: 4:        -0.53045923        -0.00636362         0.01714453  
Root: 5:        -0.47792019        -0.00971083         0.02003606  
Root: 6:        -0.45916857        -0.00463111         0.02470314  

Iteration:    2   Subspace Size:   30
Root: 1:        -0.76154358        -0.00002850         0.00075046  
Root: 2:        -0.59242938        -0.00027735         0.00248877  
Root: 3:        -0.59231996        -0.00028717         0.00266010  
Root: 4:        -0.53097661        -0.00051738         0.00525789  
Root: 5:        -0.47835777        -0.00043759         0.00733610  
Root: 6:        -0.46063822        -0.00146965         0.02785650  

Iteration:    3   Subspace Size:   36
Root: 1:        -0.76154393        -0.00000035         0.00012785  
Root: 2:        -0.59243731        -0.00000793         0.00049782  
Root: 3:        -0.59232788        -0.00000792         0.00047141  
Root: 4:        -0.53100384        -0.00002723         0.00072565  
Root: 5:        -0.47841407        -0.00005630         0.00173012  
Root: 6:        -0.46842491        -0.00778669         0.02736856  

Iteration:    4   Subspace Size:   42
Root: 1:        -0.76154394        -0.00000001         0.00001453  Converged
Root: 2:        -0.59243760        -0.00000029         0.00007727  Converged
Root: 3:        -0.59232811        -0.00000023         0.00006441  Converged
Root: 4:        -0.53100438        -0.00000054         0.00013077  
Root: 5:        -0.47841677        -0.00000270         0.00043464  
Root: 6:        -0.47007823        -0.00165332         0.00555013  

Iteration:    5   Subspace Size:   45
Root: 1:        -0.76154394        -0.00000000         0.00001296  Converged
Root: 2:        -0.59243760        -0.00000000         0.00007774  Converged
Root: 3:        -0.59232811        -0.00000000         0.00005931  Converged
Root: 4:        -0.53100440        -0.00000001         0.00002168  Converged
Root: 5:        -0.47841692        -0.00000015         0.00012649  
Root: 6:        -0.47011877        -0.00004053         0.00296897  

Iteration:    6   Subspace Size:   47
Root: 1:        -0.76154394        -0.00000000         0.00001286  Converged
Root: 2:        -0.59243761        -0.00000000         0.00007418  Converged
Root: 3:        -0.59232811        -0.00000000         0.00005942  Converged
Root: 4:        -0.53100440        -0.00000000         0.00002113  Converged
Root: 5:        -0.47841694        -0.00000001         0.00004874  Converged
Root: 6:        -0.47012895        -0.00001019         0.00083819  

Iteration:    7   Subspace Size:   48
Root: 1:        -0.76154394        -0.00000000         0.00001282  Converged
Root: 2:        -0.59243761        -0.00000000         0.00007241  Converged
Root: 3:        -0.59232811        -0.00000000         0.00005710  Converged
Root: 4:        -0.53100440        -0.00000000         0.00002044  Converged
Root: 5:        -0.47841694        -0.00000000         0.00003994  Converged
Root: 6:        -0.47012975        -0.00000080         0.00021692  

Iteration:    8   Subspace Size:   49
Root: 1:        -0.76154394        -0.00000000         0.00001282  Converged
Root: 2:        -0.59243761        -0.00000000         0.00007156  Converged
Root: 3:        -0.59232811        -0.00000000         0.00005737  Converged
Root: 4:        -0.53100440        -0.00000000         0.00002044  Converged
Root: 5:        -0.47841694        -0.00000000         0.00003884  Converged
Root: 6:        -0.47012981        -0.00000006         0.00005452  Converged

Davidson converged in 8 iterations
49 sigma vectors were formed

  Root   Mult.   Total Energy (a.u.)   Ex. Energy (a.u.)     Ex. Energy (eV)     Ex. Energy (nm)        Osc. (a.u.)  
-------------------------------------------------------------------------------------------------------------------
     1  singlet       -264.21072367
     2  singlet       -264.04161733          0.16910633          4.60161672        269.43621805          0.18023474
     3  singlet       -264.04150784          0.16921583          4.60459625        269.26187246          0.10387992
     4  singlet       -263.98018413          0.23053954          6.27329911        197.63798694          0.00052995
     5  singlet       -263.92759667          0.28312700          7.70427647        160.92909068          0.77409552
     6  singlet       -263.91930954          0.29141413          7.92978060        156.35264954          0.08967649

Singlet  1: Largest CI coefficients:
  22  & 22 : closed :   0.992109

Singlet  2: Largest CI coefficients:
  21  & 22 :  open  :   0.570968
  22  & 21 :  open  :   0.570968
  20  & 22 :  open  :  -0.392220
  22  & 20 :  open  :  -0.392220

Singlet  3: Largest CI coefficients:
  20  & 22 :  open  :   0.561962
  22  & 20 :  open  :   0.561962
  21  & 22 :  open  :   0.398960
  22  & 21 :  open  :   0.398960
  19  & 19 : closed :  -0.104737
  18  & 18 : closed :   0.101980

Singlet  4: Largest CI coefficients:
  19  & 22 :  open  :   0.475620
  22  & 19 :  open  :   0.475620
  18  & 22 :  open  :  -0.444327
  22  & 18 :  open  :  -0.444327
  20  & 20 : closed :  -0.228323
  18  & 20 :  open  :  -0.141147
  20  & 18 :  open  :  -0.141147
  19  & 20 :  open  :  -0.135257
  20  & 19 :  open  :  -0.135257

Singlet  5: Largest CI coefficients:
  18  & 22 :  open  :   0.501489
  22  & 18 :  open  :   0.501489
  19  & 22 :  open  :   0.472526
  22  & 19 :  open  :   0.472526

Singlet  6: Largest CI coefficients:
  17  & 22 :  open  :  -0.683529
  22  & 17 :  open  :  -0.683529
  11  & 22 :  open  :  -0.123657
  22  & 11 :  open  :  -0.123657

Singlet state dipole moments:

  Root       Dx         Dy         Dz         |D|  (Debye)
------------------------------------------------------------
     1    -0.0996     0.0118     0.0350     0.1062
     2    -0.0307    -0.0808     0.0780     0.1164
     3    -0.0288     0.0499     0.0603     0.0834
     4    -0.0123     0.0036     0.0196     0.0234
     5     0.0417     0.0239     0.0414     0.0634
     6     0.2044     0.0094     0.0878     0.2227

Transition dipole moments between singlet states:

    Transition       Tx         Ty         Tz         |T| (a.u.)
------------------------------------------------------------------
     1 ->    2     0.2352    -1.2375    -0.1099     1.2644
     1 ->    3    -0.3251    -0.8879     0.1636     0.9596
     1 ->    4    -0.0576     0.0053    -0.0098     0.0587
     1 ->    5    -1.9744     0.0491    -0.4478     2.0251
     1 ->    6     0.1383     0.6643     0.0337     0.6794
     2 ->    3    -0.0116    -0.0038     0.0087     0.0150
     2 ->    4     1.0602     0.1298     0.1130     1.0741
     2 ->    5    -0.0038    -0.0240    -0.0009     0.0243
     2 ->    6     0.0104     0.0204    -0.0058     0.0236
     3 ->    4    -1.4837     0.0997    -0.1549     1.4951
     3 ->    5     0.0195    -0.0213    -0.0027     0.0290
     3 ->    6     0.0093    -0.0060    -0.0013     0.0112
     4 ->    5     0.3233     0.0036     0.0921     0.3362
     4 ->    6    -0.0394     0.0569    -0.0081     0.0697
     5 ->    6    -0.0012     0.0286    -0.0009     0.0286

Magnetic transition dipole moments and rotational strengths:

 Transition      Lx         Ly         Lz       R(len)     R(vel) (a.u.)
------------------------------------------------------------------------
 1 ->    2    -0.0040     0.0028     0.0316     0.0078    -0.0008
 1 ->    3    -0.0111    -0.0071     0.0192    -0.0130     0.0021
 1 ->    4    -0.0015    -1.4047     0.0045     0.0074    -0.0028
 1 ->    5     0.0072     0.0447    -0.0116     0.0069    -0.0031
 1 ->    6     0.0221     0.0058    -0.0077    -0.0066     0.0034

Electric transition quadrupole moments (Cartesian):

 Transition      Qxy        Qxz        Qyz        Qxx        Qyy        Qzz       norm (a.u.)
----------------------------------------------------------------------------------------------
 1 ->    2    -0.0017    -0.0119     0.0005    -0.0323    -0.0064     0.0202     0.0405
 1 ->    3    -0.0057     0.0148     0.0079     0.0456     0.0259    -0.0281     0.0621
 1 ->    4    -0.0051    -1.6493     0.0012     0.8468    -0.3524    -0.5498     1.9656
 1 ->    5    -0.0112     0.0869    -0.0005    -0.1355     0.0710     0.0538     0.1843
 1 ->    6    -0.0854     0.0097    -0.0046     0.0456    -0.0300    -0.0052     0.1021


Building Xtilde...

Building Z-vector RHS...

 Generating 2nd functional diffs
Solving CPSCF equations
Using DIIS solver

 Iter         Residual      
------  --------------------
    1      0.575644291294
    2      0.503768348671
    3      0.069838275699
    4      0.015387554325
    5      0.005196353125
    6      0.001186856080
    7      0.000567354500
    8      0.000383490972
    9      0.000104723369
   10      0.000038350722

CPSCF converged

Building X...

 Generating 2nd functional diffs
 Generating 2nd functional diffs
Building Xtilde...

Building Z-vector RHS...

 Generating 2nd functional diffs
Solving CPSCF equations
Using DIIS solver

 Iter         Residual      
------  --------------------
    1      0.813760209727
    2      0.819406413934
    3      0.066033681064
    4      0.014081864775
    5      0.005053026276
    6      0.001181737885
    7      0.000466289207
    8      0.000436973118
    9      0.000124013626
   10      0.000029825565

CPSCF converged

Building X...

 Generating 2nd functional diffs
 Generating 2nd functional diffs
Building Xtilde...

Building Z-vector RHS...

 Generating 2nd functional diffs
Solving CPSCF equations
Using DIIS solver

 Iter         Residual      
------  --------------------
    1      0.489736910301
    2      0.542831013298
    3      0.010921228367
    4      0.006412141443
    5      0.000574143358
    6      0.000230421994
    7      0.000185589770
    8      0.000076214534

CPSCF converged

Building X...

 Generating 2nd functional diffs
 Generating 2nd functional diffs
Lower state energy:      -264.0416173349
Upper state energy:      -264.0415078395
Energy difference:          0.0001094954
 Energy calculation finished, energy:  0.000000000E+00

Converting Cartesians to HDLC

Converting Cartesians to HDLC

Converting Cartesians to HDLC
 in dlf_makehessian...
Updating Hessian with the BFGS update, No     7
Testing convergence  in cycle    8
    Energy  0.0000E+00 Target: 1.0000E-04 converged?  yes
  Max step  1.6459E+00 Target: 4.0000E-03 converged?   no
  RMS step  3.9602E-01 Target: 2.6667E-03 converged?   no
  Max grad  8.2857E-03 Target: 1.0000E-03 converged?   no
  RMS grad  3.9132E-03 Target: 6.6667E-04 converged?   no

Converting HDLC to Cartesians
DFTD Energy:    -0.0114393 hartree
Setting up the DFT grid...
| time to set the grid = 0.00 s
DFT grid points: 28772 (2877 points/atom)

                      *** Start SCF Iterations ***

 Iter     DIIS Error       Energy change      Electrons        XC Energy           Energy        Time(s)
----------------------------------------------------------------------------------------------------------
Initial temperature is 5000.000000
| Skip purify step
|    1     0.0501316291    -263.8810114928    42.0014686017   -19.1797183012    -263.8810114928     0.13  
|    2     0.0836131416      +7.3001750122    41.9996958009   -18.5650566266    -256.5808364806     0.13  
|    3     0.0258410503      -0.0596007174    41.9997318090   -18.6119986513    -256.6404371979     0.12  
|    4     0.0160240389      -0.0045272901    41.9997403970   -18.6381869318    -256.6449644880     0.12  
|    5     0.0073545245      -0.0023585561    41.9997468925   -18.6478459957    -256.6473230441     0.12  
|    6     0.0026759820      -0.0007096374    41.9997502887   -18.6548145866    -256.6480326815     0.12  
|    7     0.0005480858      -0.0000899961    41.9997515546   -18.6597954188    -256.6481226776     0.12  
|    8     0.0000958591      -0.0000029892    41.9997515882   -18.6598489027    -256.6481256667     0.11  
|    9     0.0000182110      -0.0000001168    41.9997515721   -18.6599111273    -256.6481257836     0.13  
|   10     0.0000051870      -0.0000000034    41.9997515711   -18.6599288710    -256.6481257869     0.10  
----------------------------------------------------------------------------------------------------------
FINAL ENERGY: -256.6481257869 a.u.
Fractional Occupation Entropy: 0.0000000000
Mermin Free Energy:            -256.6481257869
DISPERSION CONTRIBUTION TO ENERGY: -0.0114392941 a.u.
HOMO-LUMO GAP: 4.329 eV
CENTER OF MASS: {-0.001381, -0.000701, -0.013042} ANGS
DIPOLE MOMENT: {0.073347, -0.027800, 0.152876} (|D| = 0.171825) DEBYE
Writing out molden info

Running Mulliken population analysis...


  Restricted hh-TDA Parameters
--------------------------------------------
Number of occupied orbitals:            22
Number of virtual orbitals:             70
Number of molecular orbitals:           92
Number of basis functions:              98
Multiplicity of target state:      singlet

 Generating 2nd functional diffs
Reference energy:             -263.4481182774
Number of electrons:            43.9997397413
XC energy:                     -19.8050457507

      Davidson Diagonalization Parameters
-----------------------------------------------
Number of roots to find:                    6
Number of guess vectors:                   18
Maximum subspace size:                     60
Number of vectors to save:                  6
Collapse vectors per root:                  2
Number of CSFs:                           253
Maximum Davidson iterations:              100
Residual convergence:                 1.0e-04
Orthogonality tolerance:              1.0e-12
Use incremental sigma vectors:             No

Davidson memory usage: 361.06 kB

Guess Vectors:
  22 & 22 : closed :    -0.922829
  22 & 21 :  open  :    -0.747464
  22 & 20 :  open  :    -0.747266
  22 & 18 :  open  :    -0.682801
  22 & 19 :  open  :    -0.682135
  22 & 17 :  open  :    -0.600022
  22 & 16 :  open  :    -0.585305
  21 & 21 : closed :    -0.572100
  21 & 20 :  open  :    -0.571901
  20 & 20 : closed :    -0.571702
  22 & 15 :  open  :    -0.560175
  22 & 13 :  open  :    -0.532962
  21 & 18 :  open  :    -0.507437
  20 & 18 :  open  :    -0.507238
  21 & 19 :  open  :    -0.506771
  20 & 19 :  open  :    -0.506572
  18 & 18 : closed :    -0.442774
  19 & 18 :  open  :    -0.442108

  Root           Eigenvalue       Energy Change        Residual
-------------------------------------------------------------------
Iteration:    0   Subspace Size:   18
Root: 1:        -0.75970805        -0.75970805         0.04104565  
Root: 2:        -0.58233877        -0.58233877         0.07002186  
Root: 3:        -0.58226188        -0.58226188         0.07182402  
Root: 4:        -0.52529919        -0.52529919         0.06002617  
Root: 5:        -0.46837316        -0.46837316         0.06810728  
Root: 6:        -0.45816415        -0.45816415         0.03413966  

Iteration:    1   Subspace Size:   24
Root: 1:        -0.76168235        -0.00197430         0.00479782  
Root: 2:        -0.59339760        -0.01105883         0.01236519  
Root: 3:        -0.59331536        -0.01105347         0.01564366  
Root: 4:        -0.53166511        -0.00636592         0.01846518  
Root: 5:        -0.47816758        -0.00979441         0.02030382  
Root: 6:        -0.46043424        -0.00227009         0.01939003  

Iteration:    2   Subspace Size:   30
Root: 1:        -0.76170582        -0.00002347         0.00075579  
Root: 2:        -0.59367500        -0.00027739         0.00230006  
Root: 3:        -0.59365168        -0.00033632         0.00293667  
Root: 4:        -0.53225135        -0.00058624         0.00535418  
Root: 5:        -0.47861565        -0.00044807         0.00721422  
Root: 6:        -0.46103749        -0.00060325         0.00823304  

Iteration:    3   Subspace Size:   36
Root: 1:        -0.76170618        -0.00000036         0.00013558  
Root: 2:        -0.59368205        -0.00000705         0.00050188  
Root: 3:        -0.59366096        -0.00000928         0.00053980  
Root: 4:        -0.53227993        -0.00002858         0.00085019  
Root: 5:        -0.47866852        -0.00005288         0.00172532  
Root: 6:        -0.46138801        -0.00035052         0.02766715  

Iteration:    4   Subspace Size:   42
Root: 1:        -0.76170619        -0.00000001         0.00001452  Converged
Root: 2:        -0.59368235        -0.00000031         0.00008281  Converged
Root: 3:        -0.59366125        -0.00000029         0.00006748  Converged
Root: 4:        -0.53228074        -0.00000082         0.00016603  
Root: 5:        -0.47867166        -0.00000313         0.00056395  
Root: 6:        -0.46855033        -0.00716233         0.01803499  

Iteration:    5   Subspace Size:   45
Root: 1:        -0.76170619        -0.00000000         0.00001377  Converged
Root: 2:        -0.59368235        -0.00000000         0.00007859  Converged
Root: 3:        -0.59366125        -0.00000000         0.00005487  Converged
Root: 4:        -0.53228077        -0.00000002         0.00004062  Converged
Root: 5:        -0.47867196        -0.00000030         0.00018721  
Root: 6:        -0.46905029        -0.00049995         0.00611383  

Iteration:    6   Subspace Size:   47
Root: 1:        -0.76170619        -0.00000000         0.00001348  Converged
Root: 2:        -0.59368236        -0.00000000         0.00007859  Converged
Root: 3:        -0.59366125        -0.00000000         0.00005472  Converged
Root: 4:        -0.53228077        -0.00000000         0.00002876  Converged
Root: 5:        -0.47867199        -0.00000003         0.00006075  Converged
Root: 6:        -0.46909068        -0.00004040         0.00132638  

Iteration:    7   Subspace Size:   48
Root: 1:        -0.76170619        -0.00000000         0.00001348  Converged
Root: 2:        -0.59368236        -0.00000000         0.00007392  Converged
Root: 3:        -0.59366125        -0.00000000         0.00005431  Converged
Root: 4:        -0.53228077        -0.00000000         0.00002876  Converged
Root: 5:        -0.47867199        -0.00000000         0.00004675  Converged
Root: 6:        -0.46909276        -0.00000208         0.00038697  

Iteration:    8   Subspace Size:   49
Root: 1:        -0.76170619        -0.00000000         0.00001349  Converged
Root: 2:        -0.59368236        -0.00000000         0.00007400  Converged
Root: 3:        -0.59366125        -0.00000000         0.00005411  Converged
Root: 4:        -0.53228077        -0.00000000         0.00002879  Converged
Root: 5:        -0.47867199        -0.00000000         0.00004538  Converged
Root: 6:        -0.46909297        -0.00000021         0.00009779  Converged

Davidson converged in 8 iterations
49 sigma vectors were formed

  Root   Mult.   Total Energy (a.u.)   Ex. Energy (a.u.)     Ex. Energy (eV)     Ex. Energy (nm)        Osc. (a.u.)  
-------------------------------------------------------------------------------------------------------------------
     1  singlet       -264.20982447
     2  singlet       -264.04180063          0.16802383          4.57216034        271.17207497          0.22683969
     3  singlet       -264.04177952          0.16804494          4.57273474        271.13801188          0.05403532
     4  singlet       -263.98039904          0.22942542          6.24298232        198.59774448          0.00083763
     5  singlet       -263.92679027          0.28303420          7.70175105        160.98185975          0.76587149
     6  singlet       -263.91721125          0.29261321          7.96240938        155.71193946          0.09393639

Singlet  1: Largest CI coefficients:
  22  & 22 : closed :  -0.992045

Singlet  2: Largest CI coefficients:
  21  & 22 :  open  :  -0.650850
  22  & 21 :  open  :  -0.650850
  20  & 22 :  open  :   0.243866
  22  & 20 :  open  :   0.243866

Singlet  3: Largest CI coefficients:
  20  & 22 :  open  :  -0.640247
  22  & 20 :  open  :  -0.640247
  21  & 22 :  open  :  -0.248071
  22  & 21 :  open  :  -0.248071
  19  & 19 : closed :   0.112619
  18  & 18 : closed :  -0.108691

Singlet  4: Largest CI coefficients:
  19  & 22 :  open  :  -0.541819
  22  & 19 :  open  :  -0.541819
  18  & 22 :  open  :   0.358237
  22  & 18 :  open  :   0.358237
  20  & 20 : closed :   0.238730
  18  & 20 :  open  :   0.159107
  20  & 18 :  open  :   0.159107
  19  & 20 :  open  :   0.108384
  20  & 19 :  open  :   0.108384

Singlet  5: Largest CI coefficients:
  18  & 22 :  open  :  -0.571351
  22  & 18 :  open  :  -0.571351
  19  & 22 :  open  :  -0.382887
  22  & 19 :  open  :  -0.382887

Singlet  6: Largest CI coefficients:
  17  & 22 :  open  :   0.682881
  22  & 17 :  open  :   0.682881
  11  & 22 :  open  :   0.124019
  22  & 11 :  open  :   0.124019

Singlet state dipole moments:

  Root       Dx         Dy         Dz         |D|  (Debye)
------------------------------------------------------------
     1    -0.1325     0.0098     0.0440     0.1399
     2    -0.0636    -0.0853     0.1099     0.1530
     3    -0.0230     0.0559     0.0628     0.0871
     4    -0.0141     0.0024     0.0238     0.0278
     5     0.0767     0.0255     0.0541     0.0973
     6     0.2426     0.0059     0.1098     0.2664

Transition dipole moments between singlet states:

    Transition       Tx         Ty         Tz         |T| (a.u.)
------------------------------------------------------------------
     1 ->    2     0.1557    -1.4132    -0.0607     1.4230
     1 ->    3    -0.3854    -0.5493     0.1789     0.6945
     1 ->    4    -0.0726     0.0047    -0.0133     0.0740
     1 ->    5    -1.9597     0.0497    -0.4647     2.0147
     1 ->    6     0.1427     0.6781     0.0365     0.6939
     2 ->    3    -0.0111     0.0142     0.0076     0.0195
     2 ->    4     0.6522     0.1568     0.0717     0.6746
     2 ->    5     0.0006    -0.0397    -0.0014     0.0397
     2 ->    6     0.0181     0.0191    -0.0077     0.0274
     3 ->    4    -1.6907     0.0672    -0.1805     1.7016
     3 ->    5     0.0221    -0.0198    -0.0039     0.0299
     3 ->    6     0.0080    -0.0115    -0.0004     0.0140
     4 ->    5     0.3348     0.0039     0.0958     0.3482
     4 ->    6    -0.0449     0.0561    -0.0091     0.0725
     5 ->    6    -0.0012     0.0384    -0.0005     0.0384

Magnetic transition dipole moments and rotational strengths:

 Transition      Lx         Ly         Lz       R(len)     R(vel) (a.u.)
------------------------------------------------------------------------
 1 ->    2    -0.0091     0.0022     0.0457     0.0073    -0.0007
 1 ->    3    -0.0101    -0.0096     0.0144    -0.0117     0.0019
 1 ->    4    -0.0003    -1.3975     0.0065     0.0067    -0.0025
 1 ->    5     0.0077     0.0546    -0.0117     0.0070    -0.0031
 1 ->    6     0.0262     0.0044    -0.0124    -0.0062     0.0032

Electric transition quadrupole moments (Cartesian):

 Transition      Qxy        Qxz        Qyz        Qxx        Qyy        Qzz       norm (a.u.)
----------------------------------------------------------------------------------------------
 1 ->    2    -0.0057    -0.0098     0.0029    -0.0259    -0.0033     0.0161     0.0328
 1 ->    3    -0.0058     0.0232     0.0075     0.0656     0.0337    -0.0413     0.0882
 1 ->    4    -0.0059    -1.6285     0.0012     0.8765    -0.3707    -0.5642     1.9688
 1 ->    5    -0.0128     0.1032    -0.0000    -0.2018     0.1082     0.0717     0.2615
 1 ->    6    -0.1105     0.0082    -0.0039     0.0570    -0.0356    -0.0078     0.1298


Building Xtilde...

Building Z-vector RHS...

 Generating 2nd functional diffs
Solving CPSCF equations
Using DIIS solver

 Iter         Residual      
------  --------------------
    1      0.481608378562
    2      0.356849356528
    3      0.075026949191
    4      0.015083319394
    5      0.004301162430
    6      0.001104470687
    7      0.000507169447
    8      0.000362516380
    9      0.000106656643
   10      0.000039441678

CPSCF converged

Building X...

 Generating 2nd functional diffs
 Generating 2nd functional diffs
Building Xtilde...

Building Z-vector RHS...

 Generating 2nd functional diffs
Solving CPSCF equations
Using DIIS solver

 Iter         Residual      
------  --------------------
    1      0.995984463294
    2      1.040929513743
    3      0.063664167355
    4      0.012935286290
    5      0.005309581765
    6      0.000945656243
    7      0.000287668676
    8      0.000319963309
    9      0.000134575972
   10      0.000038249319

CPSCF converged

Building X...

 Generating 2nd functional diffs
 Generating 2nd functional diffs
Building Xtilde...

Building Z-vector RHS...

 Generating 2nd functional diffs
Solving CPSCF equations
Using DIIS solver

 Iter         Residual      
------  --------------------
    1      0.349323626461
    2      0.387083939142
    3      0.010793370069
    4      0.005923642861
    5      0.000822221030
    6      0.000639034884
    7      0.000290019637
    8      0.000193392434
    9      0.000057776528

CPSCF converged

Building X...

 Generating 2nd functional diffs
 Generating 2nd functional diffs
Lower state energy:      -264.0418006335
Upper state energy:      -264.0417795247
Energy difference:          0.0000211089
 Energy calculation finished, energy:  0.000000000E+00

Converting Cartesians to HDLC

Converting Cartesians to HDLC

Converting Cartesians to HDLC
 in dlf_makehessian...
Updating Hessian with the BFGS update, No     8
Testing convergence  in cycle    9
    Energy  0.0000E+00 Target: 1.0000E-04 converged?  yes
  Max step  1.5370E-01 Target: 4.0000E-03 converged?   no
  RMS step  3.8272E-02 Target: 2.6667E-03 converged?   no
  Max grad  2.3206E-02 Target: 1.0000E-03 converged?   no
  RMS grad  8.7821E-03 Target: 6.6667E-04 converged?   no

Converting HDLC to Cartesians
DFTD Energy:    -0.0114678 hartree
Setting up the DFT grid...
| time to set the grid = 0.00 s
DFT grid points: 28776 (2877 points/atom)

                      *** Start SCF Iterations ***

 Iter     DIIS Error       Energy change      Electrons        XC Energy           Energy        Time(s)
----------------------------------------------------------------------------------------------------------
Initial temperature is 5000.000000
| Skip purify step
|    1     0.0550467239    -263.8774604713    41.9994977370   -19.1801610444    -263.8774604713     0.13  
|    2     0.0791143010      +7.2982930443    41.9996831257   -18.5674541016    -256.5791674271     0.13  
|    3     0.0284693855      -0.0609546396    41.9997218420   -18.6139386922    -256.6401220667     0.13  
|    4     0.0153174481      -0.0045179578    41.9997316208   -18.6412736415    -256.6446400245     0.12  
|    5     0.0076369945      -0.0022604894    41.9997379268   -18.6505381985    -256.6469005139     0.12  
|    6     0.0023301693      -0.0007759005    41.9997418432   -18.6567489194    -256.6476764144     0.12  
|    7     0.0004983419      -0.0000690679    41.9997430116   -18.6614685809    -256.6477454823     0.12  
|    8     0.0000729911      -0.0000023634    41.9997430018   -18.6614116490    -256.6477478456     0.11  
|    9     0.0000144103      -0.0000000932    41.9997429729   -18.6614432890    -256.6477479388     0.13  
|   10     0.0000052941      -0.0000000038    41.9997429709   -18.6614598633    -256.6477479426     0.10  
----------------------------------------------------------------------------------------------------------
FINAL ENERGY: -256.6477479426 a.u.
Fractional Occupation Entropy: 0.0000000000
Mermin Free Energy:            -256.6477479426
DISPERSION CONTRIBUTION TO ENERGY: -0.0114677584 a.u.
HOMO-LUMO GAP: 4.263 eV
CENTER OF MASS: {0.000311, -0.000681, -0.018633} ANGS
DIPOLE MOMENT: {0.092988, -0.004580, 0.219797} (|D| = 0.238702) DEBYE
Writing out molden info

Running Mulliken population analysis...


  Restricted hh-TDA Parameters
--------------------------------------------
Number of occupied orbitals:            22
Number of virtual orbitals:             70
Number of molecular orbitals:           92
Number of basis functions:              98
Multiplicity of target state:      singlet

 Generating 2nd functional diffs
Reference energy:             -263.4466775282
Number of electrons:            43.9997307312
XC energy:                     -19.8066717470

      Davidson Diagonalization Parameters
-----------------------------------------------
Number of roots to find:                    6
Number of guess vectors:                   18
Maximum subspace size:                     60
Number of vectors to save:                  6
Collapse vectors per root:                  2
Number of CSFs:                           253
Maximum Davidson iterations:              100
Residual convergence:                 1.0e-04
Orthogonality tolerance:              1.0e-12
Use incremental sigma vectors:             No

Davidson memory usage: 361.06 kB

Guess Vectors:
  22 & 22 : closed :    -0.922116
  22 & 20 :  open  :    -0.749860
  22 & 21 :  open  :    -0.749038
  22 & 18 :  open  :    -0.683501
  22 & 19 :  open  :    -0.682792
  22 & 17 :  open  :    -0.598217
  22 & 16 :  open  :    -0.585836
  20 & 20 : closed :    -0.577603
  21 & 20 :  open  :    -0.576782
  21 & 21 : closed :    -0.575960
  22 & 15 :  open  :    -0.558103
  22 & 13 :  open  :    -0.533545
  20 & 18 :  open  :    -0.511244
  20 & 19 :  open  :    -0.510536
  21 & 18 :  open  :    -0.510422
  21 & 19 :  open  :    -0.509714
  18 & 18 : closed :    -0.444885
  19 & 18 :  open  :    -0.444176

  Root           Eigenvalue       Energy Change        Residual
-------------------------------------------------------------------
Iteration:    0   Subspace Size:   18
Root: 1:        -0.75921452        -0.75921452         0.03880029  
Root: 2:        -0.58531306        -0.58531306         0.06815665  
Root: 3:        -0.58418425        -0.58418425         0.06989075  
Root: 4:        -0.52766175        -0.52766175         0.05976848  
Root: 5:        -0.46855968        -0.46855968         0.06825340  
Root: 6:        -0.46056038        -0.46056038         0.03264408  

Iteration:    1   Subspace Size:   24
Root: 1:        -0.76089694        -0.00168242         0.00475949  
Root: 2:        -0.59520557        -0.00989251         0.01275300  
Root: 3:        -0.59506327        -0.01087902         0.01613256  
Root: 4:        -0.53402242        -0.00636067         0.01925597  
Root: 5:        -0.47840432        -0.00984464         0.02154187  
Root: 6:        -0.46246113        -0.00190075         0.01600599  

Iteration:    2   Subspace Size:   30
Root: 1:        -0.76091971        -0.00002277         0.00077555  
Root: 2:        -0.59550447        -0.00029890         0.00230579  
Root: 3:        -0.59541972        -0.00035645         0.00298001  
Root: 4:        -0.53464786        -0.00062544         0.00548562  
Root: 5:        -0.47894571        -0.00054139         0.00774847  
Root: 6:        -0.46297217        -0.00051104         0.00586269  

Iteration:    3   Subspace Size:   36
Root: 1:        -0.76092007        -0.00000036         0.00013824  
Root: 2:        -0.59551145        -0.00000698         0.00051985  
Root: 3:        -0.59542888        -0.00000915         0.00055275  
Root: 4:        -0.53467863        -0.00003077         0.00089034  
Root: 5:        -0.47900523        -0.00005952         0.00190652  
Root: 6:        -0.46302127        -0.00004910         0.00235805  

Iteration:    4   Subspace Size:   42
Root: 1:        -0.76092008        -0.00000001         0.00001531  Converged
Root: 2:        -0.59551178        -0.00000033         0.00008971  Converged
Root: 3:        -0.59542917        -0.00000029         0.00006864  Converged
Root: 4:        -0.53467950        -0.00000087         0.00015761  
Root: 5:        -0.47900844        -0.00000320         0.00062684  
Root: 6:        -0.46303793        -0.00001667         0.00334415  

Iteration:    5   Subspace Size:   45
Root: 1:        -0.76092008        -0.00000000         0.00001427  Converged
Root: 2:        -0.59551178        -0.00000000         0.00009005  Converged
Root: 3:        -0.59542917        -0.00000000         0.00005725  Converged
Root: 4:        -0.53467952        -0.00000002         0.00004524  Converged
Root: 5:        -0.47900883        -0.00000039         0.00018384  
Root: 6:        -0.46651595        -0.00347801         0.01926601  

Iteration:    6   Subspace Size:   47
Root: 1:        -0.76092008        -0.00000000         0.00001350  Converged
Root: 2:        -0.59551178        -0.00000000         0.00009008  Converged
Root: 3:        -0.59542917        -0.00000000         0.00005564  Converged
Root: 4:        -0.53467952        -0.00000000         0.00002699  Converged
Root: 5:        -0.47900886        -0.00000003         0.00004688  Converged
Root: 6:        -0.46699709        -0.00048114         0.00539308  

Iteration:    7   Subspace Size:   48
Root: 1:        -0.76092008        -0.00000000         0.00001340  Converged
Root: 2:        -0.59551178        -0.00000000         0.00008990  Converged
Root: 3:        -0.59542917        -0.00000000         0.00005522  Converged
Root: 4:        -0.53467952        -0.00000000         0.00002690  Converged
Root: 5:        -0.47900886        -0.00000000         0.00004754  Converged
Root: 6:        -0.46702899        -0.00003190         0.00147002  

Iteration:    8   Subspace Size:   49
Root: 1:        -0.76092008        -0.00000000         0.00001342  Converged
Root: 2:        -0.59551178        -0.00000000         0.00008926  Converged
Root: 3:        -0.59542917        -0.00000000         0.00005519  Converged
Root: 4:        -0.53467952        -0.00000000         0.00002671  Converged
Root: 5:        -0.47900886        -0.00000000         0.00004845  Converged
Root: 6:        -0.46703192        -0.00000294         0.00034842  

Iteration:    9   Subspace Size:   50
Root: 1:        -0.76092008        -0.00000000         0.00001313  Converged
Root: 2:        -0.59551178        -0.00000000         0.00008658  Converged
Root: 3:        -0.59542917        -0.00000000         0.00005522  Converged
Root: 4:        -0.53467952        -0.00000000         0.00002559  Converged
Root: 5:        -0.47900886        -0.00000000         0.00004821  Converged
Root: 6:        -0.46703205        -0.00000013         0.00008291  Converged

Davidson converged in 9 iterations
50 sigma vectors were formed

  Root   Mult.   Total Energy (a.u.)   Ex. Energy (a.u.)     Ex. Energy (eV)     Ex. Energy (nm)        Osc. (a.u.)  
-------------------------------------------------------------------------------------------------------------------
     1  singlet       -264.20759761
     2  singlet       -264.04218931          0.16540830          4.50098821        275.45999853          0.24277728
     3  singlet       -264.04210670          0.16549092          4.50323620        275.32249102          0.03051260
     4  singlet       -263.98135705          0.22624056          6.15631786        201.39346853          0.00165721
     5  singlet       -263.92568639          0.28191123          7.67119352        161.62311698          0.74821928
     6  singlet       -263.91370958          0.29388803          7.99709890        155.03649787          0.10077906

Singlet  1: Largest CI coefficients:
  22  & 22 : closed :  -0.991803

Singlet  2: Largest CI coefficients:
  21  & 22 :  open  :   0.688284
  22  & 21 :  open  :   0.688284
  20  & 22 :  open  :   0.105017
  22  & 20 :  open  :   0.105017
  16  & 21 :  open  :  -0.102096
  21  & 16 :  open  :  -0.102096

Singlet  3: Largest CI coefficients:
  20  & 22 :  open  :  -0.676082
  22  & 20 :  open  :  -0.676082
  21  & 22 :  open  :   0.106600
  22  & 21 :  open  :   0.106600
  19  & 19 : closed :   0.105734
  18  & 18 : closed :  -0.100140

Singlet  4: Largest CI coefficients:
  19  & 22 :  open  :  -0.580550
  22  & 19 :  open  :  -0.580550
  18  & 22 :  open  :   0.283615
  22  & 18 :  open  :   0.283615
  20  & 20 : closed :   0.261836
  18  & 20 :  open  :   0.165940
  20  & 18 :  open  :   0.165940

Singlet  5: Largest CI coefficients:
  18  & 22 :  open  :   0.611372
  22  & 18 :  open  :   0.611372
  19  & 22 :  open  :   0.307088
  22  & 19 :  open  :   0.307088

Singlet  6: Largest CI coefficients:
  17  & 22 :  open  :  -0.681458
  22  & 17 :  open  :  -0.681458
  11  & 22 :  open  :   0.124536
  22  & 11 :  open  :   0.124536

Singlet state dipole moments:

  Root       Dx         Dy         Dz         |D|  (Debye)
------------------------------------------------------------
     1    -0.2134    -0.0036     0.0630     0.2226
     2    -0.1289    -0.0436     0.1623     0.2118
     3    -0.0397     0.0315     0.0775     0.0926
     4    -0.0216    -0.0018     0.0321     0.0388
     5     0.1471     0.0147     0.0801     0.1681
     6     0.1757     0.0000     0.1484     0.2300

Transition dipole moments between singlet states:

    Transition       Tx         Ty         Tz         |T| (a.u.)
------------------------------------------------------------------
     1 ->    2     0.0840    -1.4813    -0.0165     1.4838
     1 ->    3    -0.4407    -0.2301     0.1716     0.5259
     1 ->    4    -0.1027    -0.0008    -0.0209     0.1048
     1 ->    5     1.9323    -0.0323     0.4961     1.9953
     1 ->    6     0.1101     0.7079     0.0333     0.7172
     2 ->    3    -0.0038     0.0380     0.0043     0.0384
     2 ->    4     0.2651     0.1796     0.0310     0.3217
     2 ->    5    -0.0024     0.0689     0.0020     0.0690
     2 ->    6     0.0348     0.0003    -0.0106     0.0363
     3 ->    4    -1.7614     0.0325    -0.1960     1.7726
     3 ->    5    -0.0212     0.0167     0.0072     0.0279
     3 ->    6     0.0021    -0.0032    -0.0041     0.0056
     4 ->    5    -0.3598    -0.0025    -0.1035     0.3744
     4 ->    6    -0.0450     0.0528    -0.0091     0.0700
     5 ->    6    -0.0177    -0.0671    -0.0029     0.0694

Magnetic transition dipole moments and rotational strengths:

 Transition      Lx         Ly         Lz       R(len)     R(vel) (a.u.)
------------------------------------------------------------------------
 1 ->    2    -0.0193     0.0042     0.0717     0.0090    -0.0014
 1 ->    3    -0.0040    -0.0147     0.0087    -0.0066     0.0010
 1 ->    4     0.0037    -1.3818     0.0090    -0.0005     0.0002
 1 ->    5    -0.0059    -0.0710     0.0063     0.0059    -0.0026
 1 ->    6     0.0124    -0.0066    -0.0220     0.0041    -0.0022

Electric transition quadrupole moments (Cartesian):

 Transition      Qxy        Qxz        Qyz        Qxx        Qyy        Qzz       norm (a.u.)
----------------------------------------------------------------------------------------------
 1 ->    2    -0.0157    -0.0042     0.0059    -0.0217    -0.0015     0.0098     0.0294
 1 ->    3    -0.0031     0.0394     0.0033     0.1002     0.0480    -0.0639     0.1341
 1 ->    4    -0.0029    -1.5830     0.0007     0.9353    -0.4066    -0.5908     1.9736
 1 ->    5     0.0124    -0.1285    -0.0018     0.3509    -0.1944    -0.1097     0.4355
 1 ->    6    -0.1700    -0.0189     0.0097    -0.0185     0.0212    -0.0085     0.1738


Building Xtilde...

Building Z-vector RHS...

 Generating 2nd functional diffs
Solving CPSCF equations
Using DIIS solver

 Iter         Residual      
------  --------------------
    1      0.469685015562
    2      0.348961357446
    3      0.105918166228
    4      0.008686731335
    5      0.003395591597
    6      0.001197868841
    7      0.000517349585
    8      0.000303930280
    9      0.000138986543
   10      0.000024817370

CPSCF converged

Building X...

 Generating 2nd functional diffs
 Generating 2nd functional diffs
Building Xtilde...

Building Z-vector RHS...

 Generating 2nd functional diffs
Solving CPSCF equations
Using DIIS solver

 Iter         Residual      
------  --------------------
    1      1.095257286437
    2      1.159850598601
    3      0.064146704673
    4      0.014773677671
    5      0.004920265031
    6      0.000763542714
    7      0.000096704020

CPSCF converged

Building X...

 Generating 2nd functional diffs
 Generating 2nd functional diffs
Building Xtilde...

Building Z-vector RHS...

 Generating 2nd functional diffs
Solving CPSCF equations
Using DIIS solver

 Iter         Residual      
------  --------------------
    1      0.160959785740
    2      0.178238816186
    3      0.007023131733
    4      0.005750843685
    5      0.001419812727
    6      0.000958793313
    7      0.000401034733
    8      0.000220427386
    9      0.000064057510

CPSCF converged

Building X...

 Generating 2nd functional diffs
 Generating 2nd functional diffs
Lower state energy:      -264.0421893080
Upper state energy:      -264.0421066962
Energy difference:          0.0000826118
 Energy calculation finished, energy:  0.000000000E+00

Converting Cartesians to HDLC

Converting Cartesians to HDLC

Converting Cartesians to HDLC
 in dlf_makehessian...
Updating Hessian with the BFGS update, No     9
Testing convergence  in cycle   10
    Energy  0.0000E+00 Target: 1.0000E-04 converged?  yes
  Max step  6.7549E-01 Target: 4.0000E-03 converged?   no
  RMS step  1.5486E-01 Target: 2.6667E-03 converged?   no
  Max grad  1.7669E-02 Target: 1.0000E-03 converged?   no
  RMS grad  6.6837E-03 Target: 6.6667E-04 converged?   no

Converting HDLC to Cartesians
DFTD Energy:    -0.0114890 hartree
Setting up the DFT grid...
| time to set the grid = 0.00 s
DFT grid points: 28772 (2877 points/atom)

                      *** Start SCF Iterations ***

 Iter     DIIS Error       Energy change      Electrons        XC Energy           Energy        Time(s)
----------------------------------------------------------------------------------------------------------
Initial temperature is 5000.000000
| Skip purify step
|    1     0.0558707904    -263.8737607681    41.9987578320   -19.1803772991    -263.8737607681     0.13  
|    2     0.0824163186      +7.2951816621    41.9996773739   -18.5677097419    -256.5785791060     0.13  
|    3     0.0302674400      -0.0615792125    41.9997167085   -18.6137668802    -256.6401583184     0.12  
|    4     0.0171183199      -0.0043400595    41.9997264262   -18.6392762267    -256.6444983780     0.12  
|    5     0.0095732645      -0.0024644868    41.9997323757   -18.6490766113    -256.6469628647     0.12  
|    6     0.0027797434      -0.0009907789    41.9997373409   -18.6563742153    -256.6479536436     0.12  
|    7     0.0005420709      -0.0000869562    41.9997387915   -18.6616166378    -256.6480405999     0.12  
|    8     0.0000916789      -0.0000029144    41.9997388038   -18.6616377536    -256.6480435143     0.11  
|    9     0.0000172529      -0.0000001186    41.9997387803   -18.6616920593    -256.6480436328     0.13  
|   10     0.0000052517      -0.0000000034    41.9997387785   -18.6617096676    -256.6480436362     0.10  
----------------------------------------------------------------------------------------------------------
FINAL ENERGY: -256.6480436362 a.u.
Fractional Occupation Entropy: 0.0000000000
Mermin Free Energy:            -256.6480436362
DISPERSION CONTRIBUTION TO ENERGY: -0.0114890451 a.u.
HOMO-LUMO GAP: 4.230 eV
CENTER OF MASS: {0.002009, -0.000587, -0.021745} ANGS
DIPOLE MOMENT: {0.105431, 0.014475, 0.257488} (|D| = 0.278613) DEBYE
Writing out molden info

Running Mulliken population analysis...


  Restricted hh-TDA Parameters
--------------------------------------------
Number of occupied orbitals:            22
Number of virtual orbitals:             70
Number of molecular orbitals:           92
Number of basis functions:              98
Multiplicity of target state:      singlet

 Generating 2nd functional diffs
Reference energy:             -263.4463269877
Number of electrons:            43.9997263394
XC energy:                     -19.8069366533

      Davidson Diagonalization Parameters
-----------------------------------------------
Number of roots to find:                    6
Number of guess vectors:                   18
Maximum subspace size:                     60
Number of vectors to save:                  6
Collapse vectors per root:                  2
Number of CSFs:                           253
Maximum Davidson iterations:              100
Residual convergence:                 1.0e-04
Orthogonality tolerance:              1.0e-12
Use incremental sigma vectors:             No

Davidson memory usage: 361.06 kB

Guess Vectors:
  22 & 22 : closed :    -0.921388
  22 & 20 :  open  :    -0.750928
  22 & 21 :  open  :    -0.749414
  22 & 19 :  open  :    -0.683705
  22 & 18 :  open  :    -0.683421
  22 & 17 :  open  :    -0.597462
  22 & 16 :  open  :    -0.586000
  20 & 20 : closed :    -0.580469
  21 & 20 :  open  :    -0.578955
  21 & 21 : closed :    -0.577441
  22 & 15 :  open  :    -0.556583
  22 & 13 :  open  :    -0.533864
  20 & 19 :  open  :    -0.513246
  20 & 18 :  open  :    -0.512961
  21 & 19 :  open  :    -0.511732
  21 & 18 :  open  :    -0.511447
  19 & 19 : closed :    -0.446022
  19 & 18 :  open  :    -0.445738

  Root           Eigenvalue       Energy Change        Residual
-------------------------------------------------------------------
Iteration:    0   Subspace Size:   18
Root: 1:        -0.75601486        -0.75601486         0.05379416  
Root: 2:        -0.58659235        -0.58659235         0.06611780  
Root: 3:        -0.58474130        -0.58474130         0.06984136  
Root: 4:        -0.52854886        -0.52854886         0.06119187  
Root: 5:        -0.46889313        -0.46889313         0.06688281  
Root: 6:        -0.45204787        -0.45204787         0.06255641  

Iteration:    1   Subspace Size:   24
Root: 1:        -0.76009227        -0.00407741         0.00551940  
Root: 2:        -0.59580688        -0.00921453         0.01264064  
Root: 3:        -0.59573816        -0.01099687         0.01295619  
Root: 4:        -0.53552295        -0.00697409         0.01642122  
Root: 5:        -0.47854306        -0.00964993         0.02240069  
Root: 6:        -0.46200882        -0.00996095         0.03090508  

Iteration:    2   Subspace Size:   30
Root: 1:        -0.76012368        -0.00003141         0.00076375  
Root: 2:        -0.59605138        -0.00024451         0.00233952  
Root: 3:        -0.59602350        -0.00028534         0.00250478  
Root: 4:        -0.53599551        -0.00047256         0.00494145  
Root: 5:        -0.47916444        -0.00062138         0.00859287  
Root: 6:        -0.46354933        -0.00154051         0.01252834  

Iteration:    3   Subspace Size:   36
Root: 1:        -0.76012400        -0.00000032         0.00012185  
Root: 2:        -0.59605844        -0.00000706         0.00052791  
Root: 3:        -0.59603071        -0.00000721         0.00040068  
Root: 4:        -0.53601998        -0.00002447         0.00070789  
Root: 5:        -0.47923669        -0.00007224         0.00193493  
Root: 6:        -0.46389764        -0.00034831         0.00372732  

Iteration:    4   Subspace Size:   42
Root: 1:        -0.76012401        -0.00000001         0.00001571  Converged
Root: 2:        -0.59605877        -0.00000034         0.00009071  Converged
Root: 3:        -0.59603087        -0.00000015         0.00005142  Converged
Root: 4:        -0.53602047        -0.00000050         0.00012973  
Root: 5:        -0.47923933        -0.00000264         0.00053606  
Root: 6:        -0.46395827        -0.00006063         0.00644432  

Iteration:    5   Subspace Size:   45
Root: 1:        -0.76012401        -0.00000000         0.00001371  Converged
Root: 2:        -0.59605878        -0.00000000         0.00009126  Converged
Root: 3:        -0.59603087        -0.00000000         0.00004946  Converged
Root: 4:        -0.53602049        -0.00000001         0.00002238  Converged
Root: 5:        -0.47923955        -0.00000022         0.00011594  
Root: 6:        -0.46540267        -0.00144439         0.02140506  

Iteration:    6   Subspace Size:   47
Root: 1:        -0.76012401        -0.00000000         0.00001373  Converged
Root: 2:        -0.59605878        -0.00000000         0.00008981  Converged
Root: 3:        -0.59603087        -0.00000000         0.00004901  Converged
Root: 4:        -0.53602049        -0.00000000         0.00002009  Converged
Root: 5:        -0.47923956        -0.00000001         0.00004022  Converged
Root: 6:        -0.46604048        -0.00063781         0.00661440  

Iteration:    7   Subspace Size:   48
Root: 1:        -0.76012401        -0.00000000         0.00001347  Converged
Root: 2:        -0.59605878        -0.00000000         0.00008940  Converged
Root: 3:        -0.59603087        -0.00000000         0.00004863  Converged
Root: 4:        -0.53602049        -0.00000000         0.00001942  Converged
Root: 5:        -0.47923956        -0.00000000         0.00003960  Converged
Root: 6:        -0.46608521        -0.00004473         0.00191868  

Iteration:    8   Subspace Size:   49
Root: 1:        -0.76012401        -0.00000000         0.00001309  Converged
Root: 2:        -0.59605878        -0.00000000         0.00008536  Converged
Root: 3:        -0.59603087        -0.00000000         0.00004900  Converged
Root: 4:        -0.53602049        -0.00000000         0.00001955  Converged
Root: 5:        -0.47923956        -0.00000000         0.00003824  Converged
Root: 6:        -0.46608957        -0.00000435         0.00057691  

Iteration:    9   Subspace Size:   50
Root: 1:        -0.76012401        -0.00000000         0.00001300  Converged
Root: 2:        -0.59605878        -0.00000000         0.00008389  Converged
Root: 3:        -0.59603087        -0.00000000         0.00004606  Converged
Root: 4:        -0.53602049        -0.00000000         0.00001943  Converged
Root: 5:        -0.47923956        -0.00000000         0.00003843  Converged
Root: 6:        -0.46608994        -0.00000038         0.00014550  

Iteration:   10   Subspace Size:   51
Root: 1:        -0.76012401        -0.00000000         0.00001300  Converged
Root: 2:        -0.59605878        -0.00000000         0.00008360  Converged
Root: 3:        -0.59603087        -0.00000000         0.00004511  Converged
Root: 4:        -0.53602049        -0.00000000         0.00001955  Converged
Root: 5:        -0.47923956        -0.00000000         0.00003874  Converged
Root: 6:        -0.46608997        -0.00000002         0.00005235  Converged

Davidson converged in 10 iterations
51 sigma vectors were formed

  Root   Mult.   Total Energy (a.u.)   Ex. Energy (a.u.)     Ex. Energy (eV)     Ex. Energy (nm)        Osc. (a.u.)  
-------------------------------------------------------------------------------------------------------------------
     1  singlet       -264.20645099
     2  singlet       -264.04238576          0.16406523          4.46444131        277.71497491          0.23757212
     3  singlet       -264.04235785          0.16409314          4.46520081        277.66773735          0.03176670
     4  singlet       -263.98234747          0.22410352          6.09816604        203.31394706          0.00231707
     5  singlet       -263.92556655          0.28088445          7.64325344        162.21393365          0.73742174
     6  singlet       -263.91241696          0.29403404          8.00107197        154.95951189          0.10357253

Singlet  1: Largest CI coefficients:
  22  & 22 : closed :  -0.991616

Singlet  2: Largest CI coefficients:
  21  & 22 :  open  :  -0.689107
  22  & 21 :  open  :  -0.689107
  16  & 21 :  open  :   0.101378
  21  & 16 :  open  :   0.101378

Singlet  3: Largest CI coefficients:
  20  & 22 :  open  :   0.676162
  22  & 20 :  open  :   0.676162
  19  & 19 : closed :  -0.103472
  21  & 22 :  open  :   0.100994
  22  & 21 :  open  :   0.100994

Singlet  4: Largest CI coefficients:
  19  & 22 :  open  :  -0.585347
  22  & 19 :  open  :  -0.585347
  20  & 20 : closed :   0.274133
  18  & 22 :  open  :   0.268636
  22  & 18 :  open  :   0.268636
  18  & 20 :  open  :   0.164322
  20  & 18 :  open  :   0.164322

Singlet  5: Largest CI coefficients:
  18  & 22 :  open  :  -0.615193
  22  & 18 :  open  :  -0.615193
  19  & 22 :  open  :  -0.292875
  22  & 19 :  open  :  -0.292875

Singlet  6: Largest CI coefficients:
  17  & 22 :  open  :   0.678001
  22  & 17 :  open  :   0.678001
  11  & 22 :  open  :   0.124111
  22  & 11 :  open  :   0.124111

Singlet state dipole moments:

  Root       Dx         Dy         Dz         |D|  (Debye)
------------------------------------------------------------
     1    -0.2657    -0.0145     0.0739     0.2762
     2    -0.1575     0.0448     0.1861     0.2478
     3    -0.0443    -0.0435     0.0922     0.1111
     4    -0.0489    -0.0037     0.0338     0.0596
     5     0.1707     0.0001     0.0922     0.1940
     6    -0.0071     0.0153     0.1625     0.1634

Transition dipole moments between singlet states:

    Transition       Tx         Ty         Tz         |T| (a.u.)
------------------------------------------------------------------
     1 ->    2     0.0521     1.4725    -0.0333     1.4738
     1 ->    3     0.4636    -0.2224    -0.1611     0.5389
     1 ->    4    -0.1219    -0.0054    -0.0248     0.1245
     1 ->    5    -1.9179     0.0168    -0.5092     1.9844
     1 ->    6     0.0876     0.7209     0.0322     0.7269
     2 ->    3     0.0127     0.0431    -0.0068     0.0454
     2 ->    4     0.2719    -0.1855     0.0298     0.3305
     2 ->    5    -0.0049     0.0858     0.0042     0.0861
     2 ->    6    -0.0415     0.0221     0.0139     0.0491
     3 ->    4     1.7410     0.0253     0.1976     1.7524
     3 ->    5    -0.0181    -0.0057     0.0083     0.0207
     3 ->    6     0.0211    -0.0270     0.0125     0.0365
     4 ->    5     0.3731     0.0010     0.1073     0.3883
     4 ->    6    -0.0390     0.0510    -0.0088     0.0648
     5 ->    6     0.0695     0.0903     0.0092     0.1144

Magnetic transition dipole moments and rotational strengths:

 Transition      Lx         Ly         Lz       R(len)     R(vel) (a.u.)
------------------------------------------------------------------------
 1 ->    2     0.0254    -0.0023    -0.0869    -0.0009    -0.0006
 1 ->    3    -0.0067     0.0163     0.0143     0.0090    -0.0012
 1 ->    4     0.0053    -1.3732     0.0089    -0.0066     0.0024
 1 ->    5     0.0040     0.0806    -0.0011     0.0057    -0.0026
 1 ->    6    -0.0186    -0.0276    -0.0240     0.0223    -0.0120

Electric transition quadrupole moments (Cartesian):

 Transition      Qxy        Qxz        Qyz        Qxx        Qyy        Qzz       norm (a.u.)
----------------------------------------------------------------------------------------------
 1 ->    2     0.0218    -0.0116    -0.0068    -0.0073    -0.0130     0.0113     0.0317
 1 ->    3    -0.0041    -0.0507     0.0015    -0.1212    -0.0545     0.0740     0.1604
 1 ->    4     0.0000    -1.5580    -0.0002     0.9622    -0.4233    -0.6017     1.9734
 1 ->    5    -0.0097     0.1444     0.0029    -0.4254     0.2409     0.1314     0.5265
 1 ->    6    -0.2119    -0.0844     0.0271    -0.2595     0.1856     0.0011     0.3931


Building Xtilde...

Building Z-vector RHS...

 Generating 2nd functional diffs
Solving CPSCF equations
Using DIIS solver

 Iter         Residual      
------  --------------------
    1      0.474746859964
    2      0.372246271834
    3      0.122679519089
    4      0.008544930344
    5      0.003625287708
    6      0.000792263961
    7      0.000236933133
    8      0.000117393345
    9      0.000088209246

CPSCF converged

Building X...

 Generating 2nd functional diffs
 Generating 2nd functional diffs
Building Xtilde...

Building Z-vector RHS...

 Generating 2nd functional diffs
Solving CPSCF equations
Using DIIS solver

 Iter         Residual      
------  --------------------
    1      1.096894108912
    2      1.163223045073
    3      0.064986480877
    4      0.015868554834
    5      0.004695661827
    6      0.001008643308
    7      0.000358573630
    8      0.000272891583
    9      0.000090558472

CPSCF converged

Building X...

 Generating 2nd functional diffs
 Generating 2nd functional diffs
Building Xtilde...

Building Z-vector RHS...

 Generating 2nd functional diffs
Solving CPSCF equations
Using DIIS solver

 Iter         Residual      
------  --------------------
    1      0.163251353482
    2      0.180579735574
    3      0.009701413057
    4      0.006074029441
    5      0.001177256457
    6      0.000991518747
    7      0.000377395311
    8      0.000218575473
    9      0.000068681551

CPSCF converged

Building X...

 Generating 2nd functional diffs
 Generating 2nd functional diffs
Lower state energy:      -264.0423857649
Upper state energy:      -264.0423578537
Energy difference:          0.0000279112
 Energy calculation finished, energy:  0.000000000E+00

Converting Cartesians to HDLC

Converting Cartesians to HDLC

Converting Cartesians to HDLC
 in dlf_makehessian...
Updating Hessian with the BFGS update, No    10
Testing convergence  in cycle   11
    Energy  0.0000E+00 Target: 1.0000E-04 converged?  yes
  Max step  6.7762E-01 Target: 4.0000E-03 converged?   no
  RMS step  1.3507E-01 Target: 2.6667E-03 converged?   no
  Max grad  2.5901E-02 Target: 1.0000E-03 converged?   no
  RMS grad  9.4819E-03 Target: 6.6667E-04 converged?   no

Converting HDLC to Cartesians
DFTD Energy:    -0.0115018 hartree
Setting up the DFT grid...
| time to set the grid = 0.00 s
DFT grid points: 28768 (2876 points/atom)

                      *** Start SCF Iterations ***

 Iter     DIIS Error       Energy change      Electrons        XC Energy           Energy        Time(s)
----------------------------------------------------------------------------------------------------------
Initial temperature is 5000.000000
| Skip purify step
|    1     0.0560980742    -263.8725189256    41.9986021952   -19.1801311337    -263.8725189256     0.13  
|    2     0.0847808839      +7.2945031889    41.9996751002   -18.5675882286    -256.5780157367     0.13  
|    3     0.0309628606      -0.0621761157    41.9997145750   -18.6134541086    -256.6401918524     0.12  
|    4     0.0178249795      -0.0042264825    41.9997243459   -18.6381279859    -256.6444183349     0.12  
|    5     0.0105825832      -0.0025866330    41.9997301340   -18.6482504915    -256.6470049678     0.12  
|    6     0.0030980762      -0.0010881645    41.9997355473   -18.6559777687    -256.6480931323     0.12  
|    7     0.0005556840      -0.0000948766    41.9997371168   -18.6614135158    -256.6481880089     0.11  
|    8     0.0001006562      -0.0000031731    41.9997371355   -18.6614640933    -256.6481911820     0.11  
|    9     0.0000189305      -0.0000001353    41.9997371144   -18.6615287876    -256.6481913173     0.13  
|   10     0.0000055431      -0.0000000043    41.9997371127   -18.6615474823    -256.6481913216     0.10  
----------------------------------------------------------------------------------------------------------
FINAL ENERGY: -256.6481913216 a.u.
Fractional Occupation Entropy: 0.0000000000
Mermin Free Energy:            -256.6481913216
DISPERSION CONTRIBUTION TO ENERGY: -0.0115017869 a.u.
HOMO-LUMO GAP: 4.211 eV
CENTER OF MASS: {0.003214, -0.000489, -0.024028} ANGS
DIPOLE MOMENT: {0.121034, 0.022895, 0.285351} (|D| = 0.310804) DEBYE
Writing out molden info

Running Mulliken population analysis...


  Restricted hh-TDA Parameters
--------------------------------------------
Number of occupied orbitals:            22
Number of virtual orbitals:             70
Number of molecular orbitals:           92
Number of basis functions:              98
Multiplicity of target state:      singlet

 Generating 2nd functional diffs
Reference energy:             -263.4461018426
Number of electrons:            43.9997245943
XC energy:                     -19.8067641030

      Davidson Diagonalization Parameters
-----------------------------------------------
Number of roots to find:                    6
Number of guess vectors:                   18
Maximum subspace size:                     60
Number of vectors to save:                  6
Collapse vectors per root:                  2
Number of CSFs:                           253
Maximum Davidson iterations:              100
Residual convergence:                 1.0e-04
Orthogonality tolerance:              1.0e-12
Use incremental sigma vectors:             No

Davidson memory usage: 361.06 kB

Guess Vectors:
  22 & 22 : closed :    -0.920976
  22 & 20 :  open  :    -0.751530
  22 & 21 :  open  :    -0.749628
  22 & 19 :  open  :    -0.684451
  22 & 18 :  open  :    -0.683209
  22 & 17 :  open  :    -0.597082
  22 & 16 :  open  :    -0.586103
  20 & 20 : closed :    -0.582084
  21 & 20 :  open  :    -0.580182
  21 & 21 : closed :    -0.578280
  22 & 15 :  open  :    -0.555616
  22 & 13 :  open  :    -0.533893
  20 & 19 :  open  :    -0.515005
  20 & 18 :  open  :    -0.513763
  21 & 19 :  open  :    -0.513103
  21 & 18 :  open  :    -0.511861
  19 & 19 : closed :    -0.447925
  19 & 18 :  open  :    -0.446684

  Root           Eigenvalue       Energy Change        Residual
-------------------------------------------------------------------
Iteration:    0   Subspace Size:   18
Root: 1:        -0.75558162        -0.75558162         0.05372363  
Root: 2:        -0.58700171        -0.58700171         0.06594968  
Root: 3:        -0.58508046        -0.58508046         0.06981396  
Root: 4:        -0.52930306        -0.52930306         0.06128845  
Root: 5:        -0.46894885        -0.46894885         0.06688441  
Root: 6:        -0.45250440        -0.45250440         0.06316321  

Iteration:    1   Subspace Size:   24
Root: 1:        -0.75964076        -0.00405914         0.00555173  
Root: 2:        -0.59615749        -0.00915578         0.01264569  
Root: 3:        -0.59606476        -0.01098430         0.01307929  
Root: 4:        -0.53633310        -0.00703004         0.01635772  
Root: 5:        -0.47865310        -0.00970425         0.02284955  
Root: 6:        -0.46247088        -0.00996648         0.03122000  

Iteration:    2   Subspace Size:   30
Root: 1:        -0.75967255        -0.00003179         0.00076857  
Root: 2:        -0.59638861        -0.00023112         0.00240578  
Root: 3:        -0.59637148        -0.00030672         0.00247192  
Root: 4:        -0.53679987        -0.00046677         0.00490027  
Root: 5:        -0.47931262        -0.00065952         0.00873265  
Root: 6:        -0.46404349        -0.00157261         0.01256194  

Iteration:    3   Subspace Size:   36
Root: 1:        -0.75967288        -0.00000032         0.00012551  
Root: 2:        -0.59639586        -0.00000725         0.00051206  
Root: 3:        -0.59637862        -0.00000713         0.00043000  
Root: 4:        -0.53682398        -0.00002410         0.00070908  
Root: 5:        -0.47938718        -0.00007456         0.00196123  
Root: 6:        -0.46440020        -0.00035671         0.00385074  

Iteration:    4   Subspace Size:   42
Root: 1:        -0.75967288        -0.00000001         0.00001590  Converged
Root: 2:        -0.59639617        -0.00000031         0.00008593  Converged
Root: 3:        -0.59637881        -0.00000019         0.00006105  Converged
Root: 4:        -0.53682448        -0.00000050         0.00013146  
Root: 5:        -0.47938980        -0.00000262         0.00055152  
Root: 6:        -0.46445184        -0.00005164         0.00464587  

Iteration:    5   Subspace Size:   45
Root: 1:        -0.75967288        -0.00000000         0.00001371  Converged
Root: 2:        -0.59639617        -0.00000000         0.00008569  Converged
Root: 3:        -0.59637881        -0.00000000         0.00005944  Converged
Root: 4:        -0.53682449        -0.00000001         0.00002044  Converged
Root: 5:        -0.47939002        -0.00000022         0.00010575  
Root: 6:        -0.46492637        -0.00047453         0.01904623  

Iteration:    6   Subspace Size:   47
Root: 1:        -0.75967288        -0.00000000         0.00001335  Converged
Root: 2:        -0.59639617        -0.00000000         0.00008490  Converged
Root: 3:        -0.59637881        -0.00000000         0.00006020  Converged
Root: 4:        -0.53682449        -0.00000000         0.00002010  Converged
Root: 5:        -0.47939002        -0.00000001         0.00004037  Converged
Root: 6:        -0.46545660        -0.00053022         0.01074261  

Iteration:    7   Subspace Size:   48
Root: 1:        -0.75967288        -0.00000000         0.00001315  Converged
Root: 2:        -0.59639617        -0.00000000         0.00008488  Converged
Root: 3:        -0.59637881        -0.00000000         0.00006041  Converged
Root: 4:        -0.53682449        -0.00000000         0.00001915  Converged
Root: 5:        -0.47939002        -0.00000000         0.00001973  Converged
Root: 6:        -0.46558731        -0.00013072         0.00372664  

Iteration:    8   Subspace Size:   49
Root: 1:        -0.75967288        -0.00000000         0.00001314  Converged
Root: 2:        -0.59639617        -0.00000000         0.00008486  Converged
Root: 3:        -0.59637881        -0.00000000         0.00005950  Converged
Root: 4:        -0.53682449        -0.00000000         0.00001915  Converged
Root: 5:        -0.47939002        -0.00000000         0.00001863  Converged
Root: 6:        -0.46560491        -0.00001760         0.00095182  

Iteration:    9   Subspace Size:   50
Root: 1:        -0.75967288        -0.00000000         0.00001312  Converged
Root: 2:        -0.59639617        -0.00000000         0.00008508  Converged
Root: 3:        -0.59637881        -0.00000000         0.00005938  Converged
Root: 4:        -0.53682449        -0.00000000         0.00001885  Converged
Root: 5:        -0.47939002        -0.00000000         0.00001855  Converged
Root: 6:        -0.46560620        -0.00000129         0.00031840  

Iteration:   10   Subspace Size:   51
Root: 1:        -0.75967288        -0.00000000         0.00001309  Converged
Root: 2:        -0.59639617        -0.00000000         0.00008461  Converged
Root: 3:        -0.59637881        -0.00000000         0.00005888  Converged
Root: 4:        -0.53682449        -0.00000000         0.00001871  Converged
Root: 5:        -0.47939002        -0.00000000         0.00001852  Converged
Root: 6:        -0.46560634        -0.00000014         0.00010409  

Iteration:   11   Subspace Size:   52
Root: 1:        -0.75967288        -0.00000000         0.00001303  Converged
Root: 2:        -0.59639617        -0.00000000         0.00008480  Converged
Root: 3:        -0.59637881        -0.00000000         0.00005942  Converged
Root: 4:        -0.53682449        -0.00000000         0.00001883  Converged
Root: 5:        -0.47939002        -0.00000000         0.00001850  Converged
Root: 6:        -0.46560635        -0.00000001         0.00003225  Converged

Davidson converged in 11 iterations
52 sigma vectors were formed

  Root   Mult.   Total Energy (a.u.)   Ex. Energy (a.u.)     Ex. Energy (eV)     Ex. Energy (nm)        Osc. (a.u.)  
-------------------------------------------------------------------------------------------------------------------
     1  singlet       -264.20577473
     2  singlet       -264.04249802          0.16327671          4.44298461        279.05615606          0.19457541
     3  singlet       -264.04248065          0.16329408          4.44345715        279.02648016          0.07236369
     4  singlet       -263.98292633          0.22284839          6.06401229        204.45905232          0.00299453
     5  singlet       -263.92549186          0.28028286          7.62688345        162.56210232          0.73016315
     6  singlet       -263.91170819          0.29406653          8.00195623        154.94238803          0.10207225

Singlet  1: Largest CI coefficients:
  22  & 22 : closed :   0.991493

Singlet  2: Largest CI coefficients:
  21  & 22 :  open  :   0.620369
  22  & 21 :  open  :   0.620369
  20  & 22 :  open  :  -0.309835
  22  & 20 :  open  :  -0.309835

Singlet  3: Largest CI coefficients:
  20  & 22 :  open  :   0.608229
  22  & 20 :  open  :   0.608229
  21  & 22 :  open  :   0.316543
  22  & 21 :  open  :   0.316543

Singlet  4: Largest CI coefficients:
  19  & 22 :  open  :   0.584924
  22  & 19 :  open  :   0.584924
  20  & 20 : closed :  -0.280735
  18  & 22 :  open  :  -0.266379
  22  & 18 :  open  :  -0.266379
  18  & 20 :  open  :  -0.162246
  20  & 18 :  open  :  -0.162246

Singlet  5: Largest CI coefficients:
  18  & 22 :  open  :  -0.613519
  22  & 18 :  open  :  -0.613519
  19  & 22 :  open  :  -0.291408
  22  & 19 :  open  :  -0.291408

Singlet  6: Largest CI coefficients:
  17  & 22 :  open  :  -0.665326
  22  & 17 :  open  :  -0.665326
  11  & 22 :  open  :  -0.121644
  22  & 11 :  open  :  -0.121644
  21  & 21 : closed :  -0.116230

Singlet state dipole moments:

  Root       Dx         Dy         Dz         |D|  (Debye)
------------------------------------------------------------
     1    -0.3069    -0.0196     0.0816     0.3182
     2    -0.1375     0.1158     0.1835     0.2569
     3    -0.0653    -0.1095     0.1252     0.1787
     4    -0.0896    -0.0038     0.0321     0.0953
     5     0.1737    -0.0101     0.0992     0.2003
     6    -0.2113     0.0520     0.1689     0.2755

Transition dipole moments between singlet states:

    Transition       Tx         Ty         Tz         |T| (a.u.)
------------------------------------------------------------------
     1 ->    2     0.2039     1.3190    -0.0793     1.3370
     1 ->    3    -0.4296     0.6788     0.1390     0.8153
     1 ->    4    -0.1391    -0.0075    -0.0274     0.1420
     1 ->    5     1.9085    -0.0076     0.5149     1.9768
     1 ->    6     0.0875     0.7151     0.0401     0.7216
     2 ->    3    -0.0326    -0.0238     0.0178     0.0441
     2 ->    4     0.8079    -0.1687     0.0917     0.8304
     2 ->    5     0.0084    -0.0890    -0.0070     0.0896
     2 ->    6    -0.0287     0.0290     0.0253     0.0481
     3 ->    4    -1.5538    -0.0857    -0.1782     1.5663
     3 ->    5    -0.0156    -0.0370     0.0076     0.0409
     3 ->    6    -0.0565     0.0732    -0.0239     0.0955
     4 ->    5    -0.3800     0.0001    -0.1093     0.3954
     4 ->    6    -0.0360     0.0509    -0.0099     0.0631
     5 ->    6    -0.1535    -0.1093    -0.0185     0.1893

Magnetic transition dipole moments and rotational strengths:

 Transition      Lx         Ly         Lz       R(len)     R(vel) (a.u.)
------------------------------------------------------------------------
 1 ->    2     0.0266     0.0009    -0.0900    -0.0138     0.0006
 1 ->    3     0.0184    -0.0151    -0.0466     0.0246    -0.0030
 1 ->    4     0.0051    -1.3680     0.0073    -0.0094     0.0034
 1 ->    5    -0.0034    -0.0901    -0.0014     0.0065    -0.0030
 1 ->    6    -0.0531    -0.0600    -0.0230     0.0485    -0.0262

Electric transition quadrupole moments (Cartesian):

 Transition      Qxy        Qxz        Qyz        Qxx        Qyy        Qzz       norm (a.u.)
----------------------------------------------------------------------------------------------
 1 ->    2     0.0234    -0.0335    -0.0059    -0.0500    -0.0333     0.0374     0.0820
 1 ->    3     0.0127     0.0549    -0.0048     0.1265     0.0527    -0.0723     0.1649
 1 ->    4     0.0016    -1.5426    -0.0009     0.9757    -0.4319    -0.6068     1.9714
 1 ->    5     0.0067    -0.1620    -0.0032     0.4639    -0.2676    -0.1477     0.5788
 1 ->    6    -0.2444    -0.1894     0.0438    -0.6511     0.4484     0.0180     0.8502


Building Xtilde...

Building Z-vector RHS...

 Generating 2nd functional diffs
Solving CPSCF equations
Using DIIS solver

 Iter         Residual      
------  --------------------
    1      0.522745080878
    2      0.451133397235
    3      0.112418924297
    4      0.020465336102
    5      0.003670178576
    6      0.000922253823
    7      0.000297052383
    8      0.000277491301
    9      0.000112741227
   10      0.000042998346

CPSCF converged

Building X...

 Generating 2nd functional diffs
 Generating 2nd functional diffs
Building Xtilde...

Building Z-vector RHS...

 Generating 2nd functional diffs
Solving CPSCF equations
Using DIIS solver

 Iter         Residual      
------  --------------------
    1      0.928739725723
    2      0.964713407854
    3      0.071669235733
    4      0.022591262024
    5      0.003894399288
    6      0.001376386846
    7      0.000611152648
    8      0.000438319540
    9      0.000104066866
   10      0.000038830898

CPSCF converged

Building X...

 Generating 2nd functional diffs
 Generating 2nd functional diffs
Building Xtilde...

Building Z-vector RHS...

 Generating 2nd functional diffs
Solving CPSCF equations
Using DIIS solver

 Iter         Residual      
------  --------------------
    1      0.420516062656
    2      0.470467085125
    3      0.026700765026
    4      0.003632818987
    5      0.000990839263
    6      0.000608452879
    7      0.000361856716
    8      0.000134203437
    9      0.000063684709

CPSCF converged

Building X...

 Generating 2nd functional diffs
 Generating 2nd functional diffs
Lower state energy:      -264.0424980151
Upper state energy:      -264.0424806498
Energy difference:          0.0000173653
 Energy calculation finished, energy:  0.000000000E+00

Converting Cartesians to HDLC

Converting Cartesians to HDLC

Converting Cartesians to HDLC
 in dlf_makehessian...
Updating Hessian with the BFGS update, No    11
Testing convergence  in cycle   12
    Energy  0.0000E+00 Target: 1.0000E-04 converged?  yes
  Max step  1.0155E+00 Target: 4.0000E-03 converged?   no
  RMS step  1.9960E-01 Target: 2.6667E-03 converged?   no
  Max grad  5.6535E-02 Target: 1.0000E-03 converged?   no
  RMS grad  2.3613E-02 Target: 6.6667E-04 converged?   no

Converting HDLC to Cartesians
DFTD Energy:    -0.0115147 hartree
Setting up the DFT grid...
| time to set the grid = 0.00 s
DFT grid points: 28764 (2876 points/atom)

                      *** Start SCF Iterations ***

 Iter     DIIS Error       Energy change      Electrons        XC Energy           Energy        Time(s)
----------------------------------------------------------------------------------------------------------
Initial temperature is 5000.000000
| Skip purify step
|    1     0.0565857015    -263.8715358394    41.9982231161   -19.1796997891    -263.8715358394     0.13  
|    2     0.0819703055      +7.2951654022    41.9996752534   -18.5675280279    -256.5763704372     0.13  
|    3     0.0313187557      -0.0635761316    41.9997145850   -18.6131577660    -256.6399465688     0.13  
|    4     0.0179478173      -0.0041300485    41.9997247432   -18.6375383664    -256.6440766173     0.12  
|    5     0.0106213692      -0.0027826303    41.9997304853   -18.6482352082    -256.6468592476     0.12  
|    6     0.0031003658      -0.0011088590    41.9997361041   -18.6558594927    -256.6479681066     0.12  
|    7     0.0005408362      -0.0000902664    41.9997376541   -18.6612151605    -256.6480583730     0.11  
|    8     0.0000915314      -0.0000030698    41.9997376566   -18.6612426517    -256.6480614429     0.11  
|    9     0.0000173146      -0.0000001353    41.9997376314   -18.6613020477    -256.6480615782     0.13  
|   10     0.0000062274      -0.0000000060    41.9997376293   -18.6613224105    -256.6480615842     0.10  
----------------------------------------------------------------------------------------------------------
FINAL ENERGY: -256.6480615842 a.u.
Fractional Occupation Entropy: 0.0000000000
Mermin Free Energy:            -256.6480615842
DISPERSION CONTRIBUTION TO ENERGY: -0.0115147172 a.u.
HOMO-LUMO GAP: 4.187 eV
CENTER OF MASS: {0.004580, -0.000354, -0.027667} ANGS
DIPOLE MOMENT: {0.152975, 0.024962, 0.329949} (|D| = 0.364542) DEBYE
Writing out molden info

Running Mulliken population analysis...


  Restricted hh-TDA Parameters
--------------------------------------------
Number of occupied orbitals:            22
Number of virtual orbitals:             70
Number of molecular orbitals:           92
Number of basis functions:              98
Multiplicity of target state:      singlet

 Generating 2nd functional diffs
Reference energy:             -263.4455575176
Number of electrons:            43.9997251354
XC energy:                     -19.8065248580

      Davidson Diagonalization Parameters
-----------------------------------------------
Number of roots to find:                    6
Number of guess vectors:                   18
Maximum subspace size:                     60
Number of vectors to save:                  6
Collapse vectors per root:                  2
Number of CSFs:                           253
Maximum Davidson iterations:              100
Residual convergence:                 1.0e-04
Orthogonality tolerance:              1.0e-12
Use incremental sigma vectors:             No

Davidson memory usage: 361.06 kB

Guess Vectors:
  22 & 22 : closed :    -0.920682
  22 & 20 :  open  :    -0.752454
  22 & 21 :  open  :    -0.750161
  22 & 19 :  open  :    -0.685602
  22 & 18 :  open  :    -0.682803
  22 & 17 :  open  :    -0.596618
  22 & 16 :  open  :    -0.586305
  20 & 20 : closed :    -0.584227
  21 & 20 :  open  :    -0.581933
  21 & 21 : closed :    -0.579640
  22 & 15 :  open  :    -0.554427
  22 & 13 :  open  :    -0.533765
  20 & 19 :  open  :    -0.517374
  21 & 19 :  open  :    -0.515081
  20 & 18 :  open  :    -0.514576
  21 & 18 :  open  :    -0.512283
  19 & 19 : closed :    -0.450522
  19 & 18 :  open  :    -0.447724

  Root           Eigenvalue       Energy Change        Residual
-------------------------------------------------------------------
Iteration:    0   Subspace Size:   18
Root: 1:        -0.75531014        -0.75531014         0.05347450  
Root: 2:        -0.58770817        -0.58770817         0.06591072  
Root: 3:        -0.58577504        -0.58577504         0.06978442  
Root: 4:        -0.53031211        -0.53031211         0.06133911  
Root: 5:        -0.46907922        -0.46907922         0.06675543  
Root: 6:        -0.45327726        -0.45327726         0.06369337  

Iteration:    1   Subspace Size:   24
Root: 1:        -0.75930920        -0.00399907         0.00559912  
Root: 2:        -0.59683852        -0.00913036         0.01267838  
Root: 3:        -0.59674106        -0.01096602         0.01321807  
Root: 4:        -0.53738617        -0.00707407         0.01630044  
Root: 5:        -0.47883208        -0.00975286         0.02335532  
Root: 6:        -0.46315240        -0.00987515         0.03130484  

Iteration:    2   Subspace Size:   30
Root: 1:        -0.75934164        -0.00003244         0.00077526  
Root: 2:        -0.59707959        -0.00024106         0.00244341  
Root: 3:        -0.59704783        -0.00030677         0.00247528  
Root: 4:        -0.53784681        -0.00046063         0.00484899  
Root: 5:        -0.47953812        -0.00070604         0.00886843  
Root: 6:        -0.46471909        -0.00156669         0.01249057  

Iteration:    3   Subspace Size:   36
Root: 1:        -0.75934197        -0.00000033         0.00013095  
Root: 2:        -0.59708705        -0.00000747         0.00051278  
Root: 3:        -0.59705492        -0.00000709         0.00044060  
Root: 4:        -0.53787045        -0.00002364         0.00071090  
Root: 5:        -0.47961559        -0.00007747         0.00199420  
Root: 6:        -0.46507014        -0.00035105         0.00365667  

Iteration:    4   Subspace Size:   42
Root: 1:        -0.75934198        -0.00000001         0.00001618  Converged
Root: 2:        -0.59708736        -0.00000031         0.00008543  Converged
Root: 3:        -0.59705512        -0.00000020         0.00006440  Converged
Root: 4:        -0.53787095        -0.00000051         0.00013377  
Root: 5:        -0.47961828        -0.00000269         0.00057107  
Root: 6:        -0.46510116        -0.00003102         0.00267865  

Iteration:    5   Subspace Size:   45
Root: 1:        -0.75934198        -0.00000000         0.00001430  Converged
Root: 2:        -0.59708736        -0.00000000         0.00008505  Converged
Root: 3:        -0.59705512        -0.00000000         0.00006370  Converged
Root: 4:        -0.53787097        -0.00000001         0.00002522  Converged
Root: 5:        -0.47961850        -0.00000022         0.00013988  
Root: 6:        -0.46515349        -0.00005234         0.00525212  

Iteration:    6   Subspace Size:   47
Root: 1:        -0.75934198        -0.00000000         0.00001419  Converged
Root: 2:        -0.59708736        -0.00000000         0.00008361  Converged
Root: 3:        -0.59705512        -0.00000000         0.00006254  Converged
Root: 4:        -0.53787097        -0.00000000         0.00002159  Converged
Root: 5:        -0.47961851        -0.00000001         0.00005819  Converged
Root: 6:        -0.46526591        -0.00011241         0.00424844  

Iteration:    7   Subspace Size:   48
Root: 1:        -0.75934198        -0.00000000         0.00001413  Converged
Root: 2:        -0.59708736        -0.00000000         0.00008228  Converged
Root: 3:        -0.59705512        -0.00000000         0.00006296  Converged
Root: 4:        -0.53787097        -0.00000000         0.00002160  Converged
Root: 5:        -0.47961851        -0.00000000         0.00005436  Converged
Root: 6:        -0.46528878        -0.00002287         0.00127801  

Iteration:    8   Subspace Size:   49
Root: 1:        -0.75934198        -0.00000000         0.00001413  Converged
Root: 2:        -0.59708736        -0.00000000         0.00007475  Converged
Root: 3:        -0.59705512        -0.00000000         0.00006115  Converged
Root: 4:        -0.53787097        -0.00000000         0.00002141  Converged
Root: 5:        -0.47961851        -0.00000000         0.00005488  Converged
Root: 6:        -0.46529106        -0.00000228         0.00036703  

Iteration:    9   Subspace Size:   50
Root: 1:        -0.75934198        -0.00000000         0.00001414  Converged
Root: 2:        -0.59708736        -0.00000000         0.00007281  Converged
Root: 3:        -0.59705512        -0.00000000         0.00005788  Converged
Root: 4:        -0.53787097        -0.00000000         0.00002132  Converged
Root: 5:        -0.47961851        -0.00000000         0.00005473  Converged
Root: 6:        -0.46529126        -0.00000020         0.00010384  

Iteration:   10   Subspace Size:   51
Root: 1:        -0.75934198        -0.00000000         0.00001398  Converged
Root: 2:        -0.59708736        -0.00000000         0.00007267  Converged
Root: 3:        -0.59705512        -0.00000000         0.00005789  Converged
Root: 4:        -0.53787097        -0.00000000         0.00002129  Converged
Root: 5:        -0.47961851        -0.00000000         0.00005425  Converged
Root: 6:        -0.46529127        -0.00000001         0.00003285  Converged

Davidson converged in 10 iterations
51 sigma vectors were formed

  Root   Mult.   Total Energy (a.u.)   Ex. Energy (a.u.)     Ex. Energy (eV)     Ex. Energy (nm)        Osc. (a.u.)  
-------------------------------------------------------------------------------------------------------------------
     1  singlet       -264.20489950
     2  singlet       -264.04264488          0.16225462          4.41517208        280.81401715          0.18046708
     3  singlet       -264.04261264          0.16228686          4.41604941        280.75822815          0.08320964
     4  singlet       -263.98342849          0.22147101          6.02653189        205.73063076          0.00433254
     5  singlet       -263.92517603          0.27972347          7.61166166        162.88719378          0.71868652
     6  singlet       -263.91084879          0.29405071          8.00152570        154.95072475          0.05305436

Singlet  1: Largest CI coefficients:
  22  & 22 : closed :  -0.991335

Singlet  2: Largest CI coefficients:
  21  & 22 :  open  :  -0.596789
  22  & 21 :  open  :  -0.596789
  20  & 22 :  open  :   0.351261
  22  & 20 :  open  :   0.351261

Singlet  3: Largest CI coefficients:
  20  & 22 :  open  :  -0.584049
  22  & 20 :  open  :  -0.584049
  21  & 22 :  open  :  -0.359012
  22  & 21 :  open  :  -0.359012

Singlet  4: Largest CI coefficients:
  19  & 22 :  open  :  -0.582881
  22  & 19 :  open  :  -0.582881
  20  & 20 : closed :   0.287761
  18  & 22 :  open  :   0.266488
  22  & 18 :  open  :   0.266488
  18  & 20 :  open  :   0.159325
  20  & 18 :  open  :   0.159325

Singlet  5: Largest CI coefficients:
  18  & 22 :  open  :   0.608660
  22  & 18 :  open  :   0.608660
  19  & 22 :  open  :   0.292721
  22  & 19 :  open  :   0.292721
  16  & 22 :  open  :  -0.101789
  22  & 16 :  open  :  -0.101789

Singlet  6: Largest CI coefficients:
  21  & 21 : closed :   0.456599
  17  & 22 :  open  :   0.435067
  22  & 17 :  open  :   0.435067
  16  & 22 :  open  :   0.375227
  22  & 16 :  open  :   0.375227
  18  & 18 : closed :  -0.158171
  18  & 22 :  open  :   0.109722
  22  & 18 :  open  :   0.109722
  20  & 20 : closed :  -0.108339

Singlet state dipole moments:

  Root       Dx         Dy         Dz         |D|  (Debye)
------------------------------------------------------------
     1    -0.3728    -0.0214     0.0934     0.3849
     2    -0.1383     0.1347     0.2057     0.2821
     3    -0.0466    -0.1293     0.1533     0.2059
     4    -0.1649    -0.0028     0.0276     0.1672
     5     0.1828    -0.0206     0.1107     0.2147
     6    -0.5208     0.1590     0.1864     0.5756

Transition dipole moments between singlet states:

    Transition       Tx         Ty         Tz         |T| (a.u.)
------------------------------------------------------------------
     1 ->    2     0.2418     1.2661    -0.0823     1.2917
     1 ->    3    -0.4183     0.7596     0.1309     0.8770
     1 ->    4    -0.1682    -0.0077    -0.0312     0.1713
     1 ->    5     1.8933     0.0004     0.5191     1.9631
     1 ->    6     0.2007     0.4653     0.1178     0.5202
     2 ->    3    -0.0502    -0.0205     0.0210     0.0581
     2 ->    4     0.8979    -0.1633     0.1031     0.9185
     2 ->    5     0.0077    -0.1004    -0.0084     0.1010
     2 ->    6     0.0423     0.1278     0.0674     0.1506
     3 ->    4    -1.4899    -0.0993    -0.1723     1.5032
     3 ->    5    -0.0146    -0.0509     0.0089     0.0537
     3 ->    6    -0.1577     0.1572    -0.0971     0.2429
     4 ->    5    -0.3856     0.0013    -0.1113     0.4013
     4 ->    6    -0.0645     0.0341    -0.0245     0.0770
     5 ->    6    -0.5470    -0.0951    -0.0620     0.5586

Magnetic transition dipole moments and rotational strengths:

 Transition      Lx         Ly         Lz       R(len)     R(vel) (a.u.)
------------------------------------------------------------------------
 1 ->    2     0.0334    -0.0007    -0.1058    -0.0159     0.0003
 1 ->    3     0.0247    -0.0114    -0.0629     0.0272    -0.0028
 1 ->    4     0.0034    -1.3609     0.0037    -0.0098     0.0035
 1 ->    5    -0.0042    -0.1064    -0.0020     0.0090    -0.0042
 1 ->    6    -0.0723    -0.2167    -0.0141     0.1170    -0.0632

Electric transition quadrupole moments (Cartesian):

 Transition      Qxy        Qxz        Qyz        Qxx        Qyy        Qzz       norm (a.u.)
----------------------------------------------------------------------------------------------
 1 ->    2     0.0288    -0.0477    -0.0059    -0.0687    -0.0444     0.0475     0.1100
 1 ->    3     0.0156     0.0705    -0.0056     0.1428     0.0587    -0.0779     0.1874
 1 ->    4     0.0023    -1.5218    -0.0017     0.9893    -0.4411    -0.6117     1.9655
 1 ->    5     0.0016    -0.1924    -0.0025     0.5217    -0.3095    -0.1741     0.6598
 1 ->    6    -0.2024    -0.6929     0.0446    -2.4737     1.6670     0.0926     3.0707


Building Xtilde...

Building Z-vector RHS...

 Generating 2nd functional diffs
Solving CPSCF equations
Using DIIS solver

 Iter         Residual      
------  --------------------
    1      0.552374916221
    2      0.502246389995
    3      0.120033932617
    4      0.023807819890
    5      0.003462190868
    6      0.001105458634
    7      0.000460026800
    8      0.000399637702
    9      0.000119101039
   10      0.000052721381

CPSCF converged

Building X...

 Generating 2nd functional diffs
 Generating 2nd functional diffs
Building Xtilde...

Building Z-vector RHS...

 Generating 2nd functional diffs
Solving CPSCF equations
Using DIIS solver

 Iter         Residual      
------  --------------------
    1      0.883658297704
    2      0.912157020150
    3      0.076387940376
    4      0.025388160411
    5      0.003832799940
    6      0.001274628370
    7      0.000537065634
    8      0.000442030482
    9      0.000098464896

CPSCF converged

Building X...

 Generating 2nd functional diffs
 Generating 2nd functional diffs
Building Xtilde...

Building Z-vector RHS...

 Generating 2nd functional diffs
Solving CPSCF equations
Using DIIS solver

 Iter         Residual      
------  --------------------
    1      0.456203377442
    2      0.515001610083
    3      0.039589596456
    4      0.002819385224
    5      0.001017726696
    6      0.000604851877
    7      0.000278178948
    8      0.000139992875
    9      0.000056983757

CPSCF converged

Building X...

 Generating 2nd functional diffs
 Generating 2nd functional diffs
Lower state energy:      -264.0426448806
Upper state energy:      -264.0426126393
Energy difference:          0.0000322413
 Energy calculation finished, energy:  0.000000000E+00

Converting Cartesians to HDLC

Converting Cartesians to HDLC

Converting Cartesians to HDLC
 in dlf_makehessian...
Updating Hessian with the BFGS update, No    12
Testing convergence  in cycle   13
    Energy  0.0000E+00 Target: 1.0000E-04 converged?  yes
  Max step  2.0281E+00 Target: 4.0000E-03 converged?   no
  RMS step  4.0345E-01 Target: 2.6667E-03 converged?   no
  Max grad  4.9360E-03 Target: 1.0000E-03 converged?   no
  RMS grad  2.2570E-03 Target: 6.6667E-04 converged?   no

Converting HDLC to Cartesians
DFTD Energy:    -0.0115254 hartree
Setting up the DFT grid...
| time to set the grid = 0.00 s
DFT grid points: 28766 (2876 points/atom)

                      *** Start SCF Iterations ***

 Iter     DIIS Error       Energy change      Electrons        XC Energy           Energy        Time(s)
----------------------------------------------------------------------------------------------------------
Initial temperature is 5000.000000
| Skip purify step
|    1     0.0564863540    -263.8711108409    41.9984319864   -19.1797564872    -263.8711108409     0.13  
|    2     0.0809862373      +7.2977860821    41.9996819375   -18.5674102861    -256.5733247588     0.13  
|    3     0.0314269026      -0.0658297367    41.9997198911   -18.6129780466    -256.6391544954     0.12  
|    4     0.0177986485      -0.0040058513    41.9997305822   -18.6370829837    -256.6431603467     0.12  
|    5     0.0102348686      -0.0031079090    41.9997362905   -18.6487699930    -256.6462682557     0.12  
|    6     0.0029819436      -0.0010923339    41.9997418938   -18.6560746578    -256.6473605896     0.12  
|    7     0.0005104455      -0.0000817577    41.9997433520   -18.6612593698    -256.6474423473     0.12  
|    8     0.0000823575      -0.0000028777    41.9997433283   -18.6612466451    -256.6474452250     0.11  
|    9     0.0000157425      -0.0000001348    41.9997432967   -18.6612981326    -256.6474453598     0.13  
|   10     0.0000070253      -0.0000000085    41.9997432935   -18.6613190549    -256.6474453683     0.10  
----------------------------------------------------------------------------------------------------------
FINAL ENERGY: -256.6474453683 a.u.
Fractional Occupation Entropy: 0.0000000000
Mermin Free Energy:            -256.6474453683
DISPERSION CONTRIBUTION TO ENERGY: -0.0115253531 a.u.
HOMO-LUMO GAP: 4.155 eV
CENTER OF MASS: {0.005882, -0.000203, -0.033152} ANGS
DIPOLE MOMENT: {0.204278, 0.016570, 0.397890} (|D| = 0.447571) DEBYE
Writing out molden info

Running Mulliken population analysis...


  Restricted hh-TDA Parameters
--------------------------------------------
Number of occupied orbitals:            22
Number of virtual orbitals:             70
Number of molecular orbitals:           92
Number of basis functions:              98
Multiplicity of target state:      singlet

 Generating 2nd functional diffs
Reference energy:             -263.4445291491
Number of electrons:            43.9997310693
XC energy:                     -19.8065213857

      Davidson Diagonalization Parameters
-----------------------------------------------
Number of roots to find:                    6
Number of guess vectors:                   18
Maximum subspace size:                     60
Number of vectors to save:                  6
Collapse vectors per root:                  2
Number of CSFs:                           253
Maximum Davidson iterations:              100
Residual convergence:                 1.0e-04
Orthogonality tolerance:              1.0e-12
Use incremental sigma vectors:             No

Davidson memory usage: 361.06 kB

Guess Vectors:
  22 & 22 : closed :    -0.920574
  22 & 20 :  open  :    -0.753858
  22 & 21 :  open  :    -0.751210
  22 & 19 :  open  :    -0.687137
  22 & 18 :  open  :    -0.682200
  22 & 17 :  open  :    -0.595958
  20 & 20 : closed :    -0.587143
  22 & 16 :  open  :    -0.586599
  21 & 20 :  open  :    -0.584494
  21 & 21 : closed :    -0.581846
  22 & 15 :  open  :    -0.552955
  22 & 13 :  open  :    -0.533539
  20 & 19 :  open  :    -0.520421
  21 & 19 :  open  :    -0.517773
  20 & 18 :  open  :    -0.515485
  21 & 18 :  open  :    -0.512836
  19 & 19 : closed :    -0.453700
  19 & 18 :  open  :    -0.448763

  Root           Eigenvalue       Energy Change        Residual
-------------------------------------------------------------------
Iteration:    0   Subspace Size:   18
Root: 1:        -0.75525626        -0.75525626         0.05314063  
Root: 2:        -0.58894574        -0.58894574         0.06591984  
Root: 3:        -0.58701778        -0.58701778         0.06974065  
Root: 4:        -0.53162674        -0.53162674         0.06126001  
Root: 5:        -0.46937099        -0.46937099         0.06631345  
Root: 6:        -0.45432620        -0.45432620         0.06428626  

Iteration:    1   Subspace Size:   24
Root: 1:        -0.75917184        -0.00391558         0.00566001  
Root: 2:        -0.59805061        -0.00910487         0.01271929  
Root: 3:        -0.59795175        -0.01093397         0.01336230  
Root: 4:        -0.53870777        -0.00708103         0.01622344  
Root: 5:        -0.47911960        -0.00974861         0.02381545  
Root: 6:        -0.46406007        -0.00973387         0.03115915  

Iteration:    2   Subspace Size:   30
Root: 1:        -0.75920512        -0.00003328         0.00078378  
Root: 2:        -0.59830639        -0.00025578         0.00246434  
Root: 3:        -0.59825418        -0.00030244         0.00248793  
Root: 4:        -0.53915989        -0.00045212         0.00477394  
Root: 5:        -0.47987541        -0.00075581         0.00895735  
Root: 6:        -0.46558768        -0.00152760         0.01238186  

Iteration:    3   Subspace Size:   36
Root: 1:        -0.75920546        -0.00000034         0.00013806  
Root: 2:        -0.59831402        -0.00000764         0.00052367  
Root: 3:        -0.59826122        -0.00000704         0.00043928  
Root: 4:        -0.53918288        -0.00002299         0.00071284  
Root: 5:        -0.47995590        -0.00008050         0.00203082  
Root: 6:        -0.46592425        -0.00033657         0.00336972  

Iteration:    4   Subspace Size:   42
Root: 1:        -0.75920547        -0.00000001         0.00001655  Converged
Root: 2:        -0.59831435        -0.00000032         0.00008760  Converged
Root: 3:        -0.59826142        -0.00000020         0.00006534  Converged
Root: 4:        -0.53918340        -0.00000052         0.00013581  
Root: 5:        -0.47995874        -0.00000284         0.00059474  
Root: 6:        -0.46594331        -0.00001905         0.00163271  

Iteration:    5   Subspace Size:   45
Root: 1:        -0.75920547        -0.00000000         0.00001501  Converged
Root: 2:        -0.59831435        -0.00000000         0.00008752  Converged
Root: 3:        -0.59826142        -0.00000000         0.00006502  Converged
Root: 4:        -0.53918341        -0.00000001         0.00003172  Converged
Root: 5:        -0.47995898        -0.00000024         0.00018033  
Root: 6:        -0.46595316        -0.00000985         0.00158027  

Iteration:    6   Subspace Size:   47
Root: 1:        -0.75920547        -0.00000000         0.00001456  Converged
Root: 2:        -0.59831435        -0.00000000         0.00008549  Converged
Root: 3:        -0.59826142        -0.00000000         0.00006268  Converged
Root: 4:        -0.53918341        -0.00000000         0.00002376  Converged
Root: 5:        -0.47995900        -0.00000002         0.00005391  Converged
Root: 6:        -0.46596023        -0.00000708         0.00097118  

Iteration:    7   Subspace Size:   48
Root: 1:        -0.75920547        -0.00000000         0.00001456  Converged
Root: 2:        -0.59831435        -0.00000000         0.00008242  Converged
Root: 3:        -0.59826142        -0.00000000         0.00006317  Converged
Root: 4:        -0.53918341        -0.00000000         0.00002370  Converged
Root: 5:        -0.47995900        -0.00000000         0.00005314  Converged
Root: 6:        -0.46596165        -0.00000142         0.00036539  

Iteration:    8   Subspace Size:   49
Root: 1:        -0.75920547        -0.00000000         0.00001456  Converged
Root: 2:        -0.59831435        -0.00000000         0.00007750  Converged
Root: 3:        -0.59826142        -0.00000000         0.00006175  Converged
Root: 4:        -0.53918341        -0.00000000         0.00002319  Converged
Root: 5:        -0.47995900        -0.00000000         0.00005356  Converged
Root: 6:        -0.46596186        -0.00000021         0.00011636  

Iteration:    9   Subspace Size:   50
Root: 1:        -0.75920547        -0.00000000         0.00001457  Converged
Root: 2:        -0.59831435        -0.00000000         0.00007731  Converged
Root: 3:        -0.59826142        -0.00000000         0.00006107  Converged
Root: 4:        -0.53918341        -0.00000000         0.00002321  Converged
Root: 5:        -0.47995900        -0.00000000         0.00005359  Converged
Root: 6:        -0.46596188        -0.00000002         0.00003498  Converged

Davidson converged in 9 iterations
50 sigma vectors were formed

  Root   Mult.   Total Energy (a.u.)   Ex. Energy (a.u.)     Ex. Energy (eV)     Ex. Energy (nm)        Osc. (a.u.)  
-------------------------------------------------------------------------------------------------------------------
     1  singlet       -264.20373462
     2  singlet       -264.04284350          0.16089112          4.37806941        283.19382129          0.18321805
     3  singlet       -264.04279057          0.16094405          4.37950973        283.10068539          0.07586789
     4  singlet       -263.98371256          0.22002206          5.98710380        207.08547035          0.00667977
     5  singlet       -263.92448815          0.27924647          7.59868178        163.16543360          0.69932108
     6  singlet       -263.91049103          0.29324359          7.97956284        155.37720956          0.02729694

Singlet  1: Largest CI coefficients:
  22  & 22 : closed :  -0.991130

Singlet  2: Largest CI coefficients:
  21  & 22 :  open  :   0.605647
  22  & 21 :  open  :   0.605647
  20  & 22 :  open  :  -0.336183
  22  & 20 :  open  :  -0.336183

Singlet  3: Largest CI coefficients:
  20  & 22 :  open  :  -0.591059
  22  & 20 :  open  :  -0.591059
  21  & 22 :  open  :  -0.343823
  22  & 21 :  open  :  -0.343823

Singlet  4: Largest CI coefficients:
  19  & 22 :  open  :   0.580109
  22  & 19 :  open  :   0.580109
  20  & 20 : closed :  -0.294741
  18  & 22 :  open  :  -0.266434
  22  & 18 :  open  :  -0.266434
  18  & 20 :  open  :  -0.156315
  20  & 18 :  open  :  -0.156315

Singlet  5: Largest CI coefficients:
  18  & 22 :  open  :  -0.599707
  22  & 18 :  open  :  -0.599707
  19  & 22 :  open  :  -0.294130
  22  & 19 :  open  :  -0.294130
  16  & 22 :  open  :   0.129027
  22  & 16 :  open  :   0.129027
  21  & 21 : closed :   0.108203

Singlet  6: Largest CI coefficients:
  21  & 21 : closed :  -0.591573
  16  & 22 :  open  :  -0.475866
  22  & 16 :  open  :  -0.475866
  18  & 18 : closed :   0.196471
  18  & 22 :  open  :  -0.166255
  22  & 18 :  open  :  -0.166255
  20  & 20 : closed :   0.149698
  17  & 22 :  open  :   0.115129
  22  & 17 :  open  :   0.115129
  18  & 19 :  open  :   0.110473
  19  & 18 :  open  :   0.110473

Singlet state dipole moments:

  Root       Dx         Dy         Dz         |D|  (Debye)
------------------------------------------------------------
     1    -0.4717    -0.0172     0.1103     0.4847
     2    -0.1750     0.1389     0.2521     0.3369
     3     0.0077    -0.1430     0.1811     0.2309
     4    -0.2625    -0.0007     0.0224     0.2635
     5     0.2241    -0.0286     0.1328     0.2621
     6    -0.6277     0.0536     0.2379     0.6734

Transition dipole moments between singlet states:

    Transition       Tx         Ty         Tz         |T| (a.u.)
------------------------------------------------------------------
     1 ->    2    -0.2409    -1.2826     0.0705     1.3070
     1 ->    3    -0.4234     0.7148     0.1301     0.8409
     1 ->    4     0.2100     0.0046     0.0375     0.2134
     1 ->    5    -1.8675    -0.0047    -0.5186     1.9382
     1 ->    6    -0.3044    -0.1170    -0.1825     0.3737
     2 ->    3     0.0675     0.0318    -0.0232     0.0782
     2 ->    4     0.8390    -0.1663     0.0972     0.8608
     2 ->    5     0.0053    -0.1232    -0.0101     0.1237
     2 ->    6     0.0916     0.1673     0.0755     0.2051
     3 ->    4     1.5102     0.0963     0.1757     1.5234
     3 ->    5     0.0121     0.0603    -0.0126     0.0628
     3 ->    6     0.1961    -0.1267     0.1291     0.2668
     4 ->    5    -0.3871     0.0023    -0.1130     0.4033
     4 ->    6    -0.0952     0.0077    -0.0381     0.1029
     5 ->    6    -0.6854    -0.0318    -0.0825     0.6911

Magnetic transition dipole moments and rotational strengths:

 Transition      Lx         Ly         Lz       R(len)     R(vel) (a.u.)
------------------------------------------------------------------------
 1 ->    2    -0.0459     0.0017     0.1358    -0.0184     0.0001
 1 ->    3     0.0271    -0.0070    -0.0741     0.0261    -0.0018
 1 ->    4     0.0000     1.3506     0.0021    -0.0063     0.0022
 1 ->    5     0.0071     0.1286    -0.0006     0.0136    -0.0063
 1 ->    6     0.0367     0.2898     0.0028     0.0456    -0.0243

Electric transition quadrupole moments (Cartesian):

 Transition      Qxy        Qxz        Qyz        Qxx        Qyy        Qzz       norm (a.u.)
----------------------------------------------------------------------------------------------
 1 ->    2    -0.0377     0.0578     0.0071     0.0820     0.0540    -0.0537     0.1316
 1 ->    3     0.0141     0.0972    -0.0044     0.1725     0.0737    -0.0922     0.2310
 1 ->    4    -0.0015     1.4930     0.0022    -1.0003     0.4501     0.6154     1.9522
 1 ->    5     0.0073     0.2315     0.0010    -0.6248     0.3819     0.2136     0.7971
 1 ->    6     0.0539     0.9042    -0.0250     3.0766    -2.0891    -0.0953     3.8288


Building Xtilde...

Building Z-vector RHS...

 Generating 2nd functional diffs
Solving CPSCF equations
Using DIIS solver

 Iter         Residual      
------  --------------------
    1      0.549295380044
    2      0.519660676568
    3      0.142375032438
    4      0.022239459991
    5      0.003493313987
    6      0.001353954317
    7      0.000639021909
    8      0.000515887121
    9      0.000127658975
   10      0.000062037869

CPSCF converged

Building X...

 Generating 2nd functional diffs
 Generating 2nd functional diffs
Building Xtilde...

Building Z-vector RHS...

 Generating 2nd functional diffs
Solving CPSCF equations
Using DIIS solver

 Iter         Residual      
------  --------------------
    1      0.908336548541
    2      0.942058938976
    3      0.076000899230
    4      0.025168026650
    5      0.003811375878
    6      0.001067728127
    7      0.000408283988
    8      0.000316408112
    9      0.000093956003

CPSCF converged

Building X...

 Generating 2nd functional diffs
 Generating 2nd functional diffs
Building Xtilde...

Building Z-vector RHS...

 Generating 2nd functional diffs
Solving CPSCF equations
Using DIIS solver

 Iter         Residual      
------  --------------------
    1      0.442188718992
    2      0.505544185012
    3      0.050092429439
    4      0.002610332265
    5      0.001215978378
    6      0.000655230884
    7      0.000273437673
    8      0.000176433708
    9      0.000058718075

CPSCF converged

Building X...

 Generating 2nd functional diffs
 Generating 2nd functional diffs
Lower state energy:      -264.0428434999
Upper state energy:      -264.0427905691
Energy difference:          0.0000529308
 Energy calculation finished, energy:  0.000000000E+00

Converting Cartesians to HDLC

Converting Cartesians to HDLC

Converting Cartesians to HDLC
 in dlf_makehessian...
Updating Hessian with the BFGS update, No    13
Testing convergence  in cycle   14
    Energy  0.0000E+00 Target: 1.0000E-04 converged?  yes
  Max step  7.9810E-02 Target: 4.0000E-03 converged?   no
  RMS step  2.1626E-02 Target: 2.6667E-03 converged?   no
  Max grad  8.4118E-02 Target: 1.0000E-03 converged?   no
  RMS grad  3.5924E-02 Target: 6.6667E-04 converged?   no

Converting HDLC to Cartesians
DFTD Energy:    -0.0115334 hartree
Setting up the DFT grid...
| time to set the grid = 0.00 s
DFT grid points: 28759 (2875 points/atom)

                      *** Start SCF Iterations ***

 Iter     DIIS Error       Energy change      Electrons        XC Energy           Energy        Time(s)
----------------------------------------------------------------------------------------------------------
Initial temperature is 5000.000000
| Skip purify step
|    1     0.0559590458    -263.8706364751    41.9988388585   -19.1806056901    -263.8706364751     0.13  
|    2     0.0787433632      +7.3030179322    41.9997007238   -18.5675905298    -256.5676185429     0.13  
|    3     0.0312711967      -0.0700410744    41.9997344163   -18.6132485028    -256.6376596172     0.13  
|    4     0.0170727576      -0.0038837954    41.9997460052   -18.6375021571    -256.6415434127     0.12  
|    5     0.0093015607      -0.0036218450    41.9997515229   -18.6506581021    -256.6451652577     0.12  
|    6     0.0027128697      -0.0009957714    41.9997565851   -18.6570973066    -256.6461610291     0.12  
|    7     0.0005022887      -0.0000662891    41.9997578145   -18.6619260781    -256.6462273182     0.12  
|    8     0.0000731849      -0.0000025320    41.9997577470   -18.6618343523    -256.6462298502     0.11  
|    9     0.0000179047      -0.0000001391    41.9997577046   -18.6618711709    -256.6462299893     0.13  
|   10     0.0000153809      -0.0000000111    41.9997576995   -18.6618877754    -256.6462300004     0.10  
|   11     0.0000053444      -0.0000000041    41.9997576974   -18.6618928314    -256.6462300045     0.10  
----------------------------------------------------------------------------------------------------------
FINAL ENERGY: -256.6462300045 a.u.
Fractional Occupation Entropy: 0.0000000000
Mermin Free Energy:            -256.6462300045
DISPERSION CONTRIBUTION TO ENERGY: -0.0115334327 a.u.
HOMO-LUMO GAP: 4.107 eV
CENTER OF MASS: {0.007158, -0.000041, -0.041740} ANGS
DIPOLE MOMENT: {0.281029, -0.002328, 0.505616} (|D| = 0.578473) DEBYE
Writing out molden info

Running Mulliken population analysis...


  Restricted hh-TDA Parameters
--------------------------------------------
Number of occupied orbitals:            22
Number of virtual orbitals:             70
Number of molecular orbitals:           92
Number of basis functions:              98
Multiplicity of target state:      singlet

 Generating 2nd functional diffs
Reference energy:             -263.4428797807
Number of electrons:            43.9997461593
XC energy:                     -19.8071313192

      Davidson Diagonalization Parameters
-----------------------------------------------
Number of roots to find:                    6
Number of guess vectors:                   18
Maximum subspace size:                     60
Number of vectors to save:                  6
Collapse vectors per root:                  2
Number of CSFs:                           253
Maximum Davidson iterations:              100
Residual convergence:                 1.0e-04
Orthogonality tolerance:              1.0e-12
Use incremental sigma vectors:             No

Davidson memory usage: 361.06 kB

Guess Vectors:
  22 & 22 : closed :    -0.920457
  22 & 20 :  open  :    -0.755955
  22 & 21 :  open  :    -0.752933
  22 & 19 :  open  :    -0.689143
  22 & 18 :  open  :    -0.681276
  22 & 17 :  open  :    -0.594827
  20 & 20 : closed :    -0.591452
  21 & 20 :  open  :    -0.588431
  22 & 16 :  open  :    -0.586881
  21 & 21 : closed :    -0.585409
  22 & 15 :  open  :    -0.550858
  22 & 13 :  open  :    -0.533223
  20 & 19 :  open  :    -0.524641
  21 & 19 :  open  :    -0.521619
  20 & 18 :  open  :    -0.516774
  21 & 18 :  open  :    -0.513752
  19 & 19 : closed :    -0.457830
  19 & 18 :  open  :    -0.449962

  Root           Eigenvalue       Energy Change        Residual
-------------------------------------------------------------------
Iteration:    0   Subspace Size:   18
Root: 1:        -0.75519263        -0.75519263         0.05274475  
Root: 2:        -0.59090042        -0.59090042         0.06598897  
Root: 3:        -0.58903524        -0.58903524         0.06962217  
Root: 4:        -0.53343915        -0.53343915         0.06095809  
Root: 5:        -0.46999295        -0.46999295         0.06524888  
Root: 6:        -0.45567537        -0.45567537         0.06467383  

Iteration:    1   Subspace Size:   24
Root: 1:        -0.75900595        -0.00381331         0.00575556  
Root: 2:        -0.59998412        -0.00908370         0.01285501  
Root: 3:        -0.59988668        -0.01085144         0.01345845  
Root: 4:        -0.54047157        -0.00703242         0.01601339  
Root: 5:        -0.47963111        -0.00963816         0.02407413  
Root: 6:        -0.46513304        -0.00945767         0.03099438  

Iteration:    2   Subspace Size:   30
Root: 1:        -0.75904047        -0.00003452         0.00080338  
Root: 2:        -0.60027052        -0.00028640         0.00247552  
Root: 3:        -0.60016992        -0.00028324         0.00251291  
Root: 4:        -0.54090397        -0.00043240         0.00465547  
Root: 5:        -0.48043561        -0.00080450         0.00896402  
Root: 6:        -0.46662750        -0.00149446         0.01259642  

Iteration:    3   Subspace Size:   36
Root: 1:        -0.75904084        -0.00000037         0.00015200  
Root: 2:        -0.60027827        -0.00000775         0.00053782  
Root: 3:        -0.60017698        -0.00000705         0.00045620  
Root: 4:        -0.54092612        -0.00002215         0.00076423  
Root: 5:        -0.48051926        -0.00008365         0.00206240  
Root: 6:        -0.46695855        -0.00033105         0.00346144  

Iteration:    4   Subspace Size:   42
Root: 1:        -0.75904085        -0.00000001         0.00001742  Converged
Root: 2:        -0.60027861        -0.00000034         0.00009091  Converged
Root: 3:        -0.60017718        -0.00000021         0.00006435  Converged
Root: 4:        -0.54092672        -0.00000060         0.00016727  
Root: 5:        -0.48052236        -0.00000309         0.00057010  
Root: 6:        -0.46697721        -0.00001866         0.00170917  

Iteration:    5   Subspace Size:   45
Root: 1:        -0.75904085        -0.00000000         0.00001548  Converged
Root: 2:        -0.60027861        -0.00000000         0.00009133  Converged
Root: 3:        -0.60017718        -0.00000000         0.00006253  Converged
Root: 4:        -0.54092675        -0.00000003         0.00003591  Converged
Root: 5:        -0.48052260        -0.00000024         0.00010976  
Root: 6:        -0.46698207        -0.00000485         0.00066631  

Iteration:    6   Subspace Size:   47
Root: 1:        -0.75904085        -0.00000000         0.00001512  Converged
Root: 2:        -0.60027862        -0.00000000         0.00008783  Converged
Root: 3:        -0.60017718        -0.00000000         0.00006301  Converged
Root: 4:        -0.54092675        -0.00000000         0.00003297  Converged
Root: 5:        -0.48052261        -0.00000001         0.00003956  Converged
Root: 6:        -0.46698303        -0.00000097         0.00034457  

Iteration:    7   Subspace Size:   48
Root: 1:        -0.75904085        -0.00000000         0.00001511  Converged
Root: 2:        -0.60027862        -0.00000000         0.00008753  Converged
Root: 3:        -0.60017718        -0.00000000         0.00006322  Converged
Root: 4:        -0.54092675        -0.00000000         0.00003283  Converged
Root: 5:        -0.48052261        -0.00000000         0.00003978  Converged
Root: 6:        -0.46698335        -0.00000032         0.00022861  

Iteration:    8   Subspace Size:   49
Root: 1:        -0.75904085        -0.00000000         0.00001476  Converged
Root: 2:        -0.60027862        -0.00000000         0.00008732  Converged
Root: 3:        -0.60017718        -0.00000000         0.00006335  Converged
Root: 4:        -0.54092675        -0.00000000         0.00003176  Converged
Root: 5:        -0.48052261        -0.00000000         0.00004046  Converged
Root: 6:        -0.46698344        -0.00000009         0.00009868  Converged

Davidson converged in 8 iterations
49 sigma vectors were formed

  Root   Mult.   Total Energy (a.u.)   Ex. Energy (a.u.)     Ex. Energy (eV)     Ex. Energy (nm)        Osc. (a.u.)  
-------------------------------------------------------------------------------------------------------------------
     1  singlet       -264.20192063
     2  singlet       -264.04315840          0.15876223          4.32013942        286.99124865          0.19363218
     3  singlet       -264.04305696          0.15886367          4.32289956        286.80800713          0.05794070
     4  singlet       -263.98380653          0.21811410          5.93518564        208.89695474          0.01081019
     5  singlet       -263.92340239          0.27851824          7.57886571        163.59205371          0.66142565
     6  singlet       -263.90986322          0.29205741          7.94728512        156.00827056          0.04738500

Singlet  1: Largest CI coefficients:
  22  & 22 : closed :   0.990799

Singlet  2: Largest CI coefficients:
  21  & 22 :  open  :  -0.634847
  22  & 21 :  open  :  -0.634847
  20  & 22 :  open  :  -0.279589
  22  & 20 :  open  :  -0.279589

Singlet  3: Largest CI coefficients:
  20  & 22 :  open  :   0.616870
  22  & 20 :  open  :   0.616870
  21  & 22 :  open  :  -0.286280
  22  & 21 :  open  :  -0.286280
  19  & 22 :  open  :   0.114660
  22  & 19 :  open  :   0.114660
  19  & 19 : closed :   0.104797

Singlet  4: Largest CI coefficients:
  19  & 22 :  open  :   0.576382
  22  & 19 :  open  :   0.576382
  20  & 20 : closed :  -0.302601
  18  & 22 :  open  :  -0.264863
  22  & 18 :  open  :  -0.264863
  18  & 20 :  open  :   0.153473
  20  & 18 :  open  :   0.153473

Singlet  5: Largest CI coefficients:
  18  & 22 :  open  :  -0.581041
  22  & 18 :  open  :  -0.581041
  19  & 22 :  open  :  -0.293738
  22  & 19 :  open  :  -0.293738
  16  & 22 :  open  :  -0.174451
  22  & 16 :  open  :  -0.174451
  21  & 21 : closed :   0.152281

Singlet  6: Largest CI coefficients:
  21  & 21 : closed :  -0.604522
  16  & 22 :  open  :   0.457253
  22  & 16 :  open  :   0.457253
  18  & 22 :  open  :  -0.219836
  22  & 18 :  open  :  -0.219836
  18  & 18 : closed :   0.192906
  20  & 20 : closed :   0.158956
  18  & 19 :  open  :   0.111239
  19  & 18 :  open  :   0.111239

Singlet state dipole moments:

  Root       Dx         Dy         Dz         |D|  (Debye)
------------------------------------------------------------
     1    -0.6258    -0.0061     0.1359     0.6404
     2    -0.2729     0.1215     0.3312     0.4460
     3     0.0897    -0.1439     0.2121     0.2716
     4    -0.3718     0.0033     0.0194     0.3723
     5     0.3430    -0.0348     0.1796     0.3888
     6    -0.8398     0.0106     0.3005     0.8920

Transition dipole moments between singlet states:

    Transition       Tx         Ty         Tz         |T| (a.u.)
------------------------------------------------------------------
     1 ->    2    -0.2138    -1.3347     0.0480     1.3526
     1 ->    3     0.4366    -0.5825    -0.1309     0.7396
     1 ->    4    -0.2684     0.0024    -0.0481     0.2727
     1 ->    5     1.8181     0.0034     0.5065     1.8874
     1 ->    6     0.4246     0.0527     0.2457     0.4933
     2 ->    3    -0.0743    -0.0573     0.0244     0.0970
     2 ->    4    -0.6766     0.1732    -0.0793     0.7029
     2 ->    5     0.0001     0.1622     0.0124     0.1627
     2 ->    6    -0.0795    -0.1300    -0.0625     0.1647
     3 ->    4     1.5743     0.0806     0.1838     1.5870
     3 ->    5     0.0037     0.0648    -0.0209     0.0682
     3 ->    6     0.2216    -0.0811     0.1362     0.2724
     4 ->    5    -0.3803     0.0027    -0.1134     0.3968
     4 ->    6    -0.1295     0.0062    -0.0528     0.1400
     5 ->    6    -0.6741    -0.0180    -0.0945     0.6810

Magnetic transition dipole moments and rotational strengths:

 Transition      Lx         Ly         Lz       R(len)     R(vel) (a.u.)
------------------------------------------------------------------------
 1 ->    2    -0.0637    -0.0011     0.1850    -0.0240     0.0009
 1 ->    3    -0.0237     0.0054     0.0778     0.0237    -0.0009
 1 ->    4    -0.0048    -1.3337    -0.0105     0.0014    -0.0005
 1 ->    5    -0.0116    -0.1551     0.0064     0.0183    -0.0084
 1 ->    6    -0.0351    -0.3200    -0.0009     0.0319    -0.0166

Electric transition quadrupole moments (Cartesian):

 Transition      Qxy        Qxz        Qyz        Qxx        Qyy        Qzz       norm (a.u.)
----------------------------------------------------------------------------------------------
 1 ->    2    -0.0491     0.0595     0.0081     0.0909     0.0613    -0.0579     0.1462
 1 ->    3    -0.0061    -0.1361     0.0013    -0.2220    -0.1030     0.1202     0.3048
 1 ->    4    -0.0015    -1.4484    -0.0020     1.0049    -0.4587    -0.6160     1.9229
 1 ->    5    -0.0241    -0.2724     0.0005     0.8216    -0.5154    -0.2718     1.0437
 1 ->    6    -0.0020    -0.9543     0.0350    -2.9417     2.0366     0.0426     3.7034


Building Xtilde...

Building Z-vector RHS...

 Generating 2nd functional diffs
Solving CPSCF equations
Using DIIS solver

 Iter         Residual      
------  --------------------
    1      0.551457828336
    2      0.576717159019
    3      0.171395783604
    4      0.017635175049
    5      0.003690161812
    6      0.001685667853
    7      0.000845168840
    8      0.000640072236
    9      0.000150145812
   10      0.000069766011

CPSCF converged

Building X...

 Generating 2nd functional diffs
 Generating 2nd functional diffs
Building Xtilde...

Building Z-vector RHS...

 Generating 2nd functional diffs
Solving CPSCF equations
Using DIIS solver

 Iter         Residual      
------  --------------------
    1      0.972714607473
    2      1.017313827290
    3      0.072755595506
    4      0.023005263118
    5      0.003914472836
    6      0.000868265556
    7      0.000212798626
    8      0.000137029336
    9      0.000081057016

CPSCF converged

Building X...

 Generating 2nd functional diffs
 Generating 2nd functional diffs
Building Xtilde...

Building Z-vector RHS...

 Generating 2nd functional diffs
Solving CPSCF equations
Using DIIS solver

 Iter         Residual      
------  --------------------
    1      0.384972053546
    2      0.447470738518
    3      0.053496571332
    4      0.002708643424
    5      0.001432420766
    6      0.000768957022
    7      0.000310302461
    8      0.000232822633
    9      0.000070291333

CPSCF converged

Building X...

 Generating 2nd functional diffs
 Generating 2nd functional diffs
Lower state energy:      -264.0431583963
Upper state energy:      -264.0430569632
Energy difference:          0.0001014331
 Energy calculation finished, energy:  0.000000000E+00

Converting Cartesians to HDLC

Converting Cartesians to HDLC

Converting Cartesians to HDLC
 in dlf_makehessian...
Updating Hessian with the BFGS update, No    14
Testing convergence  in cycle   15
    Energy  0.0000E+00 Target: 1.0000E-04 converged?  yes
  Max step  2.7613E+00 Target: 4.0000E-03 converged?   no
  RMS step  5.4194E-01 Target: 2.6667E-03 converged?   no
  Max grad  6.8053E-02 Target: 1.0000E-03 converged?   no
  RMS grad  2.9530E-02 Target: 6.6667E-04 converged?   no

Converting HDLC to Cartesians
DFTD Energy:    -0.0115408 hartree
Setting up the DFT grid...
| time to set the grid = 0.00 s
DFT grid points: 28762 (2876 points/atom)

                      *** Start SCF Iterations ***

 Iter     DIIS Error       Energy change      Electrons        XC Energy           Energy        Time(s)
----------------------------------------------------------------------------------------------------------
Initial temperature is 5000.000000
| Skip purify step
|    1     0.0550816324    -263.8683127636    41.9980331844   -19.1823477923    -263.8683127636     0.13  
|    2     0.0774794283      +7.3120442813    41.9997408009   -18.5686970863    -256.5562684823     0.13  
|    3     0.0304278498      -0.0791401966    41.9997629489   -18.6145332263    -256.6354086789     0.13  
|    4     0.0177220995      -0.0037495266    41.9997760188   -18.6402290185    -256.6391582055     0.12  
|    5     0.0072959364      -0.0044258696    41.9997804409   -18.6551031577    -256.6435840751     0.12  
|    6     0.0022347611      -0.0007623453    41.9997838922   -18.6594695966    -256.6443464204     0.12  
|    7     0.0005025399      -0.0000437499    41.9997847309   -18.6636599727    -256.6443901703     0.11  
|    8     0.0000729836      -0.0000020960    41.9997846052   -18.6634291075    -256.6443922662     0.11  
|    9     0.0000211095      -0.0000001333    41.9997845492   -18.6634418605    -256.6443923996     0.13  
|   10     0.0000177977      -0.0000000171    41.9997845407   -18.6634526055    -256.6443924167     0.10  
|   11     0.0000056886      -0.0000000082    41.9997845353   -18.6634596910    -256.6443924249     0.10  
----------------------------------------------------------------------------------------------------------
FINAL ENERGY: -256.6443924249 a.u.
Fractional Occupation Entropy: 0.0000000000
Mermin Free Energy:            -256.6443924249
DISPERSION CONTRIBUTION TO ENERGY: -0.0115407733 a.u.
HOMO-LUMO GAP: 4.023 eV
CENTER OF MASS: {0.008803, 0.000129, -0.056267} ANGS
DIPOLE MOMENT: {0.398583, -0.027617, 0.690839} (|D| = 0.798054) DEBYE
Writing out molden info

Running Mulliken population analysis...


  Restricted hh-TDA Parameters
--------------------------------------------
Number of occupied orbitals:            22
Number of virtual orbitals:             70
Number of molecular orbitals:           92
Number of basis functions:              98
Multiplicity of target state:      singlet

 Generating 2nd functional diffs
Reference energy:             -263.4404951373
Number of electrons:            43.9997742752
XC energy:                     -19.8087966071

      Davidson Diagonalization Parameters
-----------------------------------------------
Number of roots to find:                    6
Number of guess vectors:                   18
Maximum subspace size:                     60
Number of vectors to save:                  6
Collapse vectors per root:                  2
Number of CSFs:                           253
Maximum Davidson iterations:              100
Residual convergence:                 1.0e-04
Orthogonality tolerance:              1.0e-12
Use incremental sigma vectors:             No

Davidson memory usage: 361.06 kB

Guess Vectors:
  22 & 22 : closed :    -0.919570
  22 & 20 :  open  :    -0.759157
  22 & 21 :  open  :    -0.755456
  22 & 19 :  open  :    -0.691859
  22 & 18 :  open  :    -0.679645
  20 & 20 : closed :    -0.598745
  21 & 20 :  open  :    -0.595044
  22 & 17 :  open  :    -0.592514
  21 & 21 : closed :    -0.591342
  22 & 16 :  open  :    -0.586765
  22 & 15 :  open  :    -0.547113
  22 & 13 :  open  :    -0.532235
  20 & 19 :  open  :    -0.531446
  21 & 19 :  open  :    -0.527745
  20 & 18 :  open  :    -0.519232
  21 & 18 :  open  :    -0.515531
  19 & 19 : closed :    -0.464148
  19 & 18 :  open  :    -0.451934

  Root           Eigenvalue       Energy Change        Residual
-------------------------------------------------------------------
Iteration:    0   Subspace Size:   18
Root: 1:        -0.75426175        -0.75426175         0.05225999  
Root: 2:        -0.59382453        -0.59382453         0.06616281  
Root: 3:        -0.59219631        -0.59219631         0.06926434  
Root: 4:        -0.53623022        -0.53623022         0.06030385  
Root: 5:        -0.47138924        -0.47138924         0.06308832  
Root: 6:        -0.46080392        -0.46080392         0.05834538  

Iteration:    1   Subspace Size:   24
Root: 1:        -0.75794740        -0.00368565         0.00621997  
Root: 2:        -0.60295155        -0.00912702         0.01343773  
Root: 3:        -0.60274768        -0.01055137         0.01415572  
Root: 4:        -0.54304540        -0.00681518         0.01774474  
Root: 5:        -0.48070552        -0.00931629         0.02390536  
Root: 6:        -0.46590111        -0.00509719         0.03010915  

Iteration:    2   Subspace Size:   30
Root: 1:        -0.75798659        -0.00003918         0.00088028  
Root: 2:        -0.60327635        -0.00032480         0.00248801  
Root: 3:        -0.60304069        -0.00029301         0.00276512  
Root: 4:        -0.54352141        -0.00047601         0.00531491  
Root: 5:        -0.48158123        -0.00087571         0.00930030  
Root: 6:        -0.46854854        -0.00264743         0.01149355  

Iteration:    3   Subspace Size:   36
Root: 1:        -0.75798701        -0.00000042         0.00017172  
Root: 2:        -0.60328406        -0.00000771         0.00053775  
Root: 3:        -0.60304896        -0.00000827         0.00043276  
Root: 4:        -0.54355097        -0.00002957         0.00090505  
Root: 5:        -0.48167815        -0.00009692         0.00221599  
Root: 6:        -0.46878417        -0.00023563         0.00342686  

Iteration:    4   Subspace Size:   42
Root: 1:        -0.75798702        -0.00000001         0.00001974  Converged
Root: 2:        -0.60328439        -0.00000033         0.00009155  Converged
Root: 3:        -0.60304914        -0.00000018         0.00005671  Converged
Root: 4:        -0.54355185        -0.00000088         0.00016599  
Root: 5:        -0.48168237        -0.00000422         0.00063365  
Root: 6:        -0.46880562        -0.00002144         0.00146462  

Iteration:    5   Subspace Size:   45
Root: 1:        -0.75798702        -0.00000000         0.00001870  Converged
Root: 2:        -0.60328439        -0.00000000         0.00009245  Converged
Root: 3:        -0.60304914        -0.00000000         0.00005285  Converged
Root: 4:        -0.54355188        -0.00000002         0.00003891  Converged
Root: 5:        -0.48168270        -0.00000033         0.00013817  
Root: 6:        -0.46880911        -0.00000350         0.00046823  

Iteration:    6   Subspace Size:   47
Root: 1:        -0.75798702        -0.00000000         0.00001852  Converged
Root: 2:        -0.60328439        -0.00000000         0.00008670  Converged
Root: 3:        -0.60304914        -0.00000000         0.00005347  Converged
Root: 4:        -0.54355188        -0.00000000         0.00003368  Converged
Root: 5:        -0.48168271        -0.00000001         0.00003729  Converged
Root: 6:        -0.46880954        -0.00000043         0.00017531  

Iteration:    7   Subspace Size:   48
Root: 1:        -0.75798702        -0.00000000         0.00001841  Converged
Root: 2:        -0.60328439        -0.00000000         0.00008641  Converged
Root: 3:        -0.60304914        -0.00000000         0.00005347  Converged
Root: 4:        -0.54355188        -0.00000000         0.00003298  Converged
Root: 5:        -0.48168271        -0.00000000         0.00003355  Converged
Root: 6:        -0.46880959        -0.00000005         0.00005297  Converged

Davidson converged in 7 iterations
48 sigma vectors were formed

  Root   Mult.   Total Energy (a.u.)   Ex. Energy (a.u.)     Ex. Energy (eV)     Ex. Energy (nm)        Osc. (a.u.)  
-------------------------------------------------------------------------------------------------------------------
     1  singlet       -264.19848216
     2  singlet       -264.04377953          0.15470263          4.20967210        294.52227589          0.19614524
     3  singlet       -264.04354428          0.15493788          4.21607362        294.07508440          0.04082181
     4  singlet       -263.98404701          0.21443515          5.83507622        212.48089312          0.01853174
     5  singlet       -263.92217785          0.27630431          7.51862158        164.90286075          0.57667646
     6  singlet       -263.90930473          0.28917743          7.86891684        157.56199140          0.00971995

Singlet  1: Largest CI coefficients:
  22  & 22 : closed :   0.990097

Singlet  2: Largest CI coefficients:
  21  & 22 :  open  :  -0.663101
  22  & 21 :  open  :  -0.663101
  20  & 22 :  open  :  -0.206829
  22  & 20 :  open  :  -0.206829

Singlet  3: Largest CI coefficients:
  20  & 22 :  open  :  -0.638942
  22  & 20 :  open  :  -0.638942
  21  & 22 :  open  :   0.212805
  22  & 21 :  open  :   0.212805
  19  & 22 :  open  :   0.149327
  22  & 19 :  open  :   0.149327
  19  & 19 : closed :   0.112690

Singlet  4: Largest CI coefficients:
  19  & 22 :  open  :   0.569903
  22  & 19 :  open  :   0.569903
  20  & 20 : closed :  -0.314124
  18  & 22 :  open  :  -0.260757
  22  & 18 :  open  :  -0.260757
  18  & 20 :  open  :  -0.150554
  20  & 18 :  open  :  -0.150554
  20  & 22 :  open  :   0.126337
  22  & 20 :  open  :   0.126337

Singlet  5: Largest CI coefficients:
  18  & 22 :  open  :   0.535464
  22  & 18 :  open  :   0.535464
  19  & 22 :  open  :   0.287995
  22  & 19 :  open  :   0.287995
  16  & 22 :  open  :  -0.247630
  22  & 16 :  open  :  -0.247630
  21  & 21 : closed :  -0.235886
  20  & 20 : closed :   0.127732

Singlet  6: Largest CI coefficients:
  20  & 21 :  open  :   0.629363
  21  & 20 :  open  :   0.629363
  17  & 22 :  open  :  -0.235909
  22  & 17 :  open  :  -0.235909
  13  & 22 :  open  :  -0.127147
  22  & 13 :  open  :  -0.127147
  21  & 21 : closed :   0.101155

Singlet state dipole moments:

  Root       Dx         Dy         Dz         |D|  (Debye)
------------------------------------------------------------
     1    -0.8875     0.0112     0.1777     0.9052
     2    -0.4345     0.0804     0.4599     0.6378
     3     0.1472    -0.1289     0.2588     0.3244
     4    -0.4901     0.0125     0.0236     0.4908
     5     0.5907    -0.0423     0.2866     0.6579
     6    -1.3065    -0.0411     0.3876     1.3634

Transition dipole moments between singlet states:

    Transition       Tx         Ty         Tz         |T| (a.u.)
------------------------------------------------------------------
     1 ->    2     0.1849     1.3665    -0.0214     1.3791
     1 ->    3     0.4399    -0.4311    -0.1257     0.6287
     1 ->    4    -0.3536     0.0134    -0.0667     0.3600
     1 ->    5    -1.7079     0.0058    -0.4624     1.7694
     1 ->    6    -0.0825    -0.2025    -0.0512     0.2245
     2 ->    3     0.0641     0.0934    -0.0250     0.1160
     2 ->    4     0.4915    -0.1737     0.0591     0.5246
     2 ->    5     0.0116     0.2155     0.0151     0.2163
     2 ->    6     0.5086     0.2018    -0.0578     0.5502
     3 ->    4     1.6191     0.0596     0.1879     1.6311
     3 ->    5     0.0240    -0.0651     0.0379     0.0791
     3 ->    6    -0.2169     0.7157    -0.0004     0.7478
     4 ->    5     0.3549    -0.0024     0.1092     0.3714
     4 ->    6     0.0111    -0.2512     0.0061     0.2516
     5 ->    6    -0.1352    -0.3735    -0.0227     0.3979

Magnetic transition dipole moments and rotational strengths:

 Transition      Lx         Ly         Lz       R(len)     R(vel) (a.u.)
------------------------------------------------------------------------
 1 ->    2     0.0854     0.0098    -0.2612    -0.0348     0.0030
 1 ->    3    -0.0156     0.0141     0.0760     0.0225    -0.0005
 1 ->    4    -0.0108    -1.3014    -0.0229     0.0121    -0.0043
 1 ->    5     0.0161     0.1806    -0.0144     0.0198    -0.0089
 1 ->    6     0.2925     0.0711     0.0538     0.0413    -0.0218

Electric transition quadrupole moments (Cartesian):

 Transition      Qxy        Qxz        Qyz        Qxx        Qyy        Qzz       norm (a.u.)
----------------------------------------------------------------------------------------------
 1 ->    2     0.0601    -0.0542    -0.0072    -0.1039    -0.0681     0.0645     0.1618
 1 ->    3     0.0106    -0.1864    -0.0025    -0.3011    -0.1532     0.1698     0.4217
 1 ->    4    -0.0073    -1.3679    -0.0011     0.9910    -0.4653    -0.6062     1.8540
 1 ->    5     0.0575     0.3026     0.0014    -1.1635     0.7480     0.3523     1.4602
 1 ->    6     0.4424     0.1851    -0.1671     0.5088    -0.3597     0.0021     0.8038


Building Xtilde...

Building Z-vector RHS...

 Generating 2nd functional diffs
Solving CPSCF equations
Using DIIS solver

 Iter         Residual      
------  --------------------
    1      0.613866244054
    2      0.756063881671
    3      0.181895849954
    4      0.014817525849
    5      0.003864524069
    6      0.002198489222
    7      0.001038145826
    8      0.000794954711
    9      0.000192009541
   10      0.000075610937

CPSCF converged

Building X...

 Generating 2nd functional diffs
 Generating 2nd functional diffs
Building Xtilde...

Building Z-vector RHS...

 Generating 2nd functional diffs
Solving CPSCF equations
Using DIIS solver

 Iter         Residual      
------  --------------------
    1      1.027612381215
    2      1.080654073119
    3      0.075625408883
    4      0.025421518917
    5      0.003577034243
    6      0.000928289956
    7      0.000181222467
    8      0.000174647873
    9      0.000071410413

CPSCF converged

Building X...

 Generating 2nd functional diffs
 Generating 2nd functional diffs
Building Xtilde...

Building Z-vector RHS...

 Generating 2nd functional diffs
Solving CPSCF equations
Using DIIS solver

 Iter         Residual      
------  --------------------
    1      0.305870267674
    2      0.361323956409
    3      0.048985872373
    4      0.002942131659
    5      0.001596059260
    6      0.000843942646
    7      0.000337812878
    8      0.000278265952
    9      0.000084829386

CPSCF converged

Building X...

 Generating 2nd functional diffs
 Generating 2nd functional diffs
Lower state energy:      -264.0437795269
Upper state energy:      -264.0435442751
Energy difference:          0.0002352518
 Energy calculation finished, energy:  0.000000000E+00

Converting Cartesians to HDLC

Converting Cartesians to HDLC

Converting Cartesians to HDLC
 in dlf_makehessian...
Updating Hessian with the BFGS update, No    15
Testing convergence  in cycle   16
    Energy  0.0000E+00 Target: 1.0000E-04 converged?  yes
  Max step  2.3235E+00 Target: 4.0000E-03 converged?   no
  RMS step  4.5714E-01 Target: 2.6667E-03 converged?   no
  Max grad  4.5897E-02 Target: 1.0000E-03 converged?   no
  RMS grad  1.9472E-02 Target: 6.6667E-04 converged?   no

Converting HDLC to Cartesians
DFTD Energy:    -0.0115499 hartree
Setting up the DFT grid...
| time to set the grid = 0.00 s
DFT grid points: 28767 (2876 points/atom)

                      *** Start SCF Iterations ***

 Iter     DIIS Error       Energy change      Electrons        XC Energy           Energy        Time(s)
----------------------------------------------------------------------------------------------------------
Initial temperature is 5000.000000
| Skip purify step
|    1     0.0589493590    -263.8589312967    41.9917768703   -19.1843654867    -263.8589312967     0.13  
|    2     0.0797309197      +7.3254795179    41.9998023113   -18.5719137533    -256.5334517788     0.13  
|    3     0.0277003061      -0.0994470823    41.9997992439   -18.6179240581    -256.6328988611     0.13  
|    4     0.0198102536      -0.0035271324    41.9998127956   -18.6473366535    -256.6364259935     0.12  
|    5     0.0062014590      -0.0054107006    41.9998141171   -18.6623498397    -256.6418366941     0.12  
|    6     0.0016866862      -0.0004623046    41.9998149781   -18.6633634472    -256.6422989986     0.12  
|    7     0.0004333051      -0.0000255869    41.9998155348   -18.6668209693    -256.6423245856     0.11  
|    8     0.0000732033      -0.0000019273    41.9998153959   -18.6664294457    -256.6423265129     0.11  
|    9     0.0000300787      -0.0000001550    41.9998153414   -18.6664215803    -256.6423266679     0.13  
|   10     0.0000166499      -0.0000000267    41.9998153280   -18.6664279385    -256.6423266946     0.10  
|   11     0.0000054694      -0.0000000104    41.9998153183   -18.6664342408    -256.6423267050     0.10  
----------------------------------------------------------------------------------------------------------
FINAL ENERGY: -256.6423267050 a.u.
Fractional Occupation Entropy: 0.0000000000
Mermin Free Energy:            -256.6423267050
DISPERSION CONTRIBUTION TO ENERGY: -0.0115499115 a.u.
HOMO-LUMO GAP: 3.858 eV
CENTER OF MASS: {0.011653, 0.000251, -0.080841} ANGS
DIPOLE MOMENT: {0.570976, -0.048109, 1.013224} (|D| = 1.164024) DEBYE
Writing out molden info

Running Mulliken population analysis...


  Restricted hh-TDA Parameters
--------------------------------------------
Number of occupied orbitals:            22
Number of virtual orbitals:             70
Number of molecular orbitals:           92
Number of basis functions:              98
Multiplicity of target state:      singlet

 Generating 2nd functional diffs
Reference energy:             -263.4376078330
Number of electrons:            43.9998065239
XC energy:                     -19.8119578547

      Davidson Diagonalization Parameters
-----------------------------------------------
Number of roots to find:                    6
Number of guess vectors:                   18
Maximum subspace size:                     60
Number of vectors to save:                  6
Collapse vectors per root:                  2
Number of CSFs:                           253
Maximum Davidson iterations:              100
Residual convergence:                 1.0e-04
Orthogonality tolerance:              1.0e-12
Use incremental sigma vectors:             No

Davidson memory usage: 361.06 kB

Guess Vectors:
  22 & 22 : closed :    -0.915606
  22 & 20 :  open  :    -0.763950
  22 & 21 :  open  :    -0.758523
  22 & 19 :  open  :    -0.695208
  22 & 18 :  open  :    -0.676442
  20 & 20 : closed :    -0.612294
  21 & 20 :  open  :    -0.606867
  21 & 21 : closed :    -0.601441
  22 & 17 :  open  :    -0.587346
  22 & 16 :  open  :    -0.584981
  20 & 19 :  open  :    -0.543551
  22 & 15 :  open  :    -0.539505
  21 & 19 :  open  :    -0.538125
  22 & 13 :  open  :    -0.526356
  20 & 18 :  open  :    -0.524785
  21 & 18 :  open  :    -0.519359
  19 & 19 : closed :    -0.474809
  19 & 18 :  open  :    -0.456043

  Root           Eigenvalue       Energy Change        Residual
-------------------------------------------------------------------
Iteration:    0   Subspace Size:   18
Root: 1:        -0.74983380        -0.74983380         0.05177191  
Root: 2:        -0.59781251        -0.59781251         0.06632466  
Root: 3:        -0.59678731        -0.59678731         0.06826743  
Root: 4:        -0.54076447        -0.54076447         0.05918868  
Root: 5:        -0.47465301        -0.47465301         0.05979353  
Root: 6:        -0.47078222        -0.47078222         0.05932521  

Iteration:    1   Subspace Size:   24
Root: 1:        -0.75339637        -0.00356257         0.00658118  
Root: 2:        -0.60713682        -0.00932432         0.01347778  
Root: 3:        -0.60658294        -0.00979562         0.01468012  
Root: 4:        -0.54737043        -0.00660596         0.01689402  
Root: 5:        -0.48341238        -0.00875937         0.02301760  
Root: 6:        -0.47642107        -0.00563885         0.02932358  

Iteration:    2   Subspace Size:   30
Root: 1:        -0.75344041        -0.00004403         0.00092962  
Root: 2:        -0.60746317        -0.00032635         0.00251029  
Root: 3:        -0.60689616        -0.00031323         0.00281265  
Root: 4:        -0.54778879        -0.00041836         0.00494780  
Root: 5:        -0.48431583        -0.00090345         0.00916325  
Root: 6:        -0.47864636        -0.00222528         0.01025012  

Iteration:    3   Subspace Size:   36
Root: 1:        -0.75344087        -0.00000047         0.00018699  
Root: 2:        -0.60747110        -0.00000794         0.00053539  
Root: 3:        -0.60690456        -0.00000839         0.00045283  
Root: 4:        -0.54781465        -0.00002586         0.00085144  
Root: 5:        -0.48442797        -0.00011214         0.00249976  
Root: 6:        -0.47879981        -0.00015345         0.00284704  

Iteration:    4   Subspace Size:   42
Root: 1:        -0.75344089        -0.00000002         0.00002233  Converged
Root: 2:        -0.60747143        -0.00000033         0.00009208  Converged
Root: 3:        -0.60690475        -0.00000019         0.00006343  Converged
Root: 4:        -0.54781541        -0.00000077         0.00015678  
Root: 5:        -0.48443496        -0.00000699         0.00074192  
Root: 6:        -0.47881170        -0.00001189         0.00092687  

Iteration:    5   Subspace Size:   45
Root: 1:        -0.75344089        -0.00000000         0.00002136  Converged
Root: 2:        -0.60747143        -0.00000000         0.00009048  Converged
Root: 3:        -0.60690475        -0.00000000         0.00005535  Converged
Root: 4:        -0.54781543        -0.00000002         0.00003474  Converged
Root: 5:        -0.48443563        -0.00000067         0.00020516  
Root: 6:        -0.47881286        -0.00000116         0.00027423  

Iteration:    6   Subspace Size:   47
Root: 1:        -0.75344089        -0.00000000         0.00002139  Converged
Root: 2:        -0.60747143        -0.00000000         0.00008538  Converged
Root: 3:        -0.60690475        -0.00000000         0.00005414  Converged
Root: 4:        -0.54781543        -0.00000000         0.00003435  Converged
Root: 5:        -0.48443568        -0.00000005         0.00005945  Converged
Root: 6:        -0.47881296        -0.00000011         0.00007042  Converged

Davidson converged in 6 iterations
47 sigma vectors were formed

  Root   Mult.   Total Energy (a.u.)   Ex. Energy (a.u.)     Ex. Energy (eV)     Ex. Energy (nm)        Osc. (a.u.)  
-------------------------------------------------------------------------------------------------------------------
     1  singlet       -264.19104872
     2  singlet       -264.04507927          0.14596946          3.97203034        312.14318656          0.17961963
     3  singlet       -264.04451258          0.14653614          3.98745056        310.93607031          0.02739252
     4  singlet       -263.98542327          0.20562546          5.59535243        221.58429205          0.03207093
     5  singlet       -263.92204352          0.26900520          7.32000284        169.37728498          0.41111358
     6  singlet       -263.91642080          0.27462792          7.47300482        165.90946168          0.00044595

Singlet  1: Largest CI coefficients:
  22  & 22 : closed :   0.988407

Singlet  2: Largest CI coefficients:
  21  & 22 :  open  :  -0.684881
  22  & 21 :  open  :  -0.684881
  20  & 22 :  open  :  -0.118755
  22  & 20 :  open  :  -0.118755

Singlet  3: Largest CI coefficients:
  20  & 22 :  open  :   0.648435
  22  & 20 :  open  :   0.648435
  19  & 22 :  open  :   0.196907
  22  & 19 :  open  :   0.196907
  21  & 22 :  open  :  -0.126319
  22  & 21 :  open  :  -0.126319
  19  & 19 : closed :  -0.118644

Singlet  4: Largest CI coefficients:
  19  & 22 :  open  :   0.557118
  22  & 19 :  open  :   0.557118
  20  & 20 : closed :   0.333409
  18  & 22 :  open  :   0.251556
  22  & 18 :  open  :   0.251556
  20  & 22 :  open  :  -0.174824
  22  & 20 :  open  :  -0.174824
  18  & 20 :  open  :   0.147184
  20  & 18 :  open  :   0.147184

Singlet  5: Largest CI coefficients:
  18  & 22 :  open  :  -0.432756
  22  & 18 :  open  :  -0.432756
  21  & 21 : closed :   0.360653
  16  & 22 :  open  :   0.328319
  22  & 16 :  open  :   0.328319
  19  & 22 :  open  :   0.272713
  22  & 19 :  open  :   0.272713
  20  & 20 : closed :  -0.230587

Singlet  6: Largest CI coefficients:
  20  & 21 :  open  :   0.669220
  21  & 20 :  open  :   0.669220
  17  & 22 :  open  :  -0.131230
  22  & 17 :  open  :  -0.131230
  13  & 22 :  open  :  -0.113686
  22  & 13 :  open  :  -0.113686

Singlet state dipole moments:

  Root       Dx         Dy         Dz         |D|  (Debye)
------------------------------------------------------------
     1    -1.3368     0.0346     0.2478     1.3600
     2    -0.6645     0.0234     0.6697     0.9437
     3     0.0945    -0.1017     0.3319     0.3598
     4    -0.6161     0.0382     0.0467     0.6191
     5     0.8630    -0.0373     0.5191     1.0078
     6    -1.4871    -0.1098     0.5696     1.5962

Transition dipole moments between singlet states:

    Transition       Tx         Ty         Tz         |T| (a.u.)
------------------------------------------------------------------
     1 ->    2     0.1678     1.3482     0.0061     1.3586
     1 ->    3    -0.4202     0.3027     0.1104     0.5295
     1 ->    4     0.4731    -0.0268     0.0969     0.4837
     1 ->    5     1.4723    -0.0245     0.3524     1.5141
     1 ->    6     0.0020    -0.0489    -0.0063     0.0494
     2 ->    3    -0.0392    -0.1403     0.0257     0.1479
     2 ->    4    -0.3341     0.1541    -0.0432     0.3704
     2 ->    5    -0.0314    -0.2483    -0.0151     0.2508
     2 ->    6     0.5944     0.1701    -0.0362     0.6193
     3 ->    4     1.6168     0.0352     0.1805     1.6272
     3 ->    5     0.1155    -0.0554     0.0648     0.1435
     3 ->    6     0.1239    -0.7683    -0.0217     0.7785
     4 ->    5     0.2989    -0.0007     0.0951     0.3137
     4 ->    6     0.0114     0.3683     0.0110     0.3687
     5 ->    6     0.0408     0.3632     0.0091     0.3656

Magnetic transition dipole moments and rotational strengths:

 Transition      Lx         Ly         Lz       R(len)     R(vel) (a.u.)
------------------------------------------------------------------------
 1 ->    2     0.1078     0.0241    -0.3735    -0.0483     0.0056
 1 ->    3     0.0052    -0.0458    -0.0695     0.0237    -0.0010
 1 ->    4     0.0177     1.2329     0.0398     0.0208    -0.0073
 1 ->    5    -0.0183    -0.1814     0.0230     0.0144    -0.0061
 1 ->    6     0.2587     0.0080     0.0409     0.0001    -0.0007

Electric transition quadrupole moments (Cartesian):

 Transition      Qxy        Qxz        Qyz        Qxx        Qyy        Qzz       norm (a.u.)
----------------------------------------------------------------------------------------------
 1 ->    2     0.0592    -0.0459    -0.0019    -0.1282    -0.0743     0.0751     0.1823
 1 ->    3    -0.0394     0.2441     0.0048     0.4196     0.2325    -0.2519     0.5957
 1 ->    4     0.0165     1.2109    -0.0010    -0.9215     0.4649     0.5640     1.6881
 1 ->    5    -0.1060    -0.3014    -0.0113     1.5199    -1.0091    -0.4221     1.8997
 1 ->    6     0.4245     0.0249    -0.1312     0.1118    -0.0708    -0.0095     0.4644


Building Xtilde...

Building Z-vector RHS...

 Generating 2nd functional diffs
Solving CPSCF equations
Using DIIS solver

 Iter         Residual      
------  --------------------
    1      0.764192639415
    2      1.071858571382
    3      0.179330077650
    4      0.015847037374
    5      0.004082187312
    6      0.002642478654
    7      0.001053775279
    8      0.000917352620
    9      0.000245832268
   10      0.000087701532

CPSCF converged

Building X...

 Generating 2nd functional diffs
 Generating 2nd functional diffs
Building Xtilde...

Building Z-vector RHS...

 Generating 2nd functional diffs
Solving CPSCF equations
Using DIIS solver

 Iter         Residual      
------  --------------------
    1      1.058657790122
    2      1.121699840351
    3      0.099643083941
    4      0.034430652358
    5      0.002796833535
    6      0.001196716263
    7      0.000338200647
    8      0.000366517625
    9      0.000137976235
   10      0.000064790471

CPSCF converged

Building X...

 Generating 2nd functional diffs
 Generating 2nd functional diffs
Building Xtilde...

Building Z-vector RHS...

 Generating 2nd functional diffs
Solving CPSCF equations
Using DIIS solver

 Iter         Residual      
------  --------------------
    1      0.234150224611
    2      0.276680655051
    3      0.038950306766
    4      0.003261245314
    5      0.001664858389
    6      0.000831094304
    7      0.000336048357
    8      0.000279709255
    9      0.000099869183

CPSCF converged

Building X...

 Generating 2nd functional diffs
 Generating 2nd functional diffs
Lower state energy:      -264.0450792661
Upper state energy:      -264.0445125834
Energy difference:          0.0005666827
 Energy calculation finished, energy:  0.000000000E+00

Converting Cartesians to HDLC

Converting Cartesians to HDLC

Converting Cartesians to HDLC
 in dlf_makehessian...
Updating Hessian with the BFGS update, No    16
Testing convergence  in cycle   17
    Energy  0.0000E+00 Target: 1.0000E-04 converged?  yes
  Max step  1.6047E+00 Target: 4.0000E-03 converged?   no
  RMS step  3.1832E-01 Target: 2.6667E-03 converged?   no
  Max grad  2.8413E-02 Target: 1.0000E-03 converged?   no
  RMS grad  9.9479E-03 Target: 6.6667E-04 converged?   no

Converting HDLC to Cartesians
DFTD Energy:    -0.0115672 hartree
Setting up the DFT grid...
| time to set the grid = 0.00 s
DFT grid points: 28752 (2875 points/atom)

                      *** Start SCF Iterations ***

 Iter     DIIS Error       Energy change      Electrons        XC Energy           Energy        Time(s)
----------------------------------------------------------------------------------------------------------
Initial temperature is 5000.000000
| Skip purify step
|    1     0.0639722707    -263.8431127046    41.9872649617   -19.1882588288    -263.8431127046     0.13  
|    2     0.0867790126      +7.3430427805    41.9998408413   -18.5743717235    -256.5000699242     0.13  
|    3     0.0276781716      -0.1308811143    41.9998163404   -18.6199667766    -256.6309510384     0.13  
|    4     0.0212154719      -0.0043969273    41.9998265081   -18.6524222344    -256.6353479657     0.12  
|    5     0.0058882050      -0.0060411103    41.9998262110   -18.6670662483    -256.6413890760     0.12  
|    6     0.0014118522      -0.0003760023    41.9998260640   -18.6669725345    -256.6417650783     0.12  
|    7     0.0004496274      -0.0000202463    41.9998266164   -18.6701689473    -256.6417853246     0.11  
|    8     0.0000721242      -0.0000018965    41.9998265491   -18.6696986582    -256.6417872211     0.11  
|    9     0.0000365760      -0.0000001377    41.9998265282   -18.6696995679    -256.6417873589     0.13  
|   10     0.0000147121      -0.0000000260    41.9998265174   -18.6697038759    -256.6417873849     0.10  
|   11     0.0000057419      -0.0000000050    41.9998265099   -18.6697096961    -256.6417873899     0.10  
----------------------------------------------------------------------------------------------------------
FINAL ENERGY: -256.6417873899 a.u.
Fractional Occupation Entropy: 0.0000000000
Mermin Free Energy:            -256.6417873899
DISPERSION CONTRIBUTION TO ENERGY: -0.0115671526 a.u.
HOMO-LUMO GAP: 3.624 eV
CENTER OF MASS: {0.015512, 0.000303, -0.108806} ANGS
DIPOLE MOMENT: {0.716854, -0.052903, 1.397628} (|D| = 1.571637) DEBYE
Writing out molden info

Running Mulliken population analysis...


  Restricted hh-TDA Parameters
--------------------------------------------
Number of occupied orbitals:            22
Number of virtual orbitals:             70
Number of molecular orbitals:           92
Number of basis functions:              98
Multiplicity of target state:      singlet

 Generating 2nd functional diffs
Reference energy:             -263.4359875973
Number of electrons:            43.9998182485
XC energy:                     -19.8154390379

      Davidson Diagonalization Parameters
-----------------------------------------------
Number of roots to find:                    6
Number of guess vectors:                   18
Maximum subspace size:                     60
Number of vectors to save:                  6
Collapse vectors per root:                  2
Number of CSFs:                           253
Maximum Davidson iterations:              100
Residual convergence:                 1.0e-04
Orthogonality tolerance:              1.0e-12
Use incremental sigma vectors:             No

Davidson memory usage: 361.06 kB

Guess Vectors:
  22 & 22 : closed :    -0.907402
  22 & 20 :  open  :    -0.768420
  22 & 21 :  open  :    -0.760993
  22 & 19 :  open  :    -0.697727
  22 & 18 :  open  :    -0.672277
  20 & 20 : closed :    -0.629438
  21 & 20 :  open  :    -0.622011
  21 & 21 : closed :    -0.614583
  22 & 16 :  open  :    -0.580765
  22 & 17 :  open  :    -0.579076
  20 & 19 :  open  :    -0.558746
  21 & 19 :  open  :    -0.551318
  20 & 18 :  open  :    -0.533295
  22 & 15 :  open  :    -0.529102
  21 & 18 :  open  :    -0.525867
  22 & 14 :  open  :    -0.525666
  19 & 19 : closed :    -0.488053
  19 & 18 :  open  :    -0.462602

  Root           Eigenvalue       Energy Change        Residual
-------------------------------------------------------------------
Iteration:    0   Subspace Size:   18
Root: 1:        -0.74054422        -0.74054422         0.05171427  
Root: 2:        -0.60129923        -0.60129923         0.06617369  
Root: 3:        -0.60071608        -0.60071608         0.06683764  
Root: 4:        -0.54647875        -0.54647875         0.05803968  
Root: 5:        -0.48438105        -0.48438105         0.05921493  
Root: 6:        -0.47980103        -0.47980103         0.05954974  

Iteration:    1   Subspace Size:   24
Root: 1:        -0.74408544        -0.00354122         0.00715902  
Root: 2:        -0.61044761        -0.00914838         0.01387829  
Root: 3:        -0.60987142        -0.00915535         0.01501853  
Root: 4:        -0.55287361        -0.00639486         0.01609114  
Root: 5:        -0.49036904        -0.00598800         0.02729634  
Root: 6:        -0.48843059        -0.00862956         0.02198934  

Iteration:    2   Subspace Size:   30
Root: 1:        -0.74413800        -0.00005256         0.00102760  
Root: 2:        -0.61078803        -0.00034041         0.00238401  
Root: 3:        -0.61019427        -0.00032285         0.00294331  
Root: 4:        -0.55323507        -0.00036146         0.00443370  
Root: 5:        -0.49208520        -0.00171616         0.00926126  
Root: 6:        -0.48930675        -0.00087616         0.00922840  

Iteration:    3   Subspace Size:   36
Root: 1:        -0.74413856        -0.00000056         0.00019361  
Root: 2:        -0.61079445        -0.00000643         0.00050415  
Root: 3:        -0.61020363        -0.00000936         0.00048021  
Root: 4:        -0.55325649        -0.00002142         0.00079271  
Root: 5:        -0.49221234        -0.00012714         0.00281068  
Root: 6:        -0.48944978        -0.00014303         0.00336615  

Iteration:    4   Subspace Size:   42
Root: 1:        -0.74413857        -0.00000001         0.00002789  Converged
Root: 2:        -0.61079470        -0.00000025         0.00009242  Converged
Root: 3:        -0.61020388        -0.00000024         0.00007973  Converged
Root: 4:        -0.55325717        -0.00000068         0.00015005  
Root: 5:        -0.49222383        -0.00001149         0.00086661  
Root: 6:        -0.48946590        -0.00001612         0.00112564  

Iteration:    5   Subspace Size:   45
Root: 1:        -0.74413857        -0.00000000         0.00002566  Converged
Root: 2:        -0.61079471        -0.00000000         0.00008923  Converged
Root: 3:        -0.61020388        -0.00000000         0.00006994  Converged
Root: 4:        -0.55325720        -0.00000002         0.00003296  Converged
Root: 5:        -0.49222477        -0.00000094         0.00021639  
Root: 6:        -0.48946789        -0.00000199         0.00033381  

Iteration:    6   Subspace Size:   47
Root: 1:        -0.74413857        -0.00000000         0.00002565  Converged
Root: 2:        -0.61079471        -0.00000000         0.00008769  Converged
Root: 3:        -0.61020388        -0.00000000         0.00006764  Converged
Root: 4:        -0.55325720        -0.00000000         0.00003009  Converged
Root: 5:        -0.49222484        -0.00000007         0.00004591  Converged
Root: 6:        -0.48946801        -0.00000013         0.00011476  

Iteration:    7   Subspace Size:   48
Root: 1:        -0.74413857        -0.00000000         0.00002607  Converged
Root: 2:        -0.61079471        -0.00000000         0.00008742  Converged
Root: 3:        -0.61020388        -0.00000000         0.00006677  Converged
Root: 4:        -0.55325720        -0.00000000         0.00002784  Converged
Root: 5:        -0.49222484        -0.00000000         0.00004159  Converged
Root: 6:        -0.48946803        -0.00000001         0.00002673  Converged

Davidson converged in 7 iterations
48 sigma vectors were formed

  Root   Mult.   Total Energy (a.u.)   Ex. Energy (a.u.)     Ex. Energy (eV)     Ex. Energy (nm)        Osc. (a.u.)  
-------------------------------------------------------------------------------------------------------------------
     1  singlet       -264.18012617
     2  singlet       -264.04678230          0.13334387          3.62847069        341.69828340          0.15096740
     3  singlet       -264.04619147          0.13393470          3.64454796        340.19094317          0.01834338
     4  singlet       -263.98924479          0.19088138          5.19414574        238.69992650          0.04410147
     5  singlet       -263.92821243          0.25191374          6.85492049        180.86894069          0.00033592
     6  singlet       -263.92545562          0.25467055          6.92993709        178.91103340          0.23890529

Singlet  1: Largest CI coefficients:
  22  & 22 : closed :   0.985750

Singlet  2: Largest CI coefficients:
  21  & 22 :  open  :  -0.692204
  22  & 21 :  open  :  -0.692204

Singlet  3: Largest CI coefficients:
  20  & 22 :  open  :   0.643909
  22  & 20 :  open  :   0.643909
  19  & 22 :  open  :   0.236656
  22  & 19 :  open  :   0.236656
  19  & 19 : closed :  -0.120288

Singlet  4: Largest CI coefficients:
  19  & 22 :  open  :  -0.541265
  22  & 19 :  open  :  -0.541265
  20  & 20 : closed :  -0.330680
  18  & 22 :  open  :   0.238851
  22  & 18 :  open  :   0.238851
  20  & 22 :  open  :   0.209329
  22  & 20 :  open  :   0.209329
  18  & 20 :  open  :   0.141234
  20  & 18 :  open  :   0.141234
  20  & 21 :  open  :  -0.107242
  21  & 20 :  open  :  -0.107242
  19  & 19 : closed :   0.105877

Singlet  5: Largest CI coefficients:
  20  & 21 :  open  :   0.575404
  21  & 20 :  open  :   0.575404
  21  & 21 : closed :   0.373165
  20  & 20 : closed :  -0.368608

Singlet  6: Largest CI coefficients:
  20  & 20 : closed :  -0.362903
  21  & 21 : closed :   0.339756
  16  & 22 :  open  :   0.323371
  22  & 16 :  open  :   0.323371
  18  & 22 :  open  :   0.288841
  22  & 18 :  open  :   0.288841
  19  & 22 :  open  :   0.273725
  22  & 19 :  open  :   0.273725
  20  & 21 :  open  :  -0.242310
  21  & 20 :  open  :  -0.242310

Singlet state dipole moments:

  Root       Dx         Dy         Dz         |D|  (Debye)
------------------------------------------------------------
     1    -1.8405     0.0666     0.3324     1.8715
     2    -0.8957    -0.0176     0.9112     1.2778
     3    -0.1461    -0.0721     0.4049     0.4364
     4    -0.6600     0.0828     0.0986     0.6724
     5    -1.8425    -0.0925     0.7851     2.0050
     6     0.7568    -0.0288     0.7269     1.0497

Transition dipole moments between singlet states:

    Transition       Tx         Ty         Tz         |T| (a.u.)
------------------------------------------------------------------
     1 ->    2     0.1525     1.2940     0.0250     1.3032
     1 ->    3    -0.3850     0.2216     0.0899     0.4533
     1 ->    4    -0.5740     0.0334    -0.1263     0.5887
     1 ->    5     0.0350     0.0279    -0.0007     0.0447
     1 ->    6     1.1637    -0.0352     0.2273     1.1862
     2 ->    3    -0.0115    -0.1838     0.0274     0.1862
     2 ->    4     0.2352    -0.1109     0.0355     0.2625
     2 ->    5     0.6248     0.1438    -0.0103     0.6413
     2 ->    6    -0.0835    -0.2200    -0.0073     0.2354
     3 ->    4    -1.5736    -0.0099    -0.1604     1.5818
     3 ->    5     0.0722    -0.7581    -0.0229     0.7619
     3 ->    6     0.3535    -0.0054     0.0837     0.3633
     4 ->    5    -0.0186    -0.4755    -0.0234     0.4764
     4 ->    6    -0.2575     0.0154    -0.0771     0.2692
     5 ->    6     0.0771     0.2820     0.0100     0.2925

Magnetic transition dipole moments and rotational strengths:

 Transition      Lx         Ly         Lz       R(len)     R(vel) (a.u.)
------------------------------------------------------------------------
 1 ->    2     0.1163     0.0378    -0.4755    -0.0547     0.0063
 1 ->    3    -0.0019    -0.1018    -0.0600     0.0272    -0.0019
 1 ->    4    -0.0223    -1.1329    -0.0495     0.0188    -0.0066
 1 ->    5     0.2223    -0.0149     0.0203    -0.0073     0.0033
 1 ->    6    -0.0243    -0.0942     0.0274     0.0187    -0.0081

Electric transition quadrupole moments (Cartesian):

 Transition      Qxy        Qxz        Qyz        Qxx        Qyy        Qzz       norm (a.u.)
----------------------------------------------------------------------------------------------
 1 ->    2     0.0227    -0.0385     0.0103    -0.1499    -0.0694     0.0767     0.1878
 1 ->    3    -0.0632     0.2750     0.0028     0.5325     0.3071    -0.3428     0.7583
 1 ->    4    -0.0229    -1.0080     0.0042     0.7755    -0.4550    -0.4806     1.4338
 1 ->    5     0.4012    -0.0021    -0.0976     0.1332    -0.0812    -0.0243     0.4421
 1 ->    6    -0.1265    -0.2351    -0.0137     1.4195    -0.9607    -0.3910     1.7783


Building Xtilde...

Building Z-vector RHS...

 Generating 2nd functional diffs
Solving CPSCF equations
Using DIIS solver

 Iter         Residual      
------  --------------------
    1      0.935807051920
    2      1.365016144233
    3      0.181024403360
    4      0.017742708806
    5      0.004279419582
    6      0.002610984071
    7      0.000856936307
    8      0.000844522124
    9      0.000266452258
   10      0.000094371601

CPSCF converged

Building X...

 Generating 2nd functional diffs
 Generating 2nd functional diffs
Building Xtilde...

Building Z-vector RHS...

 Generating 2nd functional diffs
Solving CPSCF equations
Using DIIS solver

 Iter         Residual      
------  --------------------
    1      1.079095598930
    2      1.170270147811
    3      0.145982498487
    4      0.035719022602
    5      0.002401034664
    6      0.001308641218
    7      0.000319179056
    8      0.000307630342
    9      0.000101885653
   10      0.000060177785

CPSCF converged

Building X...

 Generating 2nd functional diffs
 Generating 2nd functional diffs
Building Xtilde...

Building Z-vector RHS...

 Generating 2nd functional diffs
Solving CPSCF equations
Using DIIS solver

 Iter         Residual      
------  --------------------
    1      0.191086699876
    2      0.220505661392
    3      0.027388659246
    4      0.003729542559
    5      0.001644487934
    6      0.000776876161
    7      0.000308054971
    8      0.000241688813
    9      0.000100888552
   10      0.000054753396

CPSCF converged

Building X...

 Generating 2nd functional diffs
 Generating 2nd functional diffs
Lower state energy:      -264.0467823031
Upper state energy:      -264.0461914744
Energy difference:          0.0005908287
 Energy calculation finished, energy:  0.000000000E+00

Converting Cartesians to HDLC

Converting Cartesians to HDLC

Converting Cartesians to HDLC
 in dlf_makehessian...
Updating Hessian with the BFGS update, No    17
Testing convergence  in cycle   18
    Energy  0.0000E+00 Target: 1.0000E-04 converged?  yes
  Max step  8.4189E-01 Target: 4.0000E-03 converged?   no
  RMS step  1.7429E-01 Target: 2.6667E-03 converged?   no
  Max grad  1.3607E-02 Target: 1.0000E-03 converged?   no
  RMS grad  6.1548E-03 Target: 6.6667E-04 converged?   no

Converting HDLC to Cartesians
DFTD Energy:    -0.0115904 hartree
Setting up the DFT grid...
| time to set the grid = 0.00 s
DFT grid points: 28756 (2875 points/atom)

                      *** Start SCF Iterations ***

 Iter     DIIS Error       Energy change      Electrons        XC Energy           Energy        Time(s)
----------------------------------------------------------------------------------------------------------
Initial temperature is 5000.000000
| Skip purify step
|    1     0.0559864941    -263.8333341194    41.9972367433   -19.1955828548    -263.8333341194     0.13  
|    2     0.0994386527      +7.3614525938    41.9998510343   -18.5709108405    -256.4718815256     0.13  
|    3     0.0332086090      -0.1564328112    41.9998220196   -18.6164875223    -256.6283143368     0.13  
|    4     0.0226917499      -0.0070244391    41.9998297774   -18.6476872343    -256.6353387759     0.13  
|    5     0.0079662572      -0.0070145213    41.9998295303   -18.6653613144    -256.6423532972     0.12  
|    6     0.0011809543      -0.0005988053    41.9998299579   -18.6680412690    -256.6429521025     0.12  
|    7     0.0003776877      -0.0000245148    41.9998304618   -18.6715304418    -256.6429766173     0.11  
|    8     0.0000743515      -0.0000020422    41.9998304526   -18.6711003055    -256.6429786596     0.11  
|    9     0.0000344935      -0.0000001628    41.9998304563   -18.6711463612    -256.6429788223     0.13  
|   10     0.0000104362      -0.0000000258    41.9998304510   -18.6711512106    -256.6429788481     0.10  
|   11     0.0000043010      -0.0000000071    41.9998304476   -18.6711587792    -256.6429788552     0.10  
----------------------------------------------------------------------------------------------------------
FINAL ENERGY: -256.6429788552 a.u.
Fractional Occupation Entropy: 0.0000000000
Mermin Free Energy:            -256.6429788552
DISPERSION CONTRIBUTION TO ENERGY: -0.0115903532 a.u.
HOMO-LUMO GAP: 3.450 eV
CENTER OF MASS: {0.018447, 0.000586, -0.124567} ANGS
DIPOLE MOMENT: {0.743732, -0.050812, 1.624753} (|D| = 1.787608) DEBYE
Writing out molden info

Running Mulliken population analysis...


  Restricted hh-TDA Parameters
--------------------------------------------
Number of occupied orbitals:            22
Number of virtual orbitals:             70
Number of molecular orbitals:           92
Number of basis functions:              98
Multiplicity of target state:      singlet

 Generating 2nd functional diffs
Reference energy:             -263.4363945728
Number of electrons:            43.9998223737
XC energy:                     -19.8169793288

      Davidson Diagonalization Parameters
-----------------------------------------------
Number of roots to find:                    6
Number of guess vectors:                   18
Maximum subspace size:                     60
Number of vectors to save:                  6
Collapse vectors per root:                  2
Number of CSFs:                           253
Maximum Davidson iterations:              100
Residual convergence:                 1.0e-04
Orthogonality tolerance:              1.0e-12
Use incremental sigma vectors:             No

Davidson memory usage: 361.06 kB

Guess Vectors:
  22 & 22 : closed :    -0.901123
  22 & 21 :  open  :    -0.769381
  22 & 20 :  open  :    -0.763290
  22 & 19 :  open  :    -0.698126
  22 & 18 :  open  :    -0.669929
  21 & 21 : closed :    -0.637640
  21 & 20 :  open  :    -0.631549
  20 & 20 : closed :    -0.625457
  22 & 16 :  open  :    -0.577453
  22 & 17 :  open  :    -0.572595
  21 & 19 :  open  :    -0.566384
  20 & 19 :  open  :    -0.560293
  21 & 18 :  open  :    -0.538188
  20 & 18 :  open  :    -0.532096
  22 & 14 :  open  :    -0.528997
  22 & 15 :  open  :    -0.523111
  19 & 19 : closed :    -0.495129
  19 & 18 :  open  :    -0.466932

  Root           Eigenvalue       Energy Change        Residual
-------------------------------------------------------------------
Iteration:    0   Subspace Size:   18
Root: 1:        -0.73350819        -0.73350819         0.05184289  
Root: 2:        -0.60257839        -0.60257839         0.06618617  
Root: 3:        -0.60181869        -0.60181869         0.06614638  
Root: 4:        -0.55006327        -0.55006327         0.05773220  
Root: 5:        -0.49331383        -0.49331383         0.05866910  
Root: 6:        -0.48404751        -0.48404751         0.06208091  

Iteration:    1   Subspace Size:   24
Root: 1:        -0.73707513        -0.00356694         0.00758570  
Root: 2:        -0.61122488        -0.00864649         0.01407121  
Root: 3:        -0.61111073        -0.00929205         0.01540041  
Root: 4:        -0.55642701        -0.00636374         0.01587081  
Root: 5:        -0.49934044        -0.00602661         0.02593880  
Root: 6:        -0.49301617        -0.00896866         0.02373416  

Iteration:    2   Subspace Size:   30
Root: 1:        -0.73713466        -0.00005953         0.00116770  
Root: 2:        -0.61156317        -0.00033828         0.00240520  
Root: 3:        -0.61145282        -0.00034209         0.00305259  
Root: 4:        -0.55677191        -0.00034490         0.00439058  
Root: 5:        -0.50077069        -0.00143026         0.00800830  
Root: 6:        -0.49407565        -0.00105948         0.00854502  

Iteration:    3   Subspace Size:   36
Root: 1:        -0.73713534        -0.00000068         0.00022906  
Root: 2:        -0.61156924        -0.00000607         0.00048986  
Root: 3:        -0.61146257        -0.00000975         0.00051148  
Root: 4:        -0.55679405        -0.00002214         0.00094767  
Root: 5:        -0.50086079        -0.00009009         0.00199911  
Root: 6:        -0.49421314        -0.00013749         0.00402450  

Iteration:    4   Subspace Size:   42
Root: 1:        -0.73713536        -0.00000002         0.00003146  Converged
Root: 2:        -0.61156946        -0.00000023         0.00009188  Converged
Root: 3:        -0.61146283        -0.00000026         0.00008295  Converged
Root: 4:        -0.55679508        -0.00000103         0.00018518  
Root: 5:        -0.50086633        -0.00000554         0.00062108  
Root: 6:        -0.49423295        -0.00001982         0.00101046  

Iteration:    5   Subspace Size:   45
Root: 1:        -0.73713536        -0.00000000         0.00002896  Converged
Root: 2:        -0.61156946        -0.00000000         0.00008784  Converged
Root: 3:        -0.61146284        -0.00000000         0.00007119  Converged
Root: 4:        -0.55679511        -0.00000003         0.00003584  Converged
Root: 5:        -0.50086684        -0.00000052         0.00016329  
Root: 6:        -0.49423443        -0.00000147         0.00028119  

Iteration:    6   Subspace Size:   47
Root: 1:        -0.73713536        -0.00000000         0.00002929  Converged
Root: 2:        -0.61156946        -0.00000000         0.00008799  Converged
Root: 3:        -0.61146284        -0.00000000         0.00007047  Converged
Root: 4:        -0.55679511        -0.00000000         0.00003565  Converged
Root: 5:        -0.50086688        -0.00000004         0.00003473  Converged
Root: 6:        -0.49423451        -0.00000008         0.00006852  Converged

Davidson converged in 6 iterations
47 sigma vectors were formed

  Root   Mult.   Total Energy (a.u.)   Ex. Energy (a.u.)     Ex. Energy (eV)     Ex. Energy (nm)        Osc. (a.u.)  
-------------------------------------------------------------------------------------------------------------------
     1  singlet       -264.17352993
     2  singlet       -264.04796404          0.12556590          3.41682131        362.86422234          0.13750145
     3  singlet       -264.04785741          0.12567253          3.41972284        362.55634249          0.01314072
     4  singlet       -263.99318968          0.18034025          4.90730704        252.65225838          0.04645037
     5  singlet       -263.93726146          0.23626848          6.42919131        192.84574810          0.00064980
     6  singlet       -263.93062908          0.24290085          6.60966731        187.58012293          0.15326043

Singlet  1: Largest CI coefficients:
  22  & 22 : closed :  -0.984123

Singlet  2: Largest CI coefficients:
  20  & 22 :  open  :   0.547130
  22  & 20 :  open  :   0.547130
  21  & 22 :  open  :  -0.429301
  22  & 21 :  open  :  -0.429301

Singlet  3: Largest CI coefficients:
  21  & 22 :  open  :   0.500389
  22  & 21 :  open  :   0.500389
  20  & 22 :  open  :   0.398158
  22  & 20 :  open  :   0.398158
  19  & 22 :  open  :   0.247565
  22  & 19 :  open  :   0.247565
  19  & 19 : closed :  -0.118926

Singlet  4: Largest CI coefficients:
  19  & 22 :  open  :   0.534067
  22  & 19 :  open  :   0.534067
  21  & 21 : closed :   0.266247
  18  & 22 :  open  :  -0.234624
  22  & 18 :  open  :  -0.234624
  20  & 21 :  open  :   0.181566
  21  & 20 :  open  :   0.181566
  21  & 22 :  open  :  -0.179289
  22  & 21 :  open  :  -0.179289
  20  & 22 :  open  :  -0.130664
  22  & 20 :  open  :  -0.130664
  18  & 21 :  open  :  -0.118874
  21  & 18 :  open  :  -0.118874
  19  & 19 : closed :  -0.115134

Singlet  5: Largest CI coefficients:
  21  & 21 : closed :  -0.638708
  20  & 20 : closed :   0.625997
  20  & 21 :  open  :   0.269490
  21  & 20 :  open  :   0.269490

Singlet  6: Largest CI coefficients:
  20  & 21 :  open  :   0.425072
  21  & 20 :  open  :   0.425072
  21  & 21 : closed :   0.294730
  19  & 22 :  open  :  -0.285461
  22  & 19 :  open  :  -0.285461
  16  & 22 :  open  :  -0.267280
  22  & 16 :  open  :  -0.267280
  18  & 22 :  open  :  -0.190128
  22  & 18 :  open  :  -0.190128
  19  & 21 :  open  :   0.135565
  21  & 19 :  open  :   0.135565
  18  & 19 :  open  :   0.119018
  19  & 18 :  open  :   0.119018

Singlet state dipole moments:

  Root       Dx         Dy         Dz         |D|  (Debye)
------------------------------------------------------------
     1    -2.1090     0.0873     0.3861     2.1458
     2    -1.0336    -0.0979     1.0621     1.4853
     3    -0.5096     0.0337     0.4215     0.6622
     4    -0.5107     0.0980     0.1517     0.5417
     5    -2.1048    -0.1060     0.9100     2.2956
     6     0.4796     0.0451     0.6924     0.8435

Transition dipole moments between singlet states:

    Transition       Tx         Ty         Tz         |T| (a.u.)
------------------------------------------------------------------
     1 ->    2    -0.0871    -1.2782    -0.0337     1.2816
     1 ->    3     0.3840    -0.0632    -0.0732     0.3960
     1 ->    4    -0.6047     0.0280    -0.1410     0.6216
     1 ->    5     0.0142     0.0625    -0.0045     0.0642
     1 ->    6     0.9574    -0.0277     0.1706     0.9729
     2 ->    3     0.0246    -0.2014     0.0071     0.2030
     2 ->    4    -0.0449     0.0747    -0.0181     0.0890
     2 ->    5    -0.6392    -0.0687    -0.0013     0.6429
     2 ->    6     0.0412     0.1845    -0.0048     0.1891
     3 ->    4     1.5495    -0.0121     0.1495     1.5567
     3 ->    5     0.0146     0.7675     0.0242     0.7681
     3 ->    6    -0.5535    -0.0194    -0.0832     0.5601
     4 ->    5    -0.0082    -0.5207    -0.0254     0.5214
     4 ->    6    -0.2696     0.0081    -0.0684     0.2783
     5 ->    6     0.0659     0.1771     0.0059     0.1891

Magnetic transition dipole moments and rotational strengths:

 Transition      Lx         Ly         Lz       R(len)     R(vel) (a.u.)
------------------------------------------------------------------------
 1 ->    2    -0.1076    -0.0297     0.5163    -0.0299     0.0043
 1 ->    3     0.0126     0.1601     0.0071     0.0058    -0.0008
 1 ->    4    -0.0209    -1.0655    -0.0406     0.0115    -0.0040
 1 ->    5     0.1987    -0.0238     0.0088    -0.0013     0.0013
 1 ->    6    -0.0157     0.0075     0.0228     0.0113    -0.0049

Electric transition quadrupole moments (Cartesian):

 Transition      Qxy        Qxz        Qyz        Qxx        Qyy        Qzz       norm (a.u.)
----------------------------------------------------------------------------------------------
 1 ->    2     0.0273     0.0077    -0.0240     0.0884     0.0205    -0.0263     0.1015
 1 ->    3     0.0521    -0.2658     0.0027    -0.5957    -0.3406     0.4054     0.8418
 1 ->    4    -0.0203    -0.8973     0.0062     0.6470    -0.4481    -0.4151     1.2638
 1 ->    5     0.3903    -0.0092    -0.0777     0.0957    -0.0541    -0.0195     0.4134
 1 ->    6    -0.0829    -0.1474    -0.0097     1.1439    -0.7481    -0.3222     1.4145


Building Xtilde...

Building Z-vector RHS...

 Generating 2nd functional diffs
Solving CPSCF equations
Using DIIS solver

 Iter         Residual      
------  --------------------
    1      1.025438137032
    2      1.499210822375
    3      0.184676612621
    4      0.018315313592
    5      0.004178920176
    6      0.002199127503
    7      0.000591245704
    8      0.000521186174
    9      0.000207913112
   10      0.000075485910

CPSCF converged

Building X...

 Generating 2nd functional diffs
 Generating 2nd functional diffs
Building Xtilde...

Building Z-vector RHS...

 Generating 2nd functional diffs
Solving CPSCF equations
Using DIIS solver

 Iter         Residual      
------  --------------------
    1      1.111889165224
    2      1.249512424490
    3      0.186425349073
    4      0.034184429153
    5      0.002272657956
    6      0.001358934486
    7      0.000295615255
    8      0.000219379227
    9      0.000065559648

CPSCF converged

Building X...

 Generating 2nd functional diffs
 Generating 2nd functional diffs
Building Xtilde...

Building Z-vector RHS...

 Generating 2nd functional diffs
Solving CPSCF equations
Using DIIS solver

 Iter         Residual      
------  --------------------
    1      0.103906644214
    2      0.114695816708
    3      0.005078756054
    4      0.003393684534
    5      0.001681425250
    6      0.000897509949
    7      0.000392035692
    8      0.000211564892
    9      0.000095194921

CPSCF converged

Building X...

 Generating 2nd functional diffs
 Generating 2nd functional diffs
Lower state energy:      -264.0479640377
Upper state energy:      -264.0478574082
Energy difference:          0.0001066295
 Energy calculation finished, energy:  0.000000000E+00

Converting Cartesians to HDLC

Converting Cartesians to HDLC

Converting Cartesians to HDLC
 in dlf_makehessian...
Updating Hessian with the BFGS update, No    18
Testing convergence  in cycle   19
    Energy  0.0000E+00 Target: 1.0000E-04 converged?  yes
  Max step  1.4279E-01 Target: 4.0000E-03 converged?   no
  RMS step  4.3667E-02 Target: 2.6667E-03 converged?   no
  Max grad  1.2604E-02 Target: 1.0000E-03 converged?   no
  RMS grad  6.3475E-03 Target: 6.6667E-04 converged?   no

Converting HDLC to Cartesians
DFTD Energy:    -0.0116030 hartree
Setting up the DFT grid...
| time to set the grid = 0.00 s
DFT grid points: 28756 (2875 points/atom)

                      *** Start SCF Iterations ***

 Iter     DIIS Error       Energy change      Electrons        XC Energy           Energy        Time(s)
----------------------------------------------------------------------------------------------------------
Initial temperature is 5000.000000
| Skip purify step
|    1     0.0655879625    -263.8255920472    41.9995903005   -19.1987346972    -263.8255920472     0.13  
|    2     0.1166110402      +7.3656606464    41.9998575923   -18.5690069700    -256.4599314008     0.13  
|    3     0.0394393709      -0.1686264865    41.9998273040   -18.6154334067    -256.6285578874     0.13  
|    4     0.0234270047      -0.0080322831    41.9998347773   -18.6458688537    -256.6365901704     0.12  
|    5     0.0086902412      -0.0074591143    41.9998342648   -18.6644279308    -256.6440492847     0.12  
|    6     0.0011939051      -0.0007572139    41.9998350813   -18.6684884644    -256.6448064986     0.12  
|    7     0.0004051356      -0.0000278489    41.9998354559   -18.6721278661    -256.6448343475     0.11  
|    8     0.0000806850      -0.0000023726    41.9998354636   -18.6717258776    -256.6448367201     0.11  
|    9     0.0000331850      -0.0000002014    41.9998354662   -18.6717989341    -256.6448369215     0.13  
|   10     0.0000088358      -0.0000000268    41.9998354612   -18.6718042548    -256.6448369483     0.10  
----------------------------------------------------------------------------------------------------------
FINAL ENERGY: -256.6448369483 a.u.
Fractional Occupation Entropy: 0.0000000000
Mermin Free Energy:            -256.6448369483
DISPERSION CONTRIBUTION TO ENERGY: -0.0116030155 a.u.
HOMO-LUMO GAP: 3.338 eV
CENTER OF MASS: {0.020154, 0.001247, -0.133306} ANGS
DIPOLE MOMENT: {0.719068, -0.039652, 1.749108} (|D| = 1.891563) DEBYE
Writing out molden info

Running Mulliken population analysis...


  Restricted hh-TDA Parameters
--------------------------------------------
Number of occupied orbitals:            22
Number of virtual orbitals:             70
Number of molecular orbitals:           92
Number of basis functions:              98
Multiplicity of target state:      singlet

 Generating 2nd functional diffs
Reference energy:             -263.4379006225
Number of electrons:            43.9998276260
XC energy:                     -19.8176655217

      Davidson Diagonalization Parameters
-----------------------------------------------
Number of roots to find:                    6
Number of guess vectors:                   18
Maximum subspace size:                     60
Number of vectors to save:                  6
Collapse vectors per root:                  2
Number of CSFs:                           253
Maximum Davidson iterations:              100
Residual convergence:                 1.0e-04
Orthogonality tolerance:              1.0e-12
Use incremental sigma vectors:             No

Davidson memory usage: 361.06 kB

Guess Vectors:
  22 & 22 : closed :    -0.897134
  22 & 21 :  open  :    -0.772993
  22 & 20 :  open  :    -0.759981
  22 & 19 :  open  :    -0.697450
  22 & 18 :  open  :    -0.668321
  21 & 21 : closed :    -0.648852
  21 & 20 :  open  :    -0.635839
  20 & 20 : closed :    -0.622827
  22 & 16 :  open  :    -0.575260
  21 & 19 :  open  :    -0.573309
  22 & 17 :  open  :    -0.568862
  20 & 19 :  open  :    -0.560296
  21 & 18 :  open  :    -0.544179
  20 & 18 :  open  :    -0.531167
  22 & 14 :  open  :    -0.528161
  22 & 15 :  open  :    -0.520151
  19 & 19 : closed :    -0.497765
  19 & 18 :  open  :    -0.468636

  Root           Eigenvalue       Energy Change        Residual
-------------------------------------------------------------------
Iteration:    0   Subspace Size:   18
Root: 1:        -0.72927823        -0.72927823         0.05179509  
Root: 2:        -0.60209527        -0.60209527         0.06643766  
Root: 3:        -0.60130684        -0.60130684         0.06604634  
Root: 4:        -0.55132939        -0.55132939         0.05739882  
Root: 5:        -0.49722104        -0.49722104         0.05858688  
Root: 6:        -0.48597478        -0.48597478         0.06310974  

Iteration:    1   Subspace Size:   24
Root: 1:        -0.73283673        -0.00355850         0.00784429  
Root: 2:        -0.61068428        -0.00858900         0.01528996  
Root: 3:        -0.61064083        -0.00933399         0.01447557  
Root: 4:        -0.55756165        -0.00623226         0.01583712  
Root: 5:        -0.50330443        -0.00608338         0.02545377  
Root: 6:        -0.49505189        -0.00907711         0.02579910  

Iteration:    2   Subspace Size:   30
Root: 1:        -0.73290073        -0.00006400         0.00121340  
Root: 2:        -0.61104666        -0.00036238         0.00291875  
Root: 3:        -0.61096731        -0.00032648         0.00259313  
Root: 4:        -0.55790602        -0.00034436         0.00422769  
Root: 5:        -0.50464339        -0.00133896         0.00783767  
Root: 6:        -0.49631638        -0.00126449         0.00974551  

Iteration:    3   Subspace Size:   36
Root: 1:        -0.73290148        -0.00000074         0.00023141  
Root: 2:        -0.61105560        -0.00000895         0.00049749  
Root: 3:        -0.61097420        -0.00000690         0.00050847  
Root: 4:        -0.55792726        -0.00002125         0.00094118  
Root: 5:        -0.50472935        -0.00008596         0.00199388  
Root: 6:        -0.49649612        -0.00017973         0.00426270  

Iteration:    4   Subspace Size:   42
Root: 1:        -0.73290150        -0.00000002         0.00003297  Converged
Root: 2:        -0.61105584        -0.00000023         0.00008264  Converged
Root: 3:        -0.61097445        -0.00000025         0.00009346  Converged
Root: 4:        -0.55792826        -0.00000099         0.00016480  
Root: 5:        -0.50473487        -0.00000551         0.00060277  
Root: 6:        -0.49651693        -0.00002081         0.00111730  

Iteration:    5   Subspace Size:   45
Root: 1:        -0.73290150        -0.00000000         0.00003028  Converged
Root: 2:        -0.61105584        -0.00000000         0.00006777  Converged
Root: 3:        -0.61097445        -0.00000000         0.00009177  Converged
Root: 4:        -0.55792828        -0.00000003         0.00003015  Converged
Root: 5:        -0.50473533        -0.00000046         0.00015796  
Root: 6:        -0.49651866        -0.00000173         0.00031132  

Iteration:    6   Subspace Size:   47
Root: 1:        -0.73290150        -0.00000000         0.00003066  Converged
Root: 2:        -0.61105584        -0.00000000         0.00006614  Converged
Root: 3:        -0.61097445        -0.00000000         0.00009055  Converged
Root: 4:        -0.55792828        -0.00000000         0.00003030  Converged
Root: 5:        -0.50473536        -0.00000004         0.00003316  Converged
Root: 6:        -0.49651875        -0.00000010         0.00008169  Converged

Davidson converged in 6 iterations
47 sigma vectors were formed

  Root   Mult.   Total Energy (a.u.)   Ex. Energy (a.u.)     Ex. Energy (eV)     Ex. Energy (nm)        Osc. (a.u.)  
-------------------------------------------------------------------------------------------------------------------
     1  singlet       -264.17080212
     2  singlet       -264.04895646          0.12184565          3.31558840        373.94334222          0.04542431
     3  singlet       -264.04887507          0.12192704          3.31780313        373.69372377          0.09809842
     4  singlet       -263.99582890          0.17497321          4.76126262        260.40197864          0.04718572
     5  singlet       -263.94263598          0.22816613          6.20871534        199.69383976          0.00094545
     6  singlet       -263.93441938          0.23638274          6.43230062        192.75252819          0.13102725

Singlet  1: Largest CI coefficients:
  22  & 22 : closed :   0.983465

Singlet  2: Largest CI coefficients:
  20  & 22 :  open  :  -0.527378
  22  & 20 :  open  :  -0.527378
  21  & 22 :  open  :  -0.390435
  22  & 21 :  open  :  -0.390435
  19  & 22 :  open  :  -0.204507
  22  & 19 :  open  :  -0.204507

Singlet  3: Largest CI coefficients:
  21  & 22 :  open  :   0.514818
  22  & 21 :  open  :   0.514818
  20  & 22 :  open  :  -0.443971
  22  & 20 :  open  :  -0.443971
  19  & 22 :  open  :   0.131931
  22  & 19 :  open  :   0.131931

Singlet  4: Largest CI coefficients:
  19  & 22 :  open  :   0.531880
  22  & 19 :  open  :   0.531880
  21  & 21 : closed :   0.354935
  18  & 22 :  open  :  -0.239373
  22  & 18 :  open  :  -0.239373
  21  & 22 :  open  :  -0.204639
  22  & 21 :  open  :  -0.204639
  18  & 21 :  open  :  -0.139600
  21  & 18 :  open  :  -0.139600
  19  & 19 : closed :  -0.122198
  20  & 21 :  open  :   0.107743
  21  & 20 :  open  :   0.107743

Singlet  5: Largest CI coefficients:
  20  & 21 :  open  :  -0.564241
  21  & 20 :  open  :  -0.564241
  21  & 21 : closed :   0.404409
  20  & 20 : closed :  -0.382953

Singlet  6: Largest CI coefficients:
  21  & 21 : closed :  -0.516403
  19  & 22 :  open  :   0.291125
  22  & 19 :  open  :   0.291125
  20  & 21 :  open  :  -0.267099
  21  & 20 :  open  :  -0.267099
  16  & 22 :  open  :   0.246177
  22  & 16 :  open  :   0.246177
  20  & 20 : closed :   0.243642
  19  & 21 :  open  :  -0.176530
  21  & 19 :  open  :  -0.176530
  18  & 22 :  open  :   0.160639
  22  & 18 :  open  :   0.160639
  18  & 19 :  open  :  -0.120874
  19  & 18 :  open  :  -0.120874
  18  & 21 :  open  :   0.110931
  21  & 18 :  open  :   0.110931

Singlet state dipole moments:

  Root       Dx         Dy         Dz         |D|  (Debye)
------------------------------------------------------------
     1    -2.2221     0.0810     0.4228     2.2634
     2    -0.8657    -0.4654     0.6292     1.1670
     3    -1.0989     0.4547     0.9492     1.5216
     4    -0.2963     0.0742     0.1913     0.3605
     5    -2.2993    -0.0565     0.9819     2.5008
     6     0.2958     0.0388     0.6722     0.7354

Transition dipole moments between singlet states:

    Transition       Tx         Ty         Tz         |T| (a.u.)
------------------------------------------------------------------
     1 ->    2     0.3080    -0.6777    -0.0707     0.7478
     1 ->    3    -0.2342    -1.0732     0.0128     1.0986
     1 ->    4     0.6179    -0.0175     0.1495     0.6360
     1 ->    5     0.0018     0.0786    -0.0057     0.0788
     1 ->    6     0.8991    -0.0143     0.1515     0.9118
     2 ->    3    -0.0393    -0.1126     0.1280     0.1749
     2 ->    4    -1.3023    -0.0111    -0.1155     1.3075
     2 ->    5    -0.3090     0.6389     0.0160     0.7099
     2 ->    6    -0.4952     0.0780    -0.0727     0.5066
     3 ->    4     0.7929    -0.0491     0.0848     0.7990
     3 ->    5    -0.5682    -0.4483    -0.0142     0.7238
     3 ->    6     0.3194     0.1614     0.0350     0.3596
     4 ->    5    -0.0042     0.5361     0.0211     0.5365
     4 ->    6     0.2969     0.0040     0.0692     0.3049
     5 ->    6     0.0460     0.1417     0.0063     0.1492

Magnetic transition dipole moments and rotational strengths:

 Transition      Lx         Ly         Lz       R(len)     R(vel) (a.u.)
------------------------------------------------------------------------
 1 ->    2    -0.0421     0.1602     0.2689     0.1405    -0.0110
 1 ->    3    -0.0866    -0.1257     0.4507    -0.1610     0.0139
 1 ->    4     0.0162     1.0277     0.0201     0.0049    -0.0016
 1 ->    5     0.1853    -0.0273     0.0045     0.0018     0.0006
 1 ->    6    -0.0072     0.0257     0.0093     0.0055    -0.0023

Electric transition quadrupole moments (Cartesian):

 Transition      Qxy        Qxz        Qyz        Qxx        Qyy        Qzz       norm (a.u.)
----------------------------------------------------------------------------------------------
 1 ->    2     0.0486    -0.2098    -0.0121    -0.5083    -0.3011     0.3808     0.7352
 1 ->    3     0.0377     0.1286    -0.0346     0.3705     0.1755    -0.2317     0.4908
 1 ->    4     0.0121     0.8486    -0.0071    -0.5506     0.4385     0.3680     1.1624
 1 ->    5     0.3854    -0.0136    -0.0674     0.0676    -0.0350    -0.0158     0.3991
 1 ->    6    -0.0413    -0.1417    -0.0046     1.0755    -0.6771    -0.3113     1.3168


Building Xtilde...

Building Z-vector RHS...

 Generating 2nd functional diffs
Solving CPSCF equations
Using DIIS solver

 Iter         Residual      
------  --------------------
    1      1.001949425416
    2      1.259005937837
    3      0.213705036299
    4      0.028681470211
    5      0.002610463758
    6      0.001489758187
    7      0.000443379125
    8      0.000285152056
    9      0.000096578710

CPSCF converged

Building X...

 Generating 2nd functional diffs
 Generating 2nd functional diffs
Building Xtilde...

Building Z-vector RHS...

 Generating 2nd functional diffs
Solving CPSCF equations
Using DIIS solver

 Iter         Residual      
------  --------------------
    1      0.983316686138
    2      1.400998976652
    3      0.186513370714
    4      0.020896723293
    5      0.003849734353
    6      0.002019496855
    7      0.000718752256
    8      0.000416521614
    9      0.000139278016
   10      0.000122043519
   11      0.000028485720

CPSCF converged

Building X...

 Generating 2nd functional diffs
 Generating 2nd functional diffs
Building Xtilde...

Building Z-vector RHS...

 Generating 2nd functional diffs
Solving CPSCF equations
Using DIIS solver

 Iter         Residual      
------  --------------------
    1      0.496315820843
    2      0.580195170801
    3      0.077306990553
    4      0.004790368706
    5      0.003032868600
    6      0.000769125011
    7      0.000326892320
    8      0.000099995249

CPSCF converged

Building X...

 Generating 2nd functional diffs
 Generating 2nd functional diffs
Lower state energy:      -264.0489564635
Upper state energy:      -264.0488750735
Energy difference:          0.0000813900
 Energy calculation finished, energy:  0.000000000E+00

Converting Cartesians to HDLC

Converting Cartesians to HDLC

Converting Cartesians to HDLC
 in dlf_makehessian...
Updating Hessian with the BFGS update, No    19
Testing convergence  in cycle   20
    Energy  0.0000E+00 Target: 1.0000E-04 converged?  yes
  Max step  2.1404E-01 Target: 4.0000E-03 converged?   no
  RMS step  4.7192E-02 Target: 2.6667E-03 converged?   no
  Max grad  7.9468E-02 Target: 1.0000E-03 converged?   no
  RMS grad  2.3043E-02 Target: 6.6667E-04 converged?   no

Converting HDLC to Cartesians
DFTD Energy:    -0.0116041 hartree
Setting up the DFT grid...
| time to set the grid = 0.00 s
DFT grid points: 28744 (2874 points/atom)

                      *** Start SCF Iterations ***

 Iter     DIIS Error       Energy change      Electrons        XC Energy           Energy        Time(s)
----------------------------------------------------------------------------------------------------------
Initial temperature is 5000.000000
| Skip purify step
|    1     0.0588033980    -263.8222628310    42.0007621292   -19.1999013091    -263.8222628310     0.13  
|    2     0.1071633226      +7.3643856134    41.9998627247   -18.5675523290    -256.4578772176     0.13  
|    3     0.0354398000      -0.1730053627    41.9998272761   -18.6147292187    -256.6308825803     0.13  
|    4     0.0231982648      -0.0082044248    41.9998342454   -18.6449793234    -256.6390870051     0.12  
|    5     0.0084883721      -0.0074867518    41.9998328168   -18.6637727576    -256.6465737569     0.12  
|    6     0.0012737256      -0.0008188671    41.9998334079   -18.6683970365    -256.6473926240     0.12  
|    7     0.0004144089      -0.0000284780    41.9998337012   -18.6720820258    -256.6474211020     0.11  
|    8     0.0000810350      -0.0000025024    41.9998337042   -18.6716842111    -256.6474236044     0.11  
|    9     0.0000330140      -0.0000002032    41.9998337015   -18.6717624812    -256.6474238075     0.13  
|   10     0.0000074695      -0.0000000232    41.9998336965   -18.6717699024    -256.6474238307     0.10  
----------------------------------------------------------------------------------------------------------
FINAL ENERGY: -256.6474238307 a.u.
Fractional Occupation Entropy: 0.0000000000
Mermin Free Energy:            -256.6474238307
DISPERSION CONTRIBUTION TO ENERGY: -0.0116041121 a.u.
HOMO-LUMO GAP: 3.349 eV
CENTER OF MASS: {0.019691, 0.002071, -0.137556} ANGS
DIPOLE MOMENT: {0.690881, -0.018979, 1.799926} (|D| = 1.928058) DEBYE
Writing out molden info

Running Mulliken population analysis...


  Restricted hh-TDA Parameters
--------------------------------------------
Number of occupied orbitals:            22
Number of virtual orbitals:             70
Number of molecular orbitals:           92
Number of basis functions:              98
Multiplicity of target state:      singlet

 Generating 2nd functional diffs
Reference energy:             -263.4406373476
Number of electrons:            43.9998257772
XC energy:                     -19.8176290212

      Davidson Diagonalization Parameters
-----------------------------------------------
Number of roots to find:                    6
Number of guess vectors:                   18
Maximum subspace size:                     60
Number of vectors to save:                  6
Collapse vectors per root:                  2
Number of CSFs:                           253
Maximum Davidson iterations:              100
Residual convergence:                 1.0e-04
Orthogonality tolerance:              1.0e-12
Use incremental sigma vectors:             No

Davidson memory usage: 361.06 kB

Guess Vectors:
  22 & 22 : closed :    -0.895504
  22 & 21 :  open  :    -0.771280
  22 & 20 :  open  :    -0.757938
  22 & 19 :  open  :    -0.697598
  22 & 18 :  open  :    -0.667200
  21 & 21 : closed :    -0.647057
  21 & 20 :  open  :    -0.633714
  20 & 20 : closed :    -0.620372
  22 & 16 :  open  :    -0.574018
  21 & 19 :  open  :    -0.573374
  22 & 17 :  open  :    -0.568576
  20 & 19 :  open  :    -0.560032
  21 & 18 :  open  :    -0.542976
  20 & 18 :  open  :    -0.529634
  22 & 14 :  open  :    -0.528322
  22 & 15 :  open  :    -0.519204
  19 & 19 : closed :    -0.499692
  19 & 18 :  open  :    -0.469294

  Root           Eigenvalue       Energy Change        Residual
-------------------------------------------------------------------
Iteration:    0   Subspace Size:   18
Root: 1:        -0.72805516        -0.72805516         0.05146945  
Root: 2:        -0.59997632        -0.59997632         0.06689370  
Root: 3:        -0.59925510        -0.59925510         0.06636660  
Root: 4:        -0.55051181        -0.55051181         0.05696584  
Root: 5:        -0.49506566        -0.49506566         0.05857190  
Root: 6:        -0.48436956        -0.48436956         0.06239952  

Iteration:    1   Subspace Size:   24
Root: 1:        -0.73155448        -0.00349932         0.00789058  
Root: 2:        -0.60871622        -0.00873990         0.01454311  
Root: 3:        -0.60866012        -0.00940502         0.01548861  
Root: 4:        -0.55657015        -0.00605834         0.01552629  
Root: 5:        -0.50116435        -0.00609870         0.02562842  
Root: 6:        -0.49358505        -0.00921550         0.02619159  

Iteration:    2   Subspace Size:   30
Root: 1:        -0.73161936        -0.00006488         0.00121197  
Root: 2:        -0.60907290        -0.00035668         0.00283889  
Root: 3:        -0.60900452        -0.00034440         0.00274454  
Root: 4:        -0.55690055        -0.00033040         0.00416524  
Root: 5:        -0.50250697        -0.00134262         0.00792236  
Root: 6:        -0.49486828        -0.00128323         0.00970437  

Iteration:    3   Subspace Size:   36
Root: 1:        -0.73162010        -0.00000074         0.00022750  
Root: 2:        -0.60908137        -0.00000847         0.00049637  
Root: 3:        -0.60901223        -0.00000772         0.00051685  
Root: 4:        -0.55692097        -0.00002042         0.00091571  
Root: 5:        -0.50259548        -0.00008851         0.00207972  
Root: 6:        -0.49504971        -0.00018143         0.00428910  

Iteration:    4   Subspace Size:   42
Root: 1:        -0.73162012        -0.00000002         0.00003309  Converged
Root: 2:        -0.60908160        -0.00000023         0.00008414  Converged
Root: 3:        -0.60901249        -0.00000026         0.00009483  Converged
Root: 4:        -0.55692190        -0.00000093         0.00015886  
Root: 5:        -0.50260145        -0.00000598         0.00062122  
Root: 6:        -0.49507134        -0.00002163         0.00120228  

Iteration:    5   Subspace Size:   45
Root: 1:        -0.73162012        -0.00000000         0.00003046  Converged
Root: 2:        -0.60908160        -0.00000000         0.00006942  Converged
Root: 3:        -0.60901249        -0.00000000         0.00009281  Converged
Root: 4:        -0.55692192        -0.00000002         0.00002824  Converged
Root: 5:        -0.50260192        -0.00000047         0.00016335  
Root: 6:        -0.49507332        -0.00000199         0.00033792  

Iteration:    6   Subspace Size:   47
Root: 1:        -0.73162012        -0.00000000         0.00003081  Converged
Root: 2:        -0.60908160        -0.00000000         0.00006835  Converged
Root: 3:        -0.60901249        -0.00000000         0.00009042  Converged
Root: 4:        -0.55692192        -0.00000000         0.00002866  Converged
Root: 5:        -0.50260196        -0.00000004         0.00003421  Converged
Root: 6:        -0.49507343        -0.00000011         0.00008764  Converged

Davidson converged in 6 iterations
47 sigma vectors were formed

  Root   Mult.   Total Energy (a.u.)   Ex. Energy (a.u.)     Ex. Energy (eV)     Ex. Energy (nm)        Osc. (a.u.)  
-------------------------------------------------------------------------------------------------------------------
     1  singlet       -264.17225747
     2  singlet       -264.04971895          0.12253852          3.33444225        371.82896424          0.06437398
     3  singlet       -264.04964984          0.12260762          3.33632267        371.61939341          0.08014467
     4  singlet       -263.99755927          0.17469819          4.75377895        260.81191802          0.05185213
     5  singlet       -263.94323931          0.22901816          6.23190015        198.95091025          0.00096376
     6  singlet       -263.93571078          0.23654669          6.43676187        192.61893360          0.14788949

Singlet  1: Largest CI coefficients:
  22  & 22 : closed :   0.983599

Singlet  2: Largest CI coefficients:
  20  & 22 :  open  :   0.574055
  22  & 20 :  open  :   0.574055
  21  & 22 :  open  :   0.335196
  22  & 21 :  open  :   0.335196
  19  & 22 :  open  :   0.178823
  22  & 19 :  open  :   0.178823

Singlet  3: Largest CI coefficients:
  21  & 22 :  open  :  -0.550317
  22  & 21 :  open  :  -0.550317
  20  & 22 :  open  :   0.384607
  22  & 20 :  open  :   0.384607
  19  & 22 :  open  :  -0.161243
  22  & 19 :  open  :  -0.161243

Singlet  4: Largest CI coefficients:
  19  & 22 :  open  :  -0.531974
  22  & 19 :  open  :  -0.531974
  21  & 21 : closed :   0.350679
  18  & 22 :  open  :   0.250267
  22  & 18 :  open  :   0.250267
  21  & 22 :  open  :   0.207687
  22  & 21 :  open  :   0.207687
  18  & 21 :  open  :  -0.140318
  21  & 18 :  open  :  -0.140318
  19  & 19 : closed :  -0.125290

Singlet  5: Largest CI coefficients:
  20  & 21 :  open  :  -0.593735
  21  & 20 :  open  :  -0.593735
  21  & 21 : closed :   0.359285
  20  & 20 : closed :  -0.334066

Singlet  6: Largest CI coefficients:
  21  & 21 : closed :  -0.515393
  19  & 22 :  open  :  -0.291305
  22  & 19 :  open  :  -0.291305
  20  & 20 : closed :   0.270973
  16  & 22 :  open  :  -0.257720
  22  & 16 :  open  :  -0.257720
  20  & 21 :  open  :  -0.235291
  21  & 20 :  open  :  -0.235291
  18  & 22 :  open  :  -0.187194
  22  & 18 :  open  :  -0.187194
  19  & 21 :  open  :  -0.161168
  21  & 19 :  open  :  -0.161168
  18  & 21 :  open  :   0.122472
  21  & 18 :  open  :   0.122472
  18  & 19 :  open  :  -0.114447
  19  & 18 :  open  :  -0.114447

Singlet state dipole moments:

  Root       Dx         Dy         Dz         |D|  (Debye)
------------------------------------------------------------
     1    -2.1763     0.0549     0.4531     2.2236
     2    -0.9773    -0.5552     0.7801     1.3682
     3    -1.0816     0.6027     0.8813     1.5198
     4    -0.1839     0.0319     0.2007     0.2741
     5    -2.4248     0.0202     1.0312     2.6350
     6     0.2302     0.0139     0.6995     0.7366

Transition dipole moments between singlet states:

    Transition       Tx         Ty         Tz         |T| (a.u.)
------------------------------------------------------------------
     1 ->    2     0.2834    -0.8386    -0.0659     0.8877
     1 ->    3    -0.2497    -0.9575     0.0374     0.9902
     1 ->    4     0.6494    -0.0084     0.1529     0.6672
     1 ->    5    -0.0060     0.0790    -0.0055     0.0795
     1 ->    6     0.9568    -0.0004     0.1492     0.9684
     2 ->    3    -0.0414    -0.0272     0.1527     0.1605
     2 ->    4    -1.1583    -0.0114    -0.0999     1.1627
     2 ->    5    -0.4105     0.5645     0.0145     0.6981
     2 ->    6    -0.3832     0.1242    -0.0599     0.4073
     3 ->    4     0.9934    -0.0318     0.0973     0.9987
     3 ->    5    -0.5116    -0.5422    -0.0061     0.7455
     3 ->    6     0.3341     0.1550     0.0397     0.3705
     4 ->    5    -0.0121     0.5433     0.0141     0.5437
     4 ->    6     0.3051     0.0135     0.0782     0.3152
     5 ->    6     0.0238     0.1547     0.0068     0.1566

Magnetic transition dipole moments and rotational strengths:

 Transition      Lx         Ly         Lz       R(len)     R(vel) (a.u.)
------------------------------------------------------------------------
 1 ->    2    -0.0553     0.1447     0.3333     0.1589    -0.0128
 1 ->    3    -0.0663    -0.1520     0.3950    -0.1769     0.0154
 1 ->    4     0.0104     1.0219    -0.0006     0.0019    -0.0002
 1 ->    5     0.1836    -0.0242     0.0052     0.0030     0.0002
 1 ->    6     0.0003    -0.0397    -0.0069     0.0007    -0.0002

Electric transition quadrupole moments (Cartesian):

 Transition      Qxy        Qxz        Qyz        Qxx        Qyy        Qzz       norm (a.u.)
----------------------------------------------------------------------------------------------
 1 ->    2     0.0367    -0.1832    -0.0214    -0.4884    -0.2772     0.3696     0.6981
 1 ->    3     0.0521     0.1555    -0.0422     0.4570     0.2040    -0.3003     0.6077
 1 ->    4     0.0011     0.8376    -0.0068    -0.4920     0.4145     0.3358     1.1083
 1 ->    5     0.3891    -0.0139    -0.0647     0.0389    -0.0151    -0.0115     0.3971
 1 ->    6    -0.0122    -0.2394     0.0001     1.1642    -0.7260    -0.3564     1.4377


Building Xtilde...

Building Z-vector RHS...

 Generating 2nd functional diffs
Solving CPSCF equations
Using DIIS solver

 Iter         Residual      
------  --------------------
    1      0.965914667549
    2      1.281328279235
    3      0.204818592580
    4      0.026424517460
    5      0.003043733334
    6      0.001747403027
    7      0.000585719948
    8      0.000426079231
    9      0.000128125543
   10      0.000115617526
   11      0.000019631343

CPSCF converged

Building X...

 Generating 2nd functional diffs
 Generating 2nd functional diffs
Building Xtilde...

Building Z-vector RHS...

 Generating 2nd functional diffs
Solving CPSCF equations
Using DIIS solver

 Iter         Residual      
------  --------------------
    1      0.967864844775
    2      1.332831574497
    3      0.196722453392
    4      0.023743933999
    5      0.003385740600
    6      0.001605652662
    7      0.000578385566
    8      0.000227994369
    9      0.000062097740

CPSCF converged

Building X...

 Generating 2nd functional diffs
 Generating 2nd functional diffs
Building Xtilde...

Building Z-vector RHS...

 Generating 2nd functional diffs
Solving CPSCF equations
Using DIIS solver

 Iter         Residual      
------  --------------------
    1      0.545206365974
    2      0.637741429595
    3      0.083722366885
    4      0.005041874355
    5      0.003231999944
    6      0.000804112020
    7      0.000341725636
    8      0.000080551041

CPSCF converged

Building X...

 Generating 2nd functional diffs
 Generating 2nd functional diffs
Lower state energy:      -264.0497189461
Upper state energy:      -264.0496498418
Energy difference:          0.0000691043
 Energy calculation finished, energy:  0.000000000E+00

Converting Cartesians to HDLC

Converting Cartesians to HDLC

Converting Cartesians to HDLC
 in dlf_makehessian...
Updating Hessian with the BFGS update, No    20
Testing convergence  in cycle   21
    Energy  0.0000E+00 Target: 1.0000E-04 converged?  yes
  Max step  8.9668E-01 Target: 4.0000E-03 converged?   no
  RMS step  2.3227E-01 Target: 2.6667E-03 converged?   no
  Max grad  1.3188E-02 Target: 1.0000E-03 converged?   no
  RMS grad  5.2906E-03 Target: 6.6667E-04 converged?   no

Converting HDLC to Cartesians
DFTD Energy:    -0.0115977 hartree
Setting up the DFT grid...
| time to set the grid = 0.00 s
DFT grid points: 28748 (2874 points/atom)

                      *** Start SCF Iterations ***

 Iter     DIIS Error       Energy change      Electrons        XC Energy           Energy        Time(s)
----------------------------------------------------------------------------------------------------------
Initial temperature is 5000.000000
| Skip purify step
|    1     0.0593860723    -263.8227839708    41.9996420973   -19.1984133072    -263.8227839708     0.13  
|    2     0.1073083079      +7.3584028108    41.9998627604   -18.5663330076    -256.4643811600     0.13  
|    3     0.0368701624      -0.1700680222    41.9998192702   -18.6136001339    -256.6344491822     0.13  
|    4     0.0222584347      -0.0078041963    41.9998256976   -18.6437640162    -256.6422533785     0.12  
|    5     0.0087930516      -0.0072174797    41.9998229599   -18.6624237120    -256.6494708582     0.12  
|    6     0.0013477540      -0.0008177029    41.9998228836   -18.6671158838    -256.6502885611     0.12  
|    7     0.0004085445      -0.0000281179    41.9998231819   -18.6708117111    -256.6503166791     0.11  
|    8     0.0000790335      -0.0000024701    41.9998231679   -18.6704125583    -256.6503191492     0.11  
|    9     0.0000324309      -0.0000001879    41.9998231623   -18.6704850571    -256.6503193371     0.13  
|   10     0.0000064794      -0.0000000208    41.9998231577   -18.6704932684    -256.6503193579     0.10  
----------------------------------------------------------------------------------------------------------
FINAL ENERGY: -256.6503193579 a.u.
Fractional Occupation Entropy: 0.0000000000
Mermin Free Energy:            -256.6503193579
DISPERSION CONTRIBUTION TO ENERGY: -0.0115977412 a.u.
HOMO-LUMO GAP: 3.463 eV
CENTER OF MASS: {0.017908, 0.002606, -0.138236} ANGS
DIPOLE MOMENT: {0.669500, -0.000572, 1.793969} (|D| = 1.914826) DEBYE
Writing out molden info

Running Mulliken population analysis...


  Restricted hh-TDA Parameters
--------------------------------------------
Number of occupied orbitals:            22
Number of virtual orbitals:             70
Number of molecular orbitals:           92
Number of basis functions:              98
Multiplicity of target state:      singlet

 Generating 2nd functional diffs
Reference energy:             -263.4440979278
Number of electrons:            43.9998147366
XC energy:                     -19.8162723247

      Davidson Diagonalization Parameters
-----------------------------------------------
Number of roots to find:                    6
Number of guess vectors:                   18
Maximum subspace size:                     60
Number of vectors to save:                  6
Collapse vectors per root:                  2
Number of CSFs:                           253
Maximum Davidson iterations:              100
Residual convergence:                 1.0e-04
Orthogonality tolerance:              1.0e-12
Use incremental sigma vectors:             No

Davidson memory usage: 361.06 kB

Guess Vectors:
  22 & 22 : closed :    -0.895993
  22 & 21 :  open  :    -0.766384
  22 & 20 :  open  :    -0.756012
  22 & 19 :  open  :    -0.699000
  22 & 18 :  open  :    -0.666588
  21 & 21 : closed :    -0.636775
  21 & 20 :  open  :    -0.626403
  20 & 20 : closed :    -0.616031
  22 & 16 :  open  :    -0.573475
  22 & 17 :  open  :    -0.571172
  21 & 19 :  open  :    -0.569391
  20 & 19 :  open  :    -0.559019
  21 & 18 :  open  :    -0.536979
  22 & 14 :  open  :    -0.528830
  20 & 18 :  open  :    -0.526607
  22 & 15 :  open  :    -0.520032
  19 & 19 : closed :    -0.502007
  19 & 18 :  open  :    -0.469595

  Root           Eigenvalue       Energy Change        Residual
-------------------------------------------------------------------
Iteration:    0   Subspace Size:   18
Root: 1:        -0.72937959        -0.72937959         0.05093288  
Root: 2:        -0.59694421        -0.59694421         0.06743808  
Root: 3:        -0.59626986        -0.59626986         0.06687909  
Root: 4:        -0.54837674        -0.54837674         0.05650058  
Root: 5:        -0.48806972        -0.48806972         0.05848565  
Root: 6:        -0.48032766        -0.48032766         0.06121728  

Iteration:    1   Subspace Size:   24
Root: 1:        -0.73278354        -0.00340395         0.00775545  
Root: 2:        -0.60589649        -0.00895228         0.01392603  
Root: 3:        -0.60580621        -0.00953635         0.01619272  
Root: 4:        -0.55426024        -0.00588350         0.01501034  
Root: 5:        -0.49410691        -0.00603719         0.02635927  
Root: 6:        -0.48982775        -0.00950010         0.02542970  

Iteration:    2   Subspace Size:   30
Root: 1:        -0.73284620        -0.00006266         0.00117615  
Root: 2:        -0.60622699        -0.00033050         0.00241560  
Root: 3:        -0.60618672        -0.00038051         0.00321421  
Root: 4:        -0.55456768        -0.00030744         0.00417831  
Root: 5:        -0.49554431        -0.00143739         0.00834686  
Root: 6:        -0.49098178        -0.00115403         0.00854164  

Iteration:    3   Subspace Size:   36
Root: 1:        -0.73284689        -0.00000069         0.00022037  
Root: 2:        -0.60623308        -0.00000609         0.00047643  
Root: 3:        -0.60619750        -0.00001078         0.00054882  
Root: 4:        -0.55458743        -0.00001975         0.00087282  
Root: 5:        -0.49564385        -0.00009954         0.00229292  
Root: 6:        -0.49112358        -0.00014180         0.00390912  

Iteration:    4   Subspace Size:   42
Root: 1:        -0.73284691        -0.00000002         0.00003230  Converged
Root: 2:        -0.60623329        -0.00000021         0.00008854  Converged
Root: 3:        -0.60619780        -0.00000030         0.00009522  Converged
Root: 4:        -0.55458828        -0.00000084         0.00015873  
Root: 5:        -0.49565105        -0.00000720         0.00067984  
Root: 6:        -0.49114298        -0.00001939         0.00119277  

Iteration:    5   Subspace Size:   45
Root: 1:        -0.73284691        -0.00000000         0.00002990  Converged
Root: 2:        -0.60623329        -0.00000000         0.00008292  Converged
Root: 3:        -0.60619780        -0.00000000         0.00008451  Converged
Root: 4:        -0.55458830        -0.00000002         0.00002914  Converged
Root: 5:        -0.49565161        -0.00000055         0.00018417  
Root: 6:        -0.49114491        -0.00000193         0.00034279  

Iteration:    6   Subspace Size:   47
Root: 1:        -0.73284691        -0.00000000         0.00003045  Converged
Root: 2:        -0.60623329        -0.00000000         0.00008167  Converged
Root: 3:        -0.60619780        -0.00000000         0.00008248  Converged
Root: 4:        -0.55458830        -0.00000000         0.00002935  Converged
Root: 5:        -0.49565165        -0.00000005         0.00004103  Converged
Root: 6:        -0.49114502        -0.00000011         0.00009117  Converged

Davidson converged in 6 iterations
47 sigma vectors were formed

  Root   Mult.   Total Energy (a.u.)   Ex. Energy (a.u.)     Ex. Energy (eV)     Ex. Energy (nm)        Osc. (a.u.)  
-------------------------------------------------------------------------------------------------------------------
     1  singlet       -264.17694483
     2  singlet       -264.05033122          0.12661361          3.44533113        359.86155186          0.13457701
     3  singlet       -264.05029573          0.12664911          3.44629697        359.76069939          0.01644335
     4  singlet       -263.99868623          0.17825861          4.85066275        255.60264039          0.06071301
     5  singlet       -263.93974958          0.23719525          6.45441013        192.09225656          0.00071019
     6  singlet       -263.93524294          0.24170189          6.57704202        188.51061061          0.19890789

Singlet  1: Largest CI coefficients:
  22  & 22 : closed :   0.984288

Singlet  2: Largest CI coefficients:
  20  & 22 :  open  :  -0.683201
  22  & 20 :  open  :  -0.683201
  21  & 22 :  open  :   0.116708
  22  & 21 :  open  :   0.116708

Singlet  3: Largest CI coefficients:
  21  & 22 :  open  :   0.634628
  22  & 21 :  open  :   0.634628
  19  & 22 :  open  :   0.239077
  22  & 19 :  open  :   0.239077
  19  & 19 : closed :  -0.121684

Singlet  4: Largest CI coefficients:
  19  & 22 :  open  :   0.532058
  22  & 19 :  open  :   0.532058
  21  & 21 : closed :   0.310344
  18  & 22 :  open  :   0.263204
  22  & 18 :  open  :   0.263204
  21  & 22 :  open  :  -0.209005
  22  & 21 :  open  :  -0.209005
  18  & 21 :  open  :   0.132548
  21  & 18 :  open  :   0.132548
  19  & 19 : closed :  -0.123980
  20  & 21 :  open  :   0.111569
  21  & 20 :  open  :   0.111569

Singlet  5: Largest CI coefficients:
  20  & 21 :  open  :  -0.526246
  21  & 20 :  open  :  -0.526246
  21  & 21 : closed :   0.451654
  20  & 20 : closed :  -0.428387

Singlet  6: Largest CI coefficients:
  21  & 21 : closed :  -0.413911
  19  & 22 :  open  :   0.291201
  22  & 19 :  open  :   0.291201
  16  & 22 :  open  :   0.283585
  22  & 16 :  open  :   0.283585
  20  & 21 :  open  :  -0.282599
  21  & 20 :  open  :  -0.282599
  18  & 22 :  open  :  -0.256779
  22  & 18 :  open  :  -0.256779
  20  & 20 : closed :   0.245423
  18  & 21 :  open  :  -0.122651
  21  & 18 :  open  :  -0.122651
  19  & 21 :  open  :  -0.112883
  21  & 19 :  open  :  -0.112883

Singlet state dipole moments:

  Root       Dx         Dy         Dz         |D|  (Debye)
------------------------------------------------------------
     1    -2.0135     0.0340     0.4761     2.0693
     2    -1.0571    -0.1631     1.2431     1.6399
     3    -0.7528     0.2488     0.4941     0.9342
     4    -0.2348     0.0018     0.1811     0.2965
     5    -2.4800     0.0771     1.0658     2.7004
     6     0.2410     0.0060     0.7371     0.7755

Transition dipole moments between singlet states:

    Transition       Tx         Ty         Tz         |T| (a.u.)
------------------------------------------------------------------
     1 ->    2     0.0883    -1.2593    -0.0258     1.2627
     1 ->    3    -0.3455    -0.2598     0.0887     0.4413
     1 ->    4     0.6989    -0.0047     0.1499     0.7148
     1 ->    5    -0.0069     0.0666    -0.0036     0.0670
     1 ->    6     1.0994     0.0091     0.1599     1.1110
     2 ->    3    -0.0367     0.2381     0.0631     0.2490
     2 ->    4    -0.3226    -0.0257    -0.0230     0.3245
     2 ->    5    -0.6460     0.1288     0.0242     0.6592
     2 ->    6    -0.0742     0.2335    -0.0219     0.2460
     3 ->    4     1.5173    -0.0127     0.1340     1.5233
     3 ->    5    -0.1492    -0.7600    -0.0044     0.7746
     3 ->    6     0.3379     0.0469     0.0552     0.3456
     4 ->    5    -0.0150     0.5483     0.0084     0.5485
     4 ->    6     0.2867     0.0163     0.0925     0.3017
     5 ->    6     0.0068     0.1992     0.0049     0.1994

Magnetic transition dipole moments and rotational strengths:

 Transition      Lx         Ly         Lz       R(len)     R(vel) (a.u.)
------------------------------------------------------------------------
 1 ->    2    -0.0795     0.0191     0.4861     0.0436    -0.0023
 1 ->    3    -0.0121    -0.1806     0.1053    -0.0605     0.0050
 1 ->    4     0.0051     1.0419    -0.0125     0.0032    -0.0003
 1 ->    5     0.1925    -0.0183     0.0091     0.0026     0.0001
 1 ->    6     0.0070    -0.1692    -0.0191    -0.0031     0.0012

Electric transition quadrupole moments (Cartesian):

 Transition      Qxy        Qxz        Qyz        Qxx        Qyy        Qzz       norm (a.u.)
----------------------------------------------------------------------------------------------
 1 ->    2     0.0411    -0.0574    -0.0508    -0.1342    -0.1109     0.1235     0.2305
 1 ->    3     0.0332     0.2440    -0.0233     0.7126     0.3141    -0.4842     0.9498
 1 ->    4    -0.0077     0.8507    -0.0056    -0.4740     0.3801     0.3195     1.0932
 1 ->    5     0.4034    -0.0133    -0.0687     0.0135     0.0031    -0.0091     0.4098
 1 ->    6     0.0001    -0.4324     0.0041     1.3117    -0.8195    -0.4375     1.6645


Building Xtilde...

Building Z-vector RHS...

 Generating 2nd functional diffs
Solving CPSCF equations
Using DIIS solver

 Iter         Residual      
------  --------------------
    1      0.986643613764
    2      1.442861967434
    3      0.177512716962
    4      0.017249611738
    5      0.003593688115
    6      0.001989603612
    7      0.000509194168
    8      0.000413606390
    9      0.000140434995
   10      0.000055899213

CPSCF converged

Building X...

 Generating 2nd functional diffs
 Generating 2nd functional diffs
Building Xtilde...

Building Z-vector RHS...

 Generating 2nd functional diffs
Solving CPSCF equations
Using DIIS solver

 Iter         Residual      
------  --------------------
    1      1.110399333150
    2      1.280904034297
    3      0.202179245348
    4      0.033695979150
    5      0.002278877830
    6      0.001426048842
    7      0.000326648323
    8      0.000189432715
    9      0.000051469693

CPSCF converged

Building X...

 Generating 2nd functional diffs
 Generating 2nd functional diffs
Building Xtilde...

Building Z-vector RHS...

 Generating 2nd functional diffs
Solving CPSCF equations
Using DIIS solver

 Iter         Residual      
------  --------------------
    1      0.248916244750
    2      0.291605144121
    3      0.038146921490
    4      0.003607087237
    5      0.001879552590
    6      0.000780530996
    7      0.000278755952
    8      0.000208488706
    9      0.000079426515

CPSCF converged

Building X...

 Generating 2nd functional diffs
 Generating 2nd functional diffs
Lower state energy:      -264.0503312217
Upper state energy:      -264.0502957279
Energy difference:          0.0000354939
 Energy calculation finished, energy:  0.000000000E+00

Converting Cartesians to HDLC

Converting Cartesians to HDLC

Converting Cartesians to HDLC
 in dlf_makehessian...
Updating Hessian with the BFGS update, No    21
Testing convergence  in cycle   22
    Energy  0.0000E+00 Target: 1.0000E-04 converged?  yes
  Max step  1.8637E-01 Target: 4.0000E-03 converged?   no
  RMS step  4.6131E-02 Target: 2.6667E-03 converged?   no
  Max grad  3.2440E-02 Target: 1.0000E-03 converged?   no
  RMS grad  1.4179E-02 Target: 6.6667E-04 converged?   no

Converting HDLC to Cartesians
DFTD Energy:    -0.0115870 hartree
Setting up the DFT grid...
| time to set the grid = 0.00 s
DFT grid points: 28744 (2874 points/atom)

                      *** Start SCF Iterations ***

 Iter     DIIS Error       Energy change      Electrons        XC Energy           Energy        Time(s)
----------------------------------------------------------------------------------------------------------
Initial temperature is 5000.000000
| Skip purify step
|    1     0.0584006433    -263.8285037670    41.9986605277   -19.1955237112    -263.8285037670     0.13  
|    2     0.1083670540      +7.3514358920    41.9998593079   -18.5654519954    -256.4770678751     0.13  
|    3     0.0366827791      -0.1602623613    41.9998118159   -18.6121734587    -256.6373302364     0.13  
|    4     0.0215673451      -0.0071981332    41.9998183681   -18.6416138873    -256.6445283696     0.12  
|    5     0.0093167160      -0.0069500971    41.9998148268   -18.6600907024    -256.6514784667     0.12  
|    6     0.0014458276      -0.0008660196    41.9998142703   -18.6650816985    -256.6523444863     0.12  
|    7     0.0004193540      -0.0000310880    41.9998145870   -18.6688980025    -256.6523755743     0.11  
|    8     0.0000853467      -0.0000025091    41.9998145587   -18.6685275188    -256.6523780833     0.11  
|    9     0.0000315470      -0.0000001869    41.9998145517   -18.6686044158    -256.6523782703     0.13  
|   10     0.0000068454      -0.0000000200    41.9998145476   -18.6686124020    -256.6523782903     0.10  
----------------------------------------------------------------------------------------------------------
FINAL ENERGY: -256.6523782903 a.u.
Fractional Occupation Entropy: 0.0000000000
Mermin Free Energy:            -256.6523782903
DISPERSION CONTRIBUTION TO ENERGY: -0.0115869872 a.u.
HOMO-LUMO GAP: 3.581 eV
CENTER OF MASS: {0.016786, 0.002593, -0.137171} ANGS
DIPOLE MOMENT: {0.648897, -0.001439, 1.764895} (|D| = 1.880406) DEBYE
Writing out molden info

Running Mulliken population analysis...


  Restricted hh-TDA Parameters
--------------------------------------------
Number of occupied orbitals:            22
Number of virtual orbitals:             70
Number of molecular orbitals:           92
Number of basis functions:              98
Multiplicity of target state:      singlet

 Generating 2nd functional diffs
Reference energy:             -263.4467340695
Number of electrons:            43.9998057166
XC energy:                     -19.8142737344

      Davidson Diagonalization Parameters
-----------------------------------------------
Number of roots to find:                    6
Number of guess vectors:                   18
Maximum subspace size:                     60
Number of vectors to save:                  6
Collapse vectors per root:                  2
Number of CSFs:                           253
Maximum Davidson iterations:              100
Residual convergence:                 1.0e-04
Orthogonality tolerance:              1.0e-12
Use incremental sigma vectors:             No

Davidson memory usage: 361.06 kB

Guess Vectors:
  22 & 22 : closed :    -0.897334
  22 & 21 :  open  :    -0.758837
  22 & 20 :  open  :    -0.757572
  22 & 19 :  open  :    -0.700744
  22 & 18 :  open  :    -0.666318
  21 & 21 : closed :    -0.620339
  21 & 20 :  open  :    -0.619074
  20 & 20 : closed :    -0.617810
  22 & 17 :  open  :    -0.574387
  22 & 16 :  open  :    -0.573441
  21 & 19 :  open  :    -0.562247
  20 & 19 :  open  :    -0.560982
  21 & 18 :  open  :    -0.527820
  22 & 14 :  open  :    -0.527392
  20 & 18 :  open  :    -0.526556
  22 & 15 :  open  :    -0.521384
  19 & 19 : closed :    -0.504154
  19 & 18 :  open  :    -0.469728

  Root           Eigenvalue       Energy Change        Residual
-------------------------------------------------------------------
Iteration:    0   Subspace Size:   18
Root: 1:        -0.73143946        -0.73143946         0.05044898  
Root: 2:        -0.59462705        -0.59462705         0.06782626  
Root: 3:        -0.59391144        -0.59391144         0.06728613  
Root: 4:        -0.54635536        -0.54635536         0.05620059  
Root: 5:        -0.48111213        -0.48111213         0.05840511  
Root: 6:        -0.47695014        -0.47695014         0.06095810  

Iteration:    1   Subspace Size:   24
Root: 1:        -0.73475848        -0.00331902         0.00756413  
Root: 2:        -0.60369052        -0.00906347         0.01383516  
Root: 3:        -0.60360753        -0.00969609         0.01629741  
Root: 4:        -0.55212166        -0.00576630         0.01463477  
Root: 5:        -0.48711992        -0.00600780         0.02726481  
Root: 6:        -0.48682128        -0.00987113         0.02431211  

Iteration:    2   Subspace Size:   30
Root: 1:        -0.73481780        -0.00005932         0.00114576  
Root: 2:        -0.60401995        -0.00032943         0.00246224  
Root: 3:        -0.60399295        -0.00038543         0.00325856  
Root: 4:        -0.55241306        -0.00029140         0.00433690  
Root: 5:        -0.48867172        -0.00155180         0.00856534  
Root: 6:        -0.48782669        -0.00100542         0.00692660  

Iteration:    3   Subspace Size:   36
Root: 1:        -0.73481845        -0.00000065         0.00022087  
Root: 2:        -0.60402638        -0.00000643         0.00048114  
Root: 3:        -0.60400410        -0.00001115         0.00055850  
Root: 4:        -0.55243343        -0.00002036         0.00080189  
Root: 5:        -0.48877911        -0.00010739         0.00236744  
Root: 6:        -0.48791588        -0.00008919         0.00298632  

Iteration:    4   Subspace Size:   42
Root: 1:        -0.73481847        -0.00000002         0.00003196  Converged
Root: 2:        -0.60402659        -0.00000021         0.00009258  Converged
Root: 3:        -0.60400442        -0.00000031         0.00009740  Converged
Root: 4:        -0.55243409        -0.00000066         0.00016435  
Root: 5:        -0.48878670        -0.00000759         0.00069672  
Root: 6:        -0.48792730        -0.00001141         0.00084838  

Iteration:    5   Subspace Size:   45
Root: 1:        -0.73481847        -0.00000000         0.00003120  Converged
Root: 2:        -0.60402659        -0.00000000         0.00008399  Converged
Root: 3:        -0.60400442        -0.00000000         0.00008553  Converged
Root: 4:        -0.55243411        -0.00000002         0.00003153  Converged
Root: 5:        -0.48878730        -0.00000060         0.00019480  
Root: 6:        -0.48792837        -0.00000107         0.00028585  

Iteration:    6   Subspace Size:   47
Root: 1:        -0.73481847        -0.00000000         0.00003139  Converged
Root: 2:        -0.60402659        -0.00000000         0.00008312  Converged
Root: 3:        -0.60400442        -0.00000000         0.00008362  Converged
Root: 4:        -0.55243411        -0.00000000         0.00003181  Converged
Root: 5:        -0.48878736        -0.00000006         0.00004736  Converged
Root: 6:        -0.48792846        -0.00000009         0.00007869  Converged

Davidson converged in 6 iterations
47 sigma vectors were formed

  Root   Mult.   Total Energy (a.u.)   Ex. Energy (a.u.)     Ex. Energy (eV)     Ex. Energy (nm)        Osc. (a.u.)  
-------------------------------------------------------------------------------------------------------------------
     1  singlet       -264.18155254
     2  singlet       -264.05076066          0.13079188          3.55902744        348.36545318          0.12533808
     3  singlet       -264.05073849          0.13081405          3.55963084        348.30640060          0.03234292
     4  singlet       -263.99916818          0.18238436          4.96293006        249.82060862          0.06935666
     5  singlet       -263.93552143          0.24603111          6.69484608        185.19353420          0.00098267
     6  singlet       -263.93466253          0.24689001          6.71821793        184.54926879          0.25736695

Singlet  1: Largest CI coefficients:
  22  & 22 : closed :  -0.985013

Singlet  2: Largest CI coefficients:
  21  & 22 :  open  :  -0.625978
  22  & 21 :  open  :  -0.625978
  20  & 22 :  open  :   0.281418
  22  & 20 :  open  :   0.281418
  19  & 22 :  open  :  -0.100059
  22  & 19 :  open  :  -0.100059

Singlet  3: Largest CI coefficients:
  20  & 22 :  open  :  -0.605528
  22  & 20 :  open  :  -0.605528
  21  & 22 :  open  :  -0.226178
  22  & 21 :  open  :  -0.226178
  19  & 22 :  open  :  -0.225583
  22  & 19 :  open  :  -0.225583
  19  & 19 : closed :   0.121555

Singlet  4: Largest CI coefficients:
  19  & 22 :  open  :  -0.531663
  22  & 19 :  open  :  -0.531663
  18  & 22 :  open  :   0.272376
  22  & 18 :  open  :   0.272376
  20  & 21 :  open  :  -0.168860
  21  & 20 :  open  :  -0.168860
  21  & 21 : closed :  -0.168195
  21  & 22 :  open  :   0.164692
  22  & 21 :  open  :   0.164692
  20  & 22 :  open  :   0.159921
  22  & 20 :  open  :   0.159921
  20  & 20 : closed :  -0.148011
  19  & 19 : closed :   0.119754

Singlet  5: Largest CI coefficients:
  21  & 21 : closed :   0.689753
  20  & 20 : closed :  -0.674034

Singlet  6: Largest CI coefficients:
  20  & 21 :  open  :   0.392844
  21  & 20 :  open  :   0.392844
  18  & 22 :  open  :  -0.326024
  22  & 18 :  open  :  -0.326024
  16  & 22 :  open  :  -0.297859
  22  & 16 :  open  :  -0.297859
  19  & 22 :  open  :  -0.294355
  22  & 19 :  open  :  -0.294355

Singlet state dipole moments:

  Root       Dx         Dy         Dz         |D|  (Debye)
------------------------------------------------------------
     1    -1.8549     0.0371     0.4897     1.9188
     2    -0.9390     0.5746     1.1788     1.6129
     3    -0.5289    -0.4823     0.6085     0.9395
     4    -0.3801    -0.0020     0.1541     0.4102
     5    -2.4600     0.1439     1.0893     2.6943
     6     0.2275    -0.0499     0.7387     0.7746

Transition dipole moments between singlet states:

    Transition       Tx         Ty         Tz         |T| (a.u.)
------------------------------------------------------------------
     1 ->    2    -0.1120    -1.1931     0.0389     1.1989
     1 ->    3    -0.3100     0.5141     0.1021     0.6090
     1 ->    4     0.7417    -0.0067     0.1424     0.7553
     1 ->    5    -0.0577    -0.0510    -0.0074     0.0774
     1 ->    6     1.2381     0.0078     0.1750     1.2505
     2 ->    3     0.0699     0.1690    -0.1179     0.2176
     2 ->    4     0.6161    -0.0313     0.0545     0.6192
     2 ->    5     0.6063     0.3045    -0.0356     0.6794
     2 ->    6     0.1008     0.2632     0.0066     0.2820
     3 ->    4     1.4488     0.0075     0.1183     1.4536
     3 ->    5    -0.2587     0.6883     0.0202     0.7356
     3 ->    6     0.1658    -0.0800     0.0511     0.1910
     4 ->    5     0.0045    -0.5486    -0.0113     0.5488
     4 ->    6     0.2650    -0.0101     0.1039     0.2848
     5 ->    6    -0.0488    -0.2418     0.0043     0.2467

Magnetic transition dipole moments and rotational strengths:

 Transition      Lx         Ly         Lz       R(len)     R(vel) (a.u.)
------------------------------------------------------------------------
 1 ->    2    -0.0689    -0.0732     0.4386    -0.1121     0.0103
 1 ->    3     0.0357    -0.1237    -0.1897     0.0940    -0.0072
 1 ->    4     0.0017     1.0650    -0.0134     0.0078    -0.0016
 1 ->    5    -0.2057     0.0300    -0.0116    -0.0104     0.0056
 1 ->    6     0.0007    -0.2896    -0.0227     0.0054    -0.0027

Electric transition quadrupole moments (Cartesian):

 Transition      Qxy        Qxz        Qyz        Qxx        Qyy        Qzz       norm (a.u.)
----------------------------------------------------------------------------------------------
 1 ->    2     0.0345     0.0950    -0.0607     0.3192     0.0759    -0.1804     0.3925
 1 ->    3     0.0197     0.2484     0.0150     0.7032     0.3143    -0.4828     0.9427
 1 ->    4    -0.0091     0.8685    -0.0046    -0.4814     0.3513     0.3144     1.0993
 1 ->    5    -0.4227     0.0465     0.0757    -0.0661     0.0274     0.0350     0.4393
 1 ->    6    -0.0213    -0.6236     0.0101     1.3880    -0.8654    -0.5034     1.8216


Building Xtilde...

Building Z-vector RHS...

 Generating 2nd functional diffs
Solving CPSCF equations
Using DIIS solver

 Iter         Residual      
------  --------------------
    1      0.900960142776
    2      1.289455997993
    3      0.178127955314
    4      0.017837334597
    5      0.003582773567
    6      0.001709066028
    7      0.000627957383
    8      0.000196968510
    9      0.000045379744

CPSCF converged

Building X...

 Generating 2nd functional diffs
 Generating 2nd functional diffs
Building Xtilde...

Building Z-vector RHS...

 Generating 2nd functional diffs
Solving CPSCF equations
Using DIIS solver

 Iter         Residual      
------  --------------------
    1      1.006378142756
    2      1.153898822624
    3      0.189513753734
    4      0.033105785143
    5      0.002456850532
    6      0.001575703456
    7      0.000441258230
    8      0.000402835040
    9      0.000106136476
   10      0.000079509351

CPSCF converged

Building X...

 Generating 2nd functional diffs
 Generating 2nd functional diffs
Building Xtilde...

Building Z-vector RHS...

 Generating 2nd functional diffs
Solving CPSCF equations
Using DIIS solver

 Iter         Residual      
------  --------------------
    1      0.420912024377
    2      0.507221920874
    3      0.072015180397
    4      0.003870933617
    5      0.002426835738
    6      0.000665744355
    7      0.000266560014
    8      0.000134014237
    9      0.000048903209

CPSCF converged

Building X...

 Generating 2nd functional diffs
 Generating 2nd functional diffs
Lower state energy:      -264.0507606618
Upper state energy:      -264.0507384871
Energy difference:          0.0000221747
 Energy calculation finished, energy:  0.000000000E+00

Converting Cartesians to HDLC

Converting Cartesians to HDLC

Converting Cartesians to HDLC
 in dlf_makehessian...
Updating Hessian with the BFGS update, No    22
Testing convergence  in cycle   23
    Energy  0.0000E+00 Target: 1.0000E-04 converged?  yes
  Max step  5.6330E-01 Target: 4.0000E-03 converged?   no
  RMS step  1.4701E-01 Target: 2.6667E-03 converged?   no
  Max grad  2.9138E-02 Target: 1.0000E-03 converged?   no
  RMS grad  1.2935E-02 Target: 6.6667E-04 converged?   no

Converting HDLC to Cartesians
DFTD Energy:    -0.0115748 hartree
Setting up the DFT grid...
| time to set the grid = 0.00 s
DFT grid points: 28750 (2875 points/atom)

                      *** Start SCF Iterations ***

 Iter     DIIS Error       Energy change      Electrons        XC Energy           Energy        Time(s)
----------------------------------------------------------------------------------------------------------
Initial temperature is 5000.000000
| Skip purify step
|    1     0.0553250508    -263.8363528963    41.9997062561   -19.1934391157    -263.8363528963     0.13  
|    2     0.1018860158      +7.3473181095    41.9998517560   -18.5649315986    -256.4890347868     0.13  
|    3     0.0344095570      -0.1498795863    41.9998043962   -18.6111971057    -256.6389143730     0.13  
|    4     0.0212666449      -0.0066969854    41.9998116622   -18.6397566648    -256.6456113584     0.12  
|    5     0.0093492800      -0.0067562338    41.9998079309   -18.6580825403    -256.6523675922     0.12  
|    6     0.0015368130      -0.0009409688    41.9998072543   -18.6635068378    -256.6533085610     0.12  
|    7     0.0004412601      -0.0000366190    41.9998075687   -18.6675037935    -256.6533451800     0.11  
|    8     0.0000921985      -0.0000026361    41.9998075314   -18.6671774916    -256.6533478161     0.11  
|    9     0.0000324966      -0.0000002023    41.9998075228   -18.6672650273    -256.6533480184     0.13  
|   10     0.0000097972      -0.0000000197    41.9998075185   -18.6672728190    -256.6533480381     0.10  
----------------------------------------------------------------------------------------------------------
FINAL ENERGY: -256.6533480381 a.u.
Fractional Occupation Entropy: 0.0000000000
Mermin Free Energy:            -256.6533480381
DISPERSION CONTRIBUTION TO ENERGY: -0.0115747989 a.u.
HOMO-LUMO GAP: 3.644 eV
CENTER OF MASS: {0.016971, 0.002287, -0.136446} ANGS
DIPOLE MOMENT: {0.625825, -0.020519, 1.744311} (|D| = 1.853294) DEBYE
Writing out molden info

Running Mulliken population analysis...


  Restricted hh-TDA Parameters
--------------------------------------------
Number of occupied orbitals:            22
Number of virtual orbitals:             70
Number of molecular orbitals:           92
Number of basis functions:              98
Multiplicity of target state:      singlet

 Generating 2nd functional diffs
Reference energy:             -263.4480650362
Number of electrons:            43.9997983530
XC energy:                     -19.8128504846

      Davidson Diagonalization Parameters
-----------------------------------------------
Number of roots to find:                    6
Number of guess vectors:                   18
Maximum subspace size:                     60
Number of vectors to save:                  6
Collapse vectors per root:                  2
Number of CSFs:                           253
Maximum Davidson iterations:              100
Residual convergence:                 1.0e-04
Orthogonality tolerance:              1.0e-12
Use incremental sigma vectors:             No

Davidson memory usage: 361.06 kB

Guess Vectors:
  22 & 22 : closed :    -0.898559
  22 & 20 :  open  :    -0.759284
  22 & 21 :  open  :    -0.753851
  22 & 19 :  open  :    -0.702205
  22 & 18 :  open  :    -0.666180
  20 & 20 : closed :    -0.620008
  21 & 20 :  open  :    -0.614575
  21 & 21 : closed :    -0.609142
  22 & 17 :  open  :    -0.576873
  22 & 16 :  open  :    -0.573588
  20 & 19 :  open  :    -0.562930
  21 & 19 :  open  :    -0.557497
  20 & 18 :  open  :    -0.526905
  22 & 15 :  open  :    -0.522353
  21 & 18 :  open  :    -0.521472
  19 & 19 : closed :    -0.505852
  22 & 14 :  open  :    -0.492895
  19 & 18 :  open  :    -0.469826

  Root           Eigenvalue       Energy Change        Residual
-------------------------------------------------------------------
Iteration:    0   Subspace Size:   18
Root: 1:        -0.73309410        -0.73309410         0.05010292  
Root: 2:        -0.59354932        -0.59354932         0.06791212  
Root: 3:        -0.59277361        -0.59277361         0.06752157  
Root: 4:        -0.54533548        -0.54533548         0.05573737  
Root: 5:        -0.47630867        -0.47630867         0.05908331  
Root: 6:        -0.47527201        -0.47527201         0.06109533  

Iteration:    1   Subspace Size:   24
Root: 1:        -0.73635843        -0.00326433         0.00718365  
Root: 2:        -0.60264965        -0.00910034         0.01357748  
Root: 3:        -0.60255176        -0.00977815         0.01655194  
Root: 4:        -0.55084694        -0.00551146         0.01508181  
Root: 5:        -0.48510759        -0.00879892         0.02524025  
Root: 6:        -0.48215647        -0.00688446         0.03329815  

Iteration:    2   Subspace Size:   30
Root: 1:        -0.73640921        -0.00005078         0.00116138  
Root: 2:        -0.60297051        -0.00032086         0.00266031  
Root: 3:        -0.60295199        -0.00040023         0.00317229  
Root: 4:        -0.55115855        -0.00031162         0.00421501  
Root: 5:        -0.48612552        -0.00101794         0.01200033  
Root: 6:        -0.48438879        -0.00223233         0.01134720  

Iteration:    3   Subspace Size:   36
Root: 1:        -0.73640990        -0.00000069         0.00019545  
Root: 2:        -0.60297897        -0.00000846         0.00050510  
Root: 3:        -0.60296295        -0.00001095         0.00047243  
Root: 4:        -0.55117792        -0.00001936         0.00092916  
Root: 5:        -0.48636950        -0.00024398         0.00413462  
Root: 6:        -0.48458421        -0.00019542         0.00425393  

Iteration:    4   Subspace Size:   42
Root: 1:        -0.73640991        -0.00000001         0.00002771  Converged
Root: 2:        -0.60297923        -0.00000025         0.00009094  Converged
Root: 3:        -0.60296319        -0.00000024         0.00008719  Converged
Root: 4:        -0.55117881        -0.00000089         0.00019522  
Root: 5:        -0.48639980        -0.00003030         0.00147395  
Root: 6:        -0.48460771        -0.00002350         0.00121741  

Iteration:    5   Subspace Size:   45
Root: 1:        -0.73640991        -0.00000000         0.00002505  Converged
Root: 2:        -0.60297923        -0.00000000         0.00008993  Converged
Root: 3:        -0.60296319        -0.00000000         0.00008617  Converged
Root: 4:        -0.55117884        -0.00000003         0.00003802  Converged
Root: 5:        -0.48640342        -0.00000362         0.00041295  
Root: 6:        -0.48460953        -0.00000182         0.00035112  

Iteration:    6   Subspace Size:   47
Root: 1:        -0.73640991        -0.00000000         0.00002486  Converged
Root: 2:        -0.60297923        -0.00000000         0.00008886  Converged
Root: 3:        -0.60296319        -0.00000000         0.00008445  Converged
Root: 4:        -0.55117884        -0.00000000         0.00002816  Converged
Root: 5:        -0.48640362        -0.00000021         0.00014045  
Root: 6:        -0.48460969        -0.00000016         0.00007830  Converged

Iteration:    7   Subspace Size:   48
Root: 1:        -0.73640991        -0.00000000         0.00002492  Converged
Root: 2:        -0.60297923        -0.00000000         0.00008875  Converged
Root: 3:        -0.60296319        -0.00000000         0.00008078  Converged
Root: 4:        -0.55117884        -0.00000000         0.00002766  Converged
Root: 5:        -0.48640364        -0.00000001         0.00003531  Converged
Root: 6:        -0.48460970        -0.00000000         0.00007126  Converged

Davidson converged in 7 iterations
48 sigma vectors were formed

  Root   Mult.   Total Energy (a.u.)   Ex. Energy (a.u.)     Ex. Energy (eV)     Ex. Energy (nm)        Osc. (a.u.)  
-------------------------------------------------------------------------------------------------------------------
     1  singlet       -264.18447495
     2  singlet       -264.05104426          0.13343069          3.63083308        341.47595915          0.09989952
     3  singlet       -264.05102823          0.13344672          3.63126945        341.43492324          0.06175917
     4  singlet       -263.99924388          0.18523107          5.04039308        245.98125309          0.07563791
     5  singlet       -263.93446867          0.25000628          6.80301577        182.24890972          0.29454510
     6  singlet       -263.93267473          0.25180022          6.85183142        180.95048324          0.00201910

Singlet  1: Largest CI coefficients:
  22  & 22 : closed :  -0.985518

Singlet  2: Largest CI coefficients:
  21  & 22 :  open  :  -0.659037
  22  & 21 :  open  :  -0.659037
  19  & 22 :  open  :  -0.151496
  22  & 19 :  open  :  -0.151496
  20  & 22 :  open  :  -0.142201
  22  & 20 :  open  :  -0.142201

Singlet  3: Largest CI coefficients:
  20  & 22 :  open  :  -0.629354
  22  & 20 :  open  :  -0.629354
  19  & 22 :  open  :  -0.196089
  22  & 19 :  open  :  -0.196089
  21  & 22 :  open  :   0.193941
  22  & 21 :  open  :   0.193941
  19  & 19 : closed :   0.110274

Singlet  4: Largest CI coefficients:
  19  & 22 :  open  :   0.531964
  22  & 19 :  open  :   0.531964
  18  & 22 :  open  :  -0.276913
  22  & 18 :  open  :  -0.276913
  20  & 20 : closed :   0.261592
  20  & 22 :  open  :  -0.215394
  22  & 20 :  open  :  -0.215394
  18  & 20 :  open  :  -0.122425
  20  & 18 :  open  :  -0.122425
  20  & 21 :  open  :   0.118104
  21  & 20 :  open  :   0.118104
  19  & 19 : closed :  -0.115624

Singlet  5: Largest CI coefficients:
  18  & 22 :  open  :  -0.368431
  22  & 18 :  open  :  -0.368431
  20  & 20 : closed :   0.323706
  16  & 22 :  open  :  -0.299068
  22  & 16 :  open  :  -0.299068
  19  & 22 :  open  :  -0.296247
  22  & 19 :  open  :  -0.296247
  21  & 21 : closed :  -0.267545
  20  & 21 :  open  :   0.216201
  21  & 20 :  open  :   0.216201
  18  & 20 :  open  :  -0.108983
  20  & 18 :  open  :  -0.108983

Singlet  6: Largest CI coefficients:
  20  & 21 :  open  :  -0.499340
  21  & 20 :  open  :  -0.499340
  21  & 21 : closed :  -0.474048
  20  & 20 : closed :   0.446666
  17  & 22 :  open  :  -0.110930
  22  & 17 :  open  :  -0.110930

Singlet state dipole moments:

  Root       Dx         Dy         Dz         |D|  (Debye)
------------------------------------------------------------
     1    -1.7599     0.0581     0.5012     1.8308
     2    -0.7426     0.7254     1.0277     1.4608
     3    -0.4890    -0.6468     0.7927     1.1340
     4    -0.5101     0.0095     0.1370     0.5283
     5     0.1823     0.1261     0.7261     0.7591
     6    -2.4154    -0.0456     1.1068     2.6573

Transition dipole moments between singlet states:

    Transition       Tx         Ty         Tz         |T| (a.u.)
------------------------------------------------------------------
     1 ->    2    -0.1693    -1.0439     0.0685     1.0597
     1 ->    3    -0.2556     0.7869     0.0982     0.8332
     1 ->    4    -0.7707     0.0109    -0.1354     0.7826
     1 ->    5     1.3167     0.0102     0.1825     1.3294
     1 ->    6    -0.1020     0.0379    -0.0140     0.1097
     2 ->    3     0.1232     0.0656    -0.1576     0.2106
     2 ->    4    -0.9482     0.0324    -0.0767     0.9518
     2 ->    5     0.0117     0.1898     0.0178     0.1910
     2 ->    6    -0.5306    -0.4775     0.0386     0.7149
     3 ->    4    -1.2716    -0.0163    -0.0964     1.2754
     3 ->    5     0.1115    -0.2236     0.0414     0.2533
     3 ->    6     0.3716    -0.5625    -0.0416     0.6754
     4 ->    5    -0.2492    -0.0620    -0.1108     0.2797
     4 ->    6     0.0422    -0.5426     0.0024     0.5443
     5 ->    6    -0.0888     0.2672     0.0136     0.2819

Magnetic transition dipole moments and rotational strengths:

 Transition      Lx         Ly         Lz       R(len)     R(vel) (a.u.)
------------------------------------------------------------------------
 1 ->    2    -0.0581    -0.0852     0.3671    -0.1239     0.0104
 1 ->    3     0.0481    -0.0794    -0.2847     0.1027    -0.0064
 1 ->    4     0.0001    -1.0785     0.0094     0.0130    -0.0033
 1 ->    5     0.0287    -0.3636    -0.0168    -0.0310     0.0133
 1 ->    6     0.2144     0.0106     0.0161     0.0217    -0.0088

Electric transition quadrupole moments (Cartesian):

 Transition      Qxy        Qxz        Qyz        Qxx        Qyy        Qzz       norm (a.u.)
----------------------------------------------------------------------------------------------
 1 ->    2     0.0276     0.1551    -0.0581     0.5013     0.1410    -0.2958     0.6220
 1 ->    3     0.0264     0.2295     0.0358     0.6293     0.2852    -0.4380     0.8508
 1 ->    4     0.0046    -0.8780     0.0046     0.4873    -0.3325    -0.3098     1.1022
 1 ->    5     0.0323    -0.7483     0.0016     1.3912    -0.8628    -0.5358     1.8783
 1 ->    6     0.4395     0.0373    -0.0836    -0.1154     0.0876     0.0282     0.4726


Building Xtilde...

Building Z-vector RHS...

 Generating 2nd functional diffs
Solving CPSCF equations
Using DIIS solver

 Iter         Residual      
------  --------------------
    1      0.835320494297
    2      1.118667203825
    3      0.189078492064
    4      0.022671183499
    5      0.003339570125
    6      0.001499462189
    7      0.000544177267
    8      0.000147917826
    9      0.000036740490

CPSCF converged

Building X...

 Generating 2nd functional diffs
 Generating 2nd functional diffs
Building Xtilde...

Building Z-vector RHS...

 Generating 2nd functional diffs
Solving CPSCF equations
Using DIIS solver

 Iter         Residual      
------  --------------------
    1      0.882314416755
    2      1.050695977787
    3      0.193512373115
    4      0.029731359008
    5      0.002766298831
    6      0.001604551681
    7      0.000514077456
    8      0.000393037657
    9      0.000103718437
   10      0.000085049192

CPSCF converged

Building X...

 Generating 2nd functional diffs
 Generating 2nd functional diffs
Building Xtilde...

Building Z-vector RHS...

 Generating 2nd functional diffs
Solving CPSCF equations
Using DIIS solver

 Iter         Residual      
------  --------------------
    1      0.562045229621
    2      0.688153651124
    3      0.100746475844
    4      0.004423369318
    5      0.002857874740
    6      0.000750514632
    7      0.000315796777
    8      0.000080023108

CPSCF converged

Building X...

 Generating 2nd functional diffs
 Generating 2nd functional diffs
Lower state energy:      -264.0510442645
Upper state energy:      -264.0510282279
Energy difference:          0.0000160366
 Energy calculation finished, energy:  0.000000000E+00

Converting Cartesians to HDLC

Converting Cartesians to HDLC

Converting Cartesians to HDLC
 in dlf_makehessian...
Updating Hessian with the BFGS update, No    23
Testing convergence  in cycle   24
    Energy  0.0000E+00 Target: 1.0000E-04 converged?  yes
  Max step  9.9090E-01 Target: 4.0000E-03 converged?   no
  RMS step  1.9643E-01 Target: 2.6667E-03 converged?   no
  Max grad  1.2284E-02 Target: 1.0000E-03 converged?   no
  RMS grad  5.2942E-03 Target: 6.6667E-04 converged?   no

Converting HDLC to Cartesians
DFTD Energy:    -0.0115645 hartree
Setting up the DFT grid...
| time to set the grid = 0.00 s
DFT grid points: 28753 (2875 points/atom)

                      *** Start SCF Iterations ***

 Iter     DIIS Error       Energy change      Electrons        XC Energy           Energy        Time(s)
----------------------------------------------------------------------------------------------------------
Initial temperature is 5000.000000
| Skip purify step
|    1     0.0533726834    -263.8429128038    42.0018434448   -19.1930626966    -263.8429128038     0.13  
|    2     0.0978661281      +7.3463848959    41.9998408543   -18.5650755564    -256.4965279079     0.13  
|    3     0.0340065769      -0.1428519380    41.9997952022   -18.6112161498    -256.6393798459     0.13  
|    4     0.0212207025      -0.0064037266    41.9998032460   -18.6391950635    -256.6457835725     0.12  
|    5     0.0093918395      -0.0066499154    41.9997996684   -18.6574407731    -256.6524334880     0.12  
|    6     0.0015931102      -0.0009952812    41.9997990983   -18.6631728417    -256.6534287692     0.12  
|    7     0.0004634113      -0.0000416896    41.9997994149   -18.6673120242    -256.6534704588     0.11  
|    8     0.0000993470      -0.0000027725    41.9997993745   -18.6670214447    -256.6534732313     0.11  
|    9     0.0000367656      -0.0000002224    41.9997993647   -18.6671172979    -256.6534734537     0.13  
|   10     0.0000125365      -0.0000000204    41.9997993601   -18.6671252971    -256.6534734741     0.11  
|   11     0.0000031826      -0.0000000024    41.9997993573   -18.6671343824    -256.6534734765     0.10  
----------------------------------------------------------------------------------------------------------
FINAL ENERGY: -256.6534734765 a.u.
Fractional Occupation Entropy: 0.0000000000
Mermin Free Energy:            -256.6534734765
DISPERSION CONTRIBUTION TO ENERGY: -0.0115645221 a.u.
HOMO-LUMO GAP: 3.664 eV
CENTER OF MASS: {0.018067, 0.001958, -0.136718} ANGS
DIPOLE MOMENT: {0.603173, -0.045824, 1.741364} (|D| = 1.843438) DEBYE
Writing out molden info

Running Mulliken population analysis...


  Restricted hh-TDA Parameters
--------------------------------------------
Number of occupied orbitals:            22
Number of virtual orbitals:             70
Number of molecular orbitals:           92
Number of basis functions:              98
Multiplicity of target state:      singlet

 Generating 2nd functional diffs
Reference energy:             -263.4482825166
Number of electrons:            43.9997898028
XC energy:                     -19.8127035432

      Davidson Diagonalization Parameters
-----------------------------------------------
Number of roots to find:                    6
Number of guess vectors:                   18
Maximum subspace size:                     60
Number of vectors to save:                  6
Collapse vectors per root:                  2
Number of CSFs:                           253
Maximum Davidson iterations:              100
Residual convergence:                 1.0e-04
Orthogonality tolerance:              1.0e-12
Use incremental sigma vectors:             No

Davidson memory usage: 361.06 kB

Guess Vectors:
  22 & 22 : closed :    -0.899468
  22 & 20 :  open  :    -0.759031
  22 & 21 :  open  :    -0.753549
  22 & 19 :  open  :    -0.703302
  22 & 18 :  open  :    -0.666221
  20 & 20 : closed :    -0.618594
  21 & 20 :  open  :    -0.613113
  21 & 21 : closed :    -0.607631
  22 & 17 :  open  :    -0.578399
  22 & 16 :  open  :    -0.573790
  20 & 19 :  open  :    -0.562866
  21 & 19 :  open  :    -0.557384
  20 & 18 :  open  :    -0.525784
  22 & 13 :  open  :    -0.524934
  22 & 15 :  open  :    -0.522845
  21 & 18 :  open  :    -0.520302
  19 & 19 : closed :    -0.507137
  19 & 18 :  open  :    -0.470055

  Root           Eigenvalue       Energy Change        Residual
-------------------------------------------------------------------
Iteration:    0   Subspace Size:   18
Root: 1:        -0.73414880        -0.73414880         0.05008659  
Root: 2:        -0.59351821        -0.59351821         0.06805284  
Root: 3:        -0.59271701        -0.59271701         0.06763106  
Root: 4:        -0.54502346        -0.54502346         0.05590901  
Root: 5:        -0.47592669        -0.47592669         0.05890164  
Root: 6:        -0.47470600        -0.47470600         0.06082343  

Iteration:    1   Subspace Size:   24
Root: 1:        -0.73739816        -0.00324936         0.00739791  
Root: 2:        -0.60263207        -0.00911386         0.01357367  
Root: 3:        -0.60254969        -0.00983267         0.01632437  
Root: 4:        -0.55066304        -0.00563958         0.01434824  
Root: 5:        -0.48513123        -0.00920453         0.02436592  
Root: 6:        -0.48137312        -0.00666711         0.02817813  

Iteration:    2   Subspace Size:   30
Root: 1:        -0.73745479        -0.00005663         0.00110258  
Root: 2:        -0.60294775        -0.00031568         0.00277655  
Root: 3:        -0.60293867        -0.00038899         0.00295693  
Root: 4:        -0.55094465        -0.00028161         0.00431500  
Root: 5:        -0.48610505        -0.00097382         0.00708365  
Root: 6:        -0.48311503        -0.00174191         0.00951221  

Iteration:    3   Subspace Size:   36
Root: 1:        -0.73745541        -0.00000062         0.00020458  
Root: 2:        -0.60295732        -0.00000957         0.00054117  
Root: 3:        -0.60294684        -0.00000816         0.00047742  
Root: 4:        -0.55096439        -0.00001974         0.00078872  
Root: 5:        -0.48618903        -0.00008398         0.00250899  
Root: 6:        -0.48325073        -0.00013571         0.00284969  

Iteration:    4   Subspace Size:   42
Root: 1:        -0.73745542        -0.00000002         0.00003082  Converged
Root: 2:        -0.60295764        -0.00000032         0.00010016  
Root: 3:        -0.60294704        -0.00000021         0.00008887  Converged
Root: 4:        -0.55096499        -0.00000060         0.00015776  
Root: 5:        -0.48619748        -0.00000845         0.00079365  
Root: 6:        -0.48326177        -0.00001104         0.00085838  

Iteration:    5   Subspace Size:   46
Root: 1:        -0.73745542        -0.00000000         0.00002854  Converged
Root: 2:        -0.60295764        -0.00000001         0.00001750  Converged
Root: 3:        -0.60294704        -0.00000000         0.00008350  Converged
Root: 4:        -0.55096501        -0.00000002         0.00002984  Converged
Root: 5:        -0.48619847        -0.00000099         0.00026278  
Root: 6:        -0.48326269        -0.00000092         0.00024386  

Iteration:    6   Subspace Size:   48
Root: 1:        -0.73745542        -0.00000000         0.00002850  Converged
Root: 2:        -0.60295764        -0.00000000         0.00001754  Converged
Root: 3:        -0.60294704        -0.00000000         0.00008358  Converged
Root: 4:        -0.55096501        -0.00000000         0.00002649  Converged
Root: 5:        -0.48619854        -0.00000007         0.00007710  Converged
Root: 6:        -0.48326278        -0.00000008         0.00005576  Converged

Davidson converged in 6 iterations
48 sigma vectors were formed

  Root   Mult.   Total Energy (a.u.)   Ex. Energy (a.u.)     Ex. Energy (eV)     Ex. Energy (nm)        Osc. (a.u.)  
-------------------------------------------------------------------------------------------------------------------
     1  singlet       -264.18573794
     2  singlet       -264.05124016          0.13449778          3.65987016        338.76671898          0.07345000
     3  singlet       -264.05122956          0.13450838          3.66015863        338.74002002          0.08943434
     4  singlet       -263.99924753          0.18649041          5.07466144        244.32018227          0.07927107
     5  singlet       -263.93448106          0.25125688          6.83704648        181.34178404          0.30802313
     6  singlet       -263.93154529          0.25419265          6.91693272        179.24740011          0.00240563

Singlet  1: Largest CI coefficients:
  22  & 22 : closed :  -0.985771

Singlet  2: Largest CI coefficients:
  21  & 22 :  open  :   0.593489
  22  & 21 :  open  :   0.593489
  20  & 22 :  open  :   0.295184
  22  & 20 :  open  :   0.295184
  19  & 22 :  open  :   0.186425
  22  & 19 :  open  :   0.186425
  19  & 19 : closed :  -0.104699

Singlet  3: Largest CI coefficients:
  20  & 22 :  open  :   0.571231
  22  & 20 :  open  :   0.571231
  21  & 22 :  open  :  -0.350389
  22  & 21 :  open  :  -0.350389
  19  & 22 :  open  :   0.162446
  22  & 19 :  open  :   0.162446

Singlet  4: Largest CI coefficients:
  19  & 22 :  open  :   0.533158
  22  & 19 :  open  :   0.533158
  18  & 22 :  open  :   0.277639
  22  & 18 :  open  :   0.277639
  20  & 20 : closed :   0.267266
  20  & 22 :  open  :  -0.221055
  22  & 20 :  open  :  -0.221055
  18  & 20 :  open  :   0.123794
  20  & 18 :  open  :   0.123794
  19  & 19 : closed :  -0.113538
  20  & 21 :  open  :   0.103017
  21  & 20 :  open  :   0.103017

Singlet  5: Largest CI coefficients:
  18  & 22 :  open  :   0.385573
  22  & 18 :  open  :   0.385573
  20  & 20 : closed :   0.332089
  19  & 22 :  open  :  -0.296765
  22  & 19 :  open  :  -0.296765
  16  & 22 :  open  :  -0.296277
  22  & 16 :  open  :  -0.296277
  21  & 21 : closed :  -0.290458
  20  & 21 :  open  :   0.168267
  21  & 20 :  open  :   0.168267
  18  & 20 :  open  :   0.109517
  20  & 18 :  open  :   0.109517

Singlet  6: Largest CI coefficients:
  20  & 21 :  open  :  -0.549511
  21  & 20 :  open  :  -0.549511
  21  & 21 : closed :  -0.413728
  20  & 20 : closed :   0.377965
  17  & 22 :  open  :  -0.118119
  22  & 17 :  open  :  -0.118119

Singlet state dipole moments:

  Root       Dx         Dy         Dz         |D|  (Debye)
------------------------------------------------------------
     1    -1.7287     0.0839     0.5146     1.8056
     2    -0.5813     0.7455     0.8810     1.2922
     3    -0.5656    -0.6871     0.9642     1.3121
     4    -0.5772     0.0249     0.1336     0.5930
     5     0.1519     0.1503     0.7193     0.7504
     6    -2.4062    -0.0821     1.1236     2.6568

Transition dipole moments between singlet states:

    Transition       Tx         Ty         Tz         |T| (a.u.)
------------------------------------------------------------------
     1 ->    2     0.2045     0.8772    -0.0885     0.9051
     1 ->    3     0.2092    -0.9727    -0.0861     0.9987
     1 ->    4    -0.7875     0.0141    -0.1315     0.7985
     1 ->    5     1.3438     0.0073     0.1816     1.3561
     1 ->    6    -0.1133     0.0332    -0.0159     0.1191
     2 ->    3     0.1428    -0.0304    -0.1651     0.2204
     2 ->    4     1.1747    -0.0308     0.0891     1.1785
     2 ->    5     0.0020    -0.1435    -0.0227     0.1454
     2 ->    6     0.4479     0.5757    -0.0347     0.7303
     3 ->    4     1.0724     0.0217     0.0748     1.0752
     3 ->    5    -0.0859     0.2600    -0.0374     0.2764
     3 ->    6    -0.4556     0.4507     0.0534     0.6431
     4 ->    5    -0.2435    -0.0705    -0.1130     0.2775
     4 ->    6     0.0509    -0.5397     0.0027     0.5421
     5 ->    6    -0.0969     0.2725     0.0169     0.2897

Magnetic transition dipole moments and rotational strengths:

 Transition      Lx         Ly         Lz       R(len)     R(vel) (a.u.)
------------------------------------------------------------------------
 1 ->    2     0.0486     0.0913    -0.2987    -0.1164     0.0091
 1 ->    3    -0.0547     0.0520     0.3476     0.0920    -0.0044
 1 ->    4     0.0009    -1.0818     0.0053     0.0166    -0.0043
 1 ->    5     0.0307    -0.3935    -0.0104    -0.0365     0.0157
 1 ->    6     0.2194     0.0111     0.0163     0.0247    -0.0101

Electric transition quadrupole moments (Cartesian):

 Transition      Qxy        Qxz        Qyz        Qxx        Qyy        Qzz       norm (a.u.)
----------------------------------------------------------------------------------------------
 1 ->    2    -0.0311    -0.1984     0.0508    -0.6308    -0.1907     0.3815     0.7891
 1 ->    3    -0.0325    -0.1998    -0.0525    -0.5316    -0.2539     0.3844     0.7339
 1 ->    4    -0.0018    -0.8774     0.0053     0.4817    -0.3227    -0.3022     1.0943
 1 ->    5     0.0389    -0.8032     0.0018     1.3815    -0.8563    -0.5437     1.8932
 1 ->    6     0.4479     0.0429    -0.0880    -0.1199     0.0915     0.0299     0.4836


Building Xtilde...

Building Z-vector RHS...

 Generating 2nd functional diffs
Solving CPSCF equations
Using DIIS solver

 Iter         Residual      
------  --------------------
    1      0.851506518226
    2      1.048037899175
    3      0.196358861936
    4      0.027571146267
    5      0.002828475423
    6      0.001368755377
    7      0.000442020885
    8      0.000109011585
    9      0.000039514537

CPSCF converged

Building X...

 Generating 2nd functional diffs
 Generating 2nd functional diffs
Building Xtilde...

Building Z-vector RHS...

 Generating 2nd functional diffs
Solving CPSCF equations
Using DIIS solver

 Iter         Residual      
------  --------------------
    1      0.811166747930
    2      1.032096776352
    3      0.192050588449
    4      0.025416871885
    5      0.003212856188
    6      0.001712286726
    7      0.000607060667
    8      0.000388398764
    9      0.000110942047
   10      0.000084403402

CPSCF converged

Building X...

 Generating 2nd functional diffs
 Generating 2nd functional diffs
Building Xtilde...

Building Z-vector RHS...

 Generating 2nd functional diffs
Solving CPSCF equations
Using DIIS solver

 Iter         Residual      
------  --------------------
    1      0.588973987457
    2      0.725376756797
    3      0.107497376650
    4      0.004522472029
    5      0.002914796841
    6      0.000779651204
    7      0.000330032248
    8      0.000073932086

CPSCF converged

Building X...

 Generating 2nd functional diffs
 Generating 2nd functional diffs
Lower state energy:      -264.0512401609
Upper state energy:      -264.0512295600
Energy difference:          0.0000106009
 Energy calculation finished, energy:  0.000000000E+00

Converting Cartesians to HDLC

Converting Cartesians to HDLC

Converting Cartesians to HDLC
 in dlf_makehessian...
Updating Hessian with the BFGS update, No    24
Testing convergence  in cycle   25
    Energy  0.0000E+00 Target: 1.0000E-04 converged?  yes
  Max step  1.9019E-01 Target: 4.0000E-03 converged?   no
  RMS step  5.3020E-02 Target: 2.6667E-03 converged?   no
  Max grad  1.0516E-02 Target: 1.0000E-03 converged?   no
  RMS grad  4.3026E-03 Target: 6.6667E-04 converged?   no

Converting HDLC to Cartesians
DFTD Energy:    -0.0115562 hartree
Setting up the DFT grid...
| time to set the grid = 0.00 s
DFT grid points: 28754 (2875 points/atom)

                      *** Start SCF Iterations ***

 Iter     DIIS Error       Energy change      Electrons        XC Energy           Energy        Time(s)
----------------------------------------------------------------------------------------------------------
Initial temperature is 5000.000000
| Skip purify step
|    1     0.0525697149    -263.8467801847    42.0038827781   -19.1942327593    -263.8467801847     0.13  
|    2     0.0961314924      +7.3473299102    41.9998284608   -18.5660408508    -256.4994502745     0.13  
|    3     0.0340318551      -0.1397428454    41.9997846647   -18.6122562968    -256.6391931199     0.13  
|    4     0.0213619838      -0.0063033615    41.9997932733   -18.6400224236    -256.6454964814     0.12  
|    5     0.0093888731      -0.0066342506    41.9997899905   -18.6582809462    -256.6521307320     0.12  
|    6     0.0016222099      -0.0010163714    41.9997896067   -18.6641370542    -256.6531471033     0.12
[truncated: 348,475 more chars]
