# Supplementary material for: Finding Excited-State Minimum Energy Crossing Points on a Budget: Non-Self-Consistent Tight-Binding Methods
Source: J Phys Chem Lett. 2023 May 5;14(19):4440–8. doi: 10.1021/acs.jpclett.3c00494 (PMC10201533; doi:10.1021/acs.jpclett.3c00494)
Supplement: Supplementary file 1 — jz3c00494_si_001.zip [file jz3c00494_si_001.zip › SI/s2s1_benchmark/pyrazine/hhtda.xyz]

10
-2.5665649426650100e+02 frame 49   xyz file generated by TeraChem
     N    -1.4039299119    0.0007964353   -0.5953416098
     C    -0.6906057902    1.0247131624   -0.0386231439
     C     0.7090083047    1.0813676339   -0.0471415756
     N     1.4689369684    0.0004972299   -0.2113975742
     C     0.7089204452   -1.0802431835   -0.0457761918
     C    -0.6908028703   -1.0255868601   -0.0432293229
     H    -1.2565644240    1.8613317180    0.3640215417
     H     1.2055135517    2.0336736982    0.1297028845
     H     1.2057232416   -2.0324717827    0.1315533522
     H    -1.2562010860   -1.8640775693    0.3562424571
