# Supplementary material for: Finding Excited-State Minimum Energy Crossing Points on a Budget: Non-Self-Consistent Tight-Binding Methods
Source: J Phys Chem Lett. 2023 May 5;14(19):4440–8. doi: 10.1021/acs.jpclett.3c00494 (PMC10201533; doi:10.1021/acs.jpclett.3c00494)
Supplement: Supplementary file 1 — jz3c00494_si_001.zip [file jz3c00494_si_001.zip › SI/s2s1_benchmark/SeGuanine/casci-tc.out]

| Startfile from command line: tc.inp


|       ***********************************************************
|       *                    TeraChem v1.9-2022.08-dev            *
|       *  Git Version: 5e84fd4dc456f19b8b743ac9d407259fd194ada5  *
|       *                   Development Version                   *
|       *           Chemistry at the Speed of Graphics!           *
|       ***********************************************************
|       * This program may only be used in connection with        *
|       * a valid license from PetaChem, LLC. Use of this program *
|       * or results thereof indicates acceptance of all terms    *
|       * and conditions stated in the license and that a valid   *
|       * license agreement between the user and PetaChem, LLC    *
|       * exists. PetaChem, LLC does not warrant the correctness  *
|       * of results or their suitability for any purpose.        *
|       * Please email bugs, suggestions, and comments to         *
|       *                  help@petachem.com                      *
|       *                                                         *
|       ***********************************************************


|       ***********************************************************
|       *  Compiled by pisteinbach  Do 25. Aug 16:33:30 CEST 2022  *
|       *  Supported architectures: sm_75 sm_80                   *
|       *  Build cuda_11.6.r11.6/compiler.31057947_0              *
|       ***********************************************************


| Job started   Tue Feb 14 03:57:28 2023
| On jtc-hpz107 (available memory: 22644 MB)

| ######################################### RUNTIME INFO ##########################################
| terachem  tc.inp 

|  NVRM version: NVIDIA UNIX x86_64 Kernel Module  520.61.05  Thu Sep 29 05:30:25 UTC 2022
|  GCC version:  gcc version 9.4.0 (Ubuntu 9.4.0-1ubuntu1~20.04.1) 

|  	linux-vdso.so.1 (0x00007ffdfc7e9000)
|  	libmpi.so.12 => /mnt/group-bin/terachem-3c-dev/lib/libmpi.so.12 (0x00007fd06845b000)
|  	libgpubox.so.1 => /mnt/group-bin/terachem-3c-dev/lib/libgpubox.so.1 (0x00007fd068440000)
|  	libtensorbox.so.1 => /mnt/group-bin/terachem-3c-dev/lib/libtensorbox.so.1 (0x00007fd06841f000)
|  	libiobox.so.1 => /mnt/group-bin/terachem-3c-dev/lib/libiobox.so.1 (0x00007fd068409000)
|  	libintbox.so.1 => /mnt/group-bin/terachem-3c-dev/lib/libintbox.so.1 (0x00007fd04a3e7000)
|  	libsqmbox.so.1 => /mnt/group-bin/terachem-3c-dev/lib/libsqmbox.so.1 (0x00007fd04a086000)
|  	libgridbox.so.1 => /mnt/group-bin/terachem-3c-dev/lib/libgridbox.so.1 (0x00007fd049ea1000)
|  	libdftbox.so.1 => /mnt/group-bin/terachem-3c-dev/lib/libdftbox.so.1 (0x00007fd049dbf000)
|  	libcibox.so.1 => /mnt/group-bin/terachem-3c-dev/lib/libcibox.so.1 (0x00007fd049a79000)
|  	libccbox.so.1 => /mnt/group-bin/terachem-3c-dev/lib/libccbox.so.1 (0x00007fd049775000)
|  	libsimbox.so.1 => /mnt/group-bin/terachem-3c-dev/lib/libsimbox.so.1 (0x00007fd049756000)
|  	liboptbox.so.1 => /mnt/group-bin/terachem-3c-dev/lib/liboptbox.so.1 (0x00007fd049716000)
|  	libnvToolsExt.so.1 => /usr/local/cuda-11.6/targets/x86_64-linux/lib/libnvToolsExt.so.1 (0x00007fd04950c000)
|  	libssl.so.1.1 => /lib/x86_64-linux-gnu/libssl.so.1.1 (0x00007fd049468000)
|  	libcrypto.so.1.1 => /lib/x86_64-linux-gnu/libcrypto.so.1.1 (0x00007fd049192000)
|  	libcuda.so.1 => /lib/x86_64-linux-gnu/libcuda.so.1 (0x00007fd04781e000)
|  	libcudart.so.11.0 => /usr/local/cuda-11.6/targets/x86_64-linux/lib/libcudart.so.11.0 (0x00007fd04757a000)
|  	libcublas.so.11 => /usr/local/cuda-11.6/targets/x86_64-linux/lib/libcublas.so.11 (0x00007fd03ddfa000)
|  	libcufft.so.10 => /usr/local/cuda-11.6/targets/x86_64-linux/lib/libcufft.so.10 (0x00007fd03536d000)
|  	libcusparse.so.11 => /usr/local/cuda-11.6/targets/x86_64-linux/lib/libcusparse.so.11 (0x00007fd025f24000)
|  	libcusolver.so.11 => /usr/local/cuda-11.6/targets/x86_64-linux/lib/libcusolver.so.11 (0x00007fd015b3b000)
|  	libstdc++.so.6 => /lib/x86_64-linux-gnu/libstdc++.so.6 (0x00007fd015959000)
|  	libm.so.6 => /lib/x86_64-linux-gnu/libm.so.6 (0x00007fd01580a000)
|  	libiomp5.so => /mnt/group-bin/terachem-3c-dev/lib/libiomp5.so (0x00007fd0153cf000)
|  	libcilkrts.so.5 => /mnt/group-bin/terachem-3c-dev/lib/libcilkrts.so.5 (0x00007fd015192000)
|  	libgcc_s.so.1 => /lib/x86_64-linux-gnu/libgcc_s.so.1 (0x00007fd015177000)
|  	libpthread.so.0 => /lib/x86_64-linux-gnu/libpthread.so.0 (0x00007fd015154000)
|  	libc.so.6 => /lib/x86_64-linux-gnu/libc.so.6 (0x00007fd014f62000)
|  	/lib64/ld-linux-x86-64.so.2 (0x00007fd069ca5000)
|  	libdl.so.2 => /lib/x86_64-linux-gnu/libdl.so.2 (0x00007fd014f5c000)
|  	librt.so.1 => /lib/x86_64-linux-gnu/librt.so.1 (0x00007fd014f50000)
|  	libcublasLt.so.11 => /usr/local/cuda-11.6/targets/x86_64-linux/lib/libcublasLt.so.11 (0x00007fcfffeea000)
| #################################################################################################

-----------------------------------
Processed Input file:
              coordinates coord.xyz
                   method rhf
                    basis def2-sv_p
           max_l_in_basis 2
           sphericalbasis yes
                    guess c0
                   purify no
                     xtol 1e-6
                 convthre 5e-5
                  threall 1e-14
                precision mixed
                 spinmult 1
                   charge 0
                     dftd d3
                   closed 50
                   active 3
                      fon yes
               fon_method constant
          fon_temperature 5000
                    casci yes
              cassinglets 4
             dciguessvecs 10
              dcisubspace 10
            castargetmult 1
                castarget 0
               dcimaxiter 40
                 cphfiter 40
              casnumalpha 2
               casnumbeta 2
                     gpus 1
                      run conical
                nacstate1 1
                nacstate2 2
-----------------------------------
Jobname: coord
Scratch directory: ./scr.coord
Scratch data will not be generated
| Random number seed: 1410242781

XYZ coordinates coord.xyz
Molden File Output: ./scr.coord/coord.molden
Using basis set: def2-sv_p
dmrgstart not found
Spin multiplicity: 1
DIIS will use up to 10 vectors.
Condition number limit for the DIIS overlap matrix is            0
WF convergence threshold: 5.00e-05
Using DIIS algorithm to converge WF
Maximum number of SCF iterations: 100
Incremental fock with rebuild every 8 iterations
Will switch to conventional Fock if diffuse functions are detected
X-matrix tolerance: 1.00e-06
PRECISION: MIXED
Single/Double precision threshold: 1.00e-05
TeraChem will select linear algebra engine
Using fractional orbital occupations
50 occupied orbitals will have integer occupation
3 occupied orbitals will have fractional occupation
kT is set to 5000.000 a.u.
Density matrix purification turned off
DFT Functional requested: hf
Method: Hartree-Fock  with dispersion correction
Wavefunction: RESTRICTED

 DFT-D code reimplemented following the
 code by S.Grimme, University Bonn 
 based on DFTD3 V3.2 Rev 0         
 
Please cite DFT-D3 work done with this code as:
S. Grimme, J. Antony, S. Ehrlich and H. Krieg,
J. Chem. Phys. 132 (2010), 154104
If used with BJ-damping cite also
S. Grimme, S. Ehrlich and L. Goerigk,
J. Comput. Chem. 32 (2011), 1456-1465
For DFT-D2 the reference is
S. Grimme, J. Comput. Chem., 27 (2006), 1787-1799
Ignoring all functions in basis set file with angular momentum > 2 
Initial guess will be loaded from c0

********************************************
******* RUNNING GEOMETRY OPTMIZATION *******
********************************************

Geometry optimization parameters:
Max number of optimization cycles: 1000
Convergence threshold (Max grad component): 4.50e-04
Convergence threshold (energy change): 1.00e-06
Maximum of RMSD change allowed between steps is 0.500000
using BFGS method
Optimization checkpoint file will be dumped every 10 cycles
Hessian updated: BFGS method
Initial Hessian is diagonal with a single one point finite difference
Atomic displacement in finite-difference Hessian (Bohr) 0.003000
Each step will be scaled by 1.00
Maximum step size in internal coordinates 0.50
Minimization SCF guess will be regenerated every 10 steps
Job started from scratch
SCF:   Initial guess is taken from previous step
Starting TensorBox...
| TeraChem will select linear algebra engine
| Using cuSolver for matrix diagonalization

| using 1 out of 1 CUDA devices
|   Device 0: NVIDIA GeForce RTX 3070,  7982MB, CC 8.6 -- CPU THREAD 0
| -------------------------------------------------------------------
| CPU Memory Available: 3976.75 MegaWords 
| GPU Memory Available: 741.79 MegaWords 
| Maximum recommended basis set size: 10200 basis functions
|  (limited by GPU memory)
| -------------------------------------------------------------------
| Initialize GPUBox with 128 MW of memory


Basis set:       def2-sv_p
Total atoms:     16
Total charge:    0
Total electrons: 104 (52-alpha, 52-beta)
Number electrons modeled by ECPs: 0
Total orbitals: 195 (Cartesian), 182 (spherical) 
Total AO shells: 82 (45 S-shells; 24 P-shells; 13 D-shells; 0 F-shells; 0 G-shells)
Spin multiplicity: 1
Nuclear repulsion energy (QM atoms): 844.726353458247 a.u.


No optimization coordinates found in the configuration file
Determining the type of coordinates based on the number of individual fragments...
Analyzing structure...
Found 16 atoms, 17 bonds
Building HDLC residues...
Found 1 HDLC residues
done.
Optimization will be performed in DLC coordinates

-------------------------------------------------------
0 additional frames found in coord.xyz
-------------------------------------------------------
***********************************************************************
**                                                                   **
**                              DL-FIND                              **
**                       Geometry Optimisation                       **
**               written by Johannes Kaestner, in 2006               **
**               Copyright:  STFC Daresbury Laboratory               **
**                           Revision:  406 $                        **
**                                                                   **
***********************************************************************
Residue member list:
    0 :     1    1    1    1    1    1    1    1    1    1
   10 :     1    1    1    1    1    1

Generating new HDLC for    1 residues

Located a new residue for HDLC
   Residue number is    1
   Number of atoms it contains    16
   Atoms:      1     2     3     4     5     6     7     8     9    10
   Atoms:     11    12    13    14    15    16
   Generating HDLC for residue    1
       Dot-product about     1 is   0.99998913
       System near planar - making improper
       Dot-product about     2 is   0.99999964
       System near planar - making improper
       Dot-product about     3 is   0.99999829
       System near planar - making improper
       Dot-product about     4 is   0.99999954
       System near planar - making improper
       Dot-product about     6 is   0.99999651
       System near planar - making improper
       Dot-product about     7 is   0.99999975
       System near planar - making improper
       Dot-product about     8 is   0.99999972
       System near planar - making improper
       Dot-product about    11 is   0.99787858
       System near planar - making improper

     The system has    42 degrees of freedom, and    42 non-zero eigenvalues

 call dlf_formstep_init...
 allocate hessian of size:           44
 allocate evals and evecs
 needhessian =  T

DL-FIND Report:
===============
Conical intersection algorithm: Lagrange-Newton
Lagrange-Newton threshold t1 ...................  1.000E-04
Lagrange-Newton threshold t2 ...................  1.000E+00
Lower electronic state .........................          1
Upper electronic state .........................          2
Optimisation algorithm: Lagrange-Newton
Initial Hessian by diagonal one-point finite difference
Hessian update mechanism: BFGS
Maximum Number of Hessian updates before recalc.         50
Finite difference for Hessian calculation ......  3.000E-03
No eigenmodes are considered soft
Minimum step size for Hessian update ...........  1.000E-05
 
Step length: simple scaled
Maximum step length ............................  5.000E-01
Scaling step by ................................  1.000E+00
 
Coordinate system: Delocalised internal coordinates (DLC)
 
Number of atoms ................................         16
Number of input geometries .....................          2
Variables to be optimised ......................         44
Restart information is written every ...........         10 steps
This run has not been restarted.
Maximum number of steps ........................       1000
Maximum number of energy evaluations ...........     100000
 
DFTD Energy:    -0.1441902 hartree

                      *** Start SCF Iterations ***

 Iter     DIIS Error       Energy change         Energy        Time(s)
------------------------------------------------------------------------
Initial temperature is 5000.000000
| Skip purify step
|    1     0.2482789477   -2863.6355300220   -2863.6355300220     0.26  
|    2     0.1857018939      +0.3458681169   -2863.2896619051     0.24  
|    3     0.0113188649      -0.1674136305   -2863.4570755356     0.23  
|    4     0.0060817855      -0.0038019532   -2863.4608774888     0.20  
|    5     0.0035765608      -0.0010384052   -2863.4619158941     0.19  
|    6     0.0010269893      -0.0001661567   -2863.4620820508     0.17  
|    7     0.0002671270      -0.0000230859   -2863.4621051367     0.16  
|    8     0.0001502059      -0.0000031013   -2863.4621082380     0.14  
|    9     0.0000332525      -0.0000004355   -2863.4621086735     0.25  
------------------------------------------------------------------------
FINAL ENERGY: -2863.4621086735 a.u.
Fractional Occupation Entropy: 0.0000000000
Mermin Free Energy:            -2863.4621086735
DISPERSION CONTRIBUTION TO ENERGY: -0.1441901555 a.u.
HOMO-LUMO GAP: 4.715 eV
CENTER OF MASS: {-0.008206, 0.033836, 0.117679} ANGS
DIPOLE MOMENT: {3.737046, -4.065327, -0.249084} (|D| = 5.527607) DEBYE

  Active Space Parameters
--------------------------------------------
Number of closed orbitals:              50
Number of active orbitals:               3
Number of virtual orbitals:            129
Number of molecular orbitals:          182
Number of basis functions:             195
Number of active electrons:              4
Number of alpha electrons:               2
Number of beta electrons:                2

  Orbital      Energy        Occupation
-----------------------------------------
     49       -0.402964        1.000000
     50       -0.347209        1.000000
     51       -0.235765        0.666667
     52       -0.234954        0.666667
     53       -0.061691        0.666667
     54        0.150967        0.000000
     55        0.173767        0.000000

  CAS Parameters
--------------------------------------------
Number of determinants:                  9
Number of singlet CSFs:                  6
Number of doublet CSFs:                  0
Number of triplet CSFs:                  3
Number of quartet CSFs:                  0
Number of quintet CSFs:                  0
Number of sextet CSFs:                   0
Number of septet CSFs:                   0
Number of singlet states:                4
Number of doublet states:                0
Number of triplet states:                0
Number of quartet states:                0
Number of quintet states:                0
Number of sextet states:                 0
Number of septet states:                 0
Using the hard-coded solver

Singlet state  1 energy:      -2863.78298238440175

       -0.95949640839197  X51 X52
        0.18761803465164  B51 X52 A53
        0.18761803465164  A51 X52 B53
        0.09379179279127  X52 X53

Singlet state  2 energy:      -2863.71931051140245

        0.70184698575651  X51 B52 A53
        0.70184698575651  X51 A52 B53
        0.08402085858502  B51 A52 X53
        0.08402085858502  A51 B52 X53

Singlet state  3 energy:      -2863.60403218623333

       -0.63020709466888  B51 X52 A53
       -0.63020709466888  A51 X52 B53
        0.39917075972415  X52 X53
       -0.20807277204748  X51 X52
       -0.04724549212161  X51 X53

Singlet state  4 energy:      -2863.50733784068052

       -0.70111912012237  B51 A52 X53
       -0.70111912012237  A51 B52 X53
        0.08410314448973  X51 B52 A53
        0.08410314448973  X51 A52 B53
        0.03707497768659  X51 X53
       -0.03649141323126  X52 X53

  Root   Mult.   Total Energy (a.u.)   Ex. Energy (a.u.)     Ex. Energy (eV)     Ex. Energy (nm)
-------------------------------------------------------------------------------------------------
     1  singlet      -2863.78298238
     2  singlet      -2863.71931051          0.06367187          1.73259953        715.59652675
     3  singlet      -2863.60403219          0.17895020          4.86948184        254.61481259
     4  singlet      -2863.50733784          0.27564454          7.50066842        165.29756241

Singlet state dipole moments:

  Root       Dx         Dy         Dz         |D|  (Debye)
------------------------------------------------------------
     1     8.5952    -4.8378    -0.6564     9.8849
     2     2.3022    -4.4889    -0.1226     5.0463
     3     7.8702    -3.9251    -0.6030     8.8154
     4    -1.9933    -3.8959     0.2372     4.3826

Singlet state electronic transitions:

 Transition      Tx        Ty        Tz       |T|    Osc. (a.u.) 
-----------------------------------------------------------------
   1 ->  2    -0.0012   -0.0005   -0.0125    0.0126    0.0000
   1 ->  3     2.7586    0.1447   -0.2359    2.7724    0.9170
   1 ->  4    -0.0012   -0.0001   -0.0057    0.0059    0.0000
   2 ->  3    -0.0010    0.0004   -0.0122    0.0122    0.0000
   2 ->  4    -2.1408   -0.2024    0.1839    2.1582    0.6582
   3 ->  4    -0.0002    0.0006    0.0047    0.0047    0.0000

Singlet state velocity transition dipole moments:

 Transition      Px        Py        Pz       |P|    Osc. (a.u.) 
-----------------------------------------------------------------
   1 ->  2     0.0008    0.0000    0.0098    0.0099    0.0010
   1 ->  3    -0.3899   -0.0221    0.0334    0.3920    0.5724
   1 ->  4     0.0004    0.0000    0.0027    0.0027    0.0000
   2 ->  3    -0.0000    0.0000   -0.0003    0.0003    0.0000
   2 ->  4     0.2506    0.0142   -0.0214    0.2519    0.1995
   3 ->  4    -0.0006   -0.0000   -0.0077    0.0078    0.0004

Singlet state magnetic transition dipole moments and rotational strengths:

 Transition      Lx        Ly        Lz        |L|    R(vel) (a.u.)
--------------------------------------------------------------------
   1 ->  2     0.5945   -0.1476   -0.0497    0.6146    0.0001
   1 ->  3     0.0217   -0.0012    0.2426    0.2436   -0.0018
   1 ->  4     0.0855   -0.0267   -0.0070    0.0899    0.0000
   2 ->  3     0.3819   -0.0672   -0.0332    0.3892   -0.0000
   2 ->  4    -0.0143    0.0009   -0.1559    0.1565   -0.0011
   3 ->  4    -0.7180    0.1608    0.0607    0.7383   -0.0002

Singlet state electric quadrupole moments (Cartesian):
Operator origin (a.u.):    -0.015508,     0.063940,     0.222381 

 Root     Qxy        Qxz        Qyz        Qxx        Qyy        Qzz       R^2
--------------------------------------------------------------------------------------------
    1     7.0649    -0.0051    -0.8661   -57.7907   -43.0109   -59.0255   -159.8271
    2     6.5359    -0.8320    -0.8159   -49.5734   -42.0039   -60.3533   -151.9307
    3     6.0579    -0.3244    -0.7619   -53.8409   -40.2463   -58.6772   -152.7644
    4     4.7225    -1.1326    -0.6437   -45.6525   -40.7790   -59.7853   -146.2168

Singlet state electric transition quadrupole moments (Cartesian):

 Transition     Qxy        Qxz        Qyz        Qxx        Qyy        Qzz       norm (a.u.)
--------------------------------------------------------------------------------------------
   1 ->  2    -0.0599    -0.2175    -0.6949    -0.0364     0.0022     0.0359     0.7324
   1 ->  3     1.7944     0.0540    -0.1549    -1.0325     2.1981    -0.4962     3.0644
   1 ->  4    -0.0066    -0.0340    -0.0678    -0.0050    -0.0003     0.0058     0.0765
   2 ->  3     0.0383     0.0875     0.4619     0.0149    -0.0022    -0.0140     0.4721
   2 ->  4    -1.1940     0.0337     0.0992    -0.1244    -2.4271     0.3130     2.7278
   3 ->  4     0.0655     0.2152     0.7706     0.0383    -0.0026    -0.0356     0.8044

Building Xtilde...

Building Z-vector RHS...

Solving CPSCF equations
Using DIIS solver

 Iter         Residual      
------  --------------------
    1      0.088871009506
    2      0.075637273149
    3      0.018777006280
    4      0.007132576578
    5      0.003326513847
    6      0.001136467790
    7      0.000688045996
    8      0.000205879199
    9      0.000058999245

CPSCF converged

Building X...

Building Xtilde...

Building Z-vector RHS...

Solving CPSCF equations
Using DIIS solver

 Iter         Residual      
------  --------------------
    1      0.209870967434
    2      0.194925861209
    3      0.027294805520
    4      0.015456145954
    5      0.006019863778
    6      0.002410725584
    7      0.001267376340
    8      0.000505520239
    9      0.000180421328
   10      0.000072497111

CPSCF converged

Building X...

Building Xtilde...

Building Z-vector RHS...

Solving CPSCF equations
Using DIIS solver

 Iter         Residual      
------  --------------------
    1      0.046325347626
    2      0.033122609866
    3      0.009412279360
    4      0.001430435712
    5      0.000831644827
    6      0.000208276527
    7      0.000096242575

CPSCF converged

Building X...

Lower state energy:     -2863.7193105114
Upper state energy:     -2863.6040321862
Energy difference:          0.1152783252
 Energy calculation finished, energy:  0.000000000E+00

Converting Cartesians to HDLC

Converting Cartesians to HDLC

Converting Cartesians to HDLC
 in dlf_makehessian...
Testing convergence  in cycle    1
  Max grad  1.1528E-01 Target: 4.5000E-04 converged?   no
  RMS grad  2.3071E-02 Target: 3.0000E-04 converged?   no
Finite-difference calculation for a diagonal Hessian
Delta :   3.00E-03

Converting HDLC to Cartesians
DFTD Energy:    -0.1441788 hartree

                      *** Start SCF Iterations ***

 Iter     DIIS Error       Energy change         Energy        Time(s)
------------------------------------------------------------------------
Initial temperature is 5000.000000
| Skip purify step
|    1     0.0383560305   -2863.7654061336   -2863.7654061336     0.25  
|    2     0.0579849210      +0.4374763819   -2863.3279297516     0.23  
|    3     0.0254427370      -0.1094537422   -2863.4373834938     0.22  
|    4     0.0122625714      -0.0194268631   -2863.4568103569     0.20  
|    5     0.0055556304      -0.0049121719   -2863.4617225288     0.19  
|    6     0.0020416925      -0.0013045432   -2863.4630270720     0.18  
|    7     0.0004945904      -0.0002013064   -2863.4632283785     0.17  
|    8     0.0001868633      -0.0000119019   -2863.4632402804     0.15  
|    9     0.0000703711      -0.0000014465   -2863.4632417268     0.25  
|   10     0.0000222397      -0.0000002065   -2863.4632419333     0.13  
------------------------------------------------------------------------
FINAL ENERGY: -2863.4632419333 a.u.
Fractional Occupation Entropy: 0.0000000000
Mermin Free Energy:            -2863.4632419333
DISPERSION CONTRIBUTION TO ENERGY: -0.1441788257 a.u.
HOMO-LUMO GAP: 4.719 eV
CENTER OF MASS: {-0.010157, 0.033017, 0.117424} ANGS
DIPOLE MOMENT: {3.752582, -4.069429, -0.246337} (|D| = 5.541011) DEBYE

  Active Space Parameters
--------------------------------------------
Number of closed orbitals:              50
Number of active orbitals:               3
Number of virtual orbitals:            129
Number of molecular orbitals:          182
Number of basis functions:             195
Number of active electrons:              4
Number of alpha electrons:               2
Number of beta electrons:                2

  Orbital      Energy        Occupation
-----------------------------------------
     49       -0.402791        1.000000
     50       -0.347147        1.000000
     51       -0.235595        0.666667
     52       -0.234844        0.666667
     53       -0.061435        0.666667
     54        0.150940        0.000000
     55        0.173556        0.000000

  CAS Parameters
--------------------------------------------
Number of determinants:                  9
Number of singlet CSFs:                  6
Number of doublet CSFs:                  0
Number of triplet CSFs:                  3
Number of quartet CSFs:                  0
Number of quintet CSFs:                  0
Number of sextet CSFs:                   0
Number of septet CSFs:                   0
Number of singlet states:                4
Number of doublet states:                0
Number of triplet states:                0
Number of quartet states:                0
Number of quintet states:                0
Number of sextet states:                 0
Number of septet states:                 0
Using the hard-coded solver

Singlet state  1 energy:      -2863.78421189920709

       -0.95987374062374  X51 X52
        0.18663588689254  B51 X52 A53
        0.18663588689254  A51 X52 B53
        0.09382950313431  X52 X53

Singlet state  2 energy:      -2863.72040967982866

        0.70183810172472  X51 B52 A53
        0.70183810172472  X51 A52 B53
        0.08396472823926  B51 A52 X53
        0.08396472823926  A51 B52 X53

Singlet state  3 energy:      -2863.60545939497842

       -0.63058320348867  B51 X52 A53
       -0.63058320348867  A51 X52 B53
        0.39855936826266  X52 X53
       -0.20689626427029  X51 X52
       -0.04703591263340  X51 X53

Singlet state  4 energy:      -2863.50847119743912

       -0.70107245503951  B51 A52 X53
       -0.70107245503951  A51 B52 X53
        0.08405224771453  X51 B52 A53
        0.08405224771453  X51 A52 B53
        0.03802050601666  X51 X53
       -0.03752434071575  X52 X53

  Root   Mult.   Total Energy (a.u.)   Ex. Energy (a.u.)     Ex. Energy (eV)     Ex. Energy (nm)
-------------------------------------------------------------------------------------------------
     1  singlet      -2863.78421190
     2  singlet      -2863.72040968          0.06380222          1.73614644        714.13458049
     3  singlet      -2863.60545939          0.17875250          4.86410232        254.89640756
     4  singlet      -2863.50847120          0.27574070          7.50328502        165.23991880

Singlet state dipole moments:

  Root       Dx         Dy         Dz         |D|  (Debye)
------------------------------------------------------------
     1     8.6151    -4.8506    -0.6478     9.9079
     2     2.3055    -4.4960    -0.1181     5.0540
     3     7.8819    -3.9304    -0.5980     8.8278
     4    -1.9712    -3.9010     0.2363     4.3771

Singlet state electronic transitions:

 Transition      Tx        Ty        Tz       |T|    Osc. (a.u.) 
-----------------------------------------------------------------
   1 ->  2    -0.0009   -0.0010   -0.0129    0.0130    0.0000
   1 ->  3     2.7606    0.1496   -0.2359    2.7747    0.9175
   1 ->  4    -0.0009   -0.0002   -0.0058    0.0059    0.0000
   2 ->  3    -0.0007    0.0003   -0.0121    0.0121    0.0000
   2 ->  4    -2.1434   -0.2068    0.1844    2.1612    0.6599
   3 ->  4    -0.0004    0.0010    0.0050    0.0051    0.0000

Singlet state velocity transition dipole moments:

 Transition      Px        Py        Pz       |P|    Osc. (a.u.) 
-----------------------------------------------------------------
   1 ->  2     0.0008    0.0001    0.0099    0.0099    0.0010
   1 ->  3    -0.3902   -0.0230    0.0334    0.3923    0.5740
   1 ->  4     0.0003    0.0000    0.0027    0.0027    0.0000
   2 ->  3    -0.0001   -0.0000   -0.0003    0.0003    0.0000
   2 ->  4     0.2508    0.0148   -0.0215    0.2522    0.2000
   3 ->  4    -0.0006   -0.0001   -0.0078    0.0078    0.0004

Singlet state magnetic transition dipole moments and rotational strengths:

 Transition      Lx        Ly        Lz        |L|    R(vel) (a.u.)
--------------------------------------------------------------------
   1 ->  2     0.5945   -0.1446   -0.0491    0.6138   -0.0002
   1 ->  3     0.0220   -0.0017    0.2461    0.2471   -0.0019
   1 ->  4     0.0851   -0.0260   -0.0068    0.0892    0.0000
   2 ->  3     0.3826   -0.0661   -0.0329    0.3896   -0.0001
   2 ->  4    -0.0145    0.0012   -0.1581    0.1588   -0.0010
   3 ->  4    -0.7179    0.1576    0.0601    0.7374   -0.0004

Singlet state electric quadrupole moments (Cartesian):
Operator origin (a.u.):    -0.019194,     0.062393,     0.221900 

 Root     Qxy        Qxz        Qyz        Qxx        Qyy        Qzz       R^2
--------------------------------------------------------------------------------------------
    1     6.4807     0.0562    -0.7303   -61.3037   -41.1171   -59.0140   -161.4348
    2     5.9419    -0.7712    -0.6808   -53.0529   -40.0906   -60.3411   -153.4847
    3     5.4883    -0.2638    -0.6273   -57.3482   -38.3553   -58.6643   -154.3678
    4     4.1479    -1.0713    -0.5088   -49.1241   -38.8656   -59.7745   -147.7643

Singlet state electric transition quadrupole moments (Cartesian):

 Transition     Qxy        Qxz        Qyz        Qxx        Qyy        Qzz       norm (a.u.)
--------------------------------------------------------------------------------------------
   1 ->  2    -0.0603    -0.2134    -0.6948    -0.0376     0.0016     0.0359     0.7312
   1 ->  3     1.7948     0.0520    -0.1573    -1.0416     2.2138    -0.4949     3.0789
   1 ->  4    -0.0067    -0.0332    -0.0673    -0.0050     0.0000     0.0056     0.0757
   2 ->  3     0.0379     0.0861     0.4632     0.0146    -0.0014    -0.0143     0.4731
   2 ->  4    -1.1998     0.0351     0.1014    -0.1142    -2.4375     0.3121     2.7391
   3 ->  4     0.0655     0.2113     0.7710     0.0384    -0.0020    -0.0355     0.8038

Building Xtilde...

Building Z-vector RHS...

Solving CPSCF equations
Using DIIS solver

 Iter         Residual      
------  --------------------
    1      0.088831019841
    2      0.075609725252
    3      0.018839762185
    4      0.007069577902
    5      0.003278416053
    6      0.001112940146
    7      0.000671036620
    8      0.000207114329
    9      0.000058671272

CPSCF converged

Building X...

Building Xtilde...

Building Z-vector RHS...

Solving CPSCF equations
Using DIIS solver

 Iter         Residual      
------  --------------------
    1      0.210677465923
    2      0.195975516758
    3      0.027447128451
    4      0.015593869448
    5      0.006055360541
    6      0.002417067909
    7      0.001272009530
    8      0.000507877221
    9      0.000182075035
   10      0.000073220963

CPSCF converged

Building X...

Building Xtilde...

Building Z-vector RHS...

Solving CPSCF equations
Using DIIS solver

 Iter         Residual      
------  --------------------
    1      0.046401326454
    2      0.033218229125
    3      0.009477025974
    4      0.001673564454
    5      0.000961178972
    6      0.000210609773
    7      0.000106230353
    8      0.000039827424

CPSCF converged

Building X...

Lower state energy:     -2863.7204096798
Upper state energy:     -2863.6054593950
Energy difference:          0.1149502849
 Energy calculation finished, energy:  0.000000000E+00

Converting Cartesians to HDLC

Converting Cartesians to HDLC

Converting Cartesians to HDLC
 in dlf_makehessian...
Finite-difference diagonal Hessian: 2nd point
Energy difference to 1st point:          0.00E+00 H
Abs. Gradient difference to 1st point:   8.02E-03
Testing convergence  in cycle    1
  Max grad  1.1495E-01 Target: 4.5000E-04 converged?   no
  RMS grad  2.2465E-02 Target: 3.0000E-04 converged?   no

Converting HDLC to Cartesians
DFTD Energy:    -0.1430120 hartree

                      *** Start SCF Iterations ***

 Iter     DIIS Error       Energy change         Energy        Time(s)
------------------------------------------------------------------------
Initial temperature is 5000.000000
| Skip purify step
|    1     0.3161713363   -2863.6524964095   -2863.6524964095     0.25  
|    2     0.0649936644      +0.4840204089   -2863.1684760006     0.24  
|    3     0.0409057772      -0.0823990879   -2863.2508750885     0.23  
|    4     0.0086204710      -0.0762734146   -2863.3271485031     0.22  
|    5     0.0044127489      -0.0022699553   -2863.3294184584     0.19  
|    6     0.0015721663      -0.0005729237   -2863.3299913821     0.18  
|    7     0.0007317753      -0.0000835692   -2863.3300749513     0.17  
|    8     0.0001891340      -0.0000174250   -2863.3300923763     0.16  
|    9     0.0001674672      -0.0000029181   -2863.3300952944     0.26  
|   10     0.0000707619      -0.0000008827   -2863.3300961770     0.14  
|   11     0.0000263854      -0.0000001851   -2863.3300963621     0.13  
------------------------------------------------------------------------
FINAL ENERGY: -2863.3300963621 a.u.
Fractional Occupation Entropy: 0.0000000000
Mermin Free Energy:            -2863.3300963621
DISPERSION CONTRIBUTION TO ENERGY: -0.1430119765 a.u.
HOMO-LUMO GAP: 2.892 eV
CENTER OF MASS: {-0.088316, -0.109600, 0.124662} ANGS
DIPOLE MOMENT: {6.396294, -4.638501, -0.489303} (|D| = 7.916293) DEBYE

  Active Space Parameters
--------------------------------------------
Number of closed orbitals:              50
Number of active orbitals:               3
Number of virtual orbitals:            129
Number of molecular orbitals:          182
Number of basis functions:             195
Number of active electrons:              4
Number of alpha electrons:               2
Number of beta electrons:                2

  Orbital      Energy        Occupation
-----------------------------------------
     49       -0.397540        1.000000
     50       -0.357320        1.000000
     51       -0.220815        0.666667
     52       -0.166059        0.666667
     53       -0.059792        0.666667
     54        0.150974        0.000000
     55        0.162887        0.000000

  CAS Parameters
--------------------------------------------
Number of determinants:                  9
Number of singlet CSFs:                  6
Number of doublet CSFs:                  0
Number of triplet CSFs:                  3
Number of quartet CSFs:                  0
Number of quintet CSFs:                  0
Number of sextet CSFs:                   0
Number of septet CSFs:                   0
Number of singlet states:                4
Number of doublet states:                0
Number of triplet states:                0
Number of quartet states:                0
Number of quintet states:                0
Number of sextet states:                 0
Number of septet states:                 0
Using the hard-coded solver

Singlet state  1 energy:      -2863.62777274638847

       -0.97347881855818  X51 X52
        0.18602250461275  X51 X53
        0.09377976165599  X51 B52 A53
        0.09377976165599  X51 A52 B53

Singlet state  2 energy:      -2863.52200845359084

        0.63791696870030  X51 B52 A53
        0.63791696870030  X51 A52 B53
        0.38360428220240  X51 X53
        0.19590926344248  X51 X52
       -0.02429596576117  X52 X53

Singlet state  3 energy:      -2863.51024590562702

        0.68188297554034  B51 X52 A53
        0.68188297554034  A51 X52 B53
       -0.18717612071929  B51 A52 X53
       -0.18717612071929  A51 B52 X53

Singlet state  4 energy:      -2863.41597378872621

       -0.68188235016945  B51 A52 X53
       -0.68188235016945  A51 B52 X53
       -0.18717692294347  B51 X52 A53
       -0.18717692294347  A51 X52 B53

  Root   Mult.   Total Energy (a.u.)   Ex. Energy (a.u.)     Ex. Energy (eV)     Ex. Energy (nm)
-------------------------------------------------------------------------------------------------
     1  singlet      -2863.62777275
     2  singlet      -2863.52200845          0.10576429          2.87799236        430.80107629
     3  singlet      -2863.51024591          0.11752684          3.19806752        387.68481204
     4  singlet      -2863.41597379          0.21179896          5.76334192        215.12556848

Singlet state dipole moments:

  Root       Dx         Dy         Dz         |D|  (Debye)
------------------------------------------------------------
     1     7.8836    -5.2922    -0.6093     9.5147
     2     6.3324    -6.3450    -0.4861     8.9774
     3     1.8332    -5.7748    -0.0948     6.0595
     4     3.2976    -5.3870    -0.2278     6.3203

Singlet state electronic transitions:

 Transition      Tx        Ty        Tz       |T|    Osc. (a.u.) 
-----------------------------------------------------------------
   1 ->  2     2.9575    1.3271   -0.2537    3.2515    0.7454
   1 ->  3     0.0073    0.0023    0.0411    0.0418    0.0001
   1 ->  4    -0.0017   -0.0004   -0.0000    0.0018    0.0000
   2 ->  3     0.0028   -0.0005   -0.0175    0.0177    0.0000
   2 ->  4    -0.0030   -0.0015    0.0473    0.0474    0.0002
   3 ->  4     2.8485    1.2784   -0.2443    3.1318    0.6164

Singlet state velocity transition dipole moments:

 Transition      Px        Py        Pz       |P|    Osc. (a.u.) 
-----------------------------------------------------------------
   1 ->  2    -0.2207   -0.0944    0.0189    0.2408    0.3654
   1 ->  3    -0.0012   -0.0002   -0.0117    0.0118    0.0008
   1 ->  4     0.0003    0.0001    0.0016    0.0016    0.0000
   2 ->  3     0.0001    0.0000    0.0017    0.0017    0.0002
   2 ->  4    -0.0003    0.0001   -0.0095    0.0095    0.0006
   3 ->  4    -0.1528   -0.0654    0.0130    0.1667    0.1966

Singlet state magnetic transition dipole moments and rotational strengths:

 Transition      Lx        Ly        Lz        |L|    R(vel) (a.u.)
--------------------------------------------------------------------
   1 ->  2     0.0020   -0.0012   -0.0001    0.0024   -0.0031
   1 ->  3    -0.7141    0.0277    0.0590    0.7171    0.0017
   1 ->  4     0.0488   -0.0149   -0.0035    0.0511    0.0000
   2 ->  3     0.2413    0.0266   -0.0213    0.2437   -0.0018
   2 ->  4    -0.7370   -0.0133    0.0624    0.7398   -0.0033
   3 ->  4    -0.0004   -0.0008    0.0001    0.0009    0.0012

Singlet state electric quadrupole moments (Cartesian):
Operator origin (a.u.):    -0.166893,    -0.207114,     0.235578 

 Root     Qxy        Qxz        Qyz        Qxx        Qyy        Qzz       R^2
--------------------------------------------------------------------------------------------
    1   -158.2239    11.9417    13.6466   -197.7518    50.4024   -60.0109   -207.3602
    2   -161.2571    12.0295    13.9281   -198.6695    50.9692   -59.7692   -207.4695
    3   -158.6798    11.2796    13.6829   -191.5192    50.5445   -61.4496   -202.4243
    4   -159.4799    11.2962    13.7673   -191.7395    52.9284   -61.3964   -200.2075

Singlet state electric transition quadrupole moments (Cartesian):

 Transition     Qxy        Qxz        Qyz        Qxx        Qyy        Qzz       norm (a.u.)
--------------------------------------------------------------------------------------------
   1 ->  2     4.2353    -0.1420    -0.3642     1.3522     5.5997    -0.3699     7.1703
   1 ->  3     0.0824     0.0189     0.8653     0.0089     0.0094    -0.0038     0.8696
   1 ->  4    -0.0047    -0.0174    -0.0279    -0.0022    -0.0032     0.0030     0.0336
   2 ->  3    -0.0289     0.0360    -0.2976    -0.0069     0.0055    -0.0037     0.3013
   2 ->  4     0.0731    -0.0231     0.9150     0.0013    -0.0116     0.0042     0.9183
   3 ->  4     4.0763    -0.1371    -0.3479     1.3051     5.4000    -0.3568     6.9098

Building Xtilde...

Building Z-vector RHS...

Solving CPSCF equations
Using DIIS solver

 Iter         Residual      
------  --------------------
    1      0.337463032748
    2      0.290966812317
    3      0.033615942237
    4      0.016069551215
    5      0.006495575713
    6      0.002898950502
    7      0.000898165569
    8      0.000458612018
    9      0.000161341590
   10      0.000053124813

CPSCF converged

Building X...

Building Xtilde...

Building Z-vector RHS...

Solving CPSCF equations
Using DIIS solver

 Iter         Residual      
------  --------------------
    1      0.167718691601
    2      0.108303727185
    3      0.016467003776
    4      0.009851165260
    5      0.002422541486
    6      0.001339780423
    7      0.000546050097
    8      0.000253769906
    9      0.000097304533

CPSCF converged

Building X...

Building Xtilde...

Building Z-vector RHS...

Solving CPSCF equations
Using DIIS solver

 Iter         Residual      
------  --------------------
    1      0.026507840592
    2      0.013126692993
    3      0.005431524985
    4      0.002822130205
    5      0.001296142351
    6      0.000557498984
    7      0.000214059415
    8      0.000101449677
    9      0.000037666709

CPSCF converged

Building X...

Lower state energy:     -2863.5220084536
Upper state energy:     -2863.5102459056
Energy difference:          0.0117625480
 Energy calculation finished, energy:  0.000000000E+00

Converting Cartesians to HDLC

Converting Cartesians to HDLC

Converting Cartesians to HDLC
 in dlf_makehessian...
Updating Hessian with the BFGS update, No     1
Testing convergence  in cycle    2
    Energy  0.0000E+00 Target: 1.0000E-06 converged?  yes
  Max step  9.6671E+00 Target: 1.8000E-03 converged?   no
  RMS step  1.4670E+00 Target: 1.2000E-03 converged?   no
  Max grad  6.3718E-01 Target: 4.5000E-04 converged?   no
  RMS grad  2.3065E-01 Target: 3.0000E-04 converged?   no

Converting HDLC to Cartesians
DFTD Energy:    -0.1433278 hartree

                      *** Start SCF Iterations ***

 Iter     DIIS Error       Energy change         Energy        Time(s)
------------------------------------------------------------------------
Initial temperature is 5000.000000
| Skip purify step
|    1     0.0989081391   -2863.6320826012   -2863.6320826012     0.24  
|    2     0.0445504910      +0.3028059168   -2863.3292766845     0.23  
|    3     0.0156195623      -0.0483816810   -2863.3776583654     0.22  
|    4     0.0057815001      -0.0070928391   -2863.3847512045     0.20  
|    5     0.0015278115      -0.0005109669   -2863.3852621714     0.18  
|    6     0.0011321760      -0.0001395336   -2863.3854017050     0.17  
|    7     0.0002550705      -0.0000266019   -2863.3854283069     0.16  
|    8     0.0001959264      -0.0000055802   -2863.3854338872     0.15  
|    9     0.0000676138      -0.0000016254   -2863.3854355126     0.25  
|   10     0.0000322208      -0.0000002650   -2863.3854357775     0.13  
------------------------------------------------------------------------
FINAL ENERGY: -2863.3854357775 a.u.
Fractional Occupation Entropy: 0.0000000000
Mermin Free Energy:            -2863.3854357775
DISPERSION CONTRIBUTION TO ENERGY: -0.1433278120 a.u.
HOMO-LUMO GAP: 3.458 eV
CENTER OF MASS: {-0.046920, -0.053687, 0.120959} ANGS
DIPOLE MOMENT: {6.152090, -4.194977, -0.468311} (|D| = 7.460923) DEBYE

  Active Space Parameters
--------------------------------------------
Number of closed orbitals:              50
Number of active orbitals:               3
Number of virtual orbitals:            129
Number of molecular orbitals:          182
Number of basis functions:             195
Number of active electrons:              4
Number of alpha electrons:               2
Number of beta electrons:                2

  Orbital      Energy        Occupation
-----------------------------------------
     49       -0.409458        1.000000
     50       -0.357601        1.000000
     51       -0.217845        0.666667
     52       -0.184716        0.666667
     53       -0.057627        0.666667
     54        0.150447        0.000000
     55        0.158375        0.000000

  CAS Parameters
--------------------------------------------
Number of determinants:                  9
Number of singlet CSFs:                  6
Number of doublet CSFs:                  0
Number of triplet CSFs:                  3
Number of quartet CSFs:                  0
Number of quintet CSFs:                  0
Number of sextet CSFs:                   0
Number of septet CSFs:                   0
Number of singlet states:                4
Number of doublet states:                0
Number of triplet states:                0
Number of quartet states:                0
Number of quintet states:                0
Number of sextet states:                 0
Number of septet states:                 0
Using the hard-coded solver

Singlet state  1 energy:      -2863.69509722034672

        0.98762882750437  X51 X52
       -0.13294496494996  X51 X53
       -0.05790594777402  X51 B52 A53
       -0.05790594777402  X51 A52 B53

Singlet state  2 energy:      -2863.58053021270734

        0.69145003105598  B51 X52 A53
        0.69145003105598  A51 X52 B53
       -0.14797269410933  B51 A52 X53
       -0.14797269410933  A51 B52 X53

Singlet state  3 energy:      -2863.57709076214223

       -0.65676105098135  X51 B52 A53
       -0.65676105098135  X51 A52 B53
       -0.34834567443520  X51 X53
       -0.12350936761333  X51 X52
        0.02699975192646  X52 X53

Singlet state  4 energy:      -2863.46723601078202

       -0.69144953213540  B51 A52 X53
       -0.69144953213540  A51 B52 X53
       -0.14797297903512  B51 X52 A53
       -0.14797297903512  A51 X52 B53

  Root   Mult.   Total Energy (a.u.)   Ex. Energy (a.u.)     Ex. Energy (eV)     Ex. Energy (nm)
-------------------------------------------------------------------------------------------------
     1  singlet      -2863.69509722
     2  singlet      -2863.58053021          0.11456701          3.11752638        397.70063048
     3  singlet      -2863.57709076          0.11800646          3.21111858        386.10913219
     4  singlet      -2863.46723601          0.22786121          6.20041796        199.96106953

Singlet state dipole moments:

  Root       Dx         Dy         Dz         |D|  (Debye)
------------------------------------------------------------
     1     6.1334    -5.5427    -0.4546     8.2793
     2     0.7682    -5.5360    -0.0032     5.5890
     3     7.5264    -4.9435    -0.5862     9.0238
     4     4.2533    -4.2050    -0.3119     5.9891

Singlet state electronic transitions:

 Transition      Tx        Ty        Tz       |T|    Osc. (a.u.) 
-----------------------------------------------------------------
   1 ->  2    -0.0010    0.0006   -0.0377    0.0377    0.0001
   1 ->  3     2.8954    1.0406   -0.2482    3.0867    0.7496
   1 ->  4     0.0013    0.0001    0.0013    0.0019    0.0000
   2 ->  3     0.0012    0.0005    0.0145    0.0145    0.0000
   2 ->  4     2.6804    0.9657   -0.2300    2.8583    0.6171
   3 ->  4    -0.0023   -0.0007   -0.0391    0.0391    0.0001

Singlet state velocity transition dipole moments:

 Transition      Px        Py        Pz       |P|    Osc. (a.u.) 
-----------------------------------------------------------------
   1 ->  2     0.0007   -0.0001    0.0113    0.0113    0.0007
   1 ->  3    -0.2505   -0.0827    0.0214    0.2646    0.3956
   1 ->  4    -0.0003   -0.0000   -0.0015    0.0016    0.0000
   2 ->  3     0.0001    0.0000    0.0010    0.0010    0.0002
   2 ->  4    -0.1732   -0.0572    0.0148    0.1830    0.1971
   3 ->  4     0.0006   -0.0000    0.0085    0.0085    0.0004

Singlet state magnetic transition dipole moments and rotational strengths:

 Transition      Lx        Ly        Lz        |L|    R(vel) (a.u.)
--------------------------------------------------------------------
   1 ->  2     0.7472   -0.1244   -0.0611    0.7599   -0.0014
   1 ->  3    -0.0016   -0.0014   -0.0265    0.0266   -0.0005
   1 ->  4    -0.0631    0.0188    0.0048    0.0660    0.0000
   2 ->  3     0.2466   -0.0029   -0.0217    0.2475   -0.0026
   2 ->  4    -0.0004   -0.0011   -0.0184    0.0184   -0.0012
   3 ->  4     0.7306   -0.0861   -0.0612    0.7382   -0.0006

Singlet state electric quadrupole moments (Cartesian):
Operator origin (a.u.):    -0.088667,    -0.101453,     0.228579 

 Root     Qxy        Qxz        Qyz        Qxx        Qyy        Qzz       R^2
--------------------------------------------------------------------------------------------
    1   -98.9676     6.3999     8.5141   -134.7076    -0.7980   -59.5006   -195.0061
    2   -99.0834     5.7623     8.5259   -128.7797    -0.2897   -60.9841   -190.0535
    3   -100.0199     6.3816     8.6260   -134.4493     2.3232   -59.3716   -191.4976
    4   -98.7802     5.7200     8.5162   -128.3707     3.7289   -61.0212   -185.6629

Singlet state electric transition quadrupole moments (Cartesian):

 Transition     Qxy        Qxz        Qyz        Qxx        Qyy        Qzz       norm (a.u.)
--------------------------------------------------------------------------------------------
   1 ->  2    -0.0754    -0.1541    -0.8817    -0.0290     0.0024     0.0251     0.8991
   1 ->  3     3.5987    -0.0865    -0.3096     0.6370     4.6805    -0.4436     5.9635
   1 ->  4     0.0053     0.0164     0.0419     0.0021     0.0018    -0.0027     0.0454
   2 ->  3     0.0250     0.0204     0.3092     0.0024    -0.0032    -0.0020     0.3109
   2 ->  4     3.2517    -0.0808    -0.2797     0.6004     4.4404    -0.4019     5.5585
   3 ->  4    -0.0782    -0.1278    -0.8909    -0.0279     0.0012     0.0213     0.9041

Building Xtilde...

Building Z-vector RHS...

Solving CPSCF equations
Using DIIS solver

 Iter         Residual      
------  --------------------
    1      0.201118376845
    2      0.130734795393
    3      0.018547038129
    4      0.009991376594
    5      0.002903829006
    6      0.001256023085
    7      0.000612811192
    8      0.000311131198
    9      0.000108695598
   10      0.000050062836

CPSCF converged

Building X...

Building Xtilde...

Building Z-vector RHS...

Solving CPSCF equations
Using DIIS solver

 Iter         Residual      
------  --------------------
    1      0.231760124894
    2      0.195523963909
    3      0.026603209542
    4      0.012241299803
    5      0.005205593578
    6      0.002142848573
    7      0.000738875005
    8      0.000365236577
    9      0.000149427656
   10      0.000057257035

CPSCF converged

Building X...

Building Xtilde...

Building Z-vector RHS...

Solving CPSCF equations
Using DIIS solver

 Iter         Residual      
------  --------------------
    1      0.022818088615
    2      0.010483817533
    3      0.003587417256
    4      0.001339896118
    5      0.000710819542
    6      0.000374348316
    7      0.000109532930
    8      0.000051801335

CPSCF converged

Building X...

Lower state energy:     -2863.5805302127
Upper state energy:     -2863.5770907621
Energy difference:          0.0034394506
 Energy calculation finished, energy:  0.000000000E+00

Converting Cartesians to HDLC

Converting Cartesians to HDLC

Converting Cartesians to HDLC
 in dlf_makehessian...
Updating Hessian with the BFGS update, No     2
Testing convergence  in cycle    3
    Energy  0.0000E+00 Target: 1.0000E-06 converged?  yes
  Max step  1.1771E+01 Target: 1.8000E-03 converged?   no
  RMS step  1.7814E+00 Target: 1.2000E-03 converged?   no
  Max grad  2.1944E-01 Target: 4.5000E-04 converged?   no
  RMS grad  7.8465E-02 Target: 3.0000E-04 converged?   no

Converting HDLC to Cartesians
DFTD Energy:    -0.1428891 hartree

                      *** Start SCF Iterations ***

 Iter     DIIS Error       Energy change         Energy        Time(s)
------------------------------------------------------------------------
Initial temperature is 5000.000000
| Skip purify step
|    1     0.0332884963   -2863.6897872957   -2863.6897872957     0.25  
|    2     0.0426912964      +0.3642042349   -2863.3255830608     0.23  
|    3     0.0115400152      -0.0562637515   -2863.3818468123     0.21  
|    4     0.0044036797      -0.0032709529   -2863.3851177652     0.20  
|    5     0.0022747085      -0.0006568278   -2863.3857745930     0.18  
|    6     0.0007376651      -0.0001599795   -2863.3859345724     0.17  
|    7     0.0001570578      -0.0000173463   -2863.3859519187     0.16  
|    8     0.0000787471      -0.0000020756   -2863.3859539944     0.14  
|    9     0.0000325681      -0.0000003336   -2863.3859543280     0.25  
------------------------------------------------------------------------
FINAL ENERGY: -2863.3859543280 a.u.
Fractional Occupation Entropy: 0.0000000000
Mermin Free Energy:            -2863.3859543280
DISPERSION CONTRIBUTION TO ENERGY: -0.1428891185 a.u.
HOMO-LUMO GAP: 3.436 eV
CENTER OF MASS: {-0.045040, -0.033907, 0.120784} ANGS
DIPOLE MOMENT: {6.073372, -4.076846, -0.461659} (|D| = 7.329369) DEBYE

  Active Space Parameters
--------------------------------------------
Number of closed orbitals:              50
Number of active orbitals:               3
Number of virtual orbitals:            129
Number of molecular orbitals:          182
Number of basis functions:             195
Number of active electrons:              4
Number of alpha electrons:               2
Number of beta electrons:                2

  Orbital      Energy        Occupation
-----------------------------------------
     49       -0.410663        1.000000
     50       -0.361670        1.000000
     51       -0.217521        0.666667
     52       -0.184394        0.666667
     53       -0.058125        0.666667
     54        0.151017        0.000000
     55        0.156966        0.000000

  CAS Parameters
--------------------------------------------
Number of determinants:                  9
Number of singlet CSFs:                  6
Number of doublet CSFs:                  0
Number of triplet CSFs:                  3
Number of quartet CSFs:                  0
Number of quintet CSFs:                  0
Number of sextet CSFs:                   0
Number of septet CSFs:                   0
Number of singlet states:                4
Number of doublet states:                0
Number of triplet states:                0
Number of quartet states:                0
Number of quintet states:                0
Number of sextet states:                 0
Number of septet states:                 0
Using the hard-coded solver

Singlet state  1 energy:      -2863.69558494902321

       -0.98624330700277  X51 X52
        0.13526206898347  X51 X53
        0.06633648708300  X51 B52 A53
        0.06633648708300  X51 A52 B53

Singlet state  2 energy:      -2863.57943882802965

        0.69168597832110  B51 X52 A53
        0.69168597832110  A51 X52 B53
       -0.14663411846202  B51 A52 X53
       -0.14663411846202  A51 B52 X53

Singlet state  3 energy:      -2863.57935713785491

        0.65658516851376  X51 B52 A53
        0.65658516851376  X51 A52 B53
        0.34437348149402  X51 X53
        0.13512261961936  X51 X52
       -0.02833679505608  X52 X53

Singlet state  4 energy:      -2863.46741425711934

       -0.69173321411912  B51 A52 X53
       -0.69173321411912  A51 B52 X53
       -0.14664197889590  B51 X52 A53
       -0.14664197889590  A51 X52 B53

  Root   Mult.   Total Energy (a.u.)   Ex. Energy (a.u.)     Ex. Energy (eV)     Ex. Energy (nm)
-------------------------------------------------------------------------------------------------
     1  singlet      -2863.69558495
     2  singlet      -2863.57943883          0.11614612          3.16049623        392.29352457
     3  singlet      -2863.57935714          0.11622781          3.16271914        392.01780290
     4  singlet      -2863.46741426          0.22817069          6.20883940        199.68984969

Singlet state dipole moments:

  Root       Dx         Dy         Dz         |D|  (Debye)
------------------------------------------------------------
     1     5.7811    -5.3813    -0.4255     7.9095
     2     0.6728    -5.3578     0.0053     5.3999
     3     7.0586    -4.8540    -0.5472     8.5840
     4     4.4176    -4.0254    -0.3256     5.9854

Singlet state electronic transitions:

 Transition      Tx        Ty        Tz       |T|    Osc. (a.u.) 
-----------------------------------------------------------------
   1 ->  2    -0.0297   -0.0110    0.0408    0.0517    0.0002
   1 ->  3     2.9310    0.9808   -0.2507    3.1009    0.7451
   1 ->  4    -0.0013   -0.0001   -0.0007    0.0015    0.0000
   2 ->  3    -0.0278   -0.0026   -0.0134    0.0310    0.0000
   2 ->  4     2.7048    0.9070   -0.2323    2.8623    0.6118
   3 ->  4     0.0313    0.0104    0.0376    0.0500    0.0002

Singlet state velocity transition dipole moments:

 Transition      Px        Py        Pz       |P|    Osc. (a.u.) 
-----------------------------------------------------------------
   1 ->  2     0.0019    0.0009   -0.0113    0.0115    0.0008
   1 ->  3    -0.2504   -0.0769    0.0212    0.2628    0.3961
   1 ->  4     0.0002    0.0000    0.0014    0.0014    0.0000
   2 ->  3    -0.0001   -0.0000   -0.0010    0.0010    0.0087
   2 ->  4    -0.1733   -0.0532    0.0149    0.1819    0.1968
   3 ->  4    -0.0025   -0.0006   -0.0081    0.0085    0.0004

Singlet state magnetic transition dipole moments and rotational strengths:

 Transition      Lx        Ly        Lz        |L|    R(vel) (a.u.)
--------------------------------------------------------------------
   1 ->  2    -0.7627    0.1663    0.0630    0.7832   -0.0176
   1 ->  3    -0.0116    0.0003   -0.0487    0.0500    0.0158
   1 ->  4     0.0573   -0.0213   -0.0043    0.0613    0.0000
   2 ->  3    -0.2542    0.0159    0.0222    0.2557   -0.0808
   2 ->  4     0.0060   -0.0024   -0.0348    0.0354   -0.0128
   3 ->  4    -0.7394    0.1243    0.0615    0.7523    0.0112

Singlet state electric quadrupole moments (Cartesian):
Operator origin (a.u.):    -0.085113,    -0.064075,     0.228249 

 Root     Qxy        Qxz        Qyz        Qxx        Qyy        Qzz       R^2
--------------------------------------------------------------------------------------------
    1   -76.9697     6.0932     6.6332   -131.6652    -7.2280   -59.4189   -198.3121
    2   -77.1020     5.4990     6.6533   -126.2630    -6.6813   -60.9358   -193.8801
    3   -78.0490     6.0828     6.7401   -131.4947    -4.2418   -59.2772   -195.0137
    4   -76.6886     5.4667     6.6270   -125.9920    -2.5848   -60.9879   -189.5647

Singlet state electric transition quadrupole moments (Cartesian):

 Transition     Qxy        Qxz        Qyz        Qxx        Qyy        Qzz       norm (a.u.)
--------------------------------------------------------------------------------------------
   1 ->  2     0.0382     0.2120     0.8885     0.0335    -0.0517    -0.0301     0.9168
   1 ->  3     3.5203    -0.0632    -0.2929     0.3769     4.6498    -0.4591     5.8699
   1 ->  4    -0.0042    -0.0167    -0.0315    -0.0020    -0.0017     0.0028     0.0361
   2 ->  3    -0.0160    -0.0485    -0.3178     0.0493    -0.0227    -0.0118     0.3266
   2 ->  4     3.1888    -0.0630    -0.2836     0.3550     4.3717    -0.4165     5.4465
   3 ->  4     0.1120     0.1847     0.8887     0.0397     0.0452    -0.0357     0.9173

Building Xtilde...

Building Z-vector RHS...

Solving CPSCF equations
Using DIIS solver

 Iter         Residual      
------  --------------------
    1      0.200321850455
    2      0.130220343276
    3      0.018696247416
    4      0.009995952659
    5      0.002764493321
    6      0.001250808737
    7      0.000577867017
    8      0.000307928198
    9      0.000103226456
   10      0.000047998000

CPSCF converged

Building X...

Building Xtilde...

Building Z-vector RHS...

Solving CPSCF equations
Using DIIS solver

 Iter         Residual      
------  --------------------
    1      0.212914798284
    2      0.178746947880
    3      0.024807852978
    4      0.011251246525
    5      0.004745572584
    6      0.001891557463
    7      0.000676758614
    8      0.000331857763
    9      0.000134298520
   10      0.000048517057

CPSCF converged

Building X...

Building Xtilde...

Building Z-vector RHS...

Solving CPSCF equations
Using DIIS solver

 Iter         Residual      
------  --------------------
    1      0.023976133040
    2      0.011110348564
    3      0.005678524899
    4      0.002629445515
    5      0.001008458369
    6      0.000418223728
    7      0.000145028197
    8      0.000067721911

CPSCF converged

Building X...

Lower state energy:     -2863.5794388280
Upper state energy:     -2863.5793571379
Energy difference:          0.0000816902
 Energy calculation finished, energy:  0.000000000E+00

Converting Cartesians to HDLC

Converting Cartesians to HDLC

Converting Cartesians to HDLC
 in dlf_makehessian...
Updating Hessian with the BFGS update, No     3
Testing convergence  in cycle    4
    Energy  0.0000E+00 Target: 1.0000E-06 converged?  yes
  Max step  4.0652E+00 Target: 1.8000E-03 converged?   no
  RMS step  6.1437E-01 Target: 1.2000E-03 converged?   no
  Max grad  2.8400E-02 Target: 4.5000E-04 converged?   no
  RMS grad  7.9639E-03 Target: 3.0000E-04 converged?   no

Converting HDLC to Cartesians
DFTD Energy:    -0.1421472 hartree

                      *** Start SCF Iterations ***

 Iter     DIIS Error       Energy change         Energy        Time(s)
------------------------------------------------------------------------
Initial temperature is 5000.000000
| Skip purify step
|    1     0.0315327500   -2863.6904253088   -2863.6904253088     0.24  
|    2     0.0456570199      +0.3605104000   -2863.3299149088     0.22  
|    3     0.0123849680      -0.0551129169   -2863.3850278256     0.21  
|    4     0.0049924022      -0.0040370125   -2863.3890648381     0.19  
|    5     0.0022295698      -0.0007496415   -2863.3898144796     0.18  
|    6     0.0008634732      -0.0001770659   -2863.3899915455     0.17  
|    7     0.0001553713      -0.0000162762   -2863.3900078217     0.16  
|    8     0.0000924786      -0.0000018607   -2863.3900096824     0.14  
|    9     0.0000291631      -0.0000002569   -2863.3900099393     0.25  
------------------------------------------------------------------------
FINAL ENERGY: -2863.3900099393 a.u.
Fractional Occupation Entropy: 0.0000000000
Mermin Free Energy:            -2863.3900099393
DISPERSION CONTRIBUTION TO ENERGY: -0.1421471871 a.u.
HOMO-LUMO GAP: 3.356 eV
CENTER OF MASS: {-0.056729, -0.019251, 0.121793} ANGS
DIPOLE MOMENT: {5.974741, -3.996617, -0.454237} (|D| = 7.202555) DEBYE

  Active Space Parameters
--------------------------------------------
Number of closed orbitals:              50
Number of active orbitals:               3
Number of virtual orbitals:            129
Number of molecular orbitals:          182
Number of basis functions:             195
Number of active electrons:              4
Number of alpha electrons:               2
Number of beta electrons:                2

  Orbital      Energy        Occupation
-----------------------------------------
     49       -0.411291        1.000000
     50       -0.364448        1.000000
     51       -0.218993        0.666667
     52       -0.184236        0.666667
     53       -0.060919        0.666667
     54        0.151936        0.000000
     55        0.157024        0.000000

  CAS Parameters
--------------------------------------------
Number of determinants:                  9
Number of singlet CSFs:                  6
Number of doublet CSFs:                  0
Number of triplet CSFs:                  3
Number of quartet CSFs:                  0
Number of quintet CSFs:                  0
Number of sextet CSFs:                   0
Number of septet CSFs:                   0
Number of singlet states:                4
Number of doublet states:                0
Number of triplet states:                0
Number of quartet states:                0
Number of quintet states:                0
Number of sextet states:                 0
Number of septet states:                 0
Using the hard-coded solver

Singlet state  1 energy:      -2863.69753037065493

        0.98464488440489  X51 X52
       -0.14491558286305  X51 X53
       -0.06800805692292  X51 B52 A53
       -0.06800805692292  X51 A52 B53

Singlet state  2 energy:      -2863.58261307281828

        0.69152440661365  B51 X52 A53
        0.69152440661365  A51 X52 B53
       -0.14759229988056  B51 A52 X53
       -0.14759229988056  A51 B52 X53

Singlet state  3 energy:      -2863.58253029934440

        0.65297426409085  X51 B52 A53
        0.65297426409085  X51 A52 B53
        0.35522319357800  X51 X53
        0.14203118675491  X51 X52
       -0.02953053226321  X52 X53

Singlet state  4 energy:      -2863.47155798695167

       -0.69153103967399  B51 A52 X53
       -0.69153103967399  A51 B52 X53
       -0.14759323050579  B51 X52 A53
       -0.14759323050579  A51 X52 B53

  Root   Mult.   Total Energy (a.u.)   Ex. Energy (a.u.)     Ex. Energy (eV)     Ex. Energy (nm)
-------------------------------------------------------------------------------------------------
     1  singlet      -2863.69753037
     2  singlet      -2863.58261307          0.11491730          3.12705826        396.48836187
     3  singlet      -2863.58253030          0.11500007          3.12931064        396.20298188
     4  singlet      -2863.47155799          0.22597238          6.14902040        201.63247572

Singlet state dipole moments:

  Root       Dx         Dy         Dz         |D|  (Debye)
------------------------------------------------------------
     1     5.9093    -5.1677    -0.4376     7.8623
     2     0.7881    -5.1660    -0.0065     5.2258
     3     6.4758    -4.7909    -0.4975     8.0707
     4     4.1720    -3.9682    -0.3056     5.7659

Singlet state electronic transitions:

 Transition      Tx        Ty        Tz       |T|    Osc. (a.u.) 
-----------------------------------------------------------------
   1 ->  2     0.0088    0.0038   -0.0385    0.0397    0.0001
   1 ->  3    -2.9742   -0.9117    0.2547    3.1212    0.7469
   1 ->  4     0.0013    0.0000    0.0002    0.0013    0.0000
   2 ->  3    -0.0088   -0.0011   -0.0155    0.0179    0.0000
   2 ->  4     2.7544    0.8468   -0.2363    2.8913    0.6189
   3 ->  4     0.0125    0.0037    0.0394    0.0415    0.0001

Singlet state velocity transition dipole moments:

 Transition      Px        Py        Pz       |P|    Osc. (a.u.) 
-----------------------------------------------------------------
   1 ->  2    -0.0002   -0.0003    0.0108    0.0108    0.0007
   1 ->  3     0.2531    0.0707   -0.0215    0.2637    0.4030
   1 ->  4    -0.0002   -0.0000   -0.0013    0.0014    0.0000
   2 ->  3    -0.0001   -0.0000   -0.0011    0.0011    0.0095
   2 ->  4    -0.1750   -0.0489    0.0150    0.1823    0.1995
   3 ->  4    -0.0012   -0.0002   -0.0080    0.0081    0.0004

Singlet state magnetic transition dipole moments and rotational strengths:

 Transition      Lx        Ly        Lz        |L|    R(vel) (a.u.)
--------------------------------------------------------------------
   1 ->  2     0.7580   -0.1860   -0.0622    0.7830   -0.0065
   1 ->  3     0.0057    0.0008    0.0436    0.0440    0.0048
   1 ->  4    -0.0505    0.0222    0.0038    0.0553    0.0000
   2 ->  3    -0.2637    0.0243    0.0229    0.2658   -0.0550
   2 ->  4     0.0011   -0.0016   -0.0306    0.0307   -0.0052
   3 ->  4    -0.7464    0.1443    0.0623    0.7628    0.0036

Singlet state electric quadrupole moments (Cartesian):
Operator origin (a.u.):    -0.107203,    -0.036378,     0.230155 

 Root     Qxy        Qxz        Qyz        Qxx        Qyy        Qzz       R^2
--------------------------------------------------------------------------------------------
    1   -59.0379     7.5173     5.1126   -148.7737    -6.8547   -59.5565   -215.1850
    2   -59.2427     6.9275     5.1349   -143.4287    -6.1989   -61.0752   -210.7028
    3   -60.2790     7.5121     5.2371   -148.6120    -4.2051   -59.3641   -212.1812
    4   -58.9268     6.9036     5.1210   -143.2237    -2.3066   -61.0988   -206.6291

Singlet state electric transition quadrupole moments (Cartesian):

 Transition     Qxy        Qxz        Qyz        Qxx        Qyy        Qzz       norm (a.u.)
--------------------------------------------------------------------------------------------
   1 ->  2    -0.0619    -0.2378    -0.8666    -0.0403     0.0185     0.0378     0.9027
   1 ->  3    -3.3636     0.0504     0.2848    -0.2068    -4.6049     0.4589     5.7320
   1 ->  4     0.0030     0.0154     0.0201     0.0017     0.0017    -0.0026     0.0257
   2 ->  3    -0.0236    -0.0583    -0.3273     0.0098    -0.0036     0.0022     0.3334
   2 ->  4     3.0781    -0.0489    -0.2670     0.1992     4.3262    -0.4204     5.3368
   3 ->  4     0.0889     0.2154     0.8881     0.0407     0.0139    -0.0378     0.9199

Building Xtilde...

Building Z-vector RHS...

Solving CPSCF equations
Using DIIS solver

 Iter         Residual      
------  --------------------
    1      0.188050947555
    2      0.121455087165
    3      0.018583622612
    4      0.009741362050
    5      0.002618873184
    6      0.001302085956
    7      0.000573059410
    8      0.000283771940
    9      0.000096239439

CPSCF converged

Building X...

Building Xtilde...

Building Z-vector RHS...

Solving CPSCF equations
Using DIIS solver

 Iter         Residual      
------  --------------------
    1      0.213034260961
    2      0.179928297281
    3      0.023040303108
    4      0.010340834685
    5      0.004143149385
    6      0.001605171009
    7      0.000583442833
    8      0.000272294043
    9      0.000114667381
   10      0.000040431787

CPSCF converged

Building X...

Building Xtilde...

Building Z-vector RHS...

Solving CPSCF equations
Using DIIS solver

 Iter         Residual      
------  --------------------
    1      0.024653000638
    2      0.011384394005
    3      0.004117759171
    4      0.002563769123
    5      0.000813253027
    6      0.000347102847
    7      0.000133985394
    8      0.000051921993

CPSCF converged

Building X...

Lower state energy:     -2863.5826130728
Upper state energy:     -2863.5825302993
Energy difference:          0.0000827735
 Energy calculation finished, energy:  0.000000000E+00

Converting Cartesians to HDLC

Converting Cartesians to HDLC

Converting Cartesians to HDLC
 in dlf_makehessian...
Updating Hessian with the BFGS update, No     4
Testing convergence  in cycle    5
    Energy  0.0000E+00 Target: 1.0000E-06 converged?  yes
  Max step  3.9339E-01 Target: 1.8000E-03 converged?   no
  RMS step  6.4593E-02 Target: 1.2000E-03 converged?   no
  Max grad  1.1844E-02 Target: 4.5000E-04 converged?   no
  RMS grad  3.4002E-03 Target: 3.0000E-04 converged?   no

Converting HDLC to Cartesians
DFTD Energy:    -0.1419831 hartree

                      *** Start SCF Iterations ***

 Iter     DIIS Error       Energy change         Energy        Time(s)
------------------------------------------------------------------------
Initial temperature is 5000.000000
| Skip purify step
|    1     0.0312102846   -2863.6884428898   -2863.6884428898     0.24  
|    2     0.0435518118      +0.3535862765   -2863.3348566134     0.22  
|    3     0.0150703175      -0.0489911644   -2863.3838477778     0.21  
|    4     0.0070174818      -0.0044678550   -2863.3883156329     0.19  
|    5     0.0039931196      -0.0012679634   -2863.3895835963     0.18  
|    6     0.0010797161      -0.0004293891   -2863.3900129854     0.18  
|    7     0.0002468804      -0.0000425406   -2863.3900555259     0.17  
|    8     0.0000782416      -0.0000027002   -2863.3900582261     0.14  
|    9     0.0000241742      -0.0000002206   -2863.3900584467     0.25  
------------------------------------------------------------------------
FINAL ENERGY: -2863.3900584467 a.u.
Fractional Occupation Entropy: 0.0000000000
Mermin Free Energy:            -2863.3900584467
DISPERSION CONTRIBUTION TO ENERGY: -0.1419831337 a.u.
HOMO-LUMO GAP: 3.370 eV
CENTER OF MASS: {-0.060315, -0.021699, 0.122111} ANGS
DIPOLE MOMENT: {5.983038, -3.947422, -0.456032} (|D| = 7.182399) DEBYE

  Active Space Parameters
--------------------------------------------
Number of closed orbitals:              50
Number of active orbitals:               3
Number of virtual orbitals:            129
Number of molecular orbitals:          182
Number of basis functions:             195
Number of active electrons:              4
Number of alpha electrons:               2
Number of beta electrons:                2

  Orbital      Energy        Occupation
-----------------------------------------
     49       -0.411843        1.000000
     50       -0.365193        1.000000
     51       -0.219728        0.666667
     52       -0.185314        0.666667
     53       -0.061458        0.666667
     54        0.152263        0.000000
     55        0.156952        0.000000

  CAS Parameters
--------------------------------------------
Number of determinants:                  9
Number of singlet CSFs:                  6
Number of doublet CSFs:                  0
Number of triplet CSFs:                  3
Number of quartet CSFs:                  0
Number of quintet CSFs:                  0
Number of sextet CSFs:                   0
Number of septet CSFs:                   0
Number of singlet states:                4
Number of doublet states:                0
Number of triplet states:                0
Number of quartet states:                0
Number of quintet states:                0
Number of sextet states:                 0
Number of septet states:                 0
Using the hard-coded solver

Singlet state  1 energy:      -2863.69821458622619

        0.98489927592698  X51 X52
       -0.14368051657150  X51 X53
       -0.06746250298539  X51 B52 A53
       -0.06746250298539  X51 A52 B53

Singlet state  2 energy:      -2863.58289281018733

        0.64559998162645  B51 X52 A53
        0.64559998162645  A51 X52 B53
       -0.23486532076609  X51 B52 A53
       -0.23486532076609  X51 A52 B53
       -0.13667674952368  B51 A52 X53
       -0.13667674952368  A51 B52 X53
       -0.12667804201371  X51 X53
       -0.05058728105452  X51 X52

Singlet state  3 energy:      -2863.58289197543900

        0.60978000820893  X51 B52 A53
        0.60978000820893  X51 A52 B53
        0.33058898759752  X51 X53
        0.24855107232557  B51 X52 A53
        0.24855107232557  A51 X52 B53
        0.13130427256107  X51 X52
       -0.05236768583670  B51 A52 X53
       -0.05236768583670  A51 B52 X53
       -0.02769065394172  X52 X53

Singlet state  4 energy:      -2863.47135705385836

       -0.69179177268852  B51 A52 X53
       -0.69179177268852  A51 B52 X53
       -0.14636589389697  B51 X52 A53
       -0.14636589389697  A51 X52 B53

  Root   Mult.   Total Energy (a.u.)   Ex. Energy (a.u.)     Ex. Energy (eV)     Ex. Energy (nm)
-------------------------------------------------------------------------------------------------
     1  singlet      -2863.69821459
     2  singlet      -2863.58289281          0.11532178          3.13806467        395.09772339
     3  singlet      -2863.58289198          0.11532261          3.13808738        395.09486352
     4  singlet      -2863.47135705          0.22685753          6.17310652        200.84574973

Singlet state dipole moments:

  Root       Dx         Dy         Dz         |D|  (Debye)
------------------------------------------------------------
     1     5.8396    -5.1000    -0.4324     7.7652
     2     1.4976    -5.0793    -0.0410     5.2956
     3     5.7476    -4.7160    -0.4633     7.4492
     4     4.2313    -3.9071    -0.3119     5.7678

Singlet state electronic transitions:

 Transition      Tx        Ty        Tz       |T|    Osc. (a.u.) 
-----------------------------------------------------------------
   1 ->  2     1.0677    0.3189   -0.1279    1.1217    0.0967
   1 ->  3    -2.7877   -0.8296    0.2249    2.9172    0.6543
   1 ->  4     0.0014    0.0000    0.0003    0.0014    0.0000
   2 ->  3    -0.7536   -0.0652    0.0527    0.7582    0.0000
   2 ->  4     2.5768    0.7701   -0.2358    2.6997    0.5419
   3 ->  4     0.9917    0.2962   -0.0464    1.0361    0.0798

Singlet state velocity transition dipole moments:

 Transition      Px        Py        Pz       |P|    Osc. (a.u.) 
-----------------------------------------------------------------
   1 ->  2    -0.0906   -0.0247    0.0180    0.0957    0.0529
   1 ->  3     0.2382    0.0642   -0.0164    0.2473    0.3534
   1 ->  4    -0.0002   -0.0000   -0.0014    0.0014    0.0000
   2 ->  3    -0.0001   -0.0000   -0.0010    0.0010    0.3945
   2 ->  4    -0.1643   -0.0444    0.0170    0.1711    0.1749
   3 ->  4    -0.0637   -0.0170   -0.0022    0.0660    0.0260

Singlet state magnetic transition dipole moments and rotational strengths:

 Transition      Lx        Ly        Lz        |L|    R(vel) (a.u.)
--------------------------------------------------------------------
   1 ->  2     0.7102   -0.1645   -0.0684    0.7322   -0.5335
   1 ->  3     0.2743   -0.0616    0.0044    0.2812    0.5318
   1 ->  4    -0.0503    0.0215    0.0038    0.0548    0.0000
   2 ->  3    -0.2661    0.0198    0.0232    0.2679   -2.3410
   2 ->  4     0.2679   -0.0487   -0.0410    0.2753   -0.3815
   3 ->  4    -0.6999    0.1239    0.0514    0.7126    0.3799

Singlet state electric quadrupole moments (Cartesian):
Operator origin (a.u.):    -0.113980,    -0.041006,     0.230757 

 Root     Qxy        Qxz        Qyz        Qxx        Qyy        Qzz       R^2
--------------------------------------------------------------------------------------------
    1   -60.7854     7.9696     5.2719   -154.1560    -7.1685   -59.5909   -220.9154
    2   -61.1049     7.4915     5.5273   -149.5124    -6.1599   -60.8994   -216.5717
    3   -61.8136     7.8561     5.1548   -153.3337    -4.6566   -59.6159   -217.6061
    4   -60.6292     7.3611     5.2765   -148.6710    -2.4265   -61.1424   -212.2399

Singlet state electric transition quadrupole moments (Cartesian):

 Transition     Qxy        Qxz        Qyz        Qxx        Qyy        Qzz       norm (a.u.)
--------------------------------------------------------------------------------------------
   1 ->  2     1.1050    -0.2262    -0.9116     0.0164     1.6440    -0.1317     2.1963
   1 ->  3    -3.0864    -0.0368    -0.0495    -0.1510    -4.2783     0.4465     5.2967
   1 ->  4     0.0029     0.0153     0.0191     0.0016     0.0018    -0.0026     0.0249
   2 ->  3     0.2816    -0.2317    -0.2780     1.7092    -0.6716    -0.5679     1.9761
   2 ->  4     2.7697    -0.1130    -0.5596     0.1211     4.0184    -0.3844     4.9302
   3 ->  4     1.1466     0.1719     0.7418     0.0867     1.5402    -0.1836     2.0756

Building Xtilde...

Building Z-vector RHS...

Solving CPSCF equations
Using DIIS solver

 Iter         Residual      
------  --------------------
    1      0.169259076214
    2      0.109590683847
    3      0.017133113158
    4      0.009379256930
    5      0.003118423783
    6      0.001181423959
    7      0.000701596679
    8      0.000242643631
    9      0.000106302751
   10      0.000044923556

CPSCF converged

Building X...

Building Xtilde...

Building Z-vector RHS...

Solving CPSCF equations
Using DIIS solver

 Iter         Residual      
------  --------------------
    1      0.185618339803
    2      0.154907389478
    3      0.020595018375
    4      0.009610187814
    5      0.003748673201
    6      0.001441262082
    7      0.000556307355
    8      0.000250051301
    9      0.000102001840
   10      0.000037251503

CPSCF converged

Building X...

Building Xtilde...

Building Z-vector RHS...

Solving CPSCF equations
Using DIIS solver

 Iter         Residual      
------  --------------------
    1      0.092920211335
    2      0.071267369636
    3      0.014060284579
    4      0.006586206966
    5      0.001928373405
    6      0.000836436748
    7      0.000408555830
    8      0.000156877188
    9      0.000057063382

CPSCF converged

Building X...

Lower state energy:     -2863.5828928102
Upper state energy:     -2863.5828919754
Energy difference:          0.0000008347
 Energy calculation finished, energy:  0.000000000E+00

Converting Cartesians to HDLC

Converting Cartesians to HDLC

Converting Cartesians to HDLC
 in dlf_makehessian...
Updating Hessian with the BFGS update, No     5
Testing convergence  in cycle    6
    Energy  0.0000E+00 Target: 1.0000E-06 converged?  yes
  Max step  7.1368E-02 Target: 1.8000E-03 converged?   no
  RMS step  1.1764E-02 Target: 1.2000E-03 converged?   no
  Max grad  2.6530E-02 Target: 4.5000E-04 converged?   no
  RMS grad  9.1680E-03 Target: 3.0000E-04 converged?   no

Converting HDLC to Cartesians
DFTD Energy:    -0.1418177 hartree

                      *** Start SCF Iterations ***

 Iter     DIIS Error       Energy change         Energy        Time(s)
------------------------------------------------------------------------
Initial temperature is 5000.000000
| Skip purify step
|    1     0.0334184510   -2863.6895992898   -2863.6895992898     0.24  
|    2     0.0464746381      +0.3547594300   -2863.3348398598     0.23  
|    3     0.0158366681      -0.0493743322   -2863.3842141919     0.21  
|    4     0.0062695198      -0.0043689126   -2863.3885831045     0.19  
|    5     0.0036111545      -0.0010900460   -2863.3896731505     0.18  
|    6     0.0008767705      -0.0002996049   -2863.3899727554     0.18  
|    7     0.0001859984      -0.0000266977   -2863.3899994532     0.16  
|    8     0.0000760186      -0.0000019953   -2863.3900014484     0.14  
|    9     0.0000229032      -0.0000001944   -2863.3900016429     0.25  
------------------------------------------------------------------------
FINAL ENERGY: -2863.3900016429 a.u.
Fractional Occupation Entropy: 0.0000000000
Mermin Free Energy:            -2863.3900016429
DISPERSION CONTRIBUTION TO ENERGY: -0.1418176602 a.u.
HOMO-LUMO GAP: 3.390 eV
CENTER OF MASS: {-0.064627, -0.027559, 0.122491} ANGS
DIPOLE MOMENT: {6.000300, -3.893937, -0.459457} (|D| = 7.167806) DEBYE

  Active Space Parameters
--------------------------------------------
Number of closed orbitals:              50
Number of active orbitals:               3
Number of virtual orbitals:            129
Number of molecular orbitals:          182
Number of basis functions:             195
Number of active electrons:              4
Number of alpha electrons:               2
Number of beta electrons:                2

  Orbital      Energy        Occupation
-----------------------------------------
     49       -0.412568        1.000000
     50       -0.365884        1.000000
     51       -0.220735        0.666667
     52       -0.186681        0.666667
     53       -0.062111        0.666667
     54        0.152751        0.000000
     55        0.157010        0.000000

  CAS Parameters
--------------------------------------------
Number of determinants:                  9
Number of singlet CSFs:                  6
Number of doublet CSFs:                  0
Number of triplet CSFs:                  3
Number of quartet CSFs:                  0
Number of quintet CSFs:                  0
Number of sextet CSFs:                   0
Number of septet CSFs:                   0
Number of singlet states:                4
Number of doublet states:                0
Number of triplet states:                0
Number of quartet states:                0
Number of quintet states:                0
Number of sextet states:                 0
Number of septet states:                 0
Using the hard-coded solver

Singlet state  1 energy:      -2863.69900406649458

        0.98531851831019  X51 X52
       -0.14195824548277  X51 X53
       -0.06620117841545  X51 B52 A53
       -0.06620117841545  X51 A52 B53

Singlet state  2 energy:      -2863.58318011871552

        0.69173316439177  B51 X52 A53
        0.69173316439177  A51 X52 B53
       -0.14518898966472  B51 A52 X53
       -0.14518898966472  A51 B52 X53

Singlet state  3 energy:      -2863.58316188042818

        0.65374521461711  X51 B52 A53
        0.65374521461711  X51 A52 B53
        0.35271413896637  X51 X53
        0.13820525171031  X51 X52
       -0.02959616157781  X52 X53
        0.02023238538762  B51 X52 A53
        0.02023238538762  A51 X52 B53

Singlet state  4 energy:      -2863.47106042469841

       -0.69202803852253  B51 A52 X53
       -0.69202803852253  A51 B52 X53
       -0.14524399429466  B51 X52 A53
       -0.14524399429466  A51 X52 B53

  Root   Mult.   Total Energy (a.u.)   Ex. Energy (a.u.)     Ex. Energy (eV)     Ex. Energy (nm)
-------------------------------------------------------------------------------------------------
     1  singlet      -2863.69900407
     2  singlet      -2863.58318012          0.11582395          3.15172946        393.38471917
     3  singlet      -2863.58316188          0.11584219          3.15222575        393.32278436
     4  singlet      -2863.47106042          0.22794364          6.20266106        199.88875676

Singlet state dipole moments:

  Root       Dx         Dy         Dz         |D|  (Debye)
------------------------------------------------------------
     1     5.7713    -5.0133    -0.4280     7.6566
     2     0.7437    -5.1334    -0.0037     5.1869
     3     6.5256    -4.4767    -0.5062     7.9297
     4     4.2926    -3.8531    -0.3193     5.7771

Singlet state electronic transitions:

 Transition      Tx        Ty        Tz       |T|    Osc. (a.u.) 
-----------------------------------------------------------------
   1 ->  2     0.0821    0.0249   -0.0480    0.0983    0.0007
   1 ->  3    -2.9955   -0.8665    0.2556    3.1288    0.7560
   1 ->  4     0.0014    0.0000    0.0006    0.0016    0.0000
   2 ->  3    -0.0647   -0.0079   -0.0109    0.0661    0.0000
   2 ->  4     2.7672    0.8043   -0.2386    2.8916    0.6250
   3 ->  4     0.0805    0.0232    0.0359    0.0911    0.0006

Singlet state velocity transition dipole moments:

 Transition      Px        Py        Pz       |P|    Osc. (a.u.) 
-----------------------------------------------------------------
   1 ->  2    -0.0064   -0.0020    0.0120    0.0138    0.0011
   1 ->  3     0.2569    0.0669   -0.0216    0.2664    0.4084
   1 ->  4    -0.0003   -0.0000   -0.0015    0.0015    0.0000
   2 ->  3    -0.0001   -0.0000   -0.0010    0.0010    0.0318
   2 ->  4    -0.1776   -0.0463    0.0154    0.1842    0.2018
   3 ->  4    -0.0056   -0.0013   -0.0079    0.0098    0.0006

Singlet state magnetic transition dipole moments and rotational strengths:

 Transition      Lx        Ly        Lz        |L|    R(vel) (a.u.)
--------------------------------------------------------------------
   1 ->  2     0.7651   -0.1550   -0.0626    0.7831   -0.0464
   1 ->  3     0.0210   -0.0029    0.0014    0.0213    0.0447
   1 ->  4    -0.0508    0.0203    0.0038    0.0549    0.0000
   2 ->  3    -0.2686    0.0117    0.0234    0.2699   -0.2233
   2 ->  4     0.0220   -0.0042   -0.0040    0.0228   -0.0337
   3 ->  4    -0.7532    0.1119    0.0628    0.7640    0.0321

Singlet state electric quadrupole moments (Cartesian):
Operator origin (a.u.):    -0.122127,    -0.052078,     0.231475 

 Root     Qxy        Qxz        Qyz        Qxx        Qyy        Qzz       R^2
--------------------------------------------------------------------------------------------
    1   -65.6847     8.4749     5.7137   -160.3110    -6.9340   -59.6268   -226.8719
    2   -65.9402     7.8937     5.7575   -155.0501    -6.0577   -61.1546   -222.2624
    3   -66.6659     8.4655     5.7986   -160.1211    -4.0145   -59.4424   -223.5781
    4   -65.4963     7.8693     5.7154   -154.8652    -1.9563   -61.1881   -218.0095

Singlet state electric transition quadrupole moments (Cartesian):

 Transition     Qxy        Qxz        Qyz        Qxx        Qyy        Qzz       norm (a.u.)
--------------------------------------------------------------------------------------------
   1 ->  2     0.0147    -0.1985    -0.8820    -0.0317     0.1307     0.0191     0.9143
   1 ->  3    -3.1787     0.0373     0.2471    -0.0942    -4.5761     0.4709     5.5980
   1 ->  4     0.0029     0.0151     0.0193     0.0016     0.0018    -0.0026     0.0249
   2 ->  3    -0.0079    -0.0548    -0.3376     0.1367    -0.0534    -0.0430     0.3748
   2 ->  4     2.8983    -0.0452    -0.2737     0.0942     4.2981    -0.4285     5.2099
   3 ->  4     0.1601     0.1708     0.8926     0.0355     0.1189    -0.0407     0.9319

Building Xtilde...

Building Z-vector RHS...

Solving CPSCF equations
Using DIIS solver

 Iter         Residual      
------  --------------------
    1      0.189666431648
    2      0.122473362365
    3      0.018802039835
    4      0.009793918292
    5      0.002608300433
    6      0.001266026575
    7      0.000570710787
    8      0.000268089606
    9      0.000090794929

CPSCF converged

Building X...

Building Xtilde...

Building Z-vector RHS...

Solving CPSCF equations
Using DIIS solver

 Iter         Residual      
------  --------------------
    1      0.204296206728
    2      0.172610686260
    3      0.021439423931
    4      0.009678432812
    5      0.003641574287
    6      0.001375232204
    7      0.000481494150
    8      0.000205274823
    9      0.000087800933

CPSCF converged

Building X...

Building Xtilde...

Building Z-vector RHS...

Solving CPSCF equations
Using DIIS solver

 Iter         Residual      
------  --------------------
    1      0.025449407134
    2      0.012679913721
    3      0.008642962744
    4      0.002843821349
    5      0.001466660567
    6      0.000451809868
    7      0.000188800002
    8      0.000082620757

CPSCF converged

Building X...

Lower state energy:     -2863.5831801187
Upper state energy:     -2863.5831618804
Energy difference:          0.0000182383
 Energy calculation finished, energy:  0.000000000E+00

Converting Cartesians to HDLC

Converting Cartesians to HDLC

Converting Cartesians to HDLC
 in dlf_makehessian...
Updating Hessian with the BFGS update, No     6
Testing convergence  in cycle    7
    Energy  0.0000E+00 Target: 1.0000E-06 converged?  yes
  Max step  2.4417E+00 Target: 1.8000E-03 converged?   no
  RMS step  3.7538E-01 Target: 1.2000E-03 converged?   no
  Max grad  2.1425E-02 Target: 4.5000E-04 converged?   no
  RMS grad  7.8414E-03 Target: 3.0000E-04 converged?   no

Converting HDLC to Cartesians
DFTD Energy:    -0.1417782 hartree

                      *** Start SCF Iterations ***

 Iter     DIIS Error       Energy change         Energy        Time(s)
------------------------------------------------------------------------
Initial temperature is 5000.000000
| Skip purify step
|    1     0.0326669049   -2863.6927695366   -2863.6927695366     0.24  
|    2     0.0478205438      +0.3567734535   -2863.3359960831     0.22  
|    3     0.0173695583      -0.0477473052   -2863.3837433882     0.21  
|    4     0.0088529328      -0.0042522034   -2863.3879955917     0.19  
|    5     0.0057960892      -0.0013978978   -2863.3893934895     0.18  
|    6     0.0020899182      -0.0006656059   -2863.3900590954     0.18  
|    7     0.0004736548      -0.0001063521   -2863.3901654474     0.17  
|    8     0.0000639201      -0.0000064142   -2863.3901718616     0.15  
|    9     0.0000216644      -0.0000001532   -2863.3901720148     0.25  
------------------------------------------------------------------------
FINAL ENERGY: -2863.3901720148 a.u.
Fractional Occupation Entropy: 0.0000000000
Mermin Free Energy:            -2863.3901720148
DISPERSION CONTRIBUTION TO ENERGY: -0.1417781545 a.u.
HOMO-LUMO GAP: 3.378 eV
CENTER OF MASS: {-0.065029, -0.026633, 0.122511} ANGS
DIPOLE MOMENT: {5.991128, -3.905206, -0.459433} (|D| = 7.166263) DEBYE

  Active Space Parameters
--------------------------------------------
Number of closed orbitals:              50
Number of active orbitals:               3
Number of virtual orbitals:            129
Number of molecular orbitals:          182
Number of basis functions:             195
Number of active electrons:              4
Number of alpha electrons:               2
Number of beta electrons:                2

  Orbital      Energy        Occupation
-----------------------------------------
     49       -0.412476        1.000000
     50       -0.366078        1.000000
     51       -0.220860        0.666667
     52       -0.186458        0.666667
     53       -0.062309        0.666667
     54        0.152812        0.000000
     55        0.157020        0.000000

  CAS Parameters
--------------------------------------------
Number of determinants:                  9
Number of singlet CSFs:                  6
Number of doublet CSFs:                  0
Number of triplet CSFs:                  3
Number of quartet CSFs:                  0
Number of quintet CSFs:                  0
Number of sextet CSFs:                   0
Number of septet CSFs:                   0
Number of singlet states:                4
Number of doublet states:                0
Number of triplet states:                0
Number of quartet states:                0
Number of quintet states:                0
Number of sextet states:                 0
Number of septet states:                 0
Using the hard-coded solver

Singlet state  1 energy:      -2863.69897555286525

        0.98518298097070  X51 X52
       -0.14312686364241  X51 X53
       -0.06595474522560  X51 B52 A53
       -0.06595474522560  X51 A52 B53

Singlet state  2 energy:      -2863.58319006391412

        0.69183730402208  B51 X52 A53
        0.69183730402208  A51 X52 B53
       -0.14577687093673  B51 A52 X53
       -0.14577687093673  A51 B52 X53

Singlet state  3 energy:      -2863.58318678602609

        0.65345067042460  X51 B52 A53
        0.65345067042460  X51 A52 B53
        0.35455489717776  X51 X53
        0.13854478534515  X51 X52
       -0.02967129311097  X52 X53

Singlet state  4 energy:      -2863.47128493201535

       -0.69191329260428  B51 A52 X53
       -0.69191329260428  A51 B52 X53
       -0.14578973893455  B51 X52 A53
       -0.14578973893455  A51 X52 B53

  Root   Mult.   Total Energy (a.u.)   Ex. Energy (a.u.)     Ex. Energy (eV)     Ex. Energy (nm)
-------------------------------------------------------------------------------------------------
     1  singlet      -2863.69897555
     2  singlet      -2863.58319006          0.11578549          3.15068294        393.51538421
     3  singlet      -2863.58318679          0.11578877          3.15077213        393.50424410
     4  singlet      -2863.47128493          0.22769062          6.19577601        200.11088292

Singlet state dipole moments:

  Root       Dx         Dy         Dz         |D|  (Debye)
------------------------------------------------------------
     1     5.7993    -5.0038    -0.4310     7.6717
     2     0.7664    -5.1354    -0.0078     5.1923
     3     6.4768    -4.4912    -0.5014     7.8976
     4     4.2482    -3.8783    -0.3163     5.7609

Singlet state electronic transitions:

 Transition      Tx        Ty        Tz       |T|    Osc. (a.u.) 
-----------------------------------------------------------------
   1 ->  2     0.0392    0.0125   -0.0445    0.0606    0.0003
   1 ->  3    -2.9989   -0.8656    0.2565    3.1319    0.7571
   1 ->  4     0.0015    0.0000    0.0006    0.0016    0.0000
   2 ->  3    -0.0317   -0.0041   -0.0136    0.0347    0.0000
   2 ->  4     2.7731    0.8042   -0.2384    2.8972    0.6262
   3 ->  4     0.0409    0.0117    0.0393    0.0579    0.0003

Singlet state velocity transition dipole moments:

 Transition      Px        Py        Pz       |P|    Osc. (a.u.) 
-----------------------------------------------------------------
   1 ->  2    -0.0028   -0.0010    0.0118    0.0121    0.0008
   1 ->  3     0.2571    0.0668   -0.0218    0.2665    0.4088
   1 ->  4    -0.0003   -0.0000   -0.0015    0.0015    0.0000
   2 ->  3    -0.0001   -0.0000   -0.0009    0.0010    0.1411
   2 ->  4    -0.1777   -0.0462    0.0153    0.1843    0.2022
   3 ->  4    -0.0031   -0.0006   -0.0082    0.0087    0.0005

Singlet state magnetic transition dipole moments and rotational strengths:

 Transition      Lx        Ly        Lz        |L|    R(vel) (a.u.)
--------------------------------------------------------------------
   1 ->  2     0.7648   -0.1550   -0.0624    0.7828   -0.0232
   1 ->  3     0.0099   -0.0007    0.0002    0.0099    0.0215
   1 ->  4    -0.0508    0.0203    0.0038    0.0548    0.0000
   2 ->  3    -0.2689    0.0122    0.0234    0.2702   -0.9185
   2 ->  4     0.0114   -0.0026   -0.0017    0.0118   -0.0172
   3 ->  4    -0.7546    0.1124    0.0630    0.7655    0.0156

Singlet state electric quadrupole moments (Cartesian):
Operator origin (a.u.):    -0.122887,    -0.050329,     0.231513 

 Root     Qxy        Qxz        Qyz        Qxx        Qyy        Qzz       R^2
--------------------------------------------------------------------------------------------
    1   -64.5286     8.4469     5.6285   -160.3232    -7.2545   -59.6240   -227.2017
    2   -64.7990     7.8646     5.6637   -155.0608    -6.3788   -61.1531   -222.5926
    3   -65.5457     8.4394     5.7259   -160.1352    -4.3913   -59.4341   -223.9606
    4   -64.3841     7.8420     5.6337   -154.8780    -2.3231   -61.1815   -218.3826

Singlet state electric transition quadrupole moments (Cartesian):

 Transition     Qxy        Qxz        Qyz        Qxx        Qyy        Qzz       norm (a.u.)
--------------------------------------------------------------------------------------------
   1 ->  2    -0.0307    -0.1982    -0.8776    -0.0330     0.0654     0.0259     0.9035
   1 ->  3    -3.1832     0.0403     0.2601    -0.0947    -4.5964     0.4700     5.6177
   1 ->  4     0.0029     0.0152     0.0192     0.0015     0.0019    -0.0026     0.0249
   2 ->  3    -0.0179    -0.0467    -0.3368     0.0640    -0.0233    -0.0185     0.3477
   2 ->  4     2.9078    -0.0429    -0.2615     0.0957     4.3199    -0.4290     5.2326
   3 ->  4     0.1188     0.1719     0.8972     0.0342     0.0576    -0.0346     0.9243

Building Xtilde...

Building Z-vector RHS...

Solving CPSCF equations
Using DIIS solver

 Iter         Residual      
------  --------------------
    1      0.188168129598
    2      0.121374193133
    3      0.018725167084
    4      0.009699757328
    5      0.002592961139
    6      0.001262415112
    7      0.000566998138
    8      0.000265239711
    9      0.000089808911

CPSCF converged

Building X...

Building Xtilde...

Building Z-vector RHS...

Solving CPSCF equations
Using DIIS solver

 Iter         Residual      
------  --------------------
    1      0.205521335939
    2      0.173741024895
    3      0.021457199544
    4      0.009676127517
    5      0.003639909352
    6      0.001375340796
    7      0.000480900659
    8      0.000203647349
    9      0.000086736790

CPSCF converged

Building X...

Building Xtilde...

Building Z-vector RHS...

Solving CPSCF equations
Using DIIS solver

 Iter         Residual      
------  --------------------
    1      0.024571679275
    2      0.011571677097
    3      0.006502392819
    4      0.002772474719
    5      0.001092667085
    6      0.000439248107
    7      0.000149498095
    8      0.000071030592

CPSCF converged

Building X...

Lower state energy:     -2863.5831900639
Upper state energy:     -2863.5831867860
Energy difference:          0.0000032779
 Energy calculation finished, energy:  0.000000000E+00

Converting Cartesians to HDLC

Converting Cartesians to HDLC

Converting Cartesians to HDLC
 in dlf_makehessian...
Updating Hessian with the BFGS update, No     7
Testing convergence  in cycle    8
    Energy  0.0000E+00 Target: 1.0000E-06 converged?  yes
  Max step  2.2265E+00 Target: 1.8000E-03 converged?   no
  RMS step  3.4247E-01 Target: 1.2000E-03 converged?   no
  Max grad  2.2605E-03 Target: 4.5000E-04 converged?   no
  RMS grad  8.1892E-04 Target: 3.0000E-04 converged?   no

Converting HDLC to Cartesians
DFTD Energy:    -0.1417652 hartree

                      *** Start SCF Iterations ***

 Iter     DIIS Error       Energy change         Energy        Time(s)
------------------------------------------------------------------------
Initial temperature is 5000.000000
| Skip purify step
|    1     0.0337403868   -2863.6928427345   -2863.6928427345     0.24  
|    2     0.0481582300      +0.3558994480   -2863.3369432865     0.22  
|    3     0.0174640804      -0.0472528182   -2863.3841961047     0.21  
|    4     0.0086769389      -0.0042239625   -2863.3884200672     0.19  
|    5     0.0055858371      -0.0013836793   -2863.3898037466     0.18  
|    6     0.0018676177      -0.0006102747   -2863.3904140213     0.18  
|    7     0.0004032707      -0.0000835379   -2863.3904975592     0.17  
|    8     0.0000605340      -0.0000047470   -2863.3905023062     0.15  
|    9     0.0000203061      -0.0000001554   -2863.3905024616     0.25  
------------------------------------------------------------------------
FINAL ENERGY: -2863.3905024616 a.u.
Fractional Occupation Entropy: 0.0000000000
Mermin Free Energy:            -2863.3905024616
DISPERSION CONTRIBUTION TO ENERGY: -0.1417651579 a.u.
HOMO-LUMO GAP: 3.360 eV
CENTER OF MASS: {-0.064990, -0.024800, 0.122456} ANGS
DIPOLE MOMENT: {5.969226, -3.935085, -0.459918} (|D| = 7.164362) DEBYE

  Active Space Parameters
--------------------------------------------
Number of closed orbitals:              50
Number of active orbitals:               3
Number of virtual orbitals:            129
Number of molecular orbitals:          182
Number of basis functions:             195
Number of active electrons:              4
Number of alpha electrons:               2
Number of beta electrons:                2

  Orbital      Energy        Occupation
-----------------------------------------
     49       -0.412326        1.000000
     50       -0.366586        1.000000
     51       -0.221171        0.666667
     52       -0.186070        0.666667
     53       -0.062594        0.666667
     54        0.152956        0.000000
     55        0.157109        0.000000

  CAS Parameters
--------------------------------------------
Number of determinants:                  9
Number of singlet CSFs:                  6
Number of doublet CSFs:                  0
Number of triplet CSFs:                  3
Number of quartet CSFs:                  0
Number of quintet CSFs:                  0
Number of sextet CSFs:                   0
Number of septet CSFs:                   0
Number of singlet states:                4
Number of doublet states:                0
Number of triplet states:                0
Number of quartet states:                0
Number of quintet states:                0
Number of sextet states:                 0
Number of septet states:                 0
Using the hard-coded solver

Singlet state  1 energy:      -2863.69915676668688

        0.98504119268188  X51 X52
       -0.14513733746449  X51 X53
       -0.06481104765262  X51 B52 A53
       -0.06481104765262  X51 A52 B53

Singlet state  2 energy:      -2863.58324328292247

        0.64330828204586  X51 B52 A53
        0.64330828204586  X51 A52 B53
        0.35294838088052  X51 X53
        0.13622612807087  X51 X52
       -0.11633762942714  B51 X52 A53
       -0.11633762942714  A51 X52 B53
       -0.02936565448306  X52 X53
        0.02497560071724  B51 A52 X53
        0.02497560071724  A51 B52 X53

Singlet state  3 energy:      -2863.58324301114271

        0.68181514643741  B51 X52 A53
        0.68181514643741  A51 X52 B53
       -0.14480930960268  B51 A52 X53
       -0.14480930960268  A51 B52 X53
        0.10965664293019  X51 B52 A53
        0.10965664293019  X51 A52 B53
        0.06084754667491  X51 X53
        0.02320380215369  X51 X52

Singlet state  4 energy:      -2863.47167105079734

       -0.69166828689067  B51 A52 X53
       -0.69166828689067  A51 B52 X53
       -0.14694759746202  B51 X52 A53
       -0.14694759746202  A51 X52 B53

  Root   Mult.   Total Energy (a.u.)   Ex. Energy (a.u.)     Ex. Energy (eV)     Ex. Energy (nm)
-------------------------------------------------------------------------------------------------
     1  singlet      -2863.69915677
     2  singlet      -2863.58324328          0.11591348          3.15416585        393.08085384
     3  singlet      -2863.58324301          0.11591376          3.15417325        393.07993220
     4  singlet      -2863.47167105          0.22748572          6.19020026        200.29113033

Singlet state dipole moments:

  Root       Dx         Dy         Dz         |D|  (Debye)
------------------------------------------------------------
     1     5.8378    -4.9879    -0.4364     7.6909
     2     6.2210    -4.5344    -0.4670     7.7123
     3     0.9791    -5.1295    -0.0433     5.2223
     4     4.1536    -3.9401    -0.3108     5.7335

Singlet state electronic transitions:

 Transition      Tx        Ty        Tz       |T|    Osc. (a.u.) 
-----------------------------------------------------------------
   1 ->  2    -2.9598   -0.8497    0.2606    3.0904    0.7380
   1 ->  3    -0.5107   -0.1454    0.0027    0.5310    0.0218
   1 ->  4     0.0015    0.0000    0.0009    0.0018    0.0000
   2 ->  3     0.3644    0.0407   -0.0461    0.3696    0.0000
   2 ->  4    -0.4687   -0.1353    0.0824    0.4947    0.0182
   3 ->  4     2.7434    0.7912   -0.2279    2.8643    0.6102

Singlet state velocity transition dipole moments:

 Transition      Px        Py        Pz       |P|    Osc. (a.u.) 
-----------------------------------------------------------------
   1 ->  2     0.2535    0.0655   -0.0236    0.2629    0.3975
   1 ->  3     0.0444    0.0111    0.0077    0.0464    0.0124
   1 ->  4    -0.0003   -0.0000   -0.0015    0.0016    0.0000
   2 ->  3     0.0001    0.0000    0.0009    0.0009    0.4478
   2 ->  4     0.0295    0.0078   -0.0109    0.0324    0.0063
   3 ->  4    -0.1755   -0.0452    0.0135    0.1817    0.1973

Singlet state magnetic transition dipole moments and rotational strengths:

 Transition      Lx        Ly        Lz        |L|    R(vel) (a.u.)
--------------------------------------------------------------------
   1 ->  2    -0.1307    0.0276    0.0050    0.1336   -0.2712
   1 ->  3     0.7532   -0.1515   -0.0622    0.7708    0.2696
   1 ->  4    -0.0515    0.0204    0.0038    0.0555    0.0000
   2 ->  3     0.2691   -0.0130   -0.0234    0.2704   -2.9997
   2 ->  4    -0.7468    0.1114    0.0615    0.7576   -0.1957
   3 ->  4    -0.1269    0.0180    0.0145    0.1290    0.1941

Singlet state electric quadrupole moments (Cartesian):
Operator origin (a.u.):    -0.122814,    -0.046865,     0.231408 

 Root     Qxy        Qxz        Qyz        Qxx        Qyy        Qzz       R^2
--------------------------------------------------------------------------------------------
    1   -62.0639     8.1967     5.4623   -158.5416    -8.3861   -59.5948   -226.5225
    2   -63.1169     8.1878     5.6837   -158.2093    -5.6853   -59.4494   -223.3441
    3   -62.3976     7.6193     5.3813   -153.4484    -7.4514   -61.0760   -221.9757
    4   -62.0166     7.5952     5.4752   -153.1209    -3.5523   -61.1477   -217.8209

Singlet state electric transition quadrupole moments (Cartesian):

 Transition     Qxy        Qxz        Qyz        Qxx        Qyy        Qzz       norm (a.u.)
--------------------------------------------------------------------------------------------
   1 ->  2    -3.1353     0.0764     0.4170    -0.0897    -4.5718     0.4569     5.5792
   1 ->  3    -0.6143    -0.1872    -0.8150    -0.0500    -0.7835     0.1113     1.3059
   1 ->  4     0.0030     0.0154     0.0200     0.0016     0.0019    -0.0026     0.0257
   2 ->  3    -0.1572     0.0596    -0.3016    -0.8490     0.3170     0.2935     1.0133
   2 ->  4    -0.4175     0.1772     0.9327     0.0156    -0.7413     0.0443     1.2757
   3 ->  4     2.8964    -0.0113    -0.0938     0.1030     4.3040    -0.4286     5.2074

Building Xtilde...

Building Z-vector RHS...

Solving CPSCF equations
Using DIIS solver

 Iter         Residual      
------  --------------------
    1      0.201542155865
    2      0.170030119327
    3      0.021107880805
    4      0.009580527349
    5      0.003631329001
    6      0.001373895345
    7      0.000492287235
    8      0.000209735308
    9      0.000086966303

CPSCF converged

Building X...

Building Xtilde...

Building Z-vector RHS...

Solving CPSCF equations
Using DIIS solver

 Iter         Residual      
------  --------------------
    1      0.180228401183
    2      0.115874352481
    3      0.017980026917
    4      0.008884213192
    5      0.002471268845
    6      0.001154582644
    7      0.000522417486
    8      0.000281685824
    9      0.000085626538

CPSCF converged

Building X...

Building Xtilde...

Building Z-vector RHS...

Solving CPSCF equations
Using DIIS solver

 Iter         Residual      
------  --------------------
    1      0.050287684474
    2      0.036408813721
    3      0.010369165974
    4      0.005151949596
    5      0.001737948503
    6      0.000720597833
    7      0.000342904063
    8      0.000133795027
    9      0.000043557404

CPSCF converged

Building X...

Lower state energy:     -2863.5832432829
Upper state energy:     -2863.5832430111
Energy difference:          0.0000002718
 Energy calculation finished, energy:  0.000000000E+00

Converting Cartesians to HDLC

Converting Cartesians to HDLC

Converting Cartesians to HDLC
 in dlf_makehessian...
Updating Hessian with the BFGS update, No     8
Testing convergence  in cycle    9
    Energy  0.0000E+00 Target: 1.0000E-06 converged?  yes
  Max step  5.1556E-02 Target: 1.8000E-03 converged?   no
  RMS step  8.5508E-03 Target: 1.2000E-03 converged?   no
  Max grad  2.0401E-01 Target: 4.5000E-04 converged?   no
  RMS grad  6.8480E-02 Target: 3.0000E-04 converged?   no

Converting HDLC to Cartesians
DFTD Energy:    -0.1417989 hartree

                      *** Start SCF Iterations ***

 Iter     DIIS Error       Energy change         Energy        Time(s)
------------------------------------------------------------------------
Initial temperature is 5000.000000
| Skip purify step
|    1     0.0326912534   -2863.6933382102   -2863.6933382102     0.25  
|    2     0.0477832030      +0.3555094350   -2863.3378287752     0.23  
|    3     0.0174501951      -0.0463843824   -2863.3842131576     0.21  
|    4     0.0088642554      -0.0040794073   -2863.3882925650     0.19  
|    5     0.0058489430      -0.0013621863   -2863.3896547512     0.18  
|    6     0.0021087434      -0.0006492860   -2863.3903040373     0.18  
|    7     0.0004622572      -0.0001033250   -2863.3904073623     0.17  
|    8     0.0000631507      -0.0000059677   -2863.3904133300     0.15  
|    9     0.0000216172      -0.0000001644   -2863.3904134943     0.25  
------------------------------------------------------------------------
FINAL ENERGY: -2863.3904134943 a.u.
Fractional Occupation Entropy: 0.0000000000
Mermin Free Energy:            -2863.3904134943
DISPERSION CONTRIBUTION TO ENERGY: -0.1417988565 a.u.
HOMO-LUMO GAP: 3.367 eV
CENTER OF MASS: {-0.064226, -0.025290, 0.122367} ANGS
DIPOLE MOMENT: {5.969282, -3.925098, -0.460897} (|D| = 7.158990) DEBYE

  Active Space Parameters
--------------------------------------------
Number of closed orbitals:              50
Number of active orbitals:               3
Number of virtual orbitals:            129
Number of molecular orbitals:          182
Number of basis functions:             195
Number of active electrons:              4
Number of alpha electrons:               2
Number of beta electrons:                2

  Orbital      Energy        Occupation
-----------------------------------------
     49       -0.412450        1.000000
     50       -0.366719        1.000000
     51       -0.221214        0.666667
     52       -0.186283        0.666667
     53       -0.062554        0.666667
     54        0.153059        0.000000
     55        0.157132        0.000000

  CAS Parameters
--------------------------------------------
Number of determinants:                  9
Number of singlet CSFs:                  6
Number of doublet CSFs:                  0
Number of triplet CSFs:                  3
Number of quartet CSFs:                  0
Number of quintet CSFs:                  0
Number of sextet CSFs:                   0
Number of septet CSFs:                   0
Number of singlet states:                4
Number of doublet states:                0
Number of triplet states:                0
Number of quartet states:                0
Number of quintet states:                0
Number of sextet states:                 0
Number of septet states:                 0
Using the hard-coded solver

Singlet state  1 energy:      -2863.69937027541437

        0.98520199108412  X51 X52
       -0.14438863780003  X51 X53
       -0.06441783647920  X51 B52 A53
       -0.06441783647920  X51 A52 B53

Singlet state  2 energy:      -2863.58325531992841

        0.68558129657040  B51 X52 A53
        0.68558129657040  A51 X52 B53
       -0.14544961237699  B51 A52 X53
       -0.14544961237699  A51 B52 X53
       -0.08688262476492  X51 B52 A53
       -0.08688262476492  X51 A52 B53
       -0.04689580461529  X51 X53

Singlet state  3 energy:      -2863.58325487865341

        0.64704458813272  X51 B52 A53
        0.64704458813272  X51 A52 B53
        0.35443770961524  X51 X53
        0.13608976487352  X51 X52
        0.09193846421125  B51 X52 A53
        0.09193846421125  A51 X52 B53
       -0.02958036386037  X52 X53

Singlet state  4 energy:      -2863.47152441531625

       -0.69171743390099  B51 A52 X53
       -0.69171743390099  A51 B52 X53
       -0.14671583415141  B51 X52 A53
       -0.14671583415141  A51 X52 B53

  Root   Mult.   Total Energy (a.u.)   Ex. Energy (a.u.)     Ex. Energy (eV)     Ex. Energy (nm)
-------------------------------------------------------------------------------------------------
     1  singlet      -2863.69937028
     2  singlet      -2863.58325532          0.11611496          3.15964818        392.39881701
     3  singlet      -2863.58325488          0.11611540          3.15966019        392.39732577
     4  singlet      -2863.47152442          0.22784586          6.20000028        199.97454047

Singlet state dipole moments:

  Root       Dx         Dy         Dz         |D|  (Debye)
------------------------------------------------------------
     1     5.8045    -4.9762    -0.4344     7.6579
     2     0.9070    -5.1315    -0.0146     5.2110
     3     6.3023    -4.4970    -0.4984     7.7583
     4     4.1708    -3.9282    -0.3133     5.7380

Singlet state electronic transitions:

 Transition      Tx        Ty        Tz       |T|    Osc. (a.u.) 
-----------------------------------------------------------------
   1 ->  2     0.3936    0.1136   -0.0753    0.4165    0.0134
   1 ->  3    -2.9776   -0.8504    0.2495    3.1067    0.7471
   1 ->  4     0.0016    0.0000    0.0010    0.0019    0.0000
   2 ->  3    -0.2878   -0.0345    0.0097    0.2900    0.0000
   2 ->  4     2.7575    0.7916   -0.2420    2.8791    0.6174
   3 ->  4     0.3692    0.1059    0.0109    0.3842    0.0110

Singlet state velocity transition dipole moments:

 Transition      Px        Py        Pz       |P|    Osc. (a.u.) 
-----------------------------------------------------------------
   1 ->  2    -0.0332   -0.0088    0.0145    0.0373    0.0080
   1 ->  3     0.2556    0.0655   -0.0202    0.2646    0.4020
   1 ->  4    -0.0003   -0.0000   -0.0016    0.0016    0.0000
   2 ->  3    -0.0001   -0.0000   -0.0009    0.0009    0.3754
   2 ->  4    -0.1765   -0.0453    0.0162    0.1830    0.1997
   3 ->  4    -0.0241   -0.0060   -0.0064    0.0257    0.0039

Singlet state magnetic transition dipole moments and rotational strengths:

 Transition      Lx        Ly        Lz        |L|    R(vel) (a.u.)
--------------------------------------------------------------------
   1 ->  2     0.7593   -0.1507   -0.0605    0.7764   -0.2129
   1 ->  3     0.0994   -0.0185   -0.0169    0.1025    0.2113
   1 ->  4    -0.0521    0.0202    0.0039    0.0560    0.0000
   2 ->  3    -0.2690    0.0122    0.0234    0.2703   -2.6866
   2 ->  4     0.1014   -0.0157   -0.0023    0.1027   -0.1542
   3 ->  4    -0.7513    0.1096    0.0633    0.7619    0.1526

Singlet state electric quadrupole moments (Cartesian):
Operator origin (a.u.):    -0.121370,    -0.047792,     0.231240 

 Root     Qxy        Qxz        Qyz        Qxx        Qyy        Qzz       R^2
--------------------------------------------------------------------------------------------
    1   -62.3674     8.0287     5.5076   -157.0542    -8.8566   -59.5697   -225.4805
    2   -62.6766     7.4696     5.6248   -151.9241    -7.9310   -61.0761   -220.9312
    3   -63.4191     8.0035     5.5283   -156.7813    -6.0957   -59.4053   -222.2823
    4   -62.3110     7.4294     5.5195   -151.6587    -3.9870   -61.1276   -216.7733

Singlet state electric transition quadrupole moments (Cartesian):

 Transition     Qxy        Qxz        Qyz        Qxx        Qyy        Qzz       norm (a.u.)
--------------------------------------------------------------------------------------------
   1 ->  2     0.3453    -0.1988    -0.9040    -0.0214     0.6127    -0.0304     1.1631
   1 ->  3    -3.1654     0.0173     0.1544    -0.0943    -4.5955     0.4710     5.6030
   1 ->  4     0.0031     0.0155     0.0207     0.0016     0.0020    -0.0026     0.0263
   2 ->  3     0.0713    -0.1109    -0.3336     0.6514    -0.2440    -0.2209     0.8132
   2 ->  4     2.8775    -0.0629    -0.3664     0.0881     4.3282    -0.4237     5.2286
   3 ->  4     0.4622     0.1629     0.8636     0.0443     0.5734    -0.0850     1.1506

Building Xtilde...

Building Z-vector RHS...

Solving CPSCF equations
Using DIIS solver

 Iter         Residual      
------  --------------------
    1      0.182569841898
    2      0.117456985280
    3      0.018182799306
    4      0.009070882601
    5      0.002490933207
    6      0.001193672226
    7      0.000543122961
    8      0.000277636857
    9      0.000087042458

CPSCF converged

Building X...

Building Xtilde...

Building Z-vector RHS...

Solving CPSCF equations
Using DIIS solver

 Iter         Residual      
------  --------------------
    1      0.202099974186
    2      0.170468215118
    3      0.021160171198
    4      0.009577007027
    5      0.003614370593
    6      0.001363021422
    7      0.000482150119
    8      0.000201871950
    9      0.000083849734

CPSCF converged

Building X...

Building Xtilde...

Building Z-vector RHS...

Solving CPSCF equations
Using DIIS solver

 Iter         Residual      
------  --------------------
    1      0.042100868611
    2      0.029298162356
    3      0.009835912103
    4      0.004642673150
    5      0.001705993244
    6      0.000647280984
    7      0.000319449948
    8      0.000121681546
    9      0.000040059128

CPSCF converged

Building X...

Lower state energy:     -2863.5832553199
Upper state energy:     -2863.5832548787
Energy difference:          0.0000004413
 Energy calculation finished, energy:  0.000000000E+00

Converting Cartesians to HDLC

Converting Cartesians to HDLC

Converting Cartesians to HDLC
 in dlf_makehessian...
Updating Hessian with the BFGS update, No     9
Testing convergence  in cycle   10
    Energy  0.0000E+00 Target: 1.0000E-06 converged?  yes
  Max step  3.5142E+00 Target: 1.8000E-03 converged?   no
  RMS step  5.6755E-01 Target: 1.2000E-03 converged?   no
  Max grad  2.0900E-01 Target: 4.5000E-04 converged?   no
  RMS grad  6.9972E-02 Target: 3.0000E-04 converged?   no

Converting HDLC to Cartesians
DFTD Energy:    -0.1418199 hartree

                      *** Start SCF Iterations ***

 Iter     DIIS Error       Energy change         Energy        Time(s)
------------------------------------------------------------------------
Initial temperature is 5000.000000
| Skip purify step
|    1     0.0325529953   -2863.6935188908   -2863.6935188908     0.24  
|    2     0.0477038922      +0.3555403695   -2863.3379785212     0.22  
|    3     0.0174762831      -0.0462838581   -2863.3842623794     0.21  
|    4     0.0089182680      -0.0040748117   -2863.3883371911     0.19  
|    5     0.0059214422      -0.0013656560   -2863.3897028471     0.18  
|    6     0.0021692599      -0.0006627118   -2863.3903655589     0.18  
|    7     0.0004828147      -0.0001083822   -2863.3904739411     0.17  
|    8     0.0000610795      -0.0000064044   -2863.3904803456     0.15  
|    9     0.0000212388      -0.0000001597   -2863.3904805053     0.25  
------------------------------------------------------------------------
FINAL ENERGY: -2863.3904805053 a.u.
Fractional Occupation Entropy: 0.0000000000
Mermin Free Energy:            -2863.3904805053
DISPERSION CONTRIBUTION TO ENERGY: -0.1418199242 a.u.
HOMO-LUMO GAP: 3.363 eV
CENTER OF MASS: {-0.063893, -0.025205, 0.122308} ANGS
DIPOLE MOMENT: {5.963386, -3.926022, -0.461426} (|D| = 7.154617) DEBYE

  Active Space Parameters
--------------------------------------------
Number of closed orbitals:              50
Number of active orbitals:               3
Number of virtual orbitals:            129
Number of molecular orbitals:          182
Number of basis functions:             195
Number of active electrons:              4
Number of alpha electrons:               2
Number of beta electrons:                2

  Orbital      Energy        Occupation
-----------------------------------------
     49       -0.412408        1.000000
     50       -0.366805        1.000000
     51       -0.221276        0.666667
     52       -0.186166        0.666667
     53       -0.062590        0.666667
     54        0.153108        0.000000
     55        0.157164        0.000000

  CAS Parameters
--------------------------------------------
Number of determinants:                  9
Number of singlet CSFs:                  6
Number of doublet CSFs:                  0
Number of triplet CSFs:                  3
Number of quartet CSFs:                  0
Number of quintet CSFs:                  0
Number of sextet CSFs:                   0
Number of septet CSFs:                   0
Number of singlet states:                4
Number of doublet states:                0
Number of triplet states:                0
Number of quartet states:                0
Number of quintet states:                0
Number of sextet states:                 0
Number of septet states:                 0
Using the hard-coded solver

Singlet state  1 energy:      -2863.69942089237747

        0.98518869004473  X51 X52
       -0.14479591363745  X51 X53
       -0.06406289332032  X51 B52 A53
       -0.06406289332032  X51 A52 B53

Singlet state  2 energy:      -2863.58325897108307

        0.69102886593698  B51 X52 A53
        0.69102886593698  A51 X52 B53
       -0.14690602303783  B51 A52 X53
       -0.14690602303783  A51 B52 X53
       -0.02781678028986  X51 B52 A53
       -0.02781678028986  X51 A52 B53

Singlet state  3 energy:      -2863.58325868195379

        0.65205392046541  X51 B52 A53
        0.65205392046541  X51 A52 B53
        0.35806202941502  X51 X53
        0.13696317283324  X51 X52
       -0.02981442236858  X52 X53
        0.02935943861300  B51 X52 A53
        0.02935943861300  A51 X52 B53

Singlet state  4 energy:      -2863.47161010148329

       -0.69165124886884  B51 A52 X53
       -0.69165124886884  A51 B52 X53
       -0.14702740959524  B51 X52 A53
       -0.14702740959524  A51 X52 B53

  Root   Mult.   Total Energy (a.u.)   Ex. Energy (a.u.)     Ex. Energy (eV)     Ex. Energy (nm)
-------------------------------------------------------------------------------------------------
     1  singlet      -2863.69942089
     2  singlet      -2863.58325897          0.11616192          3.16092618        392.24016495
     3  singlet      -2863.58325868          0.11616221          3.16093405        392.23918866
     4  singlet      -2863.47161010          0.22781079          6.19904600        200.00532456

Singlet state dipole moments:

  Root       Dx         Dy         Dz         |D|  (Debye)
------------------------------------------------------------
     1     5.8132    -4.9685    -0.4361     7.6595
     2     0.8309    -5.1389    -0.0164     5.2057
     3     6.3721    -4.4862    -0.4981     7.8088
     4     4.1462    -3.9362    -0.3124     5.7256

Singlet state electronic transitions:

 Transition      Tx        Ty        Tz       |T|    Osc. (a.u.) 
-----------------------------------------------------------------
   1 ->  2     0.1218    0.0359   -0.0525    0.1375    0.0015
   1 ->  3    -3.0015   -0.8566    0.2553    3.1318    0.7596
   1 ->  4     0.0016    0.0000    0.0011    0.0019    0.0000
   2 ->  3    -0.0908   -0.0113   -0.0076    0.0918    0.0000
   2 ->  4     2.7815    0.7979   -0.2401    2.9036    0.6275
   3 ->  4     0.1175    0.0336    0.0329    0.1265    0.0012

Singlet state velocity transition dipole moments:

 Transition      Px        Py        Pz       |P|    Osc. (a.u.) 
-----------------------------------------------------------------
   1 ->  2    -0.0098   -0.0028    0.0126    0.0163    0.0015
   1 ->  3     0.2576    0.0660   -0.0215    0.2668    0.4084
   1 ->  4    -0.0003   -0.0000   -0.0016    0.0016    0.0000
   2 ->  3    -0.0001   -0.0000   -0.0009    0.0009    0.4119
   2 ->  4    -0.1780   -0.0456    0.0155    0.1844    0.2031
   3 ->  4    -0.0080   -0.0019   -0.0079    0.0114    0.0008

Singlet state magnetic transition dipole moments and rotational strengths:

 Transition      Lx        Ly        Lz        |L|    R(vel) (a.u.)
--------------------------------------------------------------------
   1 ->  2     0.7650   -0.1510   -0.0616    0.7822   -0.0678
   1 ->  3     0.0300   -0.0047   -0.0126    0.0329    0.0662
   1 ->  4    -0.0524    0.0202    0.0039    0.0563    0.0000
   2 ->  3    -0.2688    0.0123    0.0233    0.2701   -3.0981
   2 ->  4     0.0329   -0.0057    0.0043    0.0337   -0.0496
   3 ->  4    -0.7579    0.1102    0.0632    0.7685    0.0479

Singlet state electric quadrupole moments (Cartesian):
Operator origin (a.u.):    -0.120741,    -0.047631,     0.231129 

 Root     Qxy        Qxz        Qyz        Qxx        Qyy        Qzz       R^2
--------------------------------------------------------------------------------------------
    1   -62.1706     7.9187     5.5131   -156.3629    -8.9368   -59.5545   -224.8542
    2   -62.4775     7.3447     5.5694   -151.1595    -8.0385   -61.0877   -220.2857
    3   -63.2410     7.9097     5.5959   -156.1714    -6.1654   -59.3630   -221.6998
    4   -62.1336     7.3204     5.5264   -150.9732    -4.0880   -61.1114   -216.1726

Singlet state electric transition quadrupole moments (Cartesian):

 Transition     Qxy        Qxz        Qyz        Qxx        Qyy        Qzz       norm (a.u.)
--------------------------------------------------------------------------------------------
   1 ->  2     0.0568    -0.1957    -0.8864    -0.0295     0.1935     0.0124     0.9304
   1 ->  3    -3.1851     0.0358     0.2358    -0.0968    -4.6394     0.4716     5.6531
   1 ->  4     0.0032     0.0156     0.0211     0.0016     0.0020    -0.0026     0.0267
   2 ->  3     0.0034    -0.0605    -0.3364     0.2018    -0.0733    -0.0664     0.4091
   2 ->  4     2.9101    -0.0483    -0.2867     0.0963     4.3717    -0.4296     5.2781
   3 ->  4     0.1993     0.1672     0.8939     0.0362     0.1788    -0.0461     0.9498

Building Xtilde...

Building Z-vector RHS...

Solving CPSCF equations
Using DIIS solver

 Iter         Residual      
------  --------------------
    1      0.184440290856
    2      0.118689677458
    3      0.018423728774
    4      0.009337204878
    5      0.002532893050
    6      0.001245807979
    7      0.000559303651
    8      0.000266724174
    9      0.000088100863

CPSCF converged

Building X...

Building Xtilde...

Building Z-vector RHS...

Solving CPSCF equations
Using DIIS solver

 Iter         Residual      
------  --------------------
    1      0.205485231529
    2      0.173476555736
    3      0.021414321363
    4      0.009637872561
    5      0.003633532814
    6      0.001370138390
    7      0.000478174924
    8      0.000197507766
    9      0.000082487700

CPSCF converged

Building X...

Building Xtilde...

Building Z-vector RHS...

Solving CPSCF equations
Using DIIS solver

 Iter         Residual      
------  --------------------
    1      0.026392500138
    2      0.013971681472
    3      0.009141291543
    4      0.002967040899
    5      0.001582023286
    6      0.000467401326
    7      0.000230879716
    8      0.000086726215

CPSCF converged

Building X...

Lower state energy:     -2863.5832589711
Upper state energy:     -2863.5832586820
Energy difference:          0.0000002891
 Energy calculation finished, energy:  0.000000000E+00

Converting Cartesians to HDLC

Converting Cartesians to HDLC

Converting Cartesians to HDLC
 in dlf_makehessian...
Updating Hessian with the BFGS update, No    10
Testing convergence  in cycle   11
    Energy  0.0000E+00 Target: 1.0000E-06 converged?  yes
  Max step  3.4465E+00 Target: 1.8000E-03 converged?   no
  RMS step  6.1282E-01 Target: 1.2000E-03 converged?   no
  Max grad  2.8919E-03 Target: 4.5000E-04 converged?   no
  RMS grad  8.2607E-04 Target: 3.0000E-04 converged?   no

Converting HDLC to Cartesians
DFTD Energy:    -0.1418432 hartree

                      *** Start SCF Iterations ***

 Iter     DIIS Error       Energy change         Energy        Time(s)
------------------------------------------------------------------------
Initial temperature is 5000.000000
| Skip purify step
|    1     0.0322857005   -2863.6934543420   -2863.6934543420     0.24  
|    2     0.0474090815      +0.3552382567   -2863.3382160853     0.23  
|    3     0.0173939033      -0.0460923770   -2863.3843084623     0.21  
|    4     0.0088741370      -0.0040537462   -2863.3883622086     0.19  
|    5     0.0058995456      -0.0013603559   -2863.3897225644     0.18  
|    6     0.0021634027      -0.0006610862   -2863.3903836507     0.18  
|    7     0.0004792687      -0.0001083047   -2863.3904919554     0.17  
|    8     0.0000604443      -0.0000063659   -2863.3904983212     0.15  
|    9     0.0000213213      -0.0000001566   -2863.3904984778     0.25  
------------------------------------------------------------------------
FINAL ENERGY: -2863.3904984778 a.u.
Fractional Occupation Entropy: 0.0000000000
Mermin Free Energy:            -2863.3904984778
DISPERSION CONTRIBUTION TO ENERGY: -0.1418432320 a.u.
HOMO-LUMO GAP: 3.362 eV
CENTER OF MASS: {-0.063491, -0.025417, 0.122230} ANGS
DIPOLE MOMENT: {5.959996, -3.920268, -0.462483} (|D| = 7.148702) DEBYE

  Active Space Parameters
--------------------------------------------
Number of closed orbitals:              50
Number of active orbitals:               3
Number of virtual orbitals:            129
Number of molecular orbitals:          182
Number of basis functions:             195
Number of active electrons:              4
Number of alpha electrons:               2
Number of beta electrons:                2

  Orbital      Energy        Occupation
-----------------------------------------
     49       -0.412418        1.000000
     50       -0.366846        1.000000
     51       -0.221319        0.666667
     52       -0.186135        0.666667
     53       -0.062596        0.666667
     54        0.153163        0.000000
     55        0.157169        0.000000

  CAS Parameters
--------------------------------------------
Number of determinants:                  9
Number of singlet CSFs:                  6
Number of doublet CSFs:                  0
Number of triplet CSFs:                  3
Number of quartet CSFs:                  0
Number of quintet CSFs:                  0
Number of sextet CSFs:                   0
Number of septet CSFs:                   0
Number of singlet states:                4
Number of doublet states:                0
Number of triplet states:                0
Number of quartet states:                0
Number of quintet states:                0
Number of sextet states:                 0
Number of septet states:                 0
Using the hard-coded solver

Singlet state  1 energy:      -2863.69947925123734

        0.98521505046906  X51 X52
       -0.14485654856280  X51 X53
       -0.06379115128372  X51 B52 A53
       -0.06379115128372  X51 A52 B53

Singlet state  2 energy:      -2863.58326081231189

        0.64739306408008  X51 B52 A53
        0.64739306408008  X51 A52 B53
        0.35572556024016  X51 X53
        0.13569818736819  X51 X52
       -0.08725030751521  B51 X52 A53
       -0.08725030751521  A51 X52 B53
       -0.02956620266854  X52 X53

Singlet state  3 energy:      -2863.58326069430268

        0.68609665192518  B51 X52 A53
        0.68609665192518  A51 X52 B53
       -0.14595690100825  B51 A52 X53
       -0.14595690100825  A51 B52 X53
        0.08221134871716  X51 B52 A53
        0.08221134871716  X51 A52 B53
        0.04589766961574  X51 X53

Singlet state  4 energy:      -2863.47163542699172

       -0.69162109885943  B51 A52 X53
       -0.69162109885943  A51 B52 X53
       -0.14716893047623  B51 X52 A53
       -0.14716893047623  A51 X52 B53

  Root   Mult.   Total Energy (a.u.)   Ex. Energy (a.u.)     Ex. Energy (eV)     Ex. Energy (nm)
-------------------------------------------------------------------------------------------------
     1  singlet      -2863.69947925
     2  singlet      -2863.58326081          0.11621844          3.16246410        392.04941652
     3  singlet      -2863.58326069          0.11621856          3.16246732        392.04901843
     4  singlet      -2863.47163543          0.22784382          6.19994488        199.97632730

Singlet state dipole moments:

  Root       Dx         Dy         Dz         |D|  (Debye)
------------------------------------------------------------
     1     5.8123    -4.9590    -0.4371     7.6528
     2     6.2883    -4.4842    -0.4790     7.7383
     3     0.9143    -5.1235    -0.0382     5.2046
     4     4.1351    -3.9333    -0.3129     5.7156

Singlet state electronic transitions:

 Transition      Tx        Ty        Tz       |T|    Osc. (a.u.) 
-----------------------------------------------------------------
   1 ->  2    -2.9795   -0.8493    0.2604    3.1091    0.7489
   1 ->  3    -0.3847   -0.1085   -0.0090    0.3998    0.0124
   1 ->  4     0.0016    0.0000    0.0011    0.0020    0.0000
   2 ->  3     0.2754    0.0321   -0.0384    0.2800    0.0000
   2 ->  4    -0.3521   -0.1009    0.0728    0.3734    0.0104
   3 ->  4     2.7624    0.7913   -0.2311    2.8828    0.6184

Singlet state velocity transition dipole moments:

 Transition      Px        Py        Pz       |P|    Osc. (a.u.) 
-----------------------------------------------------------------
   1 ->  2     0.2556    0.0654   -0.0233    0.2649    0.4024
   1 ->  3     0.0336    0.0083    0.0089    0.0358    0.0073
   1 ->  4    -0.0003   -0.0000   -0.0016    0.0016    0.0000
   2 ->  3     0.0001    0.0000    0.0009    0.0009    0.4645
   2 ->  4     0.0221    0.0058   -0.0104    0.0251    0.0038
   3 ->  4    -0.1768   -0.0452    0.0140    0.1831    0.2001

Singlet state magnetic transition dipole moments and rotational strengths:

 Transition      Lx        Ly        Lz        |L|    R(vel) (a.u.)
--------------------------------------------------------------------
   1 ->  2    -0.0992    0.0207   -0.0032    0.1014   -0.2059
   1 ->  3     0.7592   -0.1485   -0.0629    0.7761    0.2043
   1 ->  4    -0.0527    0.0201    0.0039    0.0566    0.0000
   2 ->  3     0.2686   -0.0120   -0.0233    0.2698   -3.8014
   2 ->  4    -0.7530    0.1086    0.0614    0.7633   -0.1489
   3 ->  4    -0.0950    0.0128    0.0156    0.0971    0.1472

Singlet state electric quadrupole moments (Cartesian):
Operator origin (a.u.):    -0.119980,    -0.048032,     0.230982 

 Root     Qxy        Qxz        Qyz        Qxx        Qyy        Qzz       R^2
--------------------------------------------------------------------------------------------
    1   -62.2886     7.8024     5.5530   -155.8155    -8.9108   -59.5363   -224.2626
    2   -63.3363     7.7979     5.7460   -155.5527    -6.1663   -59.3721   -221.0911
    3   -62.6176     7.2253     5.4984   -150.6911    -7.9792   -61.0434   -219.7137
    4   -62.2577     7.2052     5.5663   -150.4315    -4.0629   -61.0935   -215.5879

Singlet state electric transition quadrupole moments (Cartesian):

 Transition     Qxy        Qxz        Qyz        Qxx        Qyy        Qzz       norm (a.u.)
--------------------------------------------------------------------------------------------
   1 ->  2    -3.1465     0.0686     0.3813    -0.0944    -4.6075     0.4628     5.6128
   1 ->  3    -0.4794    -0.1854    -0.8344    -0.0457    -0.5898     0.0914     1.1484
   1 ->  4     0.0032     0.0156     0.0215     0.0016     0.0020    -0.0026     0.0271
   2 ->  3    -0.1228     0.0371    -0.3127    -0.6402     0.2409     0.2233     0.7950
   2 ->  4    -0.2926     0.1716     0.9298     0.0188    -0.5593     0.0269     1.1373
   3 ->  4     2.8998    -0.0202    -0.1321     0.1045     4.3429    -0.4313     5.2426

Building Xtilde...

Building Z-vector RHS...

Solving CPSCF equations
Using DIIS solver

 Iter         Residual      
------  --------------------
    1      0.202868777165
    2      0.171089823787
    3      0.021192365743
    4      0.009580181605
    5      0.003621196587
    6      0.001367600021
    7      0.000482862913
    8      0.000201650321
    9      0.000083552287

CPSCF converged

Building X...

Building Xtilde...

Building Z-vector RHS...

Solving CPSCF equations
Using DIIS solver

 Iter         Residual      
------  --------------------
    1      0.181802121659
    2      0.116892257391
    3      0.018113223474
    4      0.009008095995
    5      0.002478051521
    6      0.001195248216
    7      0.000542426831
    8      0.000276289720
    9      0.000086694509

CPSCF converged

Building X...

Building Xtilde...

Building Z-vector RHS...

Solving CPSCF equations
Using DIIS solver

 Iter         Residual      
------  --------------------
    1      0.041015742405
    2      0.028315956273
    3      0.009736186724
    4      0.004560637442
    5      0.001691610833
    6      0.000639710328
    7      0.000317011233
    8      0.000119891891
    9      0.000039862350

CPSCF converged

Building X...

Lower state energy:     -2863.5832608123
Upper state energy:     -2863.5832606943
Energy difference:          0.0000001180
 Energy calculation finished, energy:  0.000000000E+00

Converting Cartesians to HDLC

Converting Cartesians to HDLC

Converting Cartesians to HDLC
Conical intersection seam found: using extrapolatable functions.
Energy gap between states:        0.0000001180
Below threshold of:               0.0000001594
 in dlf_makehessian...
Updating Hessian with the BFGS update, No    11
Testing convergence  in cycle   12
    Energy  0.0000E+00 Target: 1.0000E-06 converged?  yes
  Max step  6.4029E-01 Target: 1.8000E-03 converged?   no
  RMS step  9.6934E-02 Target: 1.2000E-03 converged?   no
  Max grad  1.3206E-03 Target: 4.5000E-04 converged?   no
  RMS grad  3.1727E-04 Target: 3.0000E-04 converged?   no

Converting HDLC to Cartesians
DFTD Energy:    -0.1418538 hartree

                      *** Start SCF Iterations ***

 Iter     DIIS Error       Energy change         Energy        Time(s)
------------------------------------------------------------------------
Initial temperature is 5000.000000
| Skip purify step
|    1     0.0321111038   -2863.6930898142   -2863.6930898142     0.24  
|    2     0.0472511080      +0.3548158653   -2863.3382739489     0.22  
|    3     0.0173589416      -0.0460449704   -2863.3843189193     0.21  
|    4     0.0088562993      -0.0040517901   -2863.3883707094     0.19  
|    5     0.0058947586      -0.0013592600   -2863.3897299694     0.18  
|    6     0.0021664956      -0.0006621762   -2863.3903921456     0.18  
|    7     0.0004795888      -0.0001089385   -2863.3905010840     0.17  
|    8     0.0000596039      -0.0000064018   -2863.3905074859     0.15  
|    9     0.0000213167      -0.0000001568   -2863.3905076426     0.25  
------------------------------------------------------------------------
FINAL ENERGY: -2863.3905076426 a.u.
Fractional Occupation Entropy: 0.0000000000
Mermin Free Energy:            -2863.3905076426
DISPERSION CONTRIBUTION TO ENERGY: -0.1418538160 a.u.
HOMO-LUMO GAP: 3.361 eV
CENTER OF MASS: {-0.063217, -0.025376, 0.122156} ANGS
DIPOLE MOMENT: {5.958262, -3.915855, -0.463722} (|D| = 7.144917) DEBYE

  Active Space Parameters
--------------------------------------------
Number of closed orbitals:              50
Number of active orbitals:               3
Number of virtual orbitals:            129
Number of molecular orbitals:          182
Number of basis functions:             195
Number of active electrons:              4
Number of alpha electrons:               2
Number of beta electrons:                2

  Orbital      Energy        Occupation
-----------------------------------------
     49       -0.412429        1.000000
     50       -0.366840        1.000000
     51       -0.221323        0.666667
     52       -0.186112        0.666667
     53       -0.062595        0.666667
     54        0.153191        0.000000
     55        0.157147        0.000000

  CAS Parameters
--------------------------------------------
Number of determinants:                  9
Number of singlet CSFs:                  6
Number of doublet CSFs:                  0
Number of triplet CSFs:                  3
Number of quartet CSFs:                  0
Number of quintet CSFs:                  0
Number of sextet CSFs:                   0
Number of septet CSFs:                   0
Number of singlet states:                4
Number of doublet states:                0
Number of triplet states:                0
Number of quartet states:                0
Number of quintet states:                0
Number of sextet states:                 0
Number of septet states:                 0
Using the hard-coded solver

Singlet state  1 energy:      -2863.69949127922428

       -0.98522645055024  X51 X52
        0.14486495165651  X51 X53
        0.06369349601623  X51 B52 A53
        0.06369349601623  X51 A52 B53

Singlet state  2 energy:      -2863.58326233729122

        0.69040312306030  B51 X52 A53
        0.69040312306030  A51 X52 B53
       -0.14696315998510  B51 A52 X53
       -0.14696315998510  A51 B52 X53
        0.03837816603825  X51 B52 A53
        0.03837816603825  X51 A52 B53
        0.02183549581352  X51 X53

Singlet state  3 energy:      -2863.58326231649016

       -0.65144744193609  X51 B52 A53
       -0.65144744193609  X51 A52 B53
       -0.35810916033560  X51 X53
       -0.13643532593354  X51 X52
        0.04079958897964  B51 X52 A53
        0.04079958897964  A51 X52 B53
        0.02975430612623  X52 X53

Singlet state  4 energy:      -2863.47165757884068

       -0.69160647518712  B51 A52 X53
       -0.69160647518712  A51 B52 X53
       -0.14723737190530  B51 X52 A53
       -0.14723737190530  A51 X52 B53

  Root   Mult.   Total Energy (a.u.)   Ex. Energy (a.u.)     Ex. Energy (eV)     Ex. Energy (nm)
-------------------------------------------------------------------------------------------------
     1  singlet      -2863.69949128
     2  singlet      -2863.58326234          0.11622894          3.16274991        392.01398905
     3  singlet      -2863.58326232          0.11622896          3.16275047        392.01391889
     4  singlet      -2863.47165758          0.22783370          6.19966940        199.98521331

Singlet state dipole moments:

  Root       Dx         Dy         Dz         |D|  (Debye)
------------------------------------------------------------
     1     5.8114    -4.9541    -0.4383     7.6490
     2     0.8447    -5.1266    -0.0288     5.1958
     3     6.3578    -4.4693    -0.4913     7.7870
     4     4.1303    -3.9292    -0.3141     5.7094

Singlet state electronic transitions:

 Transition      Tx        Ty        Tz       |T|    Osc. (a.u.) 
-----------------------------------------------------------------
   1 ->  2     0.1830    0.0510    0.0265    0.1918    0.0029
   1 ->  3    -2.9986   -0.8537    0.2591    3.1285    0.7584
   1 ->  4    -0.0017   -0.0000   -0.0012    0.0020    0.0000
   2 ->  3    -0.1308   -0.0149    0.0264    0.1343    0.0000
   2 ->  4     2.7801    0.7955   -0.2354    2.9012    0.6263
   3 ->  4     0.1652    0.0473   -0.0571    0.1811    0.0024

Singlet state velocity transition dipole moments:

 Transition      Px        Py        Pz       |P|    Osc. (a.u.) 
-----------------------------------------------------------------
   1 ->  2    -0.0163   -0.0039   -0.0104    0.0198    0.0022
   1 ->  3     0.2573    0.0657   -0.0226    0.2665    0.4074
   1 ->  4     0.0003    0.0000    0.0016    0.0016    0.0000
   2 ->  3     0.0001    0.0000    0.0009    0.0009    0.5022
   2 ->  4    -0.1779   -0.0454    0.0146    0.1842    0.2027
   3 ->  4    -0.0101   -0.0028    0.0094    0.0141    0.0012

Singlet state magnetic transition dipole moments and rotational strengths:

 Transition      Lx        Ly        Lz        |L|    R(vel) (a.u.)
--------------------------------------------------------------------
   1 ->  2    -0.7641    0.1493    0.0624    0.7810    0.0967
   1 ->  3    -0.0478    0.0106   -0.0077    0.0496   -0.0983
   1 ->  4     0.0529   -0.0201   -0.0039    0.0567    0.0000
   2 ->  3     0.2684   -0.0120   -0.0233    0.2697   -4.4408
   2 ->  4    -0.0440    0.0054    0.0117    0.0458    0.0695
   3 ->  4     0.7577   -0.1091   -0.0622    0.7680   -0.0712

Singlet state electric quadrupole moments (Cartesian):
Operator origin (a.u.):    -0.119462,    -0.047954,     0.230842 

 Root     Qxy        Qxz        Qyz        Qxx        Qyy        Qzz       R^2
--------------------------------------------------------------------------------------------
    1   -62.1938     7.7046     5.5761   -155.5652    -8.8560   -59.5204   -223.9416
    2   -62.5100     7.1257     5.5645   -150.3773    -7.9464   -61.0502   -219.3740
    3   -63.2521     7.7028     5.7256   -155.3686    -6.0839   -59.3342   -220.7867
    4   -62.1640     7.1082     5.5891   -150.1823    -4.0067   -61.0779   -215.2669

Singlet state electric transition quadrupole moments (Cartesian):

 Transition     Qxy        Qxz        Qyz        Qxx        Qyy        Qzz       norm (a.u.)
--------------------------------------------------------------------------------------------
   1 ->  2     0.2661     0.1893     0.8582     0.0393     0.2780    -0.0600     0.9621
   1 ->  3    -3.1702     0.0564     0.3241    -0.1007    -4.6363     0.4678     5.6465
   1 ->  4    -0.0033    -0.0157    -0.0217    -0.0016    -0.0020     0.0026     0.0272
   2 ->  3     0.0731     0.0017     0.3263     0.3076    -0.1169    -0.1089     0.4816
   2 ->  4     2.9117    -0.0322    -0.1943     0.1061     4.3711    -0.4320     5.2746
   3 ->  4     0.0964    -0.1696    -0.9188    -0.0256     0.2653     0.0023     0.9763

Building Xtilde...

Building Z-vector RHS...

Solving CPSCF equations
Using DIIS solver

 Iter         Residual      
------  --------------------
    1      0.183803177401
    2      0.118224942405
    3      0.018339504311
    4      0.009257635459
    5      0.002519166020
    6      0.001241266600
    7      0.000558172079
    8      0.000268786442
    9      0.000088040002

CPSCF converged

Building X...

Building Xtilde...

Building Z-vector RHS...

Solving CPSCF equations
Using DIIS solver

 Iter         Residual      
------  --------------------
    1      0.205294620096
    2      0.173267713398
    3      0.021372618030
    4      0.009624796126
    5      0.003629570325
    6      0.001370255116
    7      0.000478108032
    8      0.000197420948
    9      0.000082194426

CPSCF converged

Building X...

Building Xtilde...

Building Z-vector RHS...

Solving CPSCF equations
Using DIIS solver

 Iter         Residual      
------  --------------------
    1      0.028690450717
    2      0.016523387922
    3      0.009278383392
    4      0.003319112998
    5      0.001643310301
    6      0.000498860973
    7      0.000262797686
    8      0.000093604723

CPSCF converged

Building X...

Lower state energy:     -2863.5832623373
Upper state energy:     -2863.5832623165
Energy difference:          0.0000000208
 Energy calculation finished, energy:  0.000000000E+00

Converting Cartesians to HDLC

Converting Cartesians to HDLC

Converting Cartesians to HDLC
 in dlf_makehessian...
Step too small. Skipping hessian update
Testing convergence  in cycle   13
    Energy  0.0000E+00 Target: 1.0000E-06 converged?  yes
  Max step  2.9981E-01 Target: 1.8000E-03 converged?   no
  RMS step  4.5212E-02 Target: 1.2000E-03 converged?   no
  Max grad  3.1684E-04 Target: 4.5000E-04 converged?  yes
  RMS grad  1.3643E-04 Target: 3.0000E-04 converged?  yes

Converting HDLC to Cartesians
DFTD Energy:    -0.1418525 hartree

                      *** Start SCF Iterations ***

 Iter     DIIS Error       Energy change         Energy        Time(s)
------------------------------------------------------------------------
Initial temperature is 5000.000000
| Skip purify step
|    1     0.0321077988   -2863.6928672234   -2863.6928672234     0.24  
|    2     0.0472163753      +0.3546340967   -2863.3382331267     0.23  
|    3     0.0173524166      -0.0460794560   -2863.3843125827     0.21  
|    4     0.0088503609      -0.0040575389   -2863.3883701216     0.19  
|    5     0.0058929843      -0.0013598516   -2863.3897299732     0.18  
|    6     0.0021682552      -0.0006628410   -2863.3903928142     0.18  
|    7     0.0004804829      -0.0001092930   -2863.3905021071     0.17  
|    8     0.0000592697      -0.0000064322   -2863.3905085394     0.15  
|    9     0.0000212613      -0.0000001645   -2863.3905087039     0.25  
------------------------------------------------------------------------
FINAL ENERGY: -2863.3905087039 a.u.
Fractional Occupation Entropy: 0.0000000000
Mermin Free Energy:            -2863.3905087039
DISPERSION CONTRIBUTION TO ENERGY: -0.1418524651 a.u.
HOMO-LUMO GAP: 3.361 eV
CENTER OF MASS: {-0.063174, -0.025230, 0.122124} ANGS
DIPOLE MOMENT: {5.958324, -3.915311, -0.464397} (|D| = 7.144715) DEBYE

  Active Space Parameters
--------------------------------------------
Number of closed orbitals:              50
Number of active orbitals:               3
Number of virtual orbitals:            129
Number of molecular orbitals:          182
Number of basis functions:             195
Number of active electrons:              4
Number of alpha electrons:               2
Number of beta electrons:                2

  Orbital      Energy        Occupation
-----------------------------------------
     49       -0.412431        1.000000
     50       -0.366825        1.000000
     51       -0.221310        0.666667
     52       -0.186109        0.666667
     53       -0.062594        0.666667
     54        0.153192        0.000000
     55        0.157130        0.000000

  CAS Parameters
--------------------------------------------
Number of determinants:                  9
Number of singlet CSFs:                  6
Number of doublet CSFs:                  0
Number of triplet CSFs:                  3
Number of quartet CSFs:                  0
Number of quintet CSFs:                  0
Number of sextet CSFs:                   0
Number of septet CSFs:                   0
Number of singlet states:                4
Number of doublet states:                0
Number of triplet states:                0
Number of quartet states:                0
Number of quintet states:                0
Number of sextet states:                 0
Number of septet states:                 0
Using the hard-coded solver

Singlet state  1 energy:      -2863.69947958393004

       -0.98522561353054  X51 X52
        0.14484957024701  X51 X53
        0.06371730667013  X51 B52 A53
        0.06371730667013  X51 A52 B53

Singlet state  2 energy:      -2863.58326307434299

       -0.68671815392160  B51 X52 A53
       -0.68671815392160  A51 X52 B53
        0.14616324243942  B51 A52 X53
        0.14616324243942  A51 B52 X53
       -0.07733717116451  X51 B52 A53
       -0.07733717116451  X51 A52 B53
       -0.04325503964875  X51 X53

Singlet state  3 energy:      -2863.58326301409988

        0.64798623223043  X51 B52 A53
        0.64798623223043  X51 A52 B53
        0.35611951346159  X51 X53
        0.13573070250299  X51 X52
       -0.08208860573989  B51 X52 A53
       -0.08208860573989  A51 X52 B53
       -0.02958270510283  X52 X53

Singlet state  4 energy:      -2863.47166602043580

       -0.69160592720238  B51 A52 X53
       -0.69160592720238  A51 B52 X53
       -0.14723979917150  B51 X52 A53
       -0.14723979917150  A51 X52 B53

  Root   Mult.   Total Energy (a.u.)   Ex. Energy (a.u.)     Ex. Energy (eV)     Ex. Energy (nm)
-------------------------------------------------------------------------------------------------
     1  singlet      -2863.69947958
     2  singlet      -2863.58326307          0.11621651          3.16241160        392.05592503
     3  singlet      -2863.58326301          0.11621657          3.16241324        392.05572180
     4  singlet      -2863.47166602          0.22781356          6.19912145        200.00289039

Singlet state dipole moments:

  Root       Dx         Dy         Dz         |D|  (Debye)
------------------------------------------------------------
     1     5.8109    -4.9543    -0.4388     7.6488
     2     0.9034    -5.1189    -0.0392     5.1982
     3     6.2992    -4.4756    -0.4823     7.7423
     4     4.1309    -3.9280    -0.3149     5.7090

Singlet state electronic transitions:

 Transition      Tx        Ty        Tz       |T|    Osc. (a.u.) 
-----------------------------------------------------------------
   1 ->  2    -0.3623   -0.1020   -0.0110    0.3766    0.0110
   1 ->  3     2.9822    0.8488   -0.2601    3.1116    0.7501
   1 ->  4    -0.0017   -0.0000   -0.0012    0.0020    0.0000
   2 ->  3    -0.2597   -0.0303    0.0370    0.2641    0.0000
   2 ->  4    -2.7652   -0.7909    0.2315    2.8854    0.6194
   3 ->  4    -0.3315   -0.0948    0.0710    0.3520    0.0092

Singlet state velocity transition dipole moments:

 Transition      Px        Py        Pz       |P|    Osc. (a.u.) 
-----------------------------------------------------------------
   1 ->  2     0.0317    0.0078    0.0091    0.0339    0.0066
   1 ->  3    -0.2558   -0.0653    0.0232    0.2650    0.4030
   1 ->  4     0.0003    0.0000    0.0016    0.0016    0.0000
   2 ->  3     0.0001    0.0000    0.0009    0.0009    0.4823
   2 ->  4     0.1770    0.0451   -0.0140    0.1832    0.2005
   3 ->  4     0.0207    0.0055   -0.0103    0.0238    0.0034

Singlet state magnetic transition dipole moments and rotational strengths:

 Transition      Lx        Ly        Lz        |L|    R(vel) (a.u.)
--------------------------------------------------------------------
   1 ->  2     0.7598   -0.1486   -0.0627    0.7767    0.1924
   1 ->  3     0.0935   -0.0196    0.0039    0.0956   -0.1940
   1 ->  4     0.0529   -0.0201   -0.0039    0.0567    0.0000
   2 ->  3     0.2684   -0.0121   -0.0232    0.2697   -4.4346
   2 ->  4     0.0893   -0.0119   -0.0153    0.0914    0.1387
   3 ->  4    -0.7536    0.1089    0.0614    0.7639   -0.1404

Singlet state electric quadrupole moments (Cartesian):
Operator origin (a.u.):    -0.119381,    -0.047678,     0.230782 

 Root     Qxy        Qxz        Qyz        Qxx        Qyy        Qzz       R^2
--------------------------------------------------------------------------------------------
    1   -62.0412     7.6639     5.5784   -155.5585    -8.8442   -59.5136   -223.9163
    2   -62.3689     7.0871     5.5282   -150.4246    -7.9142   -61.0242   -219.3629
    3   -63.0874     7.6603     5.7661   -155.3074    -6.0913   -59.3468   -220.7454
    4   -62.0107     7.0677     5.5911   -150.1745    -3.9939   -61.0712   -215.2397

Singlet state electric transition quadrupole moments (Cartesian):

 Transition     Qxy        Qxz        Qyz        Qxx        Qyy        Qzz       norm (a.u.)
--------------------------------------------------------------------------------------------
   1 ->  2    -0.4556    -0.1859    -0.8372    -0.0455    -0.5553     0.0880     1.1230
   1 ->  3     3.1488    -0.0678    -0.3749     0.0991     4.6108    -0.4633     5.6164
   1 ->  4    -0.0033    -0.0157    -0.0217    -0.0016    -0.0020     0.0026     0.0272
   2 ->  3     0.1169    -0.0327     0.3142     0.6040    -0.2277    -0.2107     0.7580
   2 ->  4    -2.9009     0.0221     0.1389    -0.1084    -4.3468     0.4313     5.2467
   3 ->  4    -0.2708     0.1716     0.9286     0.0191    -0.5266     0.0235     1.1150

Building Xtilde...

Building Z-vector RHS...

Solving CPSCF equations
Using DIIS solver

 Iter         Residual      
------  --------------------
    1      0.182056768835
    2      0.117039266665
    3      0.018132281271
    4      0.009033503329
    5      0.002481901859
    6      0.001203914970
    7      0.000545860748
    8      0.000275884445
    9      0.000087055948

CPSCF converged

Building X...

Building Xtilde...

Building Z-vector RHS...

Solving CPSCF equations
Using DIIS solver

 Iter         Residual      
------  --------------------
    1      0.203299180379
    2      0.171478448072
    3      0.021213523527
    4      0.009585502268
    5      0.003621746826
    6      0.001368480918
    7      0.000481935190
    8      0.000200896354
    9      0.000083245920

CPSCF converged

Building X...

Building Xtilde...

Building Z-vector RHS...

Solving CPSCF equations
Using DIIS solver

 Iter         Residual      
------  --------------------
    1      0.039476124659
    2      0.026936984649
    3      0.009647502344
    4      0.004441541191
    5      0.001685572855
    6      0.000624860886
    7      0.000312841655
    8      0.000117382009
    9      0.000039296877

CPSCF converged

Building X...

Lower state energy:     -2863.5832630743
Upper state energy:     -2863.5832630141
Energy difference:          0.0000000602
 Energy calculation finished, energy:  0.000000000E+00

Converting Cartesians to HDLC

Converting Cartesians to HDLC

Converting Cartesians to HDLC
 in dlf_makehessian...
Step too small. Skipping hessian update
Testing convergence  in cycle   14
    Energy  0.0000E+00 Target: 1.0000E-06 converged?  yes
  Max step  5.2925E-04 Target: 1.8000E-03 converged?  yes
  RMS step  1.9858E-04 Target: 1.2000E-03 converged?  yes
  Max grad  2.6627E-04 Target: 4.5000E-04 converged?  yes
  RMS grad  1.2472E-04 Target: 3.0000E-04 converged?  yes
Converged!
 converged
Destroying all HDLC residues


DL-FIND Report:
===============
Conical intersection algorithm: Lagrange-Newton
Lagrange-Newton threshold t1 ...................  1.000E-04
Lagrange-Newton threshold t2 ...................  1.000E+00
Lower electronic state .........................          1
Upper electronic state .........................          2
Optimisation algorithm: Lagrange-Newton
Initial Hessian by diagonal one-point finite difference
Hessian update mechanism: BFGS
Maximum Number of Hessian updates before recalc.         50
Finite difference for Hessian calculation ......  3.000E-03
No eigenmodes are considered soft
Minimum step size for Hessian update ...........  1.000E-05
 
Step length: simple scaled
Maximum step length ............................  5.000E-01
Scaling step by ................................  1.000E+00
 
Coordinate system: Delocalised internal coordinates (DLC)
 
Number of atoms ................................         16
Number of input geometries .....................          2
Variables to be optimised ......................         44
Restart information is written every ...........         10 steps
This run has not been restarted.
Number of energy evaluations on this processor .         15
Number of steps ................................         14
Number of accepted steps / line searches .......         14
 

| Timing report
| =============
| Module                                      CPU time            Wall clock time
| Total ...............................  1569.849 (100.00%)   522.193 (100.00%) seconds
| Energy and Gradient .................  1569.222 ( 99.96%)   522.105 ( 99.98%) seconds
| Step direction ......................     0.009 (  0.00%)     0.002 (  0.00%) seconds
| Coordinate transformation ...........     0.084 (  0.01%)     0.010 (  0.00%) seconds
| Checkpoint file I/O .................     0.368 (  0.02%)     0.053 (  0.01%) seconds
| XYZ-file I/O ........................     0.000 (  0.00%)     0.000 (  0.00%) seconds
Current memory usage ........................... 3.7500E+00 kB
Currently allocated real values         480
Currently allocated integer values        0
Currently allocated logical values        0
Currently allocated complex values        0
| Maximum memory usage ......................... 1.9919E+02 kB
| Total processing time: 522.24 sec 

| Job finished: Tue Feb 14 04:06:12 2023
