# Supplementary material for: Finding Excited-State Minimum Energy Crossing Points on a Budget: Non-Self-Consistent Tight-Binding Methods
Source: J Phys Chem Lett. 2023 May 5;14(19):4440–8. doi: 10.1021/acs.jpclett.3c00494 (PMC10201533; doi:10.1021/acs.jpclett.3c00494)
Supplement: Supplementary file 1 — jz3c00494_si_001.zip [file jz3c00494_si_001.zip › SI/s2s1_benchmark/SeGuanine/casci.xyz]

16
-2.8633905087038720e+03 frame 15   xyz file generated by TeraChem
     N    -0.0086270580   -1.5246724777    0.1220081178
     C    -0.7404038231   -0.1581137386    0.1837518404
     C     0.6190809175    0.8787123331    0.0666959394
     C     1.9277201573    0.3523645713   -0.0469792209
     N     2.3127834197   -0.9012225643   -0.0801282462
     C     1.2767637320   -1.7843346533    0.0070653055
     N     2.7382379749    1.4692033369   -0.1180952521
     C     1.9688138619    2.5457624928   -0.0517124933
     N     0.6439624815    2.1472551703    0.0636713042
    Se    -2.3575925540    0.0332541808    0.3176327224
     N     1.6637548501   -3.0298393105   -0.0358349876
     H     2.3083328900    3.5632259814   -0.0818253580
     H     3.7325720127    1.4467809692   -0.2050460370
     H     2.6437173670   -3.2134289479   -0.1035430010
     H     1.0124675248   -3.7825450391    0.0414332244
     H    -0.6800818437   -2.2633233199    0.1780169612
