# Supplementary material for: Finding Excited-State Minimum Energy Crossing Points on a Budget: Non-Self-Consistent Tight-Binding Methods
Source: J Phys Chem Lett. 2023 May 5;14(19):4440–8. doi: 10.1021/acs.jpclett.3c00494 (PMC10201533; doi:10.1021/acs.jpclett.3c00494)
Supplement: Supplementary file 1 — jz3c00494_si_001.zip [file jz3c00494_si_001.zip › SI/s2s1_benchmark/SeGuanine/crestopt.xyz]

  16
 Etot=  -31.2396009117 g norm=  0.00097572
 N          0.0687091040       -1.4722806479        0.1130160081
 C         -0.4015931729       -0.1577407963        0.1535998474
 C          0.6077789381        0.7765184533        0.0675441963
 C          1.9014746765        0.4001190574       -0.0449252558
 N          2.3402728059       -0.9463518327       -0.0837749578
 C          1.3539429812       -1.8104105542       -0.0015444584
 N          2.6708569775        1.5118996987       -0.1120835212
 C          1.8417825319        2.5598490187       -0.0400469985
 N          0.5708234352        2.2001855229        0.0701922691
 Se        -2.2301213648        0.2043311873        0.3087770551
 N          1.6273907129       -3.1303253917       -0.0353522281
 H          2.1750124643        3.5757029272       -0.0695208269
 H          3.6648897144        1.5118084171       -0.1991906162
 H          2.5779422892       -3.4292174696       -0.0961675278
 H          0.9115831609       -3.8184423682        0.0553332030
 H         -0.6192433438       -2.1965662374        0.1712546311
