# Supplementary material for: Finding Excited-State Minimum Energy Crossing Points on a Budget: Non-Self-Consistent Tight-Binding Methods
Source: J Phys Chem Lett. 2023 May 5;14(19):4440–8. doi: 10.1021/acs.jpclett.3c00494 (PMC10201533; doi:10.1021/acs.jpclett.3c00494)
Supplement: Supplementary file 1 — jz3c00494_si_001.zip [file jz3c00494_si_001.zip › SI/s2s1_benchmark/SeGuanine/hhtda-tc.out]

| Startfile from command line: tc.inp


|       ***********************************************************
|       *                    TeraChem v1.9-2022.08-dev            *
|       *  Git Version: 5e84fd4dc456f19b8b743ac9d407259fd194ada5  *
|       *                   Development Version                   *
|       *           Chemistry at the Speed of Graphics!           *
|       ***********************************************************
|       * This program may only be used in connection with        *
|       * a valid license from PetaChem, LLC. Use of this program *
|       * or results thereof indicates acceptance of all terms    *
|       * and conditions stated in the license and that a valid   *
|       * license agreement between the user and PetaChem, LLC    *
|       * exists. PetaChem, LLC does not warrant the correctness  *
|       * of results or their suitability for any purpose.        *
|       * Please email bugs, suggestions, and comments to         *
|       *                  help@petachem.com                      *
|       *                                                         *
|       ***********************************************************


|       ***********************************************************
|       *  Compiled by pisteinbach  Do 25. Aug 16:33:30 CEST 2022  *
|       *  Supported architectures: sm_75 sm_80                   *
|       *  Build cuda_11.6.r11.6/compiler.31057947_0              *
|       ***********************************************************


| Job started   Sun Feb 12 10:14:56 2023
| On jtc-hpz107 (available memory: 23495 MB)

| ######################################### RUNTIME INFO ##########################################
| terachem  tc.inp 

|  NVRM version: NVIDIA UNIX x86_64 Kernel Module  520.61.05  Thu Sep 29 05:30:25 UTC 2022
|  GCC version:  gcc version 9.4.0 (Ubuntu 9.4.0-1ubuntu1~20.04.1) 

|  	linux-vdso.so.1 (0x00007ffeca3fd000)
|  	libmpi.so.12 => /mnt/group-bin/terachem-3c-dev/lib/libmpi.so.12 (0x00007fe36fb8b000)
|  	libgpubox.so.1 => /mnt/group-bin/terachem-3c-dev/lib/libgpubox.so.1 (0x00007fe36fb70000)
|  	libtensorbox.so.1 => /mnt/group-bin/terachem-3c-dev/lib/libtensorbox.so.1 (0x00007fe36fb4f000)
|  	libiobox.so.1 => /mnt/group-bin/terachem-3c-dev/lib/libiobox.so.1 (0x00007fe36fb39000)
|  	libintbox.so.1 => /mnt/group-bin/terachem-3c-dev/lib/libintbox.so.1 (0x00007fe351b17000)
|  	libsqmbox.so.1 => /mnt/group-bin/terachem-3c-dev/lib/libsqmbox.so.1 (0x00007fe3517b6000)
|  	libgridbox.so.1 => /mnt/group-bin/terachem-3c-dev/lib/libgridbox.so.1 (0x00007fe3515d1000)
|  	libdftbox.so.1 => /mnt/group-bin/terachem-3c-dev/lib/libdftbox.so.1 (0x00007fe3514ef000)
|  	libcibox.so.1 => /mnt/group-bin/terachem-3c-dev/lib/libcibox.so.1 (0x00007fe3511a9000)
|  	libccbox.so.1 => /mnt/group-bin/terachem-3c-dev/lib/libccbox.so.1 (0x00007fe350ea5000)
|  	libsimbox.so.1 => /mnt/group-bin/terachem-3c-dev/lib/libsimbox.so.1 (0x00007fe350e86000)
|  	liboptbox.so.1 => /mnt/group-bin/terachem-3c-dev/lib/liboptbox.so.1 (0x00007fe350e46000)
|  	libnvToolsExt.so.1 => /usr/local/cuda-11.6/targets/x86_64-linux/lib/libnvToolsExt.so.1 (0x00007fe350c3c000)
|  	libssl.so.1.1 => /lib/x86_64-linux-gnu/libssl.so.1.1 (0x00007fe350b98000)
|  	libcrypto.so.1.1 => /lib/x86_64-linux-gnu/libcrypto.so.1.1 (0x00007fe3508c2000)
|  	libcuda.so.1 => /lib/x86_64-linux-gnu/libcuda.so.1 (0x00007fe34ef4e000)
|  	libcudart.so.11.0 => /usr/local/cuda-11.6/targets/x86_64-linux/lib/libcudart.so.11.0 (0x00007fe34ecaa000)
|  	libcublas.so.11 => /usr/local/cuda-11.6/targets/x86_64-linux/lib/libcublas.so.11 (0x00007fe34552a000)
|  	libcufft.so.10 => /usr/local/cuda-11.6/targets/x86_64-linux/lib/libcufft.so.10 (0x00007fe33ca9d000)
|  	libcusparse.so.11 => /usr/local/cuda-11.6/targets/x86_64-linux/lib/libcusparse.so.11 (0x00007fe32d654000)
|  	libcusolver.so.11 => /usr/local/cuda-11.6/targets/x86_64-linux/lib/libcusolver.so.11 (0x00007fe31d26b000)
|  	libstdc++.so.6 => /lib/x86_64-linux-gnu/libstdc++.so.6 (0x00007fe31d089000)
|  	libm.so.6 => /lib/x86_64-linux-gnu/libm.so.6 (0x00007fe31cf3a000)
|  	libiomp5.so => /mnt/group-bin/terachem-3c-dev/lib/libiomp5.so (0x00007fe31caff000)
|  	libcilkrts.so.5 => /mnt/group-bin/terachem-3c-dev/lib/libcilkrts.so.5 (0x00007fe31c8c2000)
|  	libgcc_s.so.1 => /lib/x86_64-linux-gnu/libgcc_s.so.1 (0x00007fe31c8a7000)
|  	libpthread.so.0 => /lib/x86_64-linux-gnu/libpthread.so.0 (0x00007fe31c884000)
|  	libc.so.6 => /lib/x86_64-linux-gnu/libc.so.6 (0x00007fe31c692000)
|  	/lib64/ld-linux-x86-64.so.2 (0x00007fe3713d5000)
|  	libdl.so.2 => /lib/x86_64-linux-gnu/libdl.so.2 (0x00007fe31c68c000)
|  	librt.so.1 => /lib/x86_64-linux-gnu/librt.so.1 (0x00007fe31c680000)
|  	libcublasLt.so.11 => /usr/local/cuda-11.6/targets/x86_64-linux/lib/libcublasLt.so.11 (0x00007fe30761a000)
| #################################################################################################

-----------------------------------
Processed Input file:
              coordinates coord.xyz
                    basis def2-sv_p
           sphericalbasis yes
                    guess c0
                   method bhandhlyp
                   charge 0
                 spinmult 1
                     dftd d3
                precision mixed
                    maxit 100
                  threall 1e-14
                 convthre 1.0e-5
                     xtol 1.0e-6
                  dftgrid 1
                      fon yes
               fon_method constant
          fon_temperature 5000
                   closed 0
                    hhtda yes
            hhtdasinglets 6
            hhtdatriplets 0
             cisnumstates 6
              cissubspace 18
             cisguessvecs 18
                   cismax 60
             cisalgorithm davidson
           cistransdipole yes
               cismaxiter 100
               cisconvtol 1e-4
                cistarget 1
               genscrdata true
          min_tolerance_e 1e-4
            min_tolerance 1e-3
                nacstate1 1
                nacstate2 2
                      run conical
          min_coordinates cartesian
                   purify no
                     gpus 1
-----------------------------------
Jobname: coord
Scratch directory: ./scr.coord
Scratch data will be generated
| Random number seed: 1205509304

XYZ coordinates coord.xyz
Molden File Output: ./scr.coord/coord.molden
Using basis set: def2-sv_p
dmrgstart not found
Spin multiplicity: 1
DIIS will use up to 10 vectors.
Condition number limit for the DIIS overlap matrix is            0
WF convergence threshold: 1.00e-05
Using DIIS algorithm to converge WF
Maximum number of SCF iterations: 100
Incremental fock with rebuild every 8 iterations
Will switch to conventional Fock if diffuse functions are detected
X-matrix tolerance: 1.00e-06
PRECISION: MIXED
Single/Double precision threshold: 1.00e-05
TeraChem will select linear algebra engine
Using fractional orbital occupations
0 occupied orbitals will have integer occupation
0 occupied orbitals will have fractional occupation
kT is set to 5000.000 a.u.
Density matrix purification turned off
DFT Functional requested: bhandhlyp
Method: BHandHLYP  with dispersion correction
  Becke 1988 exchange functional:       0.50 
  Hartree-Fock exact exchange:          0.50 
  Lee-Yang-Parr correlation functional: 1.0 
Wavefunction: RESTRICTED

 DFT-D code reimplemented following the
 code by S.Grimme, University Bonn 
 based on DFTD3 V3.2 Rev 0         
 
Please cite DFT-D3 work done with this code as:
S. Grimme, J. Antony, S. Ehrlich and H. Krieg,
J. Chem. Phys. 132 (2010), 154104
If used with BJ-damping cite also
S. Grimme, S. Ehrlich and L. Goerigk,
J. Comput. Chem. 32 (2011), 1456-1465
For DFT-D2 the reference is
S. Grimme, J. Comput. Chem., 27 (2006), 1787-1799
DFT grid type: 1
Using a single DFT grid.
Initial guess will be loaded from c0

********************************************
******* RUNNING GEOMETRY OPTMIZATION *******
********************************************

Geometry optimization parameters:
Max number of optimization cycles: 1000
Convergence threshold (Max grad component): 1.00e-03
Convergence threshold (energy change): 1.00e-04
Optimization will be performed in cartesian coordinates
Maximum of RMSD change allowed between steps is 0.500000
using BFGS method
Optimization checkpoint file will be dumped every 10 cycles
Hessian updated: BFGS method
Initial Hessian is diagonal with a single one point finite difference
Atomic displacement in finite-difference Hessian (Bohr) 0.003000
Each step will be scaled by 1.00
Maximum step size in internal coordinates 0.50
Minimization SCF guess will be regenerated every 10 steps
Job started from scratch
SCF:   Initial guess is taken from previous step
CIS:   Initial guess is taken from previous step
Z-vec: Initial guess is taken from previous step
Starting TensorBox...
| TeraChem will select linear algebra engine
| Using cuSolver for matrix diagonalization

| using 1 out of 1 CUDA devices
|   Device 0: NVIDIA GeForce RTX 3070,  7982MB, CC 8.6 -- CPU THREAD 0
| -------------------------------------------------------------------
| CPU Memory Available: 3976.75 MegaWords 
| GPU Memory Available: 741.79 MegaWords 
| Maximum recommended basis set size: 10200 basis functions
|  (limited by GPU memory)
| -------------------------------------------------------------------
| Initialize GPUBox with 128 MW of memory


Basis set:       def2-sv_p
Total atoms:     16
Total charge:    0
Total electrons: 104 (52-alpha, 52-beta)
Number electrons modeled by ECPs: 0
Total orbitals: 195 (Cartesian), 182 (spherical) 
Total AO shells: 82 (45 S-shells; 24 P-shells; 13 D-shells; 0 F-shells; 0 G-shells)
Spin multiplicity: 1
Nuclear repulsion energy (QM atoms): 845.318526877769 a.u.

-------------------------------------------------------
0 additional frames found in coord.xyz
-------------------------------------------------------
***********************************************************************
**                                                                   **
**                              DL-FIND                              **
**                       Geometry Optimisation                       **
**               written by Johannes Kaestner, in 2006               **
**               Copyright:  STFC Daresbury Laboratory               **
**                           Revision:  406 $                        **
**                                                                   **
***********************************************************************
Atom      1  free
Atom      2  free
Atom      3  free
Atom      4  free
Atom      5  free
Atom      6  free
Atom      7  free
Atom      8  free
Atom      9  free
Atom     10  free
Atom     11  free
Atom     12  free
Atom     13  free
Atom     14  free
Atom     15  free
Atom     16  free
 call dlf_formstep_init...
 allocate hessian of size:           50
 allocate evals and evecs
 needhessian =  T

DL-FIND Report:
===============
Conical intersection algorithm: Lagrange-Newton
Lagrange-Newton threshold t1 ...................  1.000E-04
Lagrange-Newton threshold t2 ...................  1.000E+00
Lower electronic state .........................          1
Upper electronic state .........................          2
Optimisation algorithm: Lagrange-Newton
Initial Hessian by diagonal one-point finite difference
Hessian update mechanism: BFGS
Maximum Number of Hessian updates before recalc.         50
Finite difference for Hessian calculation ......  3.000E-03
Eigenmodes below this value are considered soft   5.000E-03
Minimum step size for Hessian update ...........  1.000E-05
 
Step length: simple scaled
Maximum step length ............................  5.000E-01
Scaling step by ................................  1.000E+00
 
Coordinate system: Cartesian coordinates
 
Number of atoms ................................         16
Number of input geometries .....................          2
Variables to be optimised ......................         50
Restart information is written every ...........         10 steps
This run has not been restarted.
Maximum number of steps ........................       1000
Maximum number of energy evaluations ...........     100000
 
DFTD Energy:    -0.0264785 hartree
Setting up the DFT grid...
| time to set the grid = 0.01 s
DFT grid points: 52710 (3294 points/atom)

                      *** Start SCF Iterations ***

 Iter     DIIS Error       Energy change      Electrons        XC Energy           Energy        Time(s)
----------------------------------------------------------------------------------------------------------
Initial temperature is 5000.000000
| Skip purify step
|    1     0.2822254888   -2867.8050290251   104.0182886271   -77.7737087891   -2867.8050290251     0.50  
|    2     0.5415906932     +32.7998813598   104.0010928539   -75.8653503315   -2835.0051476653     0.47  
|    3     0.1923739829      -0.5284688872   104.0011716008   -76.2117915049   -2835.5336165525     0.46  
|    4     0.1057756012      -0.0254610340   104.0011768065   -76.3277974419   -2835.5590775865     0.44  
|    5     0.0315658180      -0.0292697583   104.0011907617   -76.4191720111   -2835.5883473449     0.44  
|    6     0.0061353645      -0.0019860508   104.0011953281   -76.4470822205   -2835.5903333956     0.42  
|    7     0.0007540635      -0.0001445086   104.0011952043   -76.4553734082   -2835.5904779043     0.40  
|    8     0.0003700245      -0.0000056012   104.0011945651   -76.4564308781   -2835.5904835055     0.38  
|    9     0.0000744591      -0.0000020116   104.0011945291   -76.4568114023   -2835.5904855171     0.49  
|   10     0.0000465806      -0.0000004616   104.0011944156   -76.4568263018   -2835.5904859787     0.36  
|   11     0.0000316674      -0.0000003262   104.0011943313   -76.4568653394   -2835.5904863049     0.36  
|   12     0.0000117488      -0.0000001449   104.0011942418   -76.4568658116   -2835.5904864498     0.36  
|   13     0.0000067793      -0.0000000199   104.0011942218   -76.4568604012   -2835.5904864697     0.35  
----------------------------------------------------------------------------------------------------------
FINAL ENERGY: -2835.5904864697 a.u.
Fractional Occupation Entropy: 0.0000000000
Mermin Free Energy:            -2835.5904864697
DISPERSION CONTRIBUTION TO ENERGY: -0.0264785304 a.u.
HOMO-LUMO GAP: 3.752 eV
CENTER OF MASS: {-0.010862, 0.035820, 0.114082} ANGS
DIPOLE MOMENT: {8.478264, -5.692366, -0.606002} (|D| = 10.229918) DEBYE
Writing out molden info

Running Mulliken population analysis...


  Restricted hh-TDA Parameters
--------------------------------------------
Number of occupied orbitals:            53
Number of virtual orbitals:            129
Number of molecular orbitals:          182
Number of basis functions:             195
Multiplicity of target state:      singlet

 Generating 2nd functional diffs
Reference energy:            -2867.4746555964
Number of electrons:           106.0012171876
XC energy:                     -78.3562991762

      Davidson Diagonalization Parameters
-----------------------------------------------
Number of roots to find:                    6
Number of guess vectors:                   18
Maximum subspace size:                     60
Number of vectors to save:                  6
Collapse vectors per root:                  2
Number of CSFs:                          1431
Maximum Davidson iterations:              100
Residual convergence:                 1.0e-04
Orthogonality tolerance:              1.0e-12
Use incremental sigma vectors:             No

Davidson memory usage:   1.50 MB

Guess Vectors:
  53 &  53 : closed :    -0.736067
  53 &  51 :  open  :    -0.647289
  53 &  52 :  open  :    -0.625572
  51 &  51 : closed :    -0.558511
  52 &  51 :  open  :    -0.536795
  52 &  52 : closed :    -0.515078
  53 &  50 :  open  :    -0.509570
  53 &  49 :  open  :    -0.474001
  53 &  46 :  open  :    -0.464204
  53 &  48 :  open  :    -0.454509
  53 &  45 :  open  :    -0.427227
  51 &  50 :  open  :    -0.420792
  52 &  50 :  open  :    -0.399075
  53 &  47 :  open  :    -0.398800
  51 &  49 :  open  :    -0.385223
  53 &  44 :  open  :    -0.375959
  51 &  46 :  open  :    -0.375426
  51 &  48 :  open  :    -0.365732

  Root           Eigenvalue       Energy Change        Residual
-------------------------------------------------------------------
Iteration:    0   Subspace Size:   18
Root: 1:        -0.60935945        -0.60935945         0.08534640  
Root: 2:        -0.53845056        -0.53845056         0.09444429  
Root: 3:        -0.48101798        -0.48101798         0.07812925  
Root: 4:        -0.39405759        -0.39405759         0.09175210  
Root: 5:        -0.38490744        -0.38490744         0.09219165  
Root: 6:        -0.37329703        -0.37329703         0.11208148  

Iteration:    1   Subspace Size:   24
Root: 1:        -0.61243886        -0.00307941         0.00837137  
Root: 2:        -0.54032286        -0.00187230         0.01137905  
Root: 3:        -0.48442807        -0.00341009         0.01337950  
Root: 4:        -0.40141415        -0.00735655         0.03976875  
Root: 5:        -0.39028176        -0.00537431         0.06403320  
Root: 6:        -0.37694187        -0.00364484         0.03745663  

Iteration:    2   Subspace Size:   30
Root: 1:        -0.61247078        -0.00003192         0.00177892  
Root: 2:        -0.54037035        -0.00004749         0.00177885  
Root: 3:        -0.48452188        -0.00009381         0.00245686  
Root: 4:        -0.40218159        -0.00076744         0.01113784  
Root: 5:        -0.39246612        -0.00218437         0.02506010  
Root: 6:        -0.37724588        -0.00030401         0.01826196  

Iteration:    3   Subspace Size:   36
Root: 1:        -0.61247200        -0.00000122         0.00033465  
Root: 2:        -0.54037116        -0.00000081         0.00035728  
Root: 3:        -0.48452554        -0.00000366         0.00059298  
Root: 4:        -0.40223155        -0.00004996         0.00343287  
Root: 5:        -0.39283876        -0.00037264         0.00692186  
Root: 6:        -0.37736189        -0.00011601         0.00424940  

Iteration:    4   Subspace Size:   42
Root: 1:        -0.61247204        -0.00000004         0.00006869  Converged
Root: 2:        -0.54037119        -0.00000003         0.00005174  Converged
Root: 3:        -0.48452571        -0.00000017         0.00014936  
Root: 4:        -0.40223575        -0.00000421         0.00092260  
Root: 5:        -0.39286127        -0.00002251         0.00192367  
Root: 6:        -0.37736981        -0.00000792         0.00152489  

Iteration:    5   Subspace Size:   46
Root: 1:        -0.61247204        -0.00000000         0.00003597  Converged
Root: 2:        -0.54037119        -0.00000000         0.00004887  Converged
Root: 3:        -0.48452573        -0.00000001         0.00003076  Converged
Root: 4:        -0.40223603        -0.00000028         0.00028877  
Root: 5:        -0.39286280        -0.00000153         0.00052575  
Root: 6:        -0.37737031        -0.00000050         0.00054293  

Iteration:    6   Subspace Size:   49
Root: 1:        -0.61247204        -0.00000000         0.00003194  Converged
Root: 2:        -0.54037119        -0.00000000         0.00004704  Converged
Root: 3:        -0.48452573        -0.00000000         0.00003108  Converged
Root: 4:        -0.40223606        -0.00000003         0.00006175  Converged
Root: 5:        -0.39286293        -0.00000013         0.00016639  
Root: 6:        -0.37737039        -0.00000009         0.00015419  

Iteration:    7   Subspace Size:   51
Root: 1:        -0.61247204        -0.00000000         0.00003186  Converged
Root: 2:        -0.54037119        -0.00000000         0.00004879  Converged
Root: 3:        -0.48452573        -0.00000000         0.00003109  Converged
Root: 4:        -0.40223606        -0.00000000         0.00006125  Converged
Root: 5:        -0.39286294        -0.00000001         0.00003944  Converged
Root: 6:        -0.37737040        -0.00000001         0.00004549  Converged

Davidson converged in 7 iterations
51 sigma vectors were formed

  Root   Mult.   Total Energy (a.u.)   Ex. Energy (a.u.)     Ex. Energy (eV)     Ex. Energy (nm)        Osc. (a.u.)  
-------------------------------------------------------------------------------------------------------------------
     1  singlet      -2868.08712764
     2  singlet      -2868.01502679          0.07210085          1.96196361        631.93945002          0.00002058
     3  singlet      -2867.95918132          0.12794631          3.48159578        356.11319831          0.80488979
     4  singlet      -2867.87689165          0.21023598          5.72081121        216.72489470          0.16712271
     5  singlet      -2867.86751854          0.21960910          5.97586661        207.47487970          0.02706252
     6  singlet      -2867.85202600          0.23510164          6.39744005        193.80286443          0.00000569

Singlet  1: Largest CI coefficients:
  53  &  53 : closed :   0.928702
  52  &  53 :  open  :  -0.238697
  53  &  52 :  open  :  -0.238697

Singlet  2: Largest CI coefficients:
  51  &  53 :  open  :   0.702597
  53  &  51 :  open  :   0.702597

Singlet  3: Largest CI coefficients:
  52  &  53 :  open  :   0.644281
  53  &  52 :  open  :   0.644281
  53  &  53 : closed :   0.350036
  50  &  53 :  open  :   0.124165
  53  &  50 :  open  :   0.124165

Singlet  4: Largest CI coefficients:
  52  &  52 : closed :   0.608105
  50  &  53 :  open  :   0.500115
  53  &  50 :  open  :   0.500115
  50  &  52 :  open  :  -0.190794
  52  &  50 :  open  :  -0.190794
  50  &  50 : closed :  -0.122687
  52  &  53 :  open  :  -0.100780
  53  &  52 :  open  :  -0.100780

Singlet  5: Largest CI coefficients:
  49  &  53 :  open  :  -0.521812
  53  &  49 :  open  :  -0.521812
  46  &  53 :  open  :  -0.387019
  53  &  46 :  open  :  -0.387019
  45  &  53 :  open  :  -0.241931
  53  &  45 :  open  :  -0.241931
  49  &  52 :  open  :   0.100927
  52  &  49 :  open  :   0.100927

Singlet  6: Largest CI coefficients:
  51  &  52 :  open  :  -0.666622
  52  &  51 :  open  :  -0.666622
  50  &  51 :  open  :   0.207859
  51  &  50 :  open  :   0.207859

Singlet state dipole moments:

  Root       Dx         Dy         Dz         |D|  (Debye)
------------------------------------------------------------
     1     3.1897    -3.9021    -0.1515     5.0421
     2    -1.5684    -4.2072     0.2467     4.4968
     3     6.3896    -4.5572    -0.4210     7.8595
     4     4.4358    -3.5122    -0.2710     5.6644
     5     2.5736    -3.3613    -0.0946     4.2345
     6    -5.2799    -3.7161     0.5490     6.4799

Transition dipole moments between singlet states:

    Transition       Tx         Ty         Tz         |T| (a.u.)
------------------------------------------------------------------
     1 ->    2     0.0006    -0.0024    -0.0205     0.0207
     1 ->    3     3.0589    -0.1123    -0.2584     3.0718
     1 ->    4    -1.0704    -0.1916     0.0997     1.0920
     1 ->    5    -0.0711    -0.0057    -0.4240     0.4299
     1 ->    6    -0.0020    -0.0055    -0.0013     0.0060
     2 ->    3     0.0024    -0.0000    -0.0125     0.0128
     2 ->    4     0.0026    -0.0040     0.0007     0.0048
     2 ->    5     0.0706     0.2877    -0.0063     0.2963
     2 ->    6    -1.9800    -0.0524     0.1696     1.9879
     3 ->    4     0.6361    -0.1433    -0.0531     0.6542
     3 ->    5     0.0037    -0.0009     0.0587     0.0588
     3 ->    6    -0.0002     0.0001     0.0130     0.0130
     4 ->    5     0.0046    -0.0098     0.0244     0.0267
     4 ->    6     0.0062    -0.0025     0.0006     0.0067
     5 ->    6     0.1138     0.0081    -0.0095     0.1145

Magnetic transition dipole moments and rotational strengths:

 Transition      Lx         Ly         Lz       R(len)     R(vel) (a.u.)
------------------------------------------------------------------------
 1 ->    2     0.7586    -0.1458    -0.0630    -0.0021    -0.0000
 1 ->    3     0.0030     0.0051     0.0318    -0.0005    -0.0001
 1 ->    4    -0.0295    -0.0080    -0.3434     0.0011    -0.0006
 1 ->    5    -0.0123     1.2099    -0.0030     0.0047    -0.0013
 1 ->    6     0.0728    -0.0631    -0.0052    -0.0002     0.0001

Electric transition quadrupole moments (Cartesian):

 Transition      Qxy        Qxz        Qyz        Qxx        Qyy        Qzz       norm (a.u.)
----------------------------------------------------------------------------------------------
 1 ->    2    -0.0673    -0.1933    -0.8327    -0.0417     0.0047     0.0349     0.8593
 1 ->    3     1.5781     0.4315    -0.1296    -5.8799     2.4075    -0.8532     6.6174
 1 ->    4    -0.7056     0.4093     0.0553    -5.1596    -1.0497    -0.1409     5.3302
 1 ->    5    -0.0142     2.3241     0.1411     0.3859    -0.0411    -0.3885     2.3923
 1 ->    6    -0.0118    -0.0831    -0.0273    -0.0336    -0.0020     0.0138     0.0954


Building Xtilde...

Building Z-vector RHS...

 Generating 2nd functional diffs
Solving CPSCF equations
Using DIIS solver

 Iter         Residual      
------  --------------------
    1      3.749551062414
    2      2.800755804713
    3      0.714397154206
    4      0.038802968915
    5      0.015045486813
    6      0.005618676572
    7      0.002365913983
    8      0.001060671435
    9      0.000462207236
   10      0.000291399948
   11      0.000202756835
   12      0.000111902054
   13      0.000026469926

CPSCF converged

Building X...

 Generating 2nd functional diffs
 Generating 2nd functional diffs
Building Xtilde...

Building Z-vector RHS...

 Generating 2nd functional diffs
Solving CPSCF equations
Using DIIS solver

 Iter         Residual      
------  --------------------
    1      5.405567395420
    2      4.227130657958
    3      0.887807240522
    4      0.044109767665
    5      0.010009398736
    6      0.003338740359
    7      0.002824659204
    8      0.001590633249
    9      0.000685693232
   10      0.000342546941
   11      0.000140143244
   12      0.000047207142

CPSCF converged

Building X...

 Generating 2nd functional diffs
 Generating 2nd functional diffs
Building Xtilde...

Building Z-vector RHS...

 Generating 2nd functional diffs
Solving CPSCF equations
Using DIIS solver

 Iter         Residual      
------  --------------------
    1      0.022821735403
    2      0.007072622203
    3      0.004504358067
    4      0.002123252426
    5      0.001085588016
    6      0.000340172163
    7      0.000163569857
    8      0.000074856784

CPSCF converged

Building X...

 Generating 2nd functional diffs
 Generating 2nd functional diffs
Lower state energy:     -2868.0150267867
Upper state energy:     -2867.9591813219
Energy difference:          0.0558454647
 Energy calculation finished, energy:  0.000000000E+00
 in dlf_makehessian...
Testing convergence  in cycle    1
  Max grad  5.5845E-02 Target: 1.0000E-03 converged?   no
  RMS grad  1.5177E-02 Target: 6.6667E-04 converged?   no
Finite-difference calculation for a diagonal Hessian
Delta :   3.00E-03
DFTD Energy:    -0.0264761 hartree
Setting up the DFT grid...
| time to set the grid = 0.01 s
DFT grid points: 52710 (3294 points/atom)

                      *** Start SCF Iterations ***

 Iter     DIIS Error       Energy change      Electrons        XC Energy           Energy        Time(s)
----------------------------------------------------------------------------------------------------------
Initial temperature is 5000.000000
| Skip purify step
|    1     0.2816280165   -2867.7920253951   104.0030694029   -77.7705809824   -2867.7920253951     0.48  
|    2     0.5412251338     +32.7883112059   104.0010927579   -75.8689625308   -2835.0037141892     0.48  
|    3     0.1937182904      -0.5282388908   104.0011692724   -76.2114483156   -2835.5319530800     0.46  
|    4     0.1170274607      -0.0251736235   104.0011741799   -76.3139092058   -2835.5571267034     0.44  
|    5     0.0476678394      -0.0287855364   104.0011863913   -76.3993191373   -2835.5859122399     0.44  
|    6     0.0121259629      -0.0044007214   104.0011919665   -76.4402912667   -2835.5903129613     0.43  
|    7     0.0018279996      -0.0003480273   104.0011928283   -76.4545765680   -2835.5906609886     0.41  
|    8     0.0007656757      -0.0000113751   104.0011922004   -76.4565319794   -2835.5906723638     0.39  
|    9     0.0001386787      -0.0000028979   104.0011922148   -76.4572911246   -2835.5906752617     0.49  
|   10     0.0000410744      -0.0000004550   104.0011921175   -76.4574186387   -2835.5906757167     0.37  
|   11     0.0000349943      -0.0000002746   104.0011920410   -76.4574623760   -2835.5906759913     0.37  
|   12     0.0000169204      -0.0000001338   104.0011919754   -76.4574651779   -2835.5906761251     0.36  
|   13     0.0000043336      -0.0000000565   104.0011919199   -76.4574593796   -2835.5906761816     0.36  
----------------------------------------------------------------------------------------------------------
FINAL ENERGY: -2835.5906761816 a.u.
Fractional Occupation Entropy: 0.0000000000
Mermin Free Energy:            -2835.5906761816
DISPERSION CONTRIBUTION TO ENERGY: -0.0264760584 a.u.
HOMO-LUMO GAP: 3.755 eV
CENTER OF MASS: {-0.010091, 0.035049, 0.114645} ANGS
DIPOLE MOMENT: {8.481891, -5.685894, -0.609384} (|D| = 10.229527) DEBYE
Writing out molden info

Running Mulliken population analysis...


  Restricted hh-TDA Parameters
--------------------------------------------
Number of occupied orbitals:            53
Number of virtual orbitals:            129
Number of molecular orbitals:          182
Number of basis functions:             195
Multiplicity of target state:      singlet

 Generating 2nd functional diffs
Reference energy:            -2867.4746063764
Number of electrons:           106.0012148418
XC energy:                     -78.3569135270

      Davidson Diagonalization Parameters
-----------------------------------------------
Number of roots to find:                    6
Number of guess vectors:                   18
Maximum subspace size:                     60
Number of vectors to save:                  6
Collapse vectors per root:                  2
Number of CSFs:                          1431
Maximum Davidson iterations:              100
Residual convergence:                 1.0e-04
Orthogonality tolerance:              1.0e-12
Use incremental sigma vectors:             No

Davidson memory usage:   1.50 MB

Guess Vectors:
  53 &  53 : closed :    -0.736811
  53 &  51 :  open  :    -0.647854
  53 &  52 :  open  :    -0.626296
  51 &  51 : closed :    -0.558896
  52 &  51 :  open  :    -0.537338
  52 &  52 : closed :    -0.515780
  53 &  50 :  open  :    -0.510648
  53 &  49 :  open  :    -0.475350
  53 &  48 :  open  :    -0.454476
  53 &  47 :  open  :    -0.449502
  53 &  45 :  open  :    -0.425026
  51 &  50 :  open  :    -0.421690
  53 &  46 :  open  :    -0.414931
  52 &  50 :  open  :    -0.400132
  51 &  49 :  open  :    -0.386392
  53 &  44 :  open  :    -0.377292
  51 &  48 :  open  :    -0.365518
  52 &  49 :  open  :    -0.364834

  Root           Eigenvalue       Energy Change        Residual
-------------------------------------------------------------------
Iteration:    0   Subspace Size:   18
Root: 1:        -0.61013868        -0.61013868         0.08519221  
Root: 2:        -0.53925251        -0.53925251         0.09441343  
Root: 3:        -0.48223529        -0.48223529         0.07804560  
Root: 4:        -0.39460577        -0.39460577         0.09188002  
Root: 5:        -0.38826254        -0.38826254         0.09150706  
Root: 6:        -0.37389041        -0.37389041         0.11203019  

Iteration:    1   Subspace Size:   24
Root: 1:        -0.61321202        -0.00307334         0.00842844  
Root: 2:        -0.54112644        -0.00187393         0.01120115  
Root: 3:        -0.48561765        -0.00338235         0.01359262  
Root: 4:        -0.40199464        -0.00738886         0.03998313  
Root: 5:        -0.39333234        -0.00506981         0.03523742  
Root: 6:        -0.37703383        -0.00314342         0.04893409  

Iteration:    2   Subspace Size:   30
Root: 1:        -0.61324547        -0.00003345         0.00189338  
Root: 2:        -0.54117206        -0.00004563         0.00180199  
Root: 3:        -0.48571345        -0.00009580         0.00248013  
Root: 4:        -0.40275346        -0.00075882         0.01162428  
Root: 5:        -0.39404859        -0.00071624         0.00957514  
Root: 6:        -0.37769509        -0.00066126         0.02851489  

Iteration:    3   Subspace Size:   36
Root: 1:        -0.61324665        -0.00000118         0.00030802  
Root: 2:        -0.54117296        -0.00000089         0.00036162  
Root: 3:        -0.48571726        -0.00000381         0.00066688  
Root: 4:        -0.40280340        -0.00004995         0.00304577  
Root: 5:        -0.39409533        -0.00004674         0.00293970  
Root: 6:        -0.37793051        -0.00023542         0.00498692  

Iteration:    4   Subspace Size:   42
Root: 1:        -0.61324668        -0.00000003         0.00006239  Converged
Root: 2:        -0.54117298        -0.00000003         0.00005400  Converged
Root: 3:        -0.48571745        -0.00000019         0.00014443  
Root: 4:        -0.40280657        -0.00000317         0.00072914  
Root: 5:        -0.39409900        -0.00000367         0.00081301  
Root: 6:        -0.37794099        -0.00001047         0.00203611  

Iteration:    5   Subspace Size:   46
Root: 1:        -0.61324668        -0.00000000         0.00004143  Converged
Root: 2:        -0.54117298        -0.00000000         0.00005237  Converged
Root: 3:        -0.48571746        -0.00000001         0.00003176  Converged
Root: 4:        -0.40280675        -0.00000018         0.00019896  
Root: 5:        -0.39409935        -0.00000035         0.00022885  
Root: 6:        -0.37794204        -0.00000106         0.00070455  

Iteration:    6   Subspace Size:   49
Root: 1:        -0.61324668        -0.00000000         0.00004033  Converged
Root: 2:        -0.54117298        -0.00000000         0.00004946  Converged
Root: 3:        -0.48571746        -0.00000000         0.00003193  Converged
Root: 4:        -0.40280676        -0.00000001         0.00005290  Converged
Root: 5:        -0.39409937        -0.00000002         0.00007726  Converged
Root: 6:        -0.37794218        -0.00000014         0.00016250  

Iteration:    7   Subspace Size:   50
Root: 1:        -0.61324668        -0.00000000         0.00004032  Converged
Root: 2:        -0.54117298        -0.00000000         0.00004950  Converged
Root: 3:        -0.48571746        -0.00000000         0.00003194  Converged
Root: 4:        -0.40280676        -0.00000000         0.00005296  Converged
Root: 5:        -0.39409937        -0.00000000         0.00007730  Converged
Root: 6:        -0.37794219        -0.00000001         0.00003415  Converged

Davidson converged in 7 iterations
50 sigma vectors were formed

  Root   Mult.   Total Energy (a.u.)   Ex. Energy (a.u.)     Ex. Energy (eV)     Ex. Energy (nm)        Osc. (a.u.)  
-------------------------------------------------------------------------------------------------------------------
     1  singlet      -2868.08785306
     2  singlet      -2868.01577936          0.07207370          1.96122491        632.17747239          0.00002066
     3  singlet      -2867.96032384          0.12752922          3.47024618        357.27788207          0.80057383
     4  singlet      -2867.87741314          0.21043992          5.72636067        216.51486510          0.16913908
     5  singlet      -2867.86870575          0.21914731          5.96330078        207.91206955          0.02673879
     6  singlet      -2867.85254857          0.23530449          6.40296002        193.63578779          0.00000715

Singlet  1: Largest CI coefficients:
  53  &  53 : closed :  -0.928495
  52  &  53 :  open  :   0.239306
  53  &  52 :  open  :   0.239306

Singlet  2: Largest CI coefficients:
  51  &  53 :  open  :  -0.702723
  53  &  51 :  open  :  -0.702723

Singlet  3: Largest CI coefficients:
  52  &  53 :  open  :   0.643749
  53  &  52 :  open  :   0.643749
  53  &  53 : closed :   0.350913
  50  &  53 :  open  :   0.126169
  53  &  50 :  open  :   0.126169

Singlet  4: Largest CI coefficients:
  52  &  52 : closed :   0.610632
  50  &  53 :  open  :   0.498722
  53  &  50 :  open  :   0.498722
  50  &  52 :  open  :  -0.190098
  52  &  50 :  open  :  -0.190098
  50  &  50 : closed :  -0.123432
  52  &  53 :  open  :  -0.102255
  53  &  52 :  open  :  -0.102255

Singlet  5: Largest CI coefficients:
  49  &  53 :  open  :   0.523010
  53  &  49 :  open  :   0.523010
  47  &  53 :  open  :   0.338587
  53  &  47 :  open  :   0.338587
  45  &  53 :  open  :   0.232036
  53  &  45 :  open  :   0.232036
  46  &  53 :  open  :   0.201248
  53  &  46 :  open  :   0.201248

Singlet  6: Largest CI coefficients:
  51  &  52 :  open  :  -0.666899
  52  &  51 :  open  :  -0.666899
  50  &  51 :  open  :   0.208755
  51  &  50 :  open  :   0.208755

Singlet state dipole moments:

  Root       Dx         Dy         Dz         |D|  (Debye)
------------------------------------------------------------
     1     3.2547    -3.9055    -0.1556     5.0863
     2    -1.5378    -4.2070     0.2475     4.4860
     3     6.4065    -4.5524    -0.4207     7.8705
     4     4.3944    -3.5030    -0.2663     5.6260
     5     2.5955    -3.3838    -0.0951     4.2657
     6    -5.2640    -3.6909     0.5537     6.4528

Transition dipole moments between singlet states:

    Transition       Tx         Ty         Tz         |T| (a.u.)
------------------------------------------------------------------
     1 ->    2     0.0000    -0.0021    -0.0206     0.0207
     1 ->    3    -3.0555     0.1138     0.2592     3.0686
     1 ->    4     1.0768     0.1892    -0.1016     1.0980
     1 ->    5    -0.0752    -0.0047    -0.4211     0.4278
     1 ->    6     0.0022     0.0058     0.0027     0.0068
     2 ->    3    -0.0020    -0.0001     0.0125     0.0127
     2 ->    4    -0.0019     0.0045    -0.0009     0.0050
     2 ->    5     0.0701     0.2870    -0.0059     0.2955
     2 ->    6     1.9752     0.0518    -0.1700     1.9832
     3 ->    4     0.6352    -0.1473    -0.0536     0.6543
     3 ->    5    -0.0038     0.0013    -0.0603     0.0605
     3 ->    6    -0.0000    -0.0002     0.0132     0.0132
     4 ->    5    -0.0071     0.0054    -0.0229     0.0246
     4 ->    6     0.0050    -0.0020     0.0007     0.0055
     5 ->    6    -0.1125    -0.0054     0.0095     0.1130

Magnetic transition dipole moments and rotational strengths:

 Transition      Lx         Ly         Lz       R(len)     R(vel) (a.u.)
------------------------------------------------------------------------
 1 ->    2     0.7568    -0.1455    -0.0622    -0.0016    -0.0001
 1 ->    3    -0.0039    -0.0053    -0.0408    -0.0006    -0.0000
 1 ->    4     0.0294     0.0104     0.3488     0.0018    -0.0009
 1 ->    5    -0.0102     1.2109    -0.0029     0.0036    -0.0007
 1 ->    6    -0.0736     0.0583     0.0049    -0.0002     0.0001

Electric transition quadrupole moments (Cartesian):

 Transition      Qxy        Qxz        Qyz        Qxx        Qyy        Qzz       norm (a.u.)
----------------------------------------------------------------------------------------------
 1 ->    2    -0.0682    -0.1954    -0.8307    -0.0404     0.0051     0.0332     0.8577
 1 ->    3    -1.5827    -0.4361     0.1305     5.8912    -2.4175     0.8535     6.6326
 1 ->    4     0.6926    -0.4026    -0.0491     5.1349     1.1055     0.1397     5.3154
 1 ->    5    -0.0196     2.3263     0.1400     0.3769    -0.0392    -0.3923     2.3935
 1 ->    6     0.0133     0.0769     0.0287     0.0311     0.0019    -0.0125     0.0897


Building Xtilde...

Building Z-vector RHS...

 Generating 2nd functional diffs
Solving CPSCF equations
Using DIIS solver

 Iter         Residual      
------  --------------------
    1      3.750675468567
    2      2.796493442068
    3      0.709095256750
    4      0.039157945345
    5      0.015012567287
    6      0.005773448625
    7      0.002619073849
    8      0.001038846788
    9      0.000609753011
   10      0.000412430418
   11      0.000263213024
   12      0.000131064670
   13      0.000026012748

CPSCF converged

Building X...

 Generating 2nd functional diffs
 Generating 2nd functional diffs
Building Xtilde...

Building Z-vector RHS...

 Generating 2nd functional diffs
Solving CPSCF equations
Using DIIS solver

 Iter         Residual      
------  --------------------
    1      5.407731927459
    2      4.224657509975
    3      0.879017492736
    4      0.044068945553
    5      0.009879145523
    6      0.003264000081
    7      0.002794639956
    8      0.001574542482
    9      0.000672445717
   10      0.000329810628
   11      0.000143365356
   12      0.000047830963

CPSCF converged

Building X...

 Generating 2nd functional diffs
 Generating 2nd functional diffs
Building Xtilde...

Building Z-vector RHS...

 Generating 2nd functional diffs
Solving CPSCF equations
Using DIIS solver

 Iter         Residual      
------  --------------------
    1      0.022821407146
    2      0.006990407509
    3      0.004202255174
    4      0.002116517643
    5      0.001047696207
    6      0.000344399435
    7      0.000152540936
    8      0.000075224234

CPSCF converged

Building X...

 Generating 2nd functional diffs
 Generating 2nd functional diffs
Lower state energy:     -2868.0157793585
Upper state energy:     -2867.9603238368
Energy difference:          0.0554555217
 Energy calculation finished, energy:  0.000000000E+00
 in dlf_makehessian...
Finite-difference diagonal Hessian: 2nd point
Energy difference to 1st point:          0.00E+00 H
Abs. Gradient difference to 1st point:   1.66E-02
Testing convergence  in cycle    1
  Max grad  5.5456E-02 Target: 1.0000E-03 converged?   no
  RMS grad  1.3762E-02 Target: 6.6667E-04 converged?   no
DFTD Energy:    -0.0268204 hartree
Setting up the DFT grid...
| time to set the grid = 0.01 s
DFT grid points: 52705 (3294 points/atom)

                      *** Start SCF Iterations ***

 Iter     DIIS Error       Energy change      Electrons        XC Energy           Energy        Time(s)
----------------------------------------------------------------------------------------------------------
Initial temperature is 5000.000000
| Skip purify step
|    1     0.3871246088   -2867.8109439097   103.9169267180   -77.8056134911   -2867.8109439097     0.48  
|    2     0.4496534088     +33.1353101491   104.0012907624   -75.9730570470   -2834.6756337606     0.48  
|    3     0.0594701282      -0.5941110447   104.0013639119   -76.5120592666   -2835.2697448053     0.47  
|    4     0.0482271467      -0.0159352748   104.0013519910   -76.5885034039   -2835.2856800801     0.46  
|    5     0.0122487951      -0.0550924333   104.0013525991   -76.5464717956   -2835.3407725134     0.45  
|    6     0.0030571086      -0.0025266924   104.0013578677   -76.5431864374   -2835.3432992058     0.42  
|    7     0.0041100796      -0.0006317997   104.0013617021   -76.5471998255   -2835.3439310055     0.42  
|    8     0.0022895779      -0.0003486348   104.0013644165   -76.5477938706   -2835.3442796404     0.41  
|    9     0.0014697462      -0.0002047454   104.0013664839   -76.5479633494   -2835.3444843857     0.49  
|   10     0.0004544675      -0.0000733382   104.0013690590   -76.5479804606   -2835.3445577239     0.41  
|   11     0.0001888408      -0.0000138140   104.0013700496   -76.5483078645   -2835.3445715379     0.40  
|   12     0.0001305530      -0.0000076319   104.0013704942   -76.5482692852   -2835.3445791698     0.39  
|   13     0.0001262003      -0.0000051406   104.0013707665   -76.5482122020   -2835.3445843104     0.39  
|   14     0.0001160265      -0.0000104202   104.0013712755   -76.5481394613   -2835.3445947305     0.40  
|   15     0.0000785858      -0.0000211486   104.0013723024   -76.5479854666   -2835.3446158791     0.41  
|   16     0.0001032260      -0.0000117763   104.0013730417   -76.5476642192   -2835.3446276554     0.41  
|   17     0.0000481040      +0.0000002450   104.0013729249   -76.5477183419   -2835.3446274103     0.49  
|   18     0.0000304131      -0.0000020428   104.0013732000   -76.5475944678   -2835.3446294531     0.40  
|   19     0.0000142254      -0.0000000426   104.0013731684   -76.5476363328   -2835.3446294957     0.36  
|   20     0.0000129915      -0.0000000508   104.0013732520   -76.5475888767   -2835.3446295465     0.38  
|   21     0.0000019351      -0.0000000077   104.0013732324   -76.5476019350   -2835.3446295542     0.36  
----------------------------------------------------------------------------------------------------------
FINAL ENERGY: -2835.3446295542 a.u.
Fractional Occupation Entropy: 0.0000000000
Mermin Free Energy:            -2835.3446295542
DISPERSION CONTRIBUTION TO ENERGY: -0.0268203985 a.u.
HOMO-LUMO GAP: 4.744 eV
CENTER OF MASS: {-0.037281, 0.033226, 0.116453} ANGS
DIPOLE MOMENT: {6.718284, -3.343394, -0.482203} (|D| = 7.519717) DEBYE
Writing out molden info

Running Mulliken population analysis...


  Restricted hh-TDA Parameters
--------------------------------------------
Number of occupied orbitals:            53
Number of virtual orbitals:            129
Number of molecular orbitals:          182
Number of basis functions:             195
Multiplicity of target state:      singlet

 Generating 2nd functional diffs
Reference energy:            -2867.2366452328
Number of electrons:           106.0013996407
XC energy:                     -78.4492946109

      Davidson Diagonalization Parameters
-----------------------------------------------
Number of roots to find:                    6
Number of guess vectors:                   18
Maximum subspace size:                     60
Number of vectors to save:                  6
Collapse vectors per root:                  2
Number of CSFs:                          1431
Maximum Davidson iterations:              100
Residual convergence:                 1.0e-04
Orthogonality tolerance:              1.0e-12
Use incremental sigma vectors:             No

Davidson memory usage:   1.50 MB

Guess Vectors:
  53 &  53 : closed :    -0.709289
  53 &  51 :  open  :    -0.610262
  53 &  52 :  open  :    -0.608504
  53 &  50 :  open  :    -0.530602
  51 &  51 : closed :    -0.511235
  52 &  51 :  open  :    -0.509477
  52 &  52 : closed :    -0.507719
  53 &  49 :  open  :    -0.499824
  53 &  48 :  open  :    -0.444507
  53 &  46 :  open  :    -0.433938
  51 &  50 :  open  :    -0.431575
  52 &  50 :  open  :    -0.429818
  53 &  47 :  open  :    -0.414917
  51 &  49 :  open  :    -0.400797
  52 &  49 :  open  :    -0.399039
  50 &  50 : closed :    -0.351916
  53 &  45 :  open  :    -0.349569
  51 &  48 :  open  :    -0.345480

  Root           Eigenvalue       Energy Change        Residual
-------------------------------------------------------------------
Iteration:    0   Subspace Size:   18
Root: 1:        -0.57610038        -0.57610038         0.06013055  
Root: 2:        -0.54157521        -0.54157521         0.09243796  
Root: 3:        -0.53794787        -0.53794787         0.08913298  
Root: 4:        -0.43938500        -0.43938500         0.07364234  
Root: 5:        -0.34834130        -0.34834130         0.07390585  
Root: 6:        -0.33839261        -0.33839261         0.09584974  

Iteration:    1   Subspace Size:   24
Root: 1:        -0.57923302        -0.00313264         0.00965453  
Root: 2:        -0.54366211        -0.00208690         0.01171169  
Root: 3:        -0.54073405        -0.00278618         0.01403160  
Root: 4:        -0.44336868        -0.00398368         0.02349023  
Root: 5:        -0.35179150        -0.00345019         0.06582356  
Root: 6:        -0.34139887        -0.00300625         0.09072400  

Iteration:    2   Subspace Size:   30
Root: 1:        -0.57928669        -0.00005367         0.00188675  
Root: 2:        -0.54370496        -0.00004285         0.00161809  
Root: 3:        -0.54080131        -0.00006726         0.00173020  
Root: 4:        -0.44358368        -0.00021500         0.00565106  
Root: 5:        -0.35740623        -0.00561474         0.02362898  
Root: 6:        -0.34490851        -0.00350964         0.07029869  

Iteration:    3   Subspace Size:   36
Root: 1:        -0.57928890        -0.00000221         0.00036341  
Root: 2:        -0.54370579        -0.00000083         0.00025351  
Root: 3:        -0.54080259        -0.00000128         0.00035318  
Root: 4:        -0.44359755        -0.00001387         0.00123594  
Root: 5:        -0.35807553        -0.00066929         0.01104557  
Root: 6:        -0.34635737        -0.00144886         0.04947058  

Iteration:    4   Subspace Size:   42
Root: 1:        -0.57928897        -0.00000007         0.00007455  Converged
Root: 2:        -0.54370580        -0.00000001         0.00004712  Converged
Root: 3:        -0.54080261        -0.00000003         0.00006765  Converged
Root: 4:        -0.44359827        -0.00000072         0.00027777  
Root: 5:        -0.35817370        -0.00009818         0.00438193  
Root: 6:        -0.34764893        -0.00129155         0.01948921  

Iteration:    5   Subspace Size:   45
Root: 1:        -0.57928897        -0.00000000         0.00006213  Converged
Root: 2:        -0.54370580        -0.00000000         0.00004801  Converged
Root: 3:        -0.54080261        -0.00000000         0.00006280  Converged
Root: 4:        -0.44359830        -0.00000003         0.00006467  Converged
Root: 5:        -0.35818385        -0.00001015         0.00179160  
Root: 6:        -0.34782601        -0.00017709         0.00937880  

Iteration:    6   Subspace Size:   47
Root: 1:        -0.57928897        -0.00000000         0.00005961  Converged
Root: 2:        -0.54370580        -0.00000000         0.00004766  Converged
Root: 3:        -0.54080261        -0.00000000         0.00005922  Converged
Root: 4:        -0.44359830        -0.00000000         0.00005947  Converged
Root: 5:        -0.35818484        -0.00000099         0.00050262  
Root: 6:        -0.34788453        -0.00005852         0.00671191  

Iteration:    7   Subspace Size:   49
Root: 1:        -0.57928897        -0.00000000         0.00006053  Converged
Root: 2:        -0.54370580        -0.00000000         0.00004661  Converged
Root: 3:        -0.54080261        -0.00000000         0.00005951  Converged
Root: 4:        -0.44359830        -0.00000000         0.00005921  Converged
Root: 5:        -0.35818493        -0.00000009         0.00013367  
Root: 6:        -0.34790692        -0.00002238         0.00373544  

Iteration:    8   Subspace Size:   51
Root: 1:        -0.57928897        -0.00000000         0.00005978  Converged
Root: 2:        -0.54370580        -0.00000000         0.00004684  Converged
Root: 3:        -0.54080261        -0.00000000         0.00005721  Converged
Root: 4:        -0.44359830        -0.00000000         0.00005908  Converged
Root: 5:        -0.35818494        -0.00000001         0.00004106  Converged
Root: 6:        -0.34791204        -0.00000513         0.00119613  

Iteration:    9   Subspace Size:   52
Root: 1:        -0.57928897        -0.00000000         0.00005983  Converged
Root: 2:        -0.54370580        -0.00000000         0.00004673  Converged
Root: 3:        -0.54080261        -0.00000000         0.00005599  Converged
Root: 4:        -0.44359830        -0.00000000         0.00005825  Converged
Root: 5:        -0.35818494        -0.00000000         0.00003349  Converged
Root: 6:        -0.34791260        -0.00000055         0.00037754  

Iteration:   10   Subspace Size:   53
Root: 1:        -0.57928897        -0.00000000         0.00005595  Converged
Root: 2:        -0.54370580        -0.00000000         0.00004716  Converged
Root: 3:        -0.54080261        -0.00000000         0.00005621  Converged
Root: 4:        -0.44359830        -0.00000000         0.00005822  Converged
Root: 5:        -0.35818494        -0.00000000         0.00003387  Converged
Root: 6:        -0.34791266        -0.00000006         0.00009857  Converged

Davidson converged in 10 iterations
53 sigma vectors were formed

  Root   Mult.   Total Energy (a.u.)   Ex. Energy (a.u.)     Ex. Energy (eV)     Ex. Energy (nm)        Osc. (a.u.)  
-------------------------------------------------------------------------------------------------------------------
     1  singlet      -2867.81593421
     2  singlet      -2867.78035103          0.03558317          0.96826725       1280.47520109          0.00013084
     3  singlet      -2867.77744785          0.03848636          1.04726697       1183.88361245          0.11008892
     4  singlet      -2867.68024353          0.13569068          3.69233062        335.78851264          0.04326195
     5  singlet      -2867.59483017          0.22110404          6.01654598        206.07209034          0.47604822
     6  singlet      -2867.58455789          0.23137632          6.29606895        196.92322559          0.00520496

Singlet  1: Largest CI coefficients:
  53  &  53 : closed :   0.933724
  52  &  53 :  open  :  -0.226430
  53  &  52 :  open  :  -0.226430

Singlet  2: Largest CI coefficients:
  51  &  53 :  open  :   0.693395
  53  &  51 :  open  :   0.693395
  52  &  53 :  open  :  -0.123094
  53  &  52 :  open  :  -0.123094

Singlet  3: Largest CI coefficients:
  52  &  53 :  open  :  -0.637103
  53  &  52 :  open  :  -0.637103
  53  &  53 : closed :  -0.281824
  49  &  53 :  open  :  -0.187508
  53  &  49 :  open  :  -0.187508
  51  &  53 :  open  :  -0.121855
  53  &  51 :  open  :  -0.121855

Singlet  4: Largest CI coefficients:
  50  &  53 :  open  :   0.612363
  53  &  50 :  open  :   0.612363
  46  &  53 :  open  :  -0.287328
  53  &  46 :  open  :  -0.287328
  47  &  53 :  open  :  -0.182750
  53  &  47 :  open  :  -0.182750

Singlet  5: Largest CI coefficients:
  49  &  53 :  open  :   0.626346
  53  &  49 :  open  :   0.626346
  53  &  53 : closed :  -0.184815
  52  &  52 : closed :   0.178615
  52  &  53 :  open  :  -0.141164
  53  &  52 :  open  :  -0.141164
  49  &  52 :  open  :  -0.139587
  52  &  49 :  open  :  -0.139587

Singlet  6: Largest CI coefficients:
  50  &  52 :  open  :  -0.580076
  52  &  50 :  open  :  -0.580076
  46  &  53 :  open  :   0.239937
  53  &  46 :  open  :   0.239937
  47  &  53 :  open  :   0.228335
  53  &  47 :  open  :   0.228335
  50  &  53 :  open  :   0.158456
  53  &  50 :  open  :   0.158456

Singlet state dipole moments:

  Root       Dx         Dy         Dz         |D|  (Debye)
------------------------------------------------------------
     1    14.5273    -8.5492    -1.1149    16.8930
     2     0.6197    -5.7374     0.0221     5.7708
     3     2.6540    -6.1239    -0.1702     6.6765
     4     8.5518    -5.8865    -0.6164    10.4002
     5    14.2824    -6.8027    -1.1524    15.8617
     6     3.5834    -2.4884    -0.1891     4.3668

Transition dipole moments between singlet states:

    Transition       Tx         Ty         Tz         |T| (a.u.)
------------------------------------------------------------------
     1 ->    2    -0.0720    -0.0164     0.0075     0.0743
     1 ->    3    -2.0113     0.4557     0.1945     2.0714
     1 ->    4    -0.6806     0.1169    -0.0364     0.6916
     1 ->    5    -1.3079     1.2281     0.1032     1.7971
     1 ->    6     0.0816     0.0556     0.1549     0.1837
     2 ->    3     0.0407     0.0059    -0.0091     0.0421
     2 ->    4    -0.0338     0.1535    -0.0255     0.1592
     2 ->    5     0.1011     0.0481    -0.0005     0.1120
     2 ->    6     0.0251    -0.1335     0.0238     0.1379
     3 ->    4     0.1722    -0.0761    -0.1482     0.2396
     3 ->    5     0.6450    -0.0801    -0.0785     0.6547
     3 ->    6    -0.1350    -0.0188     0.1381     0.1940
     4 ->    5    -0.1353    -0.0970    -0.0614     0.1774
     4 ->    6     0.8775     0.3460    -0.0650     0.9455
     5 ->    6     0.0309    -0.0070     0.0007     0.0317

Magnetic transition dipole moments and rotational strengths:

 Transition      Lx         Ly         Lz       R(len)     R(vel) (a.u.)
------------------------------------------------------------------------
 1 ->    2     0.2627    -0.0670    -0.2217     0.0195    -0.0011
 1 ->    3    -0.0322    -0.1326    -0.2257     0.0395     0.0021
 1 ->    4    -0.1361     0.3298    -0.0363    -0.1325     0.0339
 1 ->    5    -0.0400     0.0824    -0.7353    -0.0777     0.0327
 1 ->    6    -0.1739    -0.4460    -0.0597     0.0483    -0.0248

Electric transition quadrupole moments (Cartesian):

 Transition      Qxy        Qxz        Qyz        Qxx        Qyy        Qzz       norm (a.u.)
----------------------------------------------------------------------------------------------
 1 ->    2     0.0007    -0.1351    -0.2745     0.0379    -0.1818     0.1482     0.3873
 1 ->    3     0.2647    -0.1776     0.0528     3.5139    -3.0093     0.4925     4.6637
 1 ->    4    -0.0546     0.6410     0.2609     2.1005    -1.0111    -0.1601     2.4376
 1 ->    5     3.8151     0.5400    -0.3704    -5.1295    -5.7765    -0.2949     8.6458
 1 ->    6     0.1233    -0.2500     0.2488    -0.6712    -0.1466     0.0363     0.7829


Building Xtilde...

Building Z-vector RHS...

 Generating 2nd functional diffs
Solving CPSCF equations
Using DIIS solver

 Iter         Residual      
------  --------------------
    1      4.101863575359
    2      3.228184513538
    3      1.161505810999
    4      0.033057624440
    5      0.018434493207
    6      0.009975810584
    7      0.007992035286
    8      0.006242289483
    9      0.005769720728
   10      0.004896143711
   11      0.003018429375
   12      0.002514480964
   13      0.001095206105
   14      0.000342525216
   15      0.000104020573
   16      0.000055867996

CPSCF converged

Building X...

 Generating 2nd functional diffs
 Generating 2nd functional diffs
Building Xtilde...

Building Z-vector RHS...

 Generating 2nd functional diffs
Solving CPSCF equations
Using DIIS solver

 Iter         Residual      
------  --------------------
    1      4.579853683338
    2      3.758514187198
    3      1.270824548576
    4      0.051509960195
    5      0.029777530835
    6      0.020113493463
    7      0.015623196639
    8      0.011455726949
    9      0.010744468990
   10      0.009764632587
   11      0.005512629335
   12      0.003717151429
   13      0.001244504252
   14      0.000333738580
   15      0.000150355008
   16      0.000058426899

CPSCF converged

Building X...

 Generating 2nd functional diffs
 Generating 2nd functional diffs
Building Xtilde...

Building Z-vector RHS...

 Generating 2nd functional diffs
Solving CPSCF equations
Using DIIS solver

 Iter         Residual      
------  --------------------
    1      0.031154199049
    2      0.023289151264
    3      0.008911475177
    4      0.008619182752
    5      0.007080723593
    6      0.006055963972
    7      0.005219085796
    8      0.003506449720
    9      0.001327894254
   10      0.000486001111
   11      0.000245706506
   12      0.000145620307
   13      0.000048959961

CPSCF converged

Building X...

 Generating 2nd functional diffs
 Generating 2nd functional diffs
Lower state energy:     -2867.7803510340
Upper state energy:     -2867.7774478473
Energy difference:          0.0029031868
 Energy calculation finished, energy:  0.000000000E+00
 in dlf_makehessian...
Updating Hessian with the BFGS update, No     1
Testing convergence  in cycle    2
    Energy  0.0000E+00 Target: 1.0000E-04 converged?  yes
  Max step  8.2789E+00 Target: 4.0000E-03 converged?   no
  RMS step  1.1856E+00 Target: 2.6667E-03 converged?   no
  Max grad  3.0091E-01 Target: 1.0000E-03 converged?   no
  RMS grad  9.6284E-02 Target: 6.6667E-04 converged?   no
DFTD Energy:    -0.0262955 hartree
Setting up the DFT grid...
| time to set the grid = 0.00 s
DFT grid points: 52704 (3294 points/atom)

                      *** Start SCF Iterations ***

 Iter     DIIS Error       Energy change      Electrons        XC Energy           Energy        Time(s)
----------------------------------------------------------------------------------------------------------
Initial temperature is 5000.000000
| Skip purify step
|    1     0.2754935789   -2867.5870991883   103.7723393928   -77.7643897202   -2867.5870991883     0.48  
|    2     0.5627631581     +33.5092316768   104.0015773467   -76.0357338370   -2834.0778675116     0.47  
|    3     0.0901316458      -1.3048775189   104.0016705860   -76.3299252078   -2835.3827450305     0.48  
|    4     0.0690928386      +0.0352096868   104.0016102813   -76.5608967519   -2835.3475353436     0.46  
|    5     0.0138757183      -0.0882693825   104.0016172188   -76.5210467208   -2835.4358047262     0.45  
|    6     0.0060253108      -0.0044553050   104.0016349649   -76.5135662492   -2835.4402600311     0.43  
|    7     0.0035316650      -0.0007536123   104.0016346604   -76.5125829360   -2835.4410136434     0.42  
|    8     0.0005165148      -0.0001567689   104.0016359153   -76.5144426299   -2835.4411704123     0.40  
|    9     0.0003214926      -0.0000135408   104.0016364991   -76.5137994421   -2835.4411839531     0.48  
|   10     0.0001395203      -0.0000051046   104.0016368266   -76.5135885760   -2835.4411890577     0.38  
|   11     0.0000851480      -0.0000015660   104.0016370833   -76.5138045476   -2835.4411906237     0.37  
|   12     0.0000443371      -0.0000006050   104.0016372225   -76.5137705509   -2835.4411912286     0.37  
|   13     0.0000219764      -0.0000002186   104.0016373409   -76.5137272428   -2835.4411914472     0.37  
|   14     0.0000107906      -0.0000000916   104.0016374134   -76.5137274053   -2835.4411915388     0.36  
|   15     0.0000028924      -0.0000000121   104.0016374587   -76.5137303215   -2835.4411915509     0.36  
----------------------------------------------------------------------------------------------------------
FINAL ENERGY: -2835.4411915509 a.u.
Fractional Occupation Entropy: 0.0000000000
Mermin Free Energy:            -2835.4411915509
DISPERSION CONTRIBUTION TO ENERGY: -0.0262954976 a.u.
HOMO-LUMO GAP: 4.239 eV
CENTER OF MASS: {-0.034925, 0.019645, 0.111524} ANGS
DIPOLE MOMENT: {5.066075, -3.070173, -0.292322} (|D| = 5.930980) DEBYE
Writing out molden info

Running Mulliken population analysis...


  Restricted hh-TDA Parameters
--------------------------------------------
Number of occupied orbitals:            53
Number of virtual orbitals:            129
Number of molecular orbitals:          182
Number of basis functions:             195
Multiplicity of target state:      singlet

 Generating 2nd functional diffs
Reference energy:            -2867.3518803897
Number of electrons:           106.0016689485
XC energy:                     -78.4145815698

      Davidson Diagonalization Parameters
-----------------------------------------------
Number of roots to find:                    6
Number of guess vectors:                   18
Maximum subspace size:                     60
Number of vectors to save:                  6
Collapse vectors per root:                  2
Number of CSFs:                          1431
Maximum Davidson iterations:              100
Residual convergence:                 1.0e-04
Orthogonality tolerance:              1.0e-12
Use incremental sigma vectors:             No

Davidson memory usage:   1.50 MB

Guess Vectors:
  53 &  53 : closed :    -0.679121
  53 &  51 :  open  :    -0.580015
  53 &  52 :  open  :    -0.565172
  53 &  50 :  open  :    -0.512847
  51 &  51 : closed :    -0.480910
  53 &  49 :  open  :    -0.467077
  52 &  51 :  open  :    -0.466066
  52 &  52 : closed :    -0.451222
  51 &  50 :  open  :    -0.413742
  53 &  45 :  open  :    -0.410970
  53 &  48 :  open  :    -0.410725
  52 &  50 :  open  :    -0.398898
  53 &  46 :  open  :    -0.380836
  51 &  49 :  open  :    -0.367971
  52 &  49 :  open  :    -0.353128
  50 &  50 : closed :    -0.346574
  53 &  47 :  open  :    -0.340463
  53 &  44 :  open  :    -0.320447

  Root           Eigenvalue       Energy Change        Residual
-------------------------------------------------------------------
Iteration:    0   Subspace Size:   18
Root: 1:        -0.54916129        -0.54916129         0.06786623  
Root: 2:        -0.50415219        -0.50415219         0.09274095  
Root: 3:        -0.49110422        -0.49110422         0.08132378  
Root: 4:        -0.37958688        -0.37958688         0.07513192  
Root: 5:        -0.36359636        -0.36359636         0.08393850  
Root: 6:        -0.33468842        -0.33468842         0.10018178  

Iteration:    1   Subspace Size:   24
Root: 1:        -0.55209975        -0.00293846         0.00660078  
Root: 2:        -0.50654859        -0.00239640         0.01242121  
Root: 3:        -0.49456935        -0.00346513         0.01130548  
Root: 4:        -0.38438432        -0.00479744         0.02537058  
Root: 5:        -0.36776329        -0.00416693         0.02921408  
Root: 6:        -0.33863445        -0.00394603         0.05111281  

Iteration:    2   Subspace Size:   30
Root: 1:        -0.55212953        -0.00002978         0.00144514  
Root: 2:        -0.50658990        -0.00004131         0.00161759  
Root: 3:        -0.49465191        -0.00008256         0.00307633  
Root: 4:        -0.38464051        -0.00025619         0.00555973  
Root: 5:        -0.36814318        -0.00037988         0.00881510  
Root: 6:        -0.33934605        -0.00071160         0.02165729  

Iteration:    3   Subspace Size:   36
Root: 1:        -0.55213090        -0.00000137         0.00030633  
Root: 2:        -0.50659071        -0.00000082         0.00029028  
Root: 3:        -0.49465510        -0.00000319         0.00047272  
Root: 4:        -0.38465423        -0.00001372         0.00142084  
Root: 5:        -0.36817403        -0.00003085         0.00260462  
Root: 6:        -0.33943540        -0.00008935         0.01126636  

Iteration:    4   Subspace Size:   42
Root: 1:        -0.55213095        -0.00000004         0.00005020  Converged
Root: 2:        -0.50659073        -0.00000002         0.00005304  Converged
Root: 3:        -0.49465519        -0.00000009         0.00007045  Converged
Root: 4:        -0.38465538        -0.00000115         0.00042446  
Root: 5:        -0.36817597        -0.00000194         0.00048974  
Root: 6:        -0.33947528        -0.00003989         0.00189137  

Iteration:    5   Subspace Size:   45
Root: 1:        -0.55213095        -0.00000000         0.00005001  Converged
Root: 2:        -0.50659073        -0.00000000         0.00005184  Converged
Root: 3:        -0.49465519        -0.00000000         0.00006676  Converged
Root: 4:        -0.38465547        -0.00000009         0.00010474  
Root: 5:        -0.36817605        -0.00000008         0.00014303  
Root: 6:        -0.33947736        -0.00000208         0.00074437  

Iteration:    6   Subspace Size:   48
Root: 1:        -0.55213095        -0.00000000         0.00004923  Converged
Root: 2:        -0.50659073        -0.00000000         0.00005247  Converged
Root: 3:        -0.49465519        -0.00000000         0.00006487  Converged
Root: 4:        -0.38465547        -0.00000000         0.00002673  Converged
Root: 5:        -0.36817605        -0.00000001         0.00004014  Converged
Root: 6:        -0.33947763        -0.00000026         0.00021606  

Iteration:    7   Subspace Size:   49
Root: 1:        -0.55213095        -0.00000000         0.00004922  Converged
Root: 2:        -0.50659073        -0.00000000         0.00005044  Converged
Root: 3:        -0.49465519        -0.00000000         0.00006458  Converged
Root: 4:        -0.38465547        -0.00000000         0.00002470  Converged
Root: 5:        -0.36817605        -0.00000000         0.00003986  Converged
Root: 6:        -0.33947766        -0.00000003         0.00007668  Converged

Davidson converged in 7 iterations
49 sigma vectors were formed

  Root   Mult.   Total Energy (a.u.)   Ex. Energy (a.u.)     Ex. Energy (eV)     Ex. Energy (nm)        Osc. (a.u.)  
-------------------------------------------------------------------------------------------------------------------
     1  singlet      -2867.90401134
     2  singlet      -2867.85847112          0.04554022          1.23921222       1000.50838041          0.00001576
     3  singlet      -2867.84653558          0.05747576          1.56399480        792.74061806          0.32886626
     4  singlet      -2867.73653586          0.16747548          4.55723882        272.05995928          0.01070511
     5  singlet      -2867.72005644          0.18395490          5.00566655        247.68773432          0.56198211
     6  singlet      -2867.69135805          0.21265329          5.78658957        214.26130072          0.00008774

Singlet  1: Largest CI coefficients:
  53  &  53 : closed :   0.907792
  50  &  53 :  open  :  -0.224240
  53  &  50 :  open  :  -0.224240
  52  &  53 :  open  :   0.178918
  53  &  52 :  open  :   0.178918

Singlet  2: Largest CI coefficients:
  51  &  53 :  open  :   0.703984
  53  &  51 :  open  :   0.703984

Singlet  3: Largest CI coefficients:
  52  &  53 :  open  :   0.550140
  53  &  52 :  open  :   0.550140
  53  &  53 : closed :  -0.380890
  50  &  53 :  open  :  -0.341721
  53  &  50 :  open  :  -0.341721

Singlet  4: Largest CI coefficients:
  49  &  53 :  open  :  -0.538032
  53  &  49 :  open  :  -0.538032
  45  &  53 :  open  :   0.367163
  53  &  45 :  open  :   0.367163
  46  &  53 :  open  :   0.233908
  53  &  46 :  open  :   0.233908

Singlet  5: Largest CI coefficients:
  52  &  52 : closed :  -0.645072
  50  &  53 :  open  :  -0.378486
  53  &  50 :  open  :  -0.378486
  52  &  53 :  open  :  -0.279771
  53  &  52 :  open  :  -0.279771
  50  &  50 : closed :   0.275606
  53  &  53 : closed :  -0.115605

Singlet  6: Largest CI coefficients:
  51  &  52 :  open  :  -0.645211
  52  &  51 :  open  :  -0.645211
  50  &  51 :  open  :  -0.267668
  51  &  50 :  open  :  -0.267668

Singlet state dipole moments:

  Root       Dx         Dy         Dz         |D|  (Debye)
------------------------------------------------------------
     1     8.8857    -7.7655    -0.3761    11.8068
     2    -1.9650    -5.2117     0.4136     5.5851
     3     3.3156    -5.2575     0.0109     6.2157
     4     5.0967    -5.4536    -0.1575     7.4661
     5     2.2883    -4.8680     0.0536     5.3793
     6    -5.0213    -2.2025     0.5506     5.5107

Transition dipole moments between singlet states:

    Transition       Tx         Ty         Tz         |T| (a.u.)
------------------------------------------------------------------
     1 ->    2     0.0064    -0.0156    -0.0153     0.0228
     1 ->    3    -2.9156     0.1848     0.2188     2.9296
     1 ->    4     0.0450     0.1438     0.2705     0.3096
     1 ->    5    -0.2258     2.1286    -0.0228     2.1407
     1 ->    6    -0.0038    -0.0145     0.0198     0.0249
     2 ->    3     0.0004     0.0045     0.0029     0.0054
     2 ->    4     0.0681    -0.2747    -0.0005     0.2830
     2 ->    5    -0.0084     0.0353    -0.0006     0.0363
     2 ->    6     0.4922     1.7079    -0.0593     1.7784
     3 ->    4    -0.0305    -0.0033     0.1143     0.1183
     3 ->    5     0.0243     0.3079    -0.0168     0.3093
     3 ->    6    -0.0022    -0.0052     0.0157     0.0167
     4 ->    5    -0.0222    -0.0070    -0.0506     0.0557
     4 ->    6     0.1286    -0.0597    -0.0090     0.1421
     5 ->    6    -0.0175     0.0025    -0.0037     0.0181

Magnetic transition dipole moments and rotational strengths:

 Transition      Lx         Ly         Lz       R(len)     R(vel) (a.u.)
------------------------------------------------------------------------
 1 ->    2     0.5719    -0.0597    -0.0479    -0.0053    -0.0010
 1 ->    3     0.0348     0.0005     0.3878     0.0164    -0.0016
 1 ->    4    -0.1023    -0.8177     0.0053     0.1207    -0.0495
 1 ->    5    -0.0211     0.0478    -0.2287    -0.1117     0.0494
 1 ->    6    -0.0042    -0.0370     0.0048    -0.0006     0.0003

Electric transition quadrupole moments (Cartesian):

 Transition      Qxy        Qxz        Qyz        Qxx        Qyy        Qzz       norm (a.u.)
----------------------------------------------------------------------------------------------
 1 ->    2    -0.0699     0.0631    -0.6556     0.0120     0.0142     0.0101     0.6627
 1 ->    3    -0.4699    -0.4597     0.0552     6.0097    -3.8885     0.6876     7.2211
 1 ->    4     0.3792    -1.1966    -0.0202    -0.1788    -0.1677     0.1869     1.2927
 1 ->    5     5.3534     0.0187    -0.3542     0.8082    -3.1602     0.1986     6.2820
 1 ->    6    -0.0440    -0.0989    -0.0024    -0.0209     0.0236     0.0149     0.1138


Building Xtilde...

Building Z-vector RHS...

 Generating 2nd functional diffs
Solving CPSCF equations
Using DIIS solver

 Iter         Residual      
------  --------------------
    1      4.058776551834
    2      2.995141306721
    3      0.511975485288
    4      0.041752150445
    5      0.022478407617
    6      0.006223327531
    7      0.001752957108
    8      0.000600460973
    9      0.000322074207
   10      0.000189780931
   11      0.000108912696
   12      0.000072321943

CPSCF converged

Building X...

 Generating 2nd functional diffs
 Generating 2nd functional diffs
Building Xtilde...

Building Z-vector RHS...

 Generating 2nd functional diffs
Solving CPSCF equations
Using DIIS solver

 Iter         Residual      
------  --------------------
    1      5.260798252625
    2      4.141022105971
    3      0.675110981086
    4      0.050899197290
    5      0.034694306259
    6      0.018838594378
    7      0.013016636232
    8      0.003337723213
    9      0.001709394958
   10      0.000288585039
   11      0.000131468297
   12      0.000032669485

CPSCF converged

Building X...

 Generating 2nd functional diffs
 Generating 2nd functional diffs
Building Xtilde...

Building Z-vector RHS...

 Generating 2nd functional diffs
Solving CPSCF equations
Using DIIS solver

 Iter         Residual      
------  --------------------
    1      0.026431659728
    2      0.010342460140
    3      0.012274611583
    4      0.004673023293
    5      0.003155686591
    6      0.001238757216
    7      0.000508563341
    8      0.000200736596
    9      0.000082276593

CPSCF converged

Building X...

 Generating 2nd functional diffs
 Generating 2nd functional diffs
Lower state energy:     -2867.8584711193
Upper state energy:     -2867.8465355766
Energy difference:          0.0119355427
 Energy calculation finished, energy:  0.000000000E+00
 in dlf_makehessian...
Updating Hessian with the BFGS update, No     2
Testing convergence  in cycle    3
    Energy  0.0000E+00 Target: 1.0000E-04 converged?  yes
  Max step  1.7522E+01 Target: 4.0000E-03 converged?   no
  RMS step  2.7119E+00 Target: 2.6667E-03 converged?   no
  Max grad  5.6938E-01 Target: 1.0000E-03 converged?   no
  RMS grad  1.4675E-01 Target: 6.6667E-04 converged?   no
DFTD Energy:    -0.0264260 hartree
Setting up the DFT grid...
| time to set the grid = 0.00 s
DFT grid points: 52719 (3294 points/atom)

                      *** Start SCF Iterations ***

 Iter     DIIS Error       Energy change      Electrons        XC Energy           Energy        Time(s)
----------------------------------------------------------------------------------------------------------
Initial temperature is 5000.000000
| Skip purify step
|    1     0.4930680171   -2867.6673709369   103.9095292359   -77.7714112749   -2867.6673709369     0.47  
|    2     0.5122887809     +33.2793641617   104.0015424363   -75.9697425667   -2834.3880067752     0.47  
|    3     0.0852856296      -1.0775461356   104.0017081976   -76.3198275450   -2835.4655529108     0.48  
|    4     0.0537187864      +0.0205197296   104.0016130953   -76.5234874282   -2835.4450331812     0.46  
|    5     0.0091424347      -0.0684002815   104.0016498648   -76.5021122436   -2835.5134334627     0.44  
|    6     0.0035884203      -0.0026812491   104.0016543270   -76.4912348469   -2835.5161147119     0.43  
|    7     0.0018382331      -0.0003156128   104.0016548457   -76.4938288505   -2835.5164303247     0.40  
|    8     0.0011760285      -0.0000850912   104.0016535136   -76.4942892367   -2835.5165154159     0.39  
|    9     0.0005571146      -0.0000207498   104.0016521948   -76.4936828708   -2835.5165361657     0.48  
|   10     0.0002728905      -0.0000083860   104.0016516941   -76.4936479151   -2835.5165445517     0.38  
|   11     0.0001192316      -0.0000019111   104.0016513087   -76.4938543541   -2835.5165464628     0.37  
|   12     0.0000511696      -0.0000005438   104.0016511254   -76.4938230798   -2835.5165470067     0.37  
|   13     0.0000183473      -0.0000001186   104.0016510419   -76.4937614404   -2835.5165471252     0.36  
|   14     0.0000064820      -0.0000000209   104.0016509915   -76.4937764837   -2835.5165471461     0.36  
----------------------------------------------------------------------------------------------------------
FINAL ENERGY: -2835.5165471461 a.u.
Fractional Occupation Entropy: 0.0000000000
Mermin Free Energy:            -2835.5165471461
DISPERSION CONTRIBUTION TO ENERGY: -0.0264259771 a.u.
HOMO-LUMO GAP: 3.857 eV
CENTER OF MASS: {-0.035214, 0.028337, 0.114097} ANGS
DIPOLE MOMENT: {7.118393, -4.137874, -0.434914} (|D| = 8.245161) DEBYE
Writing out molden info

Running Mulliken population analysis...


  Restricted hh-TDA Parameters
--------------------------------------------
Number of occupied orbitals:            53
Number of virtual orbitals:            129
Number of molecular orbitals:          182
Number of basis functions:             195
Multiplicity of target state:      singlet

 Generating 2nd functional diffs
Reference energy:            -2867.4099415568
Number of electrons:           106.0016827412
XC energy:                     -78.3941297613

      Davidson Diagonalization Parameters
-----------------------------------------------
Number of roots to find:                    6
Number of guess vectors:                   18
Maximum subspace size:                     60
Number of vectors to save:                  6
Collapse vectors per root:                  2
Number of CSFs:                          1431
Maximum Davidson iterations:              100
Residual convergence:                 1.0e-04
Orthogonality tolerance:              1.0e-12
Use incremental sigma vectors:             No

Davidson memory usage:   1.50 MB

Guess Vectors:
  53 &  53 : closed :    -0.677782
  53 &  51 :  open  :    -0.598409
  53 &  52 :  open  :    -0.592384
  51 &  51 : closed :    -0.519035
  52 &  51 :  open  :    -0.513010
  52 &  52 : closed :    -0.506985
  53 &  49 :  open  :    -0.489486
  53 &  50 :  open  :    -0.488754
  53 &  48 :  open  :    -0.417350
  51 &  49 :  open  :    -0.410112
  51 &  50 :  open  :    -0.409380
  53 &  47 :  open  :    -0.405333
  52 &  49 :  open  :    -0.404087
  52 &  50 :  open  :    -0.403355
  53 &  45 :  open  :    -0.401931
  53 &  44 :  open  :    -0.349841
  53 &  46 :  open  :    -0.343098
  51 &  48 :  open  :    -0.337976

  Root           Eigenvalue       Energy Change        Residual
-------------------------------------------------------------------
Iteration:    0   Subspace Size:   18
Root: 1:        -0.55568991        -0.55568991         0.07587345  
Root: 2:        -0.52111342        -0.52111342         0.09199180  
Root: 3:        -0.49624943        -0.49624943         0.07582282  
Root: 4:        -0.40056796        -0.40056796         0.07930107  
Root: 5:        -0.34982033        -0.34982033         0.09498466  
Root: 6:        -0.34143938        -0.34143938         0.10467767  

Iteration:    1   Subspace Size:   24
Root: 1:        -0.55870264        -0.00301273         0.00813467  
Root: 2:        -0.52300442        -0.00189101         0.01140579  
Root: 3:        -0.49923973        -0.00299030         0.00966017  
Root: 4:        -0.40464032        -0.00407236         0.02845708  
Root: 5:        -0.35812941        -0.00830908         0.05804652  
Root: 6:        -0.34502891        -0.00358953         0.04876356  

Iteration:    2   Subspace Size:   30
Root: 1:        -0.55873621        -0.00003356         0.00173777  
Root: 2:        -0.52304861        -0.00004419         0.00188166  
Root: 3:        -0.49930432        -0.00006459         0.00216404  
Root: 4:        -0.40500229        -0.00036196         0.00805645  
Root: 5:        -0.35937984        -0.00125043         0.02550831  
Root: 6:        -0.34544284        -0.00041393         0.02564610  

Iteration:    3   Subspace Size:   36
Root: 1:        -0.55873761        -0.00000141         0.00039109  
Root: 2:        -0.52304974        -0.00000113         0.00030377  
Root: 3:        -0.49930682        -0.00000250         0.00044039  
Root: 4:        -0.40503255        -0.00003026         0.00162926  
Root: 5:        -0.35960314        -0.00022330         0.00941916  
Root: 6:        -0.34563182        -0.00018898         0.00657125  

Iteration:    4   Subspace Size:   42
Root: 1:        -0.55873767        -0.00000006         0.00008531  Converged
Root: 2:        -0.52304976        -0.00000002         0.00003792  Converged
Root: 3:        -0.49930689        -0.00000007         0.00010082  
Root: 4:        -0.40503436        -0.00000182         0.00049641  
Root: 5:        -0.35963003        -0.00002689         0.00289351  
Root: 6:        -0.34564831        -0.00001649         0.00358229  

Iteration:    5   Subspace Size:   46
Root: 1:        -0.55873767        -0.00000000         0.00007611  Converged
Root: 2:        -0.52304976        -0.00000000         0.00003979  Converged
Root: 3:        -0.49930689        -0.00000000         0.00001791  Converged
Root: 4:        -0.40503445        -0.00000009         0.00017055  
Root: 5:        -0.35963407        -0.00000404         0.00081791  
Root: 6:        -0.34565155        -0.00000323         0.00116574  

Iteration:    6   Subspace Size:   49
Root: 1:        -0.55873767        -0.00000000         0.00006772  Converged
Root: 2:        -0.52304976        -0.00000000         0.00004459  Converged
Root: 3:        -0.49930689        -0.00000000         0.00001591  Converged
Root: 4:        -0.40503446        -0.00000001         0.00002872  Converged
Root: 5:        -0.35963432        -0.00000025         0.00022915  
Root: 6:        -0.34565194        -0.00000039         0.00033324  

Iteration:    7   Subspace Size:   51
Root: 1:        -0.55873767        -0.00000000         0.00006668  Converged
Root: 2:        -0.52304976        -0.00000000         0.00004302  Converged
Root: 3:        -0.49930689        -0.00000000         0.00001680  Converged
Root: 4:        -0.40503446        -0.00000000         0.00002891  Converged
Root: 5:        -0.35963434        -0.00000003         0.00007226  Converged
Root: 6:        -0.34565197        -0.00000004         0.00016182  

Iteration:    8   Subspace Size:   52
Root: 1:        -0.55873767        -0.00000000         0.00006669  Converged
Root: 2:        -0.52304976        -0.00000000         0.00004255  Converged
Root: 3:        -0.49930689        -0.00000000         0.00001648  Converged
Root: 4:        -0.40503446        -0.00000000         0.00002819  Converged
Root: 5:        -0.35963435        -0.00000000         0.00006253  Converged
Root: 6:        -0.34565198        -0.00000001         0.00004610  Converged

Davidson converged in 8 iterations
52 sigma vectors were formed

  Root   Mult.   Total Energy (a.u.)   Ex. Energy (a.u.)     Ex. Energy (eV)     Ex. Energy (nm)        Osc. (a.u.)  
-------------------------------------------------------------------------------------------------------------------
     1  singlet      -2867.96867923
     2  singlet      -2867.93299132          0.03568791          0.97111726       1276.71730735          0.00000646
     3  singlet      -2867.90924845          0.05943078          1.61719344        766.66289579          0.37611357
     4  singlet      -2867.81497601          0.15370321          4.18247655        296.43733647          0.00628956
     5  singlet      -2867.76957590          0.19910333          5.41787626        228.84284308          0.28572917
     6  singlet      -2867.75559354          0.21308569          5.79835573        213.82651663          0.00000481

Singlet  1: Largest CI coefficients:
  53  &  53 : closed :  -0.835580
  52  &  53 :  open  :  -0.382804
  53  &  52 :  open  :  -0.382804

Singlet  2: Largest CI coefficients:
  51  &  53 :  open  :   0.705465
  53  &  51 :  open  :   0.705465

Singlet  3: Largest CI coefficients:
  52  &  53 :  open  :  -0.554057
  53  &  52 :  open  :  -0.554057
  53  &  53 : closed :   0.521179
  50  &  53 :  open  :  -0.226375
  53  &  50 :  open  :  -0.226375

Singlet  4: Largest CI coefficients:
  49  &  53 :  open  :   0.584170
  53  &  49 :  open  :   0.584170
  45  &  53 :  open  :  -0.281607
  53  &  45 :  open  :  -0.281607
  47  &  53 :  open  :  -0.263849
  53  &  47 :  open  :  -0.263849

Singlet  5: Largest CI coefficients:
  52  &  52 : closed :   0.670553
  50  &  53 :  open  :  -0.376199
  53  &  50 :  open  :  -0.376199
  50  &  52 :  open  :  -0.302288
  52  &  50 :  open  :  -0.302288
  50  &  50 : closed :  -0.169103
  52  &  53 :  open  :   0.117641
  53  &  52 :  open  :   0.117641

Singlet  6: Largest CI coefficients:
  51  &  52 :  open  :  -0.566159
  52  &  51 :  open  :  -0.566159
  50  &  51 :  open  :   0.411943
  51  &  50 :  open  :   0.411943

Singlet state dipole moments:

  Root       Dx         Dy         Dz         |D|  (Debye)
------------------------------------------------------------
     1     8.4748    -4.6487    -0.5166     9.6799
     2     0.4735    -4.1018     0.1358     4.1313
     3     7.8805    -4.9537    -0.4762     9.3203
     4     6.2693    -4.3501    -0.3351     7.6380
     5     1.5676    -3.0609     0.0435     3.4392
     6    -4.6380    -2.5325     0.5566     5.3136

Transition dipole moments between singlet states:

    Transition       Tx         Ty         Tz         |T| (a.u.)
------------------------------------------------------------------
     1 ->    2     0.0125    -0.0040    -0.0100     0.0165
     1 ->    3    -3.0522     0.3368     0.2522     3.0811
     1 ->    4    -0.0910     0.0135    -0.2300     0.2478
     1 ->    5     1.3933    -0.4423    -0.1257     1.4672
     1 ->    6     0.0058     0.0002    -0.0002     0.0058
     2 ->    3    -0.0139     0.0015     0.0022     0.0142
     2 ->    4     0.0308     0.2035    -0.0004     0.2058
     2 ->    5    -0.0063     0.0026    -0.0100     0.0121
     2 ->    6     1.4782    -0.2505    -0.1293     1.5048
     3 ->    4     0.0426    -0.0065    -0.0879     0.0979
     3 ->    5     0.3192    -0.0682    -0.0288     0.3277
     3 ->    6     0.0003     0.0024     0.0031     0.0040
     4 ->    5    -0.0069     0.0038     0.0213     0.0227
     4 ->    6     0.0192     0.0066    -0.0011     0.0203
     5 ->    6     0.0253    -0.0068     0.0031     0.0263

Magnetic transition dipole moments and rotational strengths:

 Transition      Lx         Ly         Lz       R(len)     R(vel) (a.u.)
------------------------------------------------------------------------
 1 ->    2     0.6360    -0.0906    -0.0555    -0.0089     0.0001
 1 ->    3    -0.0202    -0.0135    -0.2509     0.0062    -0.0002
 1 ->    4    -0.0121     0.8526     0.0094    -0.0104     0.0042
 1 ->    5     0.0546     0.0028     0.6082     0.0016    -0.0003
 1 ->    6    -0.0338     0.0114     0.0054     0.0002    -0.0001

Electric transition quadrupole moments (Cartesian):

 Transition      Qxy        Qxz        Qyz        Qxx        Qyy        Qzz       norm (a.u.)
----------------------------------------------------------------------------------------------
 1 ->    2    -0.0512    -0.1913    -0.7007    -0.0625     0.0306     0.0156     0.7316
 1 ->    3    -0.7875    -0.4359     0.0488     5.8450    -2.9404     0.8612     6.6606
 1 ->    4    -0.0107     1.6337     0.1345     0.4238    -0.1010    -0.2722     1.7179
 1 ->    5    -1.3297    -0.3601     0.1254     4.4309     2.6242     0.1190     5.3336
 1 ->    6    -0.0082     0.0630     0.0120     0.0515     0.0127    -0.0084     0.0841


Building Xtilde...

Building Z-vector RHS...

 Generating 2nd functional diffs
Solving CPSCF equations
Using DIIS solver

 Iter         Residual      
------  --------------------
    1      4.012786281857
    2      2.822635094364
    3      0.329224149468
    4      0.025076828599
    5      0.012233644979
    6      0.005063757938
    7      0.001852598891
    8      0.001398005607
    9      0.000639020897
   10      0.000281019969
   11      0.000157756527
   12      0.000046769169

CPSCF converged

Building X...

 Generating 2nd functional diffs
 Generating 2nd functional diffs
Building Xtilde...

Building Z-vector RHS...

 Generating 2nd functional diffs
Solving CPSCF equations
Using DIIS solver

 Iter         Residual      
------  --------------------
    1      5.777633117766
    2      4.541882443137
    3      0.594595988776
    4      0.045918066716
    5      0.011006526849
    6      0.004797842399
    7      0.004131208607
    8      0.001486060717
    9      0.000727961680
   10      0.000308385405
   11      0.000065307767

CPSCF converged

Building X...

 Generating 2nd functional diffs
 Generating 2nd functional diffs
Building Xtilde...

Building Z-vector RHS...

 Generating 2nd functional diffs
Solving CPSCF equations
Using DIIS solver

 Iter         Residual      
------  --------------------
    1      0.027551108046
    2      0.012939553535
    3      0.009036019439
    4      0.002882870912
    5      0.001382430197
    6      0.000599882652
    7      0.000343210005
    8      0.000146938698
    9      0.000064562023

CPSCF converged

Building X...

 Generating 2nd functional diffs
 Generating 2nd functional diffs
Lower state energy:     -2867.9329913189
Upper state energy:     -2867.9092484516
Energy difference:          0.0237428674
 Energy calculation finished, energy:  0.000000000E+00
 in dlf_makehessian...
Updating Hessian with the BFGS update, No     3
Testing convergence  in cycle    4
    Energy  0.0000E+00 Target: 1.0000E-04 converged?  yes
  Max step  1.5676E+01 Target: 4.0000E-03 converged?   no
  RMS step  2.6315E+00 Target: 2.6667E-03 converged?   no
  Max grad  2.8278E-01 Target: 1.0000E-03 converged?   no
  RMS grad  8.2363E-02 Target: 6.6667E-04 converged?   no
DFTD Energy:    -0.0263732 hartree
Setting up the DFT grid...
| time to set the grid = 0.00 s
DFT grid points: 52714 (3294 points/atom)

                      *** Start SCF Iterations ***

 Iter     DIIS Error       Energy change      Electrons        XC Energy           Energy        Time(s)
----------------------------------------------------------------------------------------------------------
Initial temperature is 5000.000000
| Skip purify step
|    1     0.2941084515   -2867.5780436137   103.7362527746   -77.6895453164   -2867.5780436137     0.48  
|    2     0.6224783683     +33.6779747809   104.0015918665   -76.0137222496   -2833.9000688329     0.48  
|    3     0.1082435317      -1.4717978203   104.0016995271   -76.2452339301   -2835.3718666531     0.48  
|    4     0.0822852528      +0.0455923032   104.0016651155   -76.4782502898   -2835.3262743499     0.47  
|    5     0.0247774546      -0.1630642665   104.0016315197   -76.4675026620   -2835.4893386164     0.45  
|    6     0.0098528959      -0.0153081442   104.0016631640   -76.4488172518   -2835.5046467607     0.44  
|    7     0.0046157219      -0.0023807236   104.0016640733   -76.4473776949   -2835.5070274843     0.42  
|    8     0.0008593226      -0.0004126630   104.0016641021   -76.4510953086   -2835.5074401473     0.40  
|    9     0.0008880737      -0.0000315982   104.0016650954   -76.4499670119   -2835.5074717455     0.49  
|   10     0.0003390433      -0.0000136102   104.0016653680   -76.4495755461   -2835.5074853557     0.38  
|   11     0.0002413517      -0.0000045029   104.0016656236   -76.4499791139   -2835.5074898586     0.38  
|   12     0.0001524894      -0.0000015292   104.0016657173   -76.4499920171   -2835.5074913878     0.37  
|   13     0.0000527639      -0.0000007413   104.0016658658   -76.4499454664   -2835.5074921291     0.37  
|   14     0.0000132629      -0.0000001197   104.0016658819   -76.4499547764   -2835.5074922487     0.36  
|   15     0.0000075661      -0.0000000045   104.0016658911   -76.4499700281   -2835.5074922532     0.34  
----------------------------------------------------------------------------------------------------------
FINAL ENERGY: -2835.5074922532 a.u.
Fractional Occupation Entropy: 0.0000000000
Mermin Free Energy:            -2835.5074922532
DISPERSION CONTRIBUTION TO ENERGY: -0.0263731586 a.u.
HOMO-LUMO GAP: 3.908 eV
CENTER OF MASS: {-0.034518, 0.013004, 0.111954} ANGS
DIPOLE MOMENT: {5.637168, -4.752569, -0.303017} (|D| = 7.379458) DEBYE
Writing out molden info

Running Mulliken population analysis...


  Restricted hh-TDA Parameters
--------------------------------------------
Number of occupied orbitals:            53
Number of virtual orbitals:            129
Number of molecular orbitals:          182
Number of basis functions:             195
Multiplicity of target state:      singlet

 Generating 2nd functional diffs
Reference energy:            -2867.4128819773
Number of electrons:           106.0016979273
XC energy:                     -78.3492296498

      Davidson Diagonalization Parameters
-----------------------------------------------
Number of roots to find:                    6
Number of guess vectors:                   18
Maximum subspace size:                     60
Number of vectors to save:                  6
Collapse vectors per root:                  2
Number of CSFs:                          1431
Maximum Davidson iterations:              100
Residual convergence:                 1.0e-04
Orthogonality tolerance:              1.0e-12
Use incremental sigma vectors:             No

Davidson memory usage:   1.50 MB

Guess Vectors:
  53 &  53 : closed :    -0.678685
  53 &  51 :  open  :    -0.587914
  53 &  52 :  open  :    -0.569929
  53 &  50 :  open  :    -0.512289
  51 &  51 : closed :    -0.497142
  52 &  51 :  open  :    -0.479158
  52 &  52 : closed :    -0.461173
  53 &  49 :  open  :    -0.449931
  53 &  46 :  open  :    -0.434724
  53 &  48 :  open  :    -0.425537
  51 &  50 :  open  :    -0.421518
  52 &  50 :  open  :    -0.403534
  53 &  47 :  open  :    -0.368317
  53 &  45 :  open  :    -0.360467
  51 &  49 :  open  :    -0.359159
  50 &  50 : closed :    -0.345894
  51 &  46 :  open  :    -0.343953
  52 &  49 :  open  :    -0.341175

  Root           Eigenvalue       Energy Change        Residual
-------------------------------------------------------------------
Iteration:    0   Subspace Size:   18
Root: 1:        -0.56414311        -0.56414311         0.07251535  
Root: 2:        -0.50330641        -0.50330641         0.09299395  
Root: 3:        -0.47593745        -0.47593745         0.07871087  
Root: 4:        -0.37811786        -0.37811786         0.08824772  
Root: 5:        -0.36601995        -0.36601995         0.07983868  
Root: 6:        -0.34586202        -0.34586202         0.10080812  

Iteration:    1   Subspace Size:   24
Root: 1:        -0.56644879        -0.00230568         0.01177675  
Root: 2:        -0.50547638        -0.00216997         0.01487282  
Root: 3:        -0.47975822        -0.00382078         0.01887714  
Root: 4:        -0.38144966        -0.00333180         0.04615010  
Root: 5:        -0.37104149        -0.00502155         0.03462573  
Root: 6:        -0.34842117        -0.00255914         0.06188241  

Iteration:    2   Subspace Size:   30
Root: 1:        -0.56650125        -0.00005246         0.00185410  
Root: 2:        -0.50553376        -0.00005738         0.00154088  
Root: 3:        -0.47991109        -0.00015287         0.00294999  
Root: 4:        -0.38234447        -0.00089481         0.01117546  
Root: 5:        -0.37159907        -0.00055758         0.01511620  
Root: 6:        -0.34972967        -0.00130851         0.02411222  

Iteration:    3   Subspace Size:   36
Root: 1:        -0.56650286        -0.00000160         0.00030710  
Root: 2:        -0.50553464        -0.00000088         0.00032615  
Root: 3:        -0.47991546        -0.00000437         0.00055975  
Root: 4:        -0.38240008        -0.00005561         0.00351766  
Root: 5:        -0.37169407        -0.00009500         0.00333296  
Root: 6:        -0.34986073        -0.00013105         0.00414826  

Iteration:    4   Subspace Size:   42
Root: 1:        -0.56650290        -0.00000004         0.00005772  Converged
Root: 2:        -0.50553466        -0.00000001         0.00005836  Converged
Root: 3:        -0.47991564        -0.00000018         0.00010589  
Root: 4:        -0.38240327        -0.00000319         0.00080923  
Root: 5:        -0.37169930        -0.00000523         0.00082876  
Root: 6:        -0.34986787        -0.00000714         0.00076685  

Iteration:    5   Subspace Size:   46
Root: 1:        -0.56650290        -0.00000000         0.00005938  Converged
Root: 2:        -0.50553466        -0.00000000         0.00005395  Converged
Root: 3:        -0.47991564        -0.00000000         0.00001987  Converged
Root: 4:        -0.38240346        -0.00000019         0.00014417  
Root: 5:        -0.37169961        -0.00000031         0.00019542  
Root: 6:        -0.34986807        -0.00000020         0.00024319  

Iteration:    6   Subspace Size:   49
Root: 1:        -0.56650290        -0.00000000         0.00005965  Converged
Root: 2:        -0.50553466        -0.00000000         0.00005127  Converged
Root: 3:        -0.47991564        -0.00000000         0.00001882  Converged
Root: 4:        -0.38240347        -0.00000001         0.00003662  Converged
Root: 5:        -0.37169962        -0.00000002         0.00003824  Converged
Root: 6:        -0.34986809        -0.00000002         0.00006192  Converged

Davidson converged in 6 iterations
49 sigma vectors were formed

  Root   Mult.   Total Energy (a.u.)   Ex. Energy (a.u.)     Ex. Energy (eV)     Ex. Energy (nm)        Osc. (a.u.)  
-------------------------------------------------------------------------------------------------------------------
     1  singlet      -2867.97938488
     2  singlet      -2867.91841663          0.06096824          1.65902998        747.32959730          0.00001343
     3  singlet      -2867.89279762          0.08658726          2.35615872        526.21336463          0.57805576
     4  singlet      -2867.79528545          0.18409943          5.00959950        247.49327882          0.43511262
     5  singlet      -2867.78458160          0.19480328          5.30086594        233.89427694          0.02079161
     6  singlet      -2867.76275007          0.21663481          5.89493205        210.32340935          0.00009031

Singlet  1: Largest CI coefficients:
  53  &  53 : closed :   0.904537
  52  &  53 :  open  :  -0.236781
  53  &  52 :  open  :  -0.236781
  50  &  53 :  open  :  -0.172104
  53  &  50 :  open  :  -0.172104

Singlet  2: Largest CI coefficients:
  51  &  53 :  open  :   0.704778
  53  &  51 :  open  :   0.704778

Singlet  3: Largest CI coefficients:
  52  &  53 :  open  :   0.547219
  53  &  52 :  open  :   0.547219
  53  &  53 : closed :   0.407131
  50  &  53 :  open  :   0.329712
  53  &  50 :  open  :   0.329712

Singlet  4: Largest CI coefficients:
  52  &  52 : closed :   0.683165
  50  &  53 :  open  :   0.396378
  53  &  50 :  open  :   0.396378
  50  &  50 : closed :  -0.261599
  52  &  53 :  open  :  -0.243535
  53  &  52 :  open  :  -0.243535

Singlet  5: Largest CI coefficients:
  49  &  53 :  open  :   0.492430
  53  &  49 :  open  :   0.492430
  46  &  53 :  open  :   0.442335
  53  &  46 :  open  :   0.442335
  45  &  53 :  open  :   0.187791
  53  &  45 :  open  :   0.187791
  49  &  52 :  open  :  -0.110223
  52  &  49 :  open  :  -0.110223

Singlet  6: Largest CI coefficients:
  51  &  52 :  open  :  -0.650818
  52  &  51 :  open  :  -0.650818
  50  &  51 :  open  :   0.259641
  51  &  50 :  open  :   0.259641

Singlet state dipole moments:

  Root       Dx         Dy         Dz         |D|  (Debye)
------------------------------------------------------------
     1     6.3178    -6.7349    -0.1886     9.2363
     2    -2.0930    -5.2650     0.4263     5.6817
     3     4.8306    -5.2513    -0.1059     7.1360
     4     1.6544    -4.8920     0.0781     5.1648
     5     3.7915    -5.3093    -0.0372     6.5242
     6    -4.2829    -3.7366     0.5206     5.7076

Transition dipole moments between singlet states:

    Transition       Tx         Ty         Tz         |T| (a.u.)
------------------------------------------------------------------
     1 ->    2     0.0035    -0.0097    -0.0150     0.0182
     1 ->    3     3.1550    -0.0422    -0.2410     3.1645
     1 ->    4    -0.4859    -1.8187     0.0399     1.8829
     1 ->    5     0.0289    -0.1347     0.3757     0.4001
     1 ->    6     0.0012     0.0072    -0.0239     0.0250
     2 ->    3     0.0003    -0.0027    -0.0040     0.0048
     2 ->    4     0.0022     0.0154    -0.0026     0.0157
     2 ->    5    -0.0401    -0.3156     0.0070     0.3183
     2 ->    6    -1.2471    -1.4034     0.1244     1.8815
     3 ->    4     0.3541     0.1881    -0.0301     0.4021
     3 ->    5     0.0712     0.0250    -0.0843     0.1132
     3 ->    6    -0.0047     0.0016     0.0124     0.0134
     4 ->    5    -0.1130     0.0350     0.0223     0.1204
     4 ->    6     0.0139    -0.0059    -0.0066     0.0165
     5 ->    6    -0.2083     0.0385     0.0152     0.2124

Magnetic transition dipole moments and rotational strengths:

 Transition      Lx         Ly         Lz       R(len)     R(vel) (a.u.)
------------------------------------------------------------------------
 1 ->    2     0.6609    -0.0847    -0.0562    -0.0040    -0.0003
 1 ->    3    -0.0318    -0.0052    -0.3374     0.0188    -0.0029
 1 ->    4     0.0233     0.0714     0.1530     0.1351    -0.0554
 1 ->    5    -0.0316    -0.9562     0.0263    -0.1378     0.0602
 1 ->    6     0.0299     0.0107    -0.0061    -0.0003     0.0001

Electric transition quadrupole moments (Cartesian):

 Transition      Qxy        Qxz        Qyz        Qxx        Qyy        Qzz       norm (a.u.)
----------------------------------------------------------------------------------------------
 1 ->    2    -0.0673    -0.0032    -0.7419    -0.0070     0.0102     0.0133     0.7452
 1 ->    3     0.9311     0.4392    -0.0759    -6.0680     3.9425    -0.7543     7.3484
 1 ->    4    -4.5913     0.3871     0.3027    -3.3501     1.3338    -0.1857     5.8616
 1 ->    5    -0.3607    -1.5500    -0.0936    -0.4543     0.0973     0.2203     1.6751
 1 ->    6     0.0230     0.0689    -0.0026     0.0114    -0.0029    -0.0085     0.0741


Building Xtilde...

Building Z-vector RHS...

 Generating 2nd functional diffs
Solving CPSCF equations
Using DIIS solver

 Iter         Residual      
------  --------------------
    1      3.868841211640
    2      2.777554169706
    3      0.925705551471
    4      0.082661723153
    5      0.035262662938
    6      0.015030729777
    7      0.008866696926
    8      0.002997564972
    9      0.001670624719
   10      0.000524300691
   11      0.000239250985
   12      0.000069734184

CPSCF converged

Building X...

 Generating 2nd functional diffs
 Generating 2nd functional diffs
Building Xtilde...

Building Z-vector RHS...

 Generating 2nd functional diffs
Solving CPSCF equations
Using DIIS solver

 Iter         Residual      
------  --------------------
    1      5.370967107213
    2      4.126603600026
    3      1.010978934040
    4      0.122826610826
    5      0.014809009701
    6      0.007533111702
    7      0.004307769805
    8      0.002584278525
    9      0.001364079255
   10      0.000370651919
   11      0.000169770678
   12      0.000046195987

CPSCF converged

Building X...

 Generating 2nd functional diffs
 Generating 2nd functional diffs
Building Xtilde...

Building Z-vector RHS...

 Generating 2nd functional diffs
Solving CPSCF equations
Using DIIS solver

 Iter         Residual      
------  --------------------
    1      0.024899677861
    2      0.009174328077
    3      0.010147638612
    4      0.004367785045
    5      0.002593673213
    6      0.000858224128
    7      0.000382123462
    8      0.000162320862
    9      0.000065774252

CPSCF converged

Building X...

 Generating 2nd functional diffs
 Generating 2nd functional diffs
Lower state energy:     -2867.9184166343
Upper state energy:     -2867.8927976199
Energy difference:          0.0256190145
 Energy calculation finished, energy:  0.000000000E+00
 in dlf_makehessian...
Updating Hessian with the BFGS update, No     4
Testing convergence  in cycle    5
    Energy  0.0000E+00 Target: 1.0000E-04 converged?  yes
  Max step  2.6036E+00 Target: 4.0000E-03 converged?   no
  RMS step  4.5014E-01 Target: 2.6667E-03 converged?   no
  Max grad  1.7248E-01 Target: 1.0000E-03 converged?   no
  RMS grad  4.6831E-02 Target: 6.6667E-04 converged?   no
DFTD Energy:    -0.0264408 hartree
Setting up the DFT grid...
| time to set the grid = 0.00 s
DFT grid points: 52723 (3295 points/atom)

                      *** Start SCF Iterations ***

 Iter     DIIS Error       Energy change      Electrons        XC Energy           Energy        Time(s)
----------------------------------------------------------------------------------------------------------
Initial temperature is 5000.000000
| Skip purify step
|    1     0.2209456976   -2867.7668881664   104.0178500345   -77.7893237828   -2867.7668881664     0.47  
|    2     0.4461342929     +33.1039373781   104.0010566427   -75.9299337554   -2834.6629507883     0.47  
|    3     0.0806923606      -0.7650277104   104.0012125815   -76.3257075064   -2835.4279784987     0.47  
|    4     0.0349306636      +0.0198861194   104.0011522626   -76.5253827482   -2835.4080923793     0.45  
|    5     0.0064953180      -0.0467684080   104.0011906505   -76.5021173505   -2835.4548607873     0.44  
|    6     0.0021942566      -0.0014835083   104.0011934270   -76.4949217423   -2835.4563442956     0.42  
|    7     0.0012281018      -0.0002046535   104.0011927615   -76.4971858577   -2835.4565489492     0.40  
|    8     0.0006422110      -0.0000567621   104.0011925686   -76.4974003918   -2835.4566057112     0.40  
|    9     0.0003847190      -0.0000379715   104.0011914040   -76.4970429025   -2835.4566436827     0.48  
|   10     0.0002269566      -0.0000200212   104.0011911088   -76.4970667367   -2835.4566637039     0.39  
|   11     0.0001350390      -0.0000144139   104.0011904391   -76.4972374362   -2835.4566781178     0.39  
|   12     0.0000737033      -0.0000076918   104.0011898531   -76.4972054940   -2835.4566858096     0.39  
|   13     0.0000396822      -0.0000019952   104.0011894548   -76.4971322120   -2835.4566878048     0.39  
|   14     0.0000263946      -0.0000004555   104.0011892768   -76.4971747007   -2835.4566882603     0.37  
|   15     0.0000153279      -0.0000001431   104.0011891909   -76.4971743065   -2835.4566884034     0.37  
|   16     0.0000072038      -0.0000000723   104.0011891166   -76.4971761737   -2835.4566884757     0.37  
----------------------------------------------------------------------------------------------------------
FINAL ENERGY: -2835.4566884757 a.u.
Fractional Occupation Entropy: 0.0000000000
Mermin Free Energy:            -2835.4566884757
DISPERSION CONTRIBUTION TO ENERGY: -0.0264407959 a.u.
HOMO-LUMO GAP: 4.380 eV
CENTER OF MASS: {-0.048798, 0.024942, 0.116009} ANGS
DIPOLE MOMENT: {6.308822, -2.716103, -0.384751} (|D| = 6.879425) DEBYE
Writing out molden info

Running Mulliken population analysis...


  Restricted hh-TDA Parameters
--------------------------------------------
Number of occupied orbitals:            53
Number of virtual orbitals:            129
Number of molecular orbitals:          182
Number of basis functions:             195
Multiplicity of target state:      singlet

 Generating 2nd functional diffs
Reference energy:            -2867.3547259074
Number of electrons:           106.0012119842
XC energy:                     -78.3976117905

      Davidson Diagonalization Parameters
-----------------------------------------------
Number of roots to find:                    6
Number of guess vectors:                   18
Maximum subspace size:                     60
Number of vectors to save:                  6
Collapse vectors per root:                  2
Number of CSFs:                          1431
Maximum Davidson iterations:              100
Residual convergence:                 1.0e-04
Orthogonality tolerance:              1.0e-12
Use incremental sigma vectors:             No

Davidson memory usage:   1.50 MB

Guess Vectors:
  53 &  53 : closed :    -0.686505
  53 &  51 :  open  :    -0.592598
  53 &  52 :  open  :    -0.579952
  53 &  50 :  open  :    -0.516969
  53 &  49 :  open  :    -0.507555
  51 &  51 : closed :    -0.498690
  52 &  51 :  open  :    -0.486044
  52 &  52 : closed :    -0.473398
  51 &  50 :  open  :    -0.423062
  53 &  48 :  open  :    -0.416337
  51 &  49 :  open  :    -0.413647
  53 &  47 :  open  :    -0.411226
  52 &  50 :  open  :    -0.410416
  52 &  49 :  open  :    -0.401001
  53 &  45 :  open  :    -0.394679
  50 &  50 : closed :    -0.347433
  53 &  46 :  open  :    -0.344097
  50 &  49 :  open  :    -0.338019

  Root           Eigenvalue       Energy Change        Residual
-------------------------------------------------------------------
Iteration:    0   Subspace Size:   18
Root: 1:        -0.55405622        -0.55405622         0.06124142  
Root: 2:        -0.52383497        -0.52383497         0.09212545  
Root: 3:        -0.51510745        -0.51510745         0.08434620  
Root: 4:        -0.41754900        -0.41754900         0.07460106  
Root: 5:        -0.35268356        -0.35268356         0.08050807  
Root: 6:        -0.34002712        -0.34002712         0.09791988  

Iteration:    1   Subspace Size:   24
Root: 1:        -0.55636205        -0.00230584         0.00739806  
Root: 2:        -0.52600290        -0.00216793         0.01260783  
Root: 3:        -0.51814100        -0.00303355         0.01665892  
Root: 4:        -0.42147089        -0.00392189         0.02261950  
Root: 5:        -0.35666891        -0.00398535         0.05332094  
Root: 6:        -0.34322772        -0.00320060         0.06450340  

Iteration:    2   Subspace Size:   30
Root: 1:        -0.55638904        -0.00002699         0.00148062  
Root: 2:        -0.52605272        -0.00004982         0.00194470  
Root: 3:        -0.51827676        -0.00013576         0.00222348  
Root: 4:        -0.42169292        -0.00022203         0.00653099  
Root: 5:        -0.35904391        -0.00237500         0.02107479  
Root: 6:        -0.34437515        -0.00114743         0.02216955  

Iteration:    3   Subspace Size:   36
Root: 1:        -0.55639017        -0.00000113         0.00033992  
Root: 2:        -0.52605391        -0.00000119         0.00026869  
Root: 3:        -0.51827923        -0.00000247         0.00053452  
Root: 4:        -0.42171393        -0.00002102         0.00146942  
Root: 5:        -0.35927897        -0.00023506         0.01042578  
Root: 6:        -0.34445881        -0.00008365         0.01019141  

Iteration:    4   Subspace Size:   42
Root: 1:        -0.55639022        -0.00000005         0.00007567  Converged
Root: 2:        -0.52605393        -0.00000002         0.00004685  Converged
Root: 3:        -0.51827931        -0.00000008         0.00008824  Converged
Root: 4:        -0.42171525        -0.00000132         0.00041606  
Root: 5:        -0.35931705        -0.00003808         0.00369904  
Root: 6:        -0.34449413        -0.00003532         0.00245371  

Iteration:    5   Subspace Size:   45
Root: 1:        -0.55639022        -0.00000000         0.00007081  Converged
Root: 2:        -0.52605393        -0.00000000         0.00004893  Converged
Root: 3:        -0.51827932        -0.00000000         0.00007303  Converged
Root: 4:        -0.42171533        -0.00000008         0.00010376  
Root: 5:        -0.35932160        -0.00000455         0.00064567  
Root: 6:        -0.34449696        -0.00000283         0.00115677  

Iteration:    6   Subspace Size:   48
Root: 1:        -0.55639022        -0.00000000         0.00006655  Converged
Root: 2:        -0.52605393        -0.00000000         0.00005133  Converged
Root: 3:        -0.51827932        -0.00000000         0.00007274  Converged
Root: 4:        -0.42171533        -0.00000000         0.00003188  Converged
Root: 5:        -0.35932184        -0.00000024         0.00019469  
Root: 6:        -0.34449752        -0.00000056         0.00050848  

Iteration:    7   Subspace Size:   50
Root: 1:        -0.55639022        -0.00000000         0.00006563  Converged
Root: 2:        -0.52605393        -0.00000000         0.00005173  Converged
Root: 3:        -0.51827932        -0.00000000         0.00007186  Converged
Root: 4:        -0.42171533        -0.00000000         0.00003085  Converged
Root: 5:        -0.35932186        -0.00000002         0.00004504  Converged
Root: 6:        -0.34449761        -0.00000009         0.00019886  

Iteration:    8   Subspace Size:   51
Root: 1:        -0.55639022        -0.00000000         0.00006542  Converged
Root: 2:        -0.52605393        -0.00000000         0.00004472  Converged
Root: 3:        -0.51827932        -0.00000000         0.00007147  Converged
Root: 4:        -0.42171533        -0.00000000         0.00002885  Converged
Root: 5:        -0.35932186        -0.00000000         0.00004445  Converged
Root: 6:        -0.34449763        -0.00000001         0.00007688  Converged

Davidson converged in 8 iterations
51 sigma vectors were formed

  Root   Mult.   Total Energy (a.u.)   Ex. Energy (a.u.)     Ex. Energy (eV)     Ex. Energy (nm)        Osc. (a.u.)  
-------------------------------------------------------------------------------------------------------------------
     1  singlet      -2867.91111613
     2  singlet      -2867.88077983          0.03033630          0.82549246       1501.94250634          0.00004762
     3  singlet      -2867.87300522          0.03811091          1.03705036       1195.54676932          0.20016669
     4  singlet      -2867.77644124          0.13467489          3.66468959        338.32120736          0.00812747
     5  singlet      -2867.71404777          0.19706836          5.36250208        231.20591649          0.42238825
     6  singlet      -2867.69922353          0.21189260          5.76588995        215.03050149          0.00001252

Singlet  1: Largest CI coefficients:
  53  &  53 : closed :  -0.876796
  52  &  53 :  open  :  -0.334295
  53  &  52 :  open  :  -0.334295

Singlet  2: Largest CI coefficients:
  51  &  53 :  open  :  -0.705193
  53  &  51 :  open  :  -0.705193

Singlet  3: Largest CI coefficients:
  52  &  53 :  open  :  -0.524189
  53  &  52 :  open  :  -0.524189
  53  &  53 : closed :   0.420616
  50  &  53 :  open  :  -0.363679
  53  &  50 :  open  :  -0.363679

Singlet  4: Largest CI coefficients:
  49  &  53 :  open  :   0.597884
  53  &  49 :  open  :   0.597884
  47  &  53 :  open  :  -0.269578
  53  &  47 :  open  :  -0.269578
  45  &  53 :  open  :  -0.248710
  53  &  45 :  open  :  -0.248710

Singlet  5: Largest CI coefficients:
  52  &  52 : closed :   0.496536
  50  &  53 :  open  :  -0.493756
  53  &  50 :  open  :  -0.493756
  52  &  53 :  open  :   0.260051
  53  &  52 :  open  :   0.260051
  50  &  50 : closed :  -0.184424
  53  &  53 : closed :  -0.170540
  50  &  52 :  open  :  -0.138652
  52  &  50 :  open  :  -0.138652

Singlet  6: Largest CI coefficients:
  51  &  52 :  open  :   0.553272
  52  &  51 :  open  :   0.553272
  50  &  51 :  open  :  -0.428665
  51  &  50 :  open  :  -0.428665

Singlet state dipole moments:

  Root       Dx         Dy         Dz         |D|  (Debye)
------------------------------------------------------------
     1    12.2947    -7.0421    -0.8346    14.1933
     2     0.3336    -5.1022     0.1399     5.1150
     3     4.5940    -6.0216    -0.2318     7.5775
     4     7.4295    -5.5421    -0.4437     9.2795
     5     9.5291    -4.6260    -0.6313    10.6114
     6    -3.0909    -1.9292     0.4205     3.6677

Transition dipole moments between singlet states:

    Transition       Tx         Ty         Tz         |T| (a.u.)
------------------------------------------------------------------
     1 ->    2    -0.0442     0.0189     0.0063     0.0485
     1 ->    3    -2.7361     0.5803     0.2354     2.8068
     1 ->    4    -0.2736     0.0496    -0.1148     0.3009
     1 ->    5     1.2209    -1.3079    -0.1175     1.7931
     1 ->    6    -0.0031     0.0086    -0.0024     0.0094
     2 ->    3     0.0249    -0.0093     0.0032     0.0268
     2 ->    4     0.0199    -0.1751    -0.0008     0.1762
     2 ->    5     0.0047     0.0093     0.0145     0.0179
     2 ->    6     1.1468    -0.8568    -0.1116     1.4358
     3 ->    4     0.1095    -0.0296    -0.1290     0.1718
     3 ->    5    -0.3914    -0.0121     0.0317     0.3929
     3 ->    6     0.0319    -0.0212    -0.0022     0.0384
     4 ->    5    -0.0191     0.0239     0.0479     0.0569
     4 ->    6    -0.0465     0.0038     0.0031     0.0468
     5 ->    6    -0.1127     0.0324     0.0051     0.1173

Magnetic transition dipole moments and rotational strengths:

 Transition      Lx         Ly         Lz       R(len)     R(vel) (a.u.)
------------------------------------------------------------------------
 1 ->    2    -0.4392     0.0731     0.0882    -0.0214     0.0002
 1 ->    3    -0.0238    -0.0529    -0.2989     0.0359    -0.0005
 1 ->    4    -0.0570     0.5500     0.0107    -0.0416     0.0116
 1 ->    5     0.0703    -0.0042     0.7881     0.0014    -0.0003
 1 ->    6     0.0129     0.0133    -0.0148    -0.0001     0.0001

Electric transition quadrupole moments (Cartesian):

 Transition      Qxy        Qxz        Qyz        Qxx        Qyy        Qzz       norm (a.u.)
----------------------------------------------------------------------------------------------
 1 ->    2     0.0463     0.1892     0.4800     0.1274    -0.0632    -0.0403     0.5387
 1 ->    3     0.2938    -0.3738    -0.0332     5.1469    -3.3932     0.7287     6.2260
 1 ->    4    -0.0180     1.0557     0.1704     0.8930    -0.3631    -0.2016     1.4539
 1 ->    5    -3.9628    -0.4748     0.3510     5.1995     4.5995     0.1527     8.0166
 1 ->    6     0.0348    -0.0312    -0.0041    -0.0727    -0.0262     0.0044     0.0905


Building Xtilde...

Building Z-vector RHS...

 Generating 2nd functional diffs
Solving CPSCF equations
Using DIIS solver

 Iter         Residual      
------  --------------------
    1      4.095750838555
    2      2.935172641547
    3      0.532238661985
    4      0.042160802947
    5      0.013659057953
    6      0.005011108836
    7      0.002785871603
    8      0.001504123910
    9      0.000842605381
   10      0.000287276758
   11      0.000223144929
   12      0.000066284952

CPSCF converged

Building X...

 Generating 2nd functional diffs
 Generating 2nd functional diffs
Building Xtilde...

Building Z-vector RHS...

 Generating 2nd functional diffs
Solving CPSCF equations
Using DIIS solver

 Iter         Residual      
------  --------------------
    1      5.117513093136
    2      3.953586251323
    3      0.665649516503
    4      0.062858217265
    5      0.016896315203
    6      0.009994870151
    7      0.008103608379
    8      0.003066670157
    9      0.001411489492
   10      0.000763487580
   11      0.000857284303
   12      0.000432312023
   13      0.000238229071
   14      0.000068258096

CPSCF converged

Building X...

 Generating 2nd functional diffs
 Generating 2nd functional diffs
Building Xtilde...

Building Z-vector RHS...

 Generating 2nd functional diffs
Solving CPSCF equations
Using DIIS solver

 Iter         Residual      
------  --------------------
    1      0.037236419627
    2      0.024474015591
    3      0.010781607675
    4      0.005489724209
    5      0.002788395678
    6      0.002403208290
    7      0.001270675352
    8      0.000699034369
    9      0.000305397749
   10      0.000108445286
   11      0.000092201296

CPSCF converged

Building X...

 Generating 2nd functional diffs
 Generating 2nd functional diffs
Lower state energy:     -2867.8807798340
Upper state energy:     -2867.8730052226
Energy difference:          0.0077746114
 Energy calculation finished, energy:  0.000000000E+00
 in dlf_makehessian...
Updating Hessian with the BFGS update, No     5
Testing convergence  in cycle    6
    Energy  0.0000E+00 Target: 1.0000E-04 converged?  yes
  Max step  9.0362E-01 Target: 4.0000E-03 converged?   no
  RMS step  1.4647E-01 Target: 2.6667E-03 converged?   no
  Max grad  1.8159E-01 Target: 1.0000E-03 converged?   no
  RMS grad  5.1970E-02 Target: 6.6667E-04 converged?   no
DFTD Energy:    -0.0263734 hartree
Setting up the DFT grid...
| time to set the grid = 0.00 s
DFT grid points: 52719 (3294 points/atom)

                      *** Start SCF Iterations ***

 Iter     DIIS Error       Energy change      Electrons        XC Energy           Energy        Time(s)
----------------------------------------------------------------------------------------------------------
Initial temperature is 5000.000000
| Skip purify step
|    1     0.3127119209   -2867.4503726310   103.6528022124   -77.6501279573   -2867.4503726310     0.48  
|    2     0.6633279098     +34.0855047648   104.0014218864   -76.0614719381   -2833.3648678662     0.48  
|    3     0.1096483794      -2.0115849489   104.0015229819   -76.2322747552   -2835.3764528151     0.48  
|    4     0.0844721075      +0.0380596630   104.0014857424   -76.4906361784   -2835.3383931521     0.47  
|    5     0.0224166385      -0.1762777248   104.0014397370   -76.4583727291   -2835.5146708769     0.45  
|    6     0.0098232807      -0.0172266856   104.0014748066   -76.4384572136   -2835.5318975626     0.44  
|    7     0.0044366310      -0.0017795719   104.0014731356   -76.4376671293   -2835.5336771344     0.42  
|    8     0.0010587982      -0.0003320878   104.0014725347   -76.4414953558   -2835.5340092222     0.40  
|    9     0.0005376397      -0.0000257267   104.0014737424   -76.4401168198   -2835.5340349490     0.49  
|   10     0.0003591171      -0.0000100984   104.0014737687   -76.4399150790   -2835.5340450474     0.38  
|   11     0.0001499587      -0.0000030938   104.0014739124   -76.4403089689   -2835.5340481412     0.37  
|   12     0.0000953207      -0.0000008143   104.0014739803   -76.4402783722   -2835.5340489555     0.37  
|   13     0.0000306541      -0.0000004651   104.0014740433   -76.4402303995   -2835.5340494206     0.37  
|   14     0.0000110002      -0.0000000617   104.0014740434   -76.4402289217   -2835.5340494823     0.36  
|   15     0.0000062643      -0.0000000070   104.0014740516   -76.4402348355   -2835.5340494893     0.35  
----------------------------------------------------------------------------------------------------------
FINAL ENERGY: -2835.5340494893 a.u.
Fractional Occupation Entropy: 0.0000000000
Mermin Free Energy:            -2835.5340494893
DISPERSION CONTRIBUTION TO ENERGY: -0.0263733542 a.u.
HOMO-LUMO GAP: 3.704 eV
CENTER OF MASS: {-0.030963, 0.007872, 0.111996} ANGS
DIPOLE MOMENT: {5.976967, -5.373634, -0.316497} (|D| = 8.043647) DEBYE
Writing out molden info

Running Mulliken population analysis...


  Restricted hh-TDA Parameters
--------------------------------------------
Number of occupied orbitals:            53
Number of virtual orbitals:            129
Number of molecular orbitals:          182
Number of basis functions:             195
Multiplicity of target state:      singlet

 Generating 2nd functional diffs
Reference energy:            -2867.4364847207
Number of electrons:           106.0015023983
XC energy:                     -78.3392521482

      Davidson Diagonalization Parameters
-----------------------------------------------
Number of roots to find:                    6
Number of guess vectors:                   18
Maximum subspace size:                     60
Number of vectors to save:                  6
Collapse vectors per root:                  2
Number of CSFs:                          1431
Maximum Davidson iterations:              100
Residual convergence:                 1.0e-04
Orthogonality tolerance:              1.0e-12
Use incremental sigma vectors:             No

Davidson memory usage:   1.50 MB

Guess Vectors:
  53 &  53 : closed :    -0.684725
  53 &  51 :  open  :    -0.595123
  53 &  52 :  open  :    -0.577125
  53 &  50 :  open  :    -0.511094
  51 &  51 : closed :    -0.505521
  52 &  51 :  open  :    -0.487523
  52 &  52 : closed :    -0.469524
  53 &  45 :  open  :    -0.454774
  53 &  49 :  open  :    -0.444247
  53 &  48 :  open  :    -0.423744
  51 &  50 :  open  :    -0.421492
  52 &  50 :  open  :    -0.403494
  53 &  47 :  open  :    -0.370406
  51 &  45 :  open  :    -0.365173
  51 &  49 :  open  :    -0.354646
  53 &  46 :  open  :    -0.352982
  52 &  45 :  open  :    -0.347174
  50 &  50 : closed :    -0.337463

  Root           Eigenvalue       Energy Change        Residual
-------------------------------------------------------------------
Iteration:    0   Subspace Size:   18
Root: 1:        -0.57201747        -0.57201747         0.07635816  
Root: 2:        -0.50333795        -0.50333795         0.09345787  
Root: 3:        -0.46773790        -0.46773790         0.07793549  
Root: 4:        -0.38615496        -0.38615496         0.09002602  
Root: 5:        -0.35842279        -0.35842279         0.08414239  
Root: 6:        -0.35182219        -0.35182219         0.10154112  

Iteration:    1   Subspace Size:   24
Root: 1:        -0.57432727        -0.00230979         0.01148510  
Root: 2:        -0.50550703        -0.00216907         0.01330902  
Root: 3:        -0.47154612        -0.00380822         0.01900577  
Root: 4:        -0.38970941        -0.00355445         0.04009286  
Root: 5:        -0.36411850        -0.00569570         0.05907040  
Root: 6:        -0.35493617        -0.00311398         0.05227946  

Iteration:    2   Subspace Size:   30
Root: 1:        -0.57437499        -0.00004773         0.00177560  
Root: 2:        -0.50555297        -0.00004595         0.00152996  
Root: 3:        -0.47171892        -0.00017280         0.00309642  
Root: 4:        -0.39040619        -0.00069678         0.00697686  
Root: 5:        -0.36665165        -0.00253315         0.02300978  
Root: 6:        -0.35581587        -0.00087970         0.02062296  

Iteration:    3   Subspace Size:   36
Root: 1:        -0.57437625        -0.00000126         0.00033756  
Root: 2:        -0.50555386        -0.00000089         0.00032609  
Root: 3:        -0.47172446        -0.00000554         0.00066963  
Root: 4:        -0.39042649        -0.00002030         0.00283636  
Root: 5:        -0.36687013        -0.00021848         0.00509761  
Root: 6:        -0.35592353        -0.00010766         0.00453119  

Iteration:    4   Subspace Size:   42
Root: 1:        -0.57437629        -0.00000004         0.00005016  Converged
Root: 2:        -0.50555387        -0.00000002         0.00006927  Converged
Root: 3:        -0.47172473        -0.00000026         0.00014625  
Root: 4:        -0.39042842        -0.00000193         0.00069472  
Root: 5:        -0.36688294        -0.00001282         0.00141751  
Root: 6:        -0.35593230        -0.00000876         0.00094045  

Iteration:    5   Subspace Size:   46
Root: 1:        -0.57437629        -0.00000000         0.00004891  Converged
Root: 2:        -0.50555387        -0.00000000         0.00005909  Converged
Root: 3:        -0.47172474        -0.00000001         0.00002805  Converged
Root: 4:        -0.39042855        -0.00000013         0.00016029  
Root: 5:        -0.36688375        -0.00000081         0.00031393  
Root: 6:        -0.35593265        -0.00000036         0.00032473  

Iteration:    6   Subspace Size:   49
Root: 1:        -0.57437629        -0.00000000         0.00005012  Converged
Root: 2:        -0.50555387        -0.00000000         0.00005957  Converged
Root: 3:        -0.47172474        -0.00000000         0.00002104  Converged
Root: 4:        -0.39042856        -0.00000001         0.00002859  Converged
Root: 5:        -0.36688380        -0.00000004         0.00008793  Converged
Root: 6:        -0.35593269        -0.00000004         0.00010828  

Iteration:    7   Subspace Size:   50
Root: 1:        -0.57437629        -0.00000000         0.00004997  Converged
Root: 2:        -0.50555387        -0.00000000         0.00005976  Converged
Root: 3:        -0.47172474        -0.00000000         0.00002103  Converged
Root: 4:        -0.39042856        -0.00000000         0.00002849  Converged
Root: 5:        -0.36688380        -0.00000000         0.00008159  Converged
Root: 6:        -0.35593269        -0.00000000         0.00002784  Converged

Davidson converged in 7 iterations
50 sigma vectors were formed

  Root   Mult.   Total Energy (a.u.)   Ex. Energy (a.u.)     Ex. Energy (eV)     Ex. Energy (nm)        Osc. (a.u.)  
-------------------------------------------------------------------------------------------------------------------
     1  singlet      -2868.01086101
     2  singlet      -2867.94203859          0.06882242          1.87275302        662.04256196          0.00001468
     3  singlet      -2867.90820946          0.10265156          2.79329053        443.86439286          0.70708107
     4  singlet      -2867.82691328          0.18394773          5.00547167        247.69737760          0.33384497
     5  singlet      -2867.80336852          0.20749250          5.64615720        219.59045108          0.02280025
     6  singlet      -2867.79241741          0.21844360          5.94415183        208.58185346          0.00031488

Singlet  1: Largest CI coefficients:
  53  &  53 : closed :   0.909554
  52  &  53 :  open  :  -0.242826
  53  &  52 :  open  :  -0.242826
  50  &  53 :  open  :  -0.146888
  53  &  50 :  open  :  -0.146888

Singlet  2: Largest CI coefficients:
  51  &  53 :  open  :   0.704305
  53  &  51 :  open  :   0.704305

Singlet  3: Largest CI coefficients:
  52  &  53 :  open  :  -0.567365
  53  &  52 :  open  :  -0.567365
  53  &  53 : closed :  -0.395333
  50  &  53 :  open  :  -0.298233
  53  &  50 :  open  :  -0.298233

Singlet  4: Largest CI coefficients:
  52  &  52 : closed :  -0.704399
  50  &  53 :  open  :  -0.412526
  53  &  50 :  open  :  -0.412526
  50  &  50 : closed :   0.236663
  52  &  53 :  open  :   0.207369
  53  &  52 :  open  :   0.207369

Singlet  5: Largest CI coefficients:
  49  &  53 :  open  :   0.502315
  53  &  49 :  open  :   0.502315
  45  &  53 :  open  :   0.459259
  53  &  45 :  open  :   0.459259
  49  &  52 :  open  :  -0.136295
  52  &  49 :  open  :  -0.136295

Singlet  6: Largest CI coefficients:
  51  &  52 :  open  :  -0.657359
  52  &  51 :  open  :  -0.657359
  50  &  51 :  open  :   0.233848
  51  &  50 :  open  :   0.233848

Singlet state dipole moments:

  Root       Dx         Dy         Dz         |D|  (Debye)
------------------------------------------------------------
     1     4.6238    -6.2303    -0.0937     7.7592
     2    -2.3893    -5.2734     0.4392     5.8061
     3     5.1617    -5.1156    -0.1533     7.2688
     4     1.3765    -4.8148     0.0972     5.0086
     5     3.1749    -4.7783    -0.0132     5.7369
     6    -4.3431    -4.1335     0.5413     6.0201

Transition dipole moments between singlet states:

    Transition       Tx         Ty         Tz         |T| (a.u.)
------------------------------------------------------------------
     1 ->    2     0.0051    -0.0058    -0.0161     0.0179
     1 ->    3    -3.2030    -0.0959     0.2526     3.2144
     1 ->    4     0.6577     1.5119    -0.0643     1.6500
     1 ->    5     0.0442    -0.0499     0.4005     0.4060
     1 ->    6    -0.0026     0.0042    -0.0462     0.0465
     2 ->    3    -0.0031     0.0005     0.0056     0.0064
     2 ->    4    -0.0029    -0.0065     0.0056     0.0091
     2 ->    5    -0.1447    -0.3706     0.0147     0.3981
     2 ->    6    -1.5752    -1.1321     0.1460     1.9453
     3 ->    4     0.6000     0.1539    -0.0507     0.6215
     3 ->    5    -0.0745    -0.0141     0.0680     0.1019
     3 ->    6     0.0098    -0.0008    -0.0162     0.0189
     4 ->    5     0.0723    -0.0185     0.0032     0.0747
     4 ->    6    -0.0162     0.0041     0.0065     0.0179
     5 ->    6    -0.3793     0.0232     0.0289     0.3811

Magnetic transition dipole moments and rotational strengths:

 Transition      Lx         Ly         Lz       R(len)     R(vel) (a.u.)
------------------------------------------------------------------------
 1 ->    2     0.7114    -0.0881    -0.0602    -0.0051     0.0002
 1 ->    3     0.0301     0.0035     0.3156     0.0169    -0.0031
 1 ->    4    -0.0108    -0.0332    -0.0672     0.0529    -0.0208
 1 ->    5     0.0163    -1.0077     0.0087    -0.0545     0.0246
 1 ->    6     0.0488     0.0617    -0.0072    -0.0005     0.0003

Electric transition quadrupole moments (Cartesian):

 Transition      Qxy        Qxz        Qyz        Qxx        Qyy        Qzz       norm (a.u.)
----------------------------------------------------------------------------------------------
 1 ->    2    -0.0680    -0.0186    -0.7882    -0.0146     0.0130     0.0072     0.7917
 1 ->    3    -1.2640    -0.4209     0.0917     5.9297    -3.5174     0.7732     7.0650
 1 ->    4     3.7584    -0.4075    -0.2635     4.3462    -0.6240     0.1756     5.8027
 1 ->    5    -0.1472    -1.6907    -0.1763    -0.3624     0.0190     0.2556     1.7630
 1 ->    6     0.0127     0.1621    -0.0071     0.0249     0.0009    -0.0241     0.1664


Building Xtilde...

Building Z-vector RHS...

 Generating 2nd functional diffs
Solving CPSCF equations
Using DIIS solver

 Iter         Residual      
------  --------------------
    1      3.791815352366
    2      2.863160180580
    3      1.250026022271
    4      0.069944542630
    5      0.034283371292
    6      0.017046791223
    7      0.009409649284
    8      0.002606172419
    9      0.001353290363
   10      0.000469323155
   11      0.000211102080
   12      0.000067252991

CPSCF converged

Building X...

 Generating 2nd functional diffs
 Generating 2nd functional diffs
Building Xtilde...

Building Z-vector RHS...

 Generating 2nd functional diffs
Solving CPSCF equations
Using DIIS solver

 Iter         Residual      
------  --------------------
    1      5.375434401924
    2      4.165920629889
    3      1.343135608243
    4      0.115944478032
    5      0.013663393799
    6      0.004964492281
    7      0.001738652677
    8      0.000978719648
    9      0.000561737379
   10      0.000271032709
   11      0.000152743904
   12      0.000052064581

CPSCF converged

Building X...

 Generating 2nd functional diffs
 Generating 2nd functional diffs
Building Xtilde...

Building Z-vector RHS...

 Generating 2nd functional diffs
Solving CPSCF equations
Using DIIS solver

 Iter         Residual      
------  --------------------
    1      0.024082938014
    2      0.008565851270
    3      0.008305952220
    4      0.003687351650
    5      0.002328387459
    6      0.000733601858
    7      0.000310998336
    8      0.000131634168
    9      0.000045835461

CPSCF converged

Building X...

 Generating 2nd functional diffs
 Generating 2nd functional diffs
Lower state energy:     -2867.9420385948
Upper state energy:     -2867.9082094573
Energy difference:          0.0338291375
 Energy calculation finished, energy:  0.000000000E+00
 in dlf_makehessian...
Updating Hessian with the BFGS update, No     6
Testing convergence  in cycle    7
    Energy  0.0000E+00 Target: 1.0000E-04 converged?  yes
  Max step  6.4346E+00 Target: 4.0000E-03 converged?   no
  RMS step  9.3612E-01 Target: 2.6667E-03 converged?   no
  Max grad  1.8607E-01 Target: 1.0000E-03 converged?   no
  RMS grad  4.7817E-02 Target: 6.6667E-04 converged?   no
DFTD Energy:    -0.0263851 hartree
Setting up the DFT grid...
| time to set the grid = 0.00 s
DFT grid points: 52727 (3295 points/atom)

                      *** Start SCF Iterations ***

 Iter     DIIS Error       Energy change      Electrons        XC Energy           Energy        Time(s)
----------------------------------------------------------------------------------------------------------
Initial temperature is 5000.000000
| Skip purify step
|    1     0.3750878168   -2867.7771695674   103.9319422124   -77.7631565195   -2867.7771695674     0.47  
|    2     0.4005451458     +33.0826936281   104.0004452475   -75.9429837766   -2834.6944759393     0.47  
|    3     0.0363792357      -0.7286553622   104.0005729178   -76.4042081551   -2835.4231313015     0.46  
|    4     0.0444634977      +0.0113308730   104.0005174559   -76.5367501652   -2835.4118004285     0.45  
|    5     0.0052235430      -0.0530620510   104.0005448660   -76.4971572606   -2835.4648624795     0.44  
|    6     0.0028329311      -0.0010634726   104.0005429062   -76.4916987364   -2835.4659259520     0.41  
|    7     0.0010525169      -0.0002160156   104.0005441915   -76.4939032452   -2835.4661419677     0.40  
|    8     0.0003365864      -0.0000482679   104.0005438301   -76.4943716757   -2835.4661902356     0.39  
|    9     0.0001835242      -0.0000130528   104.0005432948   -76.4940656401   -2835.4662032884     0.48  
|   10     0.0001046359      -0.0000040966   104.0005434217   -76.4940490196   -2835.4662073850     0.38  
|   11     0.0000886003      -0.0000015530   104.0005432708   -76.4941786106   -2835.4662089380     0.37  
|   12     0.0000233560      -0.0000004712   104.0005432063   -76.4942118698   -2835.4662094092     0.37  
|   13     0.0000147607      -0.0000000449   104.0005432050   -76.4941661035   -2835.4662094541     0.35  
|   14     0.0000040405      -0.0000000229   104.0005431853   -76.4941780666   -2835.4662094770     0.35  
----------------------------------------------------------------------------------------------------------
FINAL ENERGY: -2835.4662094770 a.u.
Fractional Occupation Entropy: 0.0000000000
Mermin Free Energy:            -2835.4662094770
DISPERSION CONTRIBUTION TO ENERGY: -0.0263850595 a.u.
HOMO-LUMO GAP: 3.779 eV
CENTER OF MASS: {-0.057450, 0.024950, 0.116198} ANGS
DIPOLE MOMENT: {7.257076, -2.777247, -0.409723} (|D| = 7.781139) DEBYE
Writing out molden info

Running Mulliken population analysis...


  Restricted hh-TDA Parameters
--------------------------------------------
Number of occupied orbitals:            53
Number of virtual orbitals:            129
Number of molecular orbitals:          182
Number of basis functions:             195
Multiplicity of target state:      singlet

 Generating 2nd functional diffs
Reference energy:            -2867.3641671484
Number of electrons:           106.0005536314
XC energy:                     -78.3945344270

      Davidson Diagonalization Parameters
-----------------------------------------------
Number of roots to find:                    6
Number of guess vectors:                   18
Maximum subspace size:                     60
Number of vectors to save:                  6
Collapse vectors per root:                  2
Number of CSFs:                          1431
Maximum Davidson iterations:              100
Residual convergence:                 1.0e-04
Orthogonality tolerance:              1.0e-12
Use incremental sigma vectors:             No

Davidson memory usage:   1.50 MB

Guess Vectors:
  53 &  53 : closed :    -0.649037
  53 &  51 :  open  :    -0.579335
  53 &  52 :  open  :    -0.576474
  51 &  51 : closed :    -0.509633
  52 &  51 :  open  :    -0.506772
  52 &  52 : closed :    -0.503911
  53 &  50 :  open  :    -0.501918
  53 &  49 :  open  :    -0.474972
  51 &  50 :  open  :    -0.432216
  52 &  50 :  open  :    -0.429355
  51 &  49 :  open  :    -0.405270
  53 &  47 :  open  :    -0.403580
  52 &  49 :  open  :    -0.402409
  53 &  48 :  open  :    -0.393024
  53 &  45 :  open  :    -0.360472
  50 &  50 : closed :    -0.354799
  51 &  47 :  open  :    -0.333878
  52 &  47 :  open  :    -0.331017

  Root           Eigenvalue       Energy Change        Residual
-------------------------------------------------------------------
Iteration:    0   Subspace Size:   18
Root: 1:        -0.52665621        -0.52665621         0.07878735  
Root: 2:        -0.51040119        -0.51040119         0.09176942  
Root: 3:        -0.49099029        -0.49099029         0.07340970  
Root: 4:        -0.41026785        -0.41026785         0.07544510  
Root: 5:        -0.33438525        -0.33438525         0.10220069  
Root: 6:        -0.33364248        -0.33364248         0.10203945  

Iteration:    1   Subspace Size:   24
Root: 1:        -0.52949229        -0.00283608         0.01711135  
Root: 2:        -0.51249278        -0.00209159         0.01281585  
Root: 3:        -0.49504216        -0.00405187         0.01908955  
Root: 4:        -0.41393159        -0.00366373         0.02561600  
Root: 5:        -0.33994570        -0.00556045         0.09639796  
Root: 6:        -0.33646508        -0.00282260         0.08058141  

Iteration:    2   Subspace Size:   30
Root: 1:        -0.52957720        -0.00008491         0.00296165  
Root: 2:        -0.51254117        -0.00004839         0.00190320  
Root: 3:        -0.49519957        -0.00015741         0.00299297  
Root: 4:        -0.41420998        -0.00027839         0.00745758  
Root: 5:        -0.34479201        -0.00484631         0.05745102  
Root: 6:        -0.33852346        -0.00205838         0.03221439  

Iteration:    3   Subspace Size:   36
Root: 1:        -0.52958038        -0.00000318         0.00048227  
Root: 2:        -0.51254245        -0.00000129         0.00027824  
Root: 3:        -0.49520315        -0.00000358         0.00067886  
Root: 4:        -0.41423290        -0.00002292         0.00143298  
Root: 5:        -0.34585259        -0.00106059         0.03228255  
Root: 6:        -0.33892820        -0.00040474         0.02006695  

Iteration:    4   Subspace Size:   42
Root: 1:        -0.52958045        -0.00000007         0.00008103  Converged
Root: 2:        -0.51254247        -0.00000002         0.00003952  Converged
Root: 3:        -0.49520329        -0.00000014         0.00012442  
Root: 4:        -0.41423402        -0.00000112         0.00033418  
Root: 5:        -0.34618217        -0.00032957         0.00735806  
Root: 6:        -0.33915325        -0.00022504         0.02359317  

Iteration:    5   Subspace Size:   46
Root: 1:        -0.52958045        -0.00000000         0.00008347  Converged
Root: 2:        -0.51254247        -0.00000000         0.00004357  Converged
Root: 3:        -0.49520330        -0.00000000         0.00002009  Converged
Root: 4:        -0.41423406        -0.00000004         0.00009217  Converged
Root: 5:        -0.34620007        -0.00001790         0.00241591  
Root: 6:        -0.33976848        -0.00061523         0.02179119  

Iteration:    6   Subspace Size:   48
Root: 1:        -0.52958045        -0.00000000         0.00007632  Converged
Root: 2:        -0.51254247        -0.00000000         0.00004317  Converged
Root: 3:        -0.49520330        -0.00000000         0.00001769  Converged
Root: 4:        -0.41423406        -0.00000000         0.00009147  Converged
Root: 5:        -0.34620239        -0.00000232         0.00055479  
Root: 6:        -0.33993836        -0.00016987         0.00707408  

Iteration:    7   Subspace Size:   50
Root: 1:        -0.52958045        -0.00000000         0.00007663  Converged
Root: 2:        -0.51254247        -0.00000000         0.00004055  Converged
Root: 3:        -0.49520330        -0.00000000         0.00001768  Converged
Root: 4:        -0.41423406        -0.00000000         0.00009206  Converged
Root: 5:        -0.34620252        -0.00000013         0.00015218  
Root: 6:        -0.33995280        -0.00001444         0.00180747  

Iteration:    8   Subspace Size:   52
Root: 1:        -0.52958045        -0.00000000         0.00007574  Converged
Root: 2:        -0.51254247        -0.00000000         0.00003882  Converged
Root: 3:        -0.49520330        -0.00000000         0.00001670  Converged
Root: 4:        -0.41423406        -0.00000000         0.00009076  Converged
Root: 5:        -0.34620253        -0.00000001         0.00003881  Converged
Root: 6:        -0.33995420        -0.00000140         0.00102529  

Iteration:    9   Subspace Size:   53
Root: 1:        -0.52958045        -0.00000000         0.00007543  Converged
Root: 2:        -0.51254247        -0.00000000         0.00003615  Converged
Root: 3:        -0.49520330        -0.00000000         0.00001671  Converged
Root: 4:        -0.41423406        -0.00000000         0.00009228  Converged
Root: 5:        -0.34620253        -0.00000000         0.00003849  Converged
Root: 6:        -0.33995484        -0.00000065         0.00055690  

Iteration:   10   Subspace Size:   54
Root: 1:        -0.52958045        -0.00000000         0.00007570  Converged
Root: 2:        -0.51254247        -0.00000000         0.00003615  Converged
Root: 3:        -0.49520330        -0.00000000         0.00001675  Converged
Root: 4:        -0.41423406        -0.00000000         0.00009000  Converged
Root: 5:        -0.34620253        -0.00000000         0.00003819  Converged
Root: 6:        -0.33995493        -0.00000009         0.00016327  

Iteration:   11   Subspace Size:   55
Root: 1:        -0.52958045        -0.00000000         0.00007572  Converged
Root: 2:        -0.51254247        -0.00000000         0.00003748  Converged
Root: 3:        -0.49520330        -0.00000000         0.00001686  Converged
Root: 4:        -0.41423406        -0.00000000         0.00009015  Converged
Root: 5:        -0.34620253        -0.00000000         0.00003822  Converged
Root: 6:        -0.33995494        -0.00000001         0.00004467  Converged

Davidson converged in 11 iterations
55 sigma vectors were formed

  Root   Mult.   Total Energy (a.u.)   Ex. Energy (a.u.)     Ex. Energy (eV)     Ex. Energy (nm)        Osc. (a.u.)  
-------------------------------------------------------------------------------------------------------------------
     1  singlet      -2867.89374760
     2  singlet      -2867.87670962          0.01703798          0.46362689       2674.22410011          0.00001123
     3  singlet      -2867.85937045          0.03437715          0.93544978       1325.39686205          0.23175393
     4  singlet      -2867.77840120          0.11534639          3.13873457        395.01339801          0.00334828
     5  singlet      -2867.71036968          0.18337792          4.98996635        248.46704789          0.24353990
     6  singlet      -2867.70412208          0.18962552          5.15997195        240.28080376          0.00179440

Singlet  1: Largest CI coefficients:
  53  &  53 : closed :  -0.703618
  52  &  53 :  open  :  -0.498555
  53  &  52 :  open  :  -0.498555

Singlet  2: Largest CI coefficients:
  51  &  53 :  open  :  -0.705326
  53  &  51 :  open  :  -0.705326

Singlet  3: Largest CI coefficients:
  53  &  53 : closed :  -0.674022
  52  &  53 :  open  :   0.462347
  53  &  52 :  open  :   0.462347
  49  &  53 :  open  :   0.230513
  53  &  49 :  open  :   0.230513

Singlet  4: Largest CI coefficients:
  50  &  53 :  open  :  -0.618560
  53  &  50 :  open  :  -0.618560
  47  &  53 :  open  :   0.282920
  53  &  47 :  open  :   0.282920
  45  &  53 :  open  :  -0.170471
  53  &  45 :  open  :  -0.170471

Singlet  5: Largest CI coefficients:
  52  &  52 : closed :  -0.708138
  49  &  52 :  open  :   0.373603
  52  &  49 :  open  :   0.373603
  49  &  53 :  open  :   0.262929
  53  &  49 :  open  :   0.262929
  49  &  49 : closed :   0.201645

Singlet  6: Largest CI coefficients:
  50  &  52 :  open  :   0.646526
  52  &  50 :  open  :   0.646526
  49  &  50 :  open  :   0.133915
  50  &  49 :  open  :   0.133915
  51  &  52 :  open  :   0.128999
  52  &  51 :  open  :   0.128999
  49  &  51 :  open  :  -0.125780
  51  &  49 :  open  :  -0.125780
  47  &  53 :  open  :   0.111749
  53  &  47 :  open  :   0.111749

Singlet state dipole moments:

  Root       Dx         Dy         Dz         |D|  (Debye)
------------------------------------------------------------
     1     8.0433    -5.1898    -0.4783     9.5843
     2     1.3145    -4.3644     0.0775     4.5588
     3    10.8586    -6.0056    -0.7392    12.4307
     4     8.1157    -4.7069    -0.4783     9.3941
     5    -0.7948    -1.9375     0.2833     2.1133
     6    -0.1460    -1.6433     0.2226     1.6647

Transition dipole moments between singlet states:

    Transition       Tx         Ty         Tz         |T| (a.u.)
------------------------------------------------------------------
     1 ->    2    -0.0290     0.0076     0.0096     0.0314
     1 ->    3     3.1282    -0.5062    -0.2656     3.1800
     1 ->    4     0.1437    -0.0177     0.1503     0.2087
     1 ->    5    -1.2054     0.7255     0.1129     1.4114
     1 ->    6    -0.0393     0.0230     0.1101     0.1191
     2 ->    3    -0.0361     0.0070     0.0019     0.0368
     2 ->    4     0.0041     0.1520     0.0007     0.1521
     2 ->    5    -0.0124     0.0014    -0.0070     0.0143
     2 ->    6     0.3098    -0.0909    -0.0261     0.3239
     3 ->    4     0.1124    -0.0212    -0.0655     0.1318
     3 ->    5     0.2404    -0.1291    -0.0233     0.2739
     3 ->    6     0.0162     0.0105    -0.0441     0.0481
     4 ->    5    -0.0083     0.0136     0.0281     0.0323
     4 ->    6     0.2162    -0.2392    -0.0212     0.3231
     5 ->    6     0.0394    -0.0183    -0.0588     0.0731

Magnetic transition dipole moments and rotational strengths:

 Transition      Lx         Ly         Lz       R(len)     R(vel) (a.u.)
------------------------------------------------------------------------
 1 ->    2    -0.7143     0.0713     0.0729    -0.0219     0.0000
 1 ->    3     0.0185     0.0322     0.2654     0.0290    -0.0007
 1 ->    4     0.0043    -0.7389    -0.0106    -0.0121     0.0028
 1 ->    5    -0.0534     0.0125    -0.6120    -0.0043     0.0034
 1 ->    6    -0.0797    -0.2820    -0.0087     0.0043    -0.0016

Electric transition quadrupole moments (Cartesian):

 Transition      Qxy        Qxz        Qyz        Qxx        Qyy        Qzz       norm (a.u.)
----------------------------------------------------------------------------------------------
 1 ->    2     0.0747     0.1584     0.7977     0.0847    -0.0483    -0.0134     0.8226
 1 ->    3     0.1076     0.4234     0.0137    -5.7064     3.5415    -0.8929     6.7892
 1 ->    4     0.0339    -1.4005    -0.0919    -0.5695     0.1542     0.2447     1.5423
 1 ->    5     2.3945     0.3654    -0.2178    -3.7875    -3.1551    -0.1329     5.4984
 1 ->    6     0.0808    -0.1410     0.1847    -0.1451    -0.1234     0.0141     0.3115


Building Xtilde...

Building Z-vector RHS...

 Generating 2nd functional diffs
Solving CPSCF equations
Using DIIS solver

 Iter         Residual      
------  --------------------
    1      4.076234494061
    2      2.867750333512
    3      0.355601971644
    4      0.034443243677
    5      0.011390726729
    6      0.003686639271
    7      0.001635509816
    8      0.000771116405
    9      0.000425123180
   10      0.000142906814
   11      0.000106611657
   12      0.000033415559

CPSCF converged

Building X...

 Generating 2nd functional diffs
 Generating 2nd functional diffs
Building Xtilde...

Building Z-vector RHS...

 Generating 2nd functional diffs
Solving CPSCF equations
Using DIIS solver

 Iter         Residual      
------  --------------------
    1      6.489568904362
    2      5.337262308962
    3      0.647674467317
    4      0.056583971354
    5      0.011874356858
    6      0.006144213923
    7      0.003802990923
    8      0.001599478307
    9      0.000964442650
   10      0.000392175694
   11      0.000181934633
   12      0.000093492985

CPSCF converged

Building X...

 Generating 2nd functional diffs
 Generating 2nd functional diffs
Building Xtilde...

Building Z-vector RHS...

 Generating 2nd functional diffs
Solving CPSCF equations
Using DIIS solver

 Iter         Residual      
------  --------------------
    1      0.039566951607
    2      0.030807995748
    3      0.008895099602
    4      0.005058047326
    5      0.001862034800
    6      0.001166196872
    7      0.000614220218
    8      0.000299354002
    9      0.000120429722
   10      0.000043196868

CPSCF converged

Building X...

 Generating 2nd functional diffs
 Generating 2nd functional diffs
Lower state energy:     -2867.8767096205
Upper state energy:     -2867.8593704451
Energy difference:          0.0173391754
 Energy calculation finished, energy:  0.000000000E+00
 in dlf_makehessian...
Updating Hessian with the BFGS update, No     7
Testing convergence  in cycle    8
    Energy  0.0000E+00 Target: 1.0000E-04 converged?  yes
  Max step  5.3268E+00 Target: 4.0000E-03 converged?   no
  RMS step  7.7285E-01 Target: 2.6667E-03 converged?   no
  Max grad  3.1795E-01 Target: 1.0000E-03 converged?   no
  RMS grad  1.0383E-01 Target: 6.6667E-04 converged?   no
DFTD Energy:    -0.0263173 hartree
Setting up the DFT grid...
| time to set the grid = 0.00 s
DFT grid points: 52724 (3295 points/atom)

                      *** Start SCF Iterations ***

 Iter     DIIS Error       Energy change      Electrons        XC Energy           Energy        Time(s)
----------------------------------------------------------------------------------------------------------
Initial temperature is 5000.000000
| Skip purify step
|    1     0.3597962132   -2867.4795629499   103.5910442126   -77.6283415510   -2867.4795629499     0.48  
|    2     0.6354938100     +34.0270510345   104.0017479583   -76.0694415229   -2833.4525119154     0.49  
|    3     0.0779692783      -1.9279416378   104.0018468596   -76.2574903128   -2835.3804535532     0.48  
|    4     0.0688147297      -0.0917157691   104.0017480838   -76.4696662522   -2835.4721693224     0.47  
|    5     0.0184365414      -0.0952513784   104.0017557002   -76.4434161016   -2835.5674207008     0.46  
|    6     0.0045254265      -0.0097195942   104.0017648207   -76.4237025226   -2835.5771402949     0.44  
|    7     0.0031640733      -0.0009013154   104.0017656531   -76.4270584253   -2835.5780416104     0.42  
|    8     0.0009420228      -0.0003527473   104.0017652492   -76.4295596256   -2835.5783943577     0.41  
|    9     0.0008005309      -0.0001315428   104.0017643211   -76.4285755488   -2835.5785259005     0.49  
|   10     0.0006547931      -0.0000916653   104.0017639262   -76.4283143029   -2835.5786175658     0.40  
|   11     0.0003866409      -0.0001283705   104.0017627948   -76.4292577952   -2835.5787459363     0.41  
|   12     0.0001770086      -0.0000587083   104.0017616592   -76.4291625704   -2835.5788046446     0.41  
|   13     0.0000424199      -0.0000040265   104.0017616281   -76.4291302877   -2835.5788086712     0.39  
|   14     0.0000131921      -0.0000004682   104.0017614940   -76.4291761666   -2835.5788091394     0.38  
|   15     0.0000075830      -0.0000000038   104.0017615003   -76.4291784314   -2835.5788091432     0.34  
----------------------------------------------------------------------------------------------------------
FINAL ENERGY: -2835.5788091432 a.u.
Fractional Occupation Entropy: 0.0000000000
Mermin Free Energy:            -2835.5788091432
DISPERSION CONTRIBUTION TO ENERGY: -0.0263173050 a.u.
HOMO-LUMO GAP: 3.804 eV
CENTER OF MASS: {-0.025002, 0.014194, 0.115469} ANGS
DIPOLE MOMENT: {8.483613, -6.226510, -0.534879} (|D| = 10.536945) DEBYE
Writing out molden info

Running Mulliken population analysis...


  Restricted hh-TDA Parameters
--------------------------------------------
Number of occupied orbitals:            53
Number of virtual orbitals:            129
Number of molecular orbitals:          182
Number of basis functions:             195
Multiplicity of target state:      singlet

 Generating 2nd functional diffs
Reference energy:            -2867.4653581359
Number of electrons:           106.0017953753
XC energy:                     -78.3279242349

      Davidson Diagonalization Parameters
-----------------------------------------------
Number of roots to find:                    6
Number of guess vectors:                   18
Maximum subspace size:                     60
Number of vectors to save:                  6
Collapse vectors per root:                  2
Number of CSFs:                          1431
Maximum Davidson iterations:              100
Residual convergence:                 1.0e-04
Orthogonality tolerance:              1.0e-12
Use incremental sigma vectors:             No

Davidson memory usage:   1.50 MB

Guess Vectors:
  53 &  53 : closed :    -0.739947
  53 &  51 :  open  :    -0.646348
  53 &  52 :  open  :    -0.626189
  51 &  51 : closed :    -0.552748
  52 &  51 :  open  :    -0.532590
  53 &  50 :  open  :    -0.526179
  52 &  52 : closed :    -0.512431
  53 &  47 :  open  :    -0.480424
  53 &  49 :  open  :    -0.478409
  53 &  48 :  open  :    -0.450146
  51 &  50 :  open  :    -0.432580
  52 &  50 :  open  :    -0.412421
  53 &  45 :  open  :    -0.412177
  53 &  46 :  open  :    -0.395670
  51 &  47 :  open  :    -0.386824
  51 &  49 :  open  :    -0.384810
  53 &  44 :  open  :    -0.370709
  52 &  47 :  open  :    -0.366666

  Root           Eigenvalue       Energy Change        Residual
-------------------------------------------------------------------
Iteration:    0   Subspace Size:   18
Root: 1:        -0.61354400        -0.61354400         0.08479460  
Root: 2:        -0.53929975        -0.53929975         0.09399009  
Root: 3:        -0.48855655        -0.48855655         0.07696584  
Root: 4:        -0.40247126        -0.40247126         0.09050284  
Root: 5:        -0.38904160        -0.38904160         0.09029973  
Root: 6:        -0.37567867        -0.37567867         0.10834805  

Iteration:    1   Subspace Size:   24
Root: 1:        -0.61679790        -0.00325390         0.00892971  
Root: 2:        -0.54115761        -0.00185786         0.01118123  
Root: 3:        -0.49162138        -0.00306483         0.01205183  
Root: 4:        -0.41084650        -0.00837524         0.04477036  
Root: 5:        -0.39449529        -0.00545369         0.06060215  
Root: 6:        -0.37872619        -0.00304752         0.04863173  

Iteration:    2   Subspace Size:   30
Root: 1:        -0.61683328        -0.00003538         0.00202944  
Root: 2:        -0.54120284        -0.00004523         0.00190168  
Root: 3:        -0.49170055        -0.00007916         0.00222626  
Root: 4:        -0.41170956        -0.00086306         0.01038137  
Root: 5:        -0.39660070        -0.00210542         0.02075300  
Root: 6:        -0.37944913        -0.00072294         0.01866790  

Iteration:    3   Subspace Size:   36
Root: 1:        -0.61683459        -0.00000131         0.00035336  
Root: 2:        -0.54120387        -0.00000103         0.00038978  
Root: 3:        -0.49170331        -0.00000277         0.00049517  
Root: 4:        -0.41175021        -0.00004066         0.00283041  
Root: 5:        -0.39682567        -0.00022496         0.00575746  
Root: 6:        -0.37955761        -0.00010848         0.00304066  

Iteration:    4   Subspace Size:   42
Root: 1:        -0.61683464        -0.00000005         0.00007015  Converged
Root: 2:        -0.54120390        -0.00000003         0.00005192  Converged
Root: 3:        -0.49170344        -0.00000013         0.00011187  
Root: 4:        -0.41175308        -0.00000287         0.00091989  
Root: 5:        -0.39684226        -0.00001659         0.00131279  
Root: 6:        -0.37956084        -0.00000323         0.00080105  

Iteration:    5   Subspace Size:   46
Root: 1:        -0.61683464        -0.00000000         0.00003465  Converged
Root: 2:        -0.54120390        -0.00000000         0.00004969  Converged
Root: 3:        -0.49170344        -0.00000001         0.00002125  Converged
Root: 4:        -0.41175336        -0.00000028         0.00020573  
Root: 5:        -0.39684306        -0.00000079         0.00026272  
Root: 6:        -0.37956104        -0.00000020         0.00017082  

Iteration:    6   Subspace Size:   49
Root: 1:        -0.61683464        -0.00000000         0.00003227  Converged
Root: 2:        -0.54120390        -0.00000000         0.00005071  Converged
Root: 3:        -0.49170344        -0.00000000         0.00002140  Converged
Root: 4:        -0.41175337        -0.00000001         0.00003888  Converged
Root: 5:        -0.39684309        -0.00000003         0.00007634  Converged
Root: 6:        -0.37956105        -0.00000001         0.00005563  Converged

Davidson converged in 6 iterations
49 sigma vectors were formed

  Root   Mult.   Total Energy (a.u.)   Ex. Energy (a.u.)     Ex. Energy (eV)     Ex. Energy (nm)        Osc. (a.u.)  
-------------------------------------------------------------------------------------------------------------------
     1  singlet      -2868.08219277
     2  singlet      -2868.00656204          0.07563074          2.05801677        602.44514224          0.00002402
     3  singlet      -2867.95706158          0.12513119          3.40499248        364.12480076          0.83581686
     4  singlet      -2867.87711150          0.20508127          5.58054441        222.17226766          0.18899609
     5  singlet      -2867.86220123          0.21999155          5.98627365        207.11418820          0.02763228
     6  singlet      -2867.84491918          0.23727359          6.45654192        192.02883260          0.00004031

Singlet  1: Largest CI coefficients:
  53  &  53 : closed :  -0.926932
  52  &  53 :  open  :   0.237674
  53  &  52 :  open  :   0.237674

Singlet  2: Largest CI coefficients:
  51  &  53 :  open  :  -0.703328
  53  &  51 :  open  :  -0.703328

Singlet  3: Largest CI coefficients:
  52  &  53 :  open  :  -0.637058
  53  &  52 :  open  :  -0.637058
  53  &  53 : closed :  -0.354227
  50  &  53 :  open  :   0.150999
  53  &  50 :  open  :   0.150999

Singlet  4: Largest CI coefficients:
  52  &  52 : closed :  -0.607112
  50  &  53 :  open  :   0.503416
  53  &  50 :  open  :   0.503416
  50  &  52 :  open  :  -0.166432
  52  &  50 :  open  :  -0.166432
  50  &  50 : closed :   0.157082
  52  &  53 :  open  :   0.118631
  53  &  52 :  open  :   0.118631

Singlet  5: Largest CI coefficients:
  49  &  53 :  open  :  -0.531431
  53  &  49 :  open  :  -0.531431
  47  &  53 :  open  :  -0.409880
  53  &  47 :  open  :  -0.409880
  45  &  53 :  open  :  -0.172134
  53  &  45 :  open  :  -0.172134
  49  &  52 :  open  :   0.102314
  52  &  49 :  open  :   0.102314

Singlet  6: Largest CI coefficients:
  51  &  52 :  open  :  -0.657449
  52  &  51 :  open  :  -0.657449
  50  &  51 :  open  :  -0.242798
  51  &  50 :  open  :  -0.242798

Singlet state dipole moments:

  Root       Dx         Dy         Dz         |D|  (Debye)
------------------------------------------------------------
     1     3.4704    -4.5350    -0.1346     5.7121
     2    -1.6296    -4.8877     0.3085     5.1614
     3     6.3656    -4.8620    -0.3845     8.0192
     4     4.5734    -4.3309    -0.2127     6.3022
     5     2.7213    -4.1410    -0.0656     4.9556
     6    -4.0107    -4.3907     0.5346     5.9707

Transition dipole moments between singlet states:

    Transition       Tx         Ty         Tz         |T| (a.u.)
------------------------------------------------------------------
     1 ->    2     0.0067    -0.0045    -0.0203     0.0218
     1 ->    3     3.1532     0.0424    -0.2730     3.1653
     1 ->    4    -1.0265    -0.5673     0.0823     1.1757
     1 ->    5     0.0133     0.0021     0.4339     0.4341
     1 ->    6     0.0019     0.0037     0.0154     0.0160
     2 ->    3     0.0081    -0.0020    -0.0106     0.0135
     2 ->    4     0.0074     0.0003    -0.0014     0.0075
     2 ->    5    -0.0744    -0.2802     0.0077     0.2900
     2 ->    6     1.9992     0.3092    -0.1696     2.0301
     3 ->    4     0.5167    -0.1306    -0.0458     0.5350
     3 ->    5    -0.0022     0.0019    -0.0564     0.0565
     3 ->    6     0.0030    -0.0020    -0.0133     0.0138
     4 ->    5    -0.0101     0.0059    -0.0165     0.0202
     4 ->    6    -0.0175     0.0021     0.0031     0.0179
     5 ->    6     0.1521    -0.0036    -0.0136     0.1527

Magnetic transition dipole moments and rotational strengths:

 Transition      Lx         Ly         Lz       R(len)     R(vel) (a.u.)
------------------------------------------------------------------------
 1 ->    2     0.7511    -0.1059    -0.0692    -0.0069     0.0007
 1 ->    3    -0.0058    -0.0007    -0.0443     0.0062    -0.0013
 1 ->    4    -0.0173     0.0061    -0.2012     0.0022    -0.0009
 1 ->    5     0.0384    -1.2381    -0.0011     0.0026    -0.0011
 1 ->    6    -0.0687     0.0170     0.0081    -0.0001     0.0001

Electric transition quadrupole moments (Cartesian):

 Transition      Qxy        Qxz        Qyz        Qxx        Qyy        Qzz       norm (a.u.)
----------------------------------------------------------------------------------------------
 1 ->    2    -0.0566    -0.1218    -0.8375    -0.0362     0.0106     0.0269     0.8495
 1 ->    3     1.6020     0.4328    -0.1363    -5.9113     2.6067    -0.8301     6.7231
 1 ->    4    -1.5958     0.4874     0.1431    -5.6669    -1.0162    -0.1664     5.9982
 1 ->    5    -0.0304    -2.2917    -0.1793    -0.4392    -0.0067     0.3897     2.3728
 1 ->    6     0.0046    -0.0037     0.0319     0.0235    -0.0021     0.0009     0.0401


Building Xtilde...

Building Z-vector RHS...

 Generating 2nd functional diffs
Solving CPSCF equations
Using DIIS solver

 Iter         Residual      
------  --------------------
    1      3.772548081081
    2      2.940121762541
    3      0.880073481407
    4      0.040989752194
    5      0.022306783892
    6      0.011576343046
    7      0.007561348045
    8      0.005534784322
    9      0.002604812873
   10      0.001320161455
   11      0.000617122266
   12      0.000217714625
   13      0.000049145329

CPSCF converged

Building X...

 Generating 2nd functional diffs
 Generating 2nd functional diffs
Building Xtilde...

Building Z-vector RHS...

 Generating 2nd functional diffs
Solving CPSCF equations
Using DIIS solver

 Iter         Residual      
------  --------------------
    1      5.393165512810
    2      4.315905517374
    3      1.080807081214
    4      0.045587407961
    5      0.017116609263
    6      0.010998914082
    7      0.007859960168
    8      0.004270241348
    9      0.001696436364
   10      0.000655266512
   11      0.000408677787
   12      0.000116288943
   13      0.000059741289

CPSCF converged

Building X...

 Generating 2nd functional diffs
 Generating 2nd functional diffs
Building Xtilde...

Building Z-vector RHS...

 Generating 2nd functional diffs
Solving CPSCF equations
Using DIIS solver

 Iter         Residual      
------  --------------------
    1      0.023677967541
    2      0.008688764752
    3      0.006986844412
    4      0.002751325930
    5      0.001454144686
    6      0.000423684566
    7      0.000267917816
    8      0.000085778236

CPSCF converged

Building X...

 Generating 2nd functional diffs
 Generating 2nd functional diffs
Lower state energy:     -2868.0065620362
Upper state energy:     -2867.9570615807
Energy difference:          0.0495004555
 Energy calculation finished, energy:  0.000000000E+00
 in dlf_makehessian...
Updating Hessian with the BFGS update, No     8
Testing convergence  in cycle    9
    Energy  0.0000E+00 Target: 1.0000E-04 converged?  yes
  Max step  5.6217E+00 Target: 4.0000E-03 converged?   no
  RMS step  1.0158E+00 Target: 2.6667E-03 converged?   no
  Max grad  6.1706E-02 Target: 1.0000E-03 converged?   no
  RMS grad  2.2833E-02 Target: 6.6667E-04 converged?   no
DFTD Energy:    -0.0263602 hartree
Setting up the DFT grid...
| time to set the grid = 0.00 s
DFT grid points: 52740 (3296 points/atom)

                      *** Start SCF Iterations ***

 Iter     DIIS Error       Energy change      Electrons        XC Energy           Energy        Time(s)
----------------------------------------------------------------------------------------------------------
Initial temperature is 5000.000000
| Skip purify step
|    1     0.5345454297   -2867.7814315874   103.8890852554   -77.7635165224   -2867.7814315874     0.47  
|    2     0.4771541108     +33.1694813020   103.9991061457   -75.9071818120   -2834.6119502854     0.47  
|    3     0.0758048821      -0.6587068614   103.9990722174   -76.4340131980   -2835.2706571468     0.46  
|    4     0.0613711935      -0.0186343369   103.9990605811   -76.5231860612   -2835.2892914837     0.45  
|    5     0.0208408874      -0.0898710673   103.9990497591   -76.4918480041   -2835.3791625510     0.44  
|    6     0.0050741168      -0.0068548809   103.9990436745   -76.4816221307   -2835.3860174319     0.42  
|    7     0.0052897902      -0.0016029816   103.9990288823   -76.4867083906   -2835.3876204135     0.41  
|    8     0.0034889970      -0.0008984522   103.9990254406   -76.4876386611   -2835.3885188657     0.40  
|    9     0.0026792198      -0.0010253854   103.9990136315   -76.4858892163   -2835.3895442510     0.47  
|   10     0.0010369892      -0.0007421046   103.9990010287   -76.4857692922   -2835.3902863556     0.41  
|   11     0.0009672932      -0.0003889659   103.9989918513   -76.4861096475   -2835.3906753215     0.41  
|   12     0.0006338642      -0.0002594796   103.9989817600   -76.4850433210   -2835.3909348010     0.41  
|   13     0.0003039097      -0.0000853878   103.9989760040   -76.4846433360   -2835.3910201889     0.40  
|   14     0.0001795625      -0.0000261186   103.9989714896   -76.4845266407   -2835.3910463075     0.40  
|   15     0.0000826528      -0.0000012332   103.9989708414   -76.4845223815   -2835.3910475407     0.38  
|   16     0.0000396807      -0.0000003112   103.9989705125   -76.4844914370   -2835.3910478519     0.37  
|   17     0.0000120133      -0.0000000532   103.9989705238   -76.4844905092   -2835.3910479051     0.47  
|   18     0.0000057383      -0.0000000156   103.9989705981   -76.4845130531   -2835.3910479207     0.35  
----------------------------------------------------------------------------------------------------------
FINAL ENERGY: -2835.3910479207 a.u.
Fractional Occupation Entropy: 0.0000000000
Mermin Free Energy:            -2835.3910479207
DISPERSION CONTRIBUTION TO ENERGY: -0.0263602364 a.u.
HOMO-LUMO GAP: 3.887 eV
CENTER OF MASS: {-0.073456, 0.013488, 0.117589} ANGS
DIPOLE MOMENT: {9.027881, -1.795731, -0.704104} (|D| = 9.231633) DEBYE
Writing out molden info

Running Mulliken population analysis...


  Restricted hh-TDA Parameters
--------------------------------------------
Number of occupied orbitals:            53
Number of virtual orbitals:            129
Number of molecular orbitals:          182
Number of basis functions:             195
Multiplicity of target state:      singlet

 Generating 2nd functional diffs
Reference energy:            -2867.2895663906
Number of electrons:           105.9989508018
XC energy:                     -78.3846231030

      Davidson Diagonalization Parameters
-----------------------------------------------
Number of roots to find:                    6
Number of guess vectors:                   18
Maximum subspace size:                     60
Number of vectors to save:                  6
Collapse vectors per root:                  2
Number of CSFs:                          1431
Maximum Davidson iterations:              100
Residual convergence:                 1.0e-04
Orthogonality tolerance:              1.0e-12
Use incremental sigma vectors:             No

Davidson memory usage:   1.50 MB

Guess Vectors:
  53 &  53 : closed :    -0.696480
  53 &  52 :  open  :    -0.617212
  53 &  51 :  open  :    -0.616316
  52 &  52 : closed :    -0.537945
  52 &  51 :  open  :    -0.537049
  51 &  51 : closed :    -0.536152
  53 &  50 :  open  :    -0.532159
  53 &  49 :  open  :    -0.497887
  52 &  50 :  open  :    -0.452891
  51 &  50 :  open  :    -0.451995
  53 &  47 :  open  :    -0.441451
  52 &  49 :  open  :    -0.418619
  51 &  49 :  open  :    -0.417723
  53 &  48 :  open  :    -0.408668
  50 &  50 : closed :    -0.367838
  52 &  47 :  open  :    -0.362184
  51 &  47 :  open  :    -0.361288
  53 &  45 :  open  :    -0.346275

  Root           Eigenvalue       Energy Change        Residual
-------------------------------------------------------------------
Iteration:    0   Subspace Size:   18
Root: 1:        -0.57381446        -0.57381446         0.07443651  
Root: 2:        -0.53618560        -0.53618560         0.09620479  
Root: 3:        -0.53303694        -0.53303694         0.09515487  
Root: 4:        -0.42424402        -0.42424402         0.07459079  
Root: 5:        -0.35714783        -0.35714783         0.09097758  
Root: 6:        -0.35229008        -0.35229008         0.11387695  

Iteration:    1   Subspace Size:   24
Root: 1:        -0.57761421        -0.00379976         0.01480134  
Root: 2:        -0.53892778        -0.00274217         0.01555894  
Root: 3:        -0.53554877        -0.00251183         0.01170562  
Root: 4:        -0.42795983        -0.00371581         0.02177754  
Root: 5:        -0.36453804        -0.00739021         0.05590571  
Root: 6:        -0.35974697        -0.00745689         0.06333001  

Iteration:    2   Subspace Size:   30
Root: 1:        -0.57773229        -0.00011808         0.00244435  
Root: 2:        -0.53900065        -0.00007288         0.00227853  
Root: 3:        -0.53558218        -0.00003341         0.00134809  
Root: 4:        -0.42823975        -0.00027992         0.00667557  
Root: 5:        -0.36759065        -0.00305261         0.02252583  
Root: 6:        -0.36094798        -0.00120102         0.01942423  

Iteration:    3   Subspace Size:   36
Root: 1:        -0.57773521        -0.00000292         0.00043333  
Root: 2:        -0.53900221        -0.00000156         0.00040633  
Root: 3:        -0.53558273        -0.00000055         0.00023884  
Root: 4:        -0.42826139        -0.00002164         0.00161423  
Root: 5:        -0.36790224        -0.00031158         0.00843587  
Root: 6:        -0.36106800        -0.00012001         0.00642815  

Iteration:    4   Subspace Size:   42
Root: 1:        -0.57773527        -0.00000006         0.00005713  Converged
Root: 2:        -0.53900225        -0.00000004         0.00006280  Converged
Root: 3:        -0.53558274        -0.00000001         0.00003717  Converged
Root: 4:        -0.42826232        -0.00000093         0.00035521  
Root: 5:        -0.36793487        -0.00003264         0.00204295  
Root: 6:        -0.36108629        -0.00001829         0.00154810  

Iteration:    5   Subspace Size:   45
Root: 1:        -0.57773527        -0.00000000         0.00005380  Converged
Root: 2:        -0.53900225        -0.00000000         0.00005759  Converged
Root: 3:        -0.53558274        -0.00000000         0.00003611  Converged
Root: 4:        -0.42826236        -0.00000004         0.00007067  Converged
Root: 5:        -0.36793650        -0.00000162         0.00062029  
Root: 6:        -0.36108732        -0.00000103         0.00056575  

Iteration:    6   Subspace Size:   47
Root: 1:        -0.57773527        -0.00000000         0.00005398  Converged
Root: 2:        -0.53900225        -0.00000000         0.00005751  Converged
Root: 3:        -0.53558274        -0.00000000         0.00003616  Converged
Root: 4:        -0.42826236        -0.00000000         0.00007035  Converged
Root: 5:        -0.36793664        -0.00000015         0.00022002  
Root: 6:        -0.36108745        -0.00000012         0.00020165  

Iteration:    7   Subspace Size:   49
Root: 1:        -0.57773527        -0.00000000         0.00005324  Converged
Root: 2:        -0.53900225        -0.00000000         0.00005565  Converged
Root: 3:        -0.53558274        -0.00000000         0.00003558  Converged
Root: 4:        -0.42826236        -0.00000000         0.00006814  Converged
Root: 5:        -0.36793666        -0.00000002         0.00006119  Converged
Root: 6:        -0.36108747        -0.00000002         0.00006842  Converged

Davidson converged in 7 iterations
49 sigma vectors were formed

  Root   Mult.   Total Energy (a.u.)   Ex. Energy (a.u.)     Ex. Energy (eV)     Ex. Energy (nm)        Osc. (a.u.)  
-------------------------------------------------------------------------------------------------------------------
     1  singlet      -2867.86730166
     2  singlet      -2867.82856864          0.03873303          1.05397907       1176.34423454          0.00562424
     3  singlet      -2867.82514913          0.04215253          1.14702856       1080.91659525          0.02161494
     4  singlet      -2867.71782875          0.14947291          4.06736414        304.82695038          0.33770197
     5  singlet      -2867.65750305          0.20979861          5.70890978        217.17670355          0.52353491
     6  singlet      -2867.65065386          0.21664781          5.89528579        210.31078901          0.00859338

Singlet  1: Largest CI coefficients:
  53  &  53 : closed :   0.951901
  50  &  53 :  open  :  -0.125481
  53  &  50 :  open  :  -0.125481

Singlet  2: Largest CI coefficients:
  52  &  53 :  open  :  -0.687544
  53  &  52 :  open  :  -0.687544
  49  &  53 :  open  :  -0.108756
  53  &  49 :  open  :  -0.108756

Singlet  3: Largest CI coefficients:
  51  &  53 :  open  :  -0.690709
  53  &  51 :  open  :  -0.690709
  53  &  53 : closed :  -0.135611

Singlet  4: Largest CI coefficients:
  50  &  53 :  open  :   0.636382
  53  &  50 :  open  :   0.636382
  47  &  53 :  open  :   0.217701
  53  &  47 :  open  :   0.217701
  53  &  53 : closed :   0.168398
  49  &  53 :  open  :   0.137356
  53  &  49 :  open  :   0.137356

Singlet  5: Largest CI coefficients:
  49  &  53 :  open  :  -0.612704
  53  &  49 :  open  :  -0.612704
  53  &  53 : closed :   0.166966
  49  &  51 :  open  :   0.143288
  51  &  49 :  open  :   0.143288
  50  &  52 :  open  :  -0.139840
  52  &  50 :  open  :  -0.139840
  51  &  52 :  open  :  -0.118914
  52  &  51 :  open  :  -0.118914

Singlet  6: Largest CI coefficients:
  52  &  52 : closed :  -0.777928
  49  &  52 :  open  :   0.403284
  52  &  49 :  open  :   0.403284
  51  &  51 : closed :   0.156779
  49  &  49 : closed :   0.151587

Singlet state dipole moments:

  Root       Dx         Dy         Dz         |D|  (Debye)
------------------------------------------------------------
     1    13.3018    -7.8459    -0.9342    15.4716
     2     1.1442    -4.9359    -0.0161     5.0669
     3     1.2269    -5.1303     0.0075     5.2750
     4    10.0657    -5.4558    -0.6873    11.4698
     5    13.4998    -4.9491    -1.1159    14.4216
     6    -3.9323    -0.2426     0.4079     3.9608

Transition dipole moments between singlet states:

    Transition       Tx         Ty         Tz         |T| (a.u.)
------------------------------------------------------------------
     1 ->    2    -0.4106     0.1967     0.1025     0.4667
     1 ->    3    -0.8097     0.3298     0.0695     0.8770
     1 ->    4     1.8068    -0.3301    -0.1248     1.8409
     1 ->    5     1.1663    -1.5395    -0.1129     1.9347
     1 ->    6     0.1129    -0.2155    -0.0179     0.2439
     2 ->    3     0.0711    -0.0343    -0.0074     0.0793
     2 ->    4    -0.0615     0.0390     0.1506     0.1672
     2 ->    5    -0.4786     0.0340     0.0834     0.4870
     2 ->    6     0.5603    -0.9167    -0.1067     1.0797
     3 ->    4    -0.2443     0.2276     0.0333     0.3356
     3 ->    5    -0.0098     0.0092     0.0052     0.0144
     3 ->    6     0.0523    -0.0990    -0.0105     0.1124
     4 ->    5    -0.0879    -0.1906    -0.0794     0.2245
     4 ->    6     0.0851    -0.0424    -0.0174     0.0967
     5 ->    6     0.4541    -0.1256    -0.0270     0.4719

Magnetic transition dipole moments and rotational strengths:

 Transition      Lx         Ly         Lz       R(len)     R(vel) (a.u.)
------------------------------------------------------------------------
 1 ->    2     0.0969    -0.4202    -0.3402     0.1573     0.0011
 1 ->    3     0.0012    -0.0331     0.4878    -0.0220     0.0070
 1 ->    4     0.1392    -0.0148     0.0984    -0.2441     0.0768
 1 ->    5     0.0399    -0.0767     0.5417    -0.1034     0.0343
 1 ->    6     0.0123     0.0286     0.1478     0.0074    -0.0032

Electric transition quadrupole moments (Cartesian):

 Transition      Qxy        Qxz        Qyz        Qxx        Qyy        Qzz       norm (a.u.)
----------------------------------------------------------------------------------------------
 1 ->    2     0.3865     0.2404     0.0985     0.5156    -0.7201     0.1390     1.0102
 1 ->    3     0.2100     0.0283     0.0378     1.4543    -1.0279    -0.0682     1.7951
 1 ->    4     0.1346     0.1555    -0.2048    -5.5489     2.4100     0.0987     6.0574
 1 ->    5    -4.2603    -0.4139     0.3336     3.6895     4.6927     0.0688     7.3533
 1 ->    6    -0.7135    -0.0662     0.0538     0.3120     0.6281     0.0423     1.0050


Building Xtilde...

Building Z-vector RHS...

 Generating 2nd functional diffs
Solving CPSCF equations
Using DIIS solver

 Iter         Residual      
------  --------------------
    1      3.600656486233
    2      2.483944463752
    3      0.683979292462
    4      0.063060419161
    5      0.012682952079
    6      0.037054324025
    7      0.018083169166
    8      0.009601396183
    9      0.004542711467
   10      0.004532598223
   11      0.004263526496
   12      0.002298767375
   13      0.000898759583
   14      0.000404748231
   15      0.000163683945
   16      0.000066998030

CPSCF converged

Building X...

 Generating 2nd functional diffs
 Generating 2nd functional diffs
Building Xtilde...

Building Z-vector RHS...

 Generating 2nd functional diffs
Solving CPSCF equations
Using DIIS solver

 Iter         Residual      
------  --------------------
    1      3.667507356926
    2      2.578746299826
    3      0.692881649797
    4      0.064470957612
    5      0.010656239918
    6      0.033296738498
    7      0.016947125855
    8      0.009488787288
    9      0.004152480175
   10      0.002120247608
   11      0.002763961886
   12      0.001762702504
   13      0.000947233850
   14      0.000343093963
   15      0.000227889107
   16      0.000072535908

CPSCF converged

Building X...

 Generating 2nd functional diffs
 Generating 2nd functional diffs
Building Xtilde...

Building Z-vector RHS...

 Generating 2nd functional diffs
Solving CPSCF equations
Using DIIS solver

 Iter         Residual      
------  --------------------
    1      0.079466858335
    2      0.139366296415
    3      0.008902343173
    4      0.008720495395
    5      0.004329322575
    6      0.003710971849
    7      0.002235868871
    8      0.001626587381
    9      0.000576974872
   10      0.000378449903
   11      0.000364951046
   12      0.000217906219
   13      0.000084480422

CPSCF converged

Building X...

 Generating 2nd functional diffs
 Generating 2nd functional diffs
Lower state energy:     -2867.8285686370
Upper state energy:     -2867.8251491307
Energy difference:          0.0034195064
 Energy calculation finished, energy:  0.000000000E+00
 in dlf_makehessian...
Updating Hessian with the BFGS update, No     9
Testing convergence  in cycle   10
    Energy  0.0000E+00 Target: 1.0000E-04 converged?  yes
  Max step  7.6756E+00 Target: 4.0000E-03 converged?   no
  RMS step  1.3691E+00 Target: 2.6667E-03 converged?   no
  Max grad  2.8025E-01 Target: 1.0000E-03 converged?   no
  RMS grad  8.7386E-02 Target: 6.6667E-04 converged?   no
DFTD Energy:    -0.0263190 hartree
Setting up the DFT grid...
| time to set the grid = 0.00 s
DFT grid points: 52723 (3295 points/atom)

                      *** Start SCF Iterations ***

 Iter     DIIS Error       Energy change      Electrons        XC Energy           Energy        Time(s)
----------------------------------------------------------------------------------------------------------
Initial temperature is 5000.000000
| Skip purify step
|    1     0.2822275135   -2867.5216118108   103.7098933413   -77.6661927592   -2867.5216118108     0.47  
|    2     0.5090882474     +33.5691036614   104.0009278366   -76.0202533855   -2833.9525081494     0.48  
|    3     0.0816413089      -1.4212064306   104.0010123704   -76.2608560594   -2835.3737145799     0.48  
|    4     0.1017914118      +0.0551026394   104.0010079415   -76.4879868243   -2835.3186119406     0.46  
|    5     0.0233307715      -0.2044412968   104.0009272803   -76.4551233680   -2835.5230532373     0.46  
|    6     0.0089410863      -0.0169016957   104.0009702441   -76.4388986539   -2835.5399549331     0.44  
|    7     0.0050072155      -0.0020183158   104.0009641523   -76.4360414034   -2835.5419732488     0.43  
|    8     0.0017171124      -0.0004926574   104.0009631657   -76.4402688806   -2835.5424659062     0.41  
|    9     0.0015321420      -0.0000874122   104.0009641398   -76.4394309197   -2835.5425533185     0.48  
|   10     0.0009284979      -0.0000608584   104.0009640846   -76.4389101550   -2835.5426141768     0.39  
|   11     0.0005364610      -0.0000364251   104.0009640583   -76.4394114494   -2835.5426506020     0.39  
|   12     0.0001761453      -0.0000178529   104.0009640405   -76.4392630185   -2835.5426684549     0.39  
|   13     0.0000436045      -0.0000026357   104.0009639857   -76.4391187896   -2835.5426710905     0.38  
|   14     0.0000231560      -0.0000000799   104.0009639190   -76.4391371985   -2835.5426711705     0.36  
|   15     0.0000120488      -0.0000000127   104.0009639227   -76.4391501101   -2835.5426711832     0.36  
|   16     0.0000022725      -0.0000000046   104.0009639132   -76.4391467916   -2835.5426711878     0.35  
----------------------------------------------------------------------------------------------------------
FINAL ENERGY: -2835.5426711878 a.u.
Fractional Occupation Entropy: 0.0000000000
Mermin Free Energy:            -2835.5426711878
DISPERSION CONTRIBUTION TO ENERGY: -0.0263190206 a.u.
HOMO-LUMO GAP: 3.880 eV
CENTER OF MASS: {-0.037032, 0.005808, 0.115251} ANGS
DIPOLE MOMENT: {6.328888, -5.653845, -0.281886} (|D| = 8.491186) DEBYE
Writing out molden info

Running Mulliken population analysis...


  Restricted hh-TDA Parameters
--------------------------------------------
Number of occupied orbitals:            53
Number of virtual orbitals:            129
Number of molecular orbitals:          182
Number of basis functions:             195
Multiplicity of target state:      singlet

 Generating 2nd functional diffs
Reference energy:            -2867.4467217050
Number of electrons:           106.0009824499
XC energy:                     -78.3381376988

      Davidson Diagonalization Parameters
-----------------------------------------------
Number of roots to find:                    6
Number of guess vectors:                   18
Maximum subspace size:                     60
Number of vectors to save:                  6
Collapse vectors per root:                  2
Number of CSFs:                          1431
Maximum Davidson iterations:              100
Residual convergence:                 1.0e-04
Orthogonality tolerance:              1.0e-12
Use incremental sigma vectors:             No

Davidson memory usage:   1.50 MB

Guess Vectors:
  53 &  53 : closed :    -0.689765
  53 &  51 :  open  :    -0.598940
  53 &  52 :  open  :    -0.584262
  51 &  51 : closed :    -0.508115
  53 &  50 :  open  :    -0.505291
  52 &  51 :  open  :    -0.493437
  52 &  52 : closed :    -0.478759
  53 &  49 :  open  :    -0.454400
  53 &  46 :  open  :    -0.435113
  53 &  48 :  open  :    -0.421265
  51 &  50 :  open  :    -0.414466
  52 &  50 :  open  :    -0.399788
  53 &  47 :  open  :    -0.396297
  51 &  49 :  open  :    -0.363575
  53 &  45 :  open  :    -0.354057
  52 &  49 :  open  :    -0.348897
  51 &  46 :  open  :    -0.344288
  51 &  48 :  open  :    -0.330440

  Root           Eigenvalue       Energy Change        Residual
-------------------------------------------------------------------
Iteration:    0   Subspace Size:   18
Root: 1:        -0.57569887        -0.57569887         0.07794502  
Root: 2:        -0.50883156        -0.50883156         0.09299117  
Root: 3:        -0.47554327        -0.47554327         0.07737794  
Root: 4:        -0.37207109        -0.37207109         0.08556967  
Root: 5:        -0.37090102        -0.37090102         0.09331450  
Root: 6:        -0.34706038        -0.34706038         0.10331823  

Iteration:    1   Subspace Size:   24
Root: 1:        -0.57881968        -0.00312081         0.01267544  
Root: 2:        -0.51088790        -0.00205633         0.01222740  
Root: 3:        -0.47888686        -0.00334359         0.01951865  
Root: 4:        -0.38282051        -0.01074942         0.06115845  
Root: 5:        -0.37588288        -0.00498185         0.03542807  
Root: 6:        -0.35048080        -0.00342042         0.03706550  

Iteration:    2   Subspace Size:   30
Root: 1:        -0.57888071        -0.00006103         0.00229183  
Root: 2:        -0.51092871        -0.00004081         0.00141212  
Root: 3:        -0.47906966        -0.00018280         0.00356428  
Root: 4:        -0.38432514        -0.00150462         0.01433284  
Root: 5:        -0.37667069        -0.00078781         0.01364533  
Root: 6:        -0.35081635        -0.00033555         0.01603801  

Iteration:    3   Subspace Size:   36
Root: 1:        -0.57888271        -0.00000200         0.00038397  
Root: 2:        -0.51092930        -0.00000059         0.00026585  
Root: 3:        -0.47907659        -0.00000693         0.00087719  
Root: 4:        -0.38443367        -0.00010853         0.00461747  
Root: 5:        -0.37675438        -0.00008369         0.00288132  
Root: 6:        -0.35089118        -0.00007484         0.00253736  

Iteration:    4   Subspace Size:   42
Root: 1:        -0.57888277        -0.00000005         0.00006100  Converged
Root: 2:        -0.51092931        -0.00000001         0.00004419  Converged
Root: 3:        -0.47907693        -0.00000034         0.00013983  
Root: 4:        -0.38443921        -0.00000554         0.00128896  
Root: 5:        -0.37675825        -0.00000387         0.00059858  
Root: 6:        -0.35089350        -0.00000232         0.00068464  

Iteration:    5   Subspace Size:   46
Root: 1:        -0.57888277        -0.00000000         0.00006063  Converged
Root: 2:        -0.51092931        -0.00000000         0.00004327  Converged
Root: 3:        -0.47907694        -0.00000001         0.00003004  Converged
Root: 4:        -0.38443969        -0.00000048         0.00022466  
Root: 5:        -0.37675841        -0.00000016         0.00015929  
Root: 6:        -0.35089364        -0.00000014         0.00024181  

Iteration:    6   Subspace Size:   49
Root: 1:        -0.57888277        -0.00000000         0.00005979  Converged
Root: 2:        -0.51092931        -0.00000000         0.00004479  Converged
Root: 3:        -0.47907694        -0.00000000         0.00002930  Converged
Root: 4:        -0.38443971        -0.00000001         0.00003926  Converged
Root: 5:        -0.37675842        -0.00000001         0.00004827  Converged
Root: 6:        -0.35089366        -0.00000002         0.00006920  Converged

Davidson converged in 6 iterations
49 sigma vectors were formed

  Root   Mult.   Total Energy (a.u.)   Ex. Energy (a.u.)     Ex. Energy (eV)     Ex. Energy (nm)        Osc. (a.u.)  
-------------------------------------------------------------------------------------------------------------------
     1  singlet      -2868.02560447
     2  singlet      -2867.95765101          0.06795346          1.84910742        670.50848079          0.00005062
     3  singlet      -2867.92579864          0.09980583          2.71585438        456.52013411          0.68281713
     4  singlet      -2867.83116141          0.19444306          5.29106397        234.32757834          0.39413472
     5  singlet      -2867.82348013          0.20212434          5.50008236        225.42248040          0.02487071
     6  singlet      -2867.79761536          0.22798911          6.20389831        199.84889255          0.00003737

Singlet  1: Largest CI coefficients:
  53  &  53 : closed :   0.906688
  52  &  53 :  open  :   0.265308
  53  &  52 :  open  :   0.265308
  50  &  53 :  open  :   0.116228
  53  &  50 :  open  :   0.116228

Singlet  2: Largest CI coefficients:
  51  &  53 :  open  :   0.704602
  53  &  51 :  open  :   0.704602

Singlet  3: Largest CI coefficients:
  52  &  53 :  open  :   0.578687
  53  &  52 :  open  :   0.578687
  53  &  53 : closed :  -0.406157
  50  &  53 :  open  :   0.271428
  53  &  50 :  open  :   0.271428

Singlet  4: Largest CI coefficients:
  52  &  52 : closed :  -0.688470
  50  &  53 :  open  :   0.427261
  53  &  50 :  open  :   0.427261
  50  &  50 : closed :   0.224023
  52  &  53 :  open  :  -0.190486
  53  &  52 :  open  :  -0.190486

Singlet  5: Largest CI coefficients:
  49  &  53 :  open  :  -0.513835
  53  &  49 :  open  :  -0.513835
  46  &  53 :  open  :  -0.396255
  53  &  46 :  open  :  -0.396255
  47  &  53 :  open  :  -0.224498
  53  &  47 :  open  :  -0.224498
  49  &  52 :  open  :  -0.117323
  52  &  49 :  open  :  -0.117323

Singlet  6: Largest CI coefficients:
  51  &  52 :  open  :   0.643438
  52  &  51 :  open  :   0.643438
  50  &  51 :  open  :  -0.278394
  51  &  50 :  open  :  -0.278394

Singlet state dipole moments:

  Root       Dx         Dy         Dz         |D|  (Debye)
------------------------------------------------------------
     1     5.2819    -5.3744    -0.1917     7.5379
     2    -2.0646    -4.8955     0.4278     5.3302
     3     5.3103    -4.5963    -0.2032     7.0262
     4     1.8517    -4.5028     0.1125     4.8699
     5     3.3004    -4.4188    -0.0420     5.5154
     6    -4.6198    -4.0661     0.6684     6.1906

Transition dipole moments between singlet states:

    Transition       Tx         Ty         Tz         |T| (a.u.)
------------------------------------------------------------------
     1 ->    2     0.0274    -0.0031    -0.0189     0.0334
     1 ->    3    -3.1898    -0.1250     0.2681     3.2035
     1 ->    4     0.8369     1.5293    -0.0343     1.7437
     1 ->    5     0.1264     0.1008    -0.3980     0.4296
     1 ->    6    -0.0048    -0.0086    -0.0122     0.0157
     2 ->    3    -0.0260     0.0021     0.0091     0.0276
     2 ->    4    -0.0142    -0.0219     0.0029     0.0262
     2 ->    5     0.0394     0.2826    -0.0037     0.2854
     2 ->    6    -1.5821    -1.1444     0.1242     1.9566
     3 ->    4     0.4918     0.1358    -0.0407     0.5118
     3 ->    5    -0.0034     0.0251    -0.0613     0.0663
     3 ->    6    -0.0013    -0.0043    -0.0101     0.0111
     4 ->    5    -0.0935     0.0066     0.0146     0.0948
     4 ->    6    -0.0496     0.0051     0.0082     0.0505
     5 ->    6     0.1754     0.0058    -0.0160     0.1762

Magnetic transition dipole moments and rotational strengths:

 Transition      Lx         Ly         Lz       R(len)     R(vel) (a.u.)
------------------------------------------------------------------------
 1 ->    2     0.6889    -0.0735    -0.0641    -0.0203     0.0023
 1 ->    3     0.0359     0.0182     0.2929     0.0384    -0.0056
 1 ->    4    -0.0157    -0.0627    -0.1308     0.1045    -0.0447
 1 ->    5    -0.0294     1.0770    -0.0199    -0.1128     0.0505
 1 ->    6     0.0388    -0.0178    -0.0057    -0.0000     0.0000

Electric transition quadrupole moments (Cartesian):

 Transition      Qxy        Qxz        Qyz        Qxx        Qyy        Qzz       norm (a.u.)
----------------------------------------------------------------------------------------------
 1 ->    2    -0.0300    -0.0128    -0.7730    -0.0569     0.0379    -0.0000     0.7767
 1 ->    3    -1.4300    -0.4538     0.1015     6.2246    -3.6939     0.7755     7.4332
 1 ->    4     4.1237    -0.4491    -0.3367     4.2101     0.2959     0.1663     5.9296
 1 ->    5     0.3325     1.7941     0.1593     0.4038     0.1315    -0.2850     1.9017
 1 ->    6    -0.0166     0.0276    -0.0058    -0.0526     0.0096    -0.0042     0.0628


Building Xtilde...

Building Z-vector RHS...

 Generating 2nd functional diffs
Solving CPSCF equations
Using DIIS solver

 Iter         Residual      
------  --------------------
    1      3.808229072843
    2      2.958038876132
    3      1.304004915635
    4      0.067330284064
    5      0.043716220450
    6      0.026326474461
    7      0.015932387890
    8      0.004579995275
    9      0.002511214498
   10      0.000871679151
   11      0.000349425945
   12      0.000118586189
   13      0.000029076871

CPSCF converged

Building X...

 Generating 2nd functional diffs
 Generating 2nd functional diffs
Building Xtilde...

Building Z-vector RHS...

 Generating 2nd functional diffs
Solving CPSCF equations
Using DIIS solver

 Iter         Residual      
------  --------------------
    1      5.373089494204
    2      4.277774272310
    3      1.468196497589
    4      0.098665657778
    5      0.018720185845
    6      0.007068398048
    7      0.003250609627
    8      0.001751047880
    9      0.001035370566
   10      0.000552656244
   11      0.000281898433
   12      0.000098410045

CPSCF converged

Building X...

 Generating 2nd functional diffs
 Generating 2nd functional diffs
Building Xtilde...

Building Z-vector RHS...

 Generating 2nd functional diffs
Solving CPSCF equations
Using DIIS solver

 Iter         Residual      
------  --------------------
    1      0.029244794382
    2      0.016677169714
    3      0.009219324200
    4      0.006242878614
    5      0.002390179889
    6      0.002294311450
    7      0.000451962893
    8      0.000309123263
    9      0.000184401957
   10      0.000117193103
   11      0.000071664453

CPSCF converged

Building X...

 Generating 2nd functional diffs
 Generating 2nd functional diffs
Lower state energy:     -2867.9576510114
Upper state energy:     -2867.9257986407
Energy difference:          0.0318523707
 Energy calculation finished, energy:  0.000000000E+00
 in dlf_makehessian...
Updating Hessian with the BFGS update, No    10
Testing convergence  in cycle   11
    Energy  0.0000E+00 Target: 1.0000E-04 converged?  yes
  Max step  1.3526E+01 Target: 4.0000E-03 converged?   no
  RMS step  2.1286E+00 Target: 2.6667E-03 converged?   no
  Max grad  1.5269E-01 Target: 1.0000E-03 converged?   no
  RMS grad  4.9170E-02 Target: 6.6667E-04 converged?   no
DFTD Energy:    -0.0262462 hartree
Setting up the DFT grid...
| time to set the grid = 0.00 s
DFT grid points: 52748 (3296 points/atom)

                      *** Start SCF Iterations ***

 Iter     DIIS Error       Energy change      Electrons        XC Energy           Energy        Time(s)
----------------------------------------------------------------------------------------------------------
Initial temperature is 5000.000000
| Skip purify step
|    1     0.3121503854   -2867.7279490098   103.9627243302   -77.7550027942   -2867.7279490098     0.46  
|    2     0.4500778603     +33.0737646797   103.9990319928   -75.9013983891   -2834.6541843300     0.46  
|    3     0.0903475315      -0.4547145909   103.9988800231   -76.2713684653   -2835.1088989209     0.46  
|    4     0.1170238812      +0.0384152687   103.9989938384   -76.4761497748   -2835.0704836521     0.46  
|    5     0.0654451828      -0.2609929287   103.9990201727   -76.4829506995   -2835.3314765808     0.44  
|    6     0.0369163985      -0.0804817799   103.9990310209   -76.4719337595   -2835.4119583607     0.44  
|    7     0.0118564869      -0.0307694958   103.9990528467   -76.4766326943   -2835.4427278565     0.43  
|    8     0.0022854310      -0.0063647614   103.9990628522   -76.4610607189   -2835.4490926179     0.42  
|    9     0.0018802998      -0.0006943280   103.9990693245   -76.4648304370   -2835.4497869459     0.47  
|   10     0.0015426912      -0.0004104698   103.9990714974   -76.4650764580   -2835.4501974157     0.40  
|   11     0.0016519178      -0.0006087091   103.9990763712   -76.4642957473   -2835.4508061248     0.41  
|   12     0.0011764838      -0.0004907483   103.9990811640   -76.4639110813   -2835.4512968731     0.40  
|   13     0.0013692172      -0.0005241513   103.9990899052   -76.4636792590   -2835.4518210244     0.41  
|   14     0.0005994753      -0.0001991571   103.9990947366   -76.4640841959   -2835.4520201815     0.40  
|   15     0.0004709570      -0.0001833361   103.9991015419   -76.4638668620   -2835.4522035176     0.41  
|   16     0.0004025443      -0.0000867363   103.9991062320   -76.4641374954   -2835.4522902539     0.40  
|   17     0.0002135305      -0.0000359273   103.9991086756   -76.4643649498   -2835.4523261812     0.47  
|   18     0.0003782645      -0.0000439684   103.9991134177   -76.4644648364   -2835.4523701496     0.40  
|   19     0.0000909475      -0.0000103486   103.9991157624   -76.4644424885   -2835.4523804982     0.39  
|   20     0.0000469876      -0.0000011074   103.9991156511   -76.4645767163   -2835.4523816056     0.37  
|   21     0.0000473617      -0.0000019457   103.9991164690   -76.4646406555   -2835.4523835513     0.39  
|   22     0.0000146031      -0.0000003132   103.9991168755   -76.4646585152   -2835.4523838645     0.37  
|   23     0.0000084555      -0.0000000453   103.9991170457   -76.4646499548   -2835.4523839098     0.36  
----------------------------------------------------------------------------------------------------------
FINAL ENERGY: -2835.4523839098 a.u.
Fractional Occupation Entropy: 0.0000000000
Mermin Free Energy:            -2835.4523839098
DISPERSION CONTRIBUTION TO ENERGY: -0.0262461995 a.u.
HOMO-LUMO GAP: 4.427 eV
CENTER OF MASS: {-0.073047, 0.010488, 0.116912} ANGS
DIPOLE MOMENT: {6.733249, -2.170743, -0.442118} (|D| = 7.088317) DEBYE
Writing out molden info

Running Mulliken population analysis...


  Restricted hh-TDA Parameters
--------------------------------------------
Number of occupied orbitals:            53
Number of virtual orbitals:            129
Number of molecular orbitals:          182
Number of basis functions:             195
Multiplicity of target state:      singlet

 Generating 2nd functional diffs
Reference energy:            -2867.3555646601
Number of electrons:           105.9991000654
XC energy:                     -78.3642656782

      Davidson Diagonalization Parameters
-----------------------------------------------
Number of roots to find:                    6
Number of guess vectors:                   18
Maximum subspace size:                     60
Number of vectors to save:                  6
Collapse vectors per root:                  2
Number of CSFs:                          1431
Maximum Davidson iterations:              100
Residual convergence:                 1.0e-04
Orthogonality tolerance:              1.0e-12
Use incremental sigma vectors:             No

Davidson memory usage:   1.50 MB

Guess Vectors:
  53 &  53 : closed :    -0.687957
  53 &  51 :  open  :    -0.591456
  53 &  52 :  open  :    -0.586794
  53 &  49 :  open  :    -0.507579
  53 &  50 :  open  :    -0.500056
  51 &  51 : closed :    -0.494956
  52 &  51 :  open  :    -0.490294
  52 &  52 : closed :    -0.485632
  53 &  47 :  open  :    -0.436079
  53 &  48 :  open  :    -0.411645
  51 &  49 :  open  :    -0.411078
  52 &  49 :  open  :    -0.406416
  51 &  50 :  open  :    -0.403556
  52 &  50 :  open  :    -0.398894
  53 &  45 :  open  :    -0.357105
  53 &  46 :  open  :    -0.341344
  51 &  47 :  open  :    -0.339578
  52 &  47 :  open  :    -0.334917

  Root           Eigenvalue       Energy Change        Residual
-------------------------------------------------------------------
Iteration:    0   Subspace Size:   18
Root: 1:        -0.55432615        -0.55432615         0.06355337  
Root: 2:        -0.52172804        -0.52172804         0.09237149  
Root: 3:        -0.51853236        -0.51853236         0.08765610  
Root: 4:        -0.41662076        -0.41662076         0.07344929  
Root: 5:        -0.34534381        -0.34534381         0.06871070  
Root: 6:        -0.32928996        -0.32928996         0.09848866  

Iteration:    1   Subspace Size:   24
Root: 1:        -0.55753194        -0.00320578         0.01114301  
Root: 2:        -0.52383997        -0.00211193         0.01100563  
Root: 3:        -0.52106432        -0.00253197         0.01480850  
Root: 4:        -0.42022006        -0.00359930         0.02164088  
Root: 5:        -0.34904918        -0.00370536         0.05544073  
Root: 6:        -0.33205312        -0.00276315         0.07290527  

Iteration:    2   Subspace Size:   30
Root: 1:        -0.55759569        -0.00006375         0.00197483  
Root: 2:        -0.52387553        -0.00003557         0.00145135  
Root: 3:        -0.52115125        -0.00008693         0.00197862  
Root: 4:        -0.42044467        -0.00022460         0.00649835  
Root: 5:        -0.35269605        -0.00364688         0.02436439  
Root: 6:        -0.33270352        -0.00065040         0.06108382  

Iteration:    3   Subspace Size:   36
Root: 1:        -0.55759854        -0.00000285         0.00042181  
Root: 2:        -0.52387628        -0.00000075         0.00024238  
Root: 3:        -0.52115303        -0.00000177         0.00040742  
Root: 4:        -0.42046985        -0.00002518         0.00172416  
Root: 5:        -0.35307727        -0.00038122         0.01156073  
Root: 6:        -0.33380796        -0.00110444         0.02872796  

Iteration:    4   Subspace Size:   42
Root: 1:        -0.55759865        -0.00000010         0.00006860  Converged
Root: 2:        -0.52387629        -0.00000001         0.00003648  Converged
Root: 3:        -0.52115307        -0.00000004         0.00005846  Converged
Root: 4:        -0.42047128        -0.00000143         0.00036497  
Root: 5:        -0.35314170        -0.00006443         0.00418207  
Root: 6:        -0.33423234        -0.00042438         0.02018399  

Iteration:    5   Subspace Size:   45
Root: 1:        -0.55759865        -0.00000000         0.00006394  Converged
Root: 2:        -0.52387629        -0.00000000         0.00003741  Converged
Root: 3:        -0.52115307        -0.00000000         0.00005877  Converged
Root: 4:        -0.42047132        -0.00000004         0.00008564  Converged
Root: 5:        -0.35314821        -0.00000651         0.00109851  
Root: 6:        -0.33550612        -0.00127378         0.05036905  

Iteration:    6   Subspace Size:   47
Root: 1:        -0.55759865        -0.00000000         0.00006469  Converged
Root: 2:        -0.52387629        -0.00000000         0.00003738  Converged
Root: 3:        -0.52115307        -0.00000000         0.00005364  Converged
Root: 4:        -0.42047132        -0.00000000         0.00007768  Converged
Root: 5:        -0.35314867        -0.00000046         0.00030083  
Root: 6:        -0.33666851        -0.00116239         0.02145033  

Iteration:    7   Subspace Size:   49
Root: 1:        -0.55759865        -0.00000000         0.00006449  Converged
Root: 2:        -0.52387629        -0.00000000         0.00003610  Converged
Root: 3:        -0.52115307        -0.00000000         0.00004834  Converged
Root: 4:        -0.42047132        -0.00000000         0.00007555  Converged
Root: 5:        -0.35314871        -0.00000004         0.00005312  Converged
Root: 6:        -0.33683705        -0.00016854         0.00370182  

Iteration:    8   Subspace Size:   50
Root: 1:        -0.55759865        -0.00000000         0.00006423  Converged
Root: 2:        -0.52387629        -0.00000000         0.00003591  Converged
Root: 3:        -0.52115307        -0.00000000         0.00004821  Converged
Root: 4:        -0.42047132        -0.00000000         0.00007563  Converged
Root: 5:        -0.35314871        -0.00000000         0.00003935  Converged
Root: 6:        -0.33684222        -0.00000517         0.00085960  

Iteration:    9   Subspace Size:   51
Root: 1:        -0.55759865        -0.00000000         0.00006445  Converged
Root: 2:        -0.52387629        -0.00000000         0.00003565  Converged
Root: 3:        -0.52115307        -0.00000000         0.00004799  Converged
Root: 4:        -0.42047132        -0.00000000         0.00007549  Converged
Root: 5:        -0.35314871        -0.00000000         0.00003809  Converged
Root: 6:        -0.33684251        -0.00000029         0.00023090  

Iteration:   10   Subspace Size:   52
Root: 1:        -0.55759865        -0.00000000         0.00006412  Converged
Root: 2:        -0.52387629        -0.00000000         0.00003401  Converged
Root: 3:        -0.52115307        -0.00000000         0.00004886  Converged
Root: 4:        -0.42047132        -0.00000000         0.00007774  Converged
Root: 5:        -0.35314871        -0.00000000         0.00003804  Converged
Root: 6:        -0.33684253        -0.00000002         0.00006247  Converged

Davidson converged in 10 iterations
52 sigma vectors were formed

  Root   Mult.   Total Energy (a.u.)   Ex. Energy (a.u.)     Ex. Energy (eV)     Ex. Energy (nm)        Osc. (a.u.)  
-------------------------------------------------------------------------------------------------------------------
     1  singlet      -2867.91316331
     2  singlet      -2867.87944096          0.03372235          0.91763176       1351.13262218          0.00116531
     3  singlet      -2867.87671773          0.03644558          0.99173454       1250.17548391          0.13275691
     4  singlet      -2867.77603598          0.13712733          3.73142378        332.27054352          0.07982692
     5  singlet      -2867.70871337          0.20444994          5.56336489        222.85832965          0.46548194
     6  singlet      -2867.69240719          0.22075612          6.00707871        206.39686390          0.00414684

Singlet  1: Largest CI coefficients:
  53  &  53 : closed :  -0.914719
  52  &  53 :  open  :  -0.268717
  53  &  52 :  open  :  -0.268717

Singlet  2: Largest CI coefficients:
  51  &  53 :  open  :   0.685547
  53  &  51 :  open  :   0.685547
  52  &  53 :  open  :  -0.153322
  53  &  52 :  open  :  -0.153322

Singlet  3: Largest CI coefficients:
  52  &  53 :  open  :  -0.588440
  53  &  52 :  open  :  -0.588440
  53  &  53 : closed :   0.330921
  50  &  53 :  open  :  -0.260933
  53  &  50 :  open  :  -0.260933
  51  &  53 :  open  :  -0.160503
  53  &  51 :  open  :  -0.160503

Singlet  4: Largest CI coefficients:
  49  &  53 :  open  :  -0.606694
  53  &  49 :  open  :  -0.606694
  47  &  53 :  open  :  -0.336175
  53  &  47 :  open  :  -0.336175

Singlet  5: Largest CI coefficients:
  50  &  53 :  open  :  -0.591889
  53  &  50 :  open  :  -0.591889
  52  &  52 : closed :   0.282191
  52  &  53 :  open  :   0.207735
  53  &  52 :  open  :   0.207735
  53  &  53 : closed :  -0.176284
  50  &  52 :  open  :  -0.161242
  52  &  50 :  open  :  -0.161242

Singlet  6: Largest CI coefficients:
  52  &  52 : closed :  -0.764073
  50  &  50 : closed :   0.324815
  50  &  52 :  open  :   0.276137
  52  &  50 :  open  :   0.276137
  50  &  53 :  open  :  -0.213075
  53  &  50 :  open  :  -0.213075

Singlet state dipole moments:

  Root       Dx         Dy         Dz         |D|  (Debye)
------------------------------------------------------------
     1    13.5365    -6.9003    -0.8378    15.2168
     2     0.2683    -4.6567     0.1752     4.6677
     3     2.8979    -5.1885    -0.0666     5.9433
     4     7.6019    -5.0436    -0.4038     9.1318
     5    13.2810    -4.7671    -0.9428    14.1421
     6    -0.4996    -1.6334     0.1593     1.7155

Transition dipole moments between singlet states:

    Transition       Tx         Ty         Tz         |T| (a.u.)
------------------------------------------------------------------
     1 ->    2    -0.2261     0.0146     0.0227     0.2277
     1 ->    3    -2.2751     0.4931     0.2118     2.3375
     1 ->    4    -0.9228     0.1420    -0.0398     0.9345
     1 ->    5     1.2588    -1.3489    -0.1056     1.8480
     1 ->    6     0.0863    -0.1439     0.0038     0.1679
     2 ->    3     0.1160    -0.0061    -0.0170     0.1174
     2 ->    4    -0.0087     0.1524    -0.0353     0.1567
     2 ->    5    -0.1294    -0.0460     0.0017     0.1374
     2 ->    6    -0.4104     0.2667     0.0415     0.4912
     3 ->    4     0.3068    -0.1125    -0.1440     0.3571
     3 ->    5    -0.5712     0.0536     0.0595     0.5767
     3 ->    6    -1.2501     0.8031     0.1338     1.4918
     4 ->    5     0.0125     0.1118     0.0696     0.1323
     4 ->    6     0.0396     0.0372     0.0251     0.0598
     5 ->    6     2.6825    -0.6236    -0.2337     2.7639

Magnetic transition dipole moments and rotational strengths:

 Transition      Lx         Ly         Lz       R(len)     R(vel) (a.u.)
------------------------------------------------------------------------
 1 ->    2     0.3143    -0.0884    -0.2895     0.0789    -0.0033
 1 ->    3    -0.0594    -0.1790    -0.2140    -0.0016     0.0049
 1 ->    4    -0.0911     0.4458    -0.0284    -0.1484     0.0381
 1 ->    5     0.0620    -0.0533     0.7629    -0.0693     0.0265
 1 ->    6    -0.0033    -0.0423    -0.0265    -0.0057     0.0008

Electric transition quadrupole moments (Cartesian):

 Transition      Qxy        Qxz        Qyz        Qxx        Qyy        Qzz       norm (a.u.)
----------------------------------------------------------------------------------------------
 1 ->    2     0.0053    -0.1465    -0.3437     0.3611    -0.3499     0.2077     0.6600
 1 ->    3     0.3681    -0.2324     0.1110     4.2468    -2.8329     0.5633     5.1555
 1 ->    4    -0.0307     0.6956     0.2083     2.9383    -1.0930    -0.1909     3.2238
 1 ->    5    -3.9922    -0.5483     0.3342     5.3424     4.9384     0.1693     8.3251
 1 ->    6    -0.3105    -0.1257     0.0332     1.3471     0.5323     0.0326     1.4874


Building Xtilde...

Building Z-vector RHS...

 Generating 2nd functional diffs
Solving CPSCF equations
Using DIIS solver

 Iter         Residual      
------  --------------------
    1      4.025195258347
    2      3.010829993888
    3      0.717860328185
    4      0.041703822766
    5      0.025832188350
    6      0.014567539931
    7      0.011709890525
    8      0.008860959386
    9      0.005206700427
   10      0.003348741927
   11      0.001986289308
   12      0.001953574810
   13      0.000911439442
   14      0.000446607324
   15      0.000332262664
   16      0.000052681723

CPSCF converged

Building X...

 Generating 2nd functional diffs
 Generating 2nd functional diffs
Building Xtilde...

Building Z-vector RHS...

 Generating 2nd functional diffs
Solving CPSCF equations
Using DIIS solver

 Iter         Residual      
------  --------------------
    1      4.680776689617
    2      3.777303695621
    3      0.809039423656
    4      0.059464928783
    5      0.037081846872
    6      0.027994446591
    7      0.024173715444
    8      0.016291876164
    9      0.011268129439
   10      0.008747715417
   11      0.006078381960
   12      0.005288249876
   13      0.001815351950
   14      0.000589238897
   15      0.000204657851
   16      0.000065117536

CPSCF converged

Building X...

 Generating 2nd functional diffs
 Generating 2nd functional diffs
Building Xtilde...

Building Z-vector RHS...

 Generating 2nd functional diffs
Solving CPSCF equations
Using DIIS solver

 Iter         Residual      
------  --------------------
    1      0.071497042566
    2      0.082481876706
    3      0.011686532058
    4      0.011425218052
    5      0.009420271712
    6      0.007803720417
    7      0.006295606300
    8      0.003793188377
    9      0.001361667771
   10      0.000400312710
   11      0.000136167549
   12      0.000118973952
   13      0.000076911414

CPSCF converged

Building X...

 Generating 2nd functional diffs
 Generating 2nd functional diffs
Lower state energy:     -2867.8794409551
Upper state energy:     -2867.8767177276
Energy difference:          0.0027232275
 Energy calculation finished, energy:  0.000000000E+00
 in dlf_makehessian...
Updating Hessian with the BFGS update, No    11
Testing convergence  in cycle   12
    Energy  0.0000E+00 Target: 1.0000E-04 converged?  yes
  Max step  1.0856E+01 Target: 4.0000E-03 converged?   no
  RMS step  1.6311E+00 Target: 2.6667E-03 converged?   no
  Max grad  1.3574E-01 Target: 1.0000E-03 converged?   no
  RMS grad  4.2239E-02 Target: 6.6667E-04 converged?   no
DFTD Energy:    -0.0262511 hartree
Setting up the DFT grid...
| time to set the grid = 0.00 s
DFT grid points: 52726 (3295 points/atom)

                      *** Start SCF Iterations ***

 Iter     DIIS Error       Energy change      Electrons        XC Energy           Energy        Time(s)
----------------------------------------------------------------------------------------------------------
Initial temperature is 5000.000000
| Skip purify step
|    1     0.2973569910   -2867.5543139130   103.7899228311   -77.6907651795   -2867.5543139130     0.48  
|    2     0.6333564692     +33.7945165155   104.0007051840   -76.0211153421   -2833.7597973975     0.48  
|    3     0.1279127431      -1.6520906791   104.0007804236   -76.2291610803   -2835.4118880766     0.48  
|    4     0.0848256139      +0.0534191136   104.0007342438   -76.4763525337   -2835.3584689630     0.46  
|    5     0.0257875979      -0.1456344708   104.0006981150   -76.4656758846   -2835.5041034338     0.45  
|    6     0.0082931756      -0.0155489081   104.0007300716   -76.4512271586   -2835.5196523419     0.44  
|    7     0.0048286077      -0.0019608760   104.0007279089   -76.4497242958   -2835.5216132179     0.42  
|    8     0.0008926493      -0.0003325889   104.0007287883   -76.4532285042   -2835.5219458068     0.40  
|    9     0.0004731359      -0.0000214124   104.0007299655   -76.4521486085   -2835.5219672191     0.48  
|   10     0.0002729438      -0.0000076845   104.0007300076   -76.4518284363   -2835.5219749037     0.38  
|   11     0.0001148089      -0.0000021461   104.0007302071   -76.4521582991   -2835.5219770498     0.37  
|   12     0.0000688616      -0.0000004673   104.0007303010   -76.4521308408   -2835.5219775171     0.36  
|   13     0.0000365319      -0.0000002587   104.0007303690   -76.4520894821   -2835.5219777758     0.36  
|   14     0.0000115271      -0.0000000683   104.0007303918   -76.4520835133   -2835.5219778440     0.36  
|   15     0.0000063679      -0.0000000125   104.0007304121   -76.4520885328   -2835.5219778565     0.35  
----------------------------------------------------------------------------------------------------------
FINAL ENERGY: -2835.5219778565 a.u.
Fractional Occupation Entropy: 0.0000000000
Mermin Free Energy:            -2835.5219778565
DISPERSION CONTRIBUTION TO ENERGY: -0.0262511310 a.u.
HOMO-LUMO GAP: 3.923 eV
CENTER OF MASS: {-0.041024, -0.003786, 0.110251} ANGS
DIPOLE MOMENT: {5.577462, -4.579563, -0.208297} (|D| = 7.219686) DEBYE
Writing out molden info

Running Mulliken population analysis...


  Restricted hh-TDA Parameters
--------------------------------------------
Number of occupied orbitals:            53
Number of virtual orbitals:            129
Number of molecular orbitals:          182
Number of basis functions:             195
Multiplicity of target state:      singlet

 Generating 2nd functional diffs
Reference energy:            -2867.4288124799
Number of electrons:           106.0007444586
XC energy:                     -78.3514019828

      Davidson Diagonalization Parameters
-----------------------------------------------
Number of roots to find:                    6
Number of guess vectors:                   18
Maximum subspace size:                     60
Number of vectors to save:                  6
Collapse vectors per root:                  2
Number of CSFs:                          1431
Maximum Davidson iterations:              100
Residual convergence:                 1.0e-04
Orthogonality tolerance:              1.0e-12
Use incremental sigma vectors:             No

Davidson memory usage:   1.50 MB

Guess Vectors:
  53 &  53 : closed :    -0.678688
  53 &  51 :  open  :    -0.585339
  53 &  52 :  open  :    -0.566896
  53 &  50 :  open  :    -0.510599
  51 &  51 : closed :    -0.491989
  52 &  51 :  open  :    -0.473546
  52 &  52 : closed :    -0.455103
  53 &  49 :  open  :    -0.445881
  53 &  45 :  open  :    -0.440881
  53 &  48 :  open  :    -0.417914
  51 &  50 :  open  :    -0.417250
  52 &  50 :  open  :    -0.398807
  53 &  47 :  open  :    -0.369116
  51 &  49 :  open  :    -0.352531
  51 &  45 :  open  :    -0.347532
  50 &  50 : closed :    -0.342511
  53 &  46 :  open  :    -0.341034
  52 &  49 :  open  :    -0.334088

  Root           Eigenvalue       Energy Change        Residual
-------------------------------------------------------------------
Iteration:    0   Subspace Size:   18
Root: 1:        -0.56336218        -0.56336218         0.07291237  
Root: 2:        -0.49975299        -0.49975299         0.09311763  
Root: 3:        -0.47163719        -0.47163719         0.07880771  
Root: 4:        -0.37560160        -0.37560160         0.08717924  
Root: 5:        -0.36261570        -0.36261570         0.07994952  
Root: 6:        -0.34131574        -0.34131574         0.10055366  

Iteration:    1   Subspace Size:   24
Root: 1:        -0.56569638        -0.00233420         0.01140615  
Root: 2:        -0.50197573        -0.00222274         0.01357667  
Root: 3:        -0.47538699        -0.00374980         0.01989198  
Root: 4:        -0.37897782        -0.00337623         0.04217757  
Root: 5:        -0.36730579        -0.00469009         0.03788209  
Root: 6:        -0.34405138        -0.00273564         0.06061734  

Iteration:    2   Subspace Size:   30
Root: 1:        -0.56574500        -0.00004862         0.00181200  
Root: 2:        -0.50202354        -0.00004782         0.00151932  
Root: 3:        -0.47557497        -0.00018798         0.00295895  
Root: 4:        -0.37969710        -0.00071928         0.00943285  
Root: 5:        -0.36804082        -0.00073502         0.01617454  
Root: 6:        -0.34518735        -0.00113597         0.02663276  

Iteration:    3   Subspace Size:   36
Root: 1:        -0.56574647        -0.00000147         0.00034272  
Root: 2:        -0.50202437        -0.00000083         0.00028428  
Root: 3:        -0.47557979        -0.00000482         0.00055109  
Root: 4:        -0.37973741        -0.00004031         0.00327335  
Root: 5:        -0.36815300        -0.00011218         0.00396534  
Root: 6:        -0.34535419        -0.00016684         0.00911800  

Iteration:    4   Subspace Size:   42
Root: 1:        -0.56574652        -0.00000005         0.00005618  Converged
Root: 2:        -0.50202438        -0.00000001         0.00005816  Converged
Root: 3:        -0.47557999        -0.00000019         0.00010830  
Root: 4:        -0.37974015        -0.00000274         0.00058722  
Root: 5:        -0.36815899        -0.00000599         0.00075570  
Root: 6:        -0.34538220        -0.00002801         0.00140973  

Iteration:    5   Subspace Size:   46
Root: 1:        -0.56574652        -0.00000000         0.00005536  Converged
Root: 2:        -0.50202438        -0.00000000         0.00005140  Converged
Root: 3:        -0.47557999        -0.00000000         0.00002203  Converged
Root: 4:        -0.37974026        -0.00000011         0.00013419  
Root: 5:        -0.36815929        -0.00000030         0.00021309  
Root: 6:        -0.34538313        -0.00000093         0.00043210  

Iteration:    6   Subspace Size:   49
Root: 1:        -0.56574652        -0.00000000         0.00005520  Converged
Root: 2:        -0.50202438        -0.00000000         0.00004834  Converged
Root: 3:        -0.47557999        -0.00000000         0.00002131  Converged
Root: 4:        -0.37974026        -0.00000001         0.00002420  Converged
Root: 5:        -0.36815931        -0.00000002         0.00004565  Converged
Root: 6:        -0.34538318        -0.00000005         0.00012536  

Iteration:    7   Subspace Size:   50
Root: 1:        -0.56574652        -0.00000000         0.00005496  Converged
Root: 2:        -0.50202438        -0.00000000         0.00004687  Converged
Root: 3:        -0.47557999        -0.00000000         0.00002130  Converged
Root: 4:        -0.37974026        -0.00000000         0.00002423  Converged
Root: 5:        -0.36815931        -0.00000000         0.00004200  Converged
Root: 6:        -0.34538318        -0.00000000         0.00002492  Converged

Davidson converged in 7 iterations
50 sigma vectors were formed

  Root   Mult.   Total Energy (a.u.)   Ex. Energy (a.u.)     Ex. Energy (eV)     Ex. Energy (nm)        Osc. (a.u.)  
-------------------------------------------------------------------------------------------------------------------
     1  singlet      -2867.99455900
     2  singlet      -2867.93083686          0.06372214          1.73396731        715.03205385          0.00006902
     3  singlet      -2867.90439247          0.09016653          2.45355568        505.32466664          0.60959295
     4  singlet      -2867.80855274          0.18600626          5.06148691        244.95612229          0.44092151
     5  singlet      -2867.79697179          0.19758721          5.37662074        230.59878453          0.02290513
     6  singlet      -2867.77419566          0.22036334          5.99639058        206.76475129          0.00006311

Singlet  1: Largest CI coefficients:
  53  &  53 : closed :   0.907794
  52  &  53 :  open  :  -0.231794
  53  &  52 :  open  :  -0.231794
  50  &  53 :  open  :  -0.170619
  53  &  50 :  open  :  -0.170619

Singlet  2: Largest CI coefficients:
  51  &  53 :  open  :  -0.704720
  53  &  51 :  open  :  -0.704720

Singlet  3: Largest CI coefficients:
  52  &  53 :  open  :   0.549002
  53  &  52 :  open  :   0.549002
  53  &  53 : closed :   0.400201
  50  &  53 :  open  :   0.330699
  53  &  50 :  open  :   0.330699

Singlet  4: Largest CI coefficients:
  52  &  52 : closed :  -0.666623
  50  &  53 :  open  :  -0.407479
  53  &  50 :  open  :  -0.407479
  50  &  50 : closed :   0.260363
  52  &  53 :  open  :   0.250754
  53  &  52 :  open  :   0.250754

Singlet  5: Largest CI coefficients:
  49  &  53 :  open  :   0.500130
  53  &  49 :  open  :   0.500130
  45  &  53 :  open  :   0.461689
  53  &  45 :  open  :   0.461689
  49  &  52 :  open  :  -0.106941
  52  &  49 :  open  :  -0.106941

Singlet  6: Largest CI coefficients:
  51  &  52 :  open  :  -0.648509
  52  &  51 :  open  :  -0.648509
  50  &  51 :  open  :   0.264781
  51  &  50 :  open  :   0.264781

Singlet state dipole moments:

  Root       Dx         Dy         Dz         |D|  (Debye)
------------------------------------------------------------
     1     6.0635    -6.4810    -0.0980     8.8757
     2    -2.3026    -5.1524     0.5209     5.6675
     3     4.6605    -5.0508    -0.0175     6.8725
     4     1.9508    -4.7182     0.1528     5.1079
     5     3.5064    -4.8788     0.0457     6.0083
     6    -4.2168    -3.5836     0.6239     5.5689

Transition dipole moments between singlet states:

    Transition       Tx         Ty         Tz         |T| (a.u.)
------------------------------------------------------------------
     1 ->    2    -0.0358     0.0085     0.0166     0.0403
     1 ->    3     3.1754     0.0031    -0.2402     3.1845
     1 ->    4     0.5012     1.8177    -0.0164     1.8857
     1 ->    5    -0.0761    -0.1412     0.3849     0.4170
     1 ->    6    -0.0001    -0.0072    -0.0194     0.0207
     2 ->    3    -0.0291     0.0030     0.0048     0.0296
     2 ->    4     0.0116     0.0248    -0.0037     0.0277
     2 ->    5     0.0377     0.3066    -0.0044     0.3090
     2 ->    6     1.2716     1.4107    -0.1075     1.9023
     3 ->    4    -0.3230    -0.1583     0.0260     0.3607
     3 ->    5     0.0290     0.0425    -0.0786     0.0939
     3 ->    6    -0.0029     0.0062     0.0107     0.0127
     4 ->    5     0.1314    -0.0307    -0.0221     0.1367
     4 ->    6    -0.0505     0.0126     0.0097     0.0530
     5 ->    6    -0.1914     0.0224     0.0156     0.1934

Magnetic transition dipole moments and rotational strengths:

 Transition      Lx         Ly         Lz       R(len)     R(vel) (a.u.)
------------------------------------------------------------------------
 1 ->    2    -0.6676     0.0577     0.0584    -0.0253     0.0025
 1 ->    3    -0.0410    -0.0178    -0.3300     0.0510    -0.0074
 1 ->    4    -0.0269    -0.0775    -0.1880     0.1513    -0.0630
 1 ->    5     0.0039    -0.9902     0.0331    -0.1522     0.0682
 1 ->    6     0.0288     0.0024    -0.0048    -0.0001     0.0000

Electric transition quadrupole moments (Cartesian):

 Transition      Qxy        Qxz        Qyz        Qxx        Qyy        Qzz       norm (a.u.)
----------------------------------------------------------------------------------------------
 1 ->    2     0.0419    -0.0337     0.7513     0.0618    -0.0501     0.0053     0.7574
 1 ->    3     0.8293     0.4402    -0.0470    -6.1825     3.8202    -0.7569     7.3671
 1 ->    4     4.6739    -0.3977    -0.3186     3.4697    -1.0817     0.1793     5.9453
 1 ->    5    -0.4022    -1.6022    -0.1178    -0.3565    -0.0141     0.2225     1.7087
 1 ->    6    -0.0139     0.0558     0.0014    -0.0367     0.0127    -0.0072     0.0698


Building Xtilde...

Building Z-vector RHS...

 Generating 2nd functional diffs
Solving CPSCF equations
Using DIIS solver

 Iter         Residual      
------  --------------------
    1      3.857171887349
    2      2.796820636804
    3      1.026925792384
    4      0.087834462762
    5      0.037623354570
    6      0.018257486536
    7      0.010526939082
    8      0.003179025539
    9      0.001568276271
   10      0.000486109251
   11      0.000204693864
   12      0.000070974012

CPSCF converged

Building X...

 Generating 2nd functional diffs
 Generating 2nd functional diffs
Building Xtilde...

Building Z-vector RHS...

 Generating 2nd functional diffs
Solving CPSCF equations
Using DIIS solver

 Iter         Residual      
------  --------------------
    1      5.364503679606
    2      4.126155029090
    3      1.060198644420
    4      0.140116976673
    5      0.014236129659
    6      0.006487283462
    7      0.003894182086
    8      0.002396926424
    9      0.001358572205
   10      0.000323415962
   11      0.000198981227
   12      0.000039697225

CPSCF converged

Building X...

 Generating 2nd functional diffs
 Generating 2nd functional diffs
Building Xtilde...

Building Z-vector RHS...

 Generating 2nd functional diffs
Solving CPSCF equations
Using DIIS solver

 Iter         Residual      
------  --------------------
    1      0.030702444687
    2      0.018959209611
    3      0.009144896469
    4      0.005322527429
    5      0.002795147145
    6      0.002336825702
    7      0.000529538032
    8      0.000236221873
    9      0.000115695336
   10      0.000050624333

CPSCF converged

Building X...

 Generating 2nd functional diffs
 Generating 2nd functional diffs
Lower state energy:     -2867.9308368621
Upper state energy:     -2867.9043924712
Energy difference:          0.0264443910
 Energy calculation finished, energy:  0.000000000E+00
 in dlf_makehessian...
Updating Hessian with the BFGS update, No    12
Testing convergence  in cycle   13
    Energy  0.0000E+00 Target: 1.0000E-04 converged?  yes
  Max step  1.2802E+01 Target: 4.0000E-03 converged?   no
  RMS step  1.9140E+00 Target: 2.6667E-03 converged?   no
  Max grad  2.5054E-01 Target: 1.0000E-03 converged?   no
  RMS grad  8.3231E-02 Target: 6.6667E-04 converged?   no
DFTD Energy:    -0.0261231 hartree
Setting up the DFT grid...
| time to set the grid = 0.00 s
DFT grid points: 52743 (3296 points/atom)

                      *** Start SCF Iterations ***

 Iter     DIIS Error       Energy change      Electrons        XC Energy           Energy        Time(s)
----------------------------------------------------------------------------------------------------------
Initial temperature is 5000.000000
| Skip purify step
|    1     0.3079692326   -2867.6972463055   103.9142490829   -77.7341103439   -2867.6972463055     0.46  
|    2     0.5348998817     +33.0766371131   103.9992133718   -75.9069590291   -2834.6206091924     0.47  
|    3     0.0738678283      -0.8270456288   103.9992862646   -76.2964472710   -2835.4476548212     0.46  
|    4     0.0402115349      +0.0254636983   103.9992938312   -76.4908948706   -2835.4221911228     0.45  
|    5     0.0090524411      -0.0619541004   103.9993187614   -76.4569624979   -2835.4841452233     0.44  
|    6     0.0026824747      -0.0026625448   103.9993165593   -76.4517541303   -2835.4868077681     0.41  
|    7     0.0012327623      -0.0006662087   103.9993243882   -76.4545740191   -2835.4874739768     0.41  
|    8     0.0007716395      -0.0002823625   103.9993276174   -76.4541410336   -2835.4877563393     0.40  
|    9     0.0006383541      -0.0002462118   103.9993297848   -76.4534950464   -2835.4880025512     0.47  
|   10     0.0004473223      -0.0001486706   103.9993325577   -76.4538369108   -2835.4881512217     0.40  
|   11     0.0002563088      -0.0000769744   103.9993337430   -76.4542567112   -2835.4882281961     0.40  
|   12     0.0001448556      -0.0000320339   103.9993345195   -76.4541602062   -2835.4882602300     0.39  
|   13     0.0000372296      -0.0000019455   103.9993346009   -76.4540679613   -2835.4882621755     0.38  
|   14     0.0000202976      -0.0000004185   103.9993345921   -76.4541174116   -2835.4882625940     0.37  
|   15     0.0000085168      -0.0000000255   103.9993345825   -76.4541401761   -2835.4882626195     0.35  
----------------------------------------------------------------------------------------------------------
FINAL ENERGY: -2835.4882626195 a.u.
Fractional Occupation Entropy: 0.0000000000
Mermin Free Energy:            -2835.4882626195
DISPERSION CONTRIBUTION TO ENERGY: -0.0261230549 a.u.
HOMO-LUMO GAP: 4.016 eV
CENTER OF MASS: {-0.074181, 0.013668, 0.116369} ANGS
DIPOLE MOMENT: {7.126177, -3.236210, -0.351067} (|D| = 7.834456) DEBYE
Writing out molden info

Running Mulliken population analysis...


  Restricted hh-TDA Parameters
--------------------------------------------
Number of occupied orbitals:            53
Number of virtual orbitals:            129
Number of molecular orbitals:          182
Number of basis functions:             195
Multiplicity of target state:      singlet

 Generating 2nd functional diffs
Reference energy:            -2867.3886578567
Number of electrons:           105.9993217858
XC energy:                     -78.3534947029

      Davidson Diagonalization Parameters
-----------------------------------------------
Number of roots to find:                    6
Number of guess vectors:                   18
Maximum subspace size:                     60
Number of vectors to save:                  6
Collapse vectors per root:                  2
Number of CSFs:                          1431
Maximum Davidson iterations:              100
Residual convergence:                 1.0e-04
Orthogonality tolerance:              1.0e-12
Use incremental sigma vectors:             No

Davidson memory usage:   1.50 MB

Guess Vectors:
  53 &  53 : closed :    -0.667584
  53 &  51 :  open  :    -0.584461
  53 &  52 :  open  :    -0.580265
  51 &  51 : closed :    -0.501339
  53 &  49 :  open  :    -0.499349
  52 &  51 :  open  :    -0.497142
  52 &  52 : closed :    -0.492946
  53 &  50 :  open  :    -0.489229
  53 &  47 :  open  :    -0.419495
  51 &  49 :  open  :    -0.416226
  52 &  49 :  open  :    -0.412030
  51 &  50 :  open  :    -0.406106
  53 &  48 :  open  :    -0.401922
  52 &  50 :  open  :    -0.401910
  53 &  45 :  open  :    -0.360199
  51 &  47 :  open  :    -0.336372
  53 &  44 :  open  :    -0.334112
  53 &  46 :  open  :    -0.332346

  Root           Eigenvalue       Energy Change        Residual
-------------------------------------------------------------------
Iteration:    0   Subspace Size:   18
Root: 1:        -0.54041510        -0.54041510         0.07236883  
Root: 2:        -0.51406854        -0.51406854         0.09158301  
Root: 3:        -0.50157725        -0.50157725         0.07715731  
Root: 4:        -0.40929360        -0.40929360         0.07524316  
Root: 5:        -0.33915179        -0.33915179         0.08319843  
Root: 6:        -0.33276257        -0.33276257         0.09872396  

Iteration:    1   Subspace Size:   24
Root: 1:        -0.54349397        -0.00307887         0.00879695  
Root: 2:        -0.51603608        -0.00196755         0.01067480  
Root: 3:        -0.50408998        -0.00251273         0.01006256  
Root: 4:        -0.41285104        -0.00355744         0.02161264  
Root: 5:        -0.34740417        -0.00825237         0.06514051  
Root: 6:        -0.33326248        -0.00049990         0.09829409  

Iteration:    2   Subspace Size:   30
Root: 1:        -0.54352912        -0.00003515         0.00168480  
Root: 2:        -0.51606897        -0.00003289         0.00142050  
Root: 3:        -0.50414970        -0.00005972         0.00208546  
Root: 4:        -0.41306095        -0.00020990         0.00641580  
Root: 5:        -0.34859129        -0.00118712         0.04432709  
Root: 6:        -0.33570185        -0.00243937         0.06703171  

Iteration:    3   Subspace Size:   36
Root: 1:        -0.54353064        -0.00000152         0.00037073  
Root: 2:        -0.51606970        -0.00000073         0.00024873  
Root: 3:        -0.50415162        -0.00000192         0.00039592  
Root: 4:        -0.41308045        -0.00001951         0.00148649  
Root: 5:        -0.34930065        -0.00070937         0.01594714  
Root: 6:        -0.33693198        -0.00123013         0.02324485  

Iteration:    4   Subspace Size:   42
Root: 1:        -0.54353069        -0.00000005         0.00009179  Converged
Root: 2:        -0.51606972        -0.00000001         0.00003980  Converged
Root: 3:        -0.50415167        -0.00000005         0.00006736  Converged
Root: 4:        -0.41308179        -0.00000133         0.00040955  
Root: 5:        -0.34937384        -0.00007319         0.00562582  
Root: 6:        -0.33707373        -0.00014175         0.00347812  

Iteration:    5   Subspace Size:   45
Root: 1:        -0.54353069        -0.00000000         0.00007453  Converged
Root: 2:        -0.51606972        -0.00000000         0.00004052  Converged
Root: 3:        -0.50415167        -0.00000000         0.00006464  Converged
Root: 4:        -0.41308184        -0.00000006         0.00010171  
Root: 5:        -0.34938689        -0.00001305         0.00126305  
Root: 6:        -0.33707689        -0.00000316         0.00078705  

Iteration:    6   Subspace Size:   48
Root: 1:        -0.54353069        -0.00000000         0.00007490  Converged
Root: 2:        -0.51606972        -0.00000000         0.00003855  Converged
Root: 3:        -0.50415167        -0.00000000         0.00006040  Converged
Root: 4:        -0.41308185        -0.00000000         0.00001670  Converged
Root: 5:        -0.34938757        -0.00000067         0.00032411  
Root: 6:        -0.33707711        -0.00000022         0.00022520  

Iteration:    7   Subspace Size:   50
Root: 1:        -0.54353069        -0.00000000         0.00007494  Converged
Root: 2:        -0.51606972        -0.00000000         0.00003745  Converged
Root: 3:        -0.50415167        -0.00000000         0.00005940  Converged
Root: 4:        -0.41308185        -0.00000000         0.00001602  Converged
Root: 5:        -0.34938762        -0.00000005         0.00007658  Converged
Root: 6:        -0.33707712        -0.00000001         0.00008013  Converged

Davidson converged in 7 iterations
50 sigma vectors were formed

  Root   Mult.   Total Energy (a.u.)   Ex. Energy (a.u.)     Ex. Energy (eV)     Ex. Energy (nm)        Osc. (a.u.)  
-------------------------------------------------------------------------------------------------------------------
     1  singlet      -2867.93218855
     2  singlet      -2867.90472757          0.02746097          0.74725093       1659.20464534          0.00002579
     3  singlet      -2867.89280953          0.03937902          1.07155739       1157.04695118          0.26570198
     4  singlet      -2867.80173970          0.13044884          3.54969305        349.28152673          0.01033969
     5  singlet      -2867.73804548          0.19414307          5.28290079        234.68966338          0.30128699
     6  singlet      -2867.72573498          0.20645357          5.61788652        220.69548795          0.00000501

Singlet  1: Largest CI coefficients:
  53  &  53 : closed :   0.826203
  52  &  53 :  open  :   0.393473
  53  &  52 :  open  :   0.393473

Singlet  2: Largest CI coefficients:
  51  &  53 :  open  :   0.705629
  53  &  51 :  open  :   0.705629

Singlet  3: Largest CI coefficients:
  52  &  53 :  open  :   0.542454
  53  &  52 :  open  :   0.542454
  53  &  53 : closed :  -0.527457
  50  &  53 :  open  :  -0.248578
  53  &  50 :  open  :  -0.248578

Singlet  4: Largest CI coefficients:
  49  &  53 :  open  :   0.611561
  53  &  49 :  open  :   0.611561
  47  &  53 :  open  :  -0.316909
  53  &  47 :  open  :  -0.316909
  45  &  53 :  open  :   0.134655
  53  &  45 :  open  :   0.134655

Singlet  5: Largest CI coefficients:
  52  &  52 : closed :   0.606501
  50  &  53 :  open  :   0.394410
  53  &  50 :  open  :   0.394410
  50  &  52 :  open  :   0.330800
  52  &  50 :  open  :   0.330800
  50  &  50 : closed :  -0.207682
  52  &  53 :  open  :   0.120619
  53  &  52 :  open  :   0.120619

Singlet  6: Largest CI coefficients:
  50  &  51 :  open  :   0.507765
  51  &  50 :  open  :   0.507765
  51  &  52 :  open  :   0.482412
  52  &  51 :  open  :   0.482412

Singlet state dipole moments:

  Root       Dx         Dy         Dz         |D|  (Debye)
------------------------------------------------------------
     1    10.4011    -5.5193    -0.6007    11.7901
     2     0.6811    -4.4572     0.1978     4.5132
     3     7.2716    -5.4102    -0.3789     9.0714
     4     7.2033    -4.8281    -0.3307     8.6780
     5     3.5112    -2.8892    -0.0453     4.5473
     6    -2.8791    -2.1013     0.5002     3.5993

Transition dipole moments between singlet states:

    Transition       Tx         Ty         Tz         |T| (a.u.)
------------------------------------------------------------------
     1 ->    2    -0.0332     0.0146     0.0096     0.0375
     1 ->    3    -3.1378     0.4485     0.2720     3.1813
     1 ->    4     0.3083    -0.0329     0.1509     0.3448
     1 ->    5    -1.2928     0.8017     0.1179     1.5257
     1 ->    6     0.0043    -0.0042    -0.0005     0.0060
     2 ->    3     0.0275    -0.0082    -0.0004     0.0287
     2 ->    4    -0.0024     0.1612    -0.0025     0.1612
     2 ->    5    -0.0048    -0.0098    -0.0093     0.0144
     2 ->    6    -1.3048     0.5389     0.1241     1.4172
     3 ->    4    -0.1759     0.0329     0.0857     0.1984
     3 ->    5    -0.1056     0.0901     0.0114     0.1393
     3 ->    6    -0.0024     0.0055     0.0003     0.0060
     4 ->    5     0.0038     0.0298     0.0356     0.0466
     4 ->    6    -0.0215     0.0060     0.0018     0.0224
     5 ->    6    -0.0415     0.0101     0.0014     0.0427

Magnetic transition dipole moments and rotational strengths:

 Transition      Lx         Ly         Lz       R(len)     R(vel) (a.u.)
------------------------------------------------------------------------
 1 ->    2    -0.5730     0.0563     0.1034    -0.0209    -0.0001
 1 ->    3    -0.0192    -0.0703    -0.2502     0.0393    -0.0009
 1 ->    4     0.0366    -0.7414    -0.0099    -0.0341     0.0102
 1 ->    5    -0.0606     0.0229    -0.6935    -0.0149     0.0087
 1 ->    6    -0.0144     0.0005     0.0166     0.0001     0.0000

Electric transition quadrupole moments (Cartesian):

 Transition      Qxy        Qxz        Qyz        Qxx        Qyy        Qzz       norm (a.u.)
----------------------------------------------------------------------------------------------
 1 ->    2     0.0715     0.1434     0.6399     0.0932    -0.0322    -0.0440     0.6685
 1 ->    3    -0.1792    -0.4548     0.0298     6.0977    -3.3314     0.8453     7.0168
 1 ->    4     0.0681    -1.2921    -0.1591    -1.1355     0.3282     0.2487     1.7772
 1 ->    5     2.5264     0.4889    -0.2126    -4.7915    -3.4238    -0.1524     6.4320
 1 ->    6    -0.0216     0.0368     0.0033     0.0487     0.0190    -0.0052     0.0678


Building Xtilde...

Building Z-vector RHS...

 Generating 2nd functional diffs
Solving CPSCF equations
Using DIIS solver

 Iter         Residual      
------  --------------------
    1      4.039691877257
    2      2.874474340199
    3      0.375555336195
    4      0.035417217284
    5      0.014257497983
    6      0.006304741584
    7      0.002926043850
    8      0.001608791681
    9      0.000831337665
   10      0.000343940445
   11      0.000241487058
   12      0.000099367545

CPSCF converged

Building X...

 Generating 2nd functional diffs
 Generating 2nd functional diffs
Building Xtilde...

Building Z-vector RHS...

 Generating 2nd functional diffs
Solving CPSCF equations
Using DIIS solver

 Iter         Residual      
------  --------------------
    1      5.690562624672
    2      4.629020164758
    3      0.642239555274
    4      0.053319497869
    5      0.013102417166
    6      0.007105449043
    7      0.006786511605
    8      0.002840723979
    9      0.001982451850
   10      0.001066139779
   11      0.001051476271
   12      0.000556088443
   13      0.000292971719
   14      0.000076421288

CPSCF converged

Building X...

 Generating 2nd functional diffs
 Generating 2nd functional diffs
Building Xtilde...

Building Z-vector RHS...

 Generating 2nd functional diffs
Solving CPSCF equations
Using DIIS solver

 Iter         Residual      
------  --------------------
    1      0.039421166294
    2      0.029029259953
    3      0.010918779740
    4      0.005631955733
    5      0.002822231339
    6      0.002105766839
    7      0.001196745979
    8      0.000704736307
    9      0.000256364259
   10      0.000111458660
   11      0.000086675646

CPSCF converged

Building X...

 Generating 2nd functional diffs
 Generating 2nd functional diffs
Lower state energy:     -2867.9047275742
Upper state energy:     -2867.8928095289
Energy difference:          0.0119180453
 Energy calculation finished, energy:  0.000000000E+00
 in dlf_makehessian...
Updating Hessian with the BFGS update, No    13
Testing convergence  in cycle   14
    Energy  0.0000E+00 Target: 1.0000E-04 converged?  yes
  Max step  1.0854E+01 Target: 4.0000E-03 converged?   no
  RMS step  1.6840E+00 Target: 2.6667E-03 converged?   no
  Max grad  1.4931E-01 Target: 1.0000E-03 converged?   no
  RMS grad  4.3938E-02 Target: 6.6667E-04 converged?   no
DFTD Energy:    -0.0263542 hartree
Setting up the DFT grid...
| time to set the grid = 0.00 s
DFT grid points: 52721 (3295 points/atom)

                      *** Start SCF Iterations ***

 Iter     DIIS Error       Energy change      Electrons        XC Energy           Energy        Time(s)
----------------------------------------------------------------------------------------------------------
Initial temperature is 5000.000000
| Skip purify step
|    1     0.3066686213   -2867.5756538249   103.7061431546   -77.6586096214   -2867.5756538249     0.48  
|    2     0.6562511432     +33.9256861337   104.0009327706   -76.0477978396   -2833.6499676912     0.48  
|    3     0.0940593889      -1.7147025526   104.0010085035   -76.2623349634   -2835.3646702438     0.48  
|    4     0.0826008470      -0.0020968676   104.0009723866   -76.5009292432   -2835.3667671114     0.47  
|    5     0.0221469231      -0.1622616772   104.0009299986   -76.4637850297   -2835.5290287886     0.46  
|    6     0.0093538085      -0.0151645326   104.0009555957   -76.4419387079   -2835.5441933212     0.44  
|    7     0.0040402347      -0.0016481412   104.0009530448   -76.4415483706   -2835.5458414624     0.42  
|    8     0.0008377057      -0.0002861603   104.0009531226   -76.4455774559   -2835.5461276226     0.40  
|    9     0.0005064177      -0.0000218303   104.0009539632   -76.4443623852   -2835.5461494529     0.49  
|   10     0.0002841261      -0.0000082065   104.0009540844   -76.4440821945   -2835.5461576594     0.39  
|   11     0.0001130757      -0.0000022616   104.0009541838   -76.4444649402   -2835.5461599210     0.38  
|   12     0.0000789296      -0.0000006386   104.0009542247   -76.4444315321   -2835.5461605597     0.37  
|   13     0.0000293750      -0.0000003449   104.0009542726   -76.4443967563   -2835.5461609045     0.37  
|   14     0.0000109352      -0.0000000493   104.0009542663   -76.4443990663   -2835.5461609539     0.36  
|   15     0.0000061741      -0.0000000081   104.0009542753   -76.4444012038   -2835.5461609620     0.35  
----------------------------------------------------------------------------------------------------------
FINAL ENERGY: -2835.5461609620 a.u.
Fractional Occupation Entropy: 0.0000000000
Mermin Free Energy:            -2835.5461609620
DISPERSION CONTRIBUTION TO ENERGY: -0.0263541920 a.u.
HOMO-LUMO GAP: 3.767 eV
CENTER OF MASS: {-0.031062, -0.005265, 0.112239} ANGS
DIPOLE MOMENT: {6.297857, -5.278531, -0.236635} (|D| = 8.220821) DEBYE
Writing out molden info

Running Mulliken population analysis...


  Restricted hh-TDA Parameters
--------------------------------------------
Number of occupied orbitals:            53
Number of virtual orbitals:            129
Number of molecular orbitals:          182
Number of basis functions:             195
Multiplicity of target state:      singlet

 Generating 2nd functional diffs
Reference energy:            -2867.4455736139
Number of electrons:           106.0009726269
XC energy:                     -78.3435272463

      Davidson Diagonalization Parameters
-----------------------------------------------
Number of roots to find:                    6
Number of guess vectors:                   18
Maximum subspace size:                     60
Number of vectors to save:                  6
Collapse vectors per root:                  2
Number of CSFs:                          1431
Maximum Davidson iterations:              100
Residual convergence:                 1.0e-04
Orthogonality tolerance:              1.0e-12
Use incremental sigma vectors:             No

Davidson memory usage:   1.50 MB

Guess Vectors:
  53 &  53 : closed :    -0.695920
  53 &  51 :  open  :    -0.602720
  53 &  52 :  open  :    -0.581541
  53 &  50 :  open  :    -0.517413
  51 &  51 : closed :    -0.509520
  52 &  51 :  open  :    -0.488342
  52 &  52 : closed :    -0.467163
  53 &  45 :  open  :    -0.462417
  53 &  49 :  open  :    -0.449649
  53 &  48 :  open  :    -0.431231
  51 &  50 :  open  :    -0.424213
  52 &  50 :  open  :    -0.403035
  53 &  47 :  open  :    -0.380117
  51 &  45 :  open  :    -0.369217
  53 &  46 :  open  :    -0.364083
  51 &  49 :  open  :    -0.356449
  52 &  45 :  open  :    -0.348038
  50 &  50 : closed :    -0.338906

  Root           Eigenvalue       Energy Change        Residual
-------------------------------------------------------------------
Iteration:    0   Subspace Size:   18
Root: 1:        -0.58130941        -0.58130941         0.07781146  
Root: 2:        -0.50705613        -0.50705613         0.09377097  
Root: 3:        -0.46828526        -0.46828526         0.07851245  
Root: 4:        -0.39096891        -0.39096891         0.08827255  
Root: 5:        -0.36025125        -0.36025125         0.08471315  
Root: 6:        -0.35378229        -0.35378229         0.10180803  

Iteration:    1   Subspace Size:   24
Root: 1:        -0.58372032        -0.00241091         0.01211668  
Root: 2:        -0.50920111        -0.00214497         0.01361987  
Root: 3:        -0.47199345        -0.00370818         0.01972559  
Root: 4:        -0.39447618        -0.00350727         0.03800269  
Root: 5:        -0.36699541        -0.00674417         0.06000933  
Root: 6:        -0.35698628        -0.00320398         0.04932168  

Iteration:    2   Subspace Size:   30
Root: 1:        -0.58377371        -0.00005338         0.00183744  
Root: 2:        -0.50925096        -0.00004985         0.00190058  
Root: 3:        -0.47218141        -0.00018797         0.00312503  
Root: 4:        -0.39513026        -0.00065408         0.00724697  
Root: 5:        -0.36963882        -0.00264341         0.02284687  
Root: 6:        -0.35774227        -0.00075599         0.02138472  

Iteration:    3   Subspace Size:   36
Root: 1:        -0.58377499        -0.00000129         0.00030877  
Root: 2:        -0.50925236        -0.00000140         0.00038930  
Root: 3:        -0.47218623        -0.00000482         0.00059900  
Root: 4:        -0.39515584        -0.00002557         0.00294641  
Root: 5:        -0.36985684        -0.00021802         0.00514719  
Root: 6:        -0.35785371        -0.00011144         0.00555427  

Iteration:    4   Subspace Size:   42
Root: 1:        -0.58377503        -0.00000004         0.00004712  Converged
Root: 2:        -0.50925238        -0.00000002         0.00007987  Converged
Root: 3:        -0.47218645        -0.00000022         0.00012517  
Root: 4:        -0.39515834        -0.00000250         0.00069202  
Root: 5:        -0.36987049        -0.00001365         0.00128528  
Root: 6:        -0.35786614        -0.00001243         0.00095925  

Iteration:    5   Subspace Size:   46
Root: 1:        -0.58377503        -0.00000000         0.00004810  Converged
Root: 2:        -0.50925238        -0.00000000         0.00007240  Converged
Root: 3:        -0.47218646        -0.00000001         0.00002181  Converged
Root: 4:        -0.39515846        -0.00000012         0.00013789  
Root: 5:        -0.36987138        -0.00000089         0.00030162  
Root: 6:        -0.35786642        -0.00000028         0.00027490  

Iteration:    6   Subspace Size:   49
Root: 1:        -0.58377503        -0.00000000         0.00004868  Converged
Root: 2:        -0.50925238        -0.00000000         0.00007189  Converged
Root: 3:        -0.47218646        -0.00000000         0.00001971  Converged
Root: 4:        -0.39515846        -0.00000001         0.00002881  Converged
Root: 5:        -0.36987142        -0.00000004         0.00008854  Converged
Root: 6:        -0.35786644        -0.00000002         0.00008390  Converged

Davidson converged in 6 iterations
49 sigma vectors were formed

  Root   Mult.   Total Energy (a.u.)   Ex. Energy (a.u.)     Ex. Energy (eV)     Ex. Energy (nm)        Osc. (a.u.)  
-------------------------------------------------------------------------------------------------------------------
     1  singlet      -2868.02934865
     2  singlet      -2867.95482600          0.07452265          2.02786407        611.40301480          0.00006389
     3  singlet      -2867.91776007          0.11158857          3.03647905        408.31574564          0.77816207
     4  singlet      -2867.84073208          0.18861657          5.13251715        241.56611070          0.32313246
     5  singlet      -2867.81544503          0.21390361          5.82061244        213.00889214          0.02343293
     6  singlet      -2867.80344005          0.22590859          6.14728453        201.68941290          0.00008732

Singlet  1: Largest CI coefficients:
  53  &  53 : closed :   0.919991
  52  &  53 :  open  :  -0.228945
  53  &  52 :  open  :  -0.228945
  50  &  53 :  open  :   0.136327
  53  &  50 :  open  :   0.136327

Singlet  2: Largest CI coefficients:
  51  &  53 :  open  :   0.703981
  53  &  51 :  open  :   0.703981

Singlet  3: Largest CI coefficients:
  52  &  53 :  open  :  -0.580770
  53  &  52 :  open  :  -0.580770
  53  &  53 : closed :  -0.371063
  50  &  53 :  open  :   0.287188
  53  &  50 :  open  :   0.287188

Singlet  4: Largest CI coefficients:
  52  &  52 : closed :  -0.664414
  50  &  53 :  open  :   0.446582
  53  &  50 :  open  :   0.446582
  50  &  50 : closed :   0.227079
  52  &  53 :  open  :   0.208627
  53  &  52 :  open  :   0.208627

Singlet  5: Largest CI coefficients:
  49  &  53 :  open  :  -0.529743
  53  &  49 :  open  :  -0.529743
  45  &  53 :  open  :  -0.427350
  53  &  45 :  open  :  -0.427350
  49  &  52 :  open  :   0.153360
  52  &  49 :  open  :   0.153360

Singlet  6: Largest CI coefficients:
  51  &  52 :  open  :  -0.658366
  52  &  51 :  open  :  -0.658366
  50  &  51 :  open  :  -0.235997
  51  &  50 :  open  :  -0.235997

Singlet state dipole moments:

  Root       Dx         Dy         Dz         |D|  (Debye)
------------------------------------------------------------
     1     4.2266    -5.8667    -0.0841     7.2311
     2    -2.4662    -5.1899     0.4873     5.7666
     3     5.0941    -4.9687    -0.1612     7.1178
     4     2.5118    -4.7652     0.0768     5.3873
     5     3.6967    -4.3989    -0.0549     5.7462
     6    -3.7139    -4.1068     0.6135     5.5709

Transition dipole moments between singlet states:

    Transition       Tx         Ty         Tz         |T| (a.u.)
------------------------------------------------------------------
     1 ->    2     0.0296    -0.0063    -0.0192     0.0359
     1 ->    3    -3.2193    -0.1468     0.2733     3.2342
     1 ->    4     0.6674     1.4569    -0.0416     1.6030
     1 ->    5     0.0524     0.0331    -0.4006     0.4054
     1 ->    6    -0.0010    -0.0072    -0.0229     0.0241
     2 ->    3    -0.0280     0.0022     0.0072     0.0290
     2 ->    4    -0.0155    -0.0087     0.0071     0.0192
     2 ->    5     0.1138     0.3134    -0.0109     0.3336
     2 ->    6    -1.6824    -1.0517     0.1395     1.9890
     3 ->    4     0.4950     0.0481    -0.0459     0.4994
     3 ->    5     0.0228     0.0202    -0.0574     0.0650
     3 ->    6     0.0051    -0.0051    -0.0117     0.0137
     4 ->    5    -0.0747     0.0202    -0.0133     0.0785
     4 ->    6    -0.0450     0.0102     0.0094     0.0471
     5 ->    6     0.3052     0.0015    -0.0279     0.3064

Magnetic transition dipole moments and rotational strengths:

 Transition      Lx         Ly         Lz       R(len)     R(vel) (a.u.)
------------------------------------------------------------------------
 1 ->    2     0.7185    -0.0751    -0.0707    -0.0231     0.0028
 1 ->    3     0.0359     0.0102     0.3076     0.0329    -0.0059
 1 ->    4    -0.0100    -0.0200    -0.0990     0.0317    -0.0126
 1 ->    5    -0.0833     0.9357    -0.0069    -0.0294     0.0140
 1 ->    6     0.0434    -0.0142    -0.0077    -0.0002     0.0002

Electric transition quadrupole moments (Cartesian):

 Transition      Qxy        Qxz        Qyz        Qxx        Qyy        Qzz       norm (a.u.)
----------------------------------------------------------------------------------------------
 1 ->    2    -0.0397    -0.0086    -0.7990    -0.0616     0.0423     0.0011     0.8035
 1 ->    3    -1.2610    -0.4038     0.0936     5.8682    -3.3986     0.7843     6.9543
 1 ->    4     3.6952    -0.4411    -0.3203     4.8422    -0.3580     0.1848     6.1286
 1 ->    5     0.1421     1.6160     0.2624     0.3313     0.0741    -0.2567     1.6975
 1 ->    6    -0.0090     0.0384     0.0008    -0.0519     0.0175    -0.0055     0.0677


Building Xtilde...

Building Z-vector RHS...

 Generating 2nd functional diffs
Solving CPSCF equations
Using DIIS solver

 Iter         Residual      
------  --------------------
    1      3.766197377500
    2      2.919340013265
    3      1.302966887920
    4      0.066999547877
    5      0.035827158887
    6      0.018852711317
    7      0.010232205281
    8      0.002614610304
    9      0.001400014688
   10      0.000486260007
   11      0.000216760785
   12      0.000068680628

CPSCF converged

Building X...

 Generating 2nd functional diffs
 Generating 2nd functional diffs
Building Xtilde...

Building Z-vector RHS...

 Generating 2nd functional diffs
Solving CPSCF equations
Using DIIS solver

 Iter         Residual      
------  --------------------
    1      5.313430128040
    2      4.150583889912
    3      1.417813340778
    4      0.100030059996
    5      0.016080107825
    6      0.006282801467
    7      0.002705569094
    8      0.001252689815
    9      0.000634401899
   10      0.000303364215
   11      0.000130519741
   12      0.000047010759

CPSCF converged

Building X...

 Generating 2nd functional diffs
 Generating 2nd functional diffs
Building Xtilde...

Building Z-vector RHS...

 Generating 2nd functional diffs
Solving CPSCF equations
Using DIIS solver

 Iter         Residual      
------  --------------------
    1      0.029589580285
    2      0.017474854927
    3      0.008465266856
    4      0.004883618015
    5      0.002009543498
    6      0.000970112692
    7      0.000354546330
    8      0.000296296891
    9      0.000108035069
   10      0.000062461983

CPSCF converged

Building X...

 Generating 2nd functional diffs
 Generating 2nd functional diffs
Lower state energy:     -2867.9548259980
Upper state energy:     -2867.9177600728
Energy difference:          0.0370659253
 Energy calculation finished, energy:  0.000000000E+00
 in dlf_makehessian...
Updating Hessian with the BFGS update, No    14
Testing convergence  in cycle   15
    Energy  0.0000E+00 Target: 1.0000E-04 converged?  yes
  Max step  9.9045E+00 Target: 4.0000E-03 converged?   no
  RMS step  1.4041E+00 Target: 2.6667E-03 converged?   no
  Max grad  1.3124E-01 Target: 1.0000E-03 converged?   no
  RMS grad  4.2620E-02 Target: 6.6667E-04 converged?   no
DFTD Energy:    -0.0261237 hartree
Setting up the DFT grid...
| time to set the grid = 0.00 s
DFT grid points: 52749 (3296 points/atom)

                      *** Start SCF Iterations ***

 Iter     DIIS Error       Energy change      Electrons        XC Energy           Energy        Time(s)
----------------------------------------------------------------------------------------------------------
Initial temperature is 5000.000000
| Skip purify step
|    1     0.4707967881   -2867.7208271231   103.8986232784   -77.7351671135   -2867.7208271231     0.46  
|    2     0.4546636677     +33.0573461127   103.9985764062   -75.9053541088   -2834.6634810104     0.46  
|    3     0.1048467590      -0.4054853938   103.9984397229   -76.3382484396   -2835.0689664042     0.46  
|    4     0.1767448150      +0.1475863877   103.9984965942   -76.5248911114   -2834.9213800164     0.46  
|    5     0.0624112142      -0.4184290816   103.9985405312   -76.4760728883   -2835.3398090980     0.44  
|    6     0.0308276595      -0.0876911238   103.9985390080   -76.4671188709   -2835.4275002218     0.44  
|    7     0.0125447663      -0.0206654258   103.9985650951   -76.4680421338   -2835.4481656476     0.42  
|    8     0.0020774721      -0.0063920282   103.9985689041   -76.4525957629   -2835.4545576758     0.42  
|    9     0.0025687044      -0.0005601675   103.9985768534   -76.4568985484   -2835.4551178432     0.47  
|   10     0.0018259465      -0.0004071533   103.9985805493   -76.4572615518   -2835.4555249965     0.40  
|   11     0.0011923183      -0.0004490513   103.9985866845   -76.4562734160   -2835.4559740479     0.40  
|   12     0.0007062998      -0.0003557001   103.9985943634   -76.4564045241   -2835.4563297480     0.40  
|   13     0.0003142613      -0.0001195435   103.9985995493   -76.4565399878   -2835.4564492915     0.40  
|   14     0.0002589745      -0.0000394341   103.9986015963   -76.4564138725   -2835.4564887255     0.39  
|   15     0.0002340199      -0.0000276051   103.9986039294   -76.4564239403   -2835.4565163306     0.39  
|   16     0.0001918469      -0.0000204313   103.9986057974   -76.4566445459   -2835.4565367619     0.39  
|   17     0.0000668749      -0.0000119086   103.9986075450   -76.4567362220   -2835.4565486705     0.46  
|   18     0.0000366480      -0.0000037025   103.9986088591   -76.4567396332   -2835.4565523729     0.39  
|   19     0.0000135722      -0.0000003013   103.9986091272   -76.4568023108   -2835.4565526743     0.36  
|   20     0.0000081111      -0.0000001292   103.9986092999   -76.4568162324   -2835.4565528034     0.36  
----------------------------------------------------------------------------------------------------------
FINAL ENERGY: -2835.4565528034 a.u.
Fractional Occupation Entropy: 0.0000000000
Mermin Free Energy:            -2835.4565528034
DISPERSION CONTRIBUTION TO ENERGY: -0.0261236882 a.u.
HOMO-LUMO GAP: 4.234 eV
CENTER OF MASS: {-0.082298, 0.007321, 0.115860} ANGS
DIPOLE MOMENT: {6.974740, -2.040650, -0.413428} (|D| = 7.278886) DEBYE
Writing out molden info

Running Mulliken population analysis...


  Restricted hh-TDA Parameters
--------------------------------------------
Number of occupied orbitals:            53
Number of virtual orbitals:            129
Number of molecular orbitals:          182
Number of basis functions:             195
Multiplicity of target state:      singlet

 Generating 2nd functional diffs
Reference energy:            -2867.3607806415
Number of electrons:           105.9985825558
XC energy:                     -78.3562340158

      Davidson Diagonalization Parameters
-----------------------------------------------
Number of roots to find:                    6
Number of guess vectors:                   18
Maximum subspace size:                     60
Number of vectors to save:                  6
Collapse vectors per root:                  2
Number of CSFs:                          1431
Maximum Davidson iterations:              100
Residual convergence:                 1.0e-04
Orthogonality tolerance:              1.0e-12
Use incremental sigma vectors:             No

Davidson memory usage:   1.50 MB

Guess Vectors:
  53 &  53 : closed :    -0.673214
  53 &  51 :  open  :    -0.584031
  53 &  52 :  open  :    -0.579638
  53 &  49 :  open  :    -0.503512
  51 &  51 : closed :    -0.494847
  53 &  50 :  open  :    -0.493564
  52 &  51 :  open  :    -0.490455
  52 &  52 : closed :    -0.486063
  53 &  47 :  open  :    -0.426263
  51 &  49 :  open  :    -0.414329
  52 &  49 :  open  :    -0.409936
  51 &  50 :  open  :    -0.404380
  52 &  50 :  open  :    -0.399988
  53 &  48 :  open  :    -0.399395
  53 &  45 :  open  :    -0.346662
  51 &  47 :  open  :    -0.337080
  49 &  49 : closed :    -0.333810
  53 &  46 :  open  :    -0.333078

  Root           Eigenvalue       Energy Change        Residual
-------------------------------------------------------------------
Iteration:    0   Subspace Size:   18
Root: 1:        -0.54053461        -0.54053461         0.06633755  
Root: 2:        -0.51447724        -0.51447724         0.09246755  
Root: 3:        -0.51094957        -0.51094957         0.08664989  
Root: 4:        -0.41112760        -0.41112760         0.07334793  
Root: 5:        -0.33856765        -0.33856765         0.07166652  
Root: 6:        -0.32969777        -0.32969777         0.09730918  

Iteration:    1   Subspace Size:   24
Root: 1:        -0.54382825        -0.00329365         0.01241428  
Root: 2:        -0.51663086        -0.00215361         0.01119665  
Root: 3:        -0.51356374        -0.00261417         0.01745772  
Root: 4:        -0.41466848        -0.00354088         0.02057114  
Root: 5:        -0.34293240        -0.00436475         0.05933909  
Root: 6:        -0.33145533        -0.00175756         0.08195912  

Iteration:    2   Subspace Size:   30
Root: 1:        -0.54389876        -0.00007050         0.00211600  
Root: 2:        -0.51666709        -0.00003623         0.00151090  
Root: 3:        -0.51368188        -0.00011814         0.00229989  
Root: 4:        -0.41489228        -0.00022380         0.00591923  
Root: 5:        -0.34635401        -0.00342161         0.03286816  
Root: 6:        -0.33309735        -0.00164201         0.06241672  

Iteration:    3   Subspace Size:   36
Root: 1:        -0.54390170        -0.00000294         0.00044416  
Root: 2:        -0.51666789        -0.00000080         0.00026426  
Root: 3:        -0.51368421        -0.00000234         0.00051142  
Root: 4:        -0.41490993        -0.00001765         0.00136113  
Root: 5:        -0.34693320        -0.00057919         0.01613757  
Root: 6:        -0.33422108        -0.00112374         0.02209078  

Iteration:    4   Subspace Size:   42
Root: 1:        -0.54390180        -0.00000011         0.00007238  Converged
Root: 2:        -0.51666791        -0.00000001         0.00004268  Converged
Root: 3:        -0.51368427        -0.00000006         0.00006440  Converged
Root: 4:        -0.41491090        -0.00000096         0.00030936  
Root: 5:        -0.34703026        -0.00009706         0.00521128  
Root: 6:        -0.33439220        -0.00017112         0.00977478  

Iteration:    5   Subspace Size:   45
Root: 1:        -0.54390180        -0.00000000         0.00007145  Converged
Root: 2:        -0.51666791        -0.00000000         0.00004267  Converged
Root: 3:        -0.51368427        -0.00000000         0.00005796  Converged
Root: 4:        -0.41491093        -0.00000003         0.00006543  Converged
Root: 5:        -0.34704442        -0.00001416         0.00130663  
Root: 6:        -0.33474312        -0.00035091         0.02981338  

Iteration:    6   Subspace Size:   47
Root: 1:        -0.54390180        -0.00000000         0.00006990  Converged
Root: 2:        -0.51666791        -0.00000000         0.00004244  Converged
Root: 3:        -0.51368427        -0.00000000         0.00005595  Converged
Root: 4:        -0.41491093        -0.00000000         0.00006428  Converged
Root: 5:        -0.34704518        -0.00000075         0.00029191  
Root: 6:        -0.33555463        -0.00081151         0.01368243  

Iteration:    7   Subspace Size:   49
Root: 1:        -0.54390180        -0.00000000         0.00007058  Converged
Root: 2:        -0.51666791        -0.00000000         0.00004127  Converged
Root: 3:        -0.51368427        -0.00000000         0.00005311  Converged
Root: 4:        -0.41491093        -0.00000000         0.00006439  Converged
Root: 5:        -0.34704522        -0.00000004         0.00007183  Converged
Root: 6:        -0.33563939        -0.00008476         0.00470750  

Iteration:    8   Subspace Size:   50
Root: 1:        -0.54390180        -0.00000000         0.00006936  Converged
Root: 2:        -0.51666791        -0.00000000         0.00004066  Converged
Root: 3:        -0.51368427        -0.00000000         0.00005253  Converged
Root: 4:        -0.41491093        -0.00000000         0.00006422  Converged
Root: 5:        -0.34704522        -0.00000000         0.00005152  Converged
Root: 6:        -0.33564768        -0.00000829         0.00133836  

Iteration:    9   Subspace Size:   51
Root: 1:        -0.54390180        -0.00000000         0.00006907  Converged
Root: 2:        -0.51666791        -0.00000000         0.00004032  Converged
Root: 3:        -0.51368427        -0.00000000         0.00005218  Converged
Root: 4:        -0.41491093        -0.00000000         0.00006274  Converged
Root: 5:        -0.34704522        -0.00000000         0.00004912  Converged
Root: 6:        -0.33564840        -0.00000072         0.00034965  

Iteration:   10   Subspace Size:   52
Root: 1:        -0.54390180        -0.00000000         0.00006911  Converged
Root: 2:        -0.51666791        -0.00000000         0.00004085  Converged
Root: 3:        -0.51368427        -0.00000000         0.00005263  Converged
Root: 4:        -0.41491093        -0.00000000         0.00006252  Converged
Root: 5:        -0.34704522        -0.00000000         0.00004891  Converged
Root: 6:        -0.33564845        -0.00000005         0.00010803  

Iteration:   11   Subspace Size:   53
Root: 1:        -0.54390180        -0.00000000         0.00006930  Converged
Root: 2:        -0.51666791        -0.00000000         0.00003886  Converged
Root: 3:        -0.51368427        -0.00000000         0.00005313  Converged
Root: 4:        -0.41491093        -0.00000000         0.00006150  Converged
Root: 5:        -0.34704522        -0.00000000         0.00005041  Converged
Root: 6:        -0.33564845        -0.00000000         0.00003029  Converged

Davidson converged in 11 iterations
53 sigma vectors were formed

  Root   Mult.   Total Energy (a.u.)   Ex. Energy (a.u.)     Ex. Energy (eV)     Ex. Energy (nm)        Osc. (a.u.)  
-------------------------------------------------------------------------------------------------------------------
     1  singlet      -2867.90468244
     2  singlet      -2867.87744855          0.02723390          0.74107192       1673.03898797          0.00061684
     3  singlet      -2867.87446491          0.03021753          0.82226069       1507.84564423          0.12929270
     4  singlet      -2867.77569157          0.12899087          3.51001957        353.22942884          0.09051370
     5  singlet      -2867.70782586          0.19685659          5.35673936        231.45464495          0.44245570
     6  singlet      -2867.69642909          0.20825335          5.66686106        218.78817824          0.02876573

Singlet  1: Largest CI coefficients:
  53  &  53 : closed :  -0.890635
  52  &  53 :  open  :  -0.304295
  53  &  52 :  open  :  -0.304295

Singlet  2: Largest CI coefficients:
  51  &  53 :  open  :   0.690618
  53  &  51 :  open  :   0.690618
  52  &  53 :  open  :  -0.132200
  53  &  52 :  open  :  -0.132200

Singlet  3: Largest CI coefficients:
  52  &  53 :  open  :   0.578845
  53  &  52 :  open  :   0.578845
  53  &  53 : closed :  -0.380500
  50  &  53 :  open  :  -0.260144
  53  &  50 :  open  :  -0.260144
  51  &  53 :  open  :   0.136545
  53  &  51 :  open  :   0.136545

Singlet  4: Largest CI coefficients:
  49  &  53 :  open  :   0.614996
  53  &  49 :  open  :   0.614996
  47  &  53 :  open  :   0.316930
  53  &  47 :  open  :   0.316930
  53  &  53 : closed :  -0.108050

Singlet  5: Largest CI coefficients:
  50  &  53 :  open  :   0.537268
  53  &  50 :  open  :   0.537268
  52  &  52 : closed :   0.406599
  50  &  52 :  open  :   0.230710
  52  &  50 :  open  :   0.230710
  52  &  53 :  open  :   0.177832
  53  &  52 :  open  :   0.177832
  53  &  53 : closed :  -0.167731
  50  &  50 : closed :  -0.126171

Singlet  6: Largest CI coefficients:
  52  &  52 : closed :  -0.653692
  50  &  53 :  open  :   0.309850
  53  &  50 :  open  :   0.309850
  50  &  50 : closed :   0.306457
  50  &  52 :  open  :  -0.264252
  52  &  50 :  open  :  -0.264252
  50  &  51 :  open  :   0.131910
  51  &  50 :  open  :   0.131910
  52  &  53 :  open  :   0.127663
  53  &  52 :  open  :   0.127663
  51  &  52 :  open  :   0.121791
  52  &  51 :  open  :   0.121791
  53  &  53 : closed :  -0.105372

Singlet state dipole moments:

  Root       Dx         Dy         Dz         |D|  (Debye)
------------------------------------------------------------
     1    13.0862    -6.6741    -0.7523    14.7091
     2     0.4940    -4.6472     0.2025     4.6778
     3     3.7293    -5.3254    -0.0958     6.5020
     4     7.9737    -5.0770    -0.3700     9.4601
     5    10.5401    -3.9919    -0.6801    11.2912
     6     2.5798    -2.1821    -0.0552     3.3793

Transition dipole moments between singlet states:

    Transition       Tx         Ty         Tz         |T| (a.u.)
------------------------------------------------------------------
     1 ->    2    -0.1833     0.0075     0.0174     0.1843
     1 ->    3     2.4694    -0.5193    -0.2245     2.5334
     1 ->    4     1.0159    -0.1390     0.0359     1.0259
     1 ->    5     1.2263    -1.3626    -0.1051     1.8361
     1 ->    6     0.2528    -0.3783    -0.0119     0.4552
     2 ->    3    -0.1049     0.0054     0.0162     0.1062
     2 ->    4    -0.0044    -0.1465     0.0304     0.1497
     2 ->    5    -0.0701    -0.0623    -0.0032     0.0938
     2 ->    6    -0.5121     0.3658     0.0506     0.6314
     3 ->    4     0.3908    -0.1209    -0.1387     0.4320
     3 ->    5     0.3456     0.0377    -0.0377     0.3496
     3 ->    6     1.2462    -0.8405    -0.1345     1.5092
     4 ->    5    -0.0248    -0.1214    -0.0595     0.1374
     4 ->    6    -0.0589    -0.0577    -0.0312     0.0881
     5 ->    6     3.3306    -0.7917    -0.2865     3.4354

Magnetic transition dipole moments and rotational strengths:

 Transition      Lx         Ly         Lz       R(len)     R(vel) (a.u.)
------------------------------------------------------------------------
 1 ->    2     0.3673    -0.0805    -0.2949     0.0731    -0.0027
 1 ->    3     0.0525     0.2059     0.2125     0.0250     0.0038
 1 ->    4     0.0778    -0.4807     0.0272    -0.1468     0.0341
 1 ->    5     0.0637    -0.0558     0.7636    -0.0739     0.0306
 1 ->    6     0.0117    -0.0482     0.1006    -0.0200     0.0059

Electric transition quadrupole moments (Cartesian):

 Transition      Qxy        Qxz        Qyz        Qxx        Qyy        Qzz       norm (a.u.)
----------------------------------------------------------------------------------------------
 1 ->    2    -0.0309    -0.1301    -0.4027     0.2941    -0.3052     0.2075     0.6346
 1 ->    3    -0.4304     0.2591    -0.1117    -4.6172     2.9933    -0.6437     5.5639
 1 ->    4     0.0561    -0.7064    -0.1913    -3.2136     1.1755     0.2071     3.5059
 1 ->    5    -4.1168    -0.5666     0.3425     5.0033     4.5212     0.1616     7.9302
 1 ->    6    -1.0015    -0.2135     0.0911     1.9844     1.1392     0.0576     2.5091


Building Xtilde...

Building Z-vector RHS...

 Generating 2nd functional diffs
Solving CPSCF equations
Using DIIS solver

 Iter         Residual      
------  --------------------
    1      4.004970570065
    2      2.954788736177
    3      0.618281718029
    4      0.042340712941
    5      0.025708651531
    6      0.014399182683
    7      0.010362295779
    8      0.006779893040
    9      0.003113554409
   10      0.002061104456
   11      0.001116810116
   12      0.001398569030
   13      0.000353514509
   14      0.000232877489
   15      0.000144684376
   16      0.000025475770

CPSCF converged

Building X...

 Generating 2nd functional diffs
 Generating 2nd functional diffs
Building Xtilde...

Building Z-vector RHS...

 Generating 2nd functional diffs
Solving CPSCF equations
Using DIIS solver

 Iter         Residual      
------  --------------------
    1      4.818783820743
    2      3.924345264564
    3      0.705049233215
    4      0.061939574988
    5      0.039285979687
    6      0.029574073030
    7      0.023687329361
    8      0.012592825494
    9      0.006365431143
   10      0.003521795976
   11      0.002235030053
   12      0.001795621131
   13      0.000793545262
   14      0.000332791994
   15      0.000147172312
   16      0.000035814170

CPSCF converged

Building X...

 Generating 2nd functional diffs
 Generating 2nd functional diffs
Building Xtilde...

Building Z-vector RHS...

 Generating 2nd functional diffs
Solving CPSCF equations
Using DIIS solver

 Iter         Residual      
------  --------------------
    1      0.062161509351
    2      0.072139291313
    3      0.009823234681
    4      0.011515526624
    5      0.008463159452
    6      0.006518038964
    7      0.004790944256
    8      0.002561181643
    9      0.000844354696
   10      0.000189140455
   11      0.000097971820

CPSCF converged

Building X...

 Generating 2nd functional diffs
 Generating 2nd functional diffs
Lower state energy:     -2867.8774485476
Upper state energy:     -2867.8744649143
Energy difference:          0.0029836333
 Energy calculation finished, energy:  0.000000000E+00
 in dlf_makehessian...
Updating Hessian with the BFGS update, No    15
Testing convergence  in cycle   16
    Energy  0.0000E+00 Target: 1.0000E-04 converged?  yes
  Max step  1.1090E+01 Target: 4.0000E-03 converged?   no
  RMS step  1.5828E+00 Target: 2.6667E-03 converged?   no
  Max grad  1.5433E-01 Target: 1.0000E-03 converged?   no
  RMS grad  4.6846E-02 Target: 6.6667E-04 converged?   no
DFTD Energy:    -0.0262352 hartree
Setting up the DFT grid...
| time to set the grid = 0.00 s
DFT grid points: 52722 (3295 points/atom)

                      *** Start SCF Iterations ***

 Iter     DIIS Error       Energy change      Electrons        XC Energy           Energy        Time(s)
----------------------------------------------------------------------------------------------------------
Initial temperature is 5000.000000
| Skip purify step
|    1     0.3046598735   -2867.5763438341   103.7929036328   -77.6819586727   -2867.5763438341     0.47  
|    2     0.6519066563     +33.9130935819   104.0002266676   -76.0228005662   -2833.6632502522     0.48  
|    3     0.1264808016      -1.7378834780   104.0003194566   -76.2178588066   -2835.4011337302     0.48  
|    4     0.0856048255      +0.0475102437   104.0002641697   -76.4668297522   -2835.3536234865     0.46  
|    5     0.0271626458      -0.1599093449   104.0002351793   -76.4559939851   -2835.5135328315     0.45  
|    6     0.0084839962      -0.0189182133   104.0002615651   -76.4391433572   -2835.5324510448     0.44  
|    7     0.0056657618      -0.0021565685   104.0002589354   -76.4373116163   -2835.5346076133     0.42  
|    8     0.0010528398      -0.0004479670   104.0002603045   -76.4414815941   -2835.5350555802     0.40  
|    9     0.0007354219      -0.0000328266   104.0002616882   -76.4402489734   -2835.5350884069     0.48  
|   10     0.0003897277      -0.0000147860   104.0002618192   -76.4398642609   -2835.5351031929     0.39  
|   11     0.0002388314      -0.0000063919   104.0002621910   -76.4402671847   -2835.5351095848     0.38  
|   12     0.0001407223      -0.0000021098   104.0002623660   -76.4402230298   -2835.5351116946     0.37  
|   13     0.0000714773      -0.0000013396   104.0002625674   -76.4401504073   -2835.5351130342     0.37  
|   14     0.0000174625      -0.0000002183   104.0002626199   -76.4401457297   -2835.5351132525     0.36  
|   15     0.0000089069      -0.0000000329   104.0002626676   -76.4401533668   -2835.5351132854     0.36  
----------------------------------------------------------------------------------------------------------
FINAL ENERGY: -2835.5351132854 a.u.
Fractional Occupation Entropy: 0.0000000000
Mermin Free Energy:            -2835.5351132854
DISPERSION CONTRIBUTION TO ENERGY: -0.0262352018 a.u.
HOMO-LUMO GAP: 3.981 eV
CENTER OF MASS: {-0.044993, -0.007389, 0.110682} ANGS
DIPOLE MOMENT: {6.181283, -5.271019, -0.216572} (|D| = 8.126427) DEBYE
Writing out molden info

Running Mulliken population analysis...


  Restricted hh-TDA Parameters
--------------------------------------------
Number of occupied orbitals:            53
Number of virtual orbitals:            129
Number of molecular orbitals:          182
Number of basis functions:             195
Multiplicity of target state:      singlet

 Generating 2nd functional diffs
Reference energy:            -2867.4395330828
Number of electrons:           106.0002677193
XC energy:                     -78.3391701067

      Davidson Diagonalization Parameters
-----------------------------------------------
Number of roots to find:                    6
Number of guess vectors:                   18
Maximum subspace size:                     60
Number of vectors to save:                  6
Collapse vectors per root:                  2
Number of CSFs:                          1431
Maximum Davidson iterations:              100
Residual convergence:                 1.0e-04
Orthogonality tolerance:              1.0e-12
Use incremental sigma vectors:             No

Davidson memory usage:   1.50 MB

Guess Vectors:
  53 &  53 : closed :    -0.691159
  53 &  51 :  open  :    -0.595908
  53 &  52 :  open  :    -0.579385
  53 &  50 :  open  :    -0.512858
  51 &  51 : closed :    -0.500656
  52 &  51 :  open  :    -0.484134
  52 &  52 : closed :    -0.467611
  53 &  49 :  open  :    -0.453570
  53 &  46 :  open  :    -0.450283
  53 &  48 :  open  :    -0.423668
  51 &  50 :  open  :    -0.417607
  52 &  50 :  open  :    -0.401084
  53 &  47 :  open  :    -0.381671
  51 &  49 :  open  :    -0.358319
  53 &  45 :  open  :    -0.357054
  51 &  46 :  open  :    -0.355032
  52 &  49 :  open  :    -0.341796
  52 &  46 :  open  :    -0.338509

  Root           Eigenvalue       Energy Change        Residual
-------------------------------------------------------------------
Iteration:    0   Subspace Size:   18
Root: 1:        -0.57540375        -0.57540375         0.07588924  
Root: 2:        -0.50764152        -0.50764152         0.09295235  
Root: 3:        -0.47757483        -0.47757483         0.07827610  
Root: 4:        -0.37132061        -0.37132061         0.08635629  
Root: 5:        -0.36972330        -0.36972330         0.08778147  
Root: 6:        -0.34453717        -0.34453717         0.10116030  

Iteration:    1   Subspace Size:   24
Root: 1:        -0.57834469        -0.00294095         0.01182911  
Root: 2:        -0.50973650        -0.00209498         0.01241007  
Root: 3:        -0.48097618        -0.00340135         0.01906640  
Root: 4:        -0.38282492        -0.01150431         0.06483006  
Root: 5:        -0.37506831        -0.00534502         0.02975622  
Root: 6:        -0.34758843        -0.00305125         0.04989216  

Iteration:    2   Subspace Size:   30
Root: 1:        -0.57840141        -0.00005672         0.00223030  
Root: 2:        -0.50977629        -0.00003979         0.00133070  
Root: 3:        -0.48115505        -0.00017887         0.00346336  
Root: 4:        -0.38453007        -0.00170516         0.01417361  
Root: 5:        -0.37543073        -0.00036242         0.00975030  
Root: 6:        -0.34833613        -0.00074771         0.02134529  

Iteration:    3   Subspace Size:   36
Root: 1:        -0.57840334        -0.00000193         0.00041962  
Root: 2:        -0.50977693        -0.00000064         0.00029009  
Root: 3:        -0.48116112        -0.00000607         0.00082182  
Root: 4:        -0.38461761        -0.00008754         0.00401967  
Root: 5:        -0.37547509        -0.00004436         0.00276340  
Root: 6:        -0.34844320        -0.00010706         0.00373173  

Iteration:    4   Subspace Size:   42
Root: 1:        -0.57840340        -0.00000006         0.00006576  Converged
Root: 2:        -0.50977694        -0.00000001         0.00005547  Converged
Root: 3:        -0.48116142        -0.00000030         0.00012334  
Root: 4:        -0.38462200        -0.00000439         0.00093460  
Root: 5:        -0.37547859        -0.00000351         0.00066940  
Root: 6:        -0.34844926        -0.00000606         0.00080820  

Iteration:    5   Subspace Size:   46
Root: 1:        -0.57840340        -0.00000000         0.00006347  Converged
Root: 2:        -0.50977694        -0.00000000         0.00005077  Converged
Root: 3:        -0.48116143        -0.00000001         0.00002478  Converged
Root: 4:        -0.38462226        -0.00000025         0.00018382  
Root: 5:        -0.37547879        -0.00000019         0.00016175  
Root: 6:        -0.34844950        -0.00000024         0.00027173  

Iteration:    6   Subspace Size:   49
Root: 1:        -0.57840340        -0.00000000         0.00006136  Converged
Root: 2:        -0.50977694        -0.00000000         0.00005100  Converged
Root: 3:        -0.48116143        -0.00000000         0.00002258  Converged
Root: 4:        -0.38462227        -0.00000001         0.00002920  Converged
Root: 5:        -0.37547880        -0.00000001         0.00003420  Converged
Root: 6:        -0.34844952        -0.00000002         0.00007062  Converged

Davidson converged in 6 iterations
49 sigma vectors were formed

  Root   Mult.   Total Energy (a.u.)   Ex. Energy (a.u.)     Ex. Energy (eV)     Ex. Energy (nm)        Osc. (a.u.)  
-------------------------------------------------------------------------------------------------------------------
     1  singlet      -2868.01793648
     2  singlet      -2867.94931002          0.06862646          1.86742076        663.93296877          0.00010244
     3  singlet      -2867.92069451          0.09724197          2.64608831        468.55662487          0.66680442
     4  singlet      -2867.82415535          0.19378113          5.27305208        235.12800332          0.42999527
     5  singlet      -2867.81501188          0.20292460          5.52185840        224.53350243          0.02508197
     6  singlet      -2867.78798260          0.22995388          6.25736246        198.14134398          0.00003667

Singlet  1: Largest CI coefficients:
  53  &  53 : closed :  -0.912038
  52  &  53 :  open  :   0.246272
  53  &  52 :  open  :   0.246272
  50  &  53 :  open  :  -0.136504
  53  &  50 :  open  :  -0.136504

Singlet  2: Largest CI coefficients:
  51  &  53 :  open  :   0.704720
  53  &  51 :  open  :   0.704720

Singlet  3: Largest CI coefficients:
  52  &  53 :  open  :  -0.568374
  53  &  52 :  open  :  -0.568374
  53  &  53 : closed :  -0.394510
  50  &  53 :  open  :   0.301337
  53  &  50 :  open  :   0.301337

Singlet  4: Largest CI coefficients:
  52  &  52 : closed :   0.649328
  50  &  53 :  open  :  -0.436522
  53  &  50 :  open  :  -0.436522
  50  &  50 : closed :  -0.243500
  52  &  53 :  open  :  -0.228825
  53  &  52 :  open  :  -0.228825

Singlet  5: Largest CI coefficients:
  49  &  53 :  open  :  -0.505407
  53  &  49 :  open  :  -0.505407
  46  &  53 :  open  :  -0.449682
  53  &  46 :  open  :  -0.449682
  47  &  53 :  open  :  -0.117020
  53  &  47 :  open  :  -0.117020
  49  &  52 :  open  :   0.109068
  52  &  49 :  open  :   0.109068

Singlet  6: Largest CI coefficients:
  51  &  52 :  open  :  -0.636036
  52  &  51 :  open  :  -0.636036
  50  &  51 :  open  :  -0.294171
  51  &  50 :  open  :  -0.294171

Singlet state dipole moments:

  Root       Dx         Dy         Dz         |D|  (Debye)
------------------------------------------------------------
     1     5.9360    -6.0013    -0.1617     8.4426
     2    -2.0657    -5.2179     0.4913     5.6334
     3     4.9597    -5.0243    -0.0883     7.0604
     4     2.7438    -4.8820     0.0783     5.6008
     5     3.5641    -4.8650     0.0194     6.0309
     6    -3.8650    -4.1238     0.6309     5.6870

Transition dipole moments between singlet states:

    Transition       Tx         Ty         Tz         |T| (a.u.)
------------------------------------------------------------------
     1 ->    2    -0.0427     0.0080     0.0187     0.0473
     1 ->    3     3.1960     0.0597    -0.2607     3.2071
     1 ->    4     0.7437     1.6658    -0.0247     1.8244
     1 ->    5    -0.0853    -0.1356     0.3997     0.4306
     1 ->    6     0.0006     0.0133     0.0079     0.0155
     2 ->    3    -0.0360     0.0013     0.0069     0.0367
     2 ->    4     0.0158     0.0273    -0.0031     0.0317
     2 ->    5     0.0351     0.2780    -0.0035     0.2802
     2 ->    6    -1.4621    -1.2522     0.1202     1.9288
     3 ->    4    -0.3100    -0.0939     0.0238     0.3248
     3 ->    5     0.0355     0.0361    -0.0691     0.0857
     3 ->    6     0.0036    -0.0063    -0.0084     0.0111
     4 ->    5     0.0868    -0.0218    -0.0148     0.0907
     4 ->    6     0.0597    -0.0114    -0.0099     0.0616
     5 ->    6     0.1637    -0.0030    -0.0146     0.1644

Magnetic transition dipole moments and rotational strengths:

 Transition      Lx         Ly         Lz       R(len)     R(vel) (a.u.)
------------------------------------------------------------------------
 1 ->    2    -0.6684     0.0521     0.0631    -0.0302     0.0032
 1 ->    3    -0.0349    -0.0086    -0.2895     0.0367    -0.0057
 1 ->    4    -0.0130    -0.0940    -0.1722     0.1619    -0.0690
 1 ->    5     0.0344    -1.0406     0.0172    -0.1451     0.0650
 1 ->    6    -0.0279     0.0376     0.0043    -0.0005     0.0003

Electric transition quadrupole moments (Cartesian):

 Transition      Qxy        Qxz        Qyz        Qxx        Qyy        Qzz       norm (a.u.)
----------------------------------------------------------------------------------------------
 1 ->    2     0.0406    -0.0225     0.7509     0.0810    -0.0647     0.0090     0.7595
 1 ->    3     1.0167     0.4470    -0.0725    -6.3202     3.6578    -0.7664     7.4264
 1 ->    4     4.4348    -0.4844    -0.3882     4.1237    -0.3225     0.1713     6.0985
 1 ->    5    -0.3852    -1.6893    -0.1562    -0.6199    -0.0546     0.2609     1.8660
 1 ->    6     0.0307     0.0105    -0.0079     0.0521    -0.0136    -0.0013     0.0634


Building Xtilde...

Building Z-vector RHS...

 Generating 2nd functional diffs
Solving CPSCF equations
Using DIIS solver

 Iter         Residual      
------  --------------------
    1      3.825749903273
    2      2.930869049962
    3      1.308953512019
    4      0.079948567056
    5      0.044177480867
    6      0.025218906505
    7      0.015092659884
    8      0.004401031893
    9      0.002248632815
   10      0.000759695625
   11      0.000309846254
   12      0.000106261188
   13      0.000028809759

CPSCF converged

Building X...

 Generating 2nd functional diffs
 Generating 2nd functional diffs
Building Xtilde...

Building Z-vector RHS...

 Generating 2nd functional diffs
Solving CPSCF equations
Using DIIS solver

 Iter         Residual      
------  --------------------
    1      5.324960675328
    2      4.212390601466
    3      1.423377232267
    4      0.126301999767
    5      0.017804426949
    6      0.006041780201
    7      0.002348810134
    8      0.001141213601
    9      0.000598437248
   10      0.000343326351
   11      0.000197088658
   12      0.000079822499

CPSCF converged

Building X...

 Generating 2nd functional diffs
 Generating 2nd functional diffs
Building Xtilde...

Building Z-vector RHS...

 Generating 2nd functional diffs
Solving CPSCF equations
Using DIIS solver

 Iter         Residual      
------  --------------------
    1      0.034165124915
    2      0.023081928002
    3      0.009726669560
    4      0.006070571827
    5      0.002868648612
    6      0.002463251178
    7      0.000891772904
    8      0.000341484582
    9      0.000267960543
   10      0.000156784308
   11      0.000088340714

CPSCF converged

Building X...

 Generating 2nd functional diffs
 Generating 2nd functional diffs
Lower state energy:     -2867.9493100193
Upper state energy:     -2867.9206945080
Energy difference:          0.0286155113
 Energy calculation finished, energy:  0.000000000E+00
 in dlf_makehessian...
Updating Hessian with the BFGS update, No    16
Testing convergence  in cycle   17
    Energy  0.0000E+00 Target: 1.0000E-04 converged?  yes
  Max step  1.2637E+00 Target: 4.0000E-03 converged?   no
  RMS step  2.0673E-01 Target: 2.6667E-03 converged?   no
  Max grad  9.5745E-02 Target: 1.0000E-03 converged?   no
  RMS grad  2.7148E-02 Target: 6.6667E-04 converged?   no
DFTD Energy:    -0.0260592 hartree
Setting up the DFT grid...
| time to set the grid = 0.00 s
DFT grid points: 52753 (3297 points/atom)

                      *** Start SCF Iterations ***

 Iter     DIIS Error       Energy change      Electrons        XC Energy           Energy        Time(s)
----------------------------------------------------------------------------------------------------------
Initial temperature is 5000.000000
| Skip purify step
|    1     0.3197322656   -2867.6897964911   103.9331208683   -77.7317807074   -2867.6897964911     0.46  
|    2     0.5483228372     +33.0618417081   103.9985596502   -75.8961720003   -2834.6279547831     0.46  
|    3     0.0818200244      -0.5531105406   103.9984686736   -76.2585556500   -2835.1810653237     0.46  
|    4     0.1150222792      +0.0715825273   103.9985166823   -76.4660551951   -2835.1094827963     0.46  
|    5     0.0537271747      -0.2839097224   103.9985437560   -76.4601236771   -2835.3933925188     0.44  
|    6     0.0272555034      -0.0574615081   103.9985346937   -76.4499981563   -2835.4508540269     0.43  
|    7     0.0100311382      -0.0153791173   103.9985576573   -76.4555396632   -2835.4662331442     0.42  
|    8     0.0035094104      -0.0044460771   103.9985668401   -76.4455722451   -2835.4706792212     0.41  
|    9     0.0023184900      -0.0010662796   103.9985766122   -76.4469523947   -2835.4717455009     0.46  
|   10     0.0012719098      -0.0007808460   103.9985850593   -76.4486705449   -2835.4725263469     0.40  
|   11     0.0012624602      -0.0008099457   103.9985969381   -76.4478454180   -2835.4733362926     0.41  
|   12     0.0006907316      -0.0003975451   103.9986068580   -76.4474859057   -2835.4737338377     0.41  
|   13     0.0002586412      -0.0001895972   103.9986151116   -76.4481073595   -2835.4739234349     0.41  
|   14     0.0002016196      -0.0000266122   103.9986172894   -76.4482332668   -2835.4739500471     0.39  
|   15     0.0001416947      -0.0000153836   103.9986188624   -76.4482324307   -2835.4739654306     0.39  
|   16     0.0000858736      -0.0000074302   103.9986198138   -76.4483205436   -2835.4739728608     0.38  
|   17     0.0000336561      -0.0000035811   103.9986203944   -76.4484134380   -2835.4739764420     0.46  
|   18     0.0000300476      -0.0000007045   103.9986205067   -76.4484441229   -2835.4739771464     0.37  
|   19     0.0000158893      -0.0000001502   103.9986207476   -76.4484358535   -2835.4739772966     0.36  
|   20     0.0000054255      -0.0000000163   103.9986207716   -76.4484446035   -2835.4739773129     0.35  
----------------------------------------------------------------------------------------------------------
FINAL ENERGY: -2835.4739773129 a.u.
Fractional Occupation Entropy: 0.0000000000
Mermin Free Energy:            -2835.4739773129
DISPERSION CONTRIBUTION TO ENERGY: -0.0260592195 a.u.
HOMO-LUMO GAP: 4.177 eV
CENTER OF MASS: {-0.083111, 0.005954, 0.115064} ANGS
DIPOLE MOMENT: {6.969720, -2.496872, -0.340893} (|D| = 7.411314) DEBYE
Writing out molden info

Running Mulliken population analysis...


  Restricted hh-TDA Parameters
--------------------------------------------
Number of occupied orbitals:            53
Number of virtual orbitals:            129
Number of molecular orbitals:          182
Number of basis functions:             195
Multiplicity of target state:      singlet

 Generating 2nd functional diffs
Reference energy:            -2867.3776358395
Number of electrons:           105.9985942478
XC energy:                     -78.3476536557

      Davidson Diagonalization Parameters
-----------------------------------------------
Number of roots to find:                    6
Number of guess vectors:                   18
Maximum subspace size:                     60
Number of vectors to save:                  6
Collapse vectors per root:                  2
Number of CSFs:                          1431
Maximum Davidson iterations:              100
Residual convergence:                 1.0e-04
Orthogonality tolerance:              1.0e-12
Use incremental sigma vectors:             No

Davidson memory usage:   1.50 MB

Guess Vectors:
  53 &  53 : closed :    -0.670752
  53 &  51 :  open  :    -0.582569
  53 &  52 :  open  :    -0.578153
  53 &  49 :  open  :    -0.498455
  51 &  51 : closed :    -0.494386
  53 &  50 :  open  :    -0.491277
  52 &  51 :  open  :    -0.489970
  52 &  52 : closed :    -0.485554
  53 &  47 :  open  :    -0.423206
  51 &  49 :  open  :    -0.410272
  52 &  49 :  open  :    -0.405857
  51 &  50 :  open  :    -0.403095
  53 &  48 :  open  :    -0.400322
  52 &  50 :  open  :    -0.398679
  53 &  45 :  open  :    -0.350866
  51 &  47 :  open  :    -0.335023
  53 &  46 :  open  :    -0.332334
  52 &  47 :  open  :    -0.330607

  Root           Eigenvalue       Energy Change        Residual
-------------------------------------------------------------------
Iteration:    0   Subspace Size:   18
Root: 1:        -0.54007880        -0.54007880         0.06808854  
Root: 2:        -0.51274282        -0.51274282         0.09204491  
Root: 3:        -0.50623614        -0.50623614         0.08375751  
Root: 4:        -0.40768647        -0.40768647         0.07398007  
Root: 5:        -0.33696322        -0.33696322         0.07521326  
Root: 6:        -0.32874678        -0.32874678         0.09753168  

Iteration:    1   Subspace Size:   24
Root: 1:        -0.54328264        -0.00320383         0.01133662  
Root: 2:        -0.51479266        -0.00204984         0.01048523  
Root: 3:        -0.50896685        -0.00273071         0.01447382  
Root: 4:        -0.41124657        -0.00356010         0.02161281  
Root: 5:        -0.34303287        -0.00606965         0.05753270  
Root: 6:        -0.32991764        -0.00117086         0.08980830  

Iteration:    2   Subspace Size:   30
Root: 1:        -0.54334057        -0.00005793         0.00202639  
Root: 2:        -0.51482407        -0.00003141         0.00141781  
Root: 3:        -0.50905627        -0.00008942         0.00205661  
Root: 4:        -0.41147220        -0.00022563         0.00832371  
Root: 5:        -0.34563311        -0.00260025         0.03509036  
Root: 6:        -0.33220760        -0.00228996         0.05533374  

Iteration:    3   Subspace Size:   36
Root: 1:        -0.54334332        -0.00000275         0.00044685  
Root: 2:        -0.51482477        -0.00000070         0.00023532  
Root: 3:        -0.50905812        -0.00000185         0.00039303  
Root: 4:        -0.41150838        -0.00003618         0.00212368  
Root: 5:        -0.34606762        -0.00043450         0.01310926  
Root: 6:        -0.33309712        -0.00088953         0.02077149  

Iteration:    4   Subspace Size:   42
Root: 1:        -0.54334343        -0.00000011         0.00008162  Converged
Root: 2:        -0.51482478        -0.00000001         0.00003556  Converged
Root: 3:        -0.50905818        -0.00000005         0.00004663  Converged
Root: 4:        -0.41151085        -0.00000247         0.00043164  
Root: 5:        -0.34612390        -0.00005628         0.00459278  
Root: 6:        -0.33319674        -0.00009961         0.00849819  

Iteration:    5   Subspace Size:   45
Root: 1:        -0.54334343        -0.00000000         0.00007339  Converged
Root: 2:        -0.51482478        -0.00000000         0.00003649  Converged
Root: 3:        -0.50905818        -0.00000000         0.00004417  Converged
Root: 4:        -0.41151092        -0.00000007         0.00012211  
Root: 5:        -0.34613358        -0.00000968         0.00091210  
Root: 6:        -0.33322428        -0.00002754         0.00195219  

Iteration:    6   Subspace Size:   48
Root: 1:        -0.54334343        -0.00000000         0.00007221  Converged
Root: 2:        -0.51482478        -0.00000000         0.00003612  Converged
Root: 3:        -0.50905818        -0.00000000         0.00004371  Converged
Root: 4:        -0.41151092        -0.00000000         0.00002898  Converged
Root: 5:        -0.34613401        -0.00000043         0.00021301  
Root: 6:        -0.33322656        -0.00000228         0.00076336  

Iteration:    7   Subspace Size:   50
Root: 1:        -0.54334343        -0.00000000         0.00007190  Converged
Root: 2:        -0.51482478        -0.00000000         0.00003577  Converged
Root: 3:        -0.50905818        -0.00000000         0.00004348  Converged
Root: 4:        -0.41151092        -0.00000000         0.00002642  Converged
Root: 5:        -0.34613403        -0.00000002         0.00005260  Converged
Root: 6:        -0.33322696        -0.00000040         0.00036005  

Iteration:    8   Subspace Size:   51
Root: 1:        -0.54334343        -0.00000000         0.00007024  Converged
Root: 2:        -0.51482478        -0.00000000         0.00003582  Converged
Root: 3:        -0.50905818        -0.00000000         0.00004348  Converged
Root: 4:        -0.41151092        -0.00000000         0.00002463  Converged
Root: 5:        -0.34613403        -0.00000000         0.00005020  Converged
Root: 6:        -0.33322702        -0.00000005         0.00010256  

Iteration:    9   Subspace Size:   52
Root: 1:        -0.54334343        -0.00000000         0.00007024  Converged
Root: 2:        -0.51482478        -0.00000000         0.00003076  Converged
Root: 3:        -0.50905818        -0.00000000         0.00004347  Converged
Root: 4:        -0.41151092        -0.00000000         0.00002259  Converged
Root: 5:        -0.34613403        -0.00000000         0.00005100  Converged
Root: 6:        -0.33322702        -0.00000000         0.00003317  Converged

Davidson converged in 9 iterations
52 sigma vectors were formed

  Root   Mult.   Total Energy (a.u.)   Ex. Energy (a.u.)     Ex. Energy (eV)     Ex. Energy (nm)        Osc. (a.u.)  
-------------------------------------------------------------------------------------------------------------------
     1  singlet      -2867.92097927
     2  singlet      -2867.89246062          0.02851865          0.77603179       1597.66934851          0.00001450
     3  singlet      -2867.88669402          0.03428525          0.93294902       1328.94958364          0.18547059
     4  singlet      -2867.78914676          0.13183250          3.58734439        345.61560692          0.05737640
     5  singlet      -2867.72376987          0.19720939          5.36633976        231.04057198          0.37079420
     6  singlet      -2867.71086286          0.21011641          5.71755748        216.84822783          0.00022167

Singlet  1: Largest CI coefficients:
  53  &  53 : closed :  -0.872333
  52  &  53 :  open  :  -0.336311
  53  &  52 :  open  :  -0.336311

Singlet  2: Largest CI coefficients:
  51  &  53 :  open  :  -0.703977
  53  &  51 :  open  :  -0.703977

Singlet  3: Largest CI coefficients:
  52  &  53 :  open  :  -0.575107
  53  &  52 :  open  :  -0.575107
  53  &  53 : closed :   0.434572
  50  &  53 :  open  :   0.259795
  53  &  50 :  open  :   0.259795

Singlet  4: Largest CI coefficients:
  49  &  53 :  open  :  -0.611756
  53  &  49 :  open  :  -0.611756
  47  &  53 :  open  :  -0.323360
  53  &  47 :  open  :  -0.323360
  45  &  53 :  open  :   0.100742
  53  &  45 :  open  :   0.100742

Singlet  5: Largest CI coefficients:
  52  &  52 : closed :  -0.502804
  50  &  53 :  open  :  -0.479695
  53  &  50 :  open  :  -0.479695
  50  &  52 :  open  :  -0.285319
  52  &  50 :  open  :  -0.285319
  50  &  50 : closed :   0.173089
  52  &  53 :  open  :  -0.154425
  53  &  52 :  open  :  -0.154425
  53  &  53 : closed :   0.134615

Singlet  6: Largest CI coefficients:
  50  &  51 :  open  :   0.518376
  51  &  50 :  open  :   0.518376
  51  &  52 :  open  :   0.466865
  52  &  51 :  open  :   0.466865

Singlet state dipole moments:

  Root       Dx         Dy         Dz         |D|  (Debye)
------------------------------------------------------------
     1    12.1255    -6.1123    -0.6478    13.5944
     2     0.4272    -4.5062     0.2646     4.5341
     3     4.8518    -5.2664    -0.1379     7.1620
     4     7.4436    -4.9155    -0.2747     8.9244
     5     7.3270    -3.3011    -0.3554     8.0442
     6    -2.6886    -1.5933     0.4695     3.1604

Transition dipole moments between singlet states:

    Transition       Tx         Ty         Tz         |T| (a.u.)
------------------------------------------------------------------
     1 ->    2    -0.0014     0.0273     0.0038     0.0276
     1 ->    3    -2.7953     0.4889     0.2480     2.8486
     1 ->    4    -0.7973     0.1001    -0.0848     0.8080
     1 ->    5    -1.2581     1.1068     0.1114     1.6794
     1 ->    6     0.0292    -0.0270    -0.0018     0.0398
     2 ->    3    -0.0036    -0.0122     0.0049     0.0136
     2 ->    4     0.0074    -0.1594     0.0116     0.1600
     2 ->    5    -0.0104    -0.0384    -0.0094     0.0408
     2 ->    6     1.1671    -0.7268    -0.1202     1.3801
     3 ->    4     0.3660    -0.0836    -0.1243     0.3954
     3 ->    5     0.1363     0.0918    -0.0123     0.1648
     3 ->    6    -0.0465     0.0090     0.0057     0.0477
     4 ->    5    -0.0084    -0.0816    -0.0469     0.0945
     4 ->    6    -0.0204     0.0143     0.0041     0.0252
     5 ->    6    -0.1448     0.0204     0.0141     0.1469

Magnetic transition dipole moments and rotational strengths:

 Transition      Lx         Ly         Lz       R(len)     R(vel) (a.u.)
------------------------------------------------------------------------
 1 ->    2    -0.4483     0.0493     0.2124    -0.0028    -0.0006
 1 ->    3    -0.0250    -0.1707    -0.2473     0.0749     0.0005
 1 ->    4    -0.0642     0.6161    -0.0113    -0.1138     0.0282
 1 ->    5    -0.0631     0.0444    -0.7564    -0.0443     0.0209
 1 ->    6     0.0083    -0.0010    -0.0212    -0.0003     0.0002

Electric transition quadrupole moments (Cartesian):

 Transition      Qxy        Qxz        Qyz        Qxx        Qyy        Qzz       norm (a.u.)
----------------------------------------------------------------------------------------------
 1 ->    2     0.0783     0.1226     0.5029     0.0367     0.0400    -0.1086     0.5374
 1 ->    3     0.1935    -0.3712     0.0576     5.3905    -3.1746     0.7482     6.3146
 1 ->    4    -0.0845     0.9473     0.1900     2.5767    -0.8876    -0.2288     2.9018
 1 ->    5     3.4147     0.5556    -0.2849    -4.9866    -4.0981    -0.1641     7.3306
 1 ->    6    -0.0602    -0.0471     0.0070     0.1319     0.0963     0.0113     0.1808


Building Xtilde...

Building Z-vector RHS...

 Generating 2nd functional diffs
Solving CPSCF equations
Using DIIS solver

 Iter         Residual      
------  --------------------
    1      4.008394158922
    2      2.895749157131
    3      0.503728389794
    4      0.044181075537
    5      0.021356231526
    6      0.010137900449
    7      0.006602687103
    8      0.003949358198
    9      0.002234165317
   10      0.001533204920
   11      0.000870561036
   12      0.001012122690
   13      0.000272792632
   14      0.000196884309
   15      0.000116496270
   16      0.000020299568

CPSCF converged

Building X...

 Generating 2nd functional diffs
 Generating 2nd functional diffs
Building Xtilde...

Building Z-vector RHS...

 Generating 2nd functional diffs
Solving CPSCF equations
Using DIIS solver

 Iter         Residual      
------  --------------------
    1      5.111522220385
    2      4.144116487627
    3      0.648079180265
    4      0.062526217691
    5      0.029644540788
    6      0.021032061000
    7      0.017440383749
    8      0.008911793353
    9      0.005268334354
   10      0.002889288936
   11      0.001949011750
   12      0.001434327403
   13      0.000634806444
   14      0.000228343324
   15      0.000083434842

CPSCF converged

Building X...

 Generating 2nd functional diffs
 Generating 2nd functional diffs
Building Xtilde...

Building Z-vector RHS...

 Generating 2nd functional diffs
Solving CPSCF equations
Using DIIS solver

 Iter         Residual      
------  --------------------
    1      0.033851494855
    2      0.017966359662
    3      0.015708626784
    4      0.006613684352
    5      0.005151971638
    6      0.004570177273
    7      0.002746385805
    8      0.001479162872
    9      0.000484168912
   10      0.000217805026
   11      0.000187707420
   12      0.000112756675
   13      0.000060806889

CPSCF converged

Building X...

 Generating 2nd functional diffs
 Generating 2nd functional diffs
Lower state energy:     -2867.8924606184
Upper state energy:     -2867.8866940154
Energy difference:          0.0057666030
 Energy calculation finished, energy:  0.000000000E+00
 in dlf_makehessian...
Updating Hessian with the BFGS update, No    17
Testing convergence  in cycle   18
    Energy  0.0000E+00 Target: 1.0000E-04 converged?  yes
  Max step  4.4098E-01 Target: 4.0000E-03 converged?   no
  RMS step  1.0687E-01 Target: 2.6667E-03 converged?   no
  Max grad  1.3215E-01 Target: 1.0000E-03 converged?   no
  RMS grad  3.8607E-02 Target: 6.6667E-04 converged?   no
DFTD Energy:    -0.0262969 hartree
Setting up the DFT grid...
| time to set the grid = 0.00 s
DFT grid points: 52716 (3294 points/atom)

                      *** Start SCF Iterations ***

 Iter     DIIS Error       Energy change      Electrons        XC Energy           Energy        Time(s)
----------------------------------------------------------------------------------------------------------
Initial temperature is 5000.000000
| Skip purify step
|    1     0.3053828137   -2867.5841062151   103.7266208401   -77.6684740259   -2867.5841062151     0.48  
|    2     0.6536880231     +33.9623974594   104.0003604833   -76.0548728630   -2833.6217087557     0.49  
|    3     0.0775989046      -1.7406915679   104.0004516736   -76.2686333843   -2835.3624003236     0.49  
|    4     0.0789075393      -0.0069296359   104.0003634170   -76.5114803076   -2835.3693299595     0.48  
|    5     0.0230300779      -0.1549656356   104.0003624295   -76.4719299607   -2835.5242955951     0.46  
|    6     0.0088092620      -0.0145887192   104.0003739046   -76.4515020738   -2835.5388843143     0.45  
|    7     0.0039026914      -0.0015380500   104.0003733704   -76.4510256910   -2835.5404223643     0.43  
|    8     0.0008815584      -0.0002758223   104.0003735572   -76.4547600453   -2835.5406981867     0.41  
|    9     0.0004892504      -0.0000253379   104.0003745674   -76.4535520839   -2835.5407235246     0.49  
|   10     0.0002971928      -0.0000100272   104.0003746026   -76.4532926275   -2835.5407335518     0.39  
|   11     0.0001080553      -0.0000029987   104.0003747678   -76.4536977162   -2835.5407365504     0.38  
|   12     0.0000685467      -0.0000008191   104.0003748910   -76.4536505656   -2835.5407373696     0.38  
|   13     0.0000230446      -0.0000002834   104.0003749623   -76.4536168155   -2835.5407376530     0.37  
|   14     0.0000096126      -0.0000000295   104.0003749838   -76.4536200196   -2835.5407376825     0.36  
----------------------------------------------------------------------------------------------------------
FINAL ENERGY: -2835.5407376825 a.u.
Fractional Occupation Entropy: 0.0000000000
Mermin Free Energy:            -2835.5407376825
DISPERSION CONTRIBUTION TO ENERGY: -0.0262969332 a.u.
HOMO-LUMO GAP: 3.746 eV
CENTER OF MASS: {-0.036219, -0.016669, 0.106776} ANGS
DIPOLE MOMENT: {6.186299, -4.979451, -0.180490} (|D| = 7.943412) DEBYE
Writing out molden info

Running Mulliken population analysis...


  Restricted hh-TDA Parameters
--------------------------------------------
Number of occupied orbitals:            53
Number of virtual orbitals:            129
Number of molecular orbitals:          182
Number of basis functions:             195
Multiplicity of target state:      singlet

 Generating 2nd functional diffs
Reference energy:            -2867.4422149557
Number of electrons:           106.0003821953
XC energy:                     -78.3529762725

      Davidson Diagonalization Parameters
-----------------------------------------------
Number of roots to find:                    6
Number of guess vectors:                   18
Maximum subspace size:                     60
Number of vectors to save:                  6
Collapse vectors per root:                  2
Number of CSFs:                          1431
Maximum Davidson iterations:              100
Residual convergence:                 1.0e-04
Orthogonality tolerance:              1.0e-12
Use incremental sigma vectors:             No

Davidson memory usage:   1.50 MB

Guess Vectors:
  53 &  53 : closed :    -0.690754
  53 &  51 :  open  :    -0.597788
  53 &  52 :  open  :    -0.577455
  53 &  50 :  open  :    -0.513928
  51 &  51 : closed :    -0.504822
  52 &  51 :  open  :    -0.484490
  52 &  52 : closed :    -0.464157
  53 &  45 :  open  :    -0.459255
  53 &  49 :  open  :    -0.445247
  53 &  48 :  open  :    -0.428008
  51 &  50 :  open  :    -0.420962
  52 &  50 :  open  :    -0.400630
  53 &  47 :  open  :    -0.375691
  51 &  45 :  open  :    -0.366289
  53 &  46 :  open  :    -0.358470
  51 &  49 :  open  :    -0.352282
  52 &  45 :  open  :    -0.345957
  50 &  50 : closed :    -0.337102

  Root           Eigenvalue       Energy Change        Residual
-------------------------------------------------------------------
Iteration:    0   Subspace Size:   18
Root: 1:        -0.57583778        -0.57583778         0.07780931  
Root: 2:        -0.50299113        -0.50299113         0.09363680  
Root: 3:        -0.46489469        -0.46489469         0.07825313  
Root: 4:        -0.38723205        -0.38723205         0.08827733  
Root: 5:        -0.35663486        -0.35663486         0.08441854  
Root: 6:        -0.35002997        -0.35002997         0.10147908  

Iteration:    1   Subspace Size:   24
Root: 1:        -0.57825424        -0.00241645         0.01212865  
Root: 2:        -0.50511955        -0.00212842         0.01355450  
Root: 3:        -0.46863479        -0.00374010         0.01983209  
Root: 4:        -0.39071073        -0.00347868         0.03753426  
Root: 5:        -0.36317323        -0.00653837         0.06036505  
Root: 6:        -0.35319810        -0.00316814         0.05008923  

Iteration:    2   Subspace Size:   30
Root: 1:        -0.57830736        -0.00005312         0.00182951  
Root: 2:        -0.50516902        -0.00004947         0.00198781  
Root: 3:        -0.46882441        -0.00018962         0.00312847  
Root: 4:        -0.39134597        -0.00063525         0.00728095  
Root: 5:        -0.36576829        -0.00259505         0.02257022  
Root: 6:        -0.35396983        -0.00077172         0.02214573  

Iteration:    3   Subspace Size:   36
Root: 1:        -0.57830864        -0.00000128         0.00031339  
Root: 2:        -0.50517055        -0.00000153         0.00038506  
Root: 3:        -0.46882940        -0.00000499         0.00062151  
Root: 4:        -0.39137095        -0.00002498         0.00295907  
Root: 5:        -0.36597778        -0.00020949         0.00551427  
Root: 6:        -0.35408741        -0.00011759         0.00574831  

Iteration:    4   Subspace Size:   42
Root: 1:        -0.57830867        -0.00000004         0.00004715  Converged
Root: 2:        -0.50517057        -0.00000002         0.00008093  Converged
Root: 3:        -0.46882963        -0.00000024         0.00012974  
Root: 4:        -0.39137347        -0.00000253         0.00070319  
Root: 5:        -0.36599307        -0.00001529         0.00135789  
Root: 6:        -0.35410060        -0.00001318         0.00100365  

Iteration:    5   Subspace Size:   46
Root: 1:        -0.57830867        -0.00000000         0.00004878  Converged
Root: 2:        -0.50517057        -0.00000000         0.00007372  Converged
Root: 3:        -0.46882964        -0.00000001         0.00002241  Converged
Root: 4:        -0.39137360        -0.00000013         0.00015614  
Root: 5:        -0.36599405        -0.00000098         0.00033186  
Root: 6:        -0.35410091        -0.00000031         0.00029799  

Iteration:    6   Subspace Size:   49
Root: 1:        -0.57830867        -0.00000000         0.00004926  Converged
Root: 2:        -0.50517057        -0.00000000         0.00007228  Converged
Root: 3:        -0.46882964        -0.00000000         0.00002011  Converged
Root: 4:        -0.39137361        -0.00000001         0.00002916  Converged
Root: 5:        -0.36599410        -0.00000005         0.00009113  Converged
Root: 6:        -0.35410094        -0.00000002         0.00008929  Converged

Davidson converged in 6 iterations
49 sigma vectors were formed

  Root   Mult.   Total Energy (a.u.)   Ex. Energy (a.u.)     Ex. Energy (eV)     Ex. Energy (nm)        Osc. (a.u.)  
-------------------------------------------------------------------------------------------------------------------
     1  singlet      -2868.02052363
     2  singlet      -2867.94738553          0.07313810          1.99018869        622.97721369          0.00010148
     3  singlet      -2867.91104459          0.10947904          2.97907563        416.18352779          0.76952730
     4  singlet      -2867.83358857          0.18693506          5.08676103        243.73903158          0.32157852
     5  singlet      -2867.80820906          0.21231457          5.77737250        214.60312757          0.02397786
     6  singlet      -2867.79631589          0.22420774          6.10100195        203.21944115          0.00010179

Singlet  1: Largest CI coefficients:
  53  &  53 : closed :   0.916747
  52  &  53 :  open  :  -0.232501
  53  &  52 :  open  :  -0.232501
  50  &  53 :  open  :   0.141079
  53  &  50 :  open  :   0.141079

Singlet  2: Largest CI coefficients:
  51  &  53 :  open  :  -0.703992
  53  &  51 :  open  :  -0.703992

Singlet  3: Largest CI coefficients:
  52  &  53 :  open  :   0.577688
  53  &  52 :  open  :   0.577688
  53  &  53 : closed :   0.378679
  50  &  53 :  open  :  -0.288698
  53  &  50 :  open  :  -0.288698

Singlet  4: Largest CI coefficients:
  52  &  52 : closed :   0.665284
  50  &  53 :  open  :  -0.441934
  53  &  50 :  open  :  -0.441934
  50  &  50 : closed :  -0.234577
  52  &  53 :  open  :  -0.211339
  53  &  52 :  open  :  -0.211339

Singlet  5: Largest CI coefficients:
  49  &  53 :  open  :   0.520130
  53  &  49 :  open  :   0.520130
  45  &  53 :  open  :   0.439004
  53  &  45 :  open  :   0.439004
  49  &  52 :  open  :  -0.148315
  52  &  49 :  open  :  -0.148315

Singlet  6: Largest CI coefficients:
  51  &  52 :  open  :   0.653946
  52  &  51 :  open  :   0.653946
  50  &  51 :  open  :   0.247909
  51  &  50 :  open  :   0.247909

Singlet state dipole moments:

  Root       Dx         Dy         Dz         |D|  (Debye)
------------------------------------------------------------
     1     4.1846    -5.7439     0.0262     7.1067
     2    -2.5500    -5.0700     0.5668     5.7034
     3     5.0912    -4.8244    -0.0394     7.0140
     4     2.3487    -4.6528     0.1478     5.2141
     5     3.4554    -4.2705     0.0551     5.4936
     6    -3.7341    -3.9959     0.6388     5.5062

Transition dipole moments between singlet states:

    Transition       Tx         Ty         Tz         |T| (a.u.)
------------------------------------------------------------------
     1 ->    2    -0.0397     0.0102     0.0199     0.0456
     1 ->    3     3.2338     0.1416    -0.2573     3.2471
     1 ->    4    -0.6852    -1.4523     0.0423     1.6064
     1 ->    5    -0.0198    -0.0558     0.4073     0.4116
     1 ->    6    -0.0026     0.0114     0.0233     0.0261
     2 ->    3    -0.0351     0.0002     0.0072     0.0358
     2 ->    4    -0.0213    -0.0158     0.0075     0.0276
     2 ->    5     0.1045     0.3130    -0.0094     0.3301
     2 ->    6    -1.6654    -1.0663     0.1408     1.9826
     3 ->    4     0.4958     0.0515    -0.0408     0.5001
     3 ->    5     0.1081     0.0401    -0.0603     0.1301
     3 ->    6     0.0113    -0.0050    -0.0116     0.0169
     4 ->    5    -0.1040     0.0259    -0.0092     0.1076
     4 ->    6    -0.0560     0.0121     0.0106     0.0583
     5 ->    6     0.2913    -0.0004    -0.0256     0.2924

Magnetic transition dipole moments and rotational strengths:

 Transition      Lx         Ly         Lz       R(len)     R(vel) (a.u.)
------------------------------------------------------------------------
 1 ->    2    -0.7205     0.0575     0.0692    -0.0306     0.0033
 1 ->    3    -0.0338    -0.0016    -0.2886     0.0351    -0.0069
 1 ->    4     0.0037     0.0496     0.1017     0.0703    -0.0280
 1 ->    5     0.0852    -0.9647    -0.0017    -0.0515     0.0239
 1 ->    6    -0.0420     0.0139     0.0076    -0.0004     0.0003

Electric transition quadrupole moments (Cartesian):

 Transition      Qxy        Qxz        Qyz        Qxx        Qyy        Qzz       norm (a.u.)
----------------------------------------------------------------------------------------------
 1 ->    2     0.0503    -0.0117     0.7992     0.0764    -0.0700     0.0131     0.8076
 1 ->    3     1.0760     0.3980    -0.0639    -5.9490     3.3769    -0.7848     6.9807
 1 ->    4    -3.6761     0.4645     0.3153    -4.8144     0.3794    -0.1791     6.0978
 1 ->    5    -0.1499    -1.6226    -0.2651    -0.5637    -0.0153     0.2444     1.7617
 1 ->    6     0.0249    -0.0332    -0.0032     0.0400    -0.0144     0.0062     0.0598


Building Xtilde...

Building Z-vector RHS...

 Generating 2nd functional diffs
Solving CPSCF equations
Using DIIS solver

 Iter         Residual      
------  --------------------
    1      3.787638176588
    2      2.916747031407
    3      1.233837422040
    4      0.065982720439
    5      0.033529347969
    6      0.016814202480
    7      0.008963769473
    8      0.002318537911
    9      0.001233463285
   10      0.000423499695
   11      0.000192919421
   12      0.000062815604

CPSCF converged

Building X...

 Generating 2nd functional diffs
 Generating 2nd functional diffs
Building Xtilde...

Building Z-vector RHS...

 Generating 2nd functional diffs
Solving CPSCF equations
Using DIIS solver

 Iter         Residual      
------  --------------------
    1      5.360211183653
    2      4.205159908898
    3      1.361941113478
    4      0.101692445249
    5      0.015219894795
    6      0.005802177035
    7      0.002369795060
    8      0.001083286520
    9      0.000523398073
   10      0.000254454779
   11      0.000107540194
   12      0.000041519770

CPSCF converged

Building X...

 Generating 2nd functional diffs
 Generating 2nd functional diffs
Building Xtilde...

Building Z-vector RHS...

 Generating 2nd functional diffs
Solving CPSCF equations
Using DIIS solver

 Iter         Residual      
------  --------------------
    1      0.033315320044
    2      0.022459914433
    3      0.009210053353
    4      0.005404064549
    5      0.002475659652
    6      0.001956556318
    7      0.000558334959
    8      0.000222956303
    9      0.000135513086
   10      0.000064165027

CPSCF converged

Building X...

 Generating 2nd functional diffs
 Generating 2nd functional diffs
Lower state energy:     -2867.9473855269
Upper state energy:     -2867.9110445937
Energy difference:          0.0363409331
 Energy calculation finished, energy:  0.000000000E+00
 in dlf_makehessian...
Updating Hessian with the BFGS update, No    18
Testing convergence  in cycle   19
    Energy  0.0000E+00 Target: 1.0000E-04 converged?  yes
  Max step  3.5826E+00 Target: 4.0000E-03 converged?   no
  RMS step  5.1874E-01 Target: 2.6667E-03 converged?   no
  Max grad  1.7323E-01 Target: 1.0000E-03 converged?   no
  RMS grad  4.7880E-02 Target: 6.6667E-04 converged?   no
DFTD Energy:    -0.0260102 hartree
Setting up the DFT grid...
| time to set the grid = 0.00 s
DFT grid points: 52748 (3296 points/atom)

                      *** Start SCF Iterations ***

 Iter     DIIS Error       Energy change      Electrons        XC Energy           Energy        Time(s)
----------------------------------------------------------------------------------------------------------
Initial temperature is 5000.000000
| Skip purify step
|    1     0.4685245129   -2867.6773167451   103.8417435226   -77.7137630808   -2867.6773167451     0.46  
|    2     0.5371682595     +33.0330522391   103.9983453901   -75.9014981529   -2834.6442645060     0.46  
|    3     0.0970699292      -0.5144866062   103.9982208546   -76.3316196621   -2835.1587511123     0.46  
|    4     0.1328145803      +0.1957672507   103.9982627305   -76.5217739520   -2834.9629838616     0.46  
|    5     0.0460836665      -0.4438200632   103.9982896924   -76.4562790679   -2835.4068039248     0.44  
|    6     0.0205697173      -0.0477143814   103.9982817590   -76.4491990564   -2835.4545183062     0.42  
|    7     0.0098796875      -0.0101294756   103.9983003926   -76.4505669199   -2835.4646477818     0.41  
|    8     0.0020825684      -0.0041206919   103.9983019047   -76.4413525481   -2835.4687684736     0.41  
|    9     0.0018432520      -0.0008128445   103.9983104753   -76.4436480109   -2835.4695813182     0.46  
|   10     0.0007932745      -0.0006518138   103.9983179750   -76.4449536266   -2835.4702331320     0.40  
|   11     0.0008270664      -0.0004612782   103.9983248565   -76.4442784109   -2835.4706944103     0.40  
|   12     0.0004975093      -0.0003146503   103.9983334008   -76.4441086641   -2835.4710090605     0.40  
|   13     0.0002149686      -0.0001106883   103.9983390996   -76.4444628095   -2835.4711197488     0.40  
|   14     0.0001452957      -0.0000205531   103.9983411430   -76.4445078908   -2835.4711403019     0.39  
|   15     0.0000971201      -0.0000062803   103.9983419207   -76.4444714309   -2835.4711465822     0.38  
|   16     0.0000835962      -0.0000037370   103.9983425983   -76.4445608253   -2835.4711503192     0.38  
|   17     0.0000253281      -0.0000015607   103.9983429846   -76.4446449167   -2835.4711518799     0.46  
|   18     0.0000191034      -0.0000001678   103.9983431259   -76.4446336395   -2835.4711520477     0.36  
|   19     0.0000118019      -0.0000000274   103.9983430684   -76.4446524386   -2835.4711520750     0.35  
|   20     0.0000036774      -0.0000000081   103.9983431372   -76.4446507603   -2835.4711520831     0.35  
----------------------------------------------------------------------------------------------------------
FINAL ENERGY: -2835.4711520831 a.u.
Fractional Occupation Entropy: 0.0000000000
Mermin Free Energy:            -2835.4711520831
DISPERSION CONTRIBUTION TO ENERGY: -0.0260101648 a.u.
HOMO-LUMO GAP: 4.012 eV
CENTER OF MASS: {-0.090030, 0.004917, 0.114995} ANGS
DIPOLE MOMENT: {7.365692, -2.621647, -0.329727} (|D| = 7.825291) DEBYE
Writing out molden info

Running Mulliken population analysis...


  Restricted hh-TDA Parameters
--------------------------------------------
Number of occupied orbitals:            53
Number of virtual orbitals:            129
Number of molecular orbitals:          182
Number of basis functions:             195
Multiplicity of target state:      singlet

 Generating 2nd functional diffs
Reference energy:            -2867.3745376175
Number of electrons:           105.9983112745
XC energy:                     -78.3437638684

      Davidson Diagonalization Parameters
-----------------------------------------------
Number of roots to find:                    6
Number of guess vectors:                   18
Maximum subspace size:                     60
Number of vectors to save:                  6
Collapse vectors per root:                  2
Number of CSFs:                          1431
Maximum Davidson iterations:              100
Residual convergence:                 1.0e-04
Orthogonality tolerance:              1.0e-12
Use incremental sigma vectors:             No

Davidson memory usage:   1.50 MB

Guess Vectors:
  53 &  53 : closed :    -0.662600
  53 &  51 :  open  :    -0.580255
  53 &  52 :  open  :    -0.578100
  53 &  49 :  open  :    -0.500684
  51 &  51 : closed :    -0.497909
  52 &  51 :  open  :    -0.495754
  52 &  52 : closed :    -0.493600
  53 &  50 :  open  :    -0.483517
  53 &  47 :  open  :    -0.420005
  51 &  49 :  open  :    -0.418339
  52 &  49 :  open  :    -0.416184
  51 &  50 :  open  :    -0.401172
  52 &  50 :  open  :    -0.399017
  53 &  48 :  open  :    -0.394906
  53 &  45 :  open  :    -0.345366
  49 &  49 : closed :    -0.338769
  51 &  47 :  open  :    -0.337660
  52 &  47 :  open  :    -0.335505

  Root           Eigenvalue       Energy Change        Residual
-------------------------------------------------------------------
Iteration:    0   Subspace Size:   18
Root: 1:        -0.53408254        -0.53408254         0.07113067  
Root: 2:        -0.51027667        -0.51027667         0.09202326  
Root: 3:        -0.50305541        -0.50305541         0.08261752  
Root: 4:        -0.40791723        -0.40791723         0.07357089  
Root: 5:        -0.33346124        -0.33346124         0.08508017  
Root: 6:        -0.32893801        -0.32893801         0.09765387  

Iteration:    1   Subspace Size:   24
Root: 1:        -0.53727713        -0.00319460         0.01321654  
Root: 2:        -0.51231056        -0.00203389         0.01045311  
Root: 3:        -0.50601005        -0.00295465         0.01671683  
Root: 4:        -0.41131934        -0.00340211         0.02001424  
Root: 5:        -0.33808424        -0.00462300         0.07678229  
Root: 6:        -0.33164592        -0.00270791         0.07103033  

Iteration:    2   Subspace Size:   30
Root: 1:        -0.53734685        -0.00006972         0.00242482  
Root: 2:        -0.51234184        -0.00003128         0.00143207  
Root: 3:        -0.50612636        -0.00011631         0.00241810  
Root: 4:        -0.41152723        -0.00020789         0.00564957  
Root: 5:        -0.34295420        -0.00486996         0.04697352  
Root: 6:        -0.33257014        -0.00092422         0.05040821  

Iteration:    3   Subspace Size:   36
Root: 1:        -0.53735017        -0.00000332         0.00048576  
Root: 2:        -0.51234255        -0.00000071         0.00024321  
Root: 3:        -0.50612858        -0.00000222         0.00058790  
Root: 4:        -0.41154506        -0.00001783         0.00138461  
Root: 5:        -0.34368248        -0.00072827         0.01958064  
Root: 6:        -0.33330828        -0.00073813         0.02046266  

Iteration:    4   Subspace Size:   42
Root: 1:        -0.53735029        -0.00000011         0.00007840  Converged
Root: 2:        -0.51234256        -0.00000001         0.00003774  Converged
Root: 3:        -0.50612866        -0.00000008         0.00007281  Converged
Root: 4:        -0.41154621        -0.00000114         0.00033809  
Root: 5:        -0.34379460        -0.00011212         0.00525921  
Root: 6:        -0.33341828        -0.00011000         0.00317458  

Iteration:    5   Subspace Size:   45
Root: 1:        -0.53735029        -0.00000000         0.00007507  Converged
Root: 2:        -0.51234256        -0.00000000         0.00003908  Converged
Root: 3:        -0.50612866        -0.00000000         0.00007039  Converged
Root: 4:        -0.41154625        -0.00000004         0.00007898  Converged
Root: 5:        -0.34380573        -0.00001113         0.00099360  
Root: 6:        -0.33342103        -0.00000275         0.00143808  

Iteration:    6   Subspace Size:   47
Root: 1:        -0.53735029        -0.00000000         0.00007651  Converged
Root: 2:        -0.51234256        -0.00000000         0.00003676  Converged
Root: 3:        -0.50612866        -0.00000000         0.00006733  Converged
Root: 4:        -0.41154625        -0.00000000         0.00007768  Converged
Root: 5:        -0.34380625        -0.00000052         0.00026120  
Root: 6:        -0.33342173        -0.00000070         0.00043027  

Iteration:    7   Subspace Size:   49
Root: 1:        -0.53735029        -0.00000000         0.00007309  Converged
Root: 2:        -0.51234256        -0.00000000         0.00003619  Converged
Root: 3:        -0.50612866        -0.00000000         0.00006573  Converged
Root: 4:        -0.41154625        -0.00000000         0.00007845  Converged
Root: 5:        -0.34380629        -0.00000004         0.00008660  Converged
Root: 6:        -0.33342181        -0.00000007         0.00014273  

Iteration:    8   Subspace Size:   50
Root: 1:        -0.53735029        -0.00000000         0.00007498  Converged
Root: 2:        -0.51234256        -0.00000000         0.00003672  Converged
Root: 3:        -0.50612866        -0.00000000         0.00006403  Converged
Root: 4:        -0.41154625        -0.00000000         0.00007720  Converged
Root: 5:        -0.34380629        -0.00000000         0.00008731  Converged
Root: 6:        -0.33342181        -0.00000001         0.00004629  Converged

Davidson converged in 8 iterations
50 sigma vectors were formed

  Root   Mult.   Total Energy (a.u.)   Ex. Energy (a.u.)     Ex. Energy (eV)     Ex. Energy (nm)        Osc. (a.u.)  
-------------------------------------------------------------------------------------------------------------------
     1  singlet      -2867.91188790
     2  singlet      -2867.88688017          0.02500773          0.68049484       1821.97150556          0.00001365
     3  singlet      -2867.88066628          0.03122162          0.84958347       1459.35302667          0.18364682
     4  singlet      -2867.78608387          0.12580404          3.42330148        362.17733515          0.06919624
     5  singlet      -2867.71834390          0.19354400          5.26659932        235.41608746          0.31094914
     6  singlet      -2867.70795943          0.20392847          5.54917517        223.42819784          0.00012717

Singlet  1: Largest CI coefficients:
  53  &  53 : closed :   0.846722
  52  &  53 :  open  :   0.365683
  53  &  52 :  open  :   0.365683

Singlet  2: Largest CI coefficients:
  51  &  53 :  open  :   0.703560
  53  &  51 :  open  :   0.703560

Singlet  3: Largest CI coefficients:
  52  &  53 :  open  :   0.569998
  53  &  52 :  open  :   0.569998
  53  &  53 : closed :  -0.479580
  50  &  53 :  open  :  -0.225379
  53  &  50 :  open  :  -0.225379

Singlet  4: Largest CI coefficients:
  49  &  53 :  open  :   0.620409
  53  &  49 :  open  :   0.620409
  47  &  53 :  open  :   0.304558
  53  &  47 :  open  :   0.304558
  53  &  53 : closed :  -0.105892

Singlet  5: Largest CI coefficients:
  52  &  52 : closed :   0.556876
  50  &  53 :  open  :   0.403659
  53  &  50 :  open  :   0.403659
  50  &  52 :  open  :   0.366980
  52  &  50 :  open  :   0.366980
  50  &  50 : closed :  -0.186440
  53  &  53 : closed :  -0.109217
  52  &  53 :  open  :   0.101345
  53  &  52 :  open  :   0.101345

Singlet  6: Largest CI coefficients:
  50  &  51 :  open  :   0.540378
  51  &  50 :  open  :   0.540378
  51  &  52 :  open  :   0.440857
  52  &  51 :  open  :   0.440857

Singlet state dipole moments:

  Root       Dx         Dy         Dz         |D|  (Debye)
------------------------------------------------------------
     1    11.5748    -5.8629    -0.5982    12.9887
     2     0.7416    -4.4711     0.2575     4.5395
     3     5.9003    -5.3053    -0.2169     7.9377
     4     7.9212    -4.8764    -0.2814     9.3061
     5     4.2208    -2.6604    -0.0665     4.9897
     6    -2.4827    -1.6745     0.5029     3.0365

Transition dipole moments between singlet states:

    Transition       Tx         Ty         Tz         |T| (a.u.)
------------------------------------------------------------------
     1 ->    2     0.0117     0.0259     0.0032     0.0286
     1 ->    3    -2.9204     0.4756     0.2613     2.9704
     1 ->    4    -0.8991     0.1052    -0.0754     0.9083
     1 ->    5    -1.2200     0.9536     0.1105     1.5524
     1 ->    6    -0.0242     0.0187     0.0002     0.0306
     2 ->    3    -0.0119    -0.0127     0.0051     0.0181
     2 ->    4     0.0012    -0.1495     0.0126     0.1501
     2 ->    5     0.0027    -0.0426    -0.0087     0.0436
     2 ->    6    -1.1662     0.6751     0.1236     1.3531
     3 ->    4     0.4747    -0.0981    -0.1182     0.4990
     3 ->    5    -0.0931     0.1626     0.0121     0.1878
     3 ->    6     0.0093     0.0151    -0.0022     0.0178
     4 ->    5     0.0036    -0.0817    -0.0422     0.0921
     4 ->    6     0.0226    -0.0178    -0.0039     0.0291
     5 ->    6     0.0557    -0.0035    -0.0054     0.0560

Magnetic transition dipole moments and rotational strengths:

 Transition      Lx         Ly         Lz       R(len)     R(vel) (a.u.)
------------------------------------------------------------------------
 1 ->    2    -0.4952     0.0459     0.2322     0.0038    -0.0010
 1 ->    3    -0.0234    -0.1979    -0.2282     0.0853     0.0006
 1 ->    4    -0.0631     0.6380    -0.0236    -0.1257     0.0285
 1 ->    5    -0.0559     0.0507    -0.6967    -0.0396     0.0209
 1 ->    6    -0.0058     0.0046     0.0282    -0.0002     0.0002

Electric transition quadrupole moments (Cartesian):

 Transition      Qxy        Qxz        Qyz        Qxx        Qyy        Qzz       norm (a.u.)
----------------------------------------------------------------------------------------------
 1 ->    2     0.1015     0.1056     0.5560     0.0110     0.0745    -0.1263     0.5935
 1 ->    3     0.1374    -0.3880     0.0713     5.5968    -3.2636     0.8018     6.5416
 1 ->    4    -0.0963     0.9604     0.1851     2.8344    -0.9804    -0.2372     3.1650
 1 ->    5     2.9996     0.5507    -0.2541    -4.5758    -3.6760    -0.1630     6.6214
 1 ->    6     0.0398     0.0419    -0.0091    -0.0818    -0.0664    -0.0093     0.1208


Building Xtilde...

Building Z-vector RHS...

 Generating 2nd functional diffs
Solving CPSCF equations
Using DIIS solver

 Iter         Residual      
------  --------------------
    1      3.986381842628
    2      2.868728416496
    3      0.465664969221
    4      0.041663346450
    5      0.022296737293
    6      0.010916372776
    7      0.007134768681
    8      0.004306176582
    9      0.002348648854
   10      0.001516105798
   11      0.000805902447
   12      0.000913460410
   13      0.000230434542
   14      0.000166709439
   15      0.000093977990

CPSCF converged

Building X...

 Generating 2nd functional diffs
 Generating 2nd functional diffs
Building Xtilde...

Building Z-vector RHS...

 Generating 2nd functional diffs
Solving CPSCF equations
Using DIIS solver

 Iter         Residual      
------  --------------------
    1      5.294776025281
    2      4.404397573008
    3      0.640895581850
    4      0.060491387365
    5      0.037108530596
    6      0.027926233244
    7      0.021848652937
    8      0.009576662628
    9      0.004966520349
   10      0.002039791844
   11      0.001383517491
   12      0.000860811081
   13      0.000472405618
   14      0.000188638657
   15      0.000084661737

CPSCF converged

Building X...

 Generating 2nd functional diffs
 Generating 2nd functional diffs
Building Xtilde...

Building Z-vector RHS...

 Generating 2nd functional diffs
Solving CPSCF equations
Using DIIS solver

 Iter         Residual      
------  --------------------
    1      0.032845768769
    2      0.016972704287
    3      0.016952348509
    4      0.006724921017
    5      0.005302265842
    6      0.004732649233
    7      0.002706070840
    8      0.001471079045
    9      0.000436705283
   10      0.000159289512
   11      0.000157108813
   12      0.000097739950

CPSCF converged

Building X...

 Generating 2nd functional diffs
 Generating 2nd functional diffs
Lower state energy:     -2867.8868801737
Upper state energy:     -2867.8806662797
Energy difference:          0.0062138940
 Energy calculation finished, energy:  0.000000000E+00
 in dlf_makehessian...
Updating Hessian with the BFGS update, No    19
Testing convergence  in cycle   20
    Energy  0.0000E+00 Target: 1.0000E-04 converged?  yes
  Max step  3.8640E+00 Target: 4.0000E-03 converged?   no
  RMS step  5.5807E-01 Target: 2.6667E-03 converged?   no
  Max grad  1.7480E-01 Target: 1.0000E-03 converged?   no
  RMS grad  5.1471E-02 Target: 6.6667E-04 converged?   no
DFTD Energy:    -0.0261903 hartree
Setting up the DFT grid...
| time to set the grid = 0.00 s
DFT grid points: 52719 (3294 points/atom)

                      *** Start SCF Iterations ***

 Iter     DIIS Error       Energy change      Electrons        XC Energy           Energy        Time(s)
----------------------------------------------------------------------------------------------------------
Initial temperature is 5000.000000
| Skip purify step
|    1     0.3024298632   -2867.6115865399   103.8020166080   -77.6786683522   -2867.6115865399     0.47  
|    2     0.6489713829     +33.9614014652   103.9998424401   -76.0260348059   -2833.6501850747     0.48  
|    3     0.1175452445      -1.7395640407   103.9999680509   -76.2162243409   -2835.3897491154     0.48  
|    4     0.0919688736      +0.0291414627   103.9998642789   -76.4627240145   -2835.3606076526     0.46  
|    5     0.0233639040      -0.1544824205   103.9998868274   -76.4537681086   -2835.5150900732     0.45  
|    6     0.0096328864      -0.0213668106   103.9998915209   -76.4343672861   -2835.5364568838     0.44  
|    7     0.0047251334      -0.0023166551   103.9998913720   -76.4332803197   -2835.5387735388     0.42  
|    8     0.0011069955      -0.0005947958   103.9998936539   -76.4376705549   -2835.5393683347     0.41  
|    9     0.0007171310      -0.0000565769   103.9998949137   -76.4361248935   -2835.5394249116     0.48  
|   10     0.0003288502      -0.0000307660   103.9998949133   -76.4357755717   -2835.5394556776     0.39  
|   11     0.0001745050      -0.0000146200   103.9998953129   -76.4363058472   -2835.5394702976     0.39  
|   12     0.0000934589      -0.0000046029   103.9998954585   -76.4362157844   -2835.5394749005     0.38  
|   13     0.0000568606      -0.0000015529   103.9998956265   -76.4361426104   -2835.5394764533     0.38  
|   14     0.0000244391      -0.0000002629   103.9998957001   -76.4361524295   -2835.5394767162     0.36  
|   15     0.0000208186      -0.0000000516   103.9998957504   -76.4361572916   -2835.5394767678     0.35  
|   16     0.0000063186      -0.0000000400   103.9998958117   -76.4361487476   -2835.5394768078     0.35  
----------------------------------------------------------------------------------------------------------
FINAL ENERGY: -2835.5394768078 a.u.
Fractional Occupation Entropy: 0.0000000000
Mermin Free Energy:            -2835.5394768078
DISPERSION CONTRIBUTION TO ENERGY: -0.0261903276 a.u.
HOMO-LUMO GAP: 4.005 eV
CENTER OF MASS: {-0.049964, -0.012962, 0.107893} ANGS
DIPOLE MOMENT: {6.655854, -5.552517, -0.227744} (|D| = 8.670796) DEBYE
Writing out molden info

Running Mulliken population analysis...


  Restricted hh-TDA Parameters
--------------------------------------------
Number of occupied orbitals:            53
Number of virtual orbitals:            129
Number of molecular orbitals:          182
Number of basis functions:             195
Multiplicity of target state:      singlet

 Generating 2nd functional diffs
Reference energy:            -2867.4421536841
Number of electrons:           105.9998938081
XC energy:                     -78.3350661285

      Davidson Diagonalization Parameters
-----------------------------------------------
Number of roots to find:                    6
Number of guess vectors:                   18
Maximum subspace size:                     60
Number of vectors to save:                  6
Collapse vectors per root:                  2
Number of CSFs:                          1431
Maximum Davidson iterations:              100
Residual convergence:                 1.0e-04
Orthogonality tolerance:              1.0e-12
Use incremental sigma vectors:             No

Davidson memory usage:   1.50 MB

Guess Vectors:
  53 &  53 : closed :    -0.699548
  53 &  51 :  open  :    -0.603106
  53 &  52 :  open  :    -0.588533
  53 &  50 :  open  :    -0.513591
  51 &  51 : closed :    -0.506665
  52 &  51 :  open  :    -0.492091
  52 &  52 : closed :    -0.477517
  53 &  49 :  open  :    -0.458614
  53 &  46 :  open  :    -0.448027
  53 &  48 :  open  :    -0.427590
  51 &  50 :  open  :    -0.417149
  52 &  50 :  open  :    -0.402575
  53 &  47 :  open  :    -0.398685
  53 &  45 :  open  :    -0.363310
  51 &  49 :  open  :    -0.362172
  51 &  46 :  open  :    -0.351586
  52 &  49 :  open  :    -0.347599
  52 &  46 :  open  :    -0.337012

  Root           Eigenvalue       Energy Change        Residual
-------------------------------------------------------------------
Iteration:    0   Subspace Size:   18
Root: 1:        -0.58221103        -0.58221103         0.07720390  
Root: 2:        -0.51286630        -0.51286630         0.09284865  
Root: 3:        -0.48150175        -0.48150175         0.07772565  
Root: 4:        -0.37630051        -0.37630051         0.08422667  
Root: 5:        -0.37328390        -0.37328390         0.08855015  
Root: 6:        -0.34652008        -0.34652008         0.10166685  

Iteration:    1   Subspace Size:   24
Root: 1:        -0.58527783        -0.00306680         0.01153945  
Root: 2:        -0.51487872        -0.00201242         0.01177386  
Root: 3:        -0.48467709        -0.00317534         0.01774429  
Root: 4:        -0.38601697        -0.00971646         0.05910356  
Root: 5:        -0.37953823        -0.00625434         0.03027209  
Root: 6:        -0.34948306        -0.00296298         0.05072230  

Iteration:    2   Subspace Size:   30
Root: 1:        -0.58533254        -0.00005471         0.00226115  
Root: 2:        -0.51491582        -0.00003710         0.00135500  
Root: 3:        -0.48483754        -0.00016045         0.00317537  
Root: 4:        -0.38743216        -0.00141519         0.01261008  
Root: 5:        -0.37993138        -0.00039315         0.01008378  
Root: 6:        -0.35027878        -0.00079572         0.02134920  

Iteration:    3   Subspace Size:   36
Root: 1:        -0.58533453        -0.00000199         0.00038250  
Root: 2:        -0.51491648        -0.00000066         0.00029763  
Root: 3:        -0.48484272        -0.00000518         0.00070960  
Root: 4:        -0.38750241        -0.00007024         0.00384078  
Root: 5:        -0.37997756        -0.00004618         0.00247758  
Root: 6:        -0.35038789        -0.00010910         0.00327550  

Iteration:    4   Subspace Size:   42
Root: 1:        -0.58533458        -0.00000005         0.00006269  Converged
Root: 2:        -0.51491649        -0.00000001         0.00005521  Converged
Root: 3:        -0.48484296        -0.00000024         0.00012065  
Root: 4:        -0.38750655        -0.00000415         0.00094833  
Root: 5:        -0.37998057        -0.00000302         0.00060272  
Root: 6:        -0.35039221        -0.00000433         0.00076783  

Iteration:    5   Subspace Size:   46
Root: 1:        -0.58533458        -0.00000000         0.00005876  Converged
Root: 2:        -0.51491649        -0.00000000         0.00005120  Converged
Root: 3:        -0.48484297        -0.00000000         0.00002824  Converged
Root: 4:        -0.38750683        -0.00000028         0.00020531  
Root: 5:        -0.37998074        -0.00000017         0.00014048  
Root: 6:        -0.35039241        -0.00000019         0.00028982  

Iteration:    6   Subspace Size:   49
Root: 1:        -0.58533458        -0.00000000         0.00005676  Converged
Root: 2:        -0.51491649        -0.00000000         0.00004847  Converged
Root: 3:        -0.48484297        -0.00000000         0.00002844  Converged
Root: 4:        -0.38750684        -0.00000001         0.00004482  Converged
Root: 5:        -0.37998075        -0.00000001         0.00003323  Converged
Root: 6:        -0.35039243        -0.00000002         0.00008516  Converged

Davidson converged in 6 iterations
49 sigma vectors were formed

  Root   Mult.   Total Energy (a.u.)   Ex. Energy (a.u.)     Ex. Energy (eV)     Ex. Energy (nm)        Osc. (a.u.)  
-------------------------------------------------------------------------------------------------------------------
     1  singlet      -2868.02748827
     2  singlet      -2867.95707017          0.07041809          1.91617345        647.04069908          0.00014213
     3  singlet      -2867.92699665          0.10049162          2.73451553        453.40470520          0.69372426
     4  singlet      -2867.82966053          0.19782774          5.38316580        230.31841373          0.40974037
     5  singlet      -2867.82213443          0.20535383          5.58796113        221.87738579          0.03101612
     6  singlet      -2867.79254611          0.23494215          6.39310017        193.93442530          0.00006015

Singlet  1: Largest CI coefficients:
  53  &  53 : closed :  -0.913123
  52  &  53 :  open  :   0.253788
  53  &  52 :  open  :   0.253788
  50  &  53 :  open  :  -0.117973
  53  &  50 :  open  :  -0.117973

Singlet  2: Largest CI coefficients:
  51  &  53 :  open  :  -0.704647
  53  &  51 :  open  :  -0.704647

Singlet  3: Largest CI coefficients:
  52  &  53 :  open  :   0.584358
  53  &  52 :  open  :   0.584358
  53  &  53 : closed :   0.393345
  50  &  53 :  open  :  -0.270909
  53  &  50 :  open  :  -0.270909

Singlet  4: Largest CI coefficients:
  52  &  52 : closed :   0.619162
  50  &  53 :  open  :  -0.453733
  53  &  50 :  open  :  -0.453733
  50  &  50 : closed :  -0.224776
  52  &  53 :  open  :  -0.208149
  53  &  52 :  open  :  -0.208149
  50  &  52 :  open  :   0.116660
  52  &  50 :  open  :   0.116660

Singlet  5: Largest CI coefficients:
  49  &  53 :  open  :  -0.504443
  53  &  49 :  open  :  -0.504443
  46  &  53 :  open  :  -0.416837
  53  &  46 :  open  :  -0.416837
  47  &  53 :  open  :  -0.200583
  53  &  47 :  open  :  -0.200583
  52  &  52 : closed :  -0.120383
  49  &  52 :  open  :   0.104553
  52  &  49 :  open  :   0.104553

Singlet  6: Largest CI coefficients:
  51  &  52 :  open  :   0.623300
  52  &  51 :  open  :   0.623300
  50  &  51 :  open  :   0.319297
  51  &  50 :  open  :   0.319297

Singlet state dipole moments:

  Root       Dx         Dy         Dz         |D|  (Debye)
------------------------------------------------------------
     1     5.7994    -5.6757    -0.1134     8.1154
     2    -1.9039    -5.2361     0.5159     5.5953
     3     5.2284    -5.0054    -0.0630     7.2383
     4     3.3501    -4.9290     0.0412     5.9599
     5     3.5215    -4.8473     0.0784     5.9920
     6    -3.6075    -4.3654     0.6213     5.6971

Transition dipole moments between singlet states:

    Transition       Tx         Ty         Tz         |T| (a.u.)
------------------------------------------------------------------
     1 ->    2     0.0497    -0.0134    -0.0195     0.0550
     1 ->    3    -3.2062    -0.0831     0.2613     3.2179
     1 ->    4     0.8888     1.5221    -0.0101     1.7626
     1 ->    5    -0.0740    -0.2316     0.4092     0.4760
     1 ->    6     0.0040    -0.0192    -0.0010     0.0196
     2 ->    3    -0.0414     0.0003     0.0078     0.0422
     2 ->    4    -0.0213    -0.0457     0.0030     0.0505
     2 ->    5    -0.0295    -0.2625     0.0028     0.2641
     2 ->    6    -1.5659    -1.1220     0.1342     1.9310
     3 ->    4     0.2809     0.0364    -0.0173     0.2837
     3 ->    5    -0.1303    -0.0433     0.0680     0.1532
     3 ->    6     0.0065    -0.0070    -0.0072     0.0120
     4 ->    5     0.0726    -0.0195    -0.0094     0.0757
     4 ->    6    -0.0777     0.0124     0.0106     0.0794
     5 ->    6    -0.1522    -0.0039     0.0137     0.1529

Magnetic transition dipole moments and rotational strengths:

 Transition      Lx         Ly         Lz       R(len)     R(vel) (a.u.)
------------------------------------------------------------------------
 1 ->    2     0.6714    -0.0442    -0.0721    -0.0354     0.0032
 1 ->    3     0.0290    -0.0131     0.2481     0.0271    -0.0049
 1 ->    4     0.0024    -0.1868    -0.1497     0.2807    -0.1212
 1 ->    5     0.0497    -1.0759     0.0120    -0.2504     0.1134
 1 ->    6     0.0252    -0.0641    -0.0063    -0.0013     0.0007

Electric transition quadrupole moments (Cartesian):

 Transition      Qxy        Qxz        Qyz        Qxx        Qyy        Qzz       norm (a.u.)
----------------------------------------------------------------------------------------------
 1 ->    2    -0.0479     0.0185    -0.7548    -0.1009     0.0871    -0.0132     0.7683
 1 ->    3    -1.0527    -0.4574     0.0780     6.4511    -3.4697     0.7747     7.4552
 1 ->    4     4.1448    -0.6562    -0.4180     4.4074     0.0731     0.1829     6.1031
 1 ->    5    -0.6015    -1.7078    -0.1511    -1.3030     0.0126     0.2722     2.2524
 1 ->    6    -0.0457    -0.0555     0.0150    -0.0620     0.0120     0.0064     0.0971


Building Xtilde...

Building Z-vector RHS...

 Generating 2nd functional diffs
Solving CPSCF equations
Using DIIS solver

 Iter         Residual      
------  --------------------
    1      3.826017313321
    2      3.047255712320
    3      1.372190132219
    4      0.073083135927
    5      0.046817392891
    6      0.028709276772
    7      0.017565444906
    8      0.005337622567
    9      0.002723604860
   10      0.000982295039
   11      0.000380359777
   12      0.000132464044
   13      0.000036957031

CPSCF converged

Building X...

 Generating 2nd functional diffs
 Generating 2nd functional diffs
Building Xtilde...

Building Z-vector RHS...

 Generating 2nd functional diffs
Solving CPSCF equations
Using DIIS solver

 Iter         Residual      
------  --------------------
    1      5.343124611492
    2      4.355848163645
    3      1.561163546357
    4      0.108240491804
    5      0.021704327719
    6      0.010191722952
    7      0.006337844111
    8      0.003683806281
    9      0.001954674595
   10      0.000753432440
   11      0.000307400469
   12      0.000099568477

CPSCF converged

Building X...

 Generating 2nd functional diffs
 Generating 2nd functional diffs
Building Xtilde...

Building Z-vector RHS...

 Generating 2nd functional diffs
Solving CPSCF equations
Using DIIS solver

 Iter         Residual      
------  --------------------
    1      0.039115510389
    2      0.028529438932
    3      0.010720359159
    4      0.006863202320
    5      0.003153111932
    6      0.002516264601
    7      0.001200080819
    8      0.000522499956
    9      0.000408097220
   10      0.000244192238
   11      0.000126084286
   12      0.000064265579

CPSCF converged

Building X...

 Generating 2nd functional diffs
 Generating 2nd functional diffs
Lower state energy:     -2867.9570701736
Upper state energy:     -2867.9269966499
Energy difference:          0.0300735237
 Energy calculation finished, energy:  0.000000000E+00
 in dlf_makehessian...
Updating Hessian with the BFGS update, No    20
Testing convergence  in cycle   21
    Energy  0.0000E+00 Target: 1.0000E-04 converged?  yes
  Max step  3.7849E+00 Target: 4.0000E-03 converged?   no
  RMS step  6.0345E-01 Target: 2.6667E-03 converged?   no
  Max grad  6.2019E-02 Target: 1.0000E-03 converged?   no
  RMS grad  2.2352E-02 Target: 6.6667E-04 converged?   no
DFTD Energy:    -0.0260041 hartree
Setting up the DFT grid...
| time to set the grid = 0.00 s
DFT grid points: 52755 (3297 points/atom)

                      *** Start SCF Iterations ***

 Iter     DIIS Error       Energy change      Electrons        XC Energy           Energy        Time(s)
----------------------------------------------------------------------------------------------------------
Initial temperature is 5000.000000
| Skip purify step
|    1     0.3201600157   -2867.6877415472   103.9413073701   -77.7326457903   -2867.6877415472     0.46  
|    2     0.5432278975     +33.0773546654   103.9983335835   -75.8929220070   -2834.6103868818     0.46  
|    3     0.0929760093      -0.5216199921   103.9983551225   -76.2509283301   -2835.1320068739     0.46  
|    4     0.1273085541      +0.0421944190   103.9982806021   -76.4507889538   -2835.0898124549     0.46  
|    5     0.0656967299      -0.2553333596   103.9983055011   -76.4632097236   -2835.3451458145     0.44  
|    6     0.0366371126      -0.0838599316   103.9982672641   -76.4500776389   -2835.4290057461     0.43  
|    7     0.0088371909      -0.0277615195   103.9982855006   -76.4545468658   -2835.4567672657     0.43  
|    8     0.0020790012      -0.0040936132   103.9982841805   -76.4409479548   -2835.4608608789     0.42  
|    9     0.0015047892      -0.0004487401   103.9982889504   -76.4441453947   -2835.4613096190     0.47  
|   10     0.0013369012      -0.0002507072   103.9982910363   -76.4449887358   -2835.4615603262     0.40  
|   11     0.0010410130      -0.0003187634   103.9982939939   -76.4445226664   -2835.4618790896     0.40  
|   12     0.0006875333      -0.0003039512   103.9982980664   -76.4443136609   -2835.4621830407     0.40  
|   13     0.0005519658      -0.0002150889   103.9983025243   -76.4443909202   -2835.4623981296     0.41  
|   14     0.0002539483      -0.0000959870   103.9983066826   -76.4445733513   -2835.4624941166     0.40  
|   15     0.0002097507      -0.0000173150   103.9983080974   -76.4446280168   -2835.4625114316     0.39  
|   16     0.0001534488      -0.0000059357   103.9983093049   -76.4447283719   -2835.4625173673     0.39  
|   17     0.0001299594      -0.0000001385   103.9983088842   -76.4447650376   -2835.4625175058     0.46  
|   18     0.0000536025      -0.0000018736   103.9983093062   -76.4447216055   -2835.4625193793     0.37  
|   19     0.0000115472      -0.0000006826   103.9983098033   -76.4448044854   -2835.4625200619     0.37  
|   20     0.0000077370      -0.0000000328   103.9983098066   -76.4448106875   -2835.4625200947     0.35  
----------------------------------------------------------------------------------------------------------
FINAL ENERGY: -2835.4625200947 a.u.
Fractional Occupation Entropy: 0.0000000000
Mermin Free Energy:            -2835.4625200947
DISPERSION CONTRIBUTION TO ENERGY: -0.0260041136 a.u.
HOMO-LUMO GAP: 4.068 eV
CENTER OF MASS: {-0.089872, -0.002808, 0.112975} ANGS
DIPOLE MOMENT: {7.723427, -1.792692, -0.419907} (|D| = 7.939861) DEBYE
Writing out molden info

Running Mulliken population analysis...


  Restricted hh-TDA Parameters
--------------------------------------------
Number of occupied orbitals:            53
Number of virtual orbitals:            129
Number of molecular orbitals:          182
Number of basis functions:             195
Multiplicity of target state:      singlet

 Generating 2nd functional diffs
Reference energy:            -2867.3673700956
Number of electrons:           105.9982773034
XC energy:                     -78.3439253504

      Davidson Diagonalization Parameters
-----------------------------------------------
Number of roots to find:                    6
Number of guess vectors:                   18
Maximum subspace size:                     60
Number of vectors to save:                  6
Collapse vectors per root:                  2
Number of CSFs:                          1431
Maximum Davidson iterations:              100
Residual convergence:                 1.0e-04
Orthogonality tolerance:              1.0e-12
Use incremental sigma vectors:             No

Davidson memory usage:   1.50 MB

Guess Vectors:
  53 &  53 : closed :    -0.679267
  53 &  51 :  open  :    -0.592396
  53 &  52 :  open  :    -0.591058
  51 &  51 : closed :    -0.505526
  52 &  51 :  open  :    -0.504187
  52 &  52 : closed :    -0.502848
  53 &  49 :  open  :    -0.499903
  53 &  50 :  open  :    -0.489360
  53 &  47 :  open  :    -0.424191
  51 &  49 :  open  :    -0.413032
  52 &  49 :  open  :    -0.411693
  51 &  50 :  open  :    -0.402490
  52 &  50 :  open  :    -0.401151
  53 &  48 :  open  :    -0.398347
  53 &  45 :  open  :    -0.341428
  51 &  47 :  open  :    -0.337320
  52 &  47 :  open  :    -0.335981
  53 &  46 :  open  :    -0.332696

  Root           Eigenvalue       Energy Change        Residual
-------------------------------------------------------------------
Iteration:    0   Subspace Size:   18
Root: 1:        -0.55126733        -0.55126733         0.06938970  
Root: 2:        -0.51602202        -0.51602202         0.09382005  
Root: 3:        -0.51502933        -0.51502933         0.09255929  
Root: 4:        -0.39996187        -0.39996187         0.07441888  
Root: 5:        -0.34269273        -0.34269273         0.07469241  
Root: 6:        -0.33260111        -0.33260111         0.09851192  

Iteration:    1   Subspace Size:   24
Root: 1:        -0.55481971        -0.00355238         0.01448210  
Root: 2:        -0.51844829        -0.00242628         0.01533385  
Root: 3:        -0.51736179        -0.00233246         0.01242509  
Root: 4:        -0.40397767        -0.00401581         0.02720862  
Root: 5:        -0.34839608        -0.00570336         0.04718125  
Root: 6:        -0.33611334        -0.00351224         0.05913384  

Iteration:    2   Subspace Size:   30
Root: 1:        -0.55492869        -0.00010898         0.00239282  
Root: 2:        -0.51852992        -0.00008163         0.00208256  
Root: 3:        -0.51741022        -0.00004843         0.00173752  
Root: 4:        -0.40440970        -0.00043203         0.01109205  
Root: 5:        -0.35051347        -0.00211738         0.02357521  
Root: 6:        -0.33724713        -0.00113379         0.02687403  

Iteration:    3   Subspace Size:   36
Root: 1:        -0.55493255        -0.00000385         0.00051717  
Root: 2:        -0.51853136        -0.00000144         0.00039866  
Root: 3:        -0.51741120        -0.00000098         0.00030062  
Root: 4:        -0.40448043        -0.00007072         0.00285570  
Root: 5:        -0.35083649        -0.00032303         0.01175938  
Root: 6:        -0.33781475        -0.00056762         0.04120813  

Iteration:    4   Subspace Size:   42
Root: 1:        -0.55493267        -0.00000012         0.00007806  Converged
Root: 2:        -0.51853140        -0.00000003         0.00005742  Converged
Root: 3:        -0.51741122        -0.00000002         0.00004320  Converged
Root: 4:        -0.40448434        -0.00000391         0.00063743  
Root: 5:        -0.35089453        -0.00005803         0.00340114  
Root: 6:        -0.33957024        -0.00175549         0.04279408  

Iteration:    5   Subspace Size:   45
Root: 1:        -0.55493267        -0.00000000         0.00007178  Converged
Root: 2:        -0.51853140        -0.00000000         0.00005694  Converged
Root: 3:        -0.51741122        -0.00000000         0.00004333  Converged
Root: 4:        -0.40448447        -0.00000012         0.00012778  
Root: 5:        -0.35089859        -0.00000406         0.00082024  
Root: 6:        -0.34018858        -0.00061834         0.01339704  

Iteration:    6   Subspace Size:   48
Root: 1:        -0.55493267        -0.00000000         0.00006582  Converged
Root: 2:        -0.51853140        -0.00000000         0.00005580  Converged
Root: 3:        -0.51741122        -0.00000000         0.00004219  Converged
Root: 4:        -0.40448447        -0.00000001         0.00002249  Converged
Root: 5:        -0.35089885        -0.00000027         0.00021701  
Root: 6:        -0.34025130        -0.00006272         0.00331369  

Iteration:    7   Subspace Size:   50
Root: 1:        -0.55493267        -0.00000000         0.00006469  Converged
Root: 2:        -0.51853140        -0.00000000         0.00005610  Converged
Root: 3:        -0.51741122        -0.00000000         0.00004103  Converged
Root: 4:        -0.40448447        -0.00000000         0.00002066  Converged
Root: 5:        -0.35089887        -0.00000002         0.00005471  Converged
Root: 6:        -0.34025480        -0.00000349         0.00079439  

Iteration:    8   Subspace Size:   51
Root: 1:        -0.55493267        -0.00000000         0.00006458  Converged
Root: 2:        -0.51853140        -0.00000000         0.00005598  Converged
Root: 3:        -0.51741122        -0.00000000         0.00004103  Converged
Root: 4:        -0.40448447        -0.00000000         0.00002065  Converged
Root: 5:        -0.35089887        -0.00000000         0.00003730  Converged
Root: 6:        -0.34025499        -0.00000019         0.00018821  

Iteration:    9   Subspace Size:   52
Root: 1:        -0.55493267        -0.00000000         0.00006488  Converged
Root: 2:        -0.51853140        -0.00000000         0.00005388  Converged
Root: 3:        -0.51741122        -0.00000000         0.00004123  Converged
Root: 4:        -0.40448447        -0.00000000         0.00002055  Converged
Root: 5:        -0.35089887        -0.00000000         0.00003869  Converged
Root: 6:        -0.34025500        -0.00000001         0.00004292  Converged

Davidson converged in 9 iterations
52 sigma vectors were formed

  Root   Mult.   Total Energy (a.u.)   Ex. Energy (a.u.)     Ex. Energy (eV)     Ex. Energy (nm)        Osc. (a.u.)  
-------------------------------------------------------------------------------------------------------------------
     1  singlet      -2867.92230276
     2  singlet      -2867.88590149          0.03640127          0.99052879       1251.69729735          0.02663929
     3  singlet      -2867.88478131          0.03752145          1.02101037       1214.32870737          0.03757508
     4  singlet      -2867.77185457          0.15044820          4.09390302        302.85089840          0.25601344
     5  singlet      -2867.71826897          0.20403379          5.55204109        223.31286581          0.50832268
     6  singlet      -2867.70762509          0.21467767          5.84167559        212.24085259          0.02518000

Singlet  1: Largest CI coefficients:
  53  &  53 : closed :  -0.939843
  52  &  53 :  open  :  -0.187344
  53  &  52 :  open  :  -0.187344

Singlet  2: Largest CI coefficients:
  52  &  53 :  open  :  -0.564009
  53  &  52 :  open  :  -0.564009
  51  &  53 :  open  :   0.377121
  53  &  51 :  open  :   0.377121
  50  &  53 :  open  :  -0.158977
  53  &  50 :  open  :  -0.158977
  53  &  53 : closed :   0.147312

Singlet  3: Largest CI coefficients:
  51  &  53 :  open  :  -0.592996
  53  &  51 :  open  :  -0.592996
  52  &  53 :  open  :  -0.341698
  53  &  52 :  open  :  -0.341698
  53  &  53 : closed :   0.179553
  50  &  53 :  open  :  -0.104897
  53  &  50 :  open  :  -0.104897

Singlet  4: Largest CI coefficients:
  49  &  53 :  open  :   0.629339
  53  &  49 :  open  :   0.629339
  47  &  53 :  open  :   0.284529
  53  &  47 :  open  :   0.284529
  53  &  53 : closed :  -0.143329

Singlet  5: Largest CI coefficients:
  50  &  53 :  open  :   0.598570
  53  &  50 :  open  :   0.598570
  52  &  52 : closed :  -0.262653
  50  &  52 :  open  :   0.201430
  52  &  50 :  open  :   0.201430
  53  &  53 : closed :   0.164916
  52  &  53 :  open  :  -0.140905
  53  &  52 :  open  :  -0.140905

Singlet  6: Largest CI coefficients:
  52  &  52 : closed :  -0.689987
  50  &  52 :  open  :   0.371272
  52  &  50 :  open  :   0.371272
  50  &  50 : closed :   0.259561
  50  &  53 :  open  :  -0.228963
  53  &  50 :  open  :  -0.228963

Singlet state dipole moments:

  Root       Dx         Dy         Dz         |D|  (Debye)
------------------------------------------------------------
     1    13.3207    -6.8433    -0.6793    14.9911
     2     0.8461    -4.6213     0.2094     4.7027
     3     0.9162    -4.7608     0.2430     4.8542
     4     8.0739    -4.9998    -0.2738     9.5006
     5    12.7618    -4.1616    -0.8148    13.4479
     6     0.0510    -1.1858     0.1768     1.2000

Transition dipole moments between singlet states:

    Transition       Tx         Ty         Tz         |T| (a.u.)
------------------------------------------------------------------
     1 ->    2    -1.0160     0.2243     0.1232     1.0477
     1 ->    3    -1.1714     0.3401     0.1196     1.2256
     1 ->    4     1.5826    -0.2175    -0.0269     1.5977
     1 ->    5    -1.2200     1.4952     0.1144     1.9331
     1 ->    6     0.2585    -0.3301    -0.0123     0.4194
     2 ->    3     0.2572    -0.0529    -0.0285     0.2641
     2 ->    4    -0.2105    -0.0310     0.1418     0.2557
     2 ->    5     0.3180     0.1575    -0.0356     0.3567
     2 ->    6    -1.0205     0.8382     0.1367     1.3277
     3 ->    4    -0.2675     0.2156     0.0883     0.3547
     3 ->    5     0.1645     0.0371    -0.0277     0.1709
     3 ->    6    -0.4845     0.3918     0.0668     0.6267
     4 ->    5     0.0167     0.1793     0.0620     0.1904
     4 ->    6    -0.0789    -0.0603    -0.0191     0.1011
     5 ->    6    -2.5011     0.6128     0.2247     2.5849

Magnetic transition dipole moments and rotational strengths:

 Transition      Lx         Ly         Lz       R(len)     R(vel) (a.u.)
------------------------------------------------------------------------
 1 ->    2     0.1476    -0.2993    -0.4462     0.2721    -0.0049
 1 ->    3    -0.1358    -0.1600     0.2006    -0.1286     0.0096
 1 ->    4     0.0953    -0.3505     0.0528    -0.2257     0.0632
 1 ->    5    -0.0578     0.0756    -0.7714    -0.0953     0.0345
 1 ->    6     0.0053    -0.0684     0.0793    -0.0230     0.0068

Electric transition quadrupole moments (Cartesian):

 Transition      Qxy        Qxz        Qyz        Qxx        Qyy        Qzz       norm (a.u.)
----------------------------------------------------------------------------------------------
 1 ->    2     0.3014    -0.0284    -0.0790     1.8520    -1.3186     0.4035     2.3301
 1 ->    3     0.3261     0.0207     0.2236     2.2029    -1.3688     0.1652     2.6288
 1 ->    4     0.0752    -0.3074    -0.2119    -5.0794     1.8072     0.1729     5.4075
 1 ->    5     4.4001     0.5569    -0.3659    -4.4645    -4.4651    -0.1227     7.7259
 1 ->    6    -0.8643    -0.1393     0.0840     1.4513     0.9572     0.0197     1.9484


Building Xtilde...

Building Z-vector RHS...

 Generating 2nd functional diffs
Solving CPSCF equations
Using DIIS solver

 Iter         Residual      
------  --------------------
    1      3.887638550675
    2      2.916148339976
    3      0.655423917341
    4      0.041493025387
    5      0.038181101881
    6      0.024810128142
    7      0.013452055570
    8      0.006856306939
    9      0.004187226258
   10      0.003953007912
   11      0.001621899177
   12      0.002343288666
   13      0.000330850509
   14      0.000190753889
   15      0.000137538343
   16      0.000017646776

CPSCF converged

Building X...

 Generating 2nd functional diffs
 Generating 2nd functional diffs
Building Xtilde...

Building Z-vector RHS...

 Generating 2nd functional diffs
Solving CPSCF equations
Using DIIS solver

 Iter         Residual      
------  --------------------
    1      3.949003062910
    2      2.998272601977
    3      0.669656862121
    4      0.040494307145
    5      0.034486587846
    6      0.020869406829
    7      0.011370610693
    8      0.006037446522
    9      0.003626843177
   10      0.003232081498
   11      0.001701103994
   12      0.002219193119
   13      0.000360238529
   14      0.000215049042
   15      0.000171830045
   16      0.000024928925

CPSCF converged

Building X...

 Generating 2nd functional diffs
 Generating 2nd functional diffs
Building Xtilde...

Building Z-vector RHS...

 Generating 2nd functional diffs
Solving CPSCF equations
Using DIIS solver

 Iter         Residual      
------  --------------------
    1      0.220926900187
    2      0.315243479870
    3      0.018207574663
    4      0.010965224629
    5      0.009916237240
    6      0.007584312022
    7      0.005269195236
    8      0.002275002147
    9      0.000778452862
   10      0.000381840489
   11      0.000292943170
   12      0.000197349680
   13      0.000144503957
   14      0.000048340632

CPSCF converged

Building X...

 Generating 2nd functional diffs
 Generating 2nd functional diffs
Lower state energy:     -2867.8859014919
Upper state energy:     -2867.8847813140
Energy difference:          0.0011201779
 Energy calculation finished, energy:  0.000000000E+00
 in dlf_makehessian...
Updating Hessian with the BFGS update, No    21
Testing convergence  in cycle   22
    Energy  0.0000E+00 Target: 1.0000E-04 converged?  yes
  Max step  3.4251E+00 Target: 4.0000E-03 converged?   no
  RMS step  5.2867E-01 Target: 2.6667E-03 converged?   no
  Max grad  1.8659E-01 Target: 1.0000E-03 converged?   no
  RMS grad  5.8089E-02 Target: 6.6667E-04 converged?   no
DFTD Energy:    -0.0262413 hartree
Setting up the DFT grid...
| time to set the grid = 0.00 s
DFT grid points: 52721 (3295 points/atom)

                      *** Start SCF Iterations ***

 Iter     DIIS Error       Energy change      Electrons        XC Energy           Energy        Time(s)
----------------------------------------------------------------------------------------------------------
Initial temperature is 5000.000000
| Skip purify step
|    1     0.3000555455   -2867.6294515811   103.8002129488   -77.6909510813   -2867.6294515811     0.48  
|    2     0.6325595295     +33.6784524716   103.9997961541   -76.0161573940   -2833.9509991095     0.48  
|    3     0.0956177846      -1.4453746924   103.9999018435   -76.2652719497   -2835.3963738018     0.48  
|    4     0.0765830700      +0.0321431264   103.9997966959   -76.4987382059   -2835.3642306755     0.47  
|    5     0.0194661590      -0.1580177477   103.9998285728   -76.4710017197   -2835.5222484232     0.46  
|    6     0.0079411023      -0.0136137253   103.9998322172   -76.4541606958   -2835.5358621485     0.44  
|    7     0.0041051469      -0.0013797927   103.9998354357   -76.4524105964   -2835.5372419413     0.42  
|    8     0.0012205917      -0.0002944723   103.9998360165   -76.4556430790   -2835.5375364136     0.40  
|    9     0.0006513708      -0.0000384013   103.9998373418   -76.4547973131   -2835.5375748149     0.49  
|   10     0.0004225331      -0.0000190541   103.9998375306   -76.4544528274   -2835.5375938690     0.39  
|   11     0.0001563345      -0.0000065770   103.9998379036   -76.4549004777   -2835.5376004460     0.39  
|   12     0.0000835133      -0.0000018701   103.9998381715   -76.4548302500   -2835.5376023161     0.38  
|   13     0.0000300489      -0.0000004354   103.9998382987   -76.4547744848   -2835.5376027515     0.37  
|   14     0.0000120599      -0.0000000334   103.9998383359   -76.4547807132   -2835.5376027849     0.36  
|   15     0.0000053100      -0.0000000070   103.9998383645   -76.4547855974   -2835.5376027919     0.35  
----------------------------------------------------------------------------------------------------------
FINAL ENERGY: -2835.5376027919 a.u.
Fractional Occupation Entropy: 0.0000000000
Mermin Free Energy:            -2835.5376027919
DISPERSION CONTRIBUTION TO ENERGY: -0.0262412612 a.u.
HOMO-LUMO GAP: 3.765 eV
CENTER OF MASS: {-0.044583, -0.024484, 0.102926} ANGS
DIPOLE MOMENT: {6.041250, -4.896643, -0.095617} (|D| = 7.777079) DEBYE
Writing out molden info

Running Mulliken population analysis...


  Restricted hh-TDA Parameters
--------------------------------------------
Number of occupied orbitals:            53
Number of virtual orbitals:            129
Number of molecular orbitals:          182
Number of basis functions:             195
Multiplicity of target state:      singlet

 Generating 2nd functional diffs
Reference energy:            -2867.4428135451
Number of electrons:           105.9998352564
XC energy:                     -78.3541692643

      Davidson Diagonalization Parameters
-----------------------------------------------
Number of roots to find:                    6
Number of guess vectors:                   18
Maximum subspace size:                     60
Number of vectors to save:                  6
Collapse vectors per root:                  2
Number of CSFs:                          1431
Maximum Davidson iterations:              100
Residual convergence:                 1.0e-04
Orthogonality tolerance:              1.0e-12
Use incremental sigma vectors:             No

Davidson memory usage:   1.50 MB

Guess Vectors:
  53 &  53 : closed :    -0.681368
  53 &  51 :  open  :    -0.589628
  53 &  52 :  open  :    -0.570109
  53 &  50 :  open  :    -0.509601
  51 &  51 : closed :    -0.497887
  52 &  51 :  open  :    -0.478369
  52 &  52 : closed :    -0.458850
  53 &  45 :  open  :    -0.450948
  53 &  49 :  open  :    -0.442118
  53 &  48 :  open  :    -0.419713
  51 &  50 :  open  :    -0.417861
  52 &  50 :  open  :    -0.398342
  53 &  47 :  open  :    -0.370691
  51 &  45 :  open  :    -0.359208
  51 &  49 :  open  :    -0.350378
  53 &  46 :  open  :    -0.350015
  52 &  45 :  open  :    -0.339689
  50 &  50 : closed :    -0.337834

  Root           Eigenvalue       Energy Change        Residual
-------------------------------------------------------------------
Iteration:    0   Subspace Size:   18
Root: 1:        -0.56732537        -0.56732537         0.07662236  
Root: 2:        -0.49830035        -0.49830035         0.09335199  
Root: 3:        -0.46339369        -0.46339369         0.07775199  
Root: 4:        -0.38055088        -0.38055088         0.08827955  
Root: 5:        -0.35538661        -0.35538661         0.08273685  
Root: 6:        -0.34433363        -0.34433363         0.10094787  

Iteration:    1   Subspace Size:   24
Root: 1:        -0.56971608        -0.00239071         0.01165872  
Root: 2:        -0.50045139        -0.00215104         0.01327697  
Root: 3:        -0.46705421        -0.00366053         0.01932895  
Root: 4:        -0.38405455        -0.00350368         0.03766761  
Root: 5:        -0.36119473        -0.00580812         0.05866189  
Root: 6:        -0.34750090        -0.00316727         0.04925129  

Iteration:    2   Subspace Size:   30
Root: 1:        -0.56976634        -0.00005026         0.00184650  
Root: 2:        -0.50049685        -0.00004546         0.00172887  
Root: 3:        -0.46724182        -0.00018761         0.00292826  
Root: 4:        -0.38469951        -0.00064496         0.00773574  
Root: 5:        -0.36356667        -0.00237193         0.02252865  
Root: 6:        -0.34822834        -0.00072744         0.02143715  

Iteration:    3   Subspace Size:   36
Root: 1:        -0.56976772        -0.00000138         0.00032674  
Root: 2:        -0.50049802        -0.00000117         0.00035501  
Root: 3:        -0.46724640        -0.00000457         0.00057297  
Root: 4:        -0.38472729        -0.00002778         0.00310025  
Root: 5:        -0.36377401        -0.00020734         0.00523324  
Root: 6:        -0.34833846        -0.00011012         0.00498758  

Iteration:    4   Subspace Size:   42
Root: 1:        -0.56976776        -0.00000004         0.00005083  Converged
Root: 2:        -0.50049804        -0.00000002         0.00007807  Converged
Root: 3:        -0.46724661        -0.00000021         0.00012171  
Root: 4:        -0.38473005        -0.00000277         0.00067407  
Root: 5:        -0.36378775        -0.00001374         0.00131021  
Root: 6:        -0.34834902        -0.00001056         0.00106800  

Iteration:    5   Subspace Size:   46
Root: 1:        -0.56976776        -0.00000000         0.00005194  Converged
Root: 2:        -0.50049804        -0.00000000         0.00007172  Converged
Root: 3:        -0.46724662        -0.00000001         0.00002184  Converged
Root: 4:        -0.38473017        -0.00000012         0.00015280  
Root: 5:        -0.36378856        -0.00000081         0.00028491  
Root: 6:        -0.34834943        -0.00000041         0.00034096  

Iteration:    6   Subspace Size:   49
Root: 1:        -0.56976776        -0.00000000         0.00005239  Converged
Root: 2:        -0.50049804        -0.00000000         0.00006818  Converged
Root: 3:        -0.46724662        -0.00000000         0.00002103  Converged
Root: 4:        -0.38473018        -0.00000001         0.00002991  Converged
Root: 5:        -0.36378859        -0.00000003         0.00007595  Converged
Root: 6:        -0.34834947        -0.00000004         0.00010160  

Iteration:    7   Subspace Size:   50
Root: 1:        -0.56976776        -0.00000000         0.00005242  Converged
Root: 2:        -0.50049804        -0.00000000         0.00006811  Converged
Root: 3:        -0.46724662        -0.00000000         0.00002098  Converged
Root: 4:        -0.38473018        -0.00000000         0.00002990  Converged
Root: 5:        -0.36378859        -0.00000000         0.00006967  Converged
Root: 6:        -0.34834947        -0.00000000         0.00002580  Converged

Davidson converged in 7 iterations
50 sigma vectors were formed

  Root   Mult.   Total Energy (a.u.)   Ex. Energy (a.u.)     Ex. Energy (eV)     Ex. Energy (nm)        Osc. (a.u.)  
-------------------------------------------------------------------------------------------------------------------
     1  singlet      -2868.01258131
     2  singlet      -2867.94331158          0.06926973          1.88492484        657.76745000          0.00019877
     3  singlet      -2867.91006016          0.10252115          2.78974187        444.42900676          0.72206157
     4  singlet      -2867.82754372          0.18503758          5.03512803        246.23846703          0.36390669
     5  singlet      -2867.80660214          0.20597917          5.60497742        221.20378274          0.02374209
     6  singlet      -2867.79116302          0.22141829          6.02509720        205.77961902          0.00010986

Singlet  1: Largest CI coefficients:
  53  &  53 : closed :  -0.909230
  52  &  53 :  open  :   0.242934
  53  &  52 :  open  :   0.242934
  50  &  53 :  open  :  -0.148694
  53  &  50 :  open  :  -0.148694

Singlet  2: Largest CI coefficients:
  51  &  53 :  open  :  -0.704196
  53  &  51 :  open  :  -0.704196

Singlet  3: Largest CI coefficients:
  52  &  53 :  open  :  -0.563070
  53  &  52 :  open  :  -0.563070
  53  &  53 : closed :  -0.397607
  50  &  53 :  open  :   0.305691
  53  &  50 :  open  :   0.305691

Singlet  4: Largest CI coefficients:
  52  &  52 : closed :   0.667315
  50  &  53 :  open  :  -0.429187
  53  &  50 :  open  :  -0.429187
  50  &  50 : closed :  -0.246312
  52  &  53 :  open  :  -0.225232
  53  &  52 :  open  :  -0.225232

Singlet  5: Largest CI coefficients:
  49  &  53 :  open  :   0.510858
  53  &  49 :  open  :   0.510858
  45  &  53 :  open  :   0.451798
  53  &  45 :  open  :   0.451798
  49  &  52 :  open  :  -0.131914
  52  &  49 :  open  :  -0.131914

Singlet  6: Largest CI coefficients:
  51  &  52 :  open  :  -0.647071
  52  &  51 :  open  :  -0.647071
  50  &  51 :  open  :  -0.267375
  51  &  50 :  open  :  -0.267375

Singlet state dipole moments:

  Root       Dx         Dy         Dz         |D|  (Debye)
------------------------------------------------------------
     1     4.6837    -5.6911     0.0722     7.3709
     2    -2.4745    -5.0187     0.6325     5.6312
     3     5.1265    -4.7277     0.0492     6.9738
     4     2.2493    -4.5199     0.2256     5.0537
     5     3.2714    -4.2983     0.1613     5.4040
     6    -3.7250    -3.8977     0.6984     5.4365

Transition dipole moments between singlet states:

    Transition       Tx         Ty         Tz         |T| (a.u.)
------------------------------------------------------------------
     1 ->    2     0.0610    -0.0128    -0.0204     0.0656
     1 ->    3     3.2380     0.1334    -0.2492     3.2503
     1 ->    4     0.7210     1.5585    -0.0335     1.7176
     1 ->    5     0.0367     0.0927    -0.4037     0.4158
     1 ->    6    -0.0043     0.0204     0.0176     0.0273
     2 ->    3     0.0530     0.0008    -0.0081     0.0536
     2 ->    4    -0.0276    -0.0263     0.0066     0.0387
     2 ->    5     0.0632     0.2976    -0.0057     0.3043
     2 ->    6     1.5738     1.1923    -0.1319     1.9788
     3 ->    4    -0.4311    -0.0806     0.0338     0.4398
     3 ->    5    -0.1421    -0.0668     0.0634     0.1693
     3 ->    6     0.0103    -0.0071    -0.0102     0.0161
     4 ->    5    -0.1330     0.0333     0.0033     0.1371
     4 ->    6     0.0753    -0.0153    -0.0119     0.0777
     5 ->    6    -0.2159     0.0016     0.0192     0.2167

Magnetic transition dipole moments and rotational strengths:

 Transition      Lx         Ly         Lz       R(len)     R(vel) (a.u.)
------------------------------------------------------------------------
 1 ->    2     0.7072    -0.0412    -0.0685    -0.0451     0.0047
 1 ->    3    -0.0359     0.0015    -0.2802     0.0461    -0.0086
 1 ->    4    -0.0007    -0.0845    -0.1424     0.1274    -0.0514
 1 ->    5    -0.0748     1.0126     0.0010    -0.0908     0.0410
 1 ->    6    -0.0371     0.0166     0.0063    -0.0006     0.0003

Electric transition quadrupole moments (Cartesian):

 Transition      Qxy        Qxz        Qyz        Qxx        Qyy        Qzz       norm (a.u.)
----------------------------------------------------------------------------------------------
 1 ->    2    -0.0503     0.0334    -0.7873    -0.1116     0.1031    -0.0220     0.8044
 1 ->    3     0.9759     0.4011    -0.0500    -6.1444     3.5887    -0.7779     7.2355
 1 ->    4     4.0879    -0.4843    -0.3636     4.5436    -0.2088     0.1723     6.1478
 1 ->    5     0.2385     1.6496     0.2354     0.7803     0.0116    -0.2415     1.8711
 1 ->    6     0.0516    -0.0235    -0.0035     0.0505    -0.0135     0.0062     0.0774


Building Xtilde...

Building Z-vector RHS...

 Generating 2nd functional diffs
Solving CPSCF equations
Using DIIS solver

 Iter         Residual      
------  --------------------
    1      3.815961788073
    2      2.917377391232
    3      1.208227632534
    4      0.069439523619
    5      0.035149049409
    6      0.017821742913
    7      0.009716299945
    8      0.002553158090
    9      0.001365656231
   10      0.000463387523
   11      0.000211853949
   12      0.000069895451

CPSCF converged

Building X...

 Generating 2nd functional diffs
 Generating 2nd functional diffs
Building Xtilde...

Building Z-vector RHS...

 Generating 2nd functional diffs
Solving CPSCF equations
Using DIIS solver

 Iter         Residual      
------  --------------------
    1      5.408675553623
    2      4.265896396991
    3      1.342624413974
    4      0.109862200918
    5      0.015799995121
    6      0.005736918294
    7      0.002187080067
    8      0.000992971235
    9      0.000449988072
   10      0.000238396780
   11      0.000112929429
   12      0.000049464682

CPSCF converged

Building X...

 Generating 2nd functional diffs
 Generating 2nd functional diffs
Building Xtilde...

Building Z-vector RHS...

 Generating 2nd functional diffs
Solving CPSCF equations
Using DIIS solver

 Iter         Residual      
------  --------------------
    1      0.042891896331
    2      0.033371361658
    3      0.010292896358
    4      0.006700243942
    5      0.002967245263
    6      0.002096265919
    7      0.000777175252
    8      0.000311712800
    9      0.000192316545
   10      0.000091321722

CPSCF converged

Building X...

 Generating 2nd functional diffs
 Generating 2nd functional diffs
Lower state energy:     -2867.9433115817
Upper state energy:     -2867.9100601617
Energy difference:          0.0332514200
 Energy calculation finished, energy:  0.000000000E+00
 in dlf_makehessian...
Updating Hessian with the BFGS update, No    22
Testing convergence  in cycle   23
    Energy  0.0000E+00 Target: 1.0000E-04 converged?  yes
  Max step  1.1969E+01 Target: 4.0000E-03 converged?   no
  RMS step  1.7027E+00 Target: 2.6667E-03 converged?   no
  Max grad  1.7352E-01 Target: 1.0000E-03 converged?   no
  RMS grad  5.5770E-02 Target: 6.6667E-04 converged?   no
DFTD Energy:    -0.0259003 hartree
Setting up the DFT grid...
| time to set the grid = 0.00 s
DFT grid points: 52753 (3297 points/atom)

                      *** Start SCF Iterations ***

 Iter     DIIS Error       Energy change      Electrons        XC Energy           Energy        Time(s)
----------------------------------------------------------------------------------------------------------
Initial temperature is 5000.000000
| Skip purify step
|    1     0.3963000694   -2867.6453580486   103.8319821229   -77.7039605238   -2867.6453580486     0.46  
|    2     0.5516702874     +33.0227200013   103.9983240556   -75.8956721382   -2834.6226380473     0.46  
|    3     0.0882646748      -0.5996423000   103.9982457774   -76.3019727528   -2835.2222803474     0.46  
|    4     0.1297950722      +0.1963948578   103.9982560168   -76.5051215412   -2835.0258854896     0.45  
|    5     0.0388799379      -0.4093823279   103.9982705186   -76.4435034981   -2835.4352678175     0.44  
|    6     0.0201921768      -0.0314914645   103.9982493710   -76.4375973936   -2835.4667592820     0.42  
|    7     0.0096636228      -0.0083087205   103.9982641738   -76.4411237201   -2835.4750680025     0.41  
|    8     0.0025630715      -0.0037412390   103.9982605995   -76.4334989014   -2835.4788092415     0.42  
|    9     0.0022320028      -0.0010066446   103.9982663563   -76.4348893008   -2835.4798158861     0.46  
|   10     0.0008428145      -0.0007316172   103.9982727839   -76.4364188725   -2835.4805475034     0.41  
|   11     0.0006445807      -0.0004268952   103.9982778382   -76.4357847795   -2835.4809743986     0.40  
|   12     0.0003638518      -0.0002459447   103.9982844172   -76.4355045100   -2835.4812203432     0.40  
|   13     0.0001455390      -0.0000831972   103.9982889163   -76.4358247253   -2835.4813035404     0.40  
|   14     0.0000908664      -0.0000145068   103.9982907531   -76.4359388187   -2835.4813180471     0.38  
|   15     0.0000638963      -0.0000035015   103.9982914389   -76.4359015197   -2835.4813215486     0.38  
|   16     0.0000589378      -0.0000010445   103.9982916193   -76.4359283068   -2835.4813225932     0.37  
|   17     0.0000193983      -0.0000005585   103.9982918367   -76.4360008327   -2835.4813231517     0.46  
|   18     0.0000109627      -0.0000000728   103.9982918272   -76.4360000287   -2835.4813232246     0.35  
|   19     0.0000028267      -0.0000000095   103.9982918276   -76.4359991138   -2835.4813232341     0.35  
----------------------------------------------------------------------------------------------------------
FINAL ENERGY: -2835.4813232341 a.u.
Fractional Occupation Entropy: 0.0000000000
Mermin Free Energy:            -2835.4813232341
DISPERSION CONTRIBUTION TO ENERGY: -0.0259002634 a.u.
HOMO-LUMO GAP: 3.899 eV
CENTER OF MASS: {-0.096486, 0.000464, 0.114058} ANGS
DIPOLE MOMENT: {7.721673, -2.949336, -0.294569} (|D| = 8.271009) DEBYE
Writing out molden info

Running Mulliken population analysis...


  Restricted hh-TDA Parameters
--------------------------------------------
Number of occupied orbitals:            53
Number of virtual orbitals:            129
Number of molecular orbitals:          182
Number of basis functions:             195
Multiplicity of target state:      singlet

 Generating 2nd functional diffs
Reference energy:            -2867.3844807704
Number of electrons:           105.9982589784
XC energy:                     -78.3348951089

      Davidson Diagonalization Parameters
-----------------------------------------------
Number of roots to find:                    6
Number of guess vectors:                   18
Maximum subspace size:                     60
Number of vectors to save:                  6
Collapse vectors per root:                  2
Number of CSFs:                          1431
Maximum Davidson iterations:              100
Residual convergence:                 1.0e-04
Orthogonality tolerance:              1.0e-12
Use incremental sigma vectors:             No

Davidson memory usage:   1.50 MB

Guess Vectors:
  53 &  53 : closed :    -0.662934
  53 &  51 :  open  :    -0.582216
  53 &  52 :  open  :    -0.581584
  51 &  51 : closed :    -0.501497
  52 &  51 :  open  :    -0.500866
  52 &  52 : closed :    -0.500234
  53 &  49 :  open  :    -0.499071
  53 &  50 :  open  :    -0.478915
  51 &  49 :  open  :    -0.418353
  53 &  47 :  open  :    -0.418154
  52 &  49 :  open  :    -0.417721
  51 &  50 :  open  :    -0.398196
  52 &  50 :  open  :    -0.397565
  53 &  48 :  open  :    -0.395871
  53 &  45 :  open  :    -0.345495
  51 &  47 :  open  :    -0.337436
  52 &  47 :  open  :    -0.336804
  49 &  49 : closed :    -0.335209

  Root           Eigenvalue       Energy Change        Residual
-------------------------------------------------------------------
Iteration:    0   Subspace Size:   18
Root: 1:        -0.53635673        -0.53635673         0.07251272  
Root: 2:        -0.50998766        -0.50998766         0.09216979  
Root: 3:        -0.50240729        -0.50240729         0.08322507  
Root: 4:        -0.40365150        -0.40365150         0.07388521  
Root: 5:        -0.33454967        -0.33454967         0.08850024  
Root: 6:        -0.32849485        -0.32849485         0.09852803  

Iteration:    1   Subspace Size:   24
Root: 1:        -0.53960723        -0.00325050         0.01203319  
Root: 2:        -0.51197062        -0.00198296         0.01015541  
Root: 3:        -0.50533072        -0.00292344         0.01459285  
Root: 4:        -0.40708571        -0.00343421         0.01960122  
Root: 5:        -0.34008323        -0.00553356         0.06960089  
Root: 6:        -0.32871045        -0.00021559         0.10211298  

Iteration:    2   Subspace Size:   30
Root: 1:        -0.53967266        -0.00006543         0.00249576  
Root: 2:        -0.51199927        -0.00002865         0.00125999  
Root: 3:        -0.50542157        -0.00009085         0.00221372  
Root: 4:        -0.40730064        -0.00021493         0.00521957  
Root: 5:        -0.34290307        -0.00281984         0.04643791  
Root: 6:        -0.33145015        -0.00273971         0.06768456  

Iteration:    3   Subspace Size:   36
Root: 1:        -0.53967624        -0.00000358         0.00046502  
Root: 2:        -0.51199979        -0.00000051         0.00022269  
Root: 3:        -0.50542344        -0.00000187         0.00039537  
Root: 4:        -0.40731724        -0.00001660         0.00131335  
Root: 5:        -0.34360125        -0.00069818         0.02037866  
Root: 6:        -0.33275077        -0.00130062         0.02443916  

Iteration:    4   Subspace Size:   42
Root: 1:        -0.53967635        -0.00000011         0.00008366  Converged
Root: 2:        -0.51199979        -0.00000001         0.00003679  Converged
Root: 3:        -0.50542348        -0.00000004         0.00006245  Converged
Root: 4:        -0.40731835        -0.00000111         0.00034813  
Root: 5:        -0.34373317        -0.00013193         0.00530993  
Root: 6:        -0.33290478        -0.00015401         0.00366709  

Iteration:    5   Subspace Size:   45
Root: 1:        -0.53967635        -0.00000000         0.00007964  Converged
Root: 2:        -0.51199979        -0.00000000         0.00003597  Converged
Root: 3:        -0.50542348        -0.00000000         0.00006279  Converged
[truncated: 1,494,344 more chars]
