# Supplementary material for: Finding Excited-State Minimum Energy Crossing Points on a Budget: Non-Self-Consistent Tight-Binding Methods
Source: J Phys Chem Lett. 2023 May 5;14(19):4440–8. doi: 10.1021/acs.jpclett.3c00494 (PMC10201533; doi:10.1021/acs.jpclett.3c00494)
Supplement: Supplementary file 1 — jz3c00494_si_001.zip [file jz3c00494_si_001.zip › SI/s2s1_benchmark/SeGuanine/hhtda.xyz]

16
-2.8355882721165490e+03 frame 128   xyz file generated by TeraChem
     N     0.0011218278   -1.4040786212    0.6933112550
     C    -0.4368697083   -0.1458366706    0.9028685921
     C     0.5271219834    0.7815965281    0.5312186858
     C     1.7002717305    0.3478646225   -0.0845478485
     N     2.0553155704   -0.9088694081   -0.2920971764
     C     1.1792287652   -1.7822605936    0.1124526847
     N     2.3686782261    1.4778185272   -0.4325490892
     C     1.5652808096    2.5307785913   -0.0207114811
     N     0.4801061820    2.1643891011    0.5409624320
    Se    -1.9029882675    0.0129297964   -0.9498767798
     N     1.4182830696   -3.1084328223   -0.0112474167
     H     1.8758413447    3.5585003564   -0.1801218947
     H     3.2418795783    1.5305750301   -0.9262006289
     H     2.2061124172   -3.3680595450   -0.5794995373
     H     0.6592717695   -3.7652751375    0.0380342454
     H    -0.6800906247   -2.1306524934    0.8538419047
