# Supplementary material for: Finding Excited-State Minimum Energy Crossing Points on a Budget: Non-Self-Consistent Tight-Binding Methods
Source: J Phys Chem Lett. 2023 May 5;14(19):4440–8. doi: 10.1021/acs.jpclett.3c00494 (PMC10201533; doi:10.1021/acs.jpclett.3c00494)
Supplement: Supplementary file 1 — jz3c00494_si_001.zip [file jz3c00494_si_001.zip › SI/s2s1_benchmark/thioanisole/casci-tc.out]

| Startfile from command line: tc.inp


|       ***********************************************************
|       *                    TeraChem v1.9-2022.08-dev            *
|       *  Git Version: 5e84fd4dc456f19b8b743ac9d407259fd194ada5  *
|       *                   Development Version                   *
|       *           Chemistry at the Speed of Graphics!           *
|       ***********************************************************
|       * This program may only be used in connection with        *
|       * a valid license from PetaChem, LLC. Use of this program *
|       * or results thereof indicates acceptance of all terms    *
|       * and conditions stated in the license and that a valid   *
|       * license agreement between the user and PetaChem, LLC    *
|       * exists. PetaChem, LLC does not warrant the correctness  *
|       * of results or their suitability for any purpose.        *
|       * Please email bugs, suggestions, and comments to         *
|       *                  help@petachem.com                      *
|       *                                                         *
|       ***********************************************************


|       ***********************************************************
|       *  Compiled by pisteinbach  Do 25. Aug 16:33:30 CEST 2022  *
|       *  Supported architectures: sm_75 sm_80                   *
|       *  Build cuda_11.6.r11.6/compiler.31057947_0              *
|       ***********************************************************


| Job started   Tue Feb 14 04:06:13 2023
| On jtc-hpz107 (available memory: 22649 MB)

| ######################################### RUNTIME INFO ##########################################
| terachem  tc.inp 

|  NVRM version: NVIDIA UNIX x86_64 Kernel Module  520.61.05  Thu Sep 29 05:30:25 UTC 2022
|  GCC version:  gcc version 9.4.0 (Ubuntu 9.4.0-1ubuntu1~20.04.1) 

|  	linux-vdso.so.1 (0x00007ffc429d7000)
|  	libmpi.so.12 => /mnt/group-bin/terachem-3c-dev/lib/libmpi.so.12 (0x00007f840824c000)
|  	libgpubox.so.1 => /mnt/group-bin/terachem-3c-dev/lib/libgpubox.so.1 (0x00007f8408231000)
|  	libtensorbox.so.1 => /mnt/group-bin/terachem-3c-dev/lib/libtensorbox.so.1 (0x00007f8408210000)
|  	libiobox.so.1 => /mnt/group-bin/terachem-3c-dev/lib/libiobox.so.1 (0x00007f84081fa000)
|  	libintbox.so.1 => /mnt/group-bin/terachem-3c-dev/lib/libintbox.so.1 (0x00007f83ea1d8000)
|  	libsqmbox.so.1 => /mnt/group-bin/terachem-3c-dev/lib/libsqmbox.so.1 (0x00007f83e9e77000)
|  	libgridbox.so.1 => /mnt/group-bin/terachem-3c-dev/lib/libgridbox.so.1 (0x00007f83e9c92000)
|  	libdftbox.so.1 => /mnt/group-bin/terachem-3c-dev/lib/libdftbox.so.1 (0x00007f83e9bb0000)
|  	libcibox.so.1 => /mnt/group-bin/terachem-3c-dev/lib/libcibox.so.1 (0x00007f83e986a000)
|  	libccbox.so.1 => /mnt/group-bin/terachem-3c-dev/lib/libccbox.so.1 (0x00007f83e9566000)
|  	libsimbox.so.1 => /mnt/group-bin/terachem-3c-dev/lib/libsimbox.so.1 (0x00007f83e9547000)
|  	liboptbox.so.1 => /mnt/group-bin/terachem-3c-dev/lib/liboptbox.so.1 (0x00007f83e9507000)
|  	libnvToolsExt.so.1 => /usr/local/cuda-11.6/targets/x86_64-linux/lib/libnvToolsExt.so.1 (0x00007f83e92fd000)
|  	libssl.so.1.1 => /lib/x86_64-linux-gnu/libssl.so.1.1 (0x00007f83e9259000)
|  	libcrypto.so.1.1 => /lib/x86_64-linux-gnu/libcrypto.so.1.1 (0x00007f83e8f83000)
|  	libcuda.so.1 => /lib/x86_64-linux-gnu/libcuda.so.1 (0x00007f83e760f000)
|  	libcudart.so.11.0 => /usr/local/cuda-11.6/targets/x86_64-linux/lib/libcudart.so.11.0 (0x00007f83e736b000)
|  	libcublas.so.11 => /usr/local/cuda-11.6/targets/x86_64-linux/lib/libcublas.so.11 (0x00007f83ddbeb000)
|  	libcufft.so.10 => /usr/local/cuda-11.6/targets/x86_64-linux/lib/libcufft.so.10 (0x00007f83d515e000)
|  	libcusparse.so.11 => /usr/local/cuda-11.6/targets/x86_64-linux/lib/libcusparse.so.11 (0x00007f83c5d15000)
|  	libcusolver.so.11 => /usr/local/cuda-11.6/targets/x86_64-linux/lib/libcusolver.so.11 (0x00007f83b592c000)
|  	libstdc++.so.6 => /lib/x86_64-linux-gnu/libstdc++.so.6 (0x00007f83b574a000)
|  	libm.so.6 => /lib/x86_64-linux-gnu/libm.so.6 (0x00007f83b55fb000)
|  	libiomp5.so => /mnt/group-bin/terachem-3c-dev/lib/libiomp5.so (0x00007f83b51c0000)
|  	libcilkrts.so.5 => /mnt/group-bin/terachem-3c-dev/lib/libcilkrts.so.5 (0x00007f83b4f83000)
|  	libgcc_s.so.1 => /lib/x86_64-linux-gnu/libgcc_s.so.1 (0x00007f83b4f68000)
|  	libpthread.so.0 => /lib/x86_64-linux-gnu/libpthread.so.0 (0x00007f83b4f45000)
|  	libc.so.6 => /lib/x86_64-linux-gnu/libc.so.6 (0x00007f83b4d53000)
|  	/lib64/ld-linux-x86-64.so.2 (0x00007f8409a96000)
|  	libdl.so.2 => /lib/x86_64-linux-gnu/libdl.so.2 (0x00007f83b4d4d000)
|  	librt.so.1 => /lib/x86_64-linux-gnu/librt.so.1 (0x00007f83b4d41000)
|  	libcublasLt.so.11 => /usr/local/cuda-11.6/targets/x86_64-linux/lib/libcublasLt.so.11 (0x00007f839fcdb000)
| #################################################################################################

-----------------------------------
Processed Input file:
              coordinates coord.xyz
                   method rhf
                    basis def2-sv_p
           max_l_in_basis 2
           sphericalbasis yes
                    guess c0
                   purify no
                     xtol 1e-6
                 convthre 5e-5
                  threall 1e-14
                precision mixed
                 spinmult 1
                   charge 0
                     dftd d3
                   closed 31
                   active 3
                      fon yes
               fon_method constant
          fon_temperature 5000
                    casci yes
              cassinglets 4
             dciguessvecs 10
              dcisubspace 10
            castargetmult 1
                castarget 0
               dcimaxiter 40
                 cphfiter 40
              casnumalpha 2
               casnumbeta 2
                     gpus 1
                      run conical
                nacstate1 1
                nacstate2 2
-----------------------------------
Jobname: coord
Scratch directory: ./scr.coord
Scratch data will not be generated
| Random number seed: 2106132831

XYZ coordinates coord.xyz
Molden File Output: ./scr.coord/coord.molden
Using basis set: def2-sv_p
dmrgstart not found
Spin multiplicity: 1
DIIS will use up to 10 vectors.
Condition number limit for the DIIS overlap matrix is            0
WF convergence threshold: 5.00e-05
Using DIIS algorithm to converge WF
Maximum number of SCF iterations: 100
Incremental fock with rebuild every 8 iterations
Will switch to conventional Fock if diffuse functions are detected
X-matrix tolerance: 1.00e-06
PRECISION: MIXED
Single/Double precision threshold: 1.00e-05
TeraChem will select linear algebra engine
Using fractional orbital occupations
31 occupied orbitals will have integer occupation
3 occupied orbitals will have fractional occupation
kT is set to 5000.000 a.u.
Density matrix purification turned off
DFT Functional requested: hf
Method: Hartree-Fock  with dispersion correction
Wavefunction: RESTRICTED

 DFT-D code reimplemented following the
 code by S.Grimme, University Bonn 
 based on DFTD3 V3.2 Rev 0         
 
Please cite DFT-D3 work done with this code as:
S. Grimme, J. Antony, S. Ehrlich and H. Krieg,
J. Chem. Phys. 132 (2010), 154104
If used with BJ-damping cite also
S. Grimme, S. Ehrlich and L. Goerigk,
J. Comput. Chem. 32 (2011), 1456-1465
For DFT-D2 the reference is
S. Grimme, J. Comput. Chem., 27 (2006), 1787-1799
Ignoring all functions in basis set file with angular momentum > 2 
Initial guess will be loaded from c0

********************************************
******* RUNNING GEOMETRY OPTMIZATION *******
********************************************

Geometry optimization parameters:
Max number of optimization cycles: 1000
Convergence threshold (Max grad component): 4.50e-04
Convergence threshold (energy change): 1.00e-06
Maximum of RMSD change allowed between steps is 0.500000
using BFGS method
Optimization checkpoint file will be dumped every 10 cycles
Hessian updated: BFGS method
Initial Hessian is diagonal with a single one point finite difference
Atomic displacement in finite-difference Hessian (Bohr) 0.003000
Each step will be scaled by 1.00
Maximum step size in internal coordinates 0.50
Minimization SCF guess will be regenerated every 10 steps
Job started from scratch
SCF:   Initial guess is taken from previous step
Starting TensorBox...
| TeraChem will select linear algebra engine
| Using cuSolver for matrix diagonalization

| using 1 out of 1 CUDA devices
|   Device 0: NVIDIA GeForce RTX 3070,  7982MB, CC 8.6 -- CPU THREAD 0
| -------------------------------------------------------------------
| CPU Memory Available: 3976.75 MegaWords 
| GPU Memory Available: 741.79 MegaWords 
| Maximum recommended basis set size: 10200 basis functions
|  (limited by GPU memory)
| -------------------------------------------------------------------
| Initialize GPUBox with 128 MW of memory


Basis set:       def2-sv_p
Total atoms:     16
Total charge:    0
Total electrons: 66 (33-alpha, 33-beta)
Number electrons modeled by ECPs: 0
Total orbitals: 140 (Cartesian), 132 (spherical) 
Total AO shells: 66 (41 S-shells; 17 P-shells; 8 D-shells; 0 F-shells; 0 G-shells)
Spin multiplicity: 1
Nuclear repulsion energy (QM atoms): 401.255372204958 a.u.


No optimization coordinates found in the configuration file
Determining the type of coordinates based on the number of individual fragments...
Analyzing structure...
Found 16 atoms, 16 bonds
Building HDLC residues...
Found 1 HDLC residues
done.
Optimization will be performed in DLC coordinates

-------------------------------------------------------
0 additional frames found in coord.xyz
-------------------------------------------------------
***********************************************************************
**                                                                   **
**                              DL-FIND                              **
**                       Geometry Optimisation                       **
**               written by Johannes Kaestner, in 2006               **
**               Copyright:  STFC Daresbury Laboratory               **
**                           Revision:  406 $                        **
**                                                                   **
***********************************************************************
Residue member list:
    0 :     1    1    1    1    1    1    1    1    1    1
   10 :     1    1    1    1    1    1

Generating new HDLC for    1 residues

Located a new residue for HDLC
   Residue number is    1
   Number of atoms it contains    16
   Atoms:      1     2     3     4     5     6     7     8     9    10
   Atoms:     11    12    13    14    15    16
   Generating HDLC for residue    1
       Dot-product about     1 is   0.96900400
       System near planar - making improper
       Dot-product about     2 is   0.99654058
       System near planar - making improper
       Dot-product about     3 is   0.99429536
       System near planar - making improper
       Dot-product about     4 is   0.64540984
       Dot-product about     5 is   0.99577314
       System near planar - making improper
       Dot-product about     6 is   0.99392321
       System near planar - making improper
       Dot-product about     8 is  -0.12215886

     The system has    42 degrees of freedom, and    42 non-zero eigenvalues

 call dlf_formstep_init...
 allocate hessian of size:           44
 allocate evals and evecs
 needhessian =  T

DL-FIND Report:
===============
Conical intersection algorithm: Lagrange-Newton
Lagrange-Newton threshold t1 ...................  1.000E-04
Lagrange-Newton threshold t2 ...................  1.000E+00
Lower electronic state .........................          1
Upper electronic state .........................          2
Optimisation algorithm: Lagrange-Newton
Initial Hessian by diagonal one-point finite difference
Hessian update mechanism: BFGS
Maximum Number of Hessian updates before recalc.         50
Finite difference for Hessian calculation ......  3.000E-03
No eigenmodes are considered soft
Minimum step size for Hessian update ...........  1.000E-05
 
Step length: simple scaled
Maximum step length ............................  5.000E-01
Scaling step by ................................  1.000E+00
 
Coordinate system: Delocalised internal coordinates (DLC)
 
Number of atoms ................................         16
Number of input geometries .....................          2
Variables to be optimised ......................         44
Restart information is written every ...........         10 steps
This run has not been restarted.
Maximum number of steps ........................       1000
Maximum number of energy evaluations ...........     100000
 
DFTD Energy:    -0.1304966 hartree

                      *** Start SCF Iterations ***

 Iter     DIIS Error       Energy change         Energy        Time(s)
------------------------------------------------------------------------
Initial temperature is 5000.000000
| Skip purify step
|    1     0.0918846413    -666.7668692472    -666.7668692472     0.10  
|    2     0.1130114124      +0.4093472865    -666.3575219607     0.09  
|    3     0.0164158686      -0.2330048907    -666.5905268514     0.08  
|    4     0.0056100228      -0.0071092923    -666.5976361437     0.07  
|    5     0.0020854937      -0.0013120762    -666.5989482198     0.07  
|    6     0.0006531969      -0.0002496307    -666.5991978506     0.06  
|    7     0.0004113744      -0.0000438518    -666.5992417024     0.06  
|    8     0.0001642507      -0.0000116223    -666.5992533247     0.05  
|    9     0.0000924563      -0.0000023293    -666.5992556540     0.09  
|   10     0.0000188285      -0.0000004711    -666.5992561251     0.05  
------------------------------------------------------------------------
FINAL ENERGY: -666.5992561251 a.u.
Fractional Occupation Entropy: 0.0000000000
Mermin Free Energy:            -666.5992561251
DISPERSION CONTRIBUTION TO ENERGY: -0.1304965943 a.u.
HOMO-LUMO GAP: 2.848 eV
CENTER OF MASS: {-0.009734, -0.031828, -0.030576} ANGS
DIPOLE MOMENT: {3.189486, 2.209432, -0.067133} (|D| = 3.880582) DEBYE

  Active Space Parameters
--------------------------------------------
Number of closed orbitals:              31
Number of active orbitals:               3
Number of virtual orbitals:             98
Number of molecular orbitals:          132
Number of basis functions:             140
Number of active electrons:              4
Number of alpha electrons:               2
Number of beta electrons:                2

  Orbital      Energy        Occupation
-----------------------------------------
     30       -0.467126        1.000000
     31       -0.387180        1.000000
     32       -0.253818        0.666667
     33       -0.195187        0.666667
     34       -0.090513        0.666667
     35        0.147507        0.000000
     36        0.156629        0.000000

  CAS Parameters
--------------------------------------------
Number of determinants:                  9
Number of singlet CSFs:                  6
Number of doublet CSFs:                  0
Number of triplet CSFs:                  3
Number of quartet CSFs:                  0
Number of quintet CSFs:                  0
Number of sextet CSFs:                   0
Number of septet CSFs:                   0
Number of singlet states:                4
Number of doublet states:                0
Number of triplet states:                0
Number of quartet states:                0
Number of quintet states:                0
Number of sextet states:                 0
Number of septet states:                 0
Using the hard-coded solver

Singlet state  1 energy:       -666.93691011863598

        0.95782957911921  X32 X33
       -0.27459979873112  X32 X34
       -0.05491596672236  X33 X34
        0.03883161478438  X32 B33 A34
        0.03883161478438  X32 A33 B34
        0.02372478356258  B32 X33 A34
        0.02372478356258  A32 X33 B34

Singlet state  2 energy:       -666.77534728646538

        0.63093805318207  B32 X33 A34
        0.63093805318207  A32 X33 B34
       -0.29510608724429  B32 A33 X34
       -0.29510608724429  A32 B33 X34
        0.12489149291325  X32 X34
        0.06901388123158  X32 B33 A34
        0.06901388123158  X32 A33 B34
       -0.06715415415669  X33 X34

Singlet state  3 energy:       -666.76011622399517

        0.62359693370144  X32 B33 A34
        0.62359693370144  X32 A33 B34
        0.40880194274825  X32 X34
        0.13048656250463  B32 A33 X34
        0.13048656250463  A32 B33 X34
       -0.10700882715431  X33 X34
        0.06320905328887  X32 X33
       -0.05307984865476  B32 X33 A34
       -0.05307984865476  A32 X33 B34

Singlet state  4 energy:       -666.66036032285456

       -0.84177242248305  X32 X34
        0.31559536854340  X32 B33 A34
        0.31559536854340  X32 A33 B34
       -0.26341245894110  X32 X33
       -0.09515886942110  B32 A33 X34
       -0.09515886942110  A32 B33 X34
        0.06802989877091  X33 X34

  Root   Mult.   Total Energy (a.u.)   Ex. Energy (a.u.)     Ex. Energy (eV)     Ex. Energy (nm)
-------------------------------------------------------------------------------------------------
     1  singlet       -666.93691012
     2  singlet       -666.77534729          0.16156283          4.39634762        282.01641775
     3  singlet       -666.76011622          0.17679389          4.81080585        257.72027514
     4  singlet       -666.66036032          0.27654980          7.52530158        164.75648098

Singlet state dipole moments:

  Root       Dx         Dy         Dz         |D|  (Debye)
------------------------------------------------------------
     1    -0.9873     2.0016     0.0842     2.2335
     2     3.3434     1.0133     0.2900     3.5056
     3     2.2091     4.0600    -0.5816     4.6585
     4    -5.6106    -2.2665     1.0805     6.1468

Singlet state electronic transitions:

 Transition      Tx        Ty        Tz       |T|    Osc. (a.u.) 
-----------------------------------------------------------------
   1 ->  2     1.0934   -0.9107   -0.0112    1.4230    0.2181
   1 ->  3     0.8866    1.0549   -0.2272    1.3967    0.2299
   1 ->  4     0.2573    0.2759   -0.0774    0.3851    0.0273
   2 ->  3    -0.1911    0.3862   -0.0462    0.4334    0.0019
   2 ->  4    -0.2503   -0.2664    0.0946    0.3776    0.0109
   3 ->  4    -1.2025   -0.9397    0.2515    1.5467    0.1591

Singlet state velocity transition dipole moments:

 Transition      Px        Py        Pz       |P|    Osc. (a.u.) 
-----------------------------------------------------------------
   1 ->  2    -0.1190    0.1117   -0.0019    0.1632    0.1099
   1 ->  3    -0.1044   -0.1238    0.0205    0.1632    0.1005
   1 ->  4    -0.0546   -0.0490    0.0091    0.0739    0.0132
   2 ->  3    -0.0148    0.0040    0.0010    0.0154    0.0104
   2 ->  4    -0.0291    0.0534   -0.0026    0.0609    0.0215
   3 ->  4     0.0870    0.0481   -0.0116    0.1001    0.0670

Singlet state magnetic transition dipole moments and rotational strengths:

 Transition      Lx        Ly        Lz        |L|    R(vel) (a.u.)
--------------------------------------------------------------------
   1 ->  2     0.0049    0.0578   -0.0911    0.1080    0.0375
   1 ->  3    -0.1608    0.1834    0.3792    0.4508    0.0105
   1 ->  4    -0.0684    0.0899    0.1979    0.2279    0.0041
   2 ->  3    -0.0383   -0.0138   -0.2454    0.2488    0.0183
   2 ->  4    -0.0524   -0.0637   -0.6652    0.6703   -0.0012
   3 ->  4     0.1047   -0.1100   -0.1081    0.1864    0.0509

Singlet state electric quadrupole moments (Cartesian):
Operator origin (a.u.):    -0.018395,    -0.060146,    -0.057781 

 Root     Qxy        Qxz        Qyz        Qxx        Qyy        Qzz       R^2
--------------------------------------------------------------------------------------------
    1     2.3704     0.8439     0.1782   -38.3937   -39.4780   -44.1901   -122.0619
    2    -0.2626     0.1274     0.6274   -35.7369   -40.9703   -44.7160   -121.4231
    3    -0.3926     1.7761     0.4117   -44.8936   -40.4063   -44.0471   -129.3470
    4     9.9254    -0.9065    -0.9115   -30.2301   -38.0942   -45.8078   -114.1321

Singlet state electric transition quadrupole moments (Cartesian):

 Transition     Qxy        Qxz        Qyz        Qxx        Qyy        Qzz       norm (a.u.)
--------------------------------------------------------------------------------------------
   1 ->  2     1.3147     0.3418    -0.0469    -4.2212     0.3809     0.0432     4.4512
   1 ->  3    -3.9678     0.9131     0.4811    -4.5393    -0.8106     0.6204     6.2013
   1 ->  4    -0.6279     0.2754     0.0092    -1.9723    -0.1849    -0.0360     2.0965
   2 ->  3    -0.8036     0.4662    -0.0014    -2.2036     0.6387     0.1358     2.4790
   2 ->  4     0.4063    -0.0364    -0.0929     0.2478     0.9883    -0.1448     1.1109
   3 ->  4     3.7333    -1.1056    -0.3963     6.6050     0.5992    -0.4531     7.7141

Building Xtilde...

Building Z-vector RHS...

Solving CPSCF equations
Using DIIS solver

 Iter         Residual      
------  --------------------
    1      0.187076672085
    2      0.151515081701
    3      0.027936306199
    4      0.010579577184
    5      0.005051934637
    6      0.001905234845
    7      0.000886213083
    8      0.000406593666
    9      0.000159751107
   10      0.000045188958

CPSCF converged

Building X...

Building Xtilde...

Building Z-vector RHS...

Solving CPSCF equations
Using DIIS solver

 Iter         Residual      
------  --------------------
    1      0.300726828926
    2      0.247619617525
    3      0.040726744353
    4      0.019615669780
    5      0.009402252220
    6      0.003665860896
    7      0.001774745768
    8      0.000626924158
    9      0.000243146272
   10      0.000139744878
   11      0.000067344456

CPSCF converged

Building X...

Building Xtilde...

Building Z-vector RHS...

Solving CPSCF equations
Using DIIS solver

 Iter         Residual      
------  --------------------
    1      0.128817774529
    2      0.097173918775
    3      0.015541591841
    4      0.007369540951
    5      0.003736109881
    6      0.002113998759
    7      0.000657276597
    8      0.000379140234
    9      0.000083547612

CPSCF converged

Building X...

Lower state energy:      -666.7753472865
Upper state energy:      -666.7601162240
Energy difference:          0.0152310625
 Energy calculation finished, energy:  0.000000000E+00

Converting Cartesians to HDLC

Converting Cartesians to HDLC

Converting Cartesians to HDLC
 in dlf_makehessian...
Testing convergence  in cycle    1
  Max grad  2.4164E-02 Target: 4.5000E-04 converged?   no
  RMS grad  1.0673E-02 Target: 3.0000E-04 converged?   no
Finite-difference calculation for a diagonal Hessian
Delta :   3.00E-03

Converting HDLC to Cartesians
DFTD Energy:    -0.1305643 hartree

                      *** Start SCF Iterations ***

 Iter     DIIS Error       Energy change         Energy        Time(s)
------------------------------------------------------------------------
Initial temperature is 5000.000000
| Skip purify step
|    1     0.0230133751    -666.9162490368    -666.9162490368     0.09  
|    2     0.0378893559      +0.3497343023    -666.5665147345     0.08  
|    3     0.0088443644      -0.0291800101    -666.5956947445     0.07  
|    4     0.0068458109      -0.0024102088    -666.5981049534     0.07  
|    5     0.0023253883      -0.0014971323    -666.5996020856     0.07  
|    6     0.0009651900      -0.0003086835    -666.5999107692     0.06  
|    7     0.0001891178      -0.0000310119    -666.5999417810     0.06  
|    8     0.0000635496      -0.0000031006    -666.5999448817     0.05  
|    9     0.0000168004      -0.0000001751    -666.5999450568     0.09  
------------------------------------------------------------------------
FINAL ENERGY: -666.5999450568 a.u.
Fractional Occupation Entropy: 0.0000000000
Mermin Free Energy:            -666.5999450568
DISPERSION CONTRIBUTION TO ENERGY: -0.1305642852 a.u.
HOMO-LUMO GAP: 2.864 eV
CENTER OF MASS: {-0.011169, -0.030537, -0.030236} ANGS
DIPOLE MOMENT: {3.184296, 2.212991, -0.068765} (|D| = 3.878376) DEBYE

  Active Space Parameters
--------------------------------------------
Number of closed orbitals:              31
Number of active orbitals:               3
Number of virtual orbitals:             98
Number of molecular orbitals:          132
Number of basis functions:             140
Number of active electrons:              4
Number of alpha electrons:               2
Number of beta electrons:                2

  Orbital      Energy        Occupation
-----------------------------------------
     30       -0.467432        1.000000
     31       -0.387279        1.000000
     32       -0.252761        0.666667
     33       -0.195566        0.666667
     34       -0.090318        0.666667
     35        0.147086        0.000000
     36        0.156898        0.000000

  CAS Parameters
--------------------------------------------
Number of determinants:                  9
Number of singlet CSFs:                  6
Number of doublet CSFs:                  0
Number of triplet CSFs:                  3
Number of quartet CSFs:                  0
Number of quintet CSFs:                  0
Number of sextet CSFs:                   0
Number of septet CSFs:                   0
Number of singlet states:                4
Number of doublet states:                0
Number of triplet states:                0
Number of quartet states:                0
Number of quintet states:                0
Number of sextet states:                 0
Number of septet states:                 0
Using the hard-coded solver

Singlet state  1 energy:       -666.93737838165623

        0.95831144893955  X32 X33
       -0.27253889441476  X32 X34
       -0.05545234193530  X33 X34
        0.03987509072863  X32 B33 A34
        0.03987509072863  X32 A33 B34
        0.02351517815603  B32 X33 A34
        0.02351517815603  A32 X33 B34

Singlet state  2 energy:       -666.77685072636098

        0.63194500113369  B32 X33 A34
        0.63194500113369  A32 X33 B34
       -0.29662652199061  B32 A33 X34
       -0.29662652199061  A32 B33 X34
        0.11982742299226  X32 X34
       -0.06668157987244  X33 X34
        0.05690515574348  X32 B33 A34
        0.05690515574348  X32 A33 B34

Singlet state  3 energy:       -666.76060334800707

        0.62514264891479  X32 B33 A34
        0.62514264891479  X32 A33 B34
        0.40916588032991  X32 X34
        0.12630902210793  B32 A33 X34
        0.12630902210793  A32 B33 X34
       -0.10970216426342  X33 X34
        0.06018468837166  X32 X33
       -0.04130326681540  B32 X33 A34
       -0.04130326681540  A32 X33 B34

Singlet state  4 energy:       -666.66045868517608

       -0.84268566963376  X32 X34
        0.31443392502105  X32 B33 A34
        0.31443392502105  X32 A33 B34
       -0.26237641785627  X32 X33
       -0.09569871320983  B32 A33 X34
       -0.09569871320983  A32 B33 X34
        0.06942750466588  X33 X34

  Root   Mult.   Total Energy (a.u.)   Ex. Energy (a.u.)     Ex. Energy (eV)     Ex. Energy (nm)
-------------------------------------------------------------------------------------------------
     1  singlet       -666.93737838
     2  singlet       -666.77685073          0.16052766          4.36817903        283.83502572
     3  singlet       -666.76060335          0.17677503          4.81029262        257.74777258
     4  singlet       -666.66045869          0.27691970          7.53536709        164.53640441

Singlet state dipole moments:

  Root       Dx         Dy         Dz         |D|  (Debye)
------------------------------------------------------------
     1    -0.9667     1.9801     0.0828     2.2050
     2     3.3608     0.9955     0.2865     3.5168
     3     2.1673     4.0483    -0.5729     4.6276
     4    -5.5458    -2.2753     1.0643     6.0882

Singlet state electronic transitions:

 Transition      Tx        Ty        Tz       |T|    Osc. (a.u.) 
-----------------------------------------------------------------
   1 ->  2     1.0823   -0.9286   -0.0075    1.4261    0.2176
   1 ->  3     0.9007    1.0432   -0.2255    1.3966    0.2299
   1 ->  4     0.2550    0.2731   -0.0762    0.3813    0.0268
   2 ->  3    -0.1860    0.3631   -0.0388    0.4098    0.0018
   2 ->  4    -0.2171   -0.2567    0.0896    0.3479    0.0094
   3 ->  4    -1.2034   -0.9513    0.2513    1.5544    0.1613

Singlet state velocity transition dipole moments:

 Transition      Px        Py        Pz       |P|    Osc. (a.u.) 
-----------------------------------------------------------------
   1 ->  2    -0.1173    0.1131   -0.0022    0.1630    0.1103
   1 ->  3    -0.1060   -0.1223    0.0202    0.1631    0.1004
   1 ->  4    -0.0543   -0.0487    0.0089    0.0735    0.0130
   2 ->  3    -0.0149    0.0042    0.0009    0.0155    0.0098
   2 ->  4    -0.0310    0.0524   -0.0023    0.0610    0.0213
   3 ->  4     0.0864    0.0501   -0.0116    0.1006    0.0673

Singlet state magnetic transition dipole moments and rotational strengths:

 Transition      Lx        Ly        Lz        |L|    R(vel) (a.u.)
--------------------------------------------------------------------
   1 ->  2     0.0061    0.0566   -0.0968    0.1123    0.0367
   1 ->  3    -0.1647    0.1843    0.3743    0.4485    0.0140
   1 ->  4    -0.0699    0.0894    0.1942    0.2250    0.0043
   2 ->  3    -0.0384   -0.0138   -0.2459    0.2493    0.0176
   2 ->  4    -0.0542   -0.0609   -0.6614    0.6665    0.0003
   3 ->  4     0.1072   -0.1117   -0.1171    0.1941    0.0503

Singlet state electric quadrupole moments (Cartesian):
Operator origin (a.u.):    -0.021106,    -0.057707,    -0.057138 

 Root     Qxy        Qxz        Qyz        Qxx        Qyy        Qzz       R^2
--------------------------------------------------------------------------------------------
    1     2.1289     0.4796     0.3151   -36.8276   -39.4913   -44.1512   -120.4701
    2    -0.4729    -0.2516     0.7562   -34.1585   -41.0205   -44.6878   -119.8668
    3    -0.6470     1.4098     0.5474   -43.2911   -40.4009   -44.0128   -127.7048
    4     9.6776    -1.2560    -0.7783   -28.7682   -38.1043   -45.7795   -112.6520

Singlet state electric transition quadrupole moments (Cartesian):

 Transition     Qxy        Qxz        Qyz        Qxx        Qyy        Qzz       norm (a.u.)
--------------------------------------------------------------------------------------------
   1 ->  2     1.3749     0.3266    -0.0515    -4.1510     0.3944     0.0345     4.4031
   1 ->  3    -3.9657     0.9156     0.4834    -4.5840    -0.8136     0.6243     6.2340
   1 ->  4    -0.6292     0.2728     0.0099    -1.9537    -0.1860    -0.0373     2.0793
   2 ->  3    -0.8030     0.4347     0.0034    -2.0181     0.6320     0.1238     2.3068
   2 ->  4     0.3503    -0.0162    -0.0854     0.1042     0.9757    -0.1364     1.0544
   3 ->  4     3.7802    -1.1029    -0.4041     6.5741     0.6322    -0.4595     7.7136

Building Xtilde...

Building Z-vector RHS...

Solving CPSCF equations
Using DIIS solver

 Iter         Residual      
------  --------------------
    1      0.186196925399
    2      0.151051153251
    3      0.027448689908
    4      0.010379934341
    5      0.004924662071
    6      0.001851130655
    7      0.000858048458
    8      0.000402945172
    9      0.000161753499
   10      0.000044515676

CPSCF converged

Building X...

Building Xtilde...

Building Z-vector RHS...

Solving CPSCF equations
Using DIIS solver

 Iter         Residual      
------  --------------------
    1      0.297857879169
    2      0.244096999639
    3      0.040417246235
    4      0.019451884262
    5      0.009213688340
    6      0.003629037251
    7      0.001759113056
    8      0.000627181773
    9      0.000247795019
   10      0.000138163688
   11      0.000066443090

CPSCF converged

Building X...

Building Xtilde...

Building Z-vector RHS...

Solving CPSCF equations
Using DIIS solver

 Iter         Residual      
------  --------------------
    1      0.122561551788
    2      0.091014430535
    3      0.015630081381
    4      0.007465066782
    5      0.003837306333
    6      0.002169226878
    7      0.000671820269
    8      0.000373969706
    9      0.000085383863

CPSCF converged

Building X...

Lower state energy:      -666.7768507264
Upper state energy:      -666.7606033480
Energy difference:          0.0162473784
 Energy calculation finished, energy:  0.000000000E+00

Converting Cartesians to HDLC

Converting Cartesians to HDLC

Converting Cartesians to HDLC
 in dlf_makehessian...
Finite-difference diagonal Hessian: 2nd point
Energy difference to 1st point:          0.00E+00 H
Abs. Gradient difference to 1st point:   7.79E-03
Testing convergence  in cycle    1
  Max grad  2.2594E-02 Target: 4.5000E-04 converged?   no
  RMS grad  9.8677E-03 Target: 3.0000E-04 converged?   no

Converting HDLC to Cartesians
DFTD Energy:    -0.1313297 hartree

                      *** Start SCF Iterations ***

 Iter     DIIS Error       Energy change         Energy        Time(s)
------------------------------------------------------------------------
Initial temperature is 5000.000000
| Skip purify step
|    1     0.0511169954    -666.9122311441    -666.9122311441     0.09  
|    2     0.0377812381      +0.3557549491    -666.5564761950     0.08  
|    3     0.0079260121      -0.0331377698    -666.5896139648     0.08  
|    4     0.0028851556      -0.0020184961    -666.5916324609     0.07  
|    5     0.0012434576      -0.0005701032    -666.5922025641     0.07  
|    6     0.0002625418      -0.0001002572    -666.5923028213     0.06  
|    7     0.0001952134      -0.0000114013    -666.5923142226     0.06  
|    8     0.0000869442      -0.0000029077    -666.5923171303     0.05  
|    9     0.0000509774      -0.0000009116    -666.5923180419     0.10  
|   10     0.0000195445      -0.0000002697    -666.5923183116     0.05  
------------------------------------------------------------------------
FINAL ENERGY: -666.5923183116 a.u.
Fractional Occupation Entropy: 0.0000000000
Mermin Free Energy:            -666.5923183116
DISPERSION CONTRIBUTION TO ENERGY: -0.1313297273 a.u.
HOMO-LUMO GAP: 2.687 eV
CENTER OF MASS: {-0.007676, -0.034496, -0.028894} ANGS
DIPOLE MOMENT: {3.124051, 2.380709, -0.079266} (|D| = 3.928582) DEBYE

  Active Space Parameters
--------------------------------------------
Number of closed orbitals:              31
Number of active orbitals:               3
Number of virtual orbitals:             98
Number of molecular orbitals:          132
Number of basis functions:             140
Number of active electrons:              4
Number of alpha electrons:               2
Number of beta electrons:                2

  Orbital      Energy        Occupation
-----------------------------------------
     30       -0.468015        1.000000
     31       -0.386697        1.000000
     32       -0.256022        0.666667
     33       -0.189466        0.666667
     34       -0.090714        0.666667
     35        0.145640        0.000000
     36        0.156386        0.000000

  CAS Parameters
--------------------------------------------
Number of determinants:                  9
Number of singlet CSFs:                  6
Number of doublet CSFs:                  0
Number of triplet CSFs:                  3
Number of quartet CSFs:                  0
Number of quintet CSFs:                  0
Number of sextet CSFs:                   0
Number of septet CSFs:                   0
Number of singlet states:                4
Number of doublet states:                0
Number of triplet states:                0
Number of quartet states:                0
Number of quintet states:                0
Number of sextet states:                 0
Number of septet states:                 0
Using the hard-coded solver

Singlet state  1 energy:       -666.92939759476928

        0.95855227027495  X32 X33
       -0.27612623411230  X32 X34
       -0.05509261332420  X33 X34
        0.02725355325890  X32 B33 A34
        0.02725355325890  X32 A33 B34

Singlet state  2 energy:       -666.76508191245557

        0.62402502368567  X32 B33 A34
        0.62402502368567  X32 A33 B34
        0.43860457741947  X32 X34
       -0.11527212197471  X33 X34
        0.08488678181293  X32 X33
        0.06400891136407  B32 A33 X34
        0.06400891136407  A32 B33 X34

Singlet state  3 energy:       -666.76396292220761

        0.62266821742380  B32 X33 A34
        0.62266821742380  A32 X33 B34
       -0.33124443900459  B32 A33 X34
       -0.33124443900459  A32 B33 X34
        0.05709871647540  X32 X34
       -0.03283469304446  X33 X34

Singlet state  4 energy:       -666.66209165046996

       -0.84557345433023  X32 X34
        0.32464173414897  X32 B33 A34
        0.32464173414897  X32 A33 B34
       -0.25907423576363  X32 X33
        0.05984741159907  X33 X34
       -0.04138120608764  B32 A33 X34
       -0.04138120608764  A32 B33 X34

  Root   Mult.   Total Energy (a.u.)   Ex. Energy (a.u.)     Ex. Energy (eV)     Ex. Energy (nm)
-------------------------------------------------------------------------------------------------
     1  singlet       -666.92939759
     2  singlet       -666.76508191          0.16431568          4.47125647        277.29167739
     3  singlet       -666.76396292          0.16543467          4.50170574        275.41609304
     4  singlet       -666.66209165          0.26730594          7.27376363        170.45401399

Singlet state dipole moments:

  Root       Dx         Dy         Dz         |D|  (Debye)
------------------------------------------------------------
     1    -0.9130     1.8514     0.1015     2.0668
     2     2.0864     3.9803    -0.5033     4.5221
     3     3.3648     1.3128     0.2147     3.6182
     4    -5.9148    -1.9095     1.0243     6.2992

Singlet state electronic transitions:

 Transition      Tx        Ty        Tz       |T|    Osc. (a.u.) 
-----------------------------------------------------------------
   1 ->  2     0.9783    0.8312   -0.1978    1.2989    0.1848
   1 ->  3     0.9072   -1.0677    0.0403    1.4016    0.2167
   1 ->  4     0.2645    0.2471   -0.0669    0.3681    0.0241
   2 ->  3    -0.1715    0.2091    0.0016    0.2705    0.0001
   2 ->  4    -1.0636   -0.8015    0.2080    1.3480    0.1248
   3 ->  4    -0.1258   -0.1273    0.0645    0.1902    0.0025

Singlet state velocity transition dipole moments:

 Transition      Px        Py        Pz       |P|    Osc. (a.u.) 
-----------------------------------------------------------------
   1 ->  2    -0.1079   -0.0875    0.0157    0.1398    0.0793
   1 ->  3    -0.1025    0.1315   -0.0074    0.1669    0.1123
   1 ->  4    -0.0556   -0.0393    0.0075    0.0684    0.0117
   2 ->  3     0.0123   -0.0058   -0.0004    0.0136    0.1096
   2 ->  4     0.0745    0.0446   -0.0092    0.0874    0.0494
   3 ->  4    -0.0369    0.0416   -0.0013    0.0556    0.0202

Singlet state magnetic transition dipole moments and rotational strengths:

 Transition      Lx        Ly        Lz        |L|    R(vel) (a.u.)
--------------------------------------------------------------------
   1 ->  2    -0.1717    0.1887    0.2897    0.3861    0.0400
   1 ->  3     0.0168    0.0307   -0.1387    0.1431    0.0203
   1 ->  4    -0.0825    0.0943    0.1488    0.1946    0.0074
   2 ->  3     0.0291    0.0136    0.2192    0.2216    0.1642
   2 ->  4     0.1093   -0.1152   -0.1315    0.2062    0.0409
   3 ->  4    -0.0584   -0.0480   -0.6172    0.6219    0.0096

Singlet state electric quadrupole moments (Cartesian):
Operator origin (a.u.):    -0.014506,    -0.065187,    -0.054603 

 Root     Qxy        Qxz        Qyz        Qxx        Qyy        Qzz       R^2
--------------------------------------------------------------------------------------------
    1     3.1788     3.5101    -0.6670   -34.7988   -39.3526   -43.8475   -117.9990
    2     0.3475     4.5035    -0.3786   -41.6063   -40.1309   -43.6443   -125.3815
    3     0.5447     2.5968    -0.2626   -31.0763   -41.0435   -44.4034   -116.5232
    4    10.7164     1.6190    -1.7136   -25.4125   -38.1942   -45.5799   -109.1866

Singlet state electric transition quadrupole moments (Cartesian):

 Transition     Qxy        Qxz        Qyz        Qxx        Qyy        Qzz       norm (a.u.)
--------------------------------------------------------------------------------------------
   1 ->  2    -3.5964     0.9348     0.4593    -5.0239    -0.6642     0.6542     6.3346
   1 ->  3     1.8647     0.1809    -0.1501    -3.5735     0.5868     0.0023     4.0800
   1 ->  4    -0.5756     0.2656     0.0354    -1.9551    -0.1857    -0.0297     2.0642
   2 ->  3    -0.6104     0.2395     0.0084    -0.9392     0.5398     0.0489     1.2673
   2 ->  4     3.2138    -0.9811    -0.3700     5.9806     0.5866    -0.4436     6.9092
   3 ->  4    -0.0830     0.1045    -0.0601    -0.5599     0.9520    -0.0681     1.1162

Building Xtilde...

Building Z-vector RHS...

Solving CPSCF equations
Using DIIS solver

 Iter         Residual      
------  --------------------
    1      0.291042288705
    2      0.238246735525
    3      0.037350304808
    4      0.018915268556
    5      0.008987106176
    6      0.003449948704
    7      0.001837227055
    8      0.000588174481
    9      0.000240876837
   10      0.000133777235
   11      0.000066798645

CPSCF converged

Building X...

Building Xtilde...

Building Z-vector RHS...

Solving CPSCF equations
Using DIIS solver

 Iter         Residual      
------  --------------------
    1      0.190710550232
    2      0.151868753722
    3      0.027212951316
    4      0.010051290780
    5      0.005140071672
    6      0.001794000716
    7      0.000900755207
    8      0.000401218370
    9      0.000177954416
   10      0.000049742615

CPSCF converged

Building X...

Building Xtilde...

Building Z-vector RHS...

Solving CPSCF equations
Using DIIS solver

 Iter         Residual      
------  --------------------
    1      0.091284410908
    2      0.061556576417
    3      0.018565015635
    4      0.007650662191
    5      0.004904207319
    6      0.001848387736
    7      0.000804703127
    8      0.000316883848
    9      0.000131286582
   10      0.000060770240

CPSCF converged

Building X...

Lower state energy:      -666.7650819125
Upper state energy:      -666.7639629222
Energy difference:          0.0011189902
 Energy calculation finished, energy:  0.000000000E+00

Converting Cartesians to HDLC

Converting Cartesians to HDLC

Converting Cartesians to HDLC
 in dlf_makehessian...
Updating Hessian with the BFGS update, No     1
Testing convergence  in cycle    2
    Energy  0.0000E+00 Target: 1.0000E-06 converged?  yes
  Max step  2.6445E+00 Target: 1.8000E-03 converged?   no
  RMS step  4.5955E-01 Target: 1.2000E-03 converged?   no
  Max grad  1.5383E-01 Target: 4.5000E-04 converged?   no
  RMS grad  4.4886E-02 Target: 3.0000E-04 converged?   no

Converting HDLC to Cartesians
DFTD Energy:    -0.1312766 hartree

                      *** Start SCF Iterations ***

 Iter     DIIS Error       Energy change         Energy        Time(s)
------------------------------------------------------------------------
Initial temperature is 5000.000000
| Skip purify step
|    1     0.0221301546    -666.9097769072    -666.9097769072     0.09  
|    2     0.0350386149      +0.3463077816    -666.5634691256     0.08  
|    3     0.0080914643      -0.0276063029    -666.5910754286     0.07  
|    4     0.0048039090      -0.0021049452    -666.5931803737     0.07  
|    5     0.0015740755      -0.0010253164    -666.5942056902     0.07  
|    6     0.0004580260      -0.0001567704    -666.5943624606     0.06  
|    7     0.0001488391      -0.0000130505    -666.5943755111     0.05  
|    8     0.0000537638      -0.0000015432    -666.5943770543     0.05  
|    9     0.0000250596      -0.0000002194    -666.5943772737     0.09  
------------------------------------------------------------------------
FINAL ENERGY: -666.5943772737 a.u.
Fractional Occupation Entropy: 0.0000000000
Mermin Free Energy:            -666.5943772737
DISPERSION CONTRIBUTION TO ENERGY: -0.1312765589 a.u.
HOMO-LUMO GAP: 2.711 eV
CENTER OF MASS: {-0.012264, -0.032607, -0.028227} ANGS
DIPOLE MOMENT: {3.104548, 2.403912, -0.084681} (|D| = 3.927364) DEBYE

  Active Space Parameters
--------------------------------------------
Number of closed orbitals:              31
Number of active orbitals:               3
Number of virtual orbitals:             98
Number of molecular orbitals:          132
Number of basis functions:             140
Number of active electrons:              4
Number of alpha electrons:               2
Number of beta electrons:                2

  Orbital      Energy        Occupation
-----------------------------------------
     30       -0.467770        1.000000
     31       -0.386279        1.000000
     32       -0.253069        0.666667
     33       -0.190344        0.666667
     34       -0.090722        0.666667
     35        0.143288        0.000000
     36        0.157115        0.000000

  CAS Parameters
--------------------------------------------
Number of determinants:                  9
Number of singlet CSFs:                  6
Number of doublet CSFs:                  0
Number of triplet CSFs:                  3
Number of quartet CSFs:                  0
Number of quintet CSFs:                  0
Number of sextet CSFs:                   0
Number of septet CSFs:                   0
Number of singlet states:                4
Number of doublet states:                0
Number of triplet states:                0
Number of quartet states:                0
Number of quintet states:                0
Number of sextet states:                 0
Number of septet states:                 0
Using the hard-coded solver

Singlet state  1 energy:       -666.93022583551851

       -0.96036087713223  X32 X33
        0.26996384151074  X32 X34
        0.05716820984616  X33 X34
       -0.02391173125761  X32 B33 A34
       -0.02391173125761  X32 A33 B34

Singlet state  2 energy:       -666.76739194463119

       -0.49697804670517  X32 B33 A34
       -0.49697804670517  X32 A33 B34
       -0.38841445040966  B32 X33 A34
       -0.38841445040966  A32 X33 B34
       -0.36787463679573  X32 X34
        0.16215360977448  B32 A33 X34
        0.16215360977448  A32 B33 X34
        0.11328503335508  X33 X34
       -0.05950830283669  X32 X33

Singlet state  3 energy:       -666.76736902119580

       -0.48557707005343  B32 X33 A34
       -0.48557707005343  A32 X33 B34
        0.38079088038335  X32 B33 A34
        0.38079088038335  X32 A33 B34
        0.29797702548252  B32 A33 X34
        0.29797702548252  A32 B33 X34
        0.23375948915373  X32 X34
        0.05981838570318  X32 X33
       -0.05122573027324  X33 X34

Singlet state  4 energy:       -666.66285468267790

       -0.84981328212300  X32 X34
        0.32133555398247  X32 B33 A34
        0.32133555398247  X32 A33 B34
       -0.25144832368586  X32 X33
        0.06303162940335  X33 X34
       -0.04529726756208  B32 A33 X34
       -0.04529726756208  A32 B33 X34

  Root   Mult.   Total Energy (a.u.)   Ex. Energy (a.u.)     Ex. Energy (eV)     Ex. Energy (nm)
-------------------------------------------------------------------------------------------------
     1  singlet       -666.93022584
     2  singlet       -666.76739194          0.16283389          4.43093488        279.81503679
     3  singlet       -666.76736902          0.16285681          4.43155866        279.77565053
     4  singlet       -666.66285468          0.26737115          7.27553804        170.41244235

Singlet state dipole moments:

  Root       Dx         Dy         Dz         |D|  (Debye)
------------------------------------------------------------
     1    -0.8443     1.8588     0.0936     2.0437
     2     2.1125     3.4179    -0.2045     4.0232
     3     3.2691     1.8759    -0.0819     3.7699
     4    -5.7145    -1.9152     0.9984     6.1090

Singlet state electronic transitions:

 Transition      Tx        Ty        Tz       |T|    Osc. (a.u.) 
-----------------------------------------------------------------
   1 ->  2     1.3275   -0.0251   -0.1271    1.3338    0.1931
   1 ->  3     0.1013   -1.3573    0.1547    1.3698    0.2037
   1 ->  4    -0.2464   -0.2547    0.0657    0.3604    0.0232
   2 ->  3     0.2299   -0.4568    0.1332    0.5285    0.0000
   2 ->  4     0.8857    0.7090   -0.1988    1.1518    0.0925
   3 ->  4    -0.5675   -0.3876    0.0792    0.6918    0.0333

Singlet state velocity transition dipole moments:

 Transition      Px        Py        Pz       |P|    Osc. (a.u.) 
-----------------------------------------------------------------
   1 ->  2    -0.1463    0.0141    0.0072    0.1472    0.0887
   1 ->  3    -0.0129    0.1561   -0.0153    0.1573    0.1013
   1 ->  4     0.0527    0.0406   -0.0073    0.0669    0.0112
   2 ->  3     0.0122   -0.0059   -0.0004    0.0136    5.1267
   2 ->  4    -0.0349   -0.0611    0.0080    0.0709    0.0320
   3 ->  4     0.0742   -0.0039   -0.0045    0.0745    0.0354

Singlet state magnetic transition dipole moments and rotational strengths:

 Transition      Lx        Ly        Lz        |L|    R(vel) (a.u.)
--------------------------------------------------------------------
   1 ->  2    -0.1304    0.1766    0.1435    0.2623    0.1388
   1 ->  3     0.1308   -0.0940   -0.2935    0.3348   -0.0728
   1 ->  4     0.0877   -0.0973   -0.1538    0.2020    0.0067
   2 ->  3     0.0297    0.0135    0.2172    0.2196    8.5315
   2 ->  4    -0.0548    0.1264    0.5014    0.5200   -0.0173
   3 ->  4     0.1179   -0.0391    0.3852    0.4048    0.0685

Singlet state electric quadrupole moments (Cartesian):
Operator origin (a.u.):    -0.023176,    -0.061619,    -0.053342 

 Root     Qxy        Qxz        Qyz        Qxx        Qyy        Qzz       R^2
--------------------------------------------------------------------------------------------
    1     1.6575     3.2318    -0.0614   -34.4684   -38.8921   -43.8719   -117.2324
    2    -1.6254     3.6731     0.2760   -37.7902   -39.5192   -43.9535   -121.2629
    3    -0.3931     2.8453     0.2709   -34.1746   -40.7415   -44.1948   -119.1108
    4     9.2296     1.3447    -1.1376   -25.3026   -37.6747   -45.6621   -108.6394

Singlet state electric transition quadrupole moments (Cartesian):

 Transition     Qxy        Qxz        Qyz        Qxx        Qyy        Qzz       norm (a.u.)
--------------------------------------------------------------------------------------------
   1 ->  2    -1.6251     0.8514     0.2711    -6.1762    -0.1590     0.5236     6.4718
   1 ->  3     3.7644    -0.4473    -0.4262     0.2784     0.9163    -0.4225     3.9558
   1 ->  4     0.6020    -0.2660    -0.0455     1.8630     0.1939     0.0306     1.9861
   2 ->  3    -0.0314    -0.8738     0.0357     4.6935    -0.3262    -0.3647     4.7994
   2 ->  4    -2.4986     0.6956     0.3493    -4.1666    -1.0852     0.3971     5.0542
   3 ->  4     2.0320    -0.7027    -0.1869     4.1742    -0.3608    -0.2244     4.7183

Building Xtilde...

Building Z-vector RHS...

Solving CPSCF equations
Using DIIS solver

 Iter         Residual      
------  --------------------
    1      0.177097656282
    2      0.128005399316
    3      0.022977681107
    4      0.010228714855
    5      0.004474940263
    6      0.002446083301
    7      0.001299797369
    8      0.000690088175
    9      0.000165609883
   10      0.000075165688

CPSCF converged

Building X...

Building Xtilde...

Building Z-vector RHS...

Solving CPSCF equations
Using DIIS solver

 Iter         Residual      
------  --------------------
    1      0.079325210496
    2      0.047715130146
    3      0.026922692531
    4      0.008239707051
    5      0.005967967413
    6      0.001767145814
    7      0.001186288806
    8      0.000460992587
    9      0.000213545209
   10      0.000085011560

CPSCF converged

Building X...

Building Xtilde...

Building Z-vector RHS...

Solving CPSCF equations
Using DIIS solver

 Iter         Residual      
------  --------------------
    1      0.212173318632
    2      0.173701040308
    3      0.027517805601
    4      0.012405455897
    5      0.006775730210
    6      0.002923005403
    7      0.001228777593
    8      0.000587837783
    9      0.000228471682
   10      0.000090271886

CPSCF converged

Building X...

Lower state energy:      -666.7673919446
Upper state energy:      -666.7673690212
Energy difference:          0.0000229234
 Energy calculation finished, energy:  0.000000000E+00

Converting Cartesians to HDLC

Converting Cartesians to HDLC

Converting Cartesians to HDLC
 in dlf_makehessian...
Updating Hessian with the BFGS update, No     2
Testing convergence  in cycle    3
    Energy  0.0000E+00 Target: 1.0000E-06 converged?  yes
  Max step  2.4951E+00 Target: 1.8000E-03 converged?   no
  RMS step  4.7338E-01 Target: 1.2000E-03 converged?   no
  Max grad  2.1926E-02 Target: 4.5000E-04 converged?   no
  RMS grad  8.9827E-03 Target: 3.0000E-04 converged?   no

Converting HDLC to Cartesians
DFTD Energy:    -0.1316873 hartree

                      *** Start SCF Iterations ***

 Iter     DIIS Error       Energy change         Energy        Time(s)
------------------------------------------------------------------------
Initial temperature is 5000.000000
| Skip purify step
|    1     0.0492843392    -666.9142678045    -666.9142678045     0.09  
|    2     0.0332888391      +0.3478333072    -666.5664344973     0.08  
|    3     0.0066563150      -0.0263635668    -666.5927980641     0.08  
|    4     0.0027053361      -0.0018094733    -666.5946075374     0.07  
|    5     0.0011359387      -0.0004866798    -666.5950942172     0.06  
|    6     0.0003862760      -0.0000919925    -666.5951862097     0.06  
|    7     0.0001830436      -0.0000105070    -666.5951967168     0.05  
|    8     0.0000765200      -0.0000021404    -666.5951988571     0.05  
|    9     0.0000312106      -0.0000004203    -666.5951992774     0.09  
------------------------------------------------------------------------
FINAL ENERGY: -666.5951992774 a.u.
Fractional Occupation Entropy: 0.0000000000
Mermin Free Energy:            -666.5951992774
DISPERSION CONTRIBUTION TO ENERGY: -0.1316872952 a.u.
HOMO-LUMO GAP: 2.686 eV
CENTER OF MASS: {-0.023133, -0.029814, -0.025675} ANGS
DIPOLE MOMENT: {3.119470, 2.475965, -0.100798} (|D| = 3.983925) DEBYE

  Active Space Parameters
--------------------------------------------
Number of closed orbitals:              31
Number of active orbitals:               3
Number of virtual orbitals:             98
Number of molecular orbitals:          132
Number of basis functions:             140
Number of active electrons:              4
Number of alpha electrons:               2
Number of beta electrons:                2

  Orbital      Energy        Occupation
-----------------------------------------
     30       -0.467975        1.000000
     31       -0.386142        1.000000
     32       -0.246212        0.666667
     33       -0.190586        0.666667
     34       -0.091879        0.666667
     35        0.137959        0.000000
     36        0.158753        0.000000

  CAS Parameters
--------------------------------------------
Number of determinants:                  9
Number of singlet CSFs:                  6
Number of doublet CSFs:                  0
Number of triplet CSFs:                  3
Number of quartet CSFs:                  0
Number of quintet CSFs:                  0
Number of sextet CSFs:                   0
Number of septet CSFs:                   0
Number of singlet states:                4
Number of doublet states:                0
Number of triplet states:                0
Number of quartet states:                0
Number of quintet states:                0
Number of sextet states:                 0
Number of septet states:                 0
Using the hard-coded solver

Singlet state  1 energy:       -666.92603196598543

        0.96335805328222  X32 X33
       -0.25977370894995  X32 X34
       -0.06174854757014  X33 X34

Singlet state  2 energy:       -666.77073758429810

        0.61351833438466  X32 B33 A34
        0.61351833438466  X32 A33 B34
        0.42093018775278  X32 X34
        0.14702474273497  B32 X33 A34
        0.14702474273497  A32 X33 B34
       -0.13436474193710  X33 X34
        0.08616340890203  X32 X33
       -0.02547270032947  B32 A33 X34
       -0.02547270032947  A32 B33 X34

Singlet state  3 energy:       -666.77052549958034

       -0.59772765425223  B32 X33 A34
       -0.59772765425223  A32 X33 B34
        0.34996761517954  B32 A33 X34
        0.34996761517954  A32 B33 X34
        0.13227158643346  X32 B33 A34
        0.13227158643346  X32 A33 B34
        0.06605702386301  X32 X34
        0.03336231301339  X32 X33

Singlet state  4 energy:       -666.66227218973347

       -0.85481905066467  X32 X34
        0.31868115187911  X32 B33 A34
        0.31868115187911  X32 A33 B34
       -0.23352237869495  X32 X33
        0.06701491493911  X33 X34
       -0.05729438327292  B32 A33 X34
       -0.05729438327292  A32 B33 X34

  Root   Mult.   Total Energy (a.u.)   Ex. Energy (a.u.)     Ex. Energy (eV)     Ex. Energy (nm)
-------------------------------------------------------------------------------------------------
     1  singlet       -666.92603197
     2  singlet       -666.77073758          0.15529438          4.22577443        293.39999731
     3  singlet       -666.77052550          0.15550647          4.23154555        292.99984897
     4  singlet       -666.66227219          0.26375978          7.17726750        172.74571513

Singlet state dipole moments:

  Root       Dx         Dy         Dz         |D|  (Debye)
------------------------------------------------------------
     1    -0.6862     1.8947     0.0702     2.0164
     2     1.7463     3.9583    -0.4139     4.3462
     3     3.6265     1.3761     0.1197     3.8806
     4    -5.3150    -1.8982     0.9391     5.7214

Singlet state electronic transitions:

 Transition      Tx        Ty        Tz       |T|    Osc. (a.u.) 
-----------------------------------------------------------------
   1 ->  2     1.1174    0.5489   -0.1715    1.2567    0.1635
   1 ->  3    -0.6682    1.2345   -0.0877    1.4065    0.2051
   1 ->  4     0.2036    0.2746   -0.0624    0.3475    0.0212
   2 ->  3     0.0077    0.0413   -0.0604    0.0736    0.0000
   2 ->  4    -0.9665   -0.7493    0.1935    1.2381    0.1108
   3 ->  4    -0.1341    0.0144   -0.0181    0.1361    0.0013

Singlet state velocity transition dipole moments:

 Transition      Px        Py        Pz       |P|    Osc. (a.u.) 
-----------------------------------------------------------------
   1 ->  2    -0.1161   -0.0506    0.0113    0.1271    0.0694
   1 ->  3     0.0729   -0.1412    0.0109    0.1592    0.1087
   1 ->  4    -0.0454   -0.0429    0.0068    0.0628    0.0100
   2 ->  3    -0.0117    0.0057    0.0002    0.0130    0.5301
   2 ->  4     0.0607    0.0500   -0.0082    0.0791    0.0384
   3 ->  4     0.0466   -0.0296    0.0002    0.0551    0.0187

Singlet state magnetic transition dipole moments and rotational strengths:

 Transition      Lx        Ly        Lz        |L|    R(vel) (a.u.)
--------------------------------------------------------------------
   1 ->  2    -0.2038    0.2238    0.2616    0.4001    0.0983
   1 ->  3    -0.0747   -0.0033    0.1968    0.2106   -0.0182
   1 ->  4    -0.1051    0.1077    0.1657    0.2239    0.0048
   2 ->  3    -0.0295   -0.0114   -0.1971    0.1997    1.1489
   2 ->  4     0.1205   -0.1518   -0.3131    0.3683    0.0212
   3 ->  4     0.0819    0.0189    0.5451    0.5515    0.0311

Singlet state electric quadrupole moments (Cartesian):
Operator origin (a.u.):    -0.043716,    -0.056340,    -0.048518 

 Root     Qxy        Qxz        Qyz        Qxx        Qyy        Qzz       R^2
--------------------------------------------------------------------------------------------
    1    -1.2642     2.7931     1.2817   -28.9641   -37.0791   -43.8547   -109.8980
    2    -4.1496     3.7023     1.6282   -34.5210   -37.7353   -43.7411   -115.9974
    3    -3.3928     1.8651     1.5395   -26.3611   -38.8913   -44.4936   -109.7460
    4     6.4180     0.8922     0.1436   -20.0733   -35.6873   -45.8301   -101.5907

Singlet state electric transition quadrupole moments (Cartesian):

 Transition     Qxy        Qxz        Qyz        Qxx        Qyy        Qzz       norm (a.u.)
--------------------------------------------------------------------------------------------
   1 ->  2    -3.0977     0.9699     0.4615    -5.5625    -0.6001     0.7119     6.5236
   1 ->  3    -2.7685     0.0315     0.3044     2.6113    -0.8510     0.1636     3.9151
   1 ->  4    -0.6693     0.2689     0.0766    -1.6306    -0.2168    -0.0288     1.7980
   2 ->  3     0.4928     0.2526     0.0058    -1.5167    -0.2396     0.1543     1.6396
   2 ->  4     3.0079    -0.8973    -0.4290     5.1039     0.8553    -0.4627     6.0854
   3 ->  4     0.5316    -0.3275     0.0120     1.9648    -0.8125    -0.0091     2.2160

Building Xtilde...

Building Z-vector RHS...

Solving CPSCF equations
Using DIIS solver

 Iter         Residual      
------  --------------------
    1      0.244329655079
    2      0.188221613717
    3      0.030658302026
    4      0.014694232896
    5      0.006486418213
    6      0.002067451725
    7      0.001163412486
    8      0.000376740190
    9      0.000141931129
   10      0.000055860195

CPSCF converged

Building X...

Building Xtilde...

Building Z-vector RHS...

Solving CPSCF equations
Using DIIS solver

 Iter         Residual      
------  --------------------
    1      0.153390734007
    2      0.116263114885
    3      0.023056380829
    4      0.009550024677
    5      0.003917783818
    6      0.001776654696
    7      0.000421334467
    8      0.000335803471
    9      0.000101729115
   10      0.000046464320

CPSCF converged

Building X...

Building Xtilde...

Building Z-vector RHS...

Solving CPSCF equations
Using DIIS solver

 Iter         Residual      
------  --------------------
    1      0.103826881410
    2      0.074044597216
    3      0.025706911898
    4      0.013144014924
    5      0.005529784312
    6      0.003236480038
    7      0.000911388459
    8      0.000433206026
    9      0.000164542547
   10      0.000046073688

CPSCF converged

Building X...

Lower state energy:      -666.7707375843
Upper state energy:      -666.7705254996
Energy difference:          0.0002120847
 Energy calculation finished, energy:  0.000000000E+00

Converting Cartesians to HDLC

Converting Cartesians to HDLC

Converting Cartesians to HDLC
 in dlf_makehessian...
Updating Hessian with the BFGS update, No     3
Testing convergence  in cycle    4
    Energy  0.0000E+00 Target: 1.0000E-06 converged?  yes
  Max step  6.0521E-01 Target: 1.8000E-03 converged?   no
  RMS step  1.1428E-01 Target: 1.2000E-03 converged?   no
  Max grad  4.2943E-02 Target: 4.5000E-04 converged?   no
  RMS grad  1.2040E-02 Target: 3.0000E-04 converged?   no

Converting HDLC to Cartesians
DFTD Energy:    -0.1319261 hartree

                      *** Start SCF Iterations ***

 Iter     DIIS Error       Energy change         Energy        Time(s)
------------------------------------------------------------------------
Initial temperature is 5000.000000
| Skip purify step
|    1     0.0185286463    -666.9050580341    -666.9050580341     0.09  
|    2     0.0323599349      +0.3357267834    -666.5693312507     0.08  
|    3     0.0072858337      -0.0228763001    -666.5922075509     0.07  
|    4     0.0055903375      -0.0020740001    -666.5942815510     0.07  
|    5     0.0018996252      -0.0012378141    -666.5955193651     0.07  
|    6     0.0007208626      -0.0002506502    -666.5957700153     0.06  
|    7     0.0001975745      -0.0000214716    -666.5957914869     0.05  
|    8     0.0000498899      -0.0000019748    -666.5957934617     0.05  
------------------------------------------------------------------------
FINAL ENERGY: -666.5957934617 a.u.
Fractional Occupation Entropy: 0.0000000000
Mermin Free Energy:            -666.5957934617
DISPERSION CONTRIBUTION TO ENERGY: -0.1319261493 a.u.
HOMO-LUMO GAP: 2.637 eV
CENTER OF MASS: {-0.026502, -0.029674, -0.024202} ANGS
DIPOLE MOMENT: {3.157191, 2.492906, -0.105588} (|D| = 4.024125) DEBYE

  Active Space Parameters
--------------------------------------------
Number of closed orbitals:              31
Number of active orbitals:               3
Number of virtual orbitals:             98
Number of molecular orbitals:          132
Number of basis functions:             140
Number of active electrons:              4
Number of alpha electrons:               2
Number of beta electrons:                2

  Orbital      Energy        Occupation
-----------------------------------------
     30       -0.468350        1.000000
     31       -0.386394        1.000000
     32       -0.244584        0.666667
     33       -0.190140        0.666667
     34       -0.093231        0.666667
     35        0.137546        0.000000
     36        0.159015        0.000000

  CAS Parameters
--------------------------------------------
Number of determinants:                  9
Number of singlet CSFs:                  6
Number of doublet CSFs:                  0
Number of triplet CSFs:                  3
Number of quartet CSFs:                  0
Number of quintet CSFs:                  0
Number of sextet CSFs:                   0
Number of septet CSFs:                   0
Number of singlet states:                4
Number of doublet states:                0
Number of triplet states:                0
Number of quartet states:                0
Number of quintet states:                0
Number of sextet states:                 0
Number of septet states:                 0
Using the hard-coded solver

Singlet state  1 energy:       -666.92369807865998

       -0.96264907515891  X32 X33
        0.26251765356830  X32 X34
        0.06256629501993  X33 X34

Singlet state  2 energy:       -666.77155949566043

        0.62297034711027  X32 B33 A34
        0.62297034711027  X32 A33 B34
        0.42526868452622  X32 X34
       -0.13317934595365  X33 X34
        0.09984395909224  X32 X33
        0.08000496860683  B32 A33 X34
        0.08000496860683  A32 B33 X34
       -0.03503779990621  B32 X33 A34
       -0.03503779990621  A32 X33 B34

Singlet state  3 energy:       -666.77150741131982

       -0.61053980957223  B32 X33 A34
       -0.61053980957223  A32 X33 B34
        0.34900150879515  B32 A33 X34
        0.34900150879515  A32 B33 X34
       -0.05779384830094  X32 X34
       -0.05630486488215  X32 B33 A34
       -0.05630486488215  X32 A33 B34
        0.03401937857270  X33 X34

Singlet state  4 energy:       -666.66248975263602

       -0.85096530049117  X32 X34
        0.32282846763445  X32 B33 A34
        0.32282846763445  X32 A33 B34
       -0.23199306237211  X32 X33
        0.06622214395916  X33 X34
       -0.06313126865022  B32 A33 X34
       -0.06313126865022  A32 B33 X34
       -0.02494344430350  B32 X33 A34
       -0.02494344430350  A32 X33 B34

  Root   Mult.   Total Energy (a.u.)   Ex. Energy (a.u.)     Ex. Energy (eV)     Ex. Energy (nm)
-------------------------------------------------------------------------------------------------
     1  singlet       -666.92369808
     2  singlet       -666.77155950          0.15213858          4.13990079        299.48597043
     3  singlet       -666.77150741          0.15219067          4.14131808        299.38347710
     4  singlet       -666.66248975          0.26120833          7.10783902        174.43307364

Singlet state dipole moments:

  Root       Dx         Dy         Dz         |D|  (Debye)
------------------------------------------------------------
     1    -0.6458     1.9032     0.0615     2.0108
     2     2.0014     3.8259    -0.4595     4.3422
     3     3.4860     1.5418     0.1543     3.8149
     4    -5.2976    -1.9339     0.9224     5.7145

Singlet state electronic transitions:

 Transition      Tx        Ty        Tz       |T|    Osc. (a.u.) 
-----------------------------------------------------------------
   1 ->  2    -0.8658   -0.8826    0.1854    1.2502    0.1585
   1 ->  3     0.9574   -1.0162    0.0396    1.3968    0.1979
   1 ->  4    -0.1979   -0.2878    0.0627    0.3548    0.0219
   2 ->  3     0.2109   -0.2592    0.0111    0.3343    0.0000
   2 ->  4    -0.9447   -0.6732    0.1689    1.1723    0.0999
   3 ->  4     0.1624    0.2445   -0.0755    0.3031    0.0067

Singlet state velocity transition dipole moments:

 Transition      Px        Py        Pz       |P|    Osc. (a.u.) 
-----------------------------------------------------------------
   1 ->  2     0.0870    0.0876   -0.0133    0.1241    0.0675
   1 ->  3    -0.1007    0.1174   -0.0077    0.1549    0.1051
   1 ->  4     0.0441    0.0442   -0.0067    0.0628    0.0101
   2 ->  3    -0.0114    0.0053    0.0001    0.0126    1.9816
   2 ->  4     0.0704    0.0361   -0.0071    0.0795    0.0386
   3 ->  4     0.0245   -0.0426    0.0029    0.0492    0.0148

Singlet state magnetic transition dipole moments and rotational strengths:

 Transition      Lx        Ly        Lz        |L|    R(vel) (a.u.)
--------------------------------------------------------------------
   1 ->  2     0.2226   -0.2162   -0.3056    0.4355    0.0294
   1 ->  3     0.0107    0.0723   -0.1038    0.1269    0.0539
   1 ->  4     0.1108   -0.1118   -0.1724    0.2335    0.0042
   2 ->  3    -0.0285   -0.0094   -0.1832    0.1857    4.7295
   2 ->  4     0.1410   -0.1427   -0.1432    0.2465    0.0530
   3 ->  4     0.0396    0.0653    0.6133    0.6180   -0.0005

Singlet state electric quadrupole moments (Cartesian):
Operator origin (a.u.):    -0.050081,    -0.056076,    -0.045736 

 Root     Qxy        Qxz        Qyz        Qxx        Qyy        Qzz       R^2
--------------------------------------------------------------------------------------------
    1    -1.4227     2.3619     1.6906   -25.6325   -36.4832   -43.8415   -105.9572
    2    -4.0325     3.2616     2.0427   -31.3802   -37.3890   -43.6906   -112.4598
    3    -3.8378     1.4370     1.9307   -22.9246   -38.0548   -44.5275   -105.5069
    4     6.3311     0.4641     0.5573   -16.6144   -35.0241   -45.8702   -97.5087

Singlet state electric transition quadrupole moments (Cartesian):

 Transition     Qxy        Qxz        Qyz        Qxx        Qyy        Qzz       norm (a.u.)
--------------------------------------------------------------------------------------------
   1 ->  2     3.7723    -0.9214    -0.5258     4.5089     0.8407    -0.7455     6.0785
   1 ->  3     1.7186     0.2451    -0.1580    -4.1208     0.6454     0.0588     4.5211
   1 ->  4     0.7078    -0.2712    -0.0823     1.6009     0.2218     0.0261     1.7872
   2 ->  3     0.6415    -0.3059    -0.0262     1.0014    -0.4915    -0.0909     1.3260
   2 ->  4     2.9179    -0.9190    -0.3881     5.3326     0.5528    -0.4359     6.2001
   3 ->  4    -0.4282    -0.0405     0.1446     0.3410    -1.0324     0.1381     1.1862

Building Xtilde...

Building Z-vector RHS...

Solving CPSCF equations
Using DIIS solver

 Iter         Residual      
------  --------------------
    1      0.243085434093
    2      0.187795791477
    3      0.036170118798
    4      0.018266634394
    5      0.008073676997
    6      0.003664730414
    7      0.001678749245
    8      0.000749564122
    9      0.000333058824
   10      0.000124492837
   11      0.000045088788

CPSCF converged

Building X...

Building Xtilde...

Building Z-vector RHS...

Solving CPSCF equations
Using DIIS solver

 Iter         Residual      
------  --------------------
    1      0.158149822613
    2      0.119621375655
    3      0.024999218998
    4      0.010166759066
    5      0.004749327951
    6      0.002645592755
    7      0.001230749892
    8      0.000495459389
    9      0.000169833018
   10      0.000040855007

CPSCF converged

Building X...

Building Xtilde...

Building Z-vector RHS...

Solving CPSCF equations
Using DIIS solver

 Iter         Residual      
------  --------------------
    1      0.098843201223
    2      0.067041720368
    3      0.019573035225
    4      0.007905651134
    5      0.005179446109
    6      0.001400300936
    7      0.000805946624
    8      0.000247908160
    9      0.000141872127
   10      0.000044966569

CPSCF converged

Building X...

Lower state energy:      -666.7715594957
Upper state energy:      -666.7715074113
Energy difference:          0.0000520843
 Energy calculation finished, energy:  0.000000000E+00

Converting Cartesians to HDLC

Converting Cartesians to HDLC

Converting Cartesians to HDLC
 in dlf_makehessian...
Updating Hessian with the BFGS update, No     4
Testing convergence  in cycle    5
    Energy  0.0000E+00 Target: 1.0000E-06 converged?  yes
  Max step  1.3678E+00 Target: 1.8000E-03 converged?   no
  RMS step  2.0867E-01 Target: 1.2000E-03 converged?   no
  Max grad  1.5855E-02 Target: 4.5000E-04 converged?   no
  RMS grad  5.3078E-03 Target: 3.0000E-04 converged?   no

Converting HDLC to Cartesians
DFTD Energy:    -0.1326104 hartree

                      *** Start SCF Iterations ***

 Iter     DIIS Error       Energy change         Energy        Time(s)
------------------------------------------------------------------------
Initial temperature is 5000.000000
| Skip purify step
|    1     0.0269748206    -666.8906162023    -666.8906162023     0.09  
|    2     0.0300999074      +0.3202888423    -666.5703273600     0.08  
|    3     0.0073156020      -0.0245352615    -666.5948626215     0.08  
|    4     0.0031684287      -0.0019625908    -666.5968252123     0.07  
|    5     0.0014335982      -0.0006849909    -666.5975102031     0.06  
|    6     0.0003959466      -0.0001049035    -666.5976151066     0.06  
|    7     0.0001595242      -0.0000092383    -666.5976243449     0.05  
|    8     0.0000542340      -0.0000014338    -666.5976257787     0.05  
|    9     0.0000207576      -0.0000002055    -666.5976259842     0.09  
------------------------------------------------------------------------
FINAL ENERGY: -666.5976259842 a.u.
Fractional Occupation Entropy: 0.0000000000
Mermin Free Energy:            -666.5976259842
DISPERSION CONTRIBUTION TO ENERGY: -0.1326103872 a.u.
HOMO-LUMO GAP: 2.408 eV
CENTER OF MASS: {-0.035522, -0.030589, -0.019315} ANGS
DIPOLE MOMENT: {3.302074, 2.527853, -0.108790} (|D| = 4.159997) DEBYE

  Active Space Parameters
--------------------------------------------
Number of closed orbitals:              31
Number of active orbitals:               3
Number of virtual orbitals:             98
Number of molecular orbitals:          132
Number of basis functions:             140
Number of active electrons:              4
Number of alpha electrons:               2
Number of beta electrons:                2

  Orbital      Energy        Occupation
-----------------------------------------
     30       -0.469415        1.000000
     31       -0.387056        1.000000
     32       -0.241099        0.666667
     33       -0.187784        0.666667
     34       -0.099304        0.666667
     35        0.138277        0.000000
     36        0.159251        0.000000

  CAS Parameters
--------------------------------------------
Number of determinants:                  9
Number of singlet CSFs:                  6
Number of doublet CSFs:                  0
Number of triplet CSFs:                  3
Number of quartet CSFs:                  0
Number of quintet CSFs:                  0
Number of sextet CSFs:                   0
Number of septet CSFs:                   0
Number of singlet states:                4
Number of doublet states:                0
Number of triplet states:                0
Number of quartet states:                0
Number of quintet states:                0
Number of sextet states:                 0
Number of septet states:                 0
Using the hard-coded solver

Singlet state  1 energy:       -666.91513984519634

       -0.95738711507685  X32 X33
        0.28066333118177  X32 X34
        0.06371249197458  X33 X34

Singlet state  2 energy:       -666.77382550074788

        0.59873412620000  X32 B33 A34
        0.59873412620000  X32 A33 B34
        0.43359853645591  X32 X34
       -0.13639720751917  X33 X34
        0.13452751296632  B32 A33 X34
        0.13452751296632  A32 B33 X34
        0.13326305726073  X32 X33
       -0.10599211595920  B32 X33 A34
       -0.10599211595920  A32 X33 B34

Singlet state  3 energy:       -666.77359417677974

        0.58614424695236  B32 X33 A34
        0.58614424695236  A32 X33 B34
       -0.36068931053785  B32 A33 X34
       -0.36068931053785  A32 B33 X34
        0.13903224819104  X32 B33 A34
        0.13903224819104  X32 A33 B34
        0.10750968139789  X32 X34
       -0.04801333939531  X33 X34

Singlet state  4 energy:       -666.66209534914356

        0.82664668982273  X32 X34
       -0.34266195263482  X32 B33 A34
       -0.34266195263482  X32 A33 B34
        0.23034189445228  X32 X33
        0.09539073536370  B32 A33 X34
        0.09539073536370  A32 B33 X34
       -0.05941740156099  X33 X34
        0.05930523544986  B32 X33 A34
        0.05930523544986  A32 X33 B34

  Root   Mult.   Total Energy (a.u.)   Ex. Energy (a.u.)     Ex. Energy (eV)     Ex. Energy (nm)
-------------------------------------------------------------------------------------------------
     1  singlet       -666.91513985
     2  singlet       -666.77382550          0.14131434          3.84535833        322.42566279
     3  singlet       -666.77359418          0.14154567          3.85165297        321.89873191
     4  singlet       -666.66209535          0.25304450          6.88568994        180.06070822

Singlet state dipole moments:

  Root       Dx         Dy         Dz         |D|  (Debye)
------------------------------------------------------------
     1    -0.5676     1.9416     0.0420     2.0233
     2     2.5332     3.8148    -0.4624     4.6026
     3     3.4349     1.6885     0.1343     3.8298
     4    -5.3125    -2.1021     0.8694     5.7791

Singlet state electronic transitions:

 Transition      Tx        Ty        Tz       |T|    Osc. (a.u.) 
-----------------------------------------------------------------
   1 ->  2    -0.7359   -0.9867    0.1748    1.2433    0.1456
   1 ->  3    -1.0224    0.8877   -0.0378    1.3545    0.1731
   1 ->  4     0.1857    0.3441   -0.0653    0.3964    0.0265
   2 ->  3    -0.2425    0.4153   -0.0513    0.4836    0.0000
   2 ->  4     0.8613    0.4734   -0.1166    0.9898    0.0730
   3 ->  4     0.3154    0.3288   -0.0952    0.4654    0.0161

Singlet state velocity transition dipole moments:

 Transition      Px        Py        Pz       |P|    Osc. (a.u.) 
-----------------------------------------------------------------
   1 ->  2     0.0675    0.0928   -0.0120    0.1154    0.0628
   1 ->  3     0.0990   -0.0975    0.0081    0.1392    0.0913
   1 ->  4    -0.0408   -0.0502    0.0066    0.0651    0.0112
   2 ->  3     0.0103   -0.0040    0.0000    0.0111    0.3518
   2 ->  4    -0.0684   -0.0177    0.0038    0.0707    0.0298
   3 ->  4     0.0080   -0.0439    0.0040    0.0448    0.0120

Singlet state magnetic transition dipole moments and rotational strengths:

 Transition      Lx        Ly        Lz        |L|    R(vel) (a.u.)
--------------------------------------------------------------------
   1 ->  2     0.2316   -0.2077   -0.3003    0.4324   -0.0003
   1 ->  3     0.0228   -0.1050    0.0351    0.1130    0.0903
   1 ->  4    -0.1288    0.1247    0.2023    0.2703    0.0013
   2 ->  3     0.0249    0.0013    0.1317    0.1340    1.0896
   2 ->  4    -0.1380    0.1367    0.0804    0.2102    0.0655
   3 ->  4     0.0090    0.0918    0.6336    0.6403   -0.0128

Singlet state electric quadrupole moments (Cartesian):
Operator origin (a.u.):    -0.067127,    -0.057804,    -0.036500 

 Root     Qxy        Qxz        Qyz        Qxx        Qyy        Qzz       R^2
--------------------------------------------------------------------------------------------
    1    -1.2640     0.9241     2.6554   -16.4781   -34.7977   -43.8347   -95.1105
    2    -4.0729     1.7633     3.0112   -22.3621   -35.8587   -43.6423   -101.8631
    3    -3.6747     0.0690     2.8640   -14.0800   -36.2324   -44.5443   -94.8568
    4     6.7101    -0.9035     1.5872    -6.9576   -33.0903   -45.9862   -86.0341

Singlet state electric transition quadrupole moments (Cartesian):

 Transition     Qxy        Qxz        Qyz        Qxx        Qyy        Qzz       norm (a.u.)
--------------------------------------------------------------------------------------------
   1 ->  2     3.9361    -0.8099    -0.4995     3.8805     0.9632    -0.7738     5.7431
   1 ->  3    -1.1497    -0.3084     0.0979     4.5413    -0.5341    -0.1727     4.7292
   1 ->  4    -0.8618     0.2779     0.0912    -1.5570    -0.2285    -0.0174     1.8180
   2 ->  3    -0.8187     0.5310     0.0670    -2.0597     0.4321     0.2414     2.3332
   2 ->  4    -2.3483     0.7602     0.2691    -4.9187    -0.2765     0.3486     5.5278
   3 ->  4    -0.8783     0.0911     0.1892    -0.5195    -1.0769     0.2280     1.5156

Building Xtilde...

Building Z-vector RHS...

Solving CPSCF equations
Using DIIS solver

 Iter         Residual      
------  --------------------
    1      0.236095987412
    2      0.181677964467
    3      0.037203260169
    4      0.019048313171
    5      0.007934895789
    6      0.004012941628
    7      0.001552722759
    8      0.000738096460
    9      0.000288775199
   10      0.000104382905
   11      0.000034096576

CPSCF converged

Building X...

Building Xtilde...

Building Z-vector RHS...

Solving CPSCF equations
Using DIIS solver

 Iter         Residual      
------  --------------------
    1      0.145420424630
    2      0.108220896013
    3      0.025032228725
    4      0.010867916785
    5      0.005103993801
    6      0.003183435288
    7      0.001207296339
    8      0.000417381487
    9      0.000136572369
   10      0.000039428928

CPSCF converged

Building X...

Building Xtilde...

Building Z-vector RHS...

Solving CPSCF equations
Using DIIS solver

 Iter         Residual      
------  --------------------
    1      0.128401740566
    2      0.093440993553
    3      0.017385908861
    4      0.008799719228
    5      0.004595533969
    6      0.002502483557
    7      0.000697747900
    8      0.000423124478
    9      0.000093046497

CPSCF converged

Building X...

Lower state energy:      -666.7738255007
Upper state energy:      -666.7735941768
Energy difference:          0.0002313240
 Energy calculation finished, energy:  0.000000000E+00

Converting Cartesians to HDLC

Converting Cartesians to HDLC

Converting Cartesians to HDLC
 in dlf_makehessian...
Updating Hessian with the BFGS update, No     5
Testing convergence  in cycle    6
    Energy  0.0000E+00 Target: 1.0000E-06 converged?  yes
  Max step  6.7147E-01 Target: 1.8000E-03 converged?   no
  RMS step  1.0540E-01 Target: 1.2000E-03 converged?   no
  Max grad  1.1526E-02 Target: 4.5000E-04 converged?   no
  RMS grad  4.5648E-03 Target: 3.0000E-04 converged?   no

Converting HDLC to Cartesians
DFTD Energy:    -0.1328540 hartree

                      *** Start SCF Iterations ***

 Iter     DIIS Error       Energy change         Energy        Time(s)
------------------------------------------------------------------------
Initial temperature is 5000.000000
| Skip purify step
|    1     0.0179166978    -666.8822132123    -666.8822132123     0.09  
|    2     0.0242691256      +0.3081678688    -666.5740453435     0.08  
|    3     0.0069396846      -0.0216589848    -666.5957043282     0.07  
|    4     0.0037208086      -0.0021174830    -666.5978218112     0.07  
|    5     0.0015858278      -0.0010214132    -666.5988432244     0.07  
|    6     0.0004868134      -0.0001643129    -666.5990075373     0.06  
|    7     0.0001912688      -0.0000122023    -666.5990197396     0.05  
|    8     0.0000430740      -0.0000012772    -666.5990210168     0.05  
------------------------------------------------------------------------
FINAL ENERGY: -666.5990210168 a.u.
Fractional Occupation Entropy: 0.0000000000
Mermin Free Energy:            -666.5990210168
DISPERSION CONTRIBUTION TO ENERGY: -0.1328539688 a.u.
HOMO-LUMO GAP: 2.260 eV
CENTER OF MASS: {-0.039853, -0.031649, -0.016286} ANGS
DIPOLE MOMENT: {3.381575, 2.543376, -0.102571} (|D| = 4.232532) DEBYE

  Active Space Parameters
--------------------------------------------
Number of closed orbitals:              31
Number of active orbitals:               3
Number of virtual orbitals:             98
Number of molecular orbitals:          132
Number of basis functions:             140
Number of active electrons:              4
Number of alpha electrons:               2
Number of beta electrons:                2

  Orbital      Energy        Occupation
-----------------------------------------
     30       -0.469876        1.000000
     31       -0.387428        1.000000
     32       -0.240092        0.666667
     33       -0.186874        0.666667
     34       -0.103824        0.666667
     35        0.139854        0.000000
     36        0.159122        0.000000

  CAS Parameters
--------------------------------------------
Number of determinants:                  9
Number of singlet CSFs:                  6
Number of doublet CSFs:                  0
Number of triplet CSFs:                  3
Number of quartet CSFs:                  0
Number of quintet CSFs:                  0
Number of sextet CSFs:                   0
Number of septet CSFs:                   0
Number of singlet states:                4
Number of doublet states:                0
Number of triplet states:                0
Number of quartet states:                0
Number of quintet states:                0
Number of sextet states:                 0
Number of septet states:                 0
Using the hard-coded solver

Singlet state  1 energy:       -666.91022388942383

       -0.95187383104356  X32 X33
        0.29725627580277  X32 X34
        0.06351475786730  X33 X34
        0.02368152407495  X32 B33 A34
        0.02368152407495  X32 A33 B34

Singlet state  2 energy:       -666.77505580654940

        0.59190954295361  X32 B33 A34
        0.59190954295361  X32 A33 B34
        0.44395404688301  X32 X34
        0.16185058344854  X32 X33
        0.14017701187200  B32 A33 X34
        0.14017701187200  A32 B33 X34
       -0.14016844279878  X33 X34
       -0.09232821113584  B32 X33 A34
       -0.09232821113584  A32 X33 B34

Singlet state  3 energy:       -666.77498246543314

        0.57606884920028  B32 X33 A34
        0.57606884920028  A32 X33 B34
       -0.37930306926693  B32 A33 X34
       -0.37930306926693  A32 B33 X34
        0.13257968546340  X32 B33 A34
        0.13257968546340  X32 A33 B34
        0.10438564302497  X32 X34
       -0.04670202425868  X33 X34

Singlet state  4 energy:       -666.66067046293028

        0.79294931964870  X32 X34
       -0.35392916596043  X32 B33 A34
       -0.35392916596043  X32 A33 B34
        0.22368942588299  X32 X33
        0.15201906581558  B32 A33 X34
        0.15201906581558  A32 B33 X34
        0.10412993505892  B32 X33 A34
        0.10412993505892  A32 X33 B34
       -0.05250741555511  X33 X34

  Root   Mult.   Total Energy (a.u.)   Ex. Energy (a.u.)     Ex. Energy (eV)     Ex. Energy (nm)
-------------------------------------------------------------------------------------------------
     1  singlet       -666.91022389
     2  singlet       -666.77505581          0.13516808          3.67811007        337.08676043
     3  singlet       -666.77498247          0.13524142          3.68010578        336.90395905
     4  singlet       -666.66067046          0.24955343          6.79069312        182.57962557

Singlet state dipole moments:

  Root       Dx         Dy         Dz         |D|  (Debye)
------------------------------------------------------------
     1    -0.5476     1.9656     0.0334     2.0407
     2     2.8179     4.0314    -0.4698     4.9410
     3     3.4748     1.5797     0.1431     3.8197
     4    -4.9847    -2.0639     0.7857     5.4520

Singlet state electronic transitions:

 Transition      Tx        Ty        Tz       |T|    Osc. (a.u.) 
-----------------------------------------------------------------
   1 ->  2    -0.7502   -0.9706    0.1608    1.2372    0.1379
   1 ->  3    -0.9913    0.8876   -0.0515    1.3316    0.1599
   1 ->  4     0.1640    0.4009   -0.0660    0.4381    0.0319
   2 ->  3    -0.2061    0.4511   -0.0550    0.4990    0.0000
   2 ->  4     0.8629    0.2978   -0.0796    0.9163    0.0640
   3 ->  4     0.3670    0.3226   -0.0926    0.4974    0.0189

Singlet state velocity transition dipole moments:

 Transition      Px        Py        Pz       |P|    Osc. (a.u.) 
-----------------------------------------------------------------
   1 ->  2     0.0656    0.0874   -0.0104    0.1097    0.0594
   1 ->  3     0.0912   -0.0931    0.0091    0.1307    0.0841
   1 ->  4    -0.0368   -0.0576    0.0067    0.0687    0.0126
   2 ->  3     0.0098   -0.0031    0.0001    0.0103    0.9512
   2 ->  4    -0.0679   -0.0032    0.0012    0.0680    0.0270
   3 ->  4     0.0010   -0.0425    0.0039    0.0427    0.0106

Singlet state magnetic transition dipole moments and rotational strengths:

 Transition      Lx        Ly        Lz        |L|    R(vel) (a.u.)
--------------------------------------------------------------------
   1 ->  2     0.2320   -0.2045   -0.2859    0.4212    0.0023
   1 ->  3     0.0238   -0.1030    0.0116    0.1063    0.0877
   1 ->  4    -0.1368    0.1286    0.2337    0.2997   -0.0033
   2 ->  3     0.0227   -0.0040    0.0989    0.1016    3.2583
   2 ->  4    -0.1198    0.1365    0.1174    0.2163    0.0686
   3 ->  4    -0.0042    0.1006    0.6490    0.6568   -0.0153

Singlet state electric quadrupole moments (Cartesian):
Operator origin (a.u.):    -0.075312,    -0.059807,    -0.030777 

 Root     Qxy        Qxz        Qyz        Qxx        Qyy        Qzz       R^2
--------------------------------------------------------------------------------------------
    1    -1.4726    -0.0409     2.9802   -12.8377   -34.2909   -43.8621   -90.9906
    2    -4.6639     0.8268     3.3258   -19.2934   -35.3746   -43.5979   -98.2659
    3    -3.7594    -0.9040     3.1806   -10.2968   -35.7168   -44.6031   -90.6168
    4     6.1870    -1.6897     2.0384    -3.4854   -32.4957   -45.9818   -81.9629

Singlet state electric transition quadrupole moments (Cartesian):

 Transition     Qxy        Qxz        Qyz        Qxx        Qyy        Qzz       norm (a.u.)
--------------------------------------------------------------------------------------------
   1 ->  2     3.9257    -0.7390    -0.4551     3.9029     0.9940    -0.7924     5.7457
   1 ->  3    -1.1259    -0.2645     0.1050     4.4117    -0.5318    -0.1713     4.5960
   1 ->  4    -1.0144     0.2762     0.0892    -1.5121    -0.2156    -0.0116     1.8564
   2 ->  3    -0.9579     0.5076     0.0737    -2.0748     0.3426     0.2657     2.3819
   2 ->  4    -1.9014     0.6329     0.1806    -4.7636    -0.1190     0.2793     5.1800
   3 ->  4    -0.9767     0.1117     0.1821    -0.7904    -1.0584     0.2748     1.6793

Building Xtilde...

Building Z-vector RHS...

Solving CPSCF equations
Using DIIS solver

 Iter         Residual      
------  --------------------
    1      0.252126255659
    2      0.196373606884
    3      0.037429225514
    4      0.018864645481
    5      0.007725395092
    6      0.003721169325
    7      0.001411749521
    8      0.000629307376
    9      0.000241076879
   10      0.000091352082

CPSCF converged

Building X...

Building Xtilde...

Building Z-vector RHS...

Solving CPSCF equations
Using DIIS solver

 Iter         Residual      
------  --------------------
    1      0.148981149797
    2      0.112363129897
    3      0.024417363679
    4      0.010514138142
    5      0.004764987501
    6      0.002880135859
    7      0.001069477372
    8      0.000377326487
    9      0.000126310714
   10      0.000037305308

CPSCF converged

Building X...

Building Xtilde...

Building Z-vector RHS...

Solving CPSCF equations
Using DIIS solver

 Iter         Residual      
------  --------------------
    1      0.130582916231
    2      0.095353427988
    3      0.017107923030
    4      0.008767195494
    5      0.004298799645
    6      0.002314585272
    7      0.000613145754
    8      0.000374897880
    9      0.000083672133

CPSCF converged

Building X...

Lower state energy:      -666.7750558065
Upper state energy:      -666.7749824654
Energy difference:          0.0000733411
 Energy calculation finished, energy:  0.000000000E+00

Converting Cartesians to HDLC

Converting Cartesians to HDLC

Converting Cartesians to HDLC
 in dlf_makehessian...
Updating Hessian with the BFGS update, No     6
Testing convergence  in cycle    7
    Energy  0.0000E+00 Target: 1.0000E-06 converged?  yes
  Max step  1.2401E-01 Target: 1.8000E-03 converged?   no
  RMS step  2.8981E-02 Target: 1.2000E-03 converged?   no
  Max grad  1.0472E-02 Target: 4.5000E-04 converged?   no
  RMS grad  4.7474E-03 Target: 3.0000E-04 converged?   no

Converting HDLC to Cartesians
DFTD Energy:    -0.1329367 hartree

                      *** Start SCF Iterations ***

 Iter     DIIS Error       Energy change         Energy        Time(s)
------------------------------------------------------------------------
Initial temperature is 5000.000000
| Skip purify step
|    1     0.0179246302    -666.8690645650    -666.8690645650     0.09  
|    2     0.0207354887      +0.2928005030    -666.5762640620     0.08  
|    3     0.0069541543      -0.0213920587    -666.5976561206     0.07  
|    4     0.0034465309      -0.0020248301    -666.5996809507     0.07  
|    5     0.0013931438      -0.0008501153    -666.6005310660     0.07  
|    6     0.0003587770      -0.0001255124    -666.6006565783     0.06  
|    7     0.0001672668      -0.0000092854    -666.6006658638     0.05  
|    8     0.0000461130      -0.0000011391    -666.6006670029     0.05  
------------------------------------------------------------------------
FINAL ENERGY: -666.6006670029 a.u.
Fractional Occupation Entropy: 0.0000000000
Mermin Free Energy:            -666.6006670029
DISPERSION CONTRIBUTION TO ENERGY: -0.1329367122 a.u.
HOMO-LUMO GAP: 2.070 eV
CENTER OF MASS: {-0.044389, -0.033119, -0.012357} ANGS
DIPOLE MOMENT: {3.442197, 2.574322, -0.084083} (|D| = 4.299177) DEBYE

  Active Space Parameters
--------------------------------------------
Number of closed orbitals:              31
Number of active orbitals:               3
Number of virtual orbitals:             98
Number of molecular orbitals:          132
Number of basis functions:             140
Number of active electrons:              4
Number of alpha electrons:               2
Number of beta electrons:                2

  Orbital      Energy        Occupation
-----------------------------------------
     30       -0.470054        1.000000
     31       -0.387681        1.000000
     32       -0.239379        0.666667
     33       -0.186487        0.666667
     34       -0.110433        0.666667
     35        0.142110        0.000000
     36        0.158885        0.000000

  CAS Parameters
--------------------------------------------
Number of determinants:                  9
Number of singlet CSFs:                  6
Number of doublet CSFs:                  0
Number of triplet CSFs:                  3
Number of quartet CSFs:                  0
Number of quintet CSFs:                  0
Number of sextet CSFs:                   0
Number of septet CSFs:                   0
Number of singlet states:                4
Number of doublet states:                0
Number of triplet states:                0
Number of quartet states:                0
Number of quintet states:                0
Number of sextet states:                 0
Number of septet states:                 0
Using the hard-coded solver

Singlet state  1 energy:       -666.90408661973845

       -0.94229115891363  X32 X33
        0.32065899909733  X32 X34
        0.06279219067578  X33 X34
        0.04970902122000  X32 B33 A34
        0.04970902122000  X32 A33 B34

Singlet state  2 energy:       -666.77676966756349

        0.57702690408653  X32 B33 A34
        0.57702690408653  X32 A33 B34
        0.44398498375770  X32 X34
        0.20539541031556  X32 X33
        0.16656232823893  B32 A33 X34
        0.16656232823893  A32 B33 X34
       -0.14115289574170  X33 X34
       -0.09838649599052  B32 X33 A34
       -0.09838649599052  A32 X33 B34

Singlet state  3 energy:       -666.77661745352464

        0.55607042554805  B32 X33 A34
        0.55607042554805  A32 X33 B34
       -0.39852694168861  B32 A33 X34
       -0.39852694168861  A32 B33 X34
        0.15016544275236  X32 B33 A34
        0.15016544275236  X32 A33 B34
        0.12119693395443  X32 X34
       -0.05229307984798  X33 X34
        0.03743439279992  X32 X33

Singlet state  4 energy:       -666.65940152571193

       -0.50037329040615  B32 A33 X34
       -0.50037329040615  A32 B33 X34
       -0.37942964466682  B32 X33 A34
       -0.37942964466682  A32 X33 B34
       -0.32826295846126  X32 X34
        0.22091551158276  X32 B33 A34
        0.22091551158276  X32 A33 B34
       -0.07646185986966  X32 X33

  Root   Mult.   Total Energy (a.u.)   Ex. Energy (a.u.)     Ex. Energy (eV)     Ex. Energy (nm)
-------------------------------------------------------------------------------------------------
     1  singlet       -666.90408662
     2  singlet       -666.77676967          0.12731695          3.46446997        357.87356194
     3  singlet       -666.77661745          0.12746917          3.46861192        357.44621639
     4  singlet       -666.65940153          0.24468509          6.65821907        186.21228788

Singlet state dipole moments:

  Root       Dx         Dy         Dz         |D|  (Debye)
------------------------------------------------------------
     1    -0.5483     1.9907     0.0259     2.0650
     2     3.2113     4.2422    -0.4358     5.3384
     3     3.4372     1.5386     0.1418     3.7685
     4     4.7025     3.8807    -0.2392     6.1017

Singlet state electronic transitions:

 Transition      Tx        Ty        Tz       |T|    Osc. (a.u.) 
-----------------------------------------------------------------
   1 ->  2    -0.7183   -0.9910    0.1373    1.2316    0.1287
   1 ->  3    -0.9832    0.8338   -0.0590    1.2906    0.1415
   1 ->  4     0.1191   -0.5274    0.0437    0.5424    0.0480
   2 ->  3    -0.1624    0.5499   -0.0668    0.5772    0.0000
   2 ->  4    -0.9318    0.7921   -0.0793    1.2255    0.1175
   3 ->  4    -0.7328   -0.2809    0.0648    0.7875    0.0485

Singlet state velocity transition dipole moments:

 Transition      Px        Py        Pz       |P|    Osc. (a.u.) 
-----------------------------------------------------------------
   1 ->  2     0.0585    0.0849   -0.0082    0.1035    0.0561
   1 ->  3     0.0844   -0.0826    0.0094    0.1185    0.0735
   1 ->  4    -0.0104    0.0776   -0.0079    0.0787    0.0169
   2 ->  3     0.0093   -0.0019    0.0002    0.0095    0.3947
   2 ->  4     0.0663   -0.0888    0.0104    0.1113    0.0704
   3 ->  4     0.0499    0.0298   -0.0020    0.0581    0.0192

Singlet state magnetic transition dipole moments and rotational strengths:

 Transition      Lx        Ly        Lz        |L|    R(vel) (a.u.)
--------------------------------------------------------------------
   1 ->  2     0.2302   -0.1913   -0.2611    0.3973   -0.0049
   1 ->  3     0.0371   -0.1077   -0.0433    0.1219    0.0912
   1 ->  4     0.0768   -0.0621   -0.2987    0.3146   -0.0134
   2 ->  3     0.0206   -0.0102    0.0580    0.0624    1.4462
   2 ->  4    -0.0336   -0.1010   -0.3453    0.3613    0.0269
   3 ->  4     0.1026   -0.1693   -0.5542    0.5885    0.0101

Singlet state electric quadrupole moments (Cartesian):
Operator origin (a.u.):    -0.083883,    -0.062586,    -0.023351 

 Root     Qxy        Qxz        Qyz        Qxx        Qyy        Qzz       R^2
--------------------------------------------------------------------------------------------
    1    -2.8561    -1.2981     3.1055   -10.9990   -34.2600   -43.9369   -89.1959
    2    -6.5409    -0.4890     3.4082   -18.0226   -35.4370   -43.6073   -97.0669
    3    -5.0943    -2.0920     3.3072    -8.5172   -35.6181   -44.6871   -88.8224
    4    -7.8783    -1.3049     3.5386   -13.4951   -36.1657   -44.1725   -93.8333

Singlet state electric transition quadrupole moments (Cartesian):

 Transition     Qxy        Qxz        Qyz        Qxx        Qyy        Qzz       norm (a.u.)
--------------------------------------------------------------------------------------------
   1 ->  2     3.9816    -0.6028    -0.3923     3.7067     1.0823    -0.8028     5.6503
   1 ->  3    -0.9071    -0.2406     0.0958     4.4488    -0.4781    -0.2026     4.5773
   1 ->  4     1.3740    -0.1977    -0.0925     0.3829     0.0150    -0.0355     1.4435
   2 ->  3    -1.2145     0.5346     0.0777    -2.5595     0.2308     0.3475     2.9141
   2 ->  4    -0.7479    -0.2231     0.1326     4.2173    -0.8584     0.0609     4.3764
   3 ->  4     1.9292    -0.3431    -0.2168     3.0285     0.7270    -0.5905     3.7330

Building Xtilde...

Building Z-vector RHS...

Solving CPSCF equations
Using DIIS solver

 Iter         Residual      
------  --------------------
    1      0.264412027328
    2      0.208509810904
    3      0.037767606075
    4      0.018875621422
    5      0.007524788722
    6      0.003502174076
    7      0.001273210755
    8      0.000524153166
    9      0.000192215337
   10      0.000077028563

CPSCF converged

Building X...

Building Xtilde...

Building Z-vector RHS...

Solving CPSCF equations
Using DIIS solver

 Iter         Residual      
------  --------------------
    1      0.147185514367
    2      0.111695264174
    3      0.023685946162
    4      0.010274356703
    5      0.004438507097
    6      0.002645335561
    7      0.000917440785
    8      0.000319854730
    9      0.000111412614
   10      0.000034537911

CPSCF converged

Building X...

Building Xtilde...

Building Z-vector RHS...

Solving CPSCF equations
Using DIIS solver

 Iter         Residual      
------  --------------------
    1      0.146768289049
    2      0.110272458643
    3      0.016740200713
    4      0.008422024744
    5      0.003852408265
    6      0.002042736364
    7      0.000501009542
    8      0.000331056820
    9      0.000067997456

CPSCF converged

Building X...

Lower state energy:      -666.7767696676
Upper state energy:      -666.7766174535
Energy difference:          0.0001522140
 Energy calculation finished, energy:  0.000000000E+00

Converting Cartesians to HDLC

Converting Cartesians to HDLC

Converting Cartesians to HDLC
 in dlf_makehessian...
Updating Hessian with the BFGS update, No     7
Testing convergence  in cycle    8
    Energy  0.0000E+00 Target: 1.0000E-06 converged?  yes
  Max step  7.7448E-02 Target: 1.8000E-03 converged?   no
  RMS step  2.7484E-02 Target: 1.2000E-03 converged?   no
  Max grad  1.1699E-02 Target: 4.5000E-04 converged?   no
  RMS grad  4.6309E-03 Target: 3.0000E-04 converged?   no

Converting HDLC to Cartesians
DFTD Energy:    -0.1327618 hartree

                      *** Start SCF Iterations ***

 Iter     DIIS Error       Energy change         Energy        Time(s)
------------------------------------------------------------------------
Initial temperature is 5000.000000
| Skip purify step
|    1     0.0169268975    -666.8672487996    -666.8672487996     0.09  
|    2     0.0201468994      +0.2873238245    -666.5799249751     0.08  
|    3     0.0073236421      -0.0187628287    -666.5986878038     0.07  
|    4     0.0036620678      -0.0018482328    -666.6005360366     0.07  
|    5     0.0016961910      -0.0009311596    -666.6014671962     0.07  
|    6     0.0004376833      -0.0001530011    -666.6016201973     0.06  
|    7     0.0001762916      -0.0000113844    -666.6016315817     0.05  
|    8     0.0000422151      -0.0000012196    -666.6016328013     0.05  
------------------------------------------------------------------------
FINAL ENERGY: -666.6016328013 a.u.
Fractional Occupation Entropy: 0.0000000000
Mermin Free Energy:            -666.6016328013
DISPERSION CONTRIBUTION TO ENERGY: -0.1327617520 a.u.
HOMO-LUMO GAP: 1.966 eV
CENTER OF MASS: {-0.046219, -0.033917, -0.009875} ANGS
DIPOLE MOMENT: {3.424990, 2.607196, -0.064211} (|D| = 4.304898) DEBYE

  Active Space Parameters
--------------------------------------------
Number of closed orbitals:              31
Number of active orbitals:               3
Number of virtual orbitals:             98
Number of molecular orbitals:          132
Number of basis functions:             140
Number of active electrons:              4
Number of alpha electrons:               2
Number of beta electrons:                2

  Orbital      Energy        Occupation
-----------------------------------------
     30       -0.469719        1.000000
     31       -0.387555        1.000000
     32       -0.238841        0.666667
     33       -0.187222        0.666667
     34       -0.114989        0.666667
     35        0.143090        0.000000
     36        0.158815        0.000000

  CAS Parameters
--------------------------------------------
Number of determinants:                  9
Number of singlet CSFs:                  6
Number of doublet CSFs:                  0
Number of triplet CSFs:                  3
Number of quartet CSFs:                  0
Number of quintet CSFs:                  0
Number of sextet CSFs:                   0
Number of septet CSFs:                   0
Number of singlet states:                4
Number of doublet states:                0
Number of triplet states:                0
Number of quartet states:                0
Number of quintet states:                0
Number of sextet states:                 0
Number of septet states:                 0
Using the hard-coded solver

Singlet state  1 energy:       -666.90044766195047

        0.93500217806540  X32 X33
       -0.33371453191074  X32 X34
       -0.07132423234430  X32 B33 A34
       -0.07132423234430  X32 A33 B34
       -0.06250081063056  X33 X34

Singlet state  2 energy:       -666.77790344064636

        0.52154554722514  X32 B33 A34
        0.52154554722514  X32 A33 B34
        0.40007331187851  X32 X34
        0.26601932534765  B32 A33 X34
        0.26601932534765  A32 B33 X34
        0.21882293155407  X32 X33
       -0.21276201869727  B32 X33 A34
       -0.21276201869727  A32 X33 B34
       -0.12637419820037  X33 X34

Singlet state  3 energy:       -666.77785971977630

        0.50862164250747  B32 X33 A34
        0.50862164250746  A32 X33 B34
       -0.36305642051695  B32 A33 X34
       -0.36305642051695  A32 B33 X34
        0.27761882498595  X32 B33 A34
        0.27761882498595  X32 A33 B34
        0.21767115628193  X32 X34
        0.10180289714347  X32 X33
       -0.08425636161008  X33 X34

Singlet state  4 energy:       -666.66267267711362

       -0.53926907361451  B32 A33 X34
       -0.53926907361451  A32 B33 X34
       -0.43739336141679  B32 X33 A34
       -0.43739336141679  A32 X33 B34
        0.12285353621477  X32 B33 A34
        0.12285353621477  X32 A33 B34
       -0.07394383336544  X32 X34

  Root   Mult.   Total Energy (a.u.)   Ex. Energy (a.u.)     Ex. Energy (eV)     Ex. Energy (nm)
-------------------------------------------------------------------------------------------------
     1  singlet       -666.90044766
     2  singlet       -666.77790344          0.12254422          3.33459737        371.81166672
     3  singlet       -666.77785972          0.12258794          3.33578708        371.67906045
     4  singlet       -666.66267268          0.23777498          6.47018547        191.62390527

Singlet state dipole moments:

  Root       Dx         Dy         Dz         |D|  (Debye)
------------------------------------------------------------
     1    -0.5611     2.0073     0.0192     2.0843
     2     3.5201     3.6134    -0.2931     5.0531
     3     3.2365     2.3002     0.0452     3.9709
     4     7.2452     5.8547    -0.4528     9.3260

Singlet state electronic transitions:

 Transition      Tx        Ty        Tz       |T|    Osc. (a.u.) 
-----------------------------------------------------------------
   1 ->  2     0.4690    1.1487   -0.1255    1.2471    0.1271
   1 ->  3     1.1025   -0.5570    0.0336    1.2357    0.1248
   1 ->  4    -0.2111    0.4741   -0.0246    0.5196    0.0428
   2 ->  3    -0.1202    0.7948   -0.1059    0.8108    0.0000
   2 ->  4    -0.6391    1.0771   -0.1181    1.2580    0.1216
   3 ->  4    -0.9005    0.0391    0.0025    0.9013    0.0624

Singlet state velocity transition dipole moments:

 Transition      Px        Py        Pz       |P|    Osc. (a.u.) 
-----------------------------------------------------------------
   1 ->  2    -0.0355   -0.0977    0.0082    0.1043    0.0591
   1 ->  3    -0.0898    0.0555   -0.0075    0.1058    0.0609
   1 ->  4     0.0266   -0.0687    0.0068    0.0739    0.0153
   2 ->  3     0.0092   -0.0010    0.0003    0.0093    1.2765
   2 ->  4     0.0386   -0.1072    0.0116    0.1145    0.0759
   3 ->  4     0.0688   -0.0044    0.0027    0.0690    0.0276

Singlet state magnetic transition dipole moments and rotational strengths:

 Transition      Lx        Ly        Lz        |L|    R(vel) (a.u.)
--------------------------------------------------------------------
   1 ->  2    -0.2153    0.1529    0.2178    0.3423   -0.0449
   1 ->  3    -0.0941    0.1455    0.1407    0.2232    0.1261
   1 ->  4    -0.0335    0.0195    0.2582    0.2611   -0.0020
   2 ->  3     0.0205   -0.0136    0.0341    0.0421    4.7261
   2 ->  4    -0.1109   -0.0307   -0.3262    0.3459   -0.0414
   3 ->  4     0.1037   -0.1739   -0.5097    0.5485    0.0566

Singlet state electric quadrupole moments (Cartesian):
Operator origin (a.u.):    -0.087342,    -0.064095,    -0.018662 

 Root     Qxy        Qxz        Qyz        Qxx        Qyy        Qzz       R^2
--------------------------------------------------------------------------------------------
    1    -5.0949    -2.1520     2.9260   -12.7890   -34.7037   -44.0216   -91.5143
    2    -8.4498    -1.7080     3.1530   -18.4771   -36.0293   -43.8827   -98.3890
    3    -7.9835    -2.5972     3.1537   -12.0730   -35.9235   -44.5645   -92.5610
    4   -13.8709    -1.9027     3.6382   -18.4314   -38.0217   -43.7146   -100.1677

Singlet state electric transition quadrupole moments (Cartesian):

 Transition     Qxy        Qxz        Qyz        Qxx        Qyy        Qzz       norm (a.u.)
--------------------------------------------------------------------------------------------
   1 ->  2    -4.1131     0.4307     0.3615    -2.5064    -1.2398     0.7439     5.0603
   1 ->  3    -0.1039     0.3279    -0.0175    -5.1772     0.1861     0.3835     5.2062
   1 ->  4    -1.2691     0.1254     0.0795     0.1408     0.0676     0.0609     1.2887
   2 ->  3    -1.6535     0.7740     0.0799    -4.5697     0.1264     0.5955     4.9591
   2 ->  4    -1.9749     0.0004     0.2332     2.5648    -1.1612     0.3100     3.4608
   3 ->  4     1.5528    -0.3180    -0.1248     3.9757     0.2414    -0.5492     4.3237

Building Xtilde...

Building Z-vector RHS...

Solving CPSCF equations
Using DIIS solver

 Iter         Residual      
------  --------------------
    1      0.205446970649
    2      0.158689474500
    3      0.035577079363
    4      0.018242665004
    5      0.006598301772
    6      0.003618131415
    7      0.001108108773
    8      0.000473861580
    9      0.000171716794
   10      0.000068644110

CPSCF converged

Building X...

Building Xtilde...

Building Z-vector RHS...

Solving CPSCF equations
Using DIIS solver

 Iter         Residual      
------  --------------------
    1      0.101553768382
    2      0.065304080794
    3      0.023786789070
    4      0.009360096549
    5      0.004191314875
    6      0.002583848273
    7      0.000780227500
    8      0.000213353397
    9      0.000076470304

CPSCF converged

Building X...

Building Xtilde...

Building Z-vector RHS...

Solving CPSCF equations
Using DIIS solver

 Iter         Residual      
------  --------------------
    1      0.212230421886
    2      0.168307141686
    3      0.020570866911
    4      0.007646400872
    5      0.003655888350
    6      0.000949590434
    7      0.000258591272
    8      0.000183711407
    9      0.000060469352

CPSCF converged

Building X...

Lower state energy:      -666.7779034406
Upper state energy:      -666.7778597198
Energy difference:          0.0000437209
 Energy calculation finished, energy:  0.000000000E+00

Converting Cartesians to HDLC

Converting Cartesians to HDLC

Converting Cartesians to HDLC
 in dlf_makehessian...
Updating Hessian with the BFGS update, No     8
Testing convergence  in cycle    9
    Energy  0.0000E+00 Target: 1.0000E-06 converged?  yes
  Max step  8.7521E-02 Target: 1.8000E-03 converged?   no
  RMS step  2.6159E-02 Target: 1.2000E-03 converged?   no
  Max grad  1.0491E-02 Target: 4.5000E-04 converged?   no
  RMS grad  3.9294E-03 Target: 3.0000E-04 converged?   no

Converting HDLC to Cartesians
DFTD Energy:    -0.1325526 hartree

                      *** Start SCF Iterations ***

 Iter     DIIS Error       Energy change         Energy        Time(s)
------------------------------------------------------------------------
Initial temperature is 5000.000000
| Skip purify step
|    1     0.0154411639    -666.8694640489    -666.8694640489     0.09  
|    2     0.0190943158      +0.2874746449    -666.5819894040     0.08  
|    3     0.0069539861      -0.0170535144    -666.5990429183     0.07  
|    4     0.0036513481      -0.0016989159    -666.6007418342     0.07  
|    5     0.0017926542      -0.0009601788    -666.6017020130     0.07  
|    6     0.0004893032      -0.0001794283    -666.6018814413     0.06  
|    7     0.0001897991      -0.0000144084    -666.6018958497     0.05  
|    8     0.0000431780      -0.0000014609    -666.6018973107     0.05  
------------------------------------------------------------------------
FINAL ENERGY: -666.6018973107 a.u.
Fractional Occupation Entropy: 0.0000000000
Mermin Free Energy:            -666.6018973107
DISPERSION CONTRIBUTION TO ENERGY: -0.1325525655 a.u.
HOMO-LUMO GAP: 1.914 eV
CENTER OF MASS: {-0.046354, -0.034331, -0.008396} ANGS
DIPOLE MOMENT: {3.365882, 2.640778, -0.047850} (|D| = 4.278453) DEBYE

  Active Space Parameters
--------------------------------------------
Number of closed orbitals:              31
Number of active orbitals:               3
Number of virtual orbitals:             98
Number of molecular orbitals:          132
Number of basis functions:             140
Number of active electrons:              4
Number of alpha electrons:               2
Number of beta electrons:                2

  Orbital      Energy        Occupation
-----------------------------------------
     30       -0.469442        1.000000
     31       -0.387158        1.000000
     32       -0.237905        0.666667
     33       -0.187856        0.666667
     34       -0.117536        0.666667
     35        0.142705        0.000000
     36        0.158930        0.000000

  CAS Parameters
--------------------------------------------
Number of determinants:                  9
Number of singlet CSFs:                  6
Number of doublet CSFs:                  0
Number of triplet CSFs:                  3
Number of quartet CSFs:                  0
Number of quintet CSFs:                  0
Number of sextet CSFs:                   0
Number of septet CSFs:                   0
Number of singlet states:                4
Number of doublet states:                0
Number of triplet states:                0
Number of quartet states:                0
Number of quintet states:                0
Number of sextet states:                 0
Number of septet states:                 0
Using the hard-coded solver

Singlet state  1 energy:       -666.89804980503027

        0.93142061649672  X32 X33
       -0.33822801461618  X32 X34
       -0.08308075564091  X32 B33 A34
       -0.08308075564091  X32 A33 B34
       -0.06290704213455  X33 X34

Singlet state  2 energy:       -666.77867971159003

       -0.54359447018961  B32 X33 A34
       -0.54359447018961  A32 X33 B34
        0.44899283832832  B32 A33 X34
        0.44899283832832  A32 B33 X34
       -0.04616228624579  X32 B33 A34
       -0.04616228624579  X32 A33 B34
       -0.03098668096430  X32 X34
        0.02341677195287  X33 X34

Singlet state  3 energy:       -666.77861439605829

       -0.58710609746077  X32 B33 A34
       -0.58710609746077  X32 A33 B34
       -0.45017169195038  X32 X34
       -0.25704521874640  X32 X33
        0.15138444929725  X33 X34
       -0.09662341388972  B32 A33 X34
       -0.09662341388972  A32 B33 X34

Singlet state  4 energy:       -666.66510999704872

       -0.53393338037301  B32 A33 X34
       -0.53393338037301  A32 B33 X34
       -0.44933413917686  B32 X33 A34
       -0.44933413917686  A32 X33 B34
        0.10886049519482  X32 B33 A34
        0.10886049519482  X32 A33 B34
       -0.04380667890112  X32 X34

  Root   Mult.   Total Energy (a.u.)   Ex. Energy (a.u.)     Ex. Energy (eV)     Ex. Energy (nm)
-------------------------------------------------------------------------------------------------
     1  singlet       -666.89804981
     2  singlet       -666.77867971          0.11937009          3.24822497        381.69837902
     3  singlet       -666.77861440          0.11943541          3.25000230        381.48963998
     4  singlet       -666.66511000          0.23293981          6.33861363        195.60147991

Singlet state dipole moments:

  Root       Dx         Dy         Dz         |D|  (Debye)
------------------------------------------------------------
     1    -0.5702     2.0109     0.0130     2.0902
     2     3.4424     0.9951     0.1876     3.5882
     3     3.2464     5.0055    -0.3932     5.9790
     4     7.2925     6.0899    -0.3967     9.5092

Singlet state electronic transitions:

 Transition      Tx        Ty        Tz       |T|    Osc. (a.u.) 
-----------------------------------------------------------------
   1 ->  2    -0.8147    0.9486   -0.0746    1.2527    0.1249
   1 ->  3    -0.8575   -0.8284    0.0840    1.1952    0.1137
   1 ->  4    -0.2182    0.4644   -0.0190    0.5134    0.0409
   2 ->  3    -0.1202    0.3524   -0.0200    0.3729    0.0000
   2 ->  4     0.5516    0.3870   -0.0372    0.6748    0.0345
   3 ->  4     0.9360   -1.0063    0.1031    1.3781    0.1437

Singlet state velocity transition dipole moments:

 Transition      Px        Py        Pz       |P|    Osc. (a.u.) 
-----------------------------------------------------------------
   1 ->  2     0.0655   -0.0856    0.0094    0.1082    0.0654
   1 ->  3     0.0651    0.0661   -0.0031    0.0928    0.0481
   1 ->  4     0.0279   -0.0655    0.0060    0.0714    0.0146
   2 ->  3    -0.0092    0.0006   -0.0003    0.0092    0.8523
   2 ->  4    -0.0464   -0.0382    0.0012    0.0601    0.0212
   3 ->  4    -0.0606    0.0978   -0.0109    0.1156    0.0785

Singlet state magnetic transition dipole moments and rotational strengths:

 Transition      Lx        Ly        Lz        |L|    R(vel) (a.u.)
--------------------------------------------------------------------
   1 ->  2     0.0015   -0.0736   -0.0773    0.1067    0.0475
   1 ->  3     0.2396   -0.1923   -0.2547    0.3990    0.0306
   1 ->  4    -0.0285    0.0118    0.2412    0.2432   -0.0005
   2 ->  3    -0.0214    0.0154   -0.0217    0.0341    3.2015
   2 ->  4    -0.1466    0.1422    0.3155    0.3758    0.0156
   3 ->  4     0.0631    0.0953    0.5499    0.5616   -0.0045

Singlet state electric quadrupole moments (Cartesian):
Operator origin (a.u.):    -0.087597,    -0.064875,    -0.015867 

 Root     Qxy        Qxz        Qyz        Qxx        Qyy        Qzz       R^2
--------------------------------------------------------------------------------------------
    1    -7.2035    -2.7044     2.6655   -15.6394   -35.0039   -44.0905   -94.7338
    2    -8.8877    -3.5246     2.8148   -12.7528   -36.2248   -44.9969   -93.9744
    3   -11.9093    -1.9169     2.9247   -23.7106   -36.3109   -43.6076   -103.6290
    4   -16.3937    -2.5256     3.3438   -21.5291   -38.4929   -43.7479   -103.7699

Singlet state electric transition quadrupole moments (Cartesian):

 Transition     Qxy        Qxz        Qyz        Qxx        Qyy        Qzz       norm (a.u.)
--------------------------------------------------------------------------------------------
   1 ->  2    -1.5467    -0.1403     0.1615     3.8119    -0.6883    -0.0446     4.1766
   1 ->  3     3.8494    -0.4478    -0.2993     4.2991     1.1298    -0.8448     5.9650
   1 ->  4    -1.2699     0.1045     0.0750     0.2131     0.0668     0.0705     1.2977
   2 ->  3    -0.9741     0.1732     0.0524    -0.6795     0.0890     0.1587     1.2151
   2 ->  4    -2.2161     0.2457     0.1899    -2.5710    -0.6946     0.6286     3.5349
   3 ->  4     1.2510     0.1283    -0.1710    -3.9496     1.0136    -0.0833     4.2714

Building Xtilde...

Building Z-vector RHS...

Solving CPSCF equations
Using DIIS solver

 Iter         Residual      
------  --------------------
    1      0.174150729650
    2      0.134644363430
    3      0.023248956621
    4      0.010167458318
    5      0.004098814352
    6      0.002082483432
    7      0.000694161499
    8      0.000252560437
    9      0.000113172781
   10      0.000032834399

CPSCF converged

Building X...

Building Xtilde...

Building Z-vector RHS...

Solving CPSCF equations
Using DIIS solver

 Iter         Residual      
------  --------------------
    1      0.303969618588
    2      0.241905537547
    3      0.038083098267
    4      0.017589088555
    5      0.007484765931
    6      0.002649358324
    7      0.001163185645
    8      0.000375541399
    9      0.000152813123
   10      0.000050868524

CPSCF converged

Building X...

Building Xtilde...

Building Z-vector RHS...

Solving CPSCF equations
Using DIIS solver

 Iter         Residual      
------  --------------------
    1      0.098611046448
    2      0.066720480769
    3      0.017216673115
    4      0.006306267416
    5      0.003215413242
    6      0.001099429864
    7      0.000507931812
    8      0.000184615204
    9      0.000072029631

CPSCF converged

Building X...

Lower state energy:      -666.7786797116
Upper state energy:      -666.7786143961
Energy difference:          0.0000653155
 Energy calculation finished, energy:  0.000000000E+00

Converting Cartesians to HDLC

Converting Cartesians to HDLC

Converting Cartesians to HDLC
 in dlf_makehessian...
Updating Hessian with the BFGS update, No     9
Testing convergence  in cycle   10
    Energy  0.0000E+00 Target: 1.0000E-06 converged?  yes
  Max step  9.5431E-02 Target: 1.8000E-03 converged?   no
  RMS step  1.9288E-02 Target: 1.2000E-03 converged?   no
  Max grad  1.4284E-02 Target: 4.5000E-04 converged?   no
  RMS grad  4.2480E-03 Target: 3.0000E-04 converged?   no

Converting HDLC to Cartesians
DFTD Energy:    -0.1324323 hartree

                      *** Start SCF Iterations ***

 Iter     DIIS Error       Energy change         Energy        Time(s)
------------------------------------------------------------------------
Initial temperature is 5000.000000
| Skip purify step
|    1     0.0150977667    -666.8701501582    -666.8701501582     0.09  
|    2     0.0181815427      +0.2874723739    -666.5826777843     0.08  
|    3     0.0064346409      -0.0162462280    -666.5989240122     0.07  
|    4     0.0035498726      -0.0016515507    -666.6005755629     0.07  
|    5     0.0017772747      -0.0009991355    -666.6015746985     0.07  
|    6     0.0005093610      -0.0002013950    -666.6017760935     0.06  
|    7     0.0002025004      -0.0000168262    -666.6017929197     0.05  
|    8     0.0000459853      -0.0000017060    -666.6017946257     0.05  
------------------------------------------------------------------------
FINAL ENERGY: -666.6017946257 a.u.
Fractional Occupation Entropy: 0.0000000000
Mermin Free Energy:            -666.6017946257
DISPERSION CONTRIBUTION TO ENERGY: -0.1324323377 a.u.
HOMO-LUMO GAP: 1.865 eV
CENTER OF MASS: {-0.045631, -0.035007, -0.007158} ANGS
DIPOLE MOMENT: {3.303167, 2.670902, -0.031627} (|D| = 4.248015) DEBYE

  Active Space Parameters
--------------------------------------------
Number of closed orbitals:              31
Number of active orbitals:               3
Number of virtual orbitals:             98
Number of molecular orbitals:          132
Number of basis functions:             140
Number of active electrons:              4
Number of alpha electrons:               2
Number of beta electrons:                2

  Orbital      Energy        Occupation
-----------------------------------------
     30       -0.469500        1.000000
     31       -0.386714        1.000000
     32       -0.236661        0.666667
     33       -0.187736        0.666667
     34       -0.119202        0.666667
     35        0.141853        0.000000
     36        0.159095        0.000000

  CAS Parameters
--------------------------------------------
Number of determinants:                  9
Number of singlet CSFs:                  6
Number of doublet CSFs:                  0
Number of triplet CSFs:                  3
Number of quartet CSFs:                  0
Number of quintet CSFs:                  0
Number of sextet CSFs:                   0
Number of septet CSFs:                   0
Number of singlet states:                4
Number of doublet states:                0
Number of triplet states:                0
Number of quartet states:                0
Number of quintet states:                0
Number of sextet states:                 0
Number of septet states:                 0
Using the hard-coded solver

Singlet state  1 energy:       -666.89564968462514

       -0.92935545529368  X32 X33
        0.34106886135780  X32 X34
        0.08842212471031  X32 B33 A34
        0.08842212471031  X32 A33 B34
        0.06344726575358  X33 X34

Singlet state  2 energy:       -666.77924060144073

        0.53809958322852  B32 X33 A34
        0.53809958322852  A32 X33 B34
       -0.44972790079483  B32 A33 X34
       -0.44972790079483  A32 B33 X34
        0.08222003565580  X32 B33 A34
        0.08222003565580  X32 A33 B34
        0.04230523149216  X32 X34
       -0.02529854752313  X33 X34
        0.02091147787872  X32 X33

Singlet state  3 energy:       -666.77916649898282

       -0.58206773451070  X32 B33 A34
       -0.58206773451070  X32 A33 B34
       -0.44872955439224  X32 X34
       -0.26421888037156  X32 X33
        0.15300375579611  X33 X34
       -0.11656414056748  B32 A33 X34
       -0.11656414056748  A32 B33 X34

Singlet state  4 energy:       -666.66677538799433

       -0.52809621004638  B32 A33 X34
       -0.52809621004638  A32 B33 X34
       -0.45616486359887  B32 X33 A34
       -0.45616486359887  A32 X33 B34
        0.10716741660808  X32 B33 A34
        0.10716741660808  X32 A33 B34
       -0.05238489689505  X32 X34

  Root   Mult.   Total Energy (a.u.)   Ex. Energy (a.u.)     Ex. Energy (eV)     Ex. Energy (nm)
-------------------------------------------------------------------------------------------------
     1  singlet       -666.89564968
     2  singlet       -666.77924060          0.11640908          3.16765180        391.40735348
     3  singlet       -666.77916650          0.11648319          3.16966823        391.15835405
     4  singlet       -666.66677539          0.22887430          6.22798546        199.07596371

Singlet state dipole moments:

  Root       Dx         Dy         Dz         |D|  (Debye)
------------------------------------------------------------
     1    -0.5835     1.9999     0.0074     2.0833
     2     3.3523     1.1123     0.1812     3.5367
     3     3.2253     4.9446    -0.3454     5.9136
     4     7.1638     6.1332    -0.3242     9.4361

Singlet state electronic transitions:

 Transition      Tx        Ty        Tz       |T|    Osc. (a.u.) 
-----------------------------------------------------------------
   1 ->  2    -0.8568    0.8833   -0.0631    1.2321    0.1178
   1 ->  3     0.7908    0.8697   -0.0732    1.1778    0.1077
   1 ->  4     0.2132   -0.4669    0.0160    0.5136    0.0402
   2 ->  3     0.1268   -0.4339    0.0284    0.4529    0.0000
   2 ->  4    -0.5834   -0.3213    0.0239    0.6665    0.0333
   3 ->  4     0.9149   -0.9987    0.0955    1.3578    0.1381

Singlet state velocity transition dipole moments:

 Transition      Px        Py        Pz       |P|    Osc. (a.u.) 
-----------------------------------------------------------------
   1 ->  2     0.0670   -0.0782    0.0085    0.1033    0.0611
   1 ->  3    -0.0578   -0.0687    0.0023    0.0898    0.0462
   1 ->  4    -0.0273    0.0641   -0.0054    0.0699    0.0142
   2 ->  3     0.0092   -0.0004    0.0004    0.0092    0.7464
   2 ->  4     0.0471    0.0327    0.0000    0.0573    0.0195
   3 ->  4    -0.0579    0.0960   -0.0100    0.1126    0.0752

Singlet state magnetic transition dipole moments and rotational strengths:

 Transition      Lx        Ly        Lz        |L|    R(vel) (a.u.)
--------------------------------------------------------------------
   1 ->  2     0.0151   -0.0872   -0.1213    0.1501    0.0584
   1 ->  3    -0.2442    0.1833    0.2500    0.3946    0.0180
   1 ->  4     0.0307   -0.0095   -0.2313    0.2335   -0.0009
   2 ->  3     0.0223   -0.0170    0.0117    0.0304    2.8781
   2 ->  4     0.1470   -0.1442   -0.3482    0.4045    0.0197
   3 ->  4     0.0715    0.0920    0.5711    0.5829   -0.0092

Singlet state electric quadrupole moments (Cartesian):
Operator origin (a.u.):    -0.086229,    -0.066154,    -0.013527 

 Root     Qxy        Qxz        Qyz        Qxx        Qyy        Qzz       R^2
--------------------------------------------------------------------------------------------
    1    -8.5146    -3.2870     2.4394   -17.8796   -34.8414   -44.1723   -96.8934
    2   -10.2846    -4.0456     2.5719   -15.2919   -35.9517   -45.0945   -96.3382
    3   -13.2064    -2.5997     2.6733   -25.7974   -36.2243   -43.6985   -105.7201
    4   -17.7900    -3.1929     3.0681   -23.8111   -38.3564   -43.8307   -105.9982

Singlet state electric transition quadrupole moments (Cartesian):

 Transition     Qxy        Qxz        Qyz        Qxx        Qyy        Qzz       norm (a.u.)
--------------------------------------------------------------------------------------------
   1 ->  2    -1.3343    -0.1784     0.1462     4.1171    -0.6471    -0.0812     4.3828
   1 ->  3    -3.9299     0.3735     0.2888    -3.9740    -1.2142     0.8521     5.8017
   1 ->  4     1.3021    -0.0928    -0.0720    -0.2237    -0.0501    -0.0768     1.3295
   2 ->  3     1.1427    -0.2311    -0.0558     1.1675    -0.0493    -0.2388     1.6688
   2 ->  4     2.1121    -0.2112    -0.1672     2.6863     0.6653    -0.6240     3.5471
   3 ->  4     1.3393     0.1425    -0.1822    -3.9595     1.0773    -0.1243     4.3245

Building Xtilde...

Building Z-vector RHS...

Solving CPSCF equations
Using DIIS solver

 Iter         Residual      
------  --------------------
    1      0.166790035800
    2      0.126955036528
    3      0.023564791382
    4      0.010624649035
    5      0.004291372276
    6      0.002326326195
    7      0.000735249965
    8      0.000236261853
    9      0.000116169416
   10      0.000034286115

CPSCF converged

Building X...

Building Xtilde...

Building Z-vector RHS...

Solving CPSCF equations
Using DIIS solver

 Iter         Residual      
------  --------------------
    1      0.293298424438
    2      0.232414855028
    3      0.038179308734
    4      0.017713915867
    5      0.007507379484
    6      0.002757328194
    7      0.001169951475
    8      0.000379553396
    9      0.000158200674
   10      0.000051357820

CPSCF converged

Building X...

Building Xtilde...

Building Z-vector RHS...

Solving CPSCF equations
Using DIIS solver

 Iter         Residual      
------  --------------------
    1      0.110330508145
    2      0.078176773886
    3      0.016264464341
    4      0.007268419716
    5      0.003433319028
    6      0.001726262412
    7      0.000463698871
    8      0.000237608571
    9      0.000062486740

CPSCF converged

Building X...

Lower state energy:      -666.7792406014
Upper state energy:      -666.7791664990
Energy difference:          0.0000741025
 Energy calculation finished, energy:  0.000000000E+00

Converting Cartesians to HDLC

Converting Cartesians to HDLC

Converting Cartesians to HDLC
 in dlf_makehessian...
Updating Hessian with the BFGS update, No    10
Testing convergence  in cycle   11
    Energy  0.0000E+00 Target: 1.0000E-06 converged?  yes
  Max step  1.6956E-01 Target: 1.8000E-03 converged?   no
  RMS step  3.4409E-02 Target: 1.2000E-03 converged?   no
  Max grad  1.1988E-02 Target: 4.5000E-04 converged?   no
  RMS grad  4.0012E-03 Target: 3.0000E-04 converged?   no

Converting HDLC to Cartesians
DFTD Energy:    -0.1323844 hartree

                      *** Start SCF Iterations ***

 Iter     DIIS Error       Energy change         Energy        Time(s)
------------------------------------------------------------------------
Initial temperature is 5000.000000
| Skip purify step
|    1     0.0156319528    -666.8665205573    -666.8665205573     0.09  
|    2     0.0174083933      +0.2837556804    -666.5827648769     0.08  
|    3     0.0057625156      -0.0159900363    -666.5987549132     0.07  
|    4     0.0033103459      -0.0016550676    -666.6004099808     0.07  
|    5     0.0015322745      -0.0009824154    -666.6013923962     0.07  
|    6     0.0004406895      -0.0001808013    -666.6015731975     0.06  
|    7     0.0001813862      -0.0000143628    -666.6015875603     0.05  
|    8     0.0000522927      -0.0000014940    -666.6015890544     0.05  
|    9     0.0000173418      -0.0000000995    -666.6015891539     0.09  
------------------------------------------------------------------------
FINAL ENERGY: -666.6015891539 a.u.
Fractional Occupation Entropy: 0.0000000000
Mermin Free Energy:            -666.6015891539
DISPERSION CONTRIBUTION TO ENERGY: -0.1323843526 a.u.
HOMO-LUMO GAP: 1.768 eV
CENTER OF MASS: {-0.044048, -0.036621, -0.005286} ANGS
DIPOLE MOMENT: {3.235212, 2.702291, -0.005664} (|D| = 4.215330) DEBYE

  Active Space Parameters
--------------------------------------------
Number of closed orbitals:              31
Number of active orbitals:               3
Number of virtual orbitals:             98
Number of molecular orbitals:          132
Number of basis functions:             140
Number of active electrons:              4
Number of alpha electrons:               2
Number of beta electrons:                2

  Orbital      Energy        Occupation
-----------------------------------------
     30       -0.469678        1.000000
     31       -0.386183        1.000000
     32       -0.234909        0.666667
     33       -0.186519        0.666667
     34       -0.121556        0.666667
     35        0.141029        0.000000
     36        0.159245        0.000000

  CAS Parameters
--------------------------------------------
Number of determinants:                  9
Number of singlet CSFs:                  6
Number of doublet CSFs:                  0
Number of triplet CSFs:                  3
Number of quartet CSFs:                  0
Number of quintet CSFs:                  0
Number of sextet CSFs:                   0
Number of septet CSFs:                   0
Number of singlet states:                4
Number of doublet states:                0
Number of triplet states:                0
Number of quartet states:                0
Number of quintet states:                0
Number of sextet states:                 0
Number of septet states:                 0
Using the hard-coded solver

Singlet state  1 energy:       -666.89175433712819

        0.92562647064560  X32 X33
       -0.34858727842922  X32 X34
       -0.09285855794540  X32 B33 A34
       -0.09285855794540  X32 A33 B34
       -0.06368037926390  X33 X34

Singlet state  2 energy:       -666.77990376906507

        0.52976154617396  B32 X33 A34
        0.52976154617396  A32 X33 B34
       -0.46674770249394  B32 A33 X34
       -0.46674770249394  A32 B33 X34
        0.03428094847057  X32 B33 A34
        0.03428094847057  X32 A33 B34
       -0.02407550302990  X32 X34

Singlet state  3 energy:       -666.77977972058670

       -0.58419300130897  X32 B33 A34
       -0.58419300130897  X32 A33 B34
       -0.45398148310107  X32 X34
       -0.27538383534424  X32 X33
        0.15864895407022  X33 X34
       -0.06449720351293  B32 A33 X34
       -0.06449720351293  A32 B33 X34
       -0.03172035250534  B32 X33 A34
       -0.03172035250534  A32 X33 B34

Singlet state  4 energy:       -666.66878817144914

       -0.51784240245322  B32 A33 X34
       -0.51784240245322  A32 B33 X34
       -0.46512215558927  B32 X33 A34
       -0.46512215558927  A32 X33 B34
        0.11066081595345  X32 B33 A34
        0.11066081595345  X32 A33 B34
       -0.07959131651830  X32 X34

  Root   Mult.   Total Energy (a.u.)   Ex. Energy (a.u.)     Ex. Energy (eV)     Ex. Energy (nm)
-------------------------------------------------------------------------------------------------
     1  singlet       -666.89175434
     2  singlet       -666.77990377          0.11185057          3.04360831        407.35931841
     3  singlet       -666.77977972          0.11197462          3.04698384        406.90803485
     4  singlet       -666.66878817          0.22296617          6.06721706        204.35105493

Singlet state dipole moments:

  Root       Dx         Dy         Dz         |D|  (Debye)
------------------------------------------------------------
     1    -0.6215     1.9714     0.0008     2.0671
     2     3.3438     0.9465     0.1971     3.4808
     3     3.1279     5.1724    -0.3003     6.0521
     4     6.9639     6.1247    -0.2225     9.2767

Singlet state electronic transitions:

 Transition      Tx        Ty        Tz       |T|    Osc. (a.u.) 
-----------------------------------------------------------------
   1 ->  2     0.7728   -0.9391    0.0600    1.2177    0.1106
   1 ->  3    -0.8353   -0.7566    0.0490    1.1281    0.0950
   1 ->  4    -0.1981    0.4761   -0.0129    0.5159    0.0396
   2 ->  3     0.1233   -0.2730    0.0052    0.2996    0.0000
   2 ->  4    -0.4605   -0.3896    0.0232    0.6036    0.0270
   3 ->  4     0.9853   -0.9211    0.0817    1.3513    0.1351

Singlet state velocity transition dipole moments:

 Transition      Px        Py        Pz       |P|    Osc. (a.u.) 
-----------------------------------------------------------------
   1 ->  2    -0.0582    0.0793   -0.0077    0.0987    0.0580
   1 ->  3     0.0584    0.0572    0.0001    0.0817    0.0398
   1 ->  4     0.0251   -0.0627    0.0045    0.0677    0.0137
   2 ->  3     0.0090   -0.0002    0.0005    0.0090    0.4327
   2 ->  4     0.0371    0.0405   -0.0000    0.0549    0.0181
   3 ->  4    -0.0621    0.0873   -0.0090    0.1075    0.0694

Singlet state magnetic transition dipole moments and rotational strengths:

 Transition      Lx        Ly        Lz        |L|    R(vel) (a.u.)
--------------------------------------------------------------------
   1 ->  2     0.0095    0.0742    0.1355    0.1548    0.0384
   1 ->  3     0.2491   -0.1851   -0.2643    0.4076    0.0352
   1 ->  4    -0.0368    0.0091    0.2240    0.2272   -0.0021
   2 ->  3     0.0235   -0.0193   -0.0049    0.0308    1.7098
   2 ->  4     0.1557   -0.1299   -0.2985    0.3608    0.0046
   3 ->  4     0.0569    0.1128    0.6483    0.6605    0.0042

Singlet state electric quadrupole moments (Cartesian):
Operator origin (a.u.):    -0.083239,    -0.069204,    -0.009990 

 Root     Qxy        Qxz        Qyz        Qxx        Qyy        Qzz       R^2
--------------------------------------------------------------------------------------------
    1    -9.1859    -4.3582     2.2059   -19.6908   -34.1145   -44.3478   -98.1531
    2   -10.7505    -5.0968     2.3049   -17.2483   -35.1050   -45.3511   -97.7045
    3   -14.2087    -3.7476     2.4187   -27.7330   -35.5695   -43.8053   -107.1078
    4   -18.4662    -4.3869     2.7589   -25.6309   -37.6060   -44.0053   -107.2422

Singlet state electric transition quadrupole moments (Cartesian):

 Transition     Qxy        Qxz        Qyz        Qxx        Qyy        Qzz       norm (a.u.)
--------------------------------------------------------------------------------------------
   1 ->  2     1.6997     0.1666    -0.1697    -3.7970     0.7921    -0.0184     4.2415
   1 ->  3     3.7237    -0.3023    -0.2425     4.1731     1.1773    -0.8661     5.7937
   1 ->  4    -1.3608     0.0813     0.0664     0.1922     0.0235     0.0855     1.3812
   2 ->  3     0.8264    -0.0666    -0.0408     0.0265    -0.0521    -0.1007     0.8382
   2 ->  4     2.1344    -0.1353    -0.1646     2.0818     0.7986    -0.6285     3.1571
   3 ->  4     1.0475     0.1944    -0.1631    -4.3927     1.0182    -0.0697     4.6367

Building Xtilde...

Building Z-vector RHS...

Solving CPSCF equations
Using DIIS solver

 Iter         Residual      
------  --------------------
    1      0.174825341111
    2      0.131524752323
    3      0.023772982894
    4      0.010877994669
    5      0.004267805114
    6      0.002277349288
    7      0.000643692716
    8      0.000217312314
    9      0.000120578901
   10      0.000040047933

CPSCF converged

Building X...

Building Xtilde...

Building Z-vector RHS...

Solving CPSCF equations
Using DIIS solver

 Iter         Residual      
------  --------------------
    1      0.297009912853
    2      0.234536360157
    3      0.037116406754
    4      0.016600684613
    5      0.007195991406
    6      0.002314760516
    7      0.001070351732
    8      0.000327198006
    9      0.000157371500
   10      0.000049212037

CPSCF converged

Building X...

Building Xtilde...

Building Z-vector RHS...

Solving CPSCF equations
Using DIIS solver

 Iter         Residual      
------  --------------------
    1      0.087769430755
    2      0.058726641852
    3      0.018129775772
    4      0.006817809248
    5      0.003888999137
    6      0.001113229653
    7      0.000408063794
    8      0.000170196651
    9      0.000052053384

CPSCF converged

Building X...

Lower state energy:      -666.7799037691
Upper state energy:      -666.7797797206
Energy difference:          0.0001240485
 Energy calculation finished, energy:  0.000000000E+00

Converting Cartesians to HDLC

Converting Cartesians to HDLC

Converting Cartesians to HDLC
 in dlf_makehessian...
Updating Hessian with the BFGS update, No    11
Testing convergence  in cycle   12
    Energy  0.0000E+00 Target: 1.0000E-06 converged?  yes
  Max step  6.6208E-01 Target: 1.8000E-03 converged?   no
  RMS step  1.0088E-01 Target: 1.2000E-03 converged?   no
  Max grad  7.7292E-03 Target: 4.5000E-04 converged?   no
  RMS grad  3.2161E-03 Target: 3.0000E-04 converged?   no

Converting HDLC to Cartesians
DFTD Energy:    -0.1324220 hartree

                      *** Start SCF Iterations ***

 Iter     DIIS Error       Energy change         Energy        Time(s)
------------------------------------------------------------------------
Initial temperature is 5000.000000
| Skip purify step
|    1     0.0151098238    -666.8559718530    -666.8559718530     0.09  
|    2     0.0210222037      +0.2736970479    -666.5822748050     0.08  
|    3     0.0048790625      -0.0163114659    -666.5985862709     0.07  
|    4     0.0031641200      -0.0017011514    -666.6002874223     0.07  
|    5     0.0012298469      -0.0008426075    -666.6011300299     0.07  
|    6     0.0003822839      -0.0001256322    -666.6012556621     0.06  
|    7     0.0001757425      -0.0000101708    -666.6012658329     0.05  
|    8     0.0000598062      -0.0000012854    -666.6012671183     0.05  
|    9     0.0000167101      -0.0000001201    -666.6012672384     0.09  
------------------------------------------------------------------------
FINAL ENERGY: -666.6012672384 a.u.
Fractional Occupation Entropy: 0.0000000000
Mermin Free Energy:            -666.6012672384
DISPERSION CONTRIBUTION TO ENERGY: -0.1324219684 a.u.
HOMO-LUMO GAP: 1.562 eV
CENTER OF MASS: {-0.041021, -0.040175, -0.001828} ANGS
DIPOLE MOMENT: {3.156235, 2.735967, 0.043992} (|D| = 4.177233) DEBYE

  Active Space Parameters
--------------------------------------------
Number of closed orbitals:              31
Number of active orbitals:               3
Number of virtual orbitals:             98
Number of molecular orbitals:          132
Number of basis functions:             140
Number of active electrons:              4
Number of alpha electrons:               2
Number of beta electrons:                2

  Orbital      Energy        Occupation
-----------------------------------------
     30       -0.469661        1.000000
     31       -0.385511        1.000000
     32       -0.232199        0.666667
     33       -0.183417        0.666667
     34       -0.126000        0.666667
     35        0.140566        0.000000
     36        0.159319        0.000000

  CAS Parameters
--------------------------------------------
Number of determinants:                  9
Number of singlet CSFs:                  6
Number of doublet CSFs:                  0
Number of triplet CSFs:                  3
Number of quartet CSFs:                  0
Number of quintet CSFs:                  0
Number of sextet CSFs:                   0
Number of septet CSFs:                   0
Number of singlet states:                4
Number of doublet states:                0
Number of triplet states:                0
Number of quartet states:                0
Number of quintet states:                0
Number of sextet states:                 0
Number of septet states:                 0
Using the hard-coded solver

Singlet state  1 energy:       -666.88427832009097

        0.91464352427641  X32 X33
       -0.36955819421210  X32 X34
       -0.10534013758989  X32 B33 A34
       -0.10534013758989  X32 A33 B34
       -0.06260845205015  X33 X34

Singlet state  2 energy:       -666.78095165178877

        0.50852980513181  B32 X33 A34
        0.50852980513181  A32 X33 B34
       -0.48459287291919  B32 A33 X34
       -0.48459287291919  A32 B33 X34
       -0.10051807334636  X32 X34
       -0.03924137071330  X32 X33
        0.03735094731907  X33 X34

Singlet state  3 energy:       -666.78059122098716

       -0.57845544116290  X32 B33 A34
       -0.57845544116290  X32 A33 B34
       -0.45110174040686  X32 X34
       -0.30180546353329  X32 X33
        0.16236483784055  X33 X34
       -0.06853035957257  B32 X33 A34
       -0.06853035957257  A32 X33 B34

Singlet state  4 energy:       -666.67205083654028

       -0.49318682368650  B32 A33 X34
       -0.49318682368650  A32 B33 X34
       -0.48430945519839  B32 X33 A34
       -0.48430945519839  A32 X33 B34
       -0.12459890518021  X32 X34
        0.11935488875888  X32 B33 A34
        0.11935488875888  X32 A33 B34

  Root   Mult.   Total Energy (a.u.)   Ex. Energy (a.u.)     Ex. Energy (eV)     Ex. Energy (nm)
-------------------------------------------------------------------------------------------------
     1  singlet       -666.88427832
     2  singlet       -666.78095165          0.10332667          2.81166124        440.96429236
     3  singlet       -666.78059122          0.10368710          2.82146905        439.43143905
     4  singlet       -666.67205084          0.21222748          5.77500270        214.69119083

Singlet state dipole moments:

  Root       Dx         Dy         Dz         |D|  (Debye)
------------------------------------------------------------
     1    -0.7303     1.9105    -0.0079     2.0454
     2     3.2901     0.8571     0.2154     3.4068
     3     3.1116     5.3661    -0.2071     6.2065
     4     6.6597     6.0969    -0.0591     9.0292

Singlet state electronic transitions:

 Transition      Tx        Ty        Tz       |T|    Osc. (a.u.) 
-----------------------------------------------------------------
   1 ->  2     0.6994   -0.9519    0.0473    1.1821    0.0963
   1 ->  3    -0.8240   -0.6246    0.0180    1.0341    0.0739
   1 ->  4    -0.1654    0.4905   -0.0070    0.5177    0.0379
   2 ->  3     0.1217   -0.1234   -0.0115    0.1737    0.0000
   2 ->  4    -0.3226   -0.3968    0.0139    0.5116    0.0190
   3 ->  4     1.0380   -0.8351    0.0668    1.3339    0.1287

Singlet state velocity transition dipole moments:

 Transition      Px        Py        Pz       |P|    Osc. (a.u.) 
-----------------------------------------------------------------
   1 ->  2    -0.0484    0.0743   -0.0061    0.0889    0.0510
   1 ->  3     0.0524    0.0437    0.0027    0.0682    0.0299
   1 ->  4     0.0205   -0.0598    0.0031    0.0633    0.0126
   2 ->  3     0.0085    0.0001    0.0007    0.0085    0.1341
   2 ->  4     0.0251    0.0432    0.0007    0.0500    0.0153
   3 ->  4    -0.0631    0.0770   -0.0080    0.0999    0.0612

Singlet state magnetic transition dipole moments and rotational strengths:

 Transition      Lx        Ly        Lz        |L|    R(vel) (a.u.)
--------------------------------------------------------------------
   1 ->  2     0.0299    0.0678    0.1795    0.1942    0.0242
   1 ->  3     0.2504   -0.1813   -0.2825    0.4188    0.0428
   1 ->  4    -0.0475    0.0102    0.2196    0.2249   -0.0043
   2 ->  3     0.0249   -0.0233   -0.0395    0.0522    0.5069
   2 ->  4     0.1597   -0.1117   -0.2548    0.3208   -0.0091
   3 ->  4     0.0465    0.1309    0.7347    0.7477    0.0118

Singlet state electric quadrupole moments (Cartesian):
Operator origin (a.u.):    -0.077519,    -0.075920,    -0.003455 

 Root     Qxy        Qxz        Qyz        Qxx        Qyy        Qzz       R^2
--------------------------------------------------------------------------------------------
    1    -9.0689    -6.5180     1.9436   -21.1116   -32.4620   -44.7839   -98.3575
    2   -10.5434    -7.1705     2.0174   -19.1798   -33.2646   -45.8569   -98.3013
    3   -14.5193    -6.0922     2.0950   -29.3043   -34.0540   -44.1370   -107.4953
    4   -18.3437    -6.7578     2.3693   -27.0550   -35.9099   -44.4166   -107.3815

Singlet state electric transition quadrupole moments (Cartesian):

 Transition     Qxy        Qxz        Qyz        Qxx        Qyy        Qzz       norm (a.u.)
--------------------------------------------------------------------------------------------
   1 ->  2     1.9324     0.1914    -0.1727    -3.5703     0.9246    -0.1153     4.1732
   1 ->  3     3.3949    -0.1744    -0.1695     4.0934     1.1125    -0.8632     5.5067
   1 ->  4    -1.4540     0.0620     0.0516     0.0956    -0.0138     0.1006     1.4629
   2 ->  3     0.4945     0.0474    -0.0274    -0.9164    -0.0740     0.0293     1.0457
   2 ->  4     1.9783    -0.0194    -0.1409     1.3264     0.8941    -0.6081     2.6196
   3 ->  4     0.7618     0.2344    -0.1455    -4.7052     0.9498    -0.0384     4.8682

Building Xtilde...

Building Z-vector RHS...

Solving CPSCF equations
Using DIIS solver

 Iter         Residual      
------  --------------------
    1      0.176683668023
    2      0.130091218015
    3      0.024197933925
    4      0.011319939565
    5      0.004378598449
    6      0.002384021142
    7      0.000561803336
    8      0.000217702839
    9      0.000105199878
   10      0.000037446637

CPSCF converged

Building X...

Building Xtilde...

Building Z-vector RHS...

Solving CPSCF equations
Using DIIS solver

 Iter         Residual      
------  --------------------
    1      0.295922159015
    2      0.233075589837
    3      0.035862515750
    4      0.015549713102
    5      0.006769369474
    6      0.001899593711
    7      0.000913208799
    8      0.000290633517
    9      0.000146409925
   10      0.000051954813

CPSCF converged

Building X...

Building Xtilde...

Building Z-vector RHS...

Solving CPSCF equations
Using DIIS solver

 Iter         Residual      
------  --------------------
    1      0.081876800083
    2      0.056470852607
    3      0.019360591140
    4      0.009311816385
    5      0.003526382161
    6      0.001464526724
    7      0.000417163228
    8      0.000129429323
    9      0.000055501149

CPSCF converged

Building X...

Lower state energy:      -666.7809516518
Upper state energy:      -666.7805912210
Energy difference:          0.0003604308
 Energy calculation finished, energy:  0.000000000E+00

Converting Cartesians to HDLC

Converting Cartesians to HDLC

Converting Cartesians to HDLC
 in dlf_makehessian...
Updating Hessian with the BFGS update, No    12
Testing convergence  in cycle   13
    Energy  0.0000E+00 Target: 1.0000E-06 converged?  yes
  Max step  1.5765E-01 Target: 1.8000E-03 converged?   no
  RMS step  3.4241E-02 Target: 1.2000E-03 converged?   no
  Max grad  1.0296E-02 Target: 4.5000E-04 converged?   no
  RMS grad  3.7467E-03 Target: 3.0000E-04 converged?   no

Converting HDLC to Cartesians
DFTD Energy:    -0.1325534 hartree

                      *** Start SCF Iterations ***

 Iter     DIIS Error       Energy change         Energy        Time(s)
------------------------------------------------------------------------
Initial temperature is 5000.000000
| Skip purify step
|    1     0.0154424080    -666.8428769420    -666.8428769420     0.09  
|    2     0.0212080880      +0.2613886032    -666.5814883387     0.08  
|    3     0.0048966693      -0.0167478415    -666.5982361802     0.07  
|    4     0.0034010017      -0.0017825142    -666.6000186944     0.07  
|    5     0.0012695216      -0.0008551558    -666.6008738502     0.07  
|    6     0.0003866228      -0.0001245279    -666.6009983781     0.06  
|    7     0.0001808491      -0.0000100469    -666.6010084250     0.05  
|    8     0.0000563364      -0.0000013189    -666.6010097439     0.05  
|    9     0.0000171379      -0.0000001280    -666.6010098720     0.09  
------------------------------------------------------------------------
FINAL ENERGY: -666.6010098720 a.u.
Fractional Occupation Entropy: 0.0000000000
Mermin Free Energy:            -666.6010098720
DISPERSION CONTRIBUTION TO ENERGY: -0.1325534475 a.u.
HOMO-LUMO GAP: 1.300 eV
CENTER OF MASS: {-0.037108, -0.044913, 0.001912} ANGS
DIPOLE MOMENT: {3.112401, 2.748678, 0.103030} (|D| = 4.153660) DEBYE

  Active Space Parameters
--------------------------------------------
Number of closed orbitals:              31
Number of active orbitals:               3
Number of virtual orbitals:             98
Number of molecular orbitals:          132
Number of basis functions:             140
Number of active electrons:              4
Number of alpha electrons:               2
Number of beta electrons:                2

  Orbital      Energy        Occupation
-----------------------------------------
     30       -0.469217        1.000000
     31       -0.385023        1.000000
     32       -0.229975        0.666667
     33       -0.178845        0.666667
     34       -0.131077        0.666667
     35        0.140941        0.000000
     36        0.159201        0.000000

  CAS Parameters
--------------------------------------------
Number of determinants:                  9
Number of singlet CSFs:                  6
Number of doublet CSFs:                  0
Number of triplet CSFs:                  3
Number of quartet CSFs:                  0
Number of quintet CSFs:                  0
Number of sextet CSFs:                   0
Number of septet CSFs:                   0
Number of singlet states:                4
Number of doublet states:                0
Number of triplet states:                0
Number of quartet states:                0
Number of quintet states:                0
Number of sextet states:                 0
Number of septet states:                 0
Using the hard-coded solver

Singlet state  1 energy:       -666.87606514842946

        0.89480002950283  X32 X33
       -0.40340108425040  X32 X34
       -0.12591985973261  X32 B33 A34
       -0.12591985973261  X32 A33 B34
       -0.05894029131650  X33 X34

Singlet state  2 energy:       -666.78195062739451

       -0.50024801180040  B32 A33 X34
       -0.50024801180040  A32 B33 X34
        0.47578485044012  B32 X33 A34
        0.47578485044012  A32 X33 B34
       -0.18155225173966  X32 X34
       -0.08467416826237  X32 X33
        0.07524994444811  X33 X34
       -0.02199905157860  X32 B33 A34
       -0.02199905157860  X32 A33 B34

Singlet state  3 energy:       -666.78145427065260

        0.56785911430827  X32 B33 A34
        0.56785911430827  X32 A33 B34
        0.43153306242012  X32 X34
        0.34044844150749  X32 X33
       -0.15941838408095  X33 X34
        0.11074292356790  B32 X33 A34
        0.11074292356790  A32 X33 B34
       -0.03875510214012  B32 A33 X34
       -0.03875510214012  A32 B33 X34

Singlet state  4 energy:       -666.67515835692870

       -0.50845845198404  B32 X33 A34
       -0.50845845198404  A32 X33 B34
       -0.45730341970959  B32 A33 X34
       -0.45730341970959  A32 B33 X34
       -0.16603133840336  X32 X34
        0.13405750357107  X32 B33 A34
        0.13405750357107  X32 A33 B34
        0.03383429977690  X33 X34

  Root   Mult.   Total Energy (a.u.)   Ex. Energy (a.u.)     Ex. Energy (eV)     Ex. Energy (nm)
-------------------------------------------------------------------------------------------------
     1  singlet       -666.87606515
     2  singlet       -666.78195063          0.09411452          2.56098600        484.12689847
     3  singlet       -666.78145427          0.09461088          2.57449255        481.58702509
     4  singlet       -666.67515836          0.20090679          5.46695105        226.78860595

Singlet state dipole moments:

  Root       Dx         Dy         Dz         |D|  (Debye)
------------------------------------------------------------
     1    -0.9034     1.8424    -0.0145     2.0520
     2     3.2686     0.8105     0.2383     3.3760
     3     3.1719     5.5346    -0.1035     6.3799
     4     6.3182     6.0433     0.0995     8.7436

Singlet state electronic transitions:

 Transition      Tx        Ty        Tz       |T|    Osc. (a.u.) 
-----------------------------------------------------------------
   1 ->  2     0.6261   -0.9502    0.0302    1.1383    0.0813
   1 ->  3     0.7870    0.4545    0.0066    0.9089    0.0521
   1 ->  4    -0.1252    0.4992    0.0006    0.5147    0.0355
   2 ->  3    -0.1245   -0.0650    0.0250    0.1426    0.0000
   2 ->  4    -0.1623   -0.3877    0.0061    0.4203    0.0126
   3 ->  4    -1.0705    0.7687   -0.0547    1.3190    0.1233

Singlet state velocity transition dipole moments:

 Transition      Px        Py        Pz       |P|    Osc. (a.u.) 
-----------------------------------------------------------------
   1 ->  2    -0.0389    0.0680   -0.0044    0.0784    0.0436
   1 ->  3    -0.0442   -0.0286   -0.0045    0.0529    0.0197
   1 ->  4     0.0146   -0.0556    0.0014    0.0575    0.0110
   2 ->  3    -0.0078   -0.0003   -0.0008    0.0078    0.0820
   2 ->  4     0.0126    0.0441    0.0012    0.0459    0.0131
   3 ->  4     0.0616   -0.0683    0.0072    0.0923    0.0534

Singlet state magnetic transition dipole moments and rotational strengths:

 Transition      Lx        Ly        Lz        |L|    R(vel) (a.u.)
--------------------------------------------------------------------
   1 ->  2     0.0522    0.0599    0.2224    0.2361    0.0114
   1 ->  3    -0.2438    0.1781    0.3087    0.4318    0.0454
   1 ->  4    -0.0582    0.0139    0.2266    0.2344   -0.0065
   2 ->  3    -0.0248    0.0269    0.0802    0.0882    0.2342
   2 ->  4     0.1582   -0.0899   -0.1967    0.2679   -0.0207
   3 ->  4    -0.0389   -0.1437   -0.8034    0.8171    0.0151

Singlet state electric quadrupole moments (Cartesian):
Operator origin (a.u.):    -0.070124,    -0.084873,     0.003613 

 Root     Qxy        Qxz        Qyz        Qxx        Qyy        Qzz       R^2
--------------------------------------------------------------------------------------------
    1    -7.6665    -9.0666     1.7997   -21.2816   -30.4137   -45.4319   -97.1273
    2    -9.1670    -9.6144     1.8666   -20.0911   -31.0569   -46.5175   -97.6655
    3   -13.6120    -8.8605     1.8722   -29.6789   -32.1550   -44.6505   -106.4845
    4   -16.8994    -9.5319     2.1019   -27.1231   -33.8141   -45.0106   -105.9478

Singlet state electric transition quadrupole moments (Cartesian):

 Transition     Qxy        Qxz        Qyz        Qxx        Qyy        Qzz       norm (a.u.)
--------------------------------------------------------------------------------------------
   1 ->  2     2.1182     0.2403    -0.1626    -3.3255     1.0540    -0.2198     4.0974
   1 ->  3    -2.9057     0.0665     0.0951    -3.8953    -0.9592     0.8244     5.0229
   1 ->  4    -1.5273     0.0403     0.0289    -0.0443    -0.0362     0.1126     1.5333
   2 ->  3    -0.0297    -0.1185     0.0253     1.8989     0.1585    -0.2066     1.9208
   2 ->  4     1.7420     0.0917    -0.1190     0.4515     0.9492    -0.5644     2.1167
   3 ->  4    -0.5276    -0.2525     0.1277     4.7940    -0.8639     0.0187     4.9079

Building Xtilde...

Building Z-vector RHS...

Solving CPSCF equations
Using DIIS solver

 Iter         Residual      
------  --------------------
    1      0.173497267567
    2      0.125071258481
    3      0.024218664039
    4      0.011444852309
    5      0.004424972881
    6      0.002491999554
    7      0.000515068215
    8      0.000245202333
    9      0.000076487202

CPSCF converged

Building X...

Building Xtilde...

Building Z-vector RHS...

Solving CPSCF equations
Using DIIS solver

 Iter         Residual      
------  --------------------
    1      0.294986465299
    2      0.232682429417
    3      0.034704339087
    4      0.014798394037
    5      0.006415449067
    6      0.001605172220
    7      0.000745383803
    8      0.000267939773
    9      0.000110738770
   10      0.000044769702

CPSCF converged

Building X...

Building Xtilde...

Building Z-vector RHS...

Solving CPSCF equations
Using DIIS solver

 Iter         Residual      
------  --------------------
    1      0.094193694809
    2      0.070499998927
    3      0.019729669848
    4      0.010205964578
    5      0.003238796262
    6      0.002023154001
    7      0.000442056331
    8      0.000170170223
    9      0.000063611299

CPSCF converged

Building X...

Lower state energy:      -666.7819506274
Upper state energy:      -666.7814542707
Energy difference:          0.0004963567
 Energy calculation finished, energy:  0.000000000E+00

Converting Cartesians to HDLC

Converting Cartesians to HDLC

Converting Cartesians to HDLC
 in dlf_makehessian...
Updating Hessian with the BFGS update, No    13
Testing convergence  in cycle   14
    Energy  0.0000E+00 Target: 1.0000E-06 converged?  yes
  Max step  1.9057E-01 Target: 1.8000E-03 converged?   no
  RMS step  4.1597E-02 Target: 1.2000E-03 converged?   no
  Max grad  2.6958E-02 Target: 4.5000E-04 converged?   no
  RMS grad  8.8449E-03 Target: 3.0000E-04 converged?   no

Converting HDLC to Cartesians
DFTD Energy:    -0.1326674 hartree

                      *** Start SCF Iterations ***

 Iter     DIIS Error       Energy change         Energy        Time(s)
------------------------------------------------------------------------
Initial temperature is 5000.000000
| Skip purify step
|    1     0.0141788893    -666.8396536664    -666.8396536664     0.09  
|    2     0.0213100950      +0.2582262148    -666.5814274515     0.08  
|    3     0.0056809401      -0.0168707285    -666.5982981800     0.07  
|    4     0.0041538212      -0.0018382704    -666.6001364504     0.07  
|    5     0.0015731773      -0.0010595763    -666.6011960267     0.07  
|    6     0.0004551639      -0.0001987561    -666.6013947828     0.06  
|    7     0.0001933593      -0.0000154586    -666.6014102414     0.05  
|    8     0.0000557036      -0.0000018268    -666.6014120682     0.05  
|    9     0.0000204560      -0.0000001293    -666.6014121975     0.09  
------------------------------------------------------------------------
FINAL ENERGY: -666.6014121975 a.u.
Fractional Occupation Entropy: 0.0000000000
Mermin Free Energy:            -666.6014121975
DISPERSION CONTRIBUTION TO ENERGY: -0.1326674024 a.u.
HOMO-LUMO GAP: 1.167 eV
CENTER OF MASS: {-0.034300, -0.047822, 0.003111} ANGS
DIPOLE MOMENT: {3.131207, 2.734996, 0.132098} (|D| = 4.159581) DEBYE

  Active Space Parameters
--------------------------------------------
Number of closed orbitals:              31
Number of active orbitals:               3
Number of virtual orbitals:             98
Number of molecular orbitals:          132
Number of basis functions:             140
Number of active electrons:              4
Number of alpha electrons:               2
Number of beta electrons:                2

  Orbital      Energy        Occupation
-----------------------------------------
     30       -0.468875        1.000000
     31       -0.384996        1.000000
     32       -0.230033        0.666667
     33       -0.175711        0.666667
     34       -0.132840        0.666667
     35        0.141812        0.000000
     36        0.158949        0.000000

  CAS Parameters
--------------------------------------------
Number of determinants:                  9
Number of singlet CSFs:                  6
Number of doublet CSFs:                  0
Number of triplet CSFs:                  3
Number of quartet CSFs:                  0
Number of quintet CSFs:                  0
Number of sextet CSFs:                   0
Number of septet CSFs:                   0
Number of singlet states:                4
Number of doublet states:                0
Number of triplet states:                0
Number of quartet states:                0
Number of quintet states:                0
Number of sextet states:                 0
Number of septet states:                 0
Using the hard-coded solver

Singlet state  1 energy:       -666.87376961495534

       -0.88230951849667  X32 X33
        0.42597984078682  X32 X34
        0.13280964448293  X32 B33 A34
        0.13280964448293  X32 A33 B34
        0.05528487738863  X33 X34
       -0.02335528632458  B32 X33 A34
       -0.02335528632458  A32 X33 B34

Singlet state  2 energy:       -666.78237422338646

       -0.50509411981228  B32 A33 X34
       -0.50509411981228  A32 B33 X34
        0.45776664413982  B32 X33 A34
        0.45776664413982  A32 X33 B34
       -0.21451847737543  X32 X34
       -0.11473692417267  X32 X33
        0.08791087631506  X33 X34
       -0.04329086629704  X32 B33 A34
       -0.04329086629704  X32 A33 B34

Singlet state  3 energy:       -666.78224337111737

        0.55989154430580  X32 B33 A34
        0.55989154430580  X32 A33 B34
        0.41890898334707  X32 X34
        0.35653137268971  X32 X33
       -0.15391171365052  X33 X34
        0.13805372202973  B32 X33 A34
        0.13805372202973  A32 X33 B34
       -0.06571561936661  B32 A33 X34
       -0.06571561936661  A32 B33 X34

Singlet state  4 energy:       -666.67613357818345

        0.51453687974850  B32 X33 A34
        0.51453687974850  A32 X33 B34
        0.43161330368158  B32 A33 X34
        0.43161330368158  A32 B33 X34
        0.20971844847275  X32 X34
       -0.16177795894795  X32 B33 A34
       -0.16177795894795  X32 A33 B34
       -0.03962469684293  X33 X34

  Root   Mult.   Total Energy (a.u.)   Ex. Energy (a.u.)     Ex. Energy (eV)     Ex. Energy (nm)
-------------------------------------------------------------------------------------------------
     1  singlet       -666.87376961
     2  singlet       -666.78237422          0.09139539          2.48699473        498.53029117
     3  singlet       -666.78224337          0.09152624          2.49055540        497.81755767
     4  singlet       -666.67613358          0.19763604          5.37794930        230.54181775

Singlet state dipole moments:

  Root       Dx         Dy         Dz         |D|  (Debye)
------------------------------------------------------------
     1    -1.0164     1.8240    -0.0111     2.0881
     2     3.2934     0.8141     0.2603     3.4025
     3     3.2432     5.5809    -0.0752     6.4553
     4     5.9137     5.7838     0.1476     8.2732

Singlet state electronic transitions:

 Transition      Tx        Ty        Tz       |T|    Osc. (a.u.) 
-----------------------------------------------------------------
   1 ->  2    -0.5899    0.9531   -0.0210    1.1211    0.0766
   1 ->  3    -0.7652   -0.3494   -0.0100    0.8413    0.0432
   1 ->  4    -0.1053    0.5077    0.0030    0.5185    0.0354
   2 ->  3    -0.1313   -0.1838    0.0345    0.2285    0.0000
   2 ->  4     0.0832    0.3894   -0.0063    0.3982    0.0112
   3 ->  4     1.0770   -0.7323    0.0468    1.3032    0.1201

Singlet state velocity transition dipole moments:

 Transition      Px        Py        Pz       |P|    Osc. (a.u.) 
-----------------------------------------------------------------
   1 ->  2     0.0351   -0.0663    0.0035    0.0750    0.0411
   1 ->  3     0.0409    0.0205    0.0047    0.0460    0.0154
   1 ->  4     0.0110   -0.0546    0.0005    0.0557    0.0105
   2 ->  3    -0.0074   -0.0001   -0.0009    0.0074    0.2779
   2 ->  4    -0.0063   -0.0454   -0.0011    0.0459    0.0132
   3 ->  4    -0.0604    0.0648   -0.0069    0.0889    0.0496

Singlet state magnetic transition dipole moments and rotational strengths:

 Transition      Lx        Ly        Lz        |L|    R(vel) (a.u.)
--------------------------------------------------------------------
   1 ->  2    -0.0666   -0.0527   -0.2305    0.2457    0.0038
   1 ->  3     0.2316   -0.1776   -0.3193    0.4326    0.0472
   1 ->  4    -0.0689    0.0224    0.2441    0.2546   -0.0094
   2 ->  3    -0.0225    0.0275    0.0951    0.1015    0.6040
   2 ->  4    -0.1470    0.0770    0.1834    0.2473   -0.0261
   3 ->  4     0.0357    0.1480    0.8139    0.8280    0.0173

Singlet state electric quadrupole moments (Cartesian):
Operator origin (a.u.):    -0.064817,    -0.090371,     0.005879 

 Root     Qxy        Qxz        Qyz        Qxx        Qyy        Qzz       R^2
--------------------------------------------------------------------------------------------
    1    -5.8037   -10.3281     1.7976   -19.9951   -29.5972   -45.8277   -95.4200
    2    -7.3860   -10.8390     1.8712   -19.2031   -30.2178   -46.8694   -96.2903
    3   -11.9506   -10.1972     1.8425   -28.5311   -31.3561   -44.9768   -104.8640
    4   -14.5611   -10.8573     2.0559   -25.4025   -32.7808   -45.4238   -103.6070

Singlet state electric transition quadrupole moments (Cartesian):

 Transition     Qxy        Qxz        Qyz        Qxx        Qyy        Qzz       norm (a.u.)
--------------------------------------------------------------------------------------------
   1 ->  2    -2.2053    -0.2698     0.1548     3.1613    -1.1091     0.2735     4.0322
   1 ->  3     2.5850    -0.0537    -0.0730     3.7779     0.8179    -0.7836     4.7166
   1 ->  4    -1.5358     0.0345     0.0156    -0.1561    -0.0353     0.1056     1.5482
   2 ->  3     0.2731    -0.1476     0.0305     2.4708     0.2215    -0.3231     2.5211
   2 ->  4    -1.6181    -0.1402     0.1197     0.0389    -0.9907     0.5337     1.9799
   3 ->  4     0.4011     0.2591    -0.1102    -4.7136     0.7915    -0.0080     4.8046

Building Xtilde...

Building Z-vector RHS...

Solving CPSCF equations
Using DIIS solver

 Iter         Residual      
------  --------------------
    1      0.168781782517
    2      0.121005406099
    3      0.023797446186
    4      0.011317018739
    5      0.004328719127
    6      0.002510482745
    7      0.000506426676
    8      0.000260265504
    9      0.000068335266

CPSCF converged

Building X...

Building Xtilde...

Building Z-vector RHS...

Solving CPSCF equations
Using DIIS solver

 Iter         Residual      
------  --------------------
    1      0.295890488455
    2      0.234488005699
    3      0.034266419657
    4      0.014607448480
    5      0.006330410807
    6      0.001549790771
    7      0.000687443732
    8      0.000271813769
    9      0.000092524380

CPSCF converged

Building X...

Building Xtilde...

Building Z-vector RHS...

Solving CPSCF equations
Using DIIS solver

 Iter         Residual      
------  --------------------
    1      0.109991801751
    2      0.085450987939
    3      0.020096132191
    4      0.010410709979
    5      0.003327580648
    6      0.002027219047
    7      0.000442958231
    8      0.000178910660
    9      0.000062166231

CPSCF converged

Building X...

Lower state energy:      -666.7823742234
Upper state energy:      -666.7822433711
Energy difference:          0.0001308523
 Energy calculation finished, energy:  0.000000000E+00

Converting Cartesians to HDLC

Converting Cartesians to HDLC

Converting Cartesians to HDLC
 in dlf_makehessian...
Updating Hessian with the BFGS update, No    14
Testing convergence  in cycle   15
    Energy  0.0000E+00 Target: 1.0000E-06 converged?  yes
  Max step  1.4054E+00 Target: 1.8000E-03 converged?   no
  RMS step  2.1262E-01 Target: 1.2000E-03 converged?   no
  Max grad  7.3489E-03 Target: 4.5000E-04 converged?   no
  RMS grad  2.9884E-03 Target: 3.0000E-04 converged?   no

Converting HDLC to Cartesians
DFTD Energy:    -0.1327607 hartree

                      *** Start SCF Iterations ***

 Iter     DIIS Error       Energy change         Energy        Time(s)
------------------------------------------------------------------------
Initial temperature is 5000.000000
| Skip purify step
|    1     0.0168121020    -666.8379934684    -666.8379934684     0.09  
|    2     0.0216624675      +0.2566232735    -666.5813701949     0.08  
|    3     0.0059361742      -0.0174288824    -666.5987990773     0.07  
|    4     0.0043750412      -0.0018927147    -666.6006917920     0.07  
|    5     0.0017196173      -0.0011121206    -666.6018039126     0.07  
|    6     0.0005203283      -0.0002335210    -666.6020374336     0.06  
|    7     0.0002093120      -0.0000191794    -666.6020566130     0.05  
|    8     0.0000654415      -0.0000023561    -666.6020589691     0.05  
|    9     0.0000215104      -0.0000001411    -666.6020591102     0.09  
------------------------------------------------------------------------
FINAL ENERGY: -666.6020591102 a.u.
Fractional Occupation Entropy: 0.0000000000
Mermin Free Energy:            -666.6020591102
DISPERSION CONTRIBUTION TO ENERGY: -0.1327606861 a.u.
HOMO-LUMO GAP: 1.098 eV
CENTER OF MASS: {-0.033548, -0.049140, 0.003158} ANGS
DIPOLE MOMENT: {3.163089, 2.727099, 0.147601} (|D| = 4.178994) DEBYE

  Active Space Parameters
--------------------------------------------
Number of closed orbitals:              31
Number of active orbitals:               3
Number of virtual orbitals:             98
Number of molecular orbitals:          132
Number of basis functions:             140
Number of active electrons:              4
Number of alpha electrons:               2
Number of beta electrons:                2

  Orbital      Energy        Occupation
-----------------------------------------
     30       -0.468889        1.000000
     31       -0.385142        1.000000
     32       -0.230426        0.666667
     33       -0.174091        0.666667
     34       -0.133750        0.666667
     35        0.142720        0.000000
     36        0.158831        0.000000

  CAS Parameters
--------------------------------------------
Number of determinants:                  9
Number of singlet CSFs:                  6
Number of doublet CSFs:                  0
Number of triplet CSFs:                  3
Number of quartet CSFs:                  0
Number of quintet CSFs:                  0
Number of sextet CSFs:                   0
Number of septet CSFs:                   0
Number of singlet states:                4
Number of doublet states:                0
Number of triplet states:                0
Number of quartet states:                0
Number of quintet states:                0
Number of sextet states:                 0
Number of septet states:                 0
Using the hard-coded solver

Singlet state  1 energy:       -666.87335947603378

        0.87353559024357  X32 X33
       -0.44009955376262  X32 X34
       -0.13910383527853  X32 B33 A34
       -0.13910383527853  X32 A33 B34
       -0.05272616492225  X33 X34
        0.02462766671036  B32 X33 A34
        0.02462766671036  A32 X33 B34

Singlet state  2 energy:       -666.78283035262643

       -0.51592213459972  B32 A33 X34
       -0.51592213459972  A32 B33 X34
        0.46557184497594  B32 X33 A34
        0.46557184497594  A32 X33 B34
       -0.15286730969918  X32 X34
       -0.07038257216165  X32 X33
        0.06395125741499  X33 X34
        0.02934733572078  X32 B33 A34
        0.02934733572078  X32 A33 B34

Singlet state  3 energy:       -666.78276780573310

       -0.55577546283667  X32 B33 A34
       -0.55577546283667  X32 A33 B34
       -0.44092288863093  X32 X34
       -0.38458448685741  X32 X33
        0.16338518544720  X33 X34
       -0.08122039793501  B32 X33 A34
       -0.08122039793501  A32 X33 B34

Singlet state  4 energy:       -666.67649800685240

        0.51752002248754  B32 X33 A34
        0.51752002248754  A32 X33 B34
        0.42227302935914  B32 A33 X34
        0.42227302935914  A32 B33 X34
        0.21679140237947  X32 X34
       -0.17206026502288  X32 B33 A34
       -0.17206026502288  X32 A33 B34
       -0.03824174030506  X33 X34

  Root   Mult.   Total Energy (a.u.)   Ex. Energy (a.u.)     Ex. Energy (eV)     Ex. Energy (nm)
-------------------------------------------------------------------------------------------------
     1  singlet       -666.87335948
     2  singlet       -666.78283035          0.09052912          2.46342238        503.30069988
     3  singlet       -666.78276781          0.09059167          2.46512437        502.95320772
     4  singlet       -666.67649801          0.19686147          5.35687225        231.44890343

Singlet state dipole moments:

  Root       Dx         Dy         Dz         |D|  (Debye)
------------------------------------------------------------
     1    -1.0857     1.8215    -0.0010     2.1205
     2     3.2022     0.7487     0.3012     3.3023
     3     3.4415     5.6811    -0.0946     6.6429
     4     5.8492     5.7148     0.1602     8.1790

Singlet state electronic transitions:

 Transition      Tx        Ty        Tz       |T|    Osc. (a.u.) 
-----------------------------------------------------------------
   1 ->  2     0.6797   -0.9041    0.0185    1.1313    0.0772
   1 ->  3    -0.6548   -0.4378   -0.0063    0.7877    0.0375
   1 ->  4     0.1019   -0.4991   -0.0046    0.5095    0.0341
   2 ->  3     0.1319   -0.0581   -0.0179    0.1452    0.0000
   2 ->  4     0.2094    0.2720   -0.0004    0.3433    0.0084
   3 ->  4    -1.0460    0.7927   -0.0438    1.3132    0.1222

Singlet state velocity transition dipole moments:

 Transition      Px        Py        Pz       |P|    Osc. (a.u.) 
-----------------------------------------------------------------
   1 ->  2    -0.0389    0.0627   -0.0039    0.0738    0.0402
   1 ->  3     0.0340    0.0264    0.0040    0.0433    0.0138
   1 ->  4    -0.0096    0.0532   -0.0002    0.0541    0.0099
   2 ->  3     0.0070   -0.0002    0.0009    0.0071    0.5252
   2 ->  4    -0.0131   -0.0352   -0.0020    0.0376    0.0088
   3 ->  4     0.0578   -0.0715    0.0065    0.0921    0.0533

Singlet state magnetic transition dipole moments and rotational strengths:

 Transition      Lx        Ly        Lz        |L|    R(vel) (a.u.)
--------------------------------------------------------------------
   1 ->  2     0.0393    0.0735    0.2772    0.2894    0.0221
   1 ->  3     0.2300   -0.1679   -0.2723    0.3940    0.0253
   1 ->  4     0.0689   -0.0259   -0.2503    0.2609   -0.0101
   2 ->  3     0.0195   -0.0268   -0.0997    0.1051    0.9123
   2 ->  4    -0.1332    0.0942    0.2899    0.3326   -0.0202
   3 ->  4    -0.0606   -0.1325   -0.7699    0.7836    0.0094

Singlet state electric quadrupole moments (Cartesian):
Operator origin (a.u.):    -0.063397,    -0.092862,     0.005969 

 Root     Qxy        Qxz        Qyz        Qxx        Qyy        Qzz       R^2
--------------------------------------------------------------------------------------------
    1    -4.8941   -11.0346     1.8513   -17.3945   -29.6792   -46.1105   -93.1842
    2    -6.5157   -11.5710     1.9489   -16.0937   -30.2824   -47.1783   -93.5544
    3   -11.2014   -10.8818     1.8763   -26.7570   -31.4635   -45.1477   -103.3682
    4   -13.5572   -11.5754     2.1047   -22.7574   -32.7878   -45.6865   -101.2318

Singlet state electric transition quadrupole moments (Cartesian):

 Transition     Qxy        Qxz        Qyz        Qxx        Qyy        Qzz       norm (a.u.)
--------------------------------------------------------------------------------------------
   1 ->  2     1.8386     0.2886    -0.1365    -3.5774     1.0079    -0.1753     4.1626
   1 ->  3     2.7362    -0.0153    -0.0913     3.1871     0.8931    -0.7911     4.3676
   1 ->  4     1.4945    -0.0348    -0.0087     0.2045     0.0146    -0.0981     1.5121
   2 ->  3     0.2957     0.0619    -0.0273    -1.2068    -0.0578     0.0719     1.2478
   2 ->  4    -1.4737    -0.1110     0.1035    -0.4785    -0.8509     0.5059     1.8449
   3 ->  4    -0.6436    -0.2848     0.1146     4.5531    -0.9263     0.0914     4.7016

Building Xtilde...

Building Z-vector RHS...

Solving CPSCF equations
Using DIIS solver

 Iter         Residual      
------  --------------------
    1      0.181231823461
    2      0.133250772655
    3      0.024789907052
    4      0.011895942334
    5      0.004413307347
    6      0.002424242057
    7      0.000529337629
    8      0.000238691081
    9      0.000085213868

CPSCF converged

Building X...

Building Xtilde...

Building Z-vector RHS...

Solving CPSCF equations
Using DIIS solver

 Iter         Residual      
------  --------------------
    1      0.318754006076
    2      0.254304082595
    3      0.037284289633
    4      0.015701143621
    5      0.006799973822
    6      0.001714347333
    7      0.000812527891
    8      0.000279787312
    9      0.000133034273
   10      0.000050895773

CPSCF converged

Building X...

Building Xtilde...

Building Z-vector RHS...

Solving CPSCF equations
Using DIIS solver

 Iter         Residual      
------  --------------------
    1      0.074936620020
    2      0.055393780504
    3      0.017158553638
    4      0.008550725322
    5      0.002908095722
    6      0.001571888018
    7      0.000389791917
    8      0.000126653650
    9      0.000057627243

CPSCF converged

Building X...

Lower state energy:      -666.7828303526
Upper state energy:      -666.7827678057
Energy difference:          0.0000625469
 Energy calculation finished, energy:  0.000000000E+00

Converting Cartesians to HDLC

Converting Cartesians to HDLC

Converting Cartesians to HDLC
 in dlf_makehessian...
Updating Hessian with the BFGS update, No    15
Testing convergence  in cycle   16
    Energy  0.0000E+00 Target: 1.0000E-06 converged?  yes
  Max step  2.6559E-02 Target: 1.8000E-03 converged?   no
  RMS step  1.0024E-02 Target: 1.2000E-03 converged?   no
  Max grad  2.6256E-02 Target: 4.5000E-04 converged?   no
  RMS grad  8.1085E-03 Target: 3.0000E-04 converged?   no

Converting HDLC to Cartesians
DFTD Energy:    -0.1328316 hartree

                      *** Start SCF Iterations ***

 Iter     DIIS Error       Energy change         Energy        Time(s)
------------------------------------------------------------------------
Initial temperature is 5000.000000
| Skip purify step
|    1     0.0174875413    -666.8375124879    -666.8375124879     0.09  
|    2     0.0217550955      +0.2559315950    -666.5815808930     0.08  
|    3     0.0059864888      -0.0177217611    -666.5993026541     0.07  
|    4     0.0043982240      -0.0019092650    -666.6012119191     0.07  
|    5     0.0017992954      -0.0011145405    -666.6023264596     0.07  
|    6     0.0005445184      -0.0002359552    -666.6025624147     0.06  
|    7     0.0002054290      -0.0000196808    -666.6025820956     0.05  
|    8     0.0000657462      -0.0000024378    -666.6025845334     0.05  
|    9     0.0000215378      -0.0000001559    -666.6025846892     0.09  
------------------------------------------------------------------------
FINAL ENERGY: -666.6025846892 a.u.
Fractional Occupation Entropy: 0.0000000000
Mermin Free Energy:            -666.6025846892
DISPERSION CONTRIBUTION TO ENERGY: -0.1328316424 a.u.
HOMO-LUMO GAP: 1.057 eV
CENTER OF MASS: {-0.034383, -0.049387, 0.002467} ANGS
DIPOLE MOMENT: {3.186324, 2.734513, 0.157533} (|D| = 4.201790) DEBYE

  Active Space Parameters
--------------------------------------------
Number of closed orbitals:              31
Number of active orbitals:               3
Number of virtual orbitals:             98
Number of molecular orbitals:          132
Number of basis functions:             140
Number of active electrons:              4
Number of alpha electrons:               2
Number of beta electrons:                2

  Orbital      Energy        Occupation
-----------------------------------------
     30       -0.469062        1.000000
     31       -0.385324        1.000000
     32       -0.230580        0.666667
     33       -0.173408        0.666667
     34       -0.134558        0.666667
     35        0.143241        0.000000
     36        0.158913        0.000000

  CAS Parameters
--------------------------------------------
Number of determinants:                  9
Number of singlet CSFs:                  6
Number of doublet CSFs:                  0
Number of triplet CSFs:                  3
Number of quartet CSFs:                  0
Number of quintet CSFs:                  0
Number of sextet CSFs:                   0
Number of septet CSFs:                   0
Number of singlet states:                4
Number of doublet states:                0
Number of triplet states:                0
Number of quartet states:                0
Number of quintet states:                0
Number of sextet states:                 0
Number of septet states:                 0
Using the hard-coded solver

Singlet state  1 energy:       -666.87313999342450

        0.86580455738778  X32 X33
       -0.44830345760997  X32 X34
       -0.15020945867514  X32 B33 A34
       -0.15020945867514  X32 A33 B34
       -0.05108482342614  X33 X34
        0.02470397847006  B32 X33 A34
        0.02470397847006  A32 X33 B34

Singlet state  2 energy:       -666.78325815095604

       -0.51787998376774  B32 A33 X34
       -0.51787998376774  A32 B33 X34
        0.46650913167780  B32 X33 A34
        0.46650913167780  A32 X33 B34
        0.10110612353744  X32 B33 A34
        0.10110612353744  X32 A33 B34
       -0.08032119684193  X32 X34
        0.03566326091468  X33 X34

Singlet state  3 energy:       -666.78320302553709

        0.54315959587413  X32 B33 A34
        0.54315959587413  X32 A33 B34
        0.44969046212802  X32 X34
        0.40748829561568  X32 X33
       -0.17002263125036  X33 X34
        0.07756787781796  B32 A33 X34
        0.07756787781796  A32 B33 X34

Singlet state  4 energy:       -666.67657942374638

       -0.52510241972570  B32 X33 A34
       -0.52510241972570  A32 X33 B34
       -0.42724354485497  B32 A33 X34
       -0.42724354485497  A32 B33 X34
       -0.18167769051658  X32 X34
        0.15717020257724  X32 B33 A34
        0.15717020257724  X32 A33 B34
        0.03160020576673  X33 X34

  Root   Mult.   Total Energy (a.u.)   Ex. Energy (a.u.)     Ex. Energy (eV)     Ex. Energy (nm)
-------------------------------------------------------------------------------------------------
     1  singlet       -666.87313999
     2  singlet       -666.78325815          0.08988184          2.44580897        506.92520223
     3  singlet       -666.78320303          0.08993697          2.44730901        506.61449057
     4  singlet       -666.67657942          0.19656057          5.34868435        231.80321081

Singlet state dipole moments:

  Root       Dx         Dy         Dz         |D|  (Debye)
------------------------------------------------------------
     1    -1.1340     1.8194     0.0157     2.1439
     2     3.1097     0.8895     0.3239     3.2506
     3     3.6145     5.5781    -0.1063     6.6477
     4     6.2416     5.9550     0.1623     8.6282

Singlet state electronic transitions:

 Transition      Tx        Ty        Tz       |T|    Osc. (a.u.) 
-----------------------------------------------------------------
   1 ->  2     0.7540   -0.8495    0.0160    1.1360    0.0773
   1 ->  3     0.5410    0.5411    0.0022    0.7652    0.0351
   1 ->  4    -0.1127    0.4729    0.0076    0.4862    0.0310
   2 ->  3    -0.1103    0.3233   -0.0041    0.3417    0.0000
   2 ->  4    -0.3292   -0.1403   -0.0056    0.3579    0.0091
   3 ->  4    -0.9926    0.8724   -0.0411    1.3221    0.1243

Singlet state velocity transition dipole moments:

 Transition      Px        Py        Pz       |P|    Osc. (a.u.) 
-----------------------------------------------------------------
   1 ->  2    -0.0421    0.0588   -0.0042    0.0724    0.0389
   1 ->  3    -0.0275   -0.0333   -0.0032    0.0433    0.0139
   1 ->  4     0.0103   -0.0508    0.0003    0.0518    0.0091
   2 ->  3    -0.0067    0.0006   -0.0008    0.0067    0.5403
   2 ->  4     0.0209    0.0226    0.0027    0.0309    0.0060
   3 ->  4     0.0544   -0.0789    0.0059    0.0960    0.0576

Singlet state magnetic transition dipole moments and rotational strengths:

 Transition      Lx        Ly        Lz        |L|    R(vel) (a.u.)
--------------------------------------------------------------------
   1 ->  2     0.0116    0.0930    0.3103    0.3241    0.0410
   1 ->  3    -0.2286    0.1574    0.2094    0.3476    0.0043
   1 ->  4    -0.0578    0.0217    0.2425    0.2502   -0.0083
   2 ->  3    -0.0165    0.0258    0.1004    0.1050    0.8001
   2 ->  4     0.1238   -0.1132   -0.3589    0.3962   -0.0089
   3 ->  4    -0.0899   -0.1116   -0.7176    0.7318   -0.0031

Singlet state electric quadrupole moments (Cartesian):
Operator origin (a.u.):    -0.064974,    -0.093328,     0.004662 

 Root     Qxy        Qxz        Qyz        Qxx        Qyy        Qzz       R^2
--------------------------------------------------------------------------------------------
    1    -5.0730   -11.4590     1.9246   -14.2677   -30.2760   -46.3634   -90.9071
    2    -6.8826   -12.0028     2.0459   -12.7646   -30.9322   -47.3868   -91.0837
    3   -11.3628   -11.2814     1.9461   -24.0456   -32.0258   -45.3801   -101.4515
    4   -14.2763   -11.9994     2.2039   -20.2107   -33.5337   -45.8365   -99.5809

Singlet state electric transition quadrupole moments (Cartesian):

 Transition     Qxy        Qxz        Qyz        Qxx        Qyy        Qzz       norm (a.u.)
--------------------------------------------------------------------------------------------
   1 ->  2     1.4521     0.2993    -0.1147    -3.9057     0.9026    -0.0692     4.2761
   1 ->  3    -2.9105    -0.0211     0.1128    -2.5952    -0.9852     0.7922     4.1009
   1 ->  4    -1.4264     0.0372     0.0070    -0.1782     0.0170     0.0971     1.4414
   2 ->  3    -0.9263     0.0352     0.0149    -0.3456    -0.1104     0.2100     1.0175
   2 ->  4     1.3043     0.0562    -0.0853     1.0740     0.6357    -0.4707     1.8683
   3 ->  4    -0.9603    -0.3115     0.1189     4.3137    -1.0857     0.1765     4.5663

Building Xtilde...

Building Z-vector RHS...

Solving CPSCF equations
Using DIIS solver

 Iter         Residual      
------  --------------------
    1      0.179902717584
    2      0.133433922081
    3      0.025182629277
    4      0.012073911458
    5      0.004426595815
    6      0.002414463224
    7      0.000562566334
    8      0.000220671512
    9      0.000100848742
   10      0.000035909176

CPSCF converged

Building X...

Building Xtilde...

Building Z-vector RHS...

Solving CPSCF equations
Using DIIS solver

 Iter         Residual      
------  --------------------
    1      0.322291137695
    2      0.257588392831
    3      0.038666404493
    4      0.016492204327
    5      0.006997745030
    6      0.001992788286
    7      0.000926362419
    8      0.000297138437
    9      0.000154893037
   10      0.000054454364

CPSCF converged

Building X...

Building Xtilde...

Building Z-vector RHS...

Solving CPSCF equations
Using DIIS solver

 Iter         Residual      
------  --------------------
    1      0.078616029312
    2      0.056398864355
    3      0.014369606114
    4      0.005575078561
    5      0.002802844754
    6      0.001184370479
    7      0.000388457224
    8      0.000170288105
    9      0.000050189966

CPSCF converged

Building X...

Lower state energy:      -666.7832581510
Upper state energy:      -666.7832030255
Energy difference:          0.0000551254
 Energy calculation finished, energy:  0.000000000E+00

Converting Cartesians to HDLC

Converting Cartesians to HDLC

Converting Cartesians to HDLC
 in dlf_makehessian...
Updating Hessian with the BFGS update, No    16
Testing convergence  in cycle   17
    Energy  0.0000E+00 Target: 1.0000E-06 converged?  yes
  Max step  1.4760E+00 Target: 1.8000E-03 converged?   no
  RMS step  2.2292E-01 Target: 1.2000E-03 converged?   no
  Max grad  1.9913E-02 Target: 4.5000E-04 converged?   no
  RMS grad  6.3480E-03 Target: 3.0000E-04 converged?   no

Converting HDLC to Cartesians
DFTD Energy:    -0.1328773 hartree

                      *** Start SCF Iterations ***

 Iter     DIIS Error       Energy change         Energy        Time(s)
------------------------------------------------------------------------
Initial temperature is 5000.000000
| Skip purify step
|    1     0.0159062615    -666.8359804171    -666.8359804171     0.09  
|    2     0.0217914565      +0.2542387516    -666.5817416655     0.08  
|    3     0.0059151416      -0.0176084425    -666.5993501080     0.07  
|    4     0.0044820377      -0.0018664854    -666.6012165934     0.07  
|    5     0.0020047998      -0.0011447314    -666.6023613249     0.07  
|    6     0.0005504577      -0.0002545039    -666.6026158288     0.06  
|    7     0.0002205238      -0.0000221165    -666.6026379453     0.05  
|    8     0.0000666507      -0.0000026691    -666.6026406144     0.05  
|    9     0.0000227702      -0.0000001651    -666.6026407795     0.09  
------------------------------------------------------------------------
FINAL ENERGY: -666.6026407795 a.u.
Fractional Occupation Entropy: 0.0000000000
Mermin Free Energy:            -666.6026407795
DISPERSION CONTRIBUTION TO ENERGY: -0.1328773179 a.u.
HOMO-LUMO GAP: 1.010 eV
CENTER OF MASS: {-0.035926, -0.049357, 0.001698} ANGS
DIPOLE MOMENT: {3.181705, 2.759001, 0.169972} (|D| = 4.214762) DEBYE

  Active Space Parameters
--------------------------------------------
Number of closed orbitals:              31
Number of active orbitals:               3
Number of virtual orbitals:             98
Number of molecular orbitals:          132
Number of basis functions:             140
Number of active electrons:              4
Number of alpha electrons:               2
Number of beta electrons:                2

  Orbital      Energy        Occupation
-----------------------------------------
     30       -0.469042        1.000000
     31       -0.385314        1.000000
     32       -0.230149        0.666667
     33       -0.173108        0.666667
     34       -0.135982        0.666667
     35        0.143168        0.000000
     36        0.159171        0.000000

  CAS Parameters
--------------------------------------------
Number of determinants:                  9
Number of singlet CSFs:                  6
Number of doublet CSFs:                  0
Number of triplet CSFs:                  3
Number of quartet CSFs:                  0
Number of quintet CSFs:                  0
Number of sextet CSFs:                   0
Number of septet CSFs:                   0
Number of singlet states:                4
Number of doublet states:                0
Number of triplet states:                0
Number of quartet states:                0
Number of quintet states:                0
Number of sextet states:                 0
Number of septet states:                 0
Using the hard-coded solver

Singlet state  1 energy:       -666.87165703034418

        0.85479327187876  X32 X33
       -0.45459743680773  X32 X34
       -0.17107262840799  X32 B33 A34
       -0.17107262840799  X32 A33 B34
       -0.04972869969518  X33 X34
        0.02501840258065  B32 X33 A34
        0.02501840258065  A32 X33 B34

Singlet state  2 energy:       -666.78359725232417

       -0.52338920592519  B32 A33 X34
       -0.52338920592519  A32 B33 X34
        0.45590903447429  B32 X33 A34
        0.45590903447429  A32 X33 B34
        0.12783085946392  X32 B33 A34
        0.12783085946392  X32 A33 B34
       -0.05362972877204  X32 X34
        0.02525743471773  X33 X34

Singlet state  3 energy:       -666.78356136658863

        0.53300808509141  X32 B33 A34
        0.53300808509141  X32 A33 B34
        0.43801345457424  X32 X34
        0.43287487043964  X32 X33
       -0.17268350204575  X33 X34
        0.10658738679972  B32 A33 X34
        0.10658738679972  A32 B33 X34

Singlet state  4 energy:       -666.67685222387331

       -0.53803059113965  B32 X33 A34
       -0.53803059113965  A32 X33 B34
       -0.42933517530831  B32 A33 X34
       -0.42933517530831  A32 B33 X34
       -0.13296530390980  X32 X34
        0.12913015650792  X32 B33 A34
        0.12913015650792  X32 A33 B34
        0.02828195849370  X32 X33
        0.02366314903440  X33 X34

  Root   Mult.   Total Energy (a.u.)   Ex. Energy (a.u.)     Ex. Energy (eV)     Ex. Energy (nm)
-------------------------------------------------------------------------------------------------
     1  singlet       -666.87165703
     2  singlet       -666.78359725          0.08805978          2.39622808        517.41410431
     3  singlet       -666.78356137          0.08809566          2.39720458        517.20333587
     4  singlet       -666.67685222          0.19480481          5.30090761        233.89243826

Singlet state dipole moments:

  Root       Dx         Dy         Dz         |D|  (Debye)
------------------------------------------------------------
     1    -1.1808     1.8055     0.0347     2.1576
     2     3.0599     1.0299     0.3346     3.2459
     3     3.6880     5.4988    -0.0974     6.6218
     4     6.6923     6.2550     0.1752     9.1620

Singlet state electronic transitions:

 Transition      Tx        Ty        Tz       |T|    Osc. (a.u.) 
-----------------------------------------------------------------
   1 ->  2     0.7728   -0.8284    0.0105    1.1329    0.0754
   1 ->  3     0.4797    0.5691    0.0026    0.7443    0.0325
   1 ->  4    -0.1241    0.4395    0.0124    0.4568    0.0271
   2 ->  3    -0.0939    0.4214   -0.0126    0.4320    0.0000
   2 ->  4    -0.3511   -0.0657   -0.0094    0.3573    0.0091
   3 ->  4    -0.9589    0.9268   -0.0353    1.3340    0.1266

Singlet state velocity transition dipole moments:

 Transition      Px        Py        Pz       |P|    Osc. (a.u.) 
-----------------------------------------------------------------
   1 ->  2    -0.0418    0.0563   -0.0039    0.0702    0.0373
   1 ->  3    -0.0236   -0.0345   -0.0028    0.0419    0.0133
   1 ->  4     0.0112   -0.0472    0.0002    0.0485    0.0081
   2 ->  3    -0.0063    0.0009   -0.0008    0.0064    0.7438
   2 ->  4     0.0236    0.0152    0.0029    0.0282    0.0050
   3 ->  4     0.0520   -0.0823    0.0053    0.0975    0.0594

Singlet state magnetic transition dipole moments and rotational strengths:

 Transition      Lx        Ly        Lz        |L|    R(vel) (a.u.)
--------------------------------------------------------------------
   1 ->  2     0.0029    0.1000    0.3253    0.3403    0.0480
   1 ->  3    -0.2290    0.1545    0.1690    0.3238   -0.0046
   1 ->  4    -0.0434    0.0137    0.2278    0.2323   -0.0056
   2 ->  3    -0.0141    0.0251    0.1033    0.1073    0.8752
   2 ->  4     0.1239   -0.1219   -0.3480    0.3890    0.0005
   3 ->  4    -0.1115   -0.0989   -0.7060    0.7216   -0.0131

Singlet state electric quadrupole moments (Cartesian):
Operator origin (a.u.):    -0.067891,    -0.093271,     0.003209 

 Root     Qxy        Qxz        Qyz        Qxx        Qyy        Qzz       R^2
--------------------------------------------------------------------------------------------
    1    -6.0738   -11.9075     1.9843   -11.8214   -30.7867   -46.6704   -89.2785
    2    -8.0230   -12.4376     2.1207   -10.3934   -31.4867   -47.6482   -89.5283
    3   -12.4369   -11.7304     2.0116   -21.7448   -32.5286   -45.6742   -99.9476
    4   -15.9679   -12.4605     2.2900   -18.5004   -34.2565   -46.0244   -98.7814

Singlet state electric transition quadrupole moments (Cartesian):

 Transition     Qxy        Qxz        Qyz        Qxx        Qyy        Qzz       norm (a.u.)
--------------------------------------------------------------------------------------------
   1 ->  2     1.2998     0.3151    -0.1000    -3.9869     0.8834    -0.0335     4.2983
   1 ->  3    -2.9359    -0.0453     0.1191    -2.2843    -1.0147     0.7813     3.9362
   1 ->  4    -1.3591     0.0363     0.0065    -0.1188     0.0414     0.1001     1.3691
   2 ->  3    -1.1754     0.0710     0.0071    -1.0010    -0.1796     0.3216     1.5888
   2 ->  4     1.1662     0.0238    -0.0739     1.2712     0.4788    -0.4399     1.8452
   3 ->  4    -1.1624    -0.3361     0.1142     4.1459    -1.1766     0.2193     4.4831

Building Xtilde...

Building Z-vector RHS...

Solving CPSCF equations
Using DIIS solver

 Iter         Residual      
------  --------------------
    1      0.174444416366
    2      0.128401961201
    3      0.025048022574
    4      0.012015001357
    5      0.004381286909
    6      0.002418653757
    7      0.000565438915
    8      0.000212129015
    9      0.000100630439
   10      0.000036476987

CPSCF converged

Building X...

Building Xtilde...

Building Z-vector RHS...

Solving CPSCF equations
Using DIIS solver

 Iter         Residual      
------  --------------------
    1      0.316778301456
    2      0.252280546377
    3      0.038579115877
    4      0.016576320397
    5      0.006920289065
    6      0.002066705451
    7      0.000946216632
    8      0.000297336471
    9      0.000155077504
   10      0.000053440360

CPSCF converged

Building X...

Building Xtilde...

Building Z-vector RHS...

Solving CPSCF equations
Using DIIS solver

 Iter         Residual      
------  --------------------
    1      0.093189620864
    2      0.068455110688
    3      0.014039598600
    4      0.006140891182
    5      0.002579827290
    6      0.001327519127
    7      0.000365323984
    8      0.000196247275
    9      0.000052041069

CPSCF converged

Building X...

Lower state energy:      -666.7835972523
Upper state energy:      -666.7835613666
Energy difference:          0.0000358857
 Energy calculation finished, energy:  0.000000000E+00

Converting Cartesians to HDLC

Converting Cartesians to HDLC

Converting Cartesians to HDLC
 in dlf_makehessian...
Updating Hessian with the BFGS update, No    17
Testing convergence  in cycle   18
    Energy  0.0000E+00 Target: 1.0000E-06 converged?  yes
  Max step  1.5807E+00 Target: 1.8000E-03 converged?   no
  RMS step  2.3898E-01 Target: 1.2000E-03 converged?   no
  Max grad  5.6838E-03 Target: 4.5000E-04 converged?   no
  RMS grad  2.4135E-03 Target: 3.0000E-04 converged?   no

Converting HDLC to Cartesians
DFTD Energy:    -0.1329123 hartree

                      *** Start SCF Iterations ***

 Iter     DIIS Error       Energy change         Energy        Time(s)
------------------------------------------------------------------------
Initial temperature is 5000.000000
| Skip purify step
|    1     0.0144173863    -666.8326310060    -666.8326310060     0.09  
|    2     0.0217868130      +0.2509707226    -666.5816602834     0.08  
|    3     0.0060032592      -0.0174020219    -666.5990623053     0.07  
|    4     0.0044407063      -0.0018083961    -666.6008707014     0.07  
|    5     0.0020935901      -0.0011367401    -666.6020074415     0.07  
|    6     0.0004964008      -0.0002429868    -666.6022504282     0.06  
|    7     0.0002097242      -0.0000212841    -666.6022717123     0.05  
|    8     0.0000650881      -0.0000024732    -666.6022741855     0.05  
|    9     0.0000241735      -0.0000001490    -666.6022743345     0.09  
------------------------------------------------------------------------
FINAL ENERGY: -666.6022743345 a.u.
Fractional Occupation Entropy: 0.0000000000
Mermin Free Energy:            -666.6022743345
DISPERSION CONTRIBUTION TO ENERGY: -0.1329123057 a.u.
HOMO-LUMO GAP: 0.945 eV
CENTER OF MASS: {-0.037420, -0.049585, 0.001026} ANGS
DIPOLE MOMENT: {3.147828, 2.794013, 0.187721} (|D| = 4.213142) DEBYE

  Active Space Parameters
--------------------------------------------
Number of closed orbitals:              31
Number of active orbitals:               3
Number of virtual orbitals:             98
Number of molecular orbitals:          132
Number of basis functions:             140
Number of active electrons:              4
Number of alpha electrons:               2
Number of beta electrons:                2

  Orbital      Energy        Occupation
-----------------------------------------
     30       -0.468725        1.000000
     31       -0.385003        1.000000
     32       -0.229264        0.666667
     33       -0.172855        0.666667
     34       -0.138131        0.666667
     35        0.142677        0.000000
     36        0.159521        0.000000

  CAS Parameters
--------------------------------------------
Number of determinants:                  9
Number of singlet CSFs:                  6
Number of doublet CSFs:                  0
Number of triplet CSFs:                  3
Number of quartet CSFs:                  0
Number of quintet CSFs:                  0
Number of sextet CSFs:                   0
Number of septet CSFs:                   0
Number of singlet states:                4
Number of doublet states:                0
Number of triplet states:                0
Number of quartet states:                0
Number of quintet states:                0
Number of sextet states:                 0
Number of septet states:                 0
Using the hard-coded solver

Singlet state  1 energy:       -666.86889914628659

        0.83804890262111  X32 X33
       -0.46040013935803  X32 X34
       -0.20191651914292  X32 B33 A34
       -0.20191651914292  X32 A33 B34
       -0.04816942593569  X33 X34
        0.02643575294610  B32 X33 A34
        0.02643575294610  A32 X33 B34

Singlet state  2 energy:       -666.78387740282039

       -0.54315954286630  B32 A33 X34
       -0.54315954286630  A32 B33 X34
        0.43749457367177  B32 X33 A34
        0.43749457367177  A32 X33 B34
       -0.09344166133089  X32 X34
        0.09058456066858  X32 B33 A34
        0.09058456066858  X32 A33 B34
        0.04276935640280  X33 X34

Singlet state  3 energy:       -666.78383191706064

        0.53454195980923  X32 B33 A34
        0.53454195980923  X32 A33 B34
        0.46891116057582  X32 X33
        0.41042609746098  X32 X34
       -0.17303902086367  X33 X34
        0.06516681439867  B32 A33 X34
        0.06516681439867  A32 B33 X34
        0.02972034890283  B32 X33 A34
        0.02972034890283  A32 X33 B34

Singlet state  4 energy:       -666.67743312780783

       -0.55379101222485  B32 X33 A34
       -0.55379101222485  A32 X33 B34
       -0.42026682075790  B32 A33 X34
       -0.42026682075790  A32 B33 X34
        0.10277326809550  X32 B33 A34
        0.10277326809550  X32 A33 B34
       -0.09919917045531  X32 X34
        0.04596524368432  X32 X33

  Root   Mult.   Total Energy (a.u.)   Ex. Energy (a.u.)     Ex. Energy (eV)     Ex. Energy (nm)
-------------------------------------------------------------------------------------------------
     1  singlet       -666.86889915
     2  singlet       -666.78387740          0.08502174          2.31355897        535.90257401
     3  singlet       -666.78383192          0.08506723          2.31479670        535.61602493
     4  singlet       -666.67743313          0.19146602          5.21005459        237.97105895

Singlet state dipole moments:

  Root       Dx         Dy         Dz         |D|  (Debye)
------------------------------------------------------------
     1    -1.2327     1.7748     0.0543     2.1616
     2     3.0479     0.9556     0.3499     3.2133
     3     3.6691     5.6591    -0.0804     6.7450
     4     6.9322     6.4318     0.2053     9.4587

Singlet state electronic transitions:

 Transition      Tx        Ty        Tz       |T|    Osc. (a.u.) 
-----------------------------------------------------------------
   1 ->  2     0.7323   -0.8676    0.0015    1.1354    0.0731
   1 ->  3     0.5011    0.4825    0.0067    0.6956    0.0274
   1 ->  4    -0.1247    0.4095    0.0177    0.4284    0.0234
   2 ->  3    -0.1075    0.2856    0.0016    0.3051    0.0000
   2 ->  4    -0.2480   -0.1049   -0.0096    0.2695    0.0052
   3 ->  4    -0.9693    0.9463   -0.0263    1.3548    0.1302

Singlet state velocity transition dipole moments:

 Transition      Px        Py        Pz       |P|    Osc. (a.u.) 
-----------------------------------------------------------------
   1 ->  2    -0.0381    0.0566   -0.0031    0.0683    0.0366
   1 ->  3    -0.0235   -0.0279   -0.0030    0.0367    0.0105
   1 ->  4     0.0110   -0.0434   -0.0001    0.0448    0.0070
   2 ->  3    -0.0060    0.0010   -0.0007    0.0061    0.5367
   2 ->  4     0.0185    0.0183    0.0025    0.0262    0.0043
   3 ->  4     0.0525   -0.0813    0.0047    0.0969    0.0588

Singlet state magnetic transition dipole moments and rotational strengths:

 Transition      Lx        Ly        Lz        |L|    R(vel) (a.u.)
--------------------------------------------------------------------
   1 ->  2     0.0228    0.0888    0.3281    0.3407    0.0368
   1 ->  3    -0.2315    0.1639    0.1726    0.3320    0.0042
   1 ->  4    -0.0323    0.0074    0.2147    0.2172   -0.0036
   2 ->  3    -0.0120    0.0250    0.1093    0.1127    0.3822
   2 ->  4     0.1391   -0.1175   -0.2526    0.3114   -0.0019
   3 ->  4    -0.1162   -0.1039   -0.7420    0.7581   -0.0110

Singlet state electric quadrupole moments (Cartesian):
Operator origin (a.u.):    -0.070713,    -0.093703,     0.001939 

 Root     Qxy        Qxz        Qyz        Qxx        Qyy        Qzz       R^2
--------------------------------------------------------------------------------------------
    1    -7.3268   -12.4907     2.0284   -10.3150   -30.9352   -47.0670   -88.3172
    2    -9.1798   -13.0081     2.1747    -8.8806   -31.6180   -48.0717   -88.5703
    3   -14.0736   -12.3266     2.0637   -20.4971   -32.7553   -45.9788   -99.2312
    4   -17.7043   -13.0730     2.3461   -17.5270   -34.5576   -46.3341   -98.4188

Singlet state electric transition quadrupole moments (Cartesian):

 Transition     Qxy        Qxz        Qyz        Qxx        Qyy        Qzz       norm (a.u.)
--------------------------------------------------------------------------------------------
   1 ->  2     1.5062     0.3436    -0.0989    -3.7997     0.9917    -0.1017     4.2223
   1 ->  3    -2.7558    -0.0413     0.1076    -2.3997    -0.9364     0.7605     3.8499
   1 ->  4    -1.3108     0.0327     0.0039    -0.0860     0.0522     0.1025     1.3190
   2 ->  3    -0.8364     0.0122     0.0120    -0.1781    -0.1179     0.1774     0.8815
   2 ->  4     1.1512     0.0437    -0.0745     0.8919     0.4888    -0.4309     1.5977
   3 ->  4    -1.1691    -0.3650     0.0982     4.1753    -1.1888     0.2041     4.5164

Building Xtilde...

Building Z-vector RHS...

Solving CPSCF equations
Using DIIS solver

 Iter         Residual      
------  --------------------
    1      0.180416888016
    2      0.131364815411
    3      0.025174989692
    4      0.011954561739
    5      0.004401322965
    6      0.002414421630
    7      0.000544235455
    8      0.000223010529
    9      0.000092714318

CPSCF converged

Building X...

Building Xtilde...

Building Z-vector RHS...

Solving CPSCF equations
Using DIIS solver

 Iter         Residual      
------  --------------------
    1      0.320435546971
    2      0.253520642195
    3      0.038401338100
    4      0.016227761439
    5      0.006819804247
    6      0.001858073289
    7      0.000886944466
    8      0.000285851158
    9      0.000145867033
   10      0.000052716734

CPSCF converged

Building X...

Building Xtilde...

Building Z-vector RHS...

Solving CPSCF equations
Using DIIS solver

 Iter         Residual      
------  --------------------
    1      0.072376653238
    2      0.051601161650
    3      0.014442472762
    4      0.005606784913
    5      0.002867595366
    6      0.001140626003
    7      0.000374298603
    8      0.000157633989
    9      0.000050034380

CPSCF converged

Building X...

Lower state energy:      -666.7838774028
Upper state energy:      -666.7838319171
Energy difference:          0.0000454858
 Energy calculation finished, energy:  0.000000000E+00

Converting Cartesians to HDLC

Converting Cartesians to HDLC

Converting Cartesians to HDLC
 in dlf_makehessian...
Updating Hessian with the BFGS update, No    18
Testing convergence  in cycle   19
    Energy  0.0000E+00 Target: 1.0000E-06 converged?  yes
  Max step  1.1569E-01 Target: 1.8000E-03 converged?   no
  RMS step  2.1726E-02 Target: 1.2000E-03 converged?   no
  Max grad  4.5650E-03 Target: 4.5000E-04 converged?   no
  RMS grad  1.8062E-03 Target: 3.0000E-04 converged?   no

Converting HDLC to Cartesians
DFTD Energy:    -0.1329389 hartree

                      *** Start SCF Iterations ***

 Iter     DIIS Error       Energy change         Energy        Time(s)
------------------------------------------------------------------------
Initial temperature is 5000.000000
| Skip purify step
|    1     0.0146192646    -666.8300289035    -666.8300289035     0.09  
|    2     0.0213161209      +0.2484916830    -666.5815372205     0.08  
|    3     0.0062663099      -0.0170882804    -666.5986255009     0.07  
|    4     0.0047525395      -0.0017503801    -666.6003758810     0.07  
|    5     0.0023415762      -0.0011738208    -666.6015497018     0.07  
|    6     0.0005982384      -0.0002822215    -666.6018319234     0.06  
|    7     0.0002796707      -0.0000286205    -666.6018605439     0.06  
|    8     0.0000746541      -0.0000037596    -666.6018643034     0.05  
|    9     0.0000296973      -0.0000002158    -666.6018645192     0.09  
------------------------------------------------------------------------
FINAL ENERGY: -666.6018645192 a.u.
Fractional Occupation Entropy: 0.0000000000
Mermin Free Energy:            -666.6018645192
DISPERSION CONTRIBUTION TO ENERGY: -0.1329389038 a.u.
HOMO-LUMO GAP: 0.903 eV
CENTER OF MASS: {-0.037977, -0.050042, 0.000487} ANGS
DIPOLE MOMENT: {3.110066, 2.818286, 0.201219} (|D| = 4.201873) DEBYE

  Active Space Parameters
--------------------------------------------
Number of closed orbitals:              31
Number of active orbitals:               3
Number of virtual orbitals:             98
Number of molecular orbitals:          132
Number of basis functions:             140
Number of active electrons:              4
Number of alpha electrons:               2
Number of beta electrons:                2

  Orbital      Energy        Occupation
-----------------------------------------
     30       -0.468432        1.000000
     31       -0.384595        1.000000
     32       -0.228674        0.666667
     33       -0.172808        0.666667
     34       -0.139630        0.666667
     35        0.142228        0.000000
     36        0.159768        0.000000

  CAS Parameters
--------------------------------------------
Number of determinants:                  9
Number of singlet CSFs:                  6
Number of doublet CSFs:                  0
Number of triplet CSFs:                  3
Number of quartet CSFs:                  0
Number of quintet CSFs:                  0
Number of sextet CSFs:                   0
Number of septet CSFs:                   0
Number of singlet states:                4
Number of doublet states:                0
Number of triplet states:                0
Number of quartet states:                0
Number of quintet states:                0
Number of sextet states:                 0
Number of septet states:                 0
Using the hard-coded solver

Singlet state  1 energy:       -666.86679486136916

        0.82500906033991  X32 X33
       -0.46279072295960  X32 X34
       -0.22455072685275  X32 B33 A34
       -0.22455072685275  X32 A33 B34
       -0.04716472670371  X33 X34
        0.02830046403979  B32 X33 A34
        0.02830046403979  A32 X33 B34

Singlet state  2 energy:       -666.78400529035025

       -0.55475308673740  B32 A33 X34
       -0.55475308673740  A32 B33 X34
        0.41647050002940  B32 X33 A34
        0.41647050002940  A32 X33 B34
       -0.15795906303351  X32 X34
       -0.07857458793875  X32 X33
        0.07317894786903  X33 X34
        0.02369051335224  X32 B33 A34
        0.02369051335224  X32 A33 B34

Singlet state  3 energy:       -666.78399419804725

        0.53724248321598  X32 B33 A34
        0.53724248321598  X32 A33 B34
        0.48866102313324  X32 X33
        0.37618595515027  X32 X34
       -0.16723601536736  X33 X34
        0.08402605864499  B32 X33 A34
        0.08402605864499  A32 X33 B34

Singlet state  4 energy:       -666.67786389169783

        0.56447322857920  B32 X33 A34
        0.56447322857920  A32 X33 B34
        0.40980562890126  B32 A33 X34
        0.40980562890126  A32 B33 X34
        0.09059039227347  X32 X34
       -0.08837073786878  X32 B33 A34
       -0.08837073786878  X32 A33 B34
       -0.05281012403810  X32 X33

  Root   Mult.   Total Energy (a.u.)   Ex. Energy (a.u.)     Ex. Energy (eV)     Ex. Energy (nm)
-------------------------------------------------------------------------------------------------
     1  singlet       -666.86679486
     2  singlet       -666.78400529          0.08278957          2.25281848        550.35157942
     3  singlet       -666.78399420          0.08280066          2.25312031        550.27785216
     4  singlet       -666.67786389          0.18893097          5.14107241        241.16412068

Singlet state dipole moments:

  Root       Dx         Dy         Dz         |D|  (Debye)
------------------------------------------------------------
     1    -1.2587     1.7426     0.0671     2.1507
     2     3.0749     0.8990     0.3529     3.2230
     3     3.5874     5.7792    -0.0602     6.8023
     4     6.9797     6.4756     0.2276     9.5238

Singlet state electronic transitions:

 Transition      Tx        Ty        Tz       |T|    Osc. (a.u.) 
-----------------------------------------------------------------
   1 ->  2     0.6667   -0.9172   -0.0064    1.1340    0.0710
   1 ->  3     0.5684    0.3465    0.0081    0.6657    0.0245
   1 ->  4     0.1175   -0.3960   -0.0205    0.4136    0.0215
   2 ->  3    -0.1372    0.0286    0.0250    0.1423    0.0000
   2 ->  4     0.0994    0.2128    0.0085    0.2351    0.0039
   3 ->  4     0.9886   -0.9296    0.0196    1.3572    0.1303

Singlet state velocity transition dipole moments:

 Transition      Px        Py        Pz       |P|    Osc. (a.u.) 
-----------------------------------------------------------------
   1 ->  2    -0.0339    0.0579   -0.0023    0.0672    0.0363
   1 ->  3    -0.0260   -0.0188   -0.0033    0.0323    0.0084
   1 ->  4    -0.0101    0.0413    0.0003    0.0425    0.0064
   2 ->  3    -0.0059    0.0010   -0.0007    0.0060    1.9869
   2 ->  4    -0.0102   -0.0274   -0.0018    0.0293    0.0054
   3 ->  4    -0.0543    0.0775   -0.0044    0.0947    0.0563

Singlet state magnetic transition dipole moments and rotational strengths:

 Transition      Lx        Ly        Lz        |L|    R(vel) (a.u.)
--------------------------------------------------------------------
   1 ->  2     0.0558    0.0676    0.3171    0.3290    0.0155
   1 ->  3    -0.2299    0.1764    0.2093    0.3575    0.0238
   1 ->  4     0.0283   -0.0055   -0.2086    0.2106   -0.0030
   2 ->  3    -0.0108    0.0251    0.1138    0.1170    0.7108
   2 ->  4    -0.1593    0.1047    0.1319    0.2318   -0.0140
   3 ->  4     0.1048    0.1190    0.7769    0.7929    0.0008

Singlet state electric quadrupole moments (Cartesian):
Operator origin (a.u.):    -0.071767,    -0.094565,     0.000919 

 Root     Qxy        Qxz        Qyz        Qxx        Qyy        Qzz       R^2
--------------------------------------------------------------------------------------------
    1    -7.9273   -12.8609     2.0620    -9.9751   -30.7450   -47.3553   -88.0755
    2    -9.7082   -13.3581     2.2108    -8.7582   -31.4123   -48.3672   -88.5377
    3   -14.9558   -12.7209     2.1095   -20.0618   -32.6400   -46.2181   -98.9198
    4   -18.4980   -13.4616     2.3853   -17.4010   -34.4365   -46.5844   -98.4220

Singlet state electric transition quadrupole moments (Cartesian):

 Transition     Qxy        Qxz        Qyz        Qxx        Qyy        Qzz       norm (a.u.)
--------------------------------------------------------------------------------------------
   1 ->  2     1.8402     0.3673    -0.1051    -3.4802     1.1246    -0.2115     4.1175
   1 ->  3    -2.4727    -0.0055     0.0911    -2.7534    -0.7912     0.7283     3.8548
   1 ->  4     1.2997    -0.0301    -0.0013     0.0901    -0.0507    -0.1034     1.3082
   2 ->  3    -0.1400    -0.0793     0.0240     1.3626     0.0358    -0.1086     1.3770
   2 ->  4    -1.2363    -0.0954     0.0815    -0.2659    -0.6142     0.4402     1.4785
   3 ->  4     1.0419     0.3793    -0.0806    -4.2577     1.1355    -0.1566     4.5472

Building Xtilde...

Building Z-vector RHS...

Solving CPSCF equations
Using DIIS solver

 Iter         Residual      
------  --------------------
    1      0.180556568144
    2      0.129584204891
    3      0.024862172089
    4      0.011713133082
    5      0.004365885841
    6      0.002436615349
    7      0.000510216766
    8      0.000242276645
    9      0.000077236211

CPSCF converged

Building X...

Building Xtilde...

Building Z-vector RHS...

Solving CPSCF equations
Using DIIS solver

 Iter         Residual      
------  --------------------
    1      0.317007686725
    2      0.249547951435
    3      0.037287618228
    4      0.015610305709
    5      0.006614306587
    6      0.001621080968
    7      0.000777135402
    8      0.000269508158
    9      0.000117495933
   10      0.000046820437

CPSCF converged

Building X...

Building Xtilde...

Building Z-vector RHS...

Solving CPSCF equations
Using DIIS solver

 Iter         Residual      
------  --------------------
    1      0.072250308054
    2      0.053910746008
    3      0.016416639212
    4      0.008098571789
    5      0.002665630346
    6      0.001575583618
    7      0.000384714754
    8      0.000136481400
    9      0.000059456059

CPSCF converged

Building X...

Lower state energy:      -666.7840052904
Upper state energy:      -666.7839941980
Energy difference:          0.0000110923
 Energy calculation finished, energy:  0.000000000E+00

Converting Cartesians to HDLC

Converting Cartesians to HDLC

Converting Cartesians to HDLC
 in dlf_makehessian...
Updating Hessian with the BFGS update, No    19
Testing convergence  in cycle   20
    Energy  0.0000E+00 Target: 1.0000E-06 converged?  yes
  Max step  1.4265E-01 Target: 1.8000E-03 converged?   no
  RMS step  2.3909E-02 Target: 1.2000E-03 converged?   no
  Max grad  6.4980E-03 Target: 4.5000E-04 converged?   no
  RMS grad  1.8034E-03 Target: 3.0000E-04 converged?   no

Converting HDLC to Cartesians
DFTD Energy:    -0.1329742 hartree

                      *** Start SCF Iterations ***

 Iter     DIIS Error       Energy change         Energy        Time(s)
------------------------------------------------------------------------
Initial temperature is 5000.000000
| Skip purify step
|    1     0.0152187426    -666.8278898919    -666.8278898919     0.09  
|    2     0.0208791093      +0.2465786224    -666.5813112695     0.08  
|    3     0.0064632649      -0.0170003397    -666.5983116093     0.07  
|    4     0.0050396319      -0.0017383107    -666.6000499199     0.07  
|    5     0.0025301086      -0.0012078749    -666.6012577948     0.07  
|    6     0.0006808199      -0.0003171732    -666.6015749680     0.06  
|    7     0.0003548181      -0.0000362644    -666.6016112325     0.06  
|    8     0.0000857084      -0.0000055480    -666.6016167805     0.05  
|    9     0.0000350432      -0.0000003378    -666.6016171183     0.09  
------------------------------------------------------------------------
FINAL ENERGY: -666.6016171183 a.u.
Fractional Occupation Entropy: 0.0000000000
Mermin Free Energy:            -666.6016171183
DISPERSION CONTRIBUTION TO ENERGY: -0.1329741897 a.u.
HOMO-LUMO GAP: 0.880 eV
CENTER OF MASS: {-0.037784, -0.050674, 0.000026} ANGS
DIPOLE MOMENT: {3.084186, 2.829059, 0.210425} (|D| = 4.190473) DEBYE

  Active Space Parameters
--------------------------------------------
Number of closed orbitals:              31
Number of active orbitals:               3
Number of virtual orbitals:             98
Number of molecular orbitals:          132
Number of basis functions:             140
Number of active electrons:              4
Number of alpha electrons:               2
Number of beta electrons:                2

  Orbital      Energy        Occupation
-----------------------------------------
     30       -0.468298        1.000000
     31       -0.384264        1.000000
     32       -0.228474        0.666667
     33       -0.172794        0.666667
     34       -0.140441        0.666667
     35        0.142076        0.000000
     36        0.159865        0.000000

  CAS Parameters
--------------------------------------------
Number of determinants:                  9
Number of singlet CSFs:                  6
Number of doublet CSFs:                  0
Number of triplet CSFs:                  3
Number of quartet CSFs:                  0
Number of quintet CSFs:                  0
Number of sextet CSFs:                   0
Number of septet CSFs:                   0
Number of singlet states:                4
Number of doublet states:                0
Number of triplet states:                0
Number of quartet states:                0
Number of quintet states:                0
Number of sextet states:                 0
Number of septet states:                 0
Using the hard-coded solver

Singlet state  1 energy:       -666.86566061345195

       -0.81758052561546  X32 X33
        0.46404634128422  X32 X34
        0.23630437768609  X32 B33 A34
        0.23630437768609  X32 A33 B34
        0.04656811432855  X33 X34
       -0.03007690080512  B32 X33 A34
       -0.03007690080512  A32 X33 B34

Singlet state  2 energy:       -666.78407840969737

        0.51939725803806  X32 B33 A34
        0.51939725803806  X32 A33 B34
        0.50853549426352  X32 X33
        0.39166360387728  X32 X34
       -0.18011167124081  X33 X34
        0.08944901947172  B32 A33 X34
        0.08944901947172  A32 B33 X34

Singlet state  3 energy:       -666.78407097402521

       -0.55080021697644  B32 A33 X34
       -0.55080021697644  A32 B33 X34
        0.41698975903533  B32 X33 A34
        0.41698975903533  A32 X33 B34
        0.13033963607088  X32 B33 A34
        0.13033963607088  X32 A33 B34
       -0.09533931891808  X32 X34
        0.04646937872371  X33 X34

Singlet state  4 energy:       -666.67807620769725

        0.57020974159361  B32 X33 A34
        0.57020974159361  A32 X33 B34
        0.40292290380343  B32 A33 X34
        0.40292290380343  A32 B33 X34
        0.09227339285988  X32 X34
       -0.08153933722853  X32 B33 A34
       -0.08153933722853  X32 A33 B34
       -0.05423610743604  X32 X33

  Root   Mult.   Total Energy (a.u.)   Ex. Energy (a.u.)     Ex. Energy (eV)     Ex. Energy (nm)
-------------------------------------------------------------------------------------------------
     1  singlet       -666.86566061
     2  singlet       -666.78407841          0.08158220          2.21996435        558.49644988
     3  singlet       -666.78407097          0.08158964          2.22016668        558.44555130
     4  singlet       -666.67807621          0.18758441          5.10443055        242.89530351

Singlet state dipole moments:

  Root       Dx         Dy         Dz         |D|  (Debye)
------------------------------------------------------------
     1    -1.2659     1.7181     0.0748     2.1354
     2     3.7066     5.5823    -0.0708     6.7012
     3     2.9148     1.1325     0.3757     3.1496
     4     6.9736     6.4746     0.2371     9.5188

Singlet state electronic transitions:

 Transition      Tx        Ty        Tz       |T|    Osc. (a.u.) 
-----------------------------------------------------------------
   1 ->  2    -0.4138   -0.5057   -0.0099    0.6535    0.0232
   1 ->  3    -0.7692    0.8300    0.0086    1.1316    0.0697
   1 ->  4    -0.1096    0.3923    0.0215    0.4079    0.0208
   2 ->  3    -0.0872    0.3823   -0.0075    0.3922    0.0000
   2 ->  4     0.9539   -0.9495    0.0131    1.3460    0.1280
   3 ->  4     0.2788    0.0230    0.0122    0.2800    0.0055

Singlet state velocity transition dipole moments:

 Transition      Px        Py        Pz       |P|    Osc. (a.u.) 
-----------------------------------------------------------------
   1 ->  2     0.0178    0.0287    0.0028    0.0339    0.0094
   1 ->  3     0.0378   -0.0522    0.0027    0.0646    0.0341
   1 ->  4     0.0093   -0.0405   -0.0004    0.0415    0.0061
   2 ->  3     0.0059   -0.0009    0.0007    0.0060    2.8396
   2 ->  4    -0.0518    0.0805   -0.0037    0.0958    0.0577
   3 ->  4    -0.0198   -0.0117   -0.0026    0.0231    0.0034

Singlet state magnetic transition dipole moments and rotational strengths:

 Transition      Lx        Ly        Lz        |L|    R(vel) (a.u.)
--------------------------------------------------------------------
   1 ->  2     0.2387   -0.1612   -0.1447    0.3224   -0.0096
   1 ->  3    -0.0120   -0.1018   -0.3602    0.3745    0.0477
   1 ->  4    -0.0277    0.0059    0.2070    0.2089   -0.0031
   2 ->  3     0.0100   -0.0254   -0.1164    0.1195    0.3177
   2 ->  4     0.1390    0.0980    0.7434    0.7626   -0.0194
   3 ->  4    -0.1382    0.1268    0.2739    0.3320    0.0051

Singlet state electric quadrupole moments (Cartesian):
Operator origin (a.u.):    -0.071402,    -0.095760,     0.000050 

 Root     Qxy        Qxz        Qyz        Qxx        Qyy        Qzz       R^2
--------------------------------------------------------------------------------------------
    1    -7.8674   -13.0553     2.0905    -9.8979   -30.4498   -47.5369   -87.8846
    2   -14.7267   -12.9085     2.1396   -20.1042   -32.3548   -46.4149   -98.8740
    3    -9.9406   -13.5604     2.2496    -8.5895   -31.1501   -48.5109   -88.2504
    4   -18.5014   -13.6607     2.4196   -17.3841   -34.1710   -46.7506   -98.3057

Singlet state electric transition quadrupole moments (Cartesian):

 Transition     Qxy        Qxz        Qyz        Qxx        Qyy        Qzz       norm (a.u.)
--------------------------------------------------------------------------------------------
   1 ->  2     2.7391     0.0803    -0.1083     1.9549     0.9898    -0.7500     3.5895
   1 ->  3    -1.3218    -0.3701     0.0807     3.9534    -0.9555     0.0781     4.2941
   1 ->  4    -1.3055     0.0292    -0.0004    -0.1067     0.0463     0.1039     1.3151
   2 ->  3    -1.1054     0.0445     0.0020    -0.8533    -0.2026     0.3039     1.4441
   2 ->  4     1.2547     0.4036    -0.0889    -4.1505     1.2312    -0.2429     4.5328
   3 ->  4    -0.9827    -0.0209     0.0636    -1.0390    -0.3762     0.3941     1.5318

Building Xtilde...

Building Z-vector RHS...

Solving CPSCF equations
Using DIIS solver

 Iter         Residual      
------  --------------------
    1      0.313411565622
    2      0.247366078725
    3      0.038383193823
    4      0.016154233735
    5      0.006686798302
    6      0.001899120435
    7      0.000893338281
    8      0.000284330361
    9      0.000146321987
   10      0.000052607663

CPSCF converged

Building X...

Building Xtilde...

Building Z-vector RHS...

Solving CPSCF equations
Using DIIS solver

 Iter         Residual      
------  --------------------
    1      0.173983021242
    2      0.125075581390
    3      0.025650384931
    4      0.012279213519
    5      0.004478210638
    6      0.002512450563
    7      0.000551551541
    8      0.000219616819
    9      0.000094324535

CPSCF converged

Building X...

Building Xtilde...

Building Z-vector RHS...

Solving CPSCF equations
Using DIIS solver

 Iter         Residual      
------  --------------------
    1      0.084673975137
    2      0.061716061510
    3      0.013992240875
    4      0.005820930304
    5      0.002392091676
    6      0.001063302847
    7      0.000340163524
    8      0.000120809586
    9      0.000053240759

CPSCF converged

Building X...

Lower state energy:      -666.7840784097
Upper state energy:      -666.7840709740
Energy difference:          0.0000074357
 Energy calculation finished, energy:  0.000000000E+00

Converting Cartesians to HDLC

Converting Cartesians to HDLC

Converting Cartesians to HDLC
 in dlf_makehessian...
Updating Hessian with the BFGS update, No    20
Testing convergence  in cycle   21
    Energy  0.0000E+00 Target: 1.0000E-06 converged?  yes
  Max step  1.1386E-01 Target: 1.8000E-03 converged?   no
  RMS step  1.9448E-02 Target: 1.2000E-03 converged?   no
  Max grad  4.6354E-03 Target: 4.5000E-04 converged?   no
  RMS grad  1.2742E-03 Target: 3.0000E-04 converged?   no

Converting HDLC to Cartesians
DFTD Energy:    -0.1330159 hartree

                      *** Start SCF Iterations ***

 Iter     DIIS Error       Energy change         Energy        Time(s)
------------------------------------------------------------------------
Initial temperature is 5000.000000
| Skip purify step
|    1     0.0156172494    -666.8267518052    -666.8267518052     0.09  
|    2     0.0205671893      +0.2455114738    -666.5812403314     0.08  
|    3     0.0065518811      -0.0169590679    -666.5981993993     0.07  
|    4     0.0051877837      -0.0017456291    -666.5999450284     0.07  
|    5     0.0026165795      -0.0012257886    -666.6011708170     0.07  
|    6     0.0007354292      -0.0003355783    -666.6015063954     0.06  
|    7     0.0004027070      -0.0000411172    -666.6015475126     0.06  
|    8     0.0000939071      -0.0000069549    -666.6015544675     0.05  
|    9     0.0000384220      -0.0000004530    -666.6015549205     0.09  
------------------------------------------------------------------------
FINAL ENERGY: -666.6015549205 a.u.
Fractional Occupation Entropy: 0.0000000000
Mermin Free Energy:            -666.6015549205
DISPERSION CONTRIBUTION TO ENERGY: -0.1330159415 a.u.
HOMO-LUMO GAP: 0.872 eV
CENTER OF MASS: {-0.037363, -0.051249, -0.000367} ANGS
DIPOLE MOMENT: {3.075364, 2.829965, 0.216153} (|D| = 4.184888) DEBYE

  Active Space Parameters
--------------------------------------------
Number of closed orbitals:              31
Number of active orbitals:               3
Number of virtual orbitals:             98
Number of molecular orbitals:          132
Number of basis functions:             140
Number of active electrons:              4
Number of alpha electrons:               2
Number of beta electrons:                2

  Orbital      Energy        Occupation
-----------------------------------------
     30       -0.468286        1.000000
     31       -0.384099        1.000000
     32       -0.228525        0.666667
     33       -0.172779        0.666667
     34       -0.140741        0.666667
     35        0.142184        0.000000
     36        0.159846        0.000000

  CAS Parameters
--------------------------------------------
Number of determinants:                  9
Number of singlet CSFs:                  6
Number of doublet CSFs:                  0
Number of triplet CSFs:                  3
Number of quartet CSFs:                  0
Number of quintet CSFs:                  0
Number of sextet CSFs:                   0
Number of septet CSFs:                   0
Number of singlet states:                4
Number of doublet states:                0
Number of triplet states:                0
Number of quartet states:                0
Number of quintet states:                0
Number of sextet states:                 0
Number of septet states:                 0
Using the hard-coded solver

Singlet state  1 energy:       -666.86531112957061

        0.81467091745113  X32 X33
       -0.46487391096784  X32 X34
       -0.24033925256175  X32 B33 A34
       -0.24033925256175  X32 A33 B34
       -0.04624056561487  X33 X34
        0.03126710019526  B32 X33 A34
        0.03126710019526  A32 X33 B34

Singlet state  2 energy:       -666.78411587511596

        0.52768278104477  X32 B33 A34
        0.52768278104477  X32 A33 B34
        0.51309509241088  X32 X33
        0.37869530992937  X32 X34
       -0.17583716453053  X33 X34
        0.03814635522777  B32 A33 X34
        0.03814635522777  A32 B33 X34
        0.03602815770076  B32 X33 A34
        0.03602815770076  A32 X33 B34

Singlet state  3 energy:       -666.78410544537257

       -0.55725162457870  B32 A33 X34
       -0.55725162457870  A32 B33 X34
        0.41225159538652  B32 X33 A34
        0.41225159538652  A32 X33 B34
       -0.13622154841554  X32 X34
        0.08704906452418  X32 B33 A34
        0.08704906452418  X32 A33 B34
        0.06613242483026  X33 X34
       -0.03088059059696  X32 X33

Singlet state  4 energy:       -666.67814424219932

        0.57242986802584  B32 X33 A34
        0.57242986802584  A32 X33 B34
        0.39982025691811  B32 A33 X34
        0.39982025691811  A32 B33 X34
        0.09569656855652  X32 X34
       -0.07918566946996  X32 B33 A34
       -0.07918566946996  X32 A33 B34
       -0.05386883998490  X32 X33

  Root   Mult.   Total Energy (a.u.)   Ex. Energy (a.u.)     Ex. Energy (eV)     Ex. Energy (nm)
-------------------------------------------------------------------------------------------------
     1  singlet       -666.86531113
     2  singlet       -666.78411588          0.08119525          2.20943492        561.15805629
     3  singlet       -666.78410545          0.08120568          2.20971873        561.08598333
     4  singlet       -666.67814424          0.18716689          5.09306930        243.43713682

Singlet state dipole moments:

  Root       Dx         Dy         Dz         |D|  (Debye)
------------------------------------------------------------
     1    -1.2638     1.7055     0.0794     2.1242
     2     3.6796     5.7229    -0.0798     6.8042
     3     2.9301     1.0063     0.3893     3.1224
     4     6.9681     6.4644     0.2369     9.5078

Singlet state electronic transitions:

 Transition      Tx        Ty        Tz       |T|    Osc. (a.u.) 
-----------------------------------------------------------------
   1 ->  2     0.4735    0.4267    0.0081    0.6374    0.0220
   1 ->  3     0.7352   -0.8691   -0.0105    1.1384    0.0702
   1 ->  4     0.1047   -0.3926   -0.0213    0.4068    0.0207
   2 ->  3    -0.1133    0.2201    0.0080    0.2477    0.0000
   2 ->  4     0.9771   -0.9416    0.0128    1.3571    0.1301
   3 ->  4     0.1911    0.1045    0.0109    0.2181    0.0034

Singlet state velocity transition dipole moments:

 Transition      Px        Py        Pz       |P|    Osc. (a.u.) 
-----------------------------------------------------------------
   1 ->  2    -0.0206   -0.0238   -0.0029    0.0316    0.0082
   1 ->  3    -0.0361    0.0542   -0.0024    0.0651    0.0348
   1 ->  4    -0.0088    0.0403    0.0005    0.0413    0.0061
   2 ->  3     0.0059   -0.0009    0.0007    0.0060    2.1113
   2 ->  4    -0.0537    0.0789   -0.0039    0.0955    0.0574
   3 ->  4    -0.0149   -0.0187   -0.0022    0.0240    0.0036

Singlet state magnetic transition dipole moments and rotational strengths:

 Transition      Lx        Ly        Lz        |L|    R(vel) (a.u.)
--------------------------------------------------------------------
   1 ->  2    -0.2371    0.1702    0.1789    0.3423    0.0038
   1 ->  3     0.0339    0.0880    0.3496    0.3620    0.0334
   1 ->  4     0.0281   -0.0068   -0.2073    0.2093   -0.0034
   2 ->  3     0.0095   -0.0255   -0.1173    0.1205   -0.0713
   2 ->  4     0.1291    0.1097    0.7659    0.7844   -0.0116
   3 ->  4    -0.1504    0.1182    0.2083    0.2828   -0.0042

Singlet state electric quadrupole moments (Cartesian):
Operator origin (a.u.):    -0.070606,    -0.096847,    -0.000693 

 Root     Qxy        Qxz        Qyz        Qxx        Qyy        Qzz       R^2
--------------------------------------------------------------------------------------------
    1    -7.5040   -13.1334     2.1038    -9.6183   -30.2378   -47.6326   -87.4887
    2   -14.5432   -12.9727     2.1586   -19.9031   -32.1839   -46.4647   -98.5517
    3    -9.4511   -13.6496     2.2658    -8.2197   -30.9191   -48.6432   -87.7821
    4   -18.1467   -13.7335     2.4389   -17.1059   -33.9667   -46.8418   -97.9144

Singlet state electric transition quadrupole moments (Cartesian):

 Transition     Qxy        Qxz        Qyz        Qxx        Qyy        Qzz       norm (a.u.)
--------------------------------------------------------------------------------------------
   1 ->  2    -2.5927    -0.0445     0.1019    -2.2638    -0.8982     0.7376     3.6346
   1 ->  3     1.5466     0.3786    -0.0864    -3.7697     1.0353    -0.1502     4.2246
   1 ->  4     1.3126    -0.0298     0.0012     0.1210    -0.0437    -0.1043     1.3233
   2 ->  3    -0.6591    -0.0134     0.0110     0.1766    -0.0924     0.1139     0.6982
   2 ->  4     1.1531     0.4036    -0.0785    -4.2318     1.1865    -0.2102     4.5671
   3 ->  4    -1.0801    -0.0557     0.0719    -0.6538    -0.4819     0.4115     1.4156

Building Xtilde...

Building Z-vector RHS...

Solving CPSCF equations
Using DIIS solver

 Iter         Residual      
------  --------------------
    1      0.320074439608
    2      0.252952246393
    3      0.038364563042
    4      0.015936532866
    5      0.006679785066
    6      0.001732862818
    7      0.000834890776
    8      0.000275249175
    9      0.000134596480
   10      0.000051009070

CPSCF converged

Building X...

Building Xtilde...

Building Z-vector RHS...

Solving CPSCF equations
Using DIIS solver

 Iter         Residual      
------  --------------------
    1      0.180499331426
    2      0.130169684479
    3      0.025739095483
    4      0.012257389992
    5      0.004478501033
    6      0.002507803515
    7      0.000537521307
    8      0.000231972385
    9      0.000087891760

CPSCF converged

Building X...

Building Xtilde...

Building Z-vector RHS...

Solving CPSCF equations
Using DIIS solver

 Iter         Residual      
------  --------------------
    1      0.064962569472
    2      0.046253188016
    3      0.014671501883
    4      0.006041144841
    5      0.002817785880
    6      0.000904565637
    7      0.000384456074
    8      0.000123076872
    9      0.000048438742

CPSCF converged

Building X...

Lower state energy:      -666.7841158751
Upper state energy:      -666.7841054454
Energy difference:          0.0000104297
 Energy calculation finished, energy:  0.000000000E+00

Converting Cartesians to HDLC

Converting Cartesians to HDLC

Converting Cartesians to HDLC
 in dlf_makehessian...
Updating Hessian with the BFGS update, No    21
Testing convergence  in cycle   22
    Energy  0.0000E+00 Target: 1.0000E-06 converged?  yes
  Max step  4.8381E-02 Target: 1.8000E-03 converged?   no
  RMS step  9.7742E-03 Target: 1.2000E-03 converged?   no
  Max grad  3.0754E-03 Target: 4.5000E-04 converged?   no
  RMS grad  8.8536E-04 Target: 3.0000E-04 converged?   no

Converting HDLC to Cartesians
DFTD Energy:    -0.1330469 hartree

                      *** Start SCF Iterations ***

 Iter     DIIS Error       Energy change         Energy        Time(s)
------------------------------------------------------------------------
Initial temperature is 5000.000000
| Skip purify step
|    1     0.0158206744    -666.8266907500    -666.8266907500     0.09  
|    2     0.0206056638      +0.2453694933    -666.5813212568     0.08  
|    3     0.0065466816      -0.0169006012    -666.5982218580     0.07  
|    4     0.0052194432      -0.0017521823    -666.5999740403     0.07  
|    5     0.0026231547      -0.0012299045    -666.6012039448     0.07  
|    6     0.0007613468      -0.0003397476    -666.6015436924     0.06  
|    7     0.0004176629      -0.0000427418    -666.6015864342     0.06  
|    8     0.0000982281      -0.0000075064    -666.6015939406     0.05  
|    9     0.0000395523      -0.0000005062    -666.6015944468     0.09  
------------------------------------------------------------------------
FINAL ENERGY: -666.6015944468 a.u.
Fractional Occupation Entropy: 0.0000000000
Mermin Free Energy:            -666.6015944468
DISPERSION CONTRIBUTION TO ENERGY: -0.1330469444 a.u.
HOMO-LUMO GAP: 0.871 eV
CENTER OF MASS: {-0.037119, -0.051555, -0.000707} ANGS
DIPOLE MOMENT: {3.077979, 2.827260, 0.219487} (|D| = 4.185155) DEBYE

  Active Space Parameters
--------------------------------------------
Number of closed orbitals:              31
Number of active orbitals:               3
Number of virtual orbitals:             98
Number of molecular orbitals:          132
Number of basis functions:             140
Number of active electrons:              4
Number of alpha electrons:               2
Number of beta electrons:                2

  Orbital      Energy        Occupation
-----------------------------------------
     30       -0.468325        1.000000
     31       -0.384078        1.000000
     32       -0.228623        0.666667
     33       -0.172786        0.666667
     34       -0.140774        0.666667
     35        0.142362        0.000000
     36        0.159786        0.000000

  CAS Parameters
--------------------------------------------
Number of determinants:                  9
Number of singlet CSFs:                  6
Number of doublet CSFs:                  0
Number of triplet CSFs:                  3
Number of quartet CSFs:                  0
Number of quintet CSFs:                  0
Number of sextet CSFs:                   0
Number of septet CSFs:                   0
Number of singlet states:                4
Number of doublet states:                0
Number of triplet states:                0
Number of quartet states:                0
Number of quintet states:                0
Number of sextet states:                 0
Number of septet states:                 0
Using the hard-coded solver

Singlet state  1 energy:       -666.86535203558446

        0.81411298642367  X32 X33
       -0.46515968540392  X32 X34
       -0.24096116854124  X32 B33 A34
       -0.24096116854124  X32 A33 B34
       -0.04609779087385  X33 X34
        0.03177873950704  B32 X33 A34
        0.03177873950704  A32 X33 B34

Singlet state  2 energy:       -666.78412909287965

        0.52936357605756  X32 B33 A34
        0.52936357605756  X32 A33 B34
        0.51319202287324  X32 X33
        0.37493493498265  X32 X34
       -0.17427541589186  X33 X34
        0.04492210783243  B32 X33 A34
        0.04492210783243  A32 X33 B34
        0.02447691511857  B32 A33 X34
        0.02447691511857  A32 B33 X34

Singlet state  3 energy:       -666.78412500706168

       -0.55787277854699  B32 A33 X34
       -0.55787277854699  A32 B33 X34
        0.41075797316113  B32 X33 A34
        0.41075797316113  A32 X33 B34
       -0.14688630425032  X32 X34
        0.07590917190632  X32 B33 A34
        0.07590917190632  X32 A33 B34
        0.07140763875899  X33 X34
       -0.04373395560879  X32 X33

Singlet state  4 energy:       -666.67816316025869

        0.57284551694853  B32 X33 A34
        0.57284551694853  A32 X33 B34
        0.39913004758169  B32 A33 X34
        0.39913004758169  A32 B33 X34
        0.09717558839778  X32 X34
       -0.07872489071448  X32 B33 A34
       -0.07872489071448  X32 A33 B34
       -0.05356038640526  X32 X33

  Root   Mult.   Total Energy (a.u.)   Ex. Energy (a.u.)     Ex. Energy (eV)     Ex. Energy (nm)
-------------------------------------------------------------------------------------------------
     1  singlet       -666.86535204
     2  singlet       -666.78412909          0.08122294          2.21018836        560.96676201
     3  singlet       -666.78412501          0.08122703          2.21029954        560.93854470
     4  singlet       -666.67816316          0.18718888          5.09366762        243.40854172

Singlet state dipole moments:

  Root       Dx         Dy         Dz         |D|  (Debye)
------------------------------------------------------------
     1    -1.2600     1.7021     0.0826     2.1193
     2     3.6845     5.7480    -0.0872     6.8281
     3     2.9335     0.9827     0.3982     3.1193
     4     6.9756     6.4590     0.2329     9.5096

Singlet state electronic transitions:

 Transition      Tx        Ty        Tz       |T|    Osc. (a.u.) 
-----------------------------------------------------------------
   1 ->  2     0.4897    0.4059    0.0067    0.6361    0.0219
   1 ->  3     0.7262   -0.8789   -0.0103    1.1402    0.0704
   1 ->  4     0.1030   -0.3931   -0.0209    0.4069    0.0207
   2 ->  3    -0.1202    0.1761    0.0122    0.2135    0.0000
   2 ->  4     0.9820   -0.9391    0.0136    1.3589    0.1304
   3 ->  4     0.1684    0.1267    0.0101    0.2110    0.0031

Singlet state velocity transition dipole moments:

 Transition      Px        Py        Pz       |P|    Osc. (a.u.) 
-----------------------------------------------------------------
   1 ->  2    -0.0214   -0.0225   -0.0029    0.0312    0.0080
   1 ->  3    -0.0356    0.0547   -0.0023    0.0653    0.0350
   1 ->  4    -0.0087    0.0404    0.0005    0.0413    0.0061
   2 ->  3     0.0059   -0.0009    0.0007    0.0060    4.7645
   2 ->  4    -0.0542    0.0784   -0.0040    0.0954    0.0573
   3 ->  4    -0.0136   -0.0206   -0.0021    0.0248    0.0039

Singlet state magnetic transition dipole moments and rotational strengths:

 Transition      Lx        Ly        Lz        |L|    R(vel) (a.u.)
--------------------------------------------------------------------
   1 ->  2    -0.2356    0.1725    0.1889    0.3477    0.0075
   1 ->  3     0.0399    0.0841    0.3456    0.3579    0.0292
   1 ->  4     0.0282   -0.0074   -0.2078    0.2098   -0.0034
   2 ->  3     0.0092   -0.0254   -0.1173    0.1204   -0.4628
   2 ->  4     0.1267    0.1125    0.7697    0.7881   -0.0103
   3 ->  4    -0.1528    0.1159    0.1921    0.2714   -0.0067

Singlet state electric quadrupole moments (Cartesian):
Operator origin (a.u.):    -0.070144,    -0.097425,    -0.001337 

 Root     Qxy        Qxz        Qyz        Qxx        Qyy        Qzz       R^2
--------------------------------------------------------------------------------------------
    1    -7.2212   -13.1522     2.0955    -9.2008   -30.1763   -47.6742   -87.0514
    2   -14.2886   -12.9790     2.1534   -19.4918   -32.1230   -46.5021   -98.1170
    3    -9.1532   -13.6764     2.2598    -7.7822   -30.8634   -48.6876   -87.3332
    4   -17.8607   -13.7435     2.4355   -16.6850   -33.9040   -46.8833   -97.4724

Singlet state electric transition quadrupole moments (Cartesian):

 Transition     Qxy        Qxz        Qyz        Qxx        Qyy        Qzz       norm (a.u.)
--------------------------------------------------------------------------------------------
   1 ->  2    -2.5512    -0.0308     0.1018    -2.3489    -0.8705     0.7333     3.6514
   1 ->  3     1.6002     0.3780    -0.0863    -3.7101     1.0523    -0.1702     4.1967
   1 ->  4     1.3146    -0.0311     0.0014     0.1278    -0.0434    -0.1045     1.3260
   2 ->  3    -0.5368    -0.0287     0.0132     0.4484    -0.0619     0.0628     0.7057
   2 ->  4     1.1216     0.4006    -0.0736    -4.2386     1.1704    -0.2020     4.5607
   3 ->  4    -1.1074    -0.0631     0.0749    -0.5558    -0.5086     0.4163     1.4060

Building Xtilde...

Building Z-vector RHS...

Solving CPSCF equations
Using DIIS solver

 Iter         Residual      
------  --------------------
    1      0.321745710523
    2      0.254660256587
    3      0.038317176855
    4      0.015876508339
    5      0.006664229776
    6      0.001693240872
    7      0.000817074940
    8      0.000272148279
    9      0.000130184484
   10      0.000050113614

CPSCF converged

Building X...

Building Xtilde...

Building Z-vector RHS...

Solving CPSCF equations
Using DIIS solver

 Iter         Residual      
------  --------------------
    1      0.181393780251
    2      0.131112928407
    3      0.025692566957
    4      0.012247357824
    5      0.004455175282
    6      0.002501990741
    7      0.000532109419
    8      0.000234879826
    9      0.000085533844

CPSCF converged

Building X...

Building Xtilde...

Building Z-vector RHS...

Solving CPSCF equations
Using DIIS solver

 Iter         Residual      
------  --------------------
    1      0.063298197896
    2      0.045286955991
    3      0.014994227201
    4      0.006516985490
    5      0.002735828822
    6      0.000849935910
    7      0.000402127965
    8      0.000098951585

CPSCF converged

Building X...

Lower state energy:      -666.7841290929
Upper state energy:      -666.7841250071
Energy difference:          0.0000040858
 Energy calculation finished, energy:  0.000000000E+00

Converting Cartesians to HDLC

Converting Cartesians to HDLC

Converting Cartesians to HDLC
 in dlf_makehessian...
Updating Hessian with the BFGS update, No    22
Testing convergence  in cycle   23
    Energy  0.0000E+00 Target: 1.0000E-06 converged?  yes
  Max step  3.0880E-02 Target: 1.8000E-03 converged?   no
  RMS step  6.6753E-03 Target: 1.2000E-03 converged?   no
  Max grad  1.3874E-03 Target: 4.5000E-04 converged?   no
  RMS grad  4.3899E-04 Target: 3.0000E-04 converged?   no

Converting HDLC to Cartesians
DFTD Energy:    -0.1330656 hartree

                      *** Start SCF Iterations ***

 Iter     DIIS Error       Energy change         Energy        Time(s)
------------------------------------------------------------------------
Initial temperature is 5000.000000
| Skip purify step
|    1     0.0158523877    -666.8268746133    -666.8268746133     0.09  
|    2     0.0208101426      +0.2454641407    -666.5814104726     0.08  
|    3     0.0065174804      -0.0168656344    -666.5982761071     0.07  
|    4     0.0052102388      -0.0017550377    -666.6000311448     0.07  
|    5     0.0026082026      -0.0012298023    -666.6012609471     0.07  
|    6     0.0007678590      -0.0003395253    -666.6016004724     0.06  
|    7     0.0004176156      -0.0000429334    -666.6016434057     0.06  
|    8     0.0000986553      -0.0000075751    -666.6016509808     0.05  
|    9     0.0000396768      -0.0000005131    -666.6016514939     0.09  
------------------------------------------------------------------------
FINAL ENERGY: -666.6016514939 a.u.
Fractional Occupation Entropy: 0.0000000000
Mermin Free Energy:            -666.6016514939
DISPERSION CONTRIBUTION TO ENERGY: -0.1330656057 a.u.
HOMO-LUMO GAP: 0.873 eV
CENTER OF MASS: {-0.037078, -0.051659, -0.001116} ANGS
DIPOLE MOMENT: {3.084237, 2.824692, 0.222610} (|D| = 4.188193) DEBYE

  Active Space Parameters
--------------------------------------------
Number of closed orbitals:              31
Number of active orbitals:               3
Number of virtual orbitals:             98
Number of molecular orbitals:          132
Number of basis functions:             140
Number of active electrons:              4
Number of alpha electrons:               2
Number of beta electrons:                2

  Orbital      Energy        Occupation
-----------------------------------------
     30       -0.468371        1.000000
     31       -0.384113        1.000000
     32       -0.228682        0.666667
     33       -0.172821        0.666667
     34       -0.140740        0.666667
     35        0.142514        0.000000
     36        0.159726        0.000000

  CAS Parameters
--------------------------------------------
Number of determinants:                  9
Number of singlet CSFs:                  6
Number of doublet CSFs:                  0
Number of triplet CSFs:                  3
Number of quartet CSFs:                  0
Number of quintet CSFs:                  0
Number of sextet CSFs:                   0
Number of septet CSFs:                   0
Number of singlet states:                4
Number of doublet states:                0
Number of triplet states:                0
Number of quartet states:                0
Number of quintet states:                0
Number of sextet states:                 0
Number of septet states:                 0
Using the hard-coded solver

Singlet state  1 energy:       -666.86546166059338

        0.81406309342297  X32 X33
       -0.46498299000348  X32 X34
       -0.24120584701496  X32 B33 A34
       -0.24120584701496  X32 A33 B34
       -0.04603175625327  X33 X34
        0.03201216229681  B32 X33 A34
        0.03201216229681  A32 X33 B34

Singlet state  2 energy:       -666.78413943608280

       -0.55089883026366  B32 A33 X34
       -0.55089883026366  A32 B33 X34
        0.41312883339526  B32 X33 A34
        0.41312883339526  A32 X33 B34
        0.13897470958943  X32 B33 A34
        0.13897470958943  X32 A33 B34
       -0.10103318969085  X32 X34
        0.05020944849654  X33 X34

Singlet state  3 energy:       -666.78413855382814

        0.51644332955514  X32 B33 A34
        0.51644332955514  X32 A33 B34
        0.51497147780549  X32 X33
        0.38965440528511  X32 X34
       -0.18153030117735  X33 X34
        0.09095926630434  B32 A33 X34
        0.09095926630434  A32 B33 X34

Singlet state  4 energy:       -666.67818911047948

       -0.57287054874221  B32 X33 A34
       -0.57287054874221  A32 X33 B34
       -0.39916320959625  B32 A33 X34
       -0.39916320959625  A32 B33 X34
       -0.09700141387064  X32 X34
        0.07835716975707  X32 B33 A34
        0.07835716975707  X32 A33 B34
        0.05367753549007  X32 X33
        0.02014668119990  X33 X34

  Root   Mult.   Total Energy (a.u.)   Ex. Energy (a.u.)     Ex. Energy (eV)     Ex. Energy (nm)
-------------------------------------------------------------------------------------------------
     1  singlet       -666.86546166
     2  singlet       -666.78413944          0.08132222          2.21288995        560.28190872
     3  singlet       -666.78413855          0.08132311          2.21291396        560.27583036
     4  singlet       -666.67818911          0.18727255          5.09594452        243.29978495

Singlet state dipole moments:

  Root       Dx         Dy         Dz         |D|  (Debye)
------------------------------------------------------------
     1    -1.2564     1.7020     0.0866     2.1173
     2     2.8708     1.1558     0.4071     3.1214
     3     3.7613     5.5729    -0.0939     6.7241
     4     6.9915     6.4587     0.2284     9.5209

Singlet state electronic transitions:

 Transition      Tx        Ty        Tz       |T|    Osc. (a.u.) 
-----------------------------------------------------------------
   1 ->  2     0.7803   -0.8249   -0.0089    1.1355    0.0699
   1 ->  3     0.4006    0.5090    0.0064    0.6477    0.0227
   1 ->  4    -0.1027    0.3931    0.0204    0.4068    0.0207
   2 ->  3    -0.0809    0.3939   -0.0118    0.4023    0.0000
   2 ->  4    -0.2854   -0.0143   -0.0113    0.2859    0.0058
   3 ->  4    -0.9544    0.9491   -0.0131    1.3461    0.1280

Singlet state velocity transition dipole moments:

 Transition      Px        Py        Pz       |P|    Osc. (a.u.) 
-----------------------------------------------------------------
   1 ->  2    -0.0380    0.0517   -0.0027    0.0642    0.0338
   1 ->  3    -0.0171   -0.0290   -0.0026    0.0337    0.0093
   1 ->  4     0.0086   -0.0404   -0.0004    0.0413    0.0061
   2 ->  3    -0.0059    0.0009   -0.0007    0.0060   12.8751
   2 ->  4     0.0201    0.0111    0.0025    0.0231    0.0034
   3 ->  4     0.0522   -0.0805    0.0037    0.0960    0.0580

Singlet state magnetic transition dipole moments and rotational strengths:

 Transition      Lx        Ly        Lz        |L|    R(vel) (a.u.)
--------------------------------------------------------------------
   1 ->  2     0.0119    0.1038    0.3653    0.3799    0.0483
   1 ->  3    -0.2378    0.1615    0.1470    0.3228   -0.0121
   1 ->  4    -0.0278    0.0076    0.2078    0.2098   -0.0034
   2 ->  3    -0.0090    0.0253    0.1170    0.1201   -1.6425
   2 ->  4     0.1358   -0.1287   -0.2833    0.3395    0.0055
   3 ->  4    -0.1447   -0.0973   -0.7400    0.7603   -0.0235

Singlet state electric quadrupole moments (Cartesian):
Operator origin (a.u.):    -0.070068,    -0.097621,    -0.002108 

 Root     Qxy        Qxz        Qyz        Qxx        Qyy        Qzz       R^2
--------------------------------------------------------------------------------------------
    1    -7.0912   -13.1576     2.0685    -8.7705   -30.1997   -47.7031   -86.6733
    2    -9.2290   -13.6865     2.2366    -7.3858   -30.9286   -48.6687   -86.9830
    3   -13.9541   -12.9741     2.1274   -19.0181   -32.1058   -46.5807   -97.7045
    4   -17.7318   -13.7386     2.4137   -16.2611   -33.9259   -46.9133   -97.1003

Singlet state electric transition quadrupole moments (Cartesian):

 Transition     Qxy        Qxz        Qyz        Qxx        Qyy        Qzz       norm (a.u.)
--------------------------------------------------------------------------------------------
   1 ->  2     1.2802     0.3696    -0.0710    -3.9566     0.9396    -0.0827     4.2808
   1 ->  3    -2.7248    -0.0700     0.1135    -1.8980    -0.9869     0.7486     3.5467
   1 ->  4    -1.3135     0.0328    -0.0015    -0.1302     0.0438     0.1046     1.3252
   2 ->  3    -1.1295     0.0584     0.0001    -0.9636    -0.2073     0.3202     1.5340
   2 ->  4     0.9687     0.0123    -0.0674     1.0645     0.3634    -0.3896     1.5362
   3 ->  4    -1.2445    -0.4022     0.0792     4.1298    -1.2214     0.2516     4.5085

Building Xtilde...

Building Z-vector RHS...

Solving CPSCF equations
Using DIIS solver

 Iter         Residual      
------  --------------------
    1      0.173898130024
    2      0.125975519929
    3      0.025747522068
    4      0.012414313619
    5      0.004436101422
    6      0.002524453119
    7      0.000549752756
    8      0.000218383334
    9      0.000093105588

CPSCF converged

Building X...

Building Xtilde...

Building Z-vector RHS...

Solving CPSCF equations
Using DIIS solver

 Iter         Residual      
------  --------------------
    1      0.316201869798
    2      0.250870329513
    3      0.038561679090
    4      0.016175064984
    5      0.006650444294
    6      0.001892034587
    7      0.000886575470
    8      0.000281767404
    9      0.000144985468
   10      0.000052324683

CPSCF converged

Building X...

Building Xtilde...

Building Z-vector RHS...

Solving CPSCF equations
Using DIIS solver

 Iter         Residual      
------  --------------------
    1      0.086610216642
    2      0.063385957263
    3      0.013879991122
    4      0.005946476958
    5      0.002389475643
    6      0.001217033535
    7      0.000347542565
    8      0.000179886834
    9      0.000050727875

CPSCF converged

Building X...

Lower state energy:      -666.7841394361
Upper state energy:      -666.7841385538
Energy difference:          0.0000008823
 Energy calculation finished, energy:  0.000000000E+00

Converting Cartesians to HDLC

Converting Cartesians to HDLC

Converting Cartesians to HDLC
 in dlf_makehessian...
Updating Hessian with the BFGS update, No    23
Testing convergence  in cycle   24
    Energy  0.0000E+00 Target: 1.0000E-06 converged?  yes
  Max step  1.4648E-02 Target: 1.8000E-03 converged?   no
  RMS step  2.7512E-03 Target: 1.2000E-03 converged?   no
  Max grad  1.0030E-03 Target: 4.5000E-04 converged?   no
  RMS grad  4.0914E-04 Target: 3.0000E-04 converged?   no

Converting HDLC to Cartesians
DFTD Energy:    -0.1330724 hartree

                      *** Start SCF Iterations ***

 Iter     DIIS Error       Energy change         Energy        Time(s)
------------------------------------------------------------------------
Initial temperature is 5000.000000
| Skip purify step
|    1     0.0157803325    -666.8269328852    -666.8269328852     0.09  
|    2     0.0209070575      +0.2454565720    -666.5814763132     0.08  
|    3     0.0064899264      -0.0168513716    -666.5983276848     0.07  
|    4     0.0051934702      -0.0017582481    -666.6000859328     0.07  
|    5     0.0025875378      -0.0012293842    -666.6013153170     0.07  
|    6     0.0007686584      -0.0003376539    -666.6016529709     0.06  
|    7     0.0004121121      -0.0000425330    -666.6016955039     0.06  
|    8     0.0000967027      -0.0000074471    -666.6017029510     0.05  
|    9     0.0000393598      -0.0000005078    -666.6017034589     0.09  
------------------------------------------------------------------------
FINAL ENERGY: -666.6017034589 a.u.
Fractional Occupation Entropy: 0.0000000000
Mermin Free Energy:            -666.6017034589
DISPERSION CONTRIBUTION TO ENERGY: -0.1330724187 a.u.
HOMO-LUMO GAP: 0.876 eV
CENTER OF MASS: {-0.037225, -0.051603, -0.001749} ANGS
DIPOLE MOMENT: {3.092251, 2.823027, 0.227370} (|D| = 4.193232) DEBYE

  Active Space Parameters
--------------------------------------------
Number of closed orbitals:              31
Number of active orbitals:               3
Number of virtual orbitals:             98
Number of molecular orbitals:          132
Number of basis functions:             140
Number of active electrons:              4
Number of alpha electrons:               2
Number of beta electrons:                2

  Orbital      Energy        Occupation
-----------------------------------------
     30       -0.468414        1.000000
     31       -0.384173        1.000000
     32       -0.228687        0.666667
     33       -0.172885        0.666667
     34       -0.140702        0.666667
     35        0.142635        0.000000
     36        0.159666        0.000000

  CAS Parameters
--------------------------------------------
Number of determinants:                  9
Number of singlet CSFs:                  6
Number of doublet CSFs:                  0
Number of triplet CSFs:                  3
Number of quartet CSFs:                  0
Number of quintet CSFs:                  0
Number of sextet CSFs:                   0
Number of septet CSFs:                   0
Number of singlet states:                4
Number of doublet states:                0
Number of triplet states:                0
Number of quartet states:                0
Number of quintet states:                0
Number of sextet states:                 0
Number of septet states:                 0
Using the hard-coded solver

Singlet state  1 energy:       -666.86554468465579

       -0.81392343378651  X32 X33
        0.46440214122827  X32 X34
        0.24199583214078  X32 B33 A34
        0.24199583214078  X32 A33 B34
        0.04598683781390  X33 X34
       -0.03219140367084  B32 X33 A34
       -0.03219140367084  A32 X33 B34

Singlet state  2 energy:       -666.78415502947314

       -0.55611675629223  B32 A33 X34
       -0.55611675629223  A32 B33 X34
        0.41229586946891  B32 X33 A34
        0.41229586946890  A32 X33 B34
       -0.12786092959410  X32 X34
        0.10210092390488  X32 B33 A34
        0.10210092390488  X32 A33 B34
        0.06281533321854  X33 X34

Singlet state  3 energy:       -666.78415049626710

        0.52493850170134  X32 B33 A34
        0.52493850170134  X32 A33 B34
        0.51544683351788  X32 X33
        0.38094797841122  X32 X34
       -0.17749102736002  X33 X34
        0.05190909554772  B32 A33 X34
        0.05190909554772  A32 B33 X34
        0.02429161614035  B32 X33 A34
        0.02429161614035  A32 X33 B34

Singlet state  4 energy:       -666.67824510935657

       -0.57296349400476  B32 X33 A34
       -0.57296349400476  A32 X33 B34
       -0.39928881075742  B32 A33 X34
       -0.39928881075742  A32 B33 X34
       -0.09570288469593  X32 X34
        0.07757397062375  X32 B33 A34
        0.07757397062375  X32 A33 B34
        0.05425070551864  X32 X33
        0.02061400636700  X33 X34

  Root   Mult.   Total Energy (a.u.)   Ex. Energy (a.u.)     Ex. Energy (eV)     Ex. Energy (nm)
-------------------------------------------------------------------------------------------------
     1  singlet       -666.86554468
     2  singlet       -666.78415503          0.08138966          2.21472484        559.81771968
     3  singlet       -666.78415050          0.08139419          2.21484819        559.78654093
     4  singlet       -666.67824511          0.18729958          5.09667992        243.26467958

Singlet state dipole moments:

  Root       Dx         Dy         Dz         |D|  (Debye)
------------------------------------------------------------
     1    -1.2528     1.7030     0.0932     2.1162
     2     2.9084     1.0368     0.4194     3.1160
     3     3.7400     5.6893    -0.1009     6.8093
     4     7.0133     6.4626     0.2240     9.5395

Singlet state electronic transitions:

 Transition      Tx        Ty        Tz       |T|    Osc. (a.u.) 
-----------------------------------------------------------------
   1 ->  2    -0.7499    0.8601    0.0086    1.1411    0.0707
   1 ->  3    -0.4568   -0.4506   -0.0040    0.6416    0.0223
   1 ->  4     0.1027   -0.3925   -0.0199    0.4062    0.0206
   2 ->  3    -0.1043    0.2678    0.0017    0.2874    0.0000
   2 ->  4    -0.2180   -0.0824   -0.0097    0.2333    0.0038
   3 ->  4    -0.9714    0.9478   -0.0148    1.3573    0.1301

Singlet state velocity transition dipole moments:

 Transition      Px        Py        Pz       |P|    Osc. (a.u.) 
-----------------------------------------------------------------
   1 ->  2     0.0366   -0.0537    0.0026    0.0651    0.0347
   1 ->  3     0.0199    0.0253    0.0027    0.0323    0.0086
   1 ->  4    -0.0086    0.0404    0.0004    0.0413    0.0061
   2 ->  3    -0.0059    0.0009   -0.0007    0.0060    4.3668
   2 ->  4     0.0165    0.0168    0.0022    0.0236    0.0035
   3 ->  4     0.0534   -0.0796    0.0040    0.0960    0.0580

Singlet state magnetic transition dipole moments and rotational strengths:

 Transition      Lx        Ly        Lz        |L|    R(vel) (a.u.)
--------------------------------------------------------------------
   1 ->  2    -0.0290   -0.0917   -0.3535    0.3663    0.0363
   1 ->  3     0.2353   -0.1687   -0.1728    0.3372   -0.0007
   1 ->  4     0.0269   -0.0075   -0.2072    0.2091   -0.0033
   2 ->  3    -0.0087    0.0252    0.1166    0.1197   -0.6558
   2 ->  4     0.1450   -0.1217   -0.2300    0.2979   -0.0015
   3 ->  4    -0.1355   -0.1053   -0.7575    0.7767   -0.0176

Singlet state electric quadrupole moments (Cartesian):
Operator origin (a.u.):    -0.070344,    -0.097516,    -0.003306 

 Root     Qxy        Qxz        Qyz        Qxx        Qyy        Qzz       R^2
--------------------------------------------------------------------------------------------
    1    -7.1082   -13.1732     2.0154    -8.3515   -30.2746   -47.7404   -86.3665
    2    -9.1126   -13.7154     2.1852    -6.8679   -30.9899   -48.7385   -86.5963
    3   -14.1036   -12.9682     2.0788   -18.6923   -32.1941   -46.5895   -97.4758
    4   -17.7570   -13.7408     2.3673   -15.8586   -34.0014   -46.9524   -96.8124

Singlet state electric transition quadrupole moments (Cartesian):

 Transition     Qxy        Qxz        Qyz        Qxx        Qyy        Qzz       norm (a.u.)
--------------------------------------------------------------------------------------------
   1 ->  2    -1.4676    -0.3706     0.0756     3.8041    -1.0082     0.1367     4.2194
   1 ->  3     2.6305     0.0367    -0.1113     2.1871     0.9148    -0.7410     3.6197
   1 ->  4     1.3107    -0.0352     0.0018     0.1305    -0.0442    -0.1048     1.3225
   2 ->  3    -0.7851     0.0101     0.0076    -0.1405    -0.1215     0.1700     0.8246
   2 ->  4     1.0579     0.0370    -0.0749     0.7805     0.4454    -0.4072     1.4490
   3 ->  4    -1.1740    -0.3970     0.0703     4.1826    -1.1947     0.2248     4.5291

Building Xtilde...

Building Z-vector RHS...

Solving CPSCF equations
Using DIIS solver

 Iter         Residual      
------  --------------------
    1      0.180180256718
    2      0.130900939718
    3      0.025750150089
    4      0.012326326795
    5      0.004430429413
    6      0.002495816802
    7      0.000539843070
    8      0.000228098320
    9      0.000089015186

CPSCF converged

Building X...

Building Xtilde...

Building Z-vector RHS...

Solving CPSCF equations
Using DIIS solver

 Iter         Residual      
------  --------------------
    1      0.322345200561
    2      0.255656372269
    3      0.038583230585
    4      0.016053020904
    5      0.006667694808
    6      0.001766908996
    7      0.000848191482
    8      0.000275744696
    9      0.000137882059
   10      0.000051614993

CPSCF converged

Building X...

Building Xtilde...

Building Z-vector RHS...

Solving CPSCF equations
Using DIIS solver

 Iter         Residual      
------  --------------------
    1      0.068596967333
    2      0.048890275918
    3      0.014180943837
    4      0.005412374879
    5      0.002741200838
    6      0.001093141942
    7      0.000361042229
    8      0.000148724678
    9      0.000048906408

CPSCF converged

Building X...

Lower state energy:      -666.7841550295
Upper state energy:      -666.7841504963
Energy difference:          0.0000045332
 Energy calculation finished, energy:  0.000000000E+00

Converting Cartesians to HDLC

Converting Cartesians to HDLC

Converting Cartesians to HDLC
 in dlf_makehessian...
Updating Hessian with the BFGS update, No    24
Testing convergence  in cycle   25
    Energy  0.0000E+00 Target: 1.0000E-06 converged?  yes
  Max step  5.3516E-03 Target: 1.8000E-03 converged?   no
  RMS step  2.0025E-03 Target: 1.2000E-03 converged?   no
  Max grad  1.9774E-03 Target: 4.5000E-04 converged?   no
  RMS grad  7.1724E-04 Target: 3.0000E-04 converged?   no

Converting HDLC to Cartesians
DFTD Energy:    -0.1330608 hartree

                      *** Start SCF Iterations ***

 Iter     DIIS Error       Energy change         Energy        Time(s)
------------------------------------------------------------------------
Initial temperature is 5000.000000
| Skip purify step
|    1     0.0157135442    -666.8271937113    -666.8271937113     0.09  
|    2     0.0208675603      +0.2456983307    -666.5814953806     0.08  
|    3     0.0064641167      -0.0168531567    -666.5983485374     0.07  
|    4     0.0051761802      -0.0017588442    -666.6001073816     0.07  
|    5     0.0025716266      -0.0012300087    -666.6013373903     0.07  
|    6     0.0007731057      -0.0003365679    -666.6016739582     0.06  
|    7     0.0004073244      -0.0000422725    -666.6017162307     0.06  
|    8     0.0000959730      -0.0000073452    -666.6017235759     0.05  
|    9     0.0000391492      -0.0000004964    -666.6017240723     0.09  
------------------------------------------------------------------------
FINAL ENERGY: -666.6017240723 a.u.
Fractional Occupation Entropy: 0.0000000000
Mermin Free Energy:            -666.6017240723
DISPERSION CONTRIBUTION TO ENERGY: -0.1330608217 a.u.
HOMO-LUMO GAP: 0.878 eV
CENTER OF MASS: {-0.037539, -0.051379, -0.002568} ANGS
DIPOLE MOMENT: {3.098787, 2.823295, 0.233882} (|D| = 4.198592) DEBYE

  Active Space Parameters
--------------------------------------------
Number of closed orbitals:              31
Number of active orbitals:               3
Number of virtual orbitals:             98
Number of molecular orbitals:          132
Number of basis functions:             140
Number of active electrons:              4
Number of alpha electrons:               2
Number of beta electrons:                2

  Orbital      Energy        Occupation
-----------------------------------------
     30       -0.468423        1.000000
     31       -0.384226        1.000000
     32       -0.228626        0.666667
     33       -0.172955        0.666667
     34       -0.140683        0.666667
     35        0.142676        0.000000
     36        0.159633        0.000000

  CAS Parameters
--------------------------------------------
Number of determinants:                  9
Number of singlet CSFs:                  6
Number of doublet CSFs:                  0
Number of triplet CSFs:                  3
Number of quartet CSFs:                  0
Number of quintet CSFs:                  0
Number of sextet CSFs:                   0
Number of septet CSFs:                   0
Number of singlet states:                4
Number of doublet states:                0
Number of triplet states:                0
Number of quartet states:                0
Number of quintet states:                0
Number of sextet states:                 0
Number of septet states:                 0
Using the hard-coded solver

Singlet state  1 energy:       -666.86553751131964

        0.81356896881407  X32 X33
       -0.46362582489992  X32 X34
       -0.24332330877471  X32 B33 A34
       -0.24332330877471  X32 A33 B34
       -0.04595647029973  X33 X34
        0.03233769922720  B32 X33 A34
        0.03233769922720  A32 X33 B34

Singlet state  2 energy:       -666.78417016508774

       -0.55507081243900  B32 A33 X34
       -0.55507081243900  A32 B33 X34
        0.41236468419319  B32 X33 A34
        0.41236468419319  A32 X33 B34
       -0.11866616059801  X32 X34
        0.11434020691822  X32 B33 A34
        0.11434020691822  X32 A33 B34
        0.05861108585444  X33 X34

Singlet state  3 energy:       -666.78416431437529

        0.52226745666674  X32 B33 A34
        0.52226745666674  X32 A33 B34
        0.51668200880724  X32 X33
        0.38286124199093  X32 X34
       -0.17895900905562  X33 X34
        0.06511444113545  B32 A33 X34
        0.06511444113545  A32 B33 X34

Singlet state  4 energy:       -666.67832463605623

       -0.57322751807479  B32 X33 A34
       -0.57322751807479  A32 X33 B34
       -0.39923856682204  B32 A33 X34
       -0.39923856682204  A32 B33 X34
       -0.09404058948127  X32 X34
        0.07655907293964  X32 B33 A34
        0.07655907293964  X32 A33 B34
        0.05509086496754  X32 X33
        0.02088873849197  X33 X34

  Root   Mult.   Total Energy (a.u.)   Ex. Energy (a.u.)     Ex. Energy (eV)     Ex. Energy (nm)
-------------------------------------------------------------------------------------------------
     1  singlet       -666.86553751
     2  singlet       -666.78417017          0.08136735          2.21411778        559.97120811
     3  singlet       -666.78416431          0.08137320          2.21427698        559.93094632
     4  singlet       -666.67832464          0.18721288          5.09432069        243.37733773

Singlet state dipole moments:

  Root       Dx         Dy         Dz         |D|  (Debye)
------------------------------------------------------------
     1    -1.2502     1.7045     0.1021     2.1163
     2     2.9043     1.0742     0.4308     3.1265
     3     3.7555     5.6507    -0.1031     6.7857
     4     7.0312     6.4690     0.2213     9.5569

Singlet state electronic transitions:

 Transition      Tx        Ty        Tz       |T|    Osc. (a.u.) 
-----------------------------------------------------------------
   1 ->  2     0.7600   -0.8500   -0.0081    1.1403    0.0705
   1 ->  3     0.4409    0.4716    0.0025    0.6456    0.0226
   1 ->  4    -0.1026    0.3916    0.0195    0.4053    0.0205
   2 ->  3    -0.0959    0.3109   -0.0037    0.3254    0.0000
   2 ->  4    -0.2416   -0.0607   -0.0093    0.2493    0.0044
   3 ->  4    -0.9654    0.9511   -0.0151    1.3553    0.1296

Singlet state velocity transition dipole moments:

 Transition      Px        Py        Pz       |P|    Osc. (a.u.) 
-----------------------------------------------------------------
   1 ->  2    -0.0370    0.0531   -0.0027    0.0648    0.0344
   1 ->  3    -0.0191   -0.0266   -0.0025    0.0329    0.0088
   1 ->  4     0.0085   -0.0403   -0.0003    0.0412    0.0060
   2 ->  3    -0.0059    0.0009   -0.0007    0.0060    3.5115
   2 ->  4     0.0178    0.0149    0.0023    0.0233    0.0034
   3 ->  4     0.0529   -0.0801    0.0040    0.0960    0.0581

Singlet state magnetic transition dipole moments and rotational strengths:

 Transition      Lx        Ly        Lz        |L|    R(vel) (a.u.)
--------------------------------------------------------------------
   1 ->  2     0.0236    0.0952    0.3577    0.3709    0.0397
   1 ->  3    -0.2352    0.1669    0.1646    0.3320   -0.0046
   1 ->  4    -0.0257    0.0074    0.2061    0.2078   -0.0031
   2 ->  3    -0.0085    0.0251    0.1164    0.1194   -0.5723
   2 ->  4     0.1413   -0.1244   -0.2471    0.3106    0.0010
   3 ->  4    -0.1395   -0.1014   -0.7522    0.7717   -0.0213

Singlet state electric quadrupole moments (Cartesian):
Operator origin (a.u.):    -0.070939,    -0.097093,    -0.004853 

 Root     Qxy        Qxz        Qyz        Qxx        Qyy        Qzz       R^2
--------------------------------------------------------------------------------------------
    1    -7.2963   -13.2151     1.9422    -8.1371   -30.3657   -47.7854   -86.2882
    2    -9.3404   -13.7633     2.1142    -6.6633   -31.0944   -48.7718   -86.5295
    3   -14.2522   -12.9949     2.0103   -18.4681   -32.2719   -46.6510   -97.3909
    4   -17.9579   -13.7687     2.3015   -15.6623   -34.0962   -46.9996   -96.7581

Singlet state electric transition quadrupole moments (Cartesian):

 Transition     Qxy        Qxz        Qyz        Qxx        Qyy        Qzz       norm (a.u.)
--------------------------------------------------------------------------------------------
   1 ->  2     1.4051     0.3672    -0.0691    -3.8516     0.9906    -0.1204     4.2361
   1 ->  3    -2.6672    -0.0384     0.1162    -2.1096    -0.9356     0.7438     3.6067
   1 ->  4    -1.3082     0.0379    -0.0023    -0.1297     0.0437     0.1050     1.3201
   2 ->  3    -0.9025     0.0306     0.0049    -0.4240    -0.1494     0.2203     1.0326
   2 ->  4     1.0323     0.0239    -0.0753     0.8899     0.4127    -0.4023     1.4819
   3 ->  4    -1.2018    -0.3947     0.0677     4.1573    -1.2101     0.2359     4.5175

Building Xtilde...

Building Z-vector RHS...

Solving CPSCF equations
Using DIIS solver

 Iter         Residual      
------  --------------------
    1      0.178719212550
    2      0.129831368984
    3      0.025728878325
    4      0.012326555145
    5      0.004417568362
    6      0.002491623111
    7      0.000542471512
    8      0.000224718758
    9      0.000090335614

CPSCF converged

Building X...

Building Xtilde...

Building Z-vector RHS...

Solving CPSCF equations
Using DIIS solver

 Iter         Residual      
------  --------------------
    1      0.320992515018
    2      0.254524834338
    3      0.038579497611
    4      0.016113960415
    5      0.006654810007
    6      0.001806733078
    7      0.000862915708
    8      0.000277724714
    9      0.000140807845
   10      0.000052105119

CPSCF converged

Building X...

Building Xtilde...

Building Z-vector RHS...

Solving CPSCF equations
Using DIIS solver

 Iter         Residual      
------  --------------------
    1      0.073698353887
    2      0.052909246388
    3      0.013947784816
    4      0.005245422023
    5      0.002496028485
    6      0.001110622855
    7      0.000370021734
    8      0.000159953525
    9      0.000050949025

CPSCF converged

Building X...

Lower state energy:      -666.7841701651
Upper state energy:      -666.7841643144
Energy difference:          0.0000058507
 Energy calculation finished, energy:  0.000000000E+00

Converting Cartesians to HDLC

Converting Cartesians to HDLC

Converting Cartesians to HDLC
 in dlf_makehessian...
Updating Hessian with the BFGS update, No    25
Testing convergence  in cycle   26
    Energy  0.0000E+00 Target: 1.0000E-06 converged?  yes
  Max step  2.4923E-02 Target: 1.8000E-03 converged?   no
  RMS step  4.4674E-03 Target: 1.2000E-03 converged?   no
  Max grad  1.0355E-03 Target: 4.5000E-04 converged?   no
  RMS grad  4.5574E-04 Target: 3.0000E-04 converged?   no

Converting HDLC to Cartesians
DFTD Energy:    -0.1330354 hartree

                      *** Start SCF Iterations ***

 Iter     DIIS Error       Energy change         Energy        Time(s)
------------------------------------------------------------------------
Initial temperature is 5000.000000
| Skip purify step
|    1     0.0157083013    -666.8276478888    -666.8276478888     0.09  
|    2     0.0206650179      +0.2461967225    -666.5814511663     0.08  
|    3     0.0064476808      -0.0168808228    -666.5983319891     0.07  
|    4     0.0051662321      -0.0017578482    -666.6000898373     0.07  
|    5     0.0025644578      -0.0012319923    -666.6013218296     0.07  
|    6     0.0007792354      -0.0003366069    -666.6016584364     0.06  
|    7     0.0004055949      -0.0000422597    -666.6017006961     0.06  
|    8     0.0000958817      -0.0000073332    -666.6017080294     0.05  
|    9     0.0000392219      -0.0000004753    -666.6017085046     0.09  
------------------------------------------------------------------------
FINAL ENERGY: -666.6017085046 a.u.
Fractional Occupation Entropy: 0.0000000000
Mermin Free Energy:            -666.6017085046
DISPERSION CONTRIBUTION TO ENERGY: -0.1330353653 a.u.
HOMO-LUMO GAP: 0.879 eV
CENTER OF MASS: {-0.037874, -0.051090, -0.003373} ANGS
DIPOLE MOMENT: {3.100637, 2.825383, 0.240844} (|D| = 4.201755) DEBYE

  Active Space Parameters
--------------------------------------------
Number of closed orbitals:              31
Number of active orbitals:               3
Number of virtual orbitals:             98
Number of molecular orbitals:          132
Number of basis functions:             140
Number of active electrons:              4
Number of alpha electrons:               2
Number of beta electrons:                2

  Orbital      Energy        Occupation
-----------------------------------------
     30       -0.468379        1.000000
     31       -0.384237        1.000000
     32       -0.228542        0.666667
     33       -0.172990        0.666667
     34       -0.140695        0.666667
     35        0.142632        0.000000
     36        0.159644        0.000000

  CAS Parameters
--------------------------------------------
Number of determinants:                  9
Number of singlet CSFs:                  6
Number of doublet CSFs:                  0
Number of triplet CSFs:                  3
Number of quartet CSFs:                  0
Number of quintet CSFs:                  0
Number of sextet CSFs:                   0
Number of septet CSFs:                   0
Number of singlet states:                4
Number of doublet states:                0
Number of triplet states:                0
Number of quartet states:                0
Number of quintet states:                0
Number of sextet states:                 0
Number of septet states:                 0
Using the hard-coded solver

Singlet state  1 energy:       -666.86545216502907

        0.81316448633563  X32 X33
       -0.46311262877801  X32 X34
       -0.24446886951036  X32 B33 A34
       -0.24446886951036  X32 A33 B34
       -0.04593151978211  X33 X34
        0.03242957697308  B32 X33 A34
        0.03242957697308  A32 X33 B34

Singlet state  2 energy:       -666.78418252187896

       -0.55324479375818  B32 A33 X34
       -0.55324479375818  A32 B33 X34
        0.41216561646714  B32 X33 A34
        0.41216561646714  A32 X33 B34
        0.12919767175613  X32 B33 A34
        0.12919767175613  X32 A33 B34
       -0.10829771754956  X32 X34
        0.05377448996300  X33 X34

Singlet state  3 energy:       -666.78417742053091

        0.51863376885910  X32 B33 A34
        0.51863376885910  X32 A33 B34
        0.51754458821745  X32 X33
        0.38528990510824  X32 X34
       -0.18067184501692  X33 X34
        0.08086359101397  B32 A33 X34
        0.08086359101397  A32 B33 X34

Singlet state  4 energy:       -666.67838917897552

       -0.57353374353520  B32 X33 A34
       -0.57353374353520  A32 X33 B34
       -0.39897149892951  B32 A33 X34
       -0.39897149892951  A32 B33 X34
       -0.09320662280911  X32 X34
        0.07591943754714  X32 B33 A34
        0.07591943754714  X32 A33 B34
        0.05572749432185  X32 X33
        0.02100061863498  X33 X34

  Root   Mult.   Total Energy (a.u.)   Ex. Energy (a.u.)     Ex. Energy (eV)     Ex. Energy (nm)
-------------------------------------------------------------------------------------------------
     1  singlet       -666.86545217
     2  singlet       -666.78418252          0.08126964          2.21145914        560.64441043
     3  singlet       -666.78417742          0.08127474          2.21159796        560.60922063
     4  singlet       -666.67838918          0.18706299          5.09024200        243.57235031

Singlet state dipole moments:

  Root       Dx         Dy         Dz         |D|  (Debye)
------------------------------------------------------------
     1    -1.2499     1.7060     0.1114     2.1178
     2     2.8989     1.1268     0.4402     3.1412
     3     3.7620     5.5989    -0.1012     6.7462
     4     7.0343     6.4745     0.2216     9.5629

Singlet state electronic transitions:

 Transition      Tx        Ty        Tz       |T|    Osc. (a.u.) 
-----------------------------------------------------------------
   1 ->  2     0.7719   -0.8362   -0.0081    1.1381    0.0702
   1 ->  3     0.4197    0.4955    0.0015    0.6494    0.0228
   1 ->  4    -0.1020    0.3912    0.0192    0.4047    0.0204
   2 ->  3    -0.0862    0.3614   -0.0102    0.3717    0.0000
   2 ->  4    -0.2696   -0.0338   -0.0092    0.2718    0.0052
   3 ->  4    -0.9586    0.9526   -0.0149    1.3515    0.1288

Singlet state velocity transition dipole moments:

 Transition      Px        Py        Pz       |P|    Osc. (a.u.) 
-----------------------------------------------------------------
   1 ->  2    -0.0375    0.0523   -0.0027    0.0644    0.0340
   1 ->  3    -0.0179   -0.0281   -0.0024    0.0334    0.0092
   1 ->  4     0.0085   -0.0402   -0.0003    0.0411    0.0060
   2 ->  3    -0.0059    0.0009   -0.0006    0.0060    3.9322
   2 ->  4     0.0193    0.0126    0.0023    0.0231    0.0034
   3 ->  4     0.0523   -0.0803    0.0039    0.0960    0.0580

Singlet state magnetic transition dipole moments and rotational strengths:

 Transition      Lx        Ly        Lz        |L|    R(vel) (a.u.)
--------------------------------------------------------------------
   1 ->  2     0.0168    0.0996    0.3633    0.3771    0.0440
   1 ->  3    -0.2355    0.1643    0.1547    0.3262   -0.0095
   1 ->  4    -0.0248    0.0074    0.2051    0.2067   -0.0030
   2 ->  3    -0.0084    0.0251    0.1165    0.1195   -0.6285
   2 ->  4     0.1370   -0.1273   -0.2680    0.3268    0.0040
   3 ->  4    -0.1439   -0.0970   -0.7461    0.7660   -0.0250

Singlet state electric quadrupole moments (Cartesian):
Operator origin (a.u.):    -0.071571,    -0.096546,    -0.006373 

 Root     Qxy        Qxz        Qyz        Qxx        Qyy        Qzz       R^2
--------------------------------------------------------------------------------------------
    1    -7.5648   -13.2880     1.8747    -8.2320   -30.4237   -47.8266   -86.4823
    2    -9.6624   -13.8365     2.0479    -6.8083   -31.1629   -48.7965   -86.7677
    3   -14.4689   -13.0586     1.9475   -18.5182   -32.3191   -46.7119   -97.5492
    4   -18.2362   -13.8303     2.2401   -15.7640   -34.1586   -47.0429   -96.9655

Singlet state electric transition quadrupole moments (Cartesian):

 Transition     Qxy        Qxz        Qyz        Qxx        Qyy        Qzz       norm (a.u.)
--------------------------------------------------------------------------------------------
   1 ->  2     1.3308     0.3647    -0.0622    -3.9149     0.9696    -0.1001     4.2644
   1 ->  3    -2.7064    -0.0440     0.1203    -2.0037    -0.9616     0.7459     3.5829
   1 ->  4    -1.3084     0.0403    -0.0032    -0.1293     0.0423     0.1051     1.3202
   2 ->  3    -1.0419     0.0549     0.0018    -0.7580    -0.1833     0.2798     1.3323
   2 ->  4     0.9977     0.0104    -0.0751     1.0151     0.3747    -0.3952     1.5258
   3 ->  4    -1.2338    -0.3936     0.0660     4.1357    -1.2276     0.2484     4.5115

Building Xtilde...

Building Z-vector RHS...

Solving CPSCF equations
Using DIIS solver

 Iter         Residual      
------  --------------------
    1      0.176150182671
    2      0.127684847146
    3      0.025703191400
    4      0.012330804172
    5      0.004412913807
    6      0.002494913385
    7      0.000545443627
    8      0.000220734039
    9      0.000091802914

CPSCF converged

Building X...

Building Xtilde...

Building Z-vector RHS...

Solving CPSCF equations
Using DIIS solver

 Iter         Residual      
------  --------------------
    1      0.318072178035
    2      0.252025666815
    3      0.038509664110
    4      0.016162451645
    5      0.006638805706
    6      0.001857812582
    7      0.000879505671
    8      0.000280283092
    9      0.000143616871
   10      0.000052487525

CPSCF converged

Building X...

Building Xtilde...

Building Z-vector RHS...

Solving CPSCF equations
Using DIIS solver

 Iter         Residual      
------  --------------------
    1      0.081277630041
    2      0.059031551446
    3      0.013855811910
    4      0.005565024006
    5      0.002339063306
    6      0.000992763086
    7      0.000332906812
    8      0.000091561440

CPSCF converged

Building X...

Lower state energy:      -666.7841825219
Upper state energy:      -666.7841774205
Energy difference:          0.0000051013
 Energy calculation finished, energy:  0.000000000E+00

Converting Cartesians to HDLC

Converting Cartesians to HDLC

Converting Cartesians to HDLC
 in dlf_makehessian...
Updating Hessian with the BFGS update, No    26
Testing convergence  in cycle   27
    Energy  0.0000E+00 Target: 1.0000E-06 converged?  yes
  Max step  7.1392E-03 Target: 1.8000E-03 converged?   no
  RMS step  2.6817E-03 Target: 1.2000E-03 converged?   no
  Max grad  1.3720E-03 Target: 4.5000E-04 converged?   no
  RMS grad  4.3798E-04 Target: 3.0000E-04 converged?   no

Converting HDLC to Cartesians
DFTD Energy:    -0.1330103 hartree

                      *** Start SCF Iterations ***

 Iter     DIIS Error       Energy change         Energy        Time(s)
------------------------------------------------------------------------
Initial temperature is 5000.000000
| Skip purify step
|    1     0.0157476300    -666.8280272089    -666.8280272089     0.09  
|    2     0.0204389479      +0.2466456020    -666.5813816069     0.08  
|    3     0.0064484654      -0.0169210429    -666.5983026498     0.07  
|    4     0.0051682606      -0.0017576072    -666.6000602571     0.07  
|    5     0.0025660544      -0.0012343422    -666.6012945993     0.07  
|    6     0.0007818510      -0.0003372193    -666.6016318185     0.06  
|    7     0.0004067984      -0.0000423540    -666.6016741725     0.06  
|    8     0.0000967085      -0.0000073857    -666.6016815582     0.05  
|    9     0.0000394360      -0.0000004840    -666.6016820422     0.09  
------------------------------------------------------------------------
FINAL ENERGY: -666.6016820422 a.u.
Fractional Occupation Entropy: 0.0000000000
Mermin Free Energy:            -666.6016820422
DISPERSION CONTRIBUTION TO ENERGY: -0.1330102528 a.u.
HOMO-LUMO GAP: 0.878 eV
CENTER OF MASS: {-0.038070, -0.050878, -0.004031} ANGS
DIPOLE MOMENT: {3.097870, 2.827863, 0.247090} (|D| = 4.201745) DEBYE

  Active Space Parameters
--------------------------------------------
Number of closed orbitals:              31
Number of active orbitals:               3
Number of virtual orbitals:             98
Number of molecular orbitals:          132
Number of basis functions:             140
Number of active electrons:              4
Number of alpha electrons:               2
Number of beta electrons:                2

  Orbital      Energy        Occupation
-----------------------------------------
     30       -0.468301        1.000000
     31       -0.384203        1.000000
     32       -0.228501        0.666667
     33       -0.172967        0.666667
     34       -0.140717        0.666667
     35        0.142559        0.000000
     36        0.159689        0.000000

  CAS Parameters
--------------------------------------------
Number of determinants:                  9
Number of singlet CSFs:                  6
Number of doublet CSFs:                  0
Number of triplet CSFs:                  3
Number of quartet CSFs:                  0
Number of quintet CSFs:                  0
Number of sextet CSFs:                   0
Number of septet CSFs:                   0
Number of singlet states:                4
Number of doublet states:                0
Number of triplet states:                0
Number of quartet states:                0
Number of quintet states:                0
Number of sextet states:                 0
Number of septet states:                 0
Using the hard-coded solver

Singlet state  1 energy:       -666.86537501902137

        0.81302014729540  X32 X33
       -0.46315654167106  X32 X34
       -0.24465067017816  X32 B33 A34
       -0.24465067017816  X32 A33 B34
       -0.04590217828805  X33 X34
        0.03244519852637  B32 X33 A34
        0.03244519852637  A32 X33 B34

Singlet state  2 energy:       -666.78419221663148

       -0.54855335144389  B32 A33 X34
       -0.54855335144389  A32 B33 X34
        0.41166938892214  B32 X33 A34
        0.41166938892214  A32 X33 B34
        0.15468443578385  X32 B33 A34
        0.15468443578385  X32 A33 B34
       -0.09040502638701  X32 X34
        0.04532694845904  X33 X34
        0.03395466518919  X32 X33

Singlet state  3 energy:       -666.78418860616921

        0.51672547841249  X32 X33
        0.51156637254326  X32 B33 A34
        0.51156637254326  X32 A33 B34
        0.39018234815638  X32 X34
       -0.18323179339971  X33 X34
        0.10768731540964  B32 A33 X34
        0.10768731540964  A32 B33 X34

Singlet state  4 energy:       -666.67840327369618

       -0.57363878779854  B32 X33 A34
       -0.57363878779854  A32 X33 B34
       -0.39870889356427  B32 A33 X34
       -0.39870889356427  A32 B33 X34
       -0.09380249880448  X32 X34
        0.07610403874754  X32 B33 A34
        0.07610403874754  X32 A33 B34
        0.05580714737394  X32 X33
        0.02103622457080  X33 X34

  Root   Mult.   Total Energy (a.u.)   Ex. Energy (a.u.)     Ex. Energy (eV)     Ex. Energy (nm)
-------------------------------------------------------------------------------------------------
     1  singlet       -666.86537502
     2  singlet       -666.78419222          0.08118280          2.20909609        561.24412842
     3  singlet       -666.78418861          0.08118641          2.20919433        561.21916918
     4  singlet       -666.67840327          0.18697175          5.08775921        243.69121169

Singlet state dipole moments:

  Root       Dx         Dy         Dz         |D|  (Debye)
------------------------------------------------------------
     1    -1.2517     1.7074     0.1192     2.1204
     2     2.8836     1.2299     0.4449     3.1664
     3     3.7695     5.4974    -0.0956     6.6663
     4     7.0221     6.4758     0.2234     9.5549

Singlet state electronic transitions:

 Transition      Tx        Ty        Tz       |T|    Osc. (a.u.) 
-----------------------------------------------------------------
   1 ->  2     0.7914   -0.8105   -0.0084    1.1328    0.0695
   1 ->  3     0.3810    0.5348    0.0011    0.6567    0.0233
   1 ->  4    -0.1009    0.3916    0.0190    0.4049    0.0204
   2 ->  3    -0.0696    0.4450   -0.0210    0.4509    0.0000
   2 ->  4    -0.3169    0.0129   -0.0096    0.3173    0.0071
   3 ->  4    -0.9456    0.9521   -0.0143    1.3419    0.1270

Singlet state velocity transition dipole moments:

 Transition      Px        Py        Pz       |P|    Osc. (a.u.) 
-----------------------------------------------------------------
   1 ->  2    -0.0382    0.0507   -0.0028    0.0636    0.0332
   1 ->  3    -0.0160   -0.0306   -0.0022    0.0346    0.0098
   1 ->  4     0.0084   -0.0402   -0.0002    0.0411    0.0060
   2 ->  3    -0.0059    0.0008   -0.0006    0.0060    5.2088
   2 ->  4     0.0217    0.0086    0.0025    0.0235    0.0035
   3 ->  4     0.0513   -0.0807    0.0038    0.0957    0.0578

Singlet state magnetic transition dipole moments and rotational strengths:

 Transition      Lx        Ly        Lz        |L|    R(vel) (a.u.)
--------------------------------------------------------------------
   1 ->  2     0.0050    0.1073    0.3719    0.3871    0.0516
   1 ->  3    -0.2362    0.1594    0.1374    0.3163   -0.0174
   1 ->  4    -0.0246    0.0078    0.2046    0.2062   -0.0030
   2 ->  3    -0.0085    0.0252    0.1168    0.1198   -0.7239
   2 ->  4     0.1298   -0.1319   -0.3047    0.3565    0.0088
   3 ->  4    -0.1505   -0.0903   -0.7334    0.7541   -0.0303

Singlet state electric quadrupole moments (Cartesian):
Operator origin (a.u.):    -0.071941,    -0.096145,    -0.007617 

 Root     Qxy        Qxz        Qyz        Qxx        Qyy        Qzz       R^2
--------------------------------------------------------------------------------------------
    1    -7.7706   -13.3844     1.8343    -8.5043   -30.4309   -47.8560   -86.7911
    2    -9.9792   -13.9251     2.0082    -7.2074   -31.1874   -48.7917   -87.1865
    3   -14.5651   -13.1546     1.9114   -18.6705   -32.3078   -46.7763   -97.7545
    4   -18.4425   -13.9181     2.2042   -16.0268   -34.1672   -47.0740   -97.2680

Singlet state electric transition quadrupole moments (Cartesian):

 Transition     Qxy        Qxz        Qyz        Qxx        Qyy        Qzz       norm (a.u.)
--------------------------------------------------------------------------------------------
   1 ->  2     1.2007     0.3617    -0.0535    -4.0179     0.9268    -0.0643     4.3107
   1 ->  3    -2.7658    -0.0590     0.1243    -1.8057    -1.0065     0.7481     3.5358
   1 ->  4    -1.3114     0.0422    -0.0040    -0.1305     0.0402     0.1050     1.3233
   2 ->  3    -1.2728     0.0943    -0.0031    -1.3188    -0.2404     0.3794     1.8894
   2 ->  4     0.9347    -0.0096    -0.0730     1.2192     0.3127    -0.3816     1.6152
   3 ->  4    -1.2826    -0.3928     0.0667     4.0945    -1.2493     0.2679     4.4946

Building Xtilde...

Building Z-vector RHS...

Solving CPSCF equations
Using DIIS solver

 Iter         Residual      
------  --------------------
    1      0.170221232577
    2      0.122816736491
    3      0.025604998886
    4      0.012340878862
    5      0.004397118269
    6      0.002507467783
    7      0.000548463298
    8      0.000213159903
    9      0.000093427023

CPSCF converged

Building X...

Building Xtilde...

Building Z-vector RHS...

Solving CPSCF equations
Using DIIS solver

 Iter         Residual      
------  --------------------
    1      0.311739590883
    2      0.246892044124
    3      0.038308278069
    4      0.016212755875
    5      0.006601444313
    6      0.001947907656
    7      0.000902558448
    8      0.000283795153
    9      0.000146671514
   10      0.000052580007

CPSCF converged

Building X...

Building Xtilde...

Building Z-vector RHS...

Solving CPSCF equations
Using DIIS solver

 Iter         Residual      
------  --------------------
    1      0.096671963340
    2      0.071543253189
    3      0.014104414368
    4      0.006547056847
    5      0.002579626431
    6      0.001470882824
    7      0.000350551397
    8      0.000214122857
    9      0.000051136903

CPSCF converged

Building X...

Lower state energy:      -666.7841922166
Upper state energy:      -666.7841886062
Energy difference:          0.0000036105
 Energy calculation finished, energy:  0.000000000E+00

Converting Cartesians to HDLC

Converting Cartesians to HDLC

Converting Cartesians to HDLC
 in dlf_makehessian...
Updating Hessian with the BFGS update, No    27
Testing convergence  in cycle   28
    Energy  0.0000E+00 Target: 1.0000E-06 converged?  yes
  Max step  9.3545E-03 Target: 1.8000E-03 converged?   no
  RMS step  2.6517E-03 Target: 1.2000E-03 converged?   no
  Max grad  1.4691E-03 Target: 4.5000E-04 converged?   no
  RMS grad  5.1867E-04 Target: 3.0000E-04 converged?   no

Converting HDLC to Cartesians
DFTD Energy:    -0.1329961 hartree

                      *** Start SCF Iterations ***

 Iter     DIIS Error       Energy change         Energy        Time(s)
------------------------------------------------------------------------
Initial temperature is 5000.000000
| Skip purify step
|    1     0.0157901972    -666.8281992985    -666.8281992985     0.09  
|    2     0.0205285587      +0.2468611061    -666.5813381924     0.08  
|    3     0.0064734110      -0.0169487094    -666.5982869019     0.07  
|    4     0.0051810812      -0.0017578516    -666.6000447534     0.07  
|    5     0.0025762226      -0.0012359520    -666.6012807055     0.07  
|    6     0.0007793661      -0.0003383793    -666.6016190847     0.06  
|    7     0.0004099208      -0.0000425207    -666.6016616054     0.06  
|    8     0.0000983716      -0.0000074662    -666.6016690716     0.05  
|    9     0.0000396262      -0.0000004867    -666.6016695583     0.09  
------------------------------------------------------------------------
FINAL ENERGY: -666.6016695583 a.u.
Fractional Occupation Entropy: 0.0000000000
Mermin Free Energy:            -666.6016695583
DISPERSION CONTRIBUTION TO ENERGY: -0.1329960704 a.u.
HOMO-LUMO GAP: 0.875 eV
CENTER OF MASS: {-0.038068, -0.050821, -0.004569} ANGS
DIPOLE MOMENT: {3.092486, 2.829487, 0.252674} (|D| = 4.199204) DEBYE

  Active Space Parameters
--------------------------------------------
Number of closed orbitals:              31
Number of active orbitals:               3
Number of virtual orbitals:             98
Number of molecular orbitals:          132
Number of basis functions:             140
Number of active electrons:              4
Number of alpha electrons:               2
Number of beta electrons:                2

  Orbital      Energy        Occupation
-----------------------------------------
     30       -0.468219        1.000000
     31       -0.384141        1.000000
     32       -0.228536        0.666667
     33       -0.172897        0.666667
     34       -0.140729        0.666667
     35        0.142513        0.000000
     36        0.159749        0.000000

  CAS Parameters
--------------------------------------------
Number of determinants:                  9
Number of singlet CSFs:                  6
Number of doublet CSFs:                  0
Number of triplet CSFs:                  3
Number of quartet CSFs:                  0
Number of quintet CSFs:                  0
Number of sextet CSFs:                   0
Number of septet CSFs:                   0
Number of singlet states:                4
Number of doublet states:                0
Number of triplet states:                0
Number of quartet states:                0
Number of quintet states:                0
Number of sextet states:                 0
Number of septet states:                 0
Using the hard-coded solver

Singlet state  1 energy:       -666.86537171817690

        0.81327300163536  X32 X33
       -0.46374025601167  X32 X34
       -0.24366623276596  X32 B33 A34
       -0.24366623276596  X32 A33 B34
       -0.04585936379632  X33 X34
        0.03238547189558  B32 X33 A34
        0.03238547189558  A32 X33 B34

Singlet state  2 energy:       -666.78420083589174

       -0.53713524824383  B32 A33 X34
       -0.53713524824383  A32 B33 X34
        0.40910193575208  B32 X33 A34
        0.40910193575208  A32 X33 B34
        0.19751645369877  X32 B33 A34
        0.19751645369877  X32 A33 B34
        0.07677852220713  X32 X33
       -0.05837925978029  X32 X34
        0.03023382389980  X33 X34

Singlet state  3 energy:       -666.78419814395352

        0.51143627913952  X32 X33
        0.49672605463412  X32 B33 A34
        0.49672605463412  X32 A33 B34
        0.39746036363654  X32 X34
       -0.18651384676929  X33 X34
        0.15311028715589  B32 A33 X34
        0.15311028715589  A32 B33 X34
       -0.05153498768055  B32 X33 A34
       -0.05153498768055  A32 X33 B34

Singlet state  4 energy:       -666.67836104594949

       -0.57342508526582  B32 X33 A34
       -0.57342508526582  A32 X33 B34
       -0.39862258668570  B32 A33 X34
       -0.39862258668570  A32 B33 X34
       -0.09570550681355  X32 X34
        0.07716196724188  X32 B33 A34
        0.07716196724188  X32 A33 B34
        0.05528406148432  X32 X33
        0.02106181563542  X33 X34

  Root   Mult.   Total Energy (a.u.)   Ex. Energy (a.u.)     Ex. Energy (eV)     Ex. Energy (nm)
-------------------------------------------------------------------------------------------------
     1  singlet       -666.86537172
     2  singlet       -666.78420084          0.08117088          2.20877172        561.32654823
     3  singlet       -666.78419814          0.08117357          2.20884497        561.30793310
     4  singlet       -666.67836105          0.18701067          5.08881847        243.64048654

Singlet state dipole moments:

  Root       Dx         Dy         Dz         |D|  (Debye)
------------------------------------------------------------
     1    -1.2547     1.7089     0.1259     2.1238
     2     2.8598     1.4491     0.4404     3.2361
     3     3.7816     5.2790    -0.0822     6.4943
     4     7.0006     6.4719     0.2249     9.5365

Singlet state electronic transitions:

 Transition      Tx        Ty        Tz       |T|    Osc. (a.u.) 
-----------------------------------------------------------------
   1 ->  2     0.8206   -0.7623   -0.0085    1.1201    0.0679
   1 ->  3     0.3123    0.5996    0.0012    0.6760    0.0247
   1 ->  4    -0.0996    0.3929    0.0187    0.4058    0.0205
   2 ->  3    -0.0402    0.5786   -0.0391    0.5813    0.0000
   2 ->  4    -0.3964    0.0927   -0.0105    0.4073    0.0117
   3 ->  4    -0.9174    0.9461   -0.0134    1.3179    0.1226

Singlet state velocity transition dipole moments:

 Transition      Px        Py        Pz       |P|    Osc. (a.u.) 
-----------------------------------------------------------------
   1 ->  2    -0.0394    0.0479   -0.0030    0.0621    0.0317
   1 ->  3    -0.0126   -0.0347   -0.0020    0.0369    0.0112
   1 ->  4     0.0083   -0.0403   -0.0002    0.0411    0.0060
   2 ->  3    -0.0059    0.0008   -0.0006    0.0060    6.5327
   2 ->  4     0.0259    0.0019    0.0027    0.0261    0.0043
   3 ->  4     0.0494   -0.0811    0.0035    0.0950    0.0569

Singlet state magnetic transition dipole moments and rotational strengths:

 Transition      Lx        Ly        Lz        |L|    R(vel) (a.u.)
--------------------------------------------------------------------
   1 ->  2    -0.0152    0.1200    0.3835    0.4021    0.0640
   1 ->  3    -0.2360    0.1498    0.1065    0.2992   -0.0300
   1 ->  4    -0.0249    0.0086    0.2048    0.2065   -0.0032
   2 ->  3    -0.0087    0.0254    0.1171    0.1201   -0.6784
   2 ->  4     0.1167   -0.1389   -0.3668    0.4092    0.0165
   3 ->  4    -0.1608   -0.0787   -0.7058    0.7281   -0.0385

Singlet state electric quadrupole moments (Cartesian):
Operator origin (a.u.):    -0.071939,    -0.096038,    -0.008633 

 Root     Qxy        Qxz        Qyz        Qxx        Qyy        Qzz       R^2
--------------------------------------------------------------------------------------------
    1    -7.8382   -13.5023     1.8253    -8.7533   -30.4027   -47.8756   -87.0317
    2   -10.2902   -14.0200     1.9988    -7.7787   -31.2024   -48.7320   -87.7131
    3   -14.3889   -13.2868     1.9071   -18.6030   -32.2330   -46.8741   -97.7101
    4   -18.4999   -14.0274     2.1988   -16.2534   -34.1350   -47.0953   -97.4837

Singlet state electric transition quadrupole moments (Cartesian):

 Transition     Qxy        Qxz        Qyz        Qxx        Qyy        Qzz       norm (a.u.)
--------------------------------------------------------------------------------------------
   1 ->  2     0.9697     0.3551    -0.0408    -4.1647     0.8431    -0.0021     4.3731
   1 ->  3    -2.8527    -0.0870     0.1288    -1.4533    -1.0789     0.7486     3.4639
   1 ->  4    -1.3163     0.0439    -0.0049    -0.1333     0.0382     0.1046     1.3284
   2 ->  3    -1.6389     0.1592    -0.0109    -2.2467    -0.3325     0.5416     2.8571
   2 ->  4     0.8222    -0.0421    -0.0683     1.5598     0.2074    -0.3566     1.8126
   3 ->  4    -1.3564    -0.3898     0.0705     3.9935    -1.2738     0.2988     4.4336

Building Xtilde...

Building Z-vector RHS...

Solving CPSCF equations
Using DIIS solver

 Iter         Residual      
------  --------------------
    1      0.156043915436
    2      0.111286199388
    3      0.025205135929
    4      0.012257602365
    5      0.004307509954
    6      0.002514785855
    7      0.000544168802
    8      0.000195962329
    9      0.000092487024

CPSCF converged

Building X...

Building Xtilde...

Building Z-vector RHS...

Solving CPSCF equations
Using DIIS solver

 Iter         Residual      
------  --------------------
    1      0.297059597267
    2      0.235265374738
    3      0.037612532771
    4      0.016204356385
    5      0.006466878348
    6      0.002097148217
    7      0.000924459370
    8      0.000286801801
    9      0.000147504333
   10      0.000051589263

CPSCF converged

Building X...

Building Xtilde...

Building Z-vector RHS...

Solving CPSCF equations
Using DIIS solver

 Iter         Residual      
------  --------------------
    1      0.126241764919
    2      0.095503155939
    3      0.015452257807
    4      0.007654295421
    5      0.003088667203
    6      0.001569380731
    7      0.000363019204
    8      0.000243840717
    9      0.000056847245

CPSCF converged

Building X...

Lower state energy:      -666.7842008359
Upper state energy:      -666.7841981440
Energy difference:          0.0000026919
 Energy calculation finished, energy:  0.000000000E+00

Converting Cartesians to HDLC

Converting Cartesians to HDLC

Converting Cartesians to HDLC
 in dlf_makehessian...
Updating Hessian with the BFGS update, No    28
Testing convergence  in cycle   29
    Energy  0.0000E+00 Target: 1.0000E-06 converged?  yes
  Max step  1.7575E-02 Target: 1.8000E-03 converged?   no
  RMS step  3.3305E-03 Target: 1.2000E-03 converged?   no
  Max grad  2.1391E-03 Target: 4.5000E-04 converged?   no
  RMS grad  7.5890E-04 Target: 3.0000E-04 converged?   no

Converting HDLC to Cartesians
DFTD Energy:    -0.1329987 hartree

                      *** Start SCF Iterations ***

 Iter     DIIS Error       Energy change         Energy        Time(s)
------------------------------------------------------------------------
Initial temperature is 5000.000000
| Skip purify step
|    1     0.0158451357    -666.8281251691    -666.8281251691     0.09  
|    2     0.0208200416      +0.2467745728    -666.5813505963     0.08  
|    3     0.0064883369      -0.0169484463    -666.5982990427     0.07  
|    4     0.0051952694      -0.0017578029    -666.6000568456     0.07  
|    5     0.0025905019      -0.0012360746    -666.6012929201     0.07  
|    6     0.0007741513      -0.0003401222    -666.6016330423     0.06  
|    7     0.0004146297      -0.0000428189    -666.6016758612     0.06  
|    8     0.0000996798      -0.0000075892    -666.6016834504     0.05  
|    9     0.0000398770      -0.0000005024    -666.6016839528     0.09  
------------------------------------------------------------------------
FINAL ENERGY: -666.6016839528 a.u.
Fractional Occupation Entropy: 0.0000000000
Mermin Free Energy:            -666.6016839528
DISPERSION CONTRIBUTION TO ENERGY: -0.1329987189 a.u.
HOMO-LUMO GAP: 0.874 eV
CENTER OF MASS: {-0.037883, -0.050946, -0.004971} ANGS
DIPOLE MOMENT: {3.087160, 2.829445, 0.257192} (|D| = 4.195529) DEBYE

  Active Space Parameters
--------------------------------------------
Number of closed orbitals:              31
Number of active orbitals:               3
Number of virtual orbitals:             98
Number of molecular orbitals:          132
Number of basis functions:             140
Number of active electrons:              4
Number of alpha electrons:               2
Number of beta electrons:                2

  Orbital      Energy        Occupation
-----------------------------------------
     30       -0.468166        1.000000
     31       -0.384081        1.000000
     32       -0.228641        0.666667
     33       -0.172818        0.666667
     34       -0.140715        0.666667
     35        0.142527        0.000000
     36        0.159797        0.000000

  CAS Parameters
--------------------------------------------
Number of determinants:                  9
Number of singlet CSFs:                  6
Number of doublet CSFs:                  0
Number of triplet CSFs:                  3
Number of quartet CSFs:                  0
Number of quintet CSFs:                  0
Number of sextet CSFs:                   0
Number of septet CSFs:                   0
Number of singlet states:                4
Number of doublet states:                0
Number of triplet states:                0
Number of quartet states:                0
Number of quintet states:                0
Number of sextet states:                 0
Number of septet states:                 0
Using the hard-coded solver

Singlet state  1 energy:       -666.86546305729314

        0.81387327830582  X32 X33
       -0.46458049291207  X32 X34
       -0.24186018216882  X32 B33 A34
       -0.24186018216882  X32 A33 B34
       -0.04581129264598  X33 X34
        0.03226978177114  B32 X33 A34
        0.03226978177114  A32 X33 B34

Singlet state  2 energy:       -666.78420753266357

       -0.49129788093392  B32 A33 X34
       -0.49129788093392  A32 B33 X34
        0.38928563842999  B32 X33 A34
        0.38928563842999  A32 X33 B34
        0.29968436363037  X32 B33 A34
        0.29968436363037  X32 A33 B34
        0.18348893953337  X32 X33
        0.02782148836258  X32 X34

Singlet state  3 energy:       -666.78420579741805

        0.48205089694780  X32 X33
        0.44294148670524  X32 B33 A34
        0.44294148670524  X32 A33 B34
        0.40243079098659  X32 X34
        0.26413521060606  B32 A33 X34
        0.26413521060606  A32 B33 X34
       -0.18871968127318  X33 X34
       -0.13807992769546  B32 X33 A34
       -0.13807992769546  A32 X33 B34

Singlet state  4 energy:       -666.67828346362649

       -0.57292867563783  B32 X33 A34
       -0.57292867563783  A32 X33 B34
       -0.39878664715497  B32 A33 X34
       -0.39878664715497  A32 B33 X34
       -0.09821457818844  X32 X34
        0.07873945236951  X32 B33 A34
        0.07873945236951  X32 A33 B34
        0.05434512554894  X32 X33
        0.02108522247877  X33 X34

  Root   Mult.   Total Energy (a.u.)   Ex. Energy (a.u.)     Ex. Energy (eV)     Ex. Energy (nm)
-------------------------------------------------------------------------------------------------
     1  singlet       -666.86546306
     2  singlet       -666.78420753          0.08125552          2.21107496        560.74182497
     3  singlet       -666.78420580          0.08125726          2.21112218        560.72985035
     4  singlet       -666.67828346          0.18717959          5.09341505        243.42061160

Singlet state dipole moments:

  Root       Dx         Dy         Dz         |D|  (Debye)
------------------------------------------------------------
     1    -1.2576     1.7105     0.1310     2.1271
     2     2.8556     2.2366     0.3813     3.6472
     3     3.7759     4.4903    -0.0171     5.8669
     4     6.9790     6.4637     0.2249     9.5150

Singlet state electronic transitions:

 Transition      Tx        Ty        Tz       |T|    Osc. (a.u.) 
-----------------------------------------------------------------
   1 ->  2     0.8684   -0.6167   -0.0081    1.0651    0.0615
   1 ->  3     0.1287    0.7478    0.0023    0.7588    0.0312
   1 ->  4    -0.0983    0.3946    0.0183    0.4071    0.0207
   2 ->  3     0.0390    0.8407   -0.0802    0.8454    0.0000
   2 ->  4    -0.5853    0.2925   -0.0130    0.6544    0.0302
   3 ->  4    -0.8123    0.9033   -0.0114    1.2149    0.1042

Singlet state velocity transition dipole moments:

 Transition      Px        Py        Pz       |P|    Osc. (a.u.) 
-----------------------------------------------------------------
   1 ->  2    -0.0412    0.0394   -0.0034    0.0571    0.0268
   1 ->  3    -0.0038   -0.0441   -0.0012    0.0443    0.0161
   1 ->  4     0.0082   -0.0404   -0.0002    0.0412    0.0061
   2 ->  3    -0.0060    0.0008   -0.0006    0.0060    8.8685
   2 ->  4     0.0359   -0.0154    0.0034    0.0392    0.0097
   3 ->  4     0.0429   -0.0796    0.0029    0.0905    0.0515

Singlet state magnetic transition dipole moments and rotational strengths:

 Transition      Lx        Ly        Lz        |L|    R(vel) (a.u.)
--------------------------------------------------------------------
   1 ->  2    -0.0656    0.1491    0.3983    0.4303    0.0891
   1 ->  3    -0.2275    0.1208    0.0228    0.2586   -0.0553
   1 ->  4    -0.0256    0.0098    0.2055    0.2073   -0.0034
   2 ->  3    -0.0088    0.0255    0.1172    0.1203   -0.5631
   2 ->  4     0.0794   -0.1525   -0.5110    0.5392    0.0326
   3 ->  4    -0.1818   -0.0471   -0.6101    0.6384   -0.0550

Singlet state electric quadrupole moments (Cartesian):
Operator origin (a.u.):    -0.071588,    -0.096275,    -0.009394 

 Root     Qxy        Qxz        Qyz        Qxx        Qyy        Qzz       R^2
--------------------------------------------------------------------------------------------
    1    -7.7517   -13.6261     1.8451    -8.8096   -30.3662   -47.8872   -87.0630
    2   -11.0749   -14.0418     2.0111    -9.2762   -31.3484   -48.4309   -89.0554
    3   -13.4276   -13.5041     1.9383   -17.2205   -32.0085   -47.1963   -96.4253
    4   -18.3952   -14.1416     2.2217   -16.2836   -34.0890   -47.1087   -97.4813

Singlet state electric transition quadrupole moments (Cartesian):

 Transition     Qxy        Qxz        Qyz        Qxx        Qyy        Qzz       norm (a.u.)
--------------------------------------------------------------------------------------------
   1 ->  2     0.3425     0.3279    -0.0107    -4.3834     0.5951     0.1572     4.4518
   1 ->  3    -2.9911    -0.1581     0.1346    -0.5204    -1.2319     0.7297     3.3631
   1 ->  4    -1.3210     0.0454    -0.0056    -0.1372     0.0369     0.1041     1.3335
   2 ->  3    -2.3444     0.3014    -0.0287    -4.2927    -0.5181     0.8793     5.0057
   2 ->  4     0.5130    -0.1236    -0.0531     2.3802    -0.0677    -0.2835     2.4559
   3 ->  4    -1.4999    -0.3702     0.0820     3.5785    -1.2894     0.3676     4.1227

Building Xtilde...

Building Z-vector RHS...

Solving CPSCF equations
Using DIIS solver

 Iter         Residual      
------  --------------------
    1      0.103350640817
    2      0.066614029498
    3      0.023716969633
    4      0.010716042642
    5      0.003778612929
    6      0.002332011223
    7      0.000498920233
    8      0.000155483070
    9      0.000070575725

CPSCF converged

Building X...

Building Xtilde...

Building Z-vector RHS...

Solving CPSCF equations
Using DIIS solver

 Iter         Residual      
------  --------------------
    1      0.237520392182
    2      0.187441046503
    3      0.033807917652
    4      0.015533305609
    5      0.005649073530
    6      0.002373885957
    7      0.000875222420
    8      0.000284131291
    9      0.000131707912
   10      0.000044410433

CPSCF converged

Building X...

Building Xtilde...

Building Z-vector RHS...

Solving CPSCF equations
Using DIIS solver

 Iter         Residual      
------  --------------------
    1      0.196680800313
    2      0.152421901968
    3      0.021072305189
    4      0.008875362579
    5      0.003811920300
    6      0.001277501418
    7      0.000345033038
    8      0.000226538223
    9      0.000063769445

CPSCF converged

Building X...

Lower state energy:      -666.7842075327
Upper state energy:      -666.7842057974
Energy difference:          0.0000017352
 Energy calculation finished, energy:  0.000000000E+00

Converting Cartesians to HDLC

Converting Cartesians to HDLC

Converting Cartesians to HDLC
 in dlf_makehessian...
Updating Hessian with the BFGS update, No    29
Testing convergence  in cycle   30
    Energy  0.0000E+00 Target: 1.0000E-06 converged?  yes
  Max step  3.1184E-02 Target: 1.8000E-03 converged?   no
  RMS step  5.0386E-03 Target: 1.2000E-03 converged?   no
  Max grad  6.1954E-03 Target: 4.5000E-04 converged?   no
  RMS grad  1.8127E-03 Target: 3.0000E-04 converged?   no

Converting HDLC to Cartesians
DFTD Energy:    -0.1330126 hartree

                      *** Start SCF Iterations ***

 Iter     DIIS Error       Energy change         Energy        Time(s)
------------------------------------------------------------------------
Initial temperature is 5000.000000
| Skip purify step
|    1     0.0159145359    -666.8278546110    -666.8278546110     0.09  
|    2     0.0210043012      +0.2464359508    -666.5814186602     0.08  
|    3     0.0064976659      -0.0169119751    -666.5983306353     0.07  
|    4     0.0051981695      -0.0017562830    -666.6000869182     0.07  
|    5     0.0025999666      -0.0012343449    -666.6013212632     0.07  
|    6     0.0007688907      -0.0003415308    -666.6016627939     0.06  
|    7     0.0004183009      -0.0000430891    -666.6017058830     0.06  
|    8     0.0001001874      -0.0000076945    -666.6017135775     0.05  
|    9     0.0000401147      -0.0000005176    -666.6017140951     0.09  
------------------------------------------------------------------------
FINAL ENERGY: -666.6017140951 a.u.
Fractional Occupation Entropy: 0.0000000000
Mermin Free Energy:            -666.6017140951
DISPERSION CONTRIBUTION TO ENERGY: -0.1330126325 a.u.
HOMO-LUMO GAP: 0.873 eV
CENTER OF MASS: {-0.037643, -0.051168, -0.005197} ANGS
DIPOLE MOMENT: {3.084358, 2.828163, 0.260006} (|D| = 4.192776) DEBYE

  Active Space Parameters
--------------------------------------------
Number of closed orbitals:              31
Number of active orbitals:               3
Number of virtual orbitals:             98
Number of molecular orbitals:          132
Number of basis functions:             140
Number of active electrons:              4
Number of alpha electrons:               2
Number of beta electrons:                2

  Orbital      Energy        Occupation
-----------------------------------------
     30       -0.468158        1.000000
     31       -0.384056        1.000000
     32       -0.228750        0.666667
     33       -0.172776        0.666667
     34       -0.140686        0.666667
     35        0.142587        0.000000
     36        0.159812        0.000000

  CAS Parameters
--------------------------------------------
Number of determinants:                  9
Number of singlet CSFs:                  6
Number of doublet CSFs:                  0
Number of triplet CSFs:                  3
Number of quartet CSFs:                  0
Number of quintet CSFs:                  0
Number of sextet CSFs:                   0
Number of septet CSFs:                   0
Number of singlet states:                4
Number of doublet states:                0
Number of triplet states:                0
Number of quartet states:                0
Number of quintet states:                0
Number of sextet states:                 0
Number of septet states:                 0
Using the hard-coded solver

Singlet state  1 energy:       -666.86558499739442

       -0.81444434002251  X32 X33
        0.46518217755789  X32 X34
        0.24032705246358  X32 B33 A34
        0.24032705246358  X32 A33 B34
        0.04577554055095  X33 X34
       -0.03216587698278  B32 X33 A34
       -0.03216587698278  A32 X33 B34

Singlet state  2 energy:       -666.78421172690207

        0.40691723965538  X32 B33 A34
        0.40691723965538  X32 A33 B34
       -0.40296577938727  B32 A33 X34
       -0.40296577938727  A32 B33 X34
        0.33912742539500  B32 X33 A34
        0.33912742539500  A32 X33 B34
        0.30399604348300  X32 X33
        0.13439286621280  X32 X34
       -0.05986671175052  X33 X34

Singlet state  3 energy:       -666.78421062711493

        0.41515971560200  X32 X33
        0.38486613730331  B32 A33 X34
        0.38486613730331  A32 B33 X34
        0.38163544580204  X32 X34
        0.34736133865328  X32 B33 A34
        0.34736133865328  X32 A33 B34
       -0.23699240676615  B32 X33 A34
       -0.23699240676615  A32 X33 B34
       -0.17917117193228  X33 X34

Singlet state  4 energy:       -666.67822262695813

       -0.57245006031974  B32 X33 A34
       -0.57245006031974  A32 X33 B34
       -0.39907270585246  B32 A33 X34
       -0.39907270585246  A32 B33 X34
       -0.09995864789546  X32 X34
        0.07993686813277  X32 B33 A34
        0.07993686813277  X32 A33 B34
        0.05355772348417  X32 X33
        0.02106753330119  X33 X34

  Root   Mult.   Total Energy (a.u.)   Ex. Energy (a.u.)     Ex. Energy (eV)     Ex. Energy (nm)
-------------------------------------------------------------------------------------------------
     1  singlet       -666.86558500
     2  singlet       -666.78421173          0.08137327          2.21427899        559.93044023
     3  singlet       -666.78421063          0.08137437          2.21430891        559.92287269
     4  singlet       -666.67822263          0.18736237          5.09838866        243.18314859

Singlet state dipole moments:

  Root       Dx         Dy         Dz         |D|  (Debye)
------------------------------------------------------------
     1    -1.2591     1.7116     0.1338     2.1291
     2     2.9694     3.4887     0.2506     4.5881
     3     3.6581     3.2356     0.1165     4.8851
     4     6.9679     6.4559     0.2234     9.5016

Singlet state electronic transitions:

 Transition      Tx        Ty        Tz       |T|    Osc. (a.u.) 
-----------------------------------------------------------------
   1 ->  2    -0.8713    0.3962    0.0073    0.9571    0.0497
   1 ->  3     0.1066   -0.8847   -0.0035    0.8912    0.0431
   1 ->  4     0.0975   -0.3958   -0.0179    0.4080    0.0208
   2 ->  3     0.1272    0.9498   -0.1111    0.9647    0.0000
   2 ->  4    -0.7812    0.5217   -0.0158    0.9395    0.0624
   3 ->  4    -0.6273    0.7931   -0.0082    1.0112    0.0722

Singlet state velocity transition dipole moments:

 Transition      Px        Py        Pz       |P|    Osc. (a.u.) 
-----------------------------------------------------------------
   1 ->  2     0.0408   -0.0263    0.0036    0.0487    0.0194
   1 ->  3    -0.0073    0.0530    0.0002    0.0535    0.0235
   1 ->  4    -0.0081    0.0406    0.0002    0.0414    0.0061
   2 ->  3    -0.0060    0.0008   -0.0006    0.0060   11.5982
   2 ->  4     0.0460   -0.0360    0.0041    0.0586    0.0216
   3 ->  4     0.0318   -0.0727    0.0020    0.0794    0.0397

Singlet state magnetic transition dipole moments and rotational strengths:

 Transition      Lx        Ly        Lz        |L|    R(vel) (a.u.)
--------------------------------------------------------------------
   1 ->  2     0.1237   -0.1756   -0.3904    0.4456    0.1018
   1 ->  3     0.2019   -0.0770    0.0834    0.2316   -0.0681
   1 ->  4     0.0262   -0.0107   -0.2061    0.2080   -0.0036
   2 ->  3    -0.0089    0.0256    0.1172    0.1203   -0.4081
   2 ->  4     0.0281   -0.1595   -0.6556    0.6753    0.0412
   3 ->  4    -0.1962   -0.0048   -0.4510    0.4918   -0.0640

Singlet state electric quadrupole moments (Cartesian):
Operator origin (a.u.):    -0.071134,    -0.096694,    -0.009822 

 Root     Qxy        Qxz        Qyz        Qxx        Qyy        Qzz       R^2
--------------------------------------------------------------------------------------------
    1    -7.6010   -13.7264     1.8774    -8.6591   -30.3480   -47.8932   -86.9003
    2   -12.2898   -13.9467     2.0246   -11.8855   -31.6394   -47.8989   -91.4238
    3   -11.9072   -13.7936     1.9919   -14.3096   -31.6756   -47.7394   -93.7246
    4   -18.2291   -14.2335     2.2562   -16.1179   -34.0607   -47.1165   -97.2952

Singlet state electric transition quadrupole moments (Cartesian):

 Transition     Qxy        Qxz        Qyz        Qxx        Qyy        Qzz       norm (a.u.)
--------------------------------------------------------------------------------------------
   1 ->  2     0.4614    -0.2743    -0.0267     4.3636    -0.2473    -0.3447     4.4170
   1 ->  3     2.9738     0.2362    -0.1326    -0.6651     1.3435    -0.6606     3.4060
   1 ->  4     1.3235    -0.0467     0.0060     0.1405    -0.0366    -0.1036     1.3363
   2 ->  3    -2.6131     0.4015    -0.0431    -5.7222    -0.6120     1.0706     6.4231
   2 ->  4     0.0970    -0.2164    -0.0307     3.2464    -0.4055    -0.1755     3.2851
   3 ->  4    -1.5820    -0.3221     0.0927     2.8197    -1.2251     0.4291     3.5001

Building Xtilde...

Building Z-vector RHS...

Solving CPSCF equations
Using DIIS solver

 Iter         Residual      
------  --------------------
    1      0.088197415265
    2      0.056709986916
    3      0.020830443827
    4      0.007011484057
    5      0.003386434136
    6      0.001443447659
    7      0.000598724533
    8      0.000219763280
    9      0.000066456853

CPSCF converged

Building X...

Building Xtilde...

Building Z-vector RHS...

Solving CPSCF equations
Using DIIS solver

 Iter         Residual      
------  --------------------
    1      0.140317813275
    2      0.105056267625
    3      0.027888929612
    4      0.013029671509
    5      0.004125534925
    6      0.002188863552
    7      0.000652567179
    8      0.000276285014
    9      0.000096053510

CPSCF converged

Building X...

Building Xtilde...

Building Z-vector RHS...

Solving CPSCF equations
Using DIIS solver

 Iter         Residual      
------  --------------------
    1      0.242155821069
    2      0.189848678392
    3      0.026472040026
    4      0.010285771228
    5      0.004473726545
    6      0.001218982459
    7      0.000433903912
    8      0.000150131706
    9      0.000087124932

CPSCF converged

Building X...

Lower state energy:      -666.7842117269
Upper state energy:      -666.7842106271
Energy difference:          0.0000010998
 Energy calculation finished, energy:  0.000000000E+00

Converting Cartesians to HDLC

Converting Cartesians to HDLC

Converting Cartesians to HDLC
 in dlf_makehessian...
Updating Hessian with the BFGS update, No    30
Testing convergence  in cycle   31
    Energy  0.0000E+00 Target: 1.0000E-06 converged?  yes
  Max step  7.7472E-02 Target: 1.8000E-03 converged?   no
  RMS step  1.5910E-02 Target: 1.2000E-03 converged?   no
  Max grad  8.0101E-03 Target: 4.5000E-04 converged?   no
  RMS grad  2.2698E-03 Target: 3.0000E-04 converged?   no

Converting HDLC to Cartesians
DFTD Energy:    -0.1330248 hartree

                      *** Start SCF Iterations ***

 Iter     DIIS Error       Energy change         Energy        Time(s)
------------------------------------------------------------------------
Initial temperature is 5000.000000
| Skip purify step
|    1     0.0159693223    -666.8276637821    -666.8276637821     0.09  
|    2     0.0210249199      +0.2461731434    -666.5814906387     0.08  
|    3     0.0064944810      -0.0168668118    -666.5983574505     0.07  
|    4     0.0051928383      -0.0017536523    -666.6001111028     0.07  
|    5     0.0026025393      -0.0012322948    -666.6013433976     0.07  
|    6     0.0007661917      -0.0003421667    -666.6016855643     0.06  
|    7     0.0004194581      -0.0000432221    -666.6017287863     0.06  
|    8     0.0001009950      -0.0000077346    -666.6017365209     0.05  
|    9     0.0000402315      -0.0000005258    -666.6017370467     0.09  
------------------------------------------------------------------------
FINAL ENERGY: -666.6017370467 a.u.
Fractional Occupation Entropy: 0.0000000000
Mermin Free Energy:            -666.6017370467
DISPERSION CONTRIBUTION TO ENERGY: -0.1330248237 a.u.
HOMO-LUMO GAP: 0.874 eV
CENTER OF MASS: {-0.037478, -0.051362, -0.005303} ANGS
DIPOLE MOMENT: {3.083787, 2.826992, 0.261590} (|D| = 4.191665) DEBYE

  Active Space Parameters
--------------------------------------------
Number of closed orbitals:              31
Number of active orbitals:               3
Number of virtual orbitals:             98
Number of molecular orbitals:          132
Number of basis functions:             140
Number of active electrons:              4
Number of alpha electrons:               2
Number of beta electrons:                2

  Orbital      Energy        Occupation
-----------------------------------------
     30       -0.468176        1.000000
     31       -0.384062        1.000000
     32       -0.228807        0.666667
     33       -0.172777        0.666667
     34       -0.140670        0.666667
     35        0.142642        0.000000
     36        0.159802        0.000000

  CAS Parameters
--------------------------------------------
Number of determinants:                  9
Number of singlet CSFs:                  6
Number of doublet CSFs:                  0
Number of triplet CSFs:                  3
Number of quartet CSFs:                  0
Number of quintet CSFs:                  0
Number of sextet CSFs:                   0
Number of septet CSFs:                   0
Number of singlet states:                4
Number of doublet states:                0
Number of triplet states:                0
Number of quartet states:                0
Number of quintet states:                0
Number of sextet states:                 0
Number of septet states:                 0
Using the hard-coded solver

Singlet state  1 energy:       -666.86565780256444

       -0.81468914053166  X32 X33
        0.46535472899235  X32 X34
        0.23975286984258  X32 B33 A34
        0.23975286984258  X32 A33 B34
        0.04575773974723  X33 X34
       -0.03212129539666  B32 X33 A34
       -0.03212129539666  A32 X33 B34

Singlet state  2 energy:       -666.78421414001241

       -0.42438593901125  B32 A33 X34
       -0.42438593901125  A32 B33 X34
        0.38618970312511  X32 B33 A34
        0.38618970312510  X32 A33 B34
        0.35251760382971  B32 X33 A34
        0.35251760382971  A32 X33 B34
        0.27908735956518  X32 X33
        0.11242566765326  X32 X34
       -0.04941223434882  X33 X34

Singlet state  3 energy:       -666.78421345603954

        0.43171395962308  X32 X33
        0.38907448462542  X32 X34
        0.37039876538938  X32 B33 A34
        0.37039876538938  X32 A33 B34
        0.36078460217128  B32 A33 X34
        0.36078460217128  A32 B33 X34
       -0.21714915415574  B32 X33 A34
       -0.21714915415574  A32 X33 B34
       -0.18224994663150  X33 X34

Singlet state  4 energy:       -666.67820711791853

       -0.57223580515961  B32 X33 A34
       -0.57223580515961  A32 X33 B34
       -0.39927799475036  B32 A33 X34
       -0.39927799475036  A32 B33 X34
       -0.10039402913683  X32 X34
        0.08027885523201  X32 B33 A34
        0.08027885523201  X32 A33 B34
        0.05327410260534  X32 X33
        0.02097741913286  X33 X34

  Root   Mult.   Total Energy (a.u.)   Ex. Energy (a.u.)     Ex. Energy (eV)     Ex. Energy (nm)
-------------------------------------------------------------------------------------------------
     1  singlet       -666.86565780
     2  singlet       -666.78421414          0.08144366          2.21619445        559.44649028
     3  singlet       -666.78421346          0.08144435          2.21621306        559.44179202
     4  singlet       -666.67820712          0.18745068          5.10079181        243.06857698

Singlet state dipole moments:

  Root       Dx         Dy         Dz         |D|  (Debye)
------------------------------------------------------------
     1    -1.2594     1.7121     0.1351     2.1296
     2     2.9340     3.2074     0.2841     4.3562
     3     3.6936     3.5148     0.0843     5.0994
     4     6.9679     6.4520     0.2219     9.4989

Singlet state electronic transitions:

 Transition      Tx        Ty        Tz       |T|    Osc. (a.u.) 
-----------------------------------------------------------------
   1 ->  2    -0.8758    0.4471    0.0074    0.9833    0.0525
   1 ->  3     0.0555   -0.8607   -0.0023    0.8625    0.0404
   1 ->  4     0.0971   -0.3961   -0.0177    0.4082    0.0208
   2 ->  3     0.1118    0.9495   -0.1087    0.9622    0.0000
   2 ->  4    -0.7436    0.4749   -0.0155    0.8824    0.0550
   3 ->  4    -0.6708    0.8225   -0.0098    1.0614    0.0796

Singlet state velocity transition dipole moments:

 Transition      Px        Py        Pz       |P|    Osc. (a.u.) 
-----------------------------------------------------------------
   1 ->  2     0.0412   -0.0294    0.0035    0.0507    0.0211
   1 ->  3    -0.0049    0.0515    0.0004    0.0517    0.0219
   1 ->  4    -0.0080    0.0406    0.0001    0.0414    0.0061
   2 ->  3    -0.0060    0.0007   -0.0006    0.0060   14.4771
   2 ->  4     0.0441   -0.0318    0.0040    0.0545    0.0187
   3 ->  4     0.0344   -0.0748    0.0022    0.0823    0.0426

Singlet state magnetic transition dipole moments and rotational strengths:

 Transition      Lx        Ly        Lz        |L|    R(vel) (a.u.)
--------------------------------------------------------------------
   1 ->  2     0.1116   -0.1707   -0.3944    0.4441    0.1009
   1 ->  3     0.2088   -0.0872    0.0605    0.2342   -0.0673
   1 ->  4     0.0264   -0.0111   -0.2063    0.2083   -0.0037
   2 ->  3    -0.0089    0.0256    0.1171    0.1202   -0.3516
   2 ->  4     0.0393   -0.1590   -0.6284    0.6494    0.0405
   3 ->  4    -0.1942   -0.0139   -0.4877    0.5252   -0.0635

Singlet state electric quadrupole moments (Cartesian):
Operator origin (a.u.):    -0.070824,    -0.097061,    -0.010022 

 Root     Qxy        Qxz        Qyz        Qxx        Qyy        Qzz       R^2
--------------------------------------------------------------------------------------------
    1    -7.5022   -13.8006     1.9048    -8.4679   -30.3479   -47.8978   -86.7136
    2   -11.8868   -14.0658     2.0573   -11.0397   -31.5674   -48.0270   -90.6341
    3   -12.1100   -13.8196     2.0151   -14.7723   -31.7441   -47.6211   -94.1375
    4   -18.1242   -14.3020     2.2847   -15.9262   -34.0549   -47.1225   -97.1036

Singlet state electric transition quadrupole moments (Cartesian):

 Transition     Qxy        Qxz        Qyz        Qxx        Qyy        Qzz       norm (a.u.)
--------------------------------------------------------------------------------------------
   1 ->  2     0.2876    -0.2875    -0.0199     4.3931    -0.3247    -0.3058     4.4345
   1 ->  3     2.9955     0.2169    -0.1341    -0.4088     1.3255    -0.6792     3.3798
   1 ->  4     1.3238    -0.0476     0.0063     0.1423    -0.0370    -0.1034     1.3368
   2 ->  3    -2.6152     0.3941    -0.0409    -5.5489    -0.6031     1.0537     6.2659
   2 ->  4     0.1890    -0.1969    -0.0369     3.0764    -0.3327    -0.2003     3.1130
   3 ->  4    -1.5742    -0.3319     0.0906     3.0004    -1.2462     0.4181     3.6506

Building Xtilde...

Building Z-vector RHS...

Solving CPSCF equations
Using DIIS solver

 Iter         Residual      
------  --------------------
    1      0.077581510720
    2      0.044761383193
    3      0.021759644095
    4      0.006032824277
    5      0.002760223450
    6      0.001072972263
    7      0.000609825258
    8      0.000156970473
    9      0.000060677109

CPSCF converged

Building X...

Building Xtilde...

Building Z-vector RHS...

Solving CPSCF equations
Using DIIS solver

 Iter         Residual      
------  --------------------
    1      0.161014479189
    2      0.123499464495
    3      0.028911688554
    4      0.013778345350
    5      0.004415251673
    6      0.002331642330
    7      0.000711112225
    8      0.000273141771
    9      0.000101719869
   10      0.000032209922

CPSCF converged

Building X...

Building Xtilde...

Building Z-vector RHS...

Solving CPSCF equations
Using DIIS solver

 Iter         Residual      
------  --------------------
    1      0.237782802847
    2      0.186209630893
    3      0.025710284521
    4      0.010010722651
    5      0.004355573179
    6      0.001158515309
    7      0.000380097761
    8      0.000136134727
    9      0.000069894478

CPSCF converged

Building X...

Lower state energy:      -666.7842141400
Upper state energy:      -666.7842134560
Energy difference:          0.0000006840
 Energy calculation finished, energy:  0.000000000E+00

Converting Cartesians to HDLC

Converting Cartesians to HDLC

Converting Cartesians to HDLC
 in dlf_makehessian...
Updating Hessian with the BFGS update, No    31
Testing convergence  in cycle   32
    Energy  0.0000E+00 Target: 1.0000E-06 converged?  yes
  Max step  1.7418E-01 Target: 1.8000E-03 converged?   no
  RMS step  2.7524E-02 Target: 1.2000E-03 converged?   no
  Max grad  1.9600E-03 Target: 4.5000E-04 converged?   no
  RMS grad  5.4813E-04 Target: 3.0000E-04 converged?   no

Converting HDLC to Cartesians
DFTD Energy:    -0.1330291 hartree

                      *** Start SCF Iterations ***

 Iter     DIIS Error       Energy change         Energy        Time(s)
------------------------------------------------------------------------
Initial temperature is 5000.000000
| Skip purify step
|    1     0.0160001189    -666.8276187024    -666.8276187024     0.09  
|    2     0.0209873400      +0.2460901717    -666.5815285307     0.08  
|    3     0.0064887976      -0.0168395818    -666.5983681125     0.07  
|    4     0.0051884795      -0.0017516857    -666.6001197981     0.07  
|    5     0.0026016190      -0.0012312803    -666.6013510785     0.07  
|    6     0.0007664215      -0.0003422542    -666.6016933326     0.06  
|    7     0.0004192624      -0.0000432470    -666.6017365796     0.06  
|    8     0.0001010604      -0.0000077321    -666.6017443118     0.05  
|    9     0.0000402506      -0.0000005282    -666.6017448400     0.09  
------------------------------------------------------------------------
FINAL ENERGY: -666.6017448400 a.u.
Fractional Occupation Entropy: 0.0000000000
Mermin Free Energy:            -666.6017448400
DISPERSION CONTRIBUTION TO ENERGY: -0.1330291144 a.u.
HOMO-LUMO GAP: 0.874 eV
CENTER OF MASS: {-0.037409, -0.051488, -0.005368} ANGS
DIPOLE MOMENT: {3.083976, 2.826646, 0.262732} (|D| = 4.191642) DEBYE

  Active Space Parameters
--------------------------------------------
Number of closed orbitals:              31
Number of active orbitals:               3
Number of virtual orbitals:             98
Number of molecular orbitals:          132
Number of basis functions:             140
Number of active electrons:              4
Number of alpha electrons:               2
Number of beta electrons:                2

  Orbital      Energy        Occupation
-----------------------------------------
     30       -0.468199        1.000000
     31       -0.384080        1.000000
     32       -0.228810        0.666667
     33       -0.172805        0.666667
     34       -0.140671        0.666667
     35        0.142672        0.000000
     36        0.159785        0.000000

  CAS Parameters
--------------------------------------------
Number of determinants:                  9
Number of singlet CSFs:                  6
Number of doublet CSFs:                  0
Number of triplet CSFs:                  3
Number of quartet CSFs:                  0
Number of quintet CSFs:                  0
Number of sextet CSFs:                   0
Number of septet CSFs:                   0
Number of singlet states:                4
Number of doublet states:                0
Number of triplet states:                0
Number of quartet states:                0
Number of quintet states:                0
Number of sextet states:                 0
Number of septet states:                 0
Using the hard-coded solver

Singlet state  1 energy:       -666.86566952754606

       -0.81465978462063  X32 X33
        0.46521658734388  X32 X34
        0.23993761485797  X32 B33 A34
        0.23993761485797  X32 A33 B34
        0.04575763797319  X33 X34
       -0.03212506826168  B32 X33 A34
       -0.03212506826168  A32 X33 B34

Singlet state  2 energy:       -666.78421590186167

       -0.52126052994061  B32 A33 X34
       -0.52126052994061  A32 B33 X34
        0.40506033802604  B32 X33 A34
        0.40506033802604  A32 X33 B34
        0.23856425577226  X32 B33 A34
        0.23856425577226  X32 A33 B34
        0.11718862840753  X32 X33
       -0.02537529427132  X32 X34

Singlet state  3 energy:       -666.78421522298038

        0.50065147291240  X32 X33
        0.47897511088327  X32 B33 A34
        0.47897511088327  X32 A33 B34
        0.40403401757904  X32 X34
        0.19647388005546  B32 A33 X34
        0.19647388005546  A32 B33 X34
       -0.18822743297092  X33 X34
       -0.08554754235912  B32 X33 A34
       -0.08554754235912  A32 X33 B34

Singlet state  4 energy:       -666.67822763450374

       -0.57225829461011  B32 X33 A34
       -0.57225829461011  A32 X33 B34
       -0.39935640807675  B32 A33 X34
       -0.39935640807675  A32 B33 X34
       -0.09998585816726  X32 X34
        0.07997480083630  X32 B33 A34
        0.07997480083630  X32 A33 B34
        0.05336536640733  X32 X33
        0.02080469786117  X33 X34

  Root   Mult.   Total Energy (a.u.)   Ex. Energy (a.u.)     Ex. Energy (eV)     Ex. Energy (nm)
-------------------------------------------------------------------------------------------------
     1  singlet       -666.86566953
     2  singlet       -666.78421590          0.08145363          2.21646556        559.37806067
     3  singlet       -666.78421522          0.08145430          2.21648403        559.37339853
     4  singlet       -666.67822763          0.18744189          5.10055258        243.07997764

Singlet state dipole moments:

  Root       Dx         Dy         Dz         |D|  (Debye)
------------------------------------------------------------
     1    -1.2590     1.7120     0.1360     2.1294
     2     2.8394     1.7096     0.4392     3.3433
     3     3.7891     5.0118    -0.0696     6.2833
     4     6.9732     6.4515     0.2209     9.5024

Singlet state electronic transitions:

 Transition      Tx        Ty        Tz       |T|    Osc. (a.u.) 
-----------------------------------------------------------------
   1 ->  2    -0.8427    0.7114    0.0074    1.1028    0.0660
   1 ->  3    -0.2436   -0.6599    0.0009    0.7034    0.0269
   1 ->  4     0.0969   -0.3959   -0.0175    0.4080    0.0208
   2 ->  3    -0.0081    0.6950   -0.0596    0.6976    0.0000
   2 ->  4    -0.4734    0.1696   -0.0112    0.5030    0.0179
   3 ->  4    -0.8814    0.9350   -0.0150    1.2851    0.1167

Singlet state velocity transition dipole moments:

 Transition      Px        Py        Pz       |P|    Osc. (a.u.) 
-----------------------------------------------------------------
   1 ->  2     0.0404   -0.0451    0.0032    0.0606    0.0301
   1 ->  3     0.0094    0.0385    0.0015    0.0397    0.0129
   1 ->  4    -0.0080    0.0406    0.0001    0.0414    0.0061
   2 ->  3    -0.0060    0.0008   -0.0006    0.0060   14.5108
   2 ->  4     0.0300   -0.0047    0.0030    0.0305    0.0058
   3 ->  4     0.0472   -0.0811    0.0035    0.0939    0.0555

Singlet state magnetic transition dipole moments and rotational strengths:

 Transition      Lx        Ly        Lz        |L|    R(vel) (a.u.)
--------------------------------------------------------------------
   1 ->  2     0.0346   -0.1312   -0.3917    0.4145    0.0742
   1 ->  3     0.2342   -0.1397   -0.0760    0.2831   -0.0406
   1 ->  4     0.0264   -0.0113   -0.2061    0.2081   -0.0037
   2 ->  3    -0.0089    0.0256    0.1170    0.1201   -0.3336
   2 ->  4     0.1026   -0.1450   -0.4267    0.4622    0.0234
   3 ->  4    -0.1698   -0.0666   -0.6714    0.6958   -0.0467

Singlet state electric quadrupole moments (Cartesian):
Operator origin (a.u.):    -0.070694,    -0.097298,    -0.010145 

 Root     Qxy        Qxz        Qyz        Qxx        Qyy        Qzz       R^2
--------------------------------------------------------------------------------------------
    1    -7.4885   -13.8663     1.9242    -8.3587   -30.3520   -47.9023   -86.6131
    2   -10.2385   -14.3553     2.0979    -7.8287   -31.2092   -48.6549   -87.6928
    3   -13.7304   -13.6602     2.0134   -17.7647   -32.1090   -47.0039   -96.8777
    4   -18.1117   -14.3639     2.3047   -15.8252   -34.0575   -47.1282   -97.0109

Singlet state electric transition quadrupole moments (Cartesian):

 Transition     Qxy        Qxz        Qyz        Qxx        Qyy        Qzz       norm (a.u.)
--------------------------------------------------------------------------------------------
   1 ->  2    -0.7394    -0.3428     0.0259     4.2711    -0.7524    -0.0590     4.4132
   1 ->  3     2.9175     0.1049    -0.1335     1.0994     1.1384    -0.7427     3.4054
   1 ->  4     1.3234    -0.0482     0.0065     0.1430    -0.0373    -0.1034     1.3365
   2 ->  3    -1.9484     0.2284    -0.0182    -3.1037    -0.4087     0.6847     3.7573
   2 ->  4     0.7089    -0.0740    -0.0659     1.8840     0.1069    -0.3299     2.0450
   3 ->  4    -1.4190    -0.3770     0.0725     3.8589    -1.2854     0.3260     4.3371

Building Xtilde...

Building Z-vector RHS...

Solving CPSCF equations
Using DIIS solver

 Iter         Residual      
------  --------------------
    1      0.138010206925
    2      0.096581175075
    3      0.024602888494
    4      0.011989776687
    5      0.004134384419
    6      0.002492718004
    7      0.000528847987
    8      0.000172969274
    9      0.000085745383

CPSCF converged

Building X...

Building Xtilde...

Building Z-vector RHS...

Solving CPSCF equations
Using DIIS solver

 Iter         Residual      
------  --------------------
    1      0.278573631957
    2      0.220980903280
    3      0.036540880524
    4      0.016082548718
    5      0.006252296269
    6      0.002226103449
    7      0.000924317636
    8      0.000287193329
    9      0.000143590020
   10      0.000049530244

CPSCF converged

Building X...

Building Xtilde...

Building Z-vector RHS...

Solving CPSCF equations
Using DIIS solver

 Iter         Residual      
------  --------------------
    1      0.155735470857
    2      0.119490249197
    3      0.017461938512
    4      0.008196820486
    5      0.003423784711
    6      0.001482525372
    7      0.000368947731
    8      0.000253138700
    9      0.000061555696

CPSCF converged

Building X...

Lower state energy:      -666.7842159019
Upper state energy:      -666.7842152230
Energy difference:          0.0000006789
 Energy calculation finished, energy:  0.000000000E+00

Converting Cartesians to HDLC

Converting Cartesians to HDLC

Converting Cartesians to HDLC
 in dlf_makehessian...
Updating Hessian with the BFGS update, No    32
Testing convergence  in cycle   33
    Energy  0.0000E+00 Target: 1.0000E-06 converged?  yes
  Max step  4.3810E-02 Target: 1.8000E-03 converged?   no
  RMS step  6.6818E-03 Target: 1.2000E-03 converged?   no
  Max grad  1.0800E-02 Target: 4.5000E-04 converged?   no
  RMS grad  2.9865E-03 Target: 3.0000E-04 converged?   no

Converting HDLC to Cartesians
DFTD Energy:    -0.1330245 hartree

                      *** Start SCF Iterations ***

 Iter     DIIS Error       Energy change         Energy        Time(s)
------------------------------------------------------------------------
Initial temperature is 5000.000000
| Skip purify step
|    1     0.0160249908    -666.8276905705    -666.8276905705     0.09  
|    2     0.0209385322      +0.2461562574    -666.5815343131     0.08  
|    3     0.0064842142      -0.0168273609    -666.5983616740     0.07  
|    4     0.0051866145      -0.0017504887    -666.6001121627     0.07  
|    5     0.0025994922      -0.0012313021    -666.6013434647     0.07  
|    6     0.0007684637      -0.0003420639    -666.6016855287     0.06  
|    7     0.0004187005      -0.0000432269    -666.6017287555     0.06  
|    8     0.0001007987      -0.0000077186    -666.6017364741     0.05  
|    9     0.0000402449      -0.0000005292    -666.6017370033     0.09  
------------------------------------------------------------------------
FINAL ENERGY: -666.6017370033 a.u.
Fractional Occupation Entropy: 0.0000000000
Mermin Free Energy:            -666.6017370033
DISPERSION CONTRIBUTION TO ENERGY: -0.1330244557 a.u.
HOMO-LUMO GAP: 0.875 eV
CENTER OF MASS: {-0.037426, -0.051529, -0.005412} ANGS
DIPOLE MOMENT: {3.084072, 2.827298, 0.263601} (|D| = 4.192207) DEBYE

  Active Space Parameters
--------------------------------------------
Number of closed orbitals:              31
Number of active orbitals:               3
Number of virtual orbitals:             98
Number of molecular orbitals:          132
Number of basis functions:             140
Number of active electrons:              4
Number of alpha electrons:               2
Number of beta electrons:                2

  Orbital      Energy        Occupation
-----------------------------------------
     30       -0.468216        1.000000
     31       -0.384096        1.000000
     32       -0.228776        0.666667
     33       -0.172839        0.666667
     34       -0.140688        0.666667
     35        0.142670        0.000000
     36        0.159772        0.000000

  CAS Parameters
--------------------------------------------
Number of determinants:                  9
Number of singlet CSFs:                  6
Number of doublet CSFs:                  0
Number of triplet CSFs:                  3
Number of quartet CSFs:                  0
Number of quintet CSFs:                  0
Number of sextet CSFs:                   0
Number of septet CSFs:                   0
Number of singlet states:                4
Number of doublet states:                0
Number of triplet states:                0
Number of quartet states:                0
Number of quintet states:                0
Number of sextet states:                 0
Number of septet states:                 0
Using the hard-coded solver

Singlet state  1 energy:       -666.86562869136799

        0.81443175936911  X32 X33
       -0.46494008705514  X32 X34
       -0.24058461832307  X32 B33 A34
       -0.24058461832307  X32 A33 B34
       -0.04576801072074  X33 X34
        0.03216283530119  B32 X33 A34
        0.03216283530119  A32 X33 B34

Singlet state  2 energy:       -666.78421700485717

       -0.54539570770119  B32 A33 X34
       -0.54539570770119  A32 B33 X34
        0.41309977133437  B32 X33 A34
        0.41309977133437  A32 X33 B34
        0.16236742538913  X32 B33 A34
        0.16236742538913  X32 A33 B34
       -0.08715916415028  X32 X34
        0.04376369853736  X33 X34
        0.03931741381600  X32 X33

Singlet state  3 energy:       -666.78421632205436

        0.51319861201833  X32 X33
        0.50979307797027  X32 B33 A34
        0.50979307797027  X32 A33 B34
        0.39490579557061  X32 X34
       -0.18376208922861  X33 X34
        0.11426755912498  B32 A33 X34
        0.11426755912498  A32 B33 X34
       -0.02253860000054  B32 X33 A34
       -0.02253860000054  A32 X33 B34

Singlet state  4 energy:       -666.67826744085517

       -0.57245227952893  B32 X33 A34
       -0.57245227952893  A32 X33 B34
       -0.39928203951010  B32 A33 X34
       -0.39928203951010  A32 B33 X34
       -0.09926017849319  X32 X34
        0.07934049003473  X32 B33 A34
        0.07934049003473  X32 A33 B34
        0.05364903607021  X32 X33
        0.02058767470875  X33 X34

  Root   Mult.   Total Energy (a.u.)   Ex. Energy (a.u.)     Ex. Energy (eV)     Ex. Energy (nm)
-------------------------------------------------------------------------------------------------
     1  singlet       -666.86562869
     2  singlet       -666.78421700          0.08141169          2.21532434        559.66622389
     3  singlet       -666.78421632          0.08141237          2.21534292        559.66152999
     4  singlet       -666.67826744          0.18736125          5.09835818        243.18460218

Singlet state dipole moments:

  Root       Dx         Dy         Dz         |D|  (Debye)
------------------------------------------------------------
     1    -1.2583     1.7117     0.1366     2.1288
     2     2.8681     1.2538     0.4746     3.1660
     3     3.7605     5.4684    -0.1036     6.6374
     4     6.9792     6.4530     0.2209     9.5079

Singlet state electronic transitions:

 Transition      Tx        Ty        Tz       |T|    Osc. (a.u.) 
-----------------------------------------------------------------
   1 ->  2     0.7948   -0.8041   -0.0069    1.1306    0.0694
   1 ->  3     0.3698    0.5435   -0.0023    0.6574    0.0235
   1 ->  4    -0.0967    0.3955    0.0174    0.4076    0.0207
   2 ->  3    -0.0641    0.4657   -0.0267    0.4709    0.0000
   2 ->  4    -0.3323    0.0245   -0.0087    0.3334    0.0078
   3 ->  4    -0.9426    0.9503   -0.0169    1.3386    0.1266

Singlet state velocity transition dipole moments:

 Transition      Px        Py        Pz       |P|    Osc. (a.u.) 
-----------------------------------------------------------------
   1 ->  2    -0.0384    0.0504   -0.0030    0.0634    0.0330
   1 ->  3    -0.0155   -0.0312   -0.0020    0.0348    0.0099
   1 ->  4     0.0080   -0.0406   -0.0001    0.0413    0.0061
   2 ->  3    -0.0060    0.0007   -0.0006    0.0060   14.4581
   2 ->  4     0.0224    0.0077    0.0024    0.0238    0.0036
   3 ->  4     0.0512   -0.0809    0.0039    0.0958    0.0577

Singlet state magnetic transition dipole moments and rotational strengths:

 Transition      Lx        Ly        Lz        |L|    R(vel) (a.u.)
--------------------------------------------------------------------
   1 ->  2     0.0017    0.1081    0.3757    0.3909    0.0525
   1 ->  3    -0.2368    0.1580    0.1349    0.3151   -0.0189
   1 ->  4    -0.0262    0.0112    0.2058    0.2077   -0.0037
   2 ->  3    -0.0089    0.0256    0.1170    0.1201   -0.3840
   2 ->  4     0.1276   -0.1330   -0.3181    0.3677    0.0100
   3 ->  4    -0.1522   -0.0880   -0.7296    0.7505   -0.0333

Singlet state electric quadrupole moments (Cartesian):
Operator origin (a.u.):    -0.070724,    -0.097376,    -0.010227 

 Root     Qxy        Qxz        Qyz        Qxx        Qyy        Qzz       R^2
--------------------------------------------------------------------------------------------
    1    -7.5513   -13.9245     1.9346    -8.3874   -30.3484   -47.9056   -86.6414
    2    -9.7943   -14.4675     2.1115    -7.1518   -31.1032   -48.8271   -87.0821
    3   -14.3018   -13.6644     2.0203   -18.4990   -32.2085   -46.8401   -97.5476
    4   -18.1799   -14.4205     2.3151   -15.8639   -34.0560   -47.1324   -97.0523

Singlet state electric transition quadrupole moments (Cartesian):

 Transition     Qxy        Qxz        Qyz        Qxx        Qyy        Qzz       norm (a.u.)
--------------------------------------------------------------------------------------------
   1 ->  2     1.1771     0.3539    -0.0457    -4.0511     0.9181    -0.0553     4.3325
   1 ->  3    -2.7707    -0.0499     0.1283    -1.7408    -1.0109     0.7432     3.5072
   1 ->  4    -1.3231     0.0486    -0.0067    -0.1429     0.0374     0.1034     1.3362
   2 ->  3    -1.3286     0.1132    -0.0046    -1.4550    -0.2536     0.4026     2.0301
   2 ->  4     0.9173    -0.0162    -0.0765     1.2712     0.3019    -0.3762     1.6420
   3 ->  4    -1.2946    -0.3827     0.0614     4.1005    -1.2547     0.2715     4.5043

Building Xtilde...

Building Z-vector RHS...

Solving CPSCF equations
Using DIIS solver

 Iter         Residual      
------  --------------------
    1      0.168669737138
    2      0.121556378073
    3      0.025635689058
    4      0.012395211748
    5      0.004406336938
    6      0.002526271493
    7      0.000549225795
    8      0.000211781214
    9      0.000093507198

CPSCF converged

Building X...

Building Xtilde...

Building Z-vector RHS...

Solving CPSCF equations
Using DIIS solver

 Iter         Residual      
------  --------------------
    1      0.310297337176
    2      0.246190099583
    3      0.038333362042
    4      0.016233705479
    5      0.006631512894
    6      0.001978359829
    7      0.000911715533
    8      0.000285609842
    9      0.000146817887
   10      0.000052556331

CPSCF converged

Building X...

Building Xtilde...

Building Z-vector RHS...

Solving CPSCF equations
Using DIIS solver

 Iter         Residual      
------  --------------------
    1      0.100945125980
    2      0.075093228517
    3      0.014217366241
    4      0.006766147071
    5      0.002659582257
    6      0.001515389637
    7      0.000349892215
    8      0.000219815921
    9      0.000051680603

CPSCF converged

Building X...

Lower state energy:      -666.7842170049
Upper state energy:      -666.7842163221
Energy difference:          0.0000006828
 Energy calculation finished, energy:  0.000000000E+00

Converting Cartesians to HDLC

Converting Cartesians to HDLC

Converting Cartesians to HDLC
 in dlf_makehessian...
Updating Hessian with the BFGS update, No    33
Testing convergence  in cycle   34
    Energy  0.0000E+00 Target: 1.0000E-06 converged?  yes
  Max step  1.9944E-01 Target: 1.8000E-03 converged?   no
  RMS step  3.2816E-02 Target: 1.2000E-03 converged?   no
  Max grad  5.1132E-03 Target: 4.5000E-04 converged?   no
  RMS grad  1.4043E-03 Target: 3.0000E-04 converged?   no

Converting HDLC to Cartesians
DFTD Energy:    -0.1330163 hartree

                      *** Start SCF Iterations ***

 Iter     DIIS Error       Energy change         Energy        Time(s)
------------------------------------------------------------------------
Initial temperature is 5000.000000
| Skip purify step
|    1     0.0160461004    -666.8278473746    -666.8278473746     0.09  
|    2     0.0209079419      +0.2463248361    -666.5815225385     0.08  
|    3     0.0064818600      -0.0168263199    -666.5983488584     0.07  
|    4     0.0051875529      -0.0017504982    -666.6000993566     0.07  
|    5     0.0025970832      -0.0012319806    -666.6013313371     0.07  
|    6     0.0007708625      -0.0003417400    -666.6016730772     0.06  
|    7     0.0004185575      -0.0000432033    -666.6017162805     0.06  
|    8     0.0001006982      -0.0000077189    -666.6017239994     0.05  
|    9     0.0000402761      -0.0000005188    -666.6017245182     0.09  
------------------------------------------------------------------------
FINAL ENERGY: -666.6017245182 a.u.
Fractional Occupation Entropy: 0.0000000000
Mermin Free Energy:            -666.6017245182
DISPERSION CONTRIBUTION TO ENERGY: -0.1330163359 a.u.
HOMO-LUMO GAP: 0.875 eV
CENTER OF MASS: {-0.037477, -0.051504, -0.005429} ANGS
DIPOLE MOMENT: {3.083857, 2.828359, 0.263988} (|D| = 4.192789) DEBYE

  Active Space Parameters
--------------------------------------------
Number of closed orbitals:              31
Number of active orbitals:               3
Number of virtual orbitals:             98
Number of molecular orbitals:          132
Number of basis functions:             140
Number of active electrons:              4
Number of alpha electrons:               2
Number of beta electrons:                2

  Orbital      Energy        Occupation
-----------------------------------------
     30       -0.468222        1.000000
     31       -0.384100        1.000000
     32       -0.228738        0.666667
     33       -0.172859        0.666667
     34       -0.140705        0.666667
     35        0.142652        0.000000
     36        0.159771        0.000000

  CAS Parameters
--------------------------------------------
Number of determinants:                  9
Number of singlet CSFs:                  6
Number of doublet CSFs:                  0
Number of triplet CSFs:                  3
Number of quartet CSFs:                  0
Number of quintet CSFs:                  0
Number of sextet CSFs:                   0
Number of septet CSFs:                   0
Number of singlet states:                4
Number of doublet states:                0
Number of triplet states:                0
Number of quartet states:                0
Number of quintet states:                0
Number of sextet states:                 0
Number of septet states:                 0
Using the hard-coded solver

Singlet state  1 energy:       -666.86558056665058

        0.81421428527499  X32 X33
       -0.46473404372798  X32 X34
       -0.24114211311483  X32 B33 A34
       -0.24114211311483  X32 A33 B34
       -0.04578098580845  X33 X34
        0.03219890506659  B32 X33 A34
        0.03219890506659  A32 X33 B34

Singlet state  2 energy:       -666.78421730087359

       -0.54808472890177  B32 A33 X34
       -0.54808472890177  A32 B33 X34
        0.41323682851133  B32 X33 A34
        0.41323682851133  A32 X33 B34
        0.15041876599989  X32 B33 A34
        0.15041876599989  X32 A33 B34
       -0.09668035533736  X32 X34
        0.04822470774093  X33 X34
        0.02743324877615  X32 X33

Singlet state  3 energy:       -666.78421702008461

        0.51444097618580  X32 X33
        0.51337682459953  X32 B33 A34
        0.51337682459953  X32 A33 B34
        0.39236411713362  X32 X34
       -0.18274520763093  X33 X34
        0.10139126149214  B32 A33 X34
        0.10139126149214  A32 B33 X34

Singlet state  4 energy:       -666.67829815234109

       -0.57264273015692  B32 X33 A34
       -0.57264273015692  A32 X33 B34
       -0.39915933386164  B32 A33 X34
       -0.39915933386164  A32 B33 X34
       -0.09878003097929  X32 X34
        0.07883214536708  X32 B33 A34
        0.07883214536708  X32 A33 B34
        0.05386051303174  X32 X33
        0.02041558004199  X33 X34

  Root   Mult.   Total Energy (a.u.)   Ex. Energy (a.u.)     Ex. Energy (eV)     Ex. Energy (nm)
-------------------------------------------------------------------------------------------------
     1  singlet       -666.86558057
     2  singlet       -666.78421730          0.08136327          2.21400674        559.99929126
     3  singlet       -666.78421702          0.08136355          2.21401438        559.99735868
     4  singlet       -666.67829815          0.18728241          5.09621294        243.28697031

Singlet state dipole moments:

  Root       Dx         Dy         Dz         |D|  (Debye)
------------------------------------------------------------
     1    -1.2577     1.7113     0.1368     2.1282
     2     2.8766     1.2025     0.4777     3.1542
     3     3.7510     5.5213    -0.1057     6.6758
     4     6.9824     6.4545     0.2214     9.5113

Singlet state electronic transitions:

 Transition      Tx        Ty        Tz       |T|    Osc. (a.u.) 
-----------------------------------------------------------------
   1 ->  2     0.7856   -0.8163   -0.0068    1.1330    0.0696
   1 ->  3     0.3882    0.5247   -0.0025    0.6527    0.0231
   1 ->  4    -0.0966    0.3953    0.0175    0.4073    0.0207
   2 ->  3    -0.0723    0.4263   -0.0214    0.4330    0.0000
   2 ->  4    -0.3099    0.0024   -0.0083    0.3100    0.0068
   3 ->  4    -0.9496    0.9505   -0.0171    1.3437    0.1275

Singlet state velocity transition dipole moments:

 Transition      Px        Py        Pz       |P|    Osc. (a.u.) 
-----------------------------------------------------------------
   1 ->  2    -0.0380    0.0511   -0.0029    0.0637    0.0333
   1 ->  3    -0.0163   -0.0300   -0.0021    0.0342    0.0096
   1 ->  4     0.0080   -0.0405   -0.0001    0.0413    0.0061
   2 ->  3    -0.0060    0.0007   -0.0006    0.0060   18.9813
   2 ->  4     0.0212    0.0096    0.0023    0.0234    0.0034
   3 ->  4     0.0516   -0.0806    0.0040    0.0958    0.0578

Singlet state magnetic transition dipole moments and rotational strengths:

 Transition      Lx        Ly        Lz        |L|    R(vel) (a.u.)
--------------------------------------------------------------------
   1 ->  2     0.0071    0.1044    0.3728    0.3872    0.0489
   1 ->  3    -0.2369    0.1604    0.1435    0.3201   -0.0152
   1 ->  4    -0.0260    0.0110    0.2055    0.2075   -0.0036
   2 ->  3    -0.0090    0.0256    0.1171    0.1202   -0.5617
   2 ->  4     0.1313   -0.1309   -0.3005    0.3531    0.0078
   3 ->  4    -0.1492   -0.0911   -0.7376    0.7580   -0.0311

Singlet state electric quadrupole moments (Cartesian):
Operator origin (a.u.):    -0.070821,    -0.097329,    -0.010259 

 Root     Qxy        Qxz        Qyz        Qxx        Qyy        Qzz       R^2
--------------------------------------------------------------------------------------------
    1    -7.6304   -13.9605     1.9373    -8.5014   -30.3368   -47.9055   -86.7437
    2    -9.8142   -14.5084     2.1139    -7.2066   -31.0799   -48.8448   -87.1313
    3   -14.4425   -13.6961     2.0228   -18.6719   -32.2103   -46.8231   -97.7053
    4   -18.2637   -14.4564     2.3175   -15.9837   -34.0475   -47.1326   -97.1639

Singlet state electric transition quadrupole moments (Cartesian):

 Transition     Qxy        Qxz        Qyz        Qxx        Qyy        Qzz       norm (a.u.)
--------------------------------------------------------------------------------------------
   1 ->  2     1.2412     0.3546    -0.0485    -4.0098     0.9418    -0.0725     4.3174
   1 ->  3    -2.7429    -0.0415     0.1273    -1.8340    -0.9904     0.7419     3.5265
   1 ->  4    -1.3233     0.0488    -0.0069    -0.1426     0.0371     0.1035     1.3364
   2 ->  3    -1.2221     0.0943    -0.0025    -1.1874    -0.2280     0.3557     1.7581
   2 ->  4     0.9466    -0.0075    -0.0780     1.1749     0.3309    -0.3825     1.5932
   3 ->  4    -1.2734    -0.3826     0.0595     4.1301    -1.2482     0.2625     4.5229

Building Xtilde...

Building Z-vector RHS...

Solving CPSCF equations
Using DIIS solver

 Iter         Residual      
------  --------------------
    1      0.171874201362
    2      0.124042573456
    3      0.025723357828
    4      0.012400832728
    5      0.004427733448
    6      0.002523187678
    7      0.000549055555
    8      0.000216102517
    9      0.000093208458

CPSCF converged

Building X...

Building Xtilde...

Building Z-vector RHS...

Solving CPSCF equations
Using DIIS solver

 Iter         Residual      
------  --------------------
    1      0.313308376927
    2      0.248486468999
    3      0.038444724818
    4      0.016211752621
    5      0.006658133850
    6      0.001936409028
    7      0.000903346722
    8      0.000284651160
    9      0.000145985651
   10      0.000052724238

CPSCF converged

Building X...

Building Xtilde...

Building Z-vector RHS...

Solving CPSCF equations
Using DIIS solver

 Iter         Residual      
------  --------------------
    1      0.092980976644
    2      0.068611200016
    3      0.013989170513
    4      0.006319517186
    5      0.002489876319
    6      0.001402846123
    7      0.000349785785
    8      0.000206220574
    9      0.000050366851

CPSCF converged

Building X...

Lower state energy:      -666.7842173009
Upper state energy:      -666.7842170201
Energy difference:          0.0000002808
 Energy calculation finished, energy:  0.000000000E+00

Converting Cartesians to HDLC

Converting Cartesians to HDLC

Converting Cartesians to HDLC
 in dlf_makehessian...
Step too small. Skipping hessian update
Testing convergence  in cycle   35
    Energy  0.0000E+00 Target: 1.0000E-06 converged?  yes
  Max step  5.6732E-02 Target: 1.8000E-03 converged?   no
  RMS step  1.0456E-02 Target: 1.2000E-03 converged?   no
  Max grad  8.4948E-04 Target: 4.5000E-04 converged?   no
  RMS grad  2.2484E-04 Target: 3.0000E-04 converged?  yes

Converting HDLC to Cartesians
DFTD Energy:    -0.1330139 hartree

                      *** Start SCF Iterations ***

 Iter     DIIS Error       Energy change         Energy        Time(s)
------------------------------------------------------------------------
Initial temperature is 5000.000000
| Skip purify step
|    1     0.0160482385    -666.8279206820    -666.8279206820     0.09  
|    2     0.0209181874      +0.2464028967    -666.5815177853     0.08  
|    3     0.0064821223      -0.0168271564    -666.5983449418     0.07  
|    4     0.0051904476      -0.0017512954    -666.6000962372     0.07  
|    5     0.0025960895      -0.0012324928    -666.6013287300     0.07  
|    6     0.0007724819      -0.0003415951    -666.6016703251     0.06  
|    7     0.0004192683      -0.0000432141    -666.6017135391     0.06  
|    8     0.0001010531      -0.0000077442    -666.6017212833     0.05  
|    9     0.0000403472      -0.0000005306    -666.6017218139     0.09  
------------------------------------------------------------------------
FINAL ENERGY: -666.6017218139 a.u.
Fractional Occupation Entropy: 0.0000000000
Mermin Free Energy:            -666.6017218139
DISPERSION CONTRIBUTION TO ENERGY: -0.1330139426 a.u.
HOMO-LUMO GAP: 0.875 eV
CENTER OF MASS: {-0.037492, -0.051484, -0.005426} ANGS
DIPOLE MOMENT: {3.083720, 2.828717, 0.263947} (|D| = 4.192926) DEBYE

  Active Space Parameters
--------------------------------------------
Number of closed orbitals:              31
Number of active orbitals:               3
Number of virtual orbitals:             98
Number of molecular orbitals:          132
Number of basis functions:             140
Number of active electrons:              4
Number of alpha electrons:               2
Number of beta electrons:                2

  Orbital      Energy        Occupation
-----------------------------------------
     30       -0.468223        1.000000
     31       -0.384098        1.000000
     32       -0.228731        0.666667
     33       -0.172859        0.666667
     34       -0.140707        0.666667
     35        0.142645        0.000000
     36        0.159774        0.000000

  CAS Parameters
--------------------------------------------
Number of determinants:                  9
Number of singlet CSFs:                  6
Number of doublet CSFs:                  0
Number of triplet CSFs:                  3
Number of quartet CSFs:                  0
Number of quintet CSFs:                  0
Number of sextet CSFs:                   0
Number of septet CSFs:                   0
Number of singlet states:                4
Number of doublet states:                0
Number of triplet states:                0
Number of quartet states:                0
Number of quintet states:                0
Number of sextet states:                 0
Number of septet states:                 0
Using the hard-coded solver

Singlet state  1 energy:       -666.86557180356397

       -0.81417514164969  X32 X33
        0.46470987779894  X32 X34
        0.24122935597707  X32 B33 A34
        0.24122935597707  X32 A33 B34
        0.04578513000855  X33 X34
       -0.03220381814836  B32 X33 A34
       -0.03220381814836  A32 X33 B34

Singlet state  2 energy:       -666.78421744673665

        0.53028589683554  X32 B33 A34
        0.53028589683554  X32 A33 B34
        0.51269795588736  X32 X33
        0.37298968326999  X32 X34
       -0.17327204416038  X33 X34
        0.05016572256473  B32 X33 A34
        0.05016572256473  A32 X33 B34

Singlet state  3 energy:       -666.78421724569466

       -0.55715343980827  B32 A33 X34
       -0.55715343980827  A32 B33 X34
        0.41032954532672  B32 X33 A34
        0.41032954532672  A32 X33 B34
       -0.15540397295767  X32 X34
        0.07554641387060  X33 X34
        0.07048273250899  X32 B33 A34
        0.07048273250899  X32 A33 B34
       -0.05124578870454  X32 X33

Singlet state  4 energy:       -666.67830222724751

        0.57267970865877  B32 X33 A34
        0.57267970865877  A32 X33 B34
        0.39912858393159  B32 A33 X34
        0.39912858393159  A32 B33 X34
        0.09873999914276  X32 X34
       -0.07874507186666  X32 B33 A34
       -0.07874507186666  X32 A33 B34
       -0.05387469666714  X32 X33
       -0.02037170832997  X33 X34

  Root   Mult.   Total Energy (a.u.)   Ex. Energy (a.u.)     Ex. Energy (eV)     Ex. Energy (nm)
-------------------------------------------------------------------------------------------------
     1  singlet       -666.86557180
     2  singlet       -666.78421745          0.08135436          2.21376432        560.06061564
     3  singlet       -666.78421725          0.08135456          2.21376979        560.05923163
     4  singlet       -666.67830223          0.18726958          5.09586360        243.30364850

Singlet state dipole moments:

  Root       Dx         Dy         Dz         |D|  (Debye)
------------------------------------------------------------
     1    -1.2575     1.7112     0.1368     2.1280
     2     3.6750     5.7476    -0.1083     6.8229
     3     2.9522     0.9769     0.4803     3.1465
     4     6.9827     6.4548     0.2216     9.5116

Singlet state electronic transitions:

 Transition      Tx        Ty        Tz       |T|    Osc. (a.u.) 
-----------------------------------------------------------------
   1 ->  2    -0.5032   -0.3942    0.0034    0.6393    0.0222
   1 ->  3    -0.7174    0.8866    0.0064    1.1405    0.0705
   1 ->  4    -0.0965    0.3953    0.0175    0.4073    0.0207
   2 ->  3    -0.1207    0.1507    0.0142    0.1936    0.0000
   2 ->  4     0.9857   -0.9397    0.0182    1.3620    0.1310
   3 ->  4     0.1615    0.1423    0.0057    0.2154    0.0033

Singlet state velocity transition dipole moments:

 Transition      Px        Py        Pz       |P|    Osc. (a.u.) 
-----------------------------------------------------------------
   1 ->  2     0.0219    0.0218    0.0025    0.0310    0.0079
   1 ->  3     0.0351   -0.0550    0.0026    0.0653    0.0350
   1 ->  4     0.0080   -0.0405   -0.0001    0.0413    0.0061
   2 ->  3     0.0060   -0.0007    0.0006    0.0060   20.2412
   2 ->  4    -0.0542    0.0782   -0.0043    0.0953    0.0571
   3 ->  4    -0.0130   -0.0218   -0.0017    0.0254    0.0041

Singlet state magnetic transition dipole moments and rotational strengths:

 Transition      Lx        Ly        Lz        |L|    R(vel) (a.u.)
--------------------------------------------------------------------
   1 ->  2     0.2331   -0.1744   -0.1986    0.3524    0.0099
   1 ->  3    -0.0431   -0.0788   -0.3466    0.3581    0.0238
   1 ->  4    -0.0260    0.0110    0.2055    0.2074   -0.0036
   2 ->  3     0.0090   -0.0256   -0.1171    0.1202   -0.5986
   2 ->  4     0.1274    0.1099    0.7748    0.7929   -0.0154
   3 ->  4    -0.1526    0.1155    0.1845    0.2658   -0.0079

Singlet state electric quadrupole moments (Cartesian):
Operator origin (a.u.):    -0.070850,    -0.097291,    -0.010253 

 Root     Qxy        Qxz        Qyz        Qxx        Qyy        Qzz       R^2
--------------------------------------------------------------------------------------------
    1    -7.6498   -13.9670     1.9373    -8.5484   -30.3310   -47.9037   -86.7831
    2   -14.7232   -13.6935     2.0242   -18.8092   -32.2479   -46.7612   -97.8182
    3    -9.5731   -14.5241     2.1124    -7.1626   -31.0314   -48.9031   -87.0972
    4   -18.2839   -14.4631     2.3174   -16.0309   -34.0426   -47.1308   -97.2043

Singlet state electric transition quadrupole moments (Cartesian):

 Transition     Qxy        Qxz        Qyz        Qxx        Qyy        Qzz       norm (a.u.)
--------------------------------------------------------------------------------------------
   1 ->  2     2.5219    -0.0128    -0.1183     2.4229     0.8358    -0.7221     3.6694
   1 ->  3    -1.6445    -0.3568     0.0673     3.6843    -1.0818     0.1847     4.1970
   1 ->  4    -1.3235     0.0487    -0.0069    -0.1425     0.0371     0.1035     1.3366
   2 ->  3    -0.4686    -0.0324     0.0113     0.5939    -0.0473     0.0348     0.7596
   2 ->  4     1.1145     0.3793    -0.0470    -4.2616     1.1834    -0.2011     4.5815
   3 ->  4    -1.1293    -0.0510     0.0861    -0.5317    -0.5172     0.4180     1.4178

Building Xtilde...

Building Z-vector RHS...

Solving CPSCF equations
Using DIIS solver

 Iter         Residual      
------  --------------------
    1      0.322138374294
    2      0.255086319048
    3      0.038195724005
    4      0.015848040977
    5      0.006670028779
    6      0.001681418383
    7      0.000817411826
    8      0.000272495070
    9      0.000128287319
   10      0.000050124404

CPSCF converged

Building X...

Building Xtilde...

Building Z-vector RHS...

Solving CPSCF equations
Using DIIS solver

 Iter         Residual      
------  --------------------
    1      0.182277393990
    2      0.131674056728
    3      0.025657663041
    4      0.012210176671
    5      0.004437920136
    6      0.002492708755
    7      0.000528803321
    8      0.000237427377
    9      0.000083475941

CPSCF converged

Building X...

Building Xtilde...

Building Z-vector RHS...

Solving CPSCF equations
Using DIIS solver

 Iter         Residual      
------  --------------------
    1      0.063095634090
    2      0.045333156571
    3      0.015201507764
    4      0.006698838741
    5      0.002671810382
    6      0.000931817659
    7      0.000387376950
    8      0.000094436599

CPSCF converged

Building X...

Lower state energy:      -666.7842174467
Upper state energy:      -666.7842172457
Energy difference:          0.0000002010
 Energy calculation finished, energy:  0.000000000E+00

Converting Cartesians to HDLC

Converting Cartesians to HDLC

Converting Cartesians to HDLC
 in dlf_makehessian...
Step too small. Skipping hessian update
Testing convergence  in cycle   36
    Energy  0.0000E+00 Target: 1.0000E-06 converged?  yes
  Max step  9.2028E-03 Target: 1.8000E-03 converged?   no
  RMS step  1.4233E-03 Target: 1.2000E-03 converged?   no
  Max grad  1.0958E-04 Target: 4.5000E-04 converged?  yes
  RMS grad  4.8501E-05 Target: 3.0000E-04 converged?  yes

Converting HDLC to Cartesians
DFTD Energy:    -0.1330129 hartree

                      *** Start SCF Iterations ***

 Iter     DIIS Error       Energy change         Energy        Time(s)
------------------------------------------------------------------------
Initial temperature is 5000.000000
| Skip purify step
|    1     0.0160462180    -666.8278965242    -666.8278965242     0.09  
|    2     0.0209228357      +0.2463787110    -666.5815178132     0.08  
|    3     0.0064820403      -0.0168264241    -666.5983442373     0.07  
|    4     0.0051909429      -0.0017512876    -666.6000955248     0.07  
|    5     0.0025959938      -0.0012324951    -666.6013280200     0.07  
|    6     0.0007726293      -0.0003415711    -666.6016695910     0.06  
|    7     0.0004193668      -0.0000432149    -666.6017128060     0.06  
|    8     0.0001011110      -0.0000077475    -666.6017205534     0.05  
|    9     0.0000403412      -0.0000005248    -666.6017210782     0.09  
------------------------------------------------------------------------
FINAL ENERGY: -666.6017210782 a.u.
Fractional Occupation Entropy: 0.0000000000
Mermin Free Energy:            -666.6017210782
DISPERSION CONTRIBUTION TO ENERGY: -0.1330128650 a.u.
HOMO-LUMO GAP: 0.875 eV
CENTER OF MASS: {-0.037498, -0.051473, -0.005422} ANGS
DIPOLE MOMENT: {3.083663, 2.828916, 0.263908} (|D| = 4.193017) DEBYE

  Active Space Parameters
--------------------------------------------
Number of closed orbitals:              31
Number of active orbitals:               3
Number of virtual orbitals:             98
Number of molecular orbitals:          132
Number of basis functions:             140
Number of active electrons:              4
Number of alpha electrons:               2
Number of beta electrons:                2

  Orbital      Energy        Occupation
-----------------------------------------
     30       -0.468224        1.000000
     31       -0.384097        1.000000
     32       -0.228727        0.666667
     33       -0.172860        0.666667
     34       -0.140708        0.666667
     35        0.142642        0.000000
     36        0.159776        0.000000

  CAS Parameters
--------------------------------------------
Number of determinants:                  9
Number of singlet CSFs:                  6
Number of doublet CSFs:                  0
Number of triplet CSFs:                  3
Number of quartet CSFs:                  0
Number of quintet CSFs:                  0
Number of sextet CSFs:                   0
Number of septet CSFs:                   0
Number of singlet states:                4
Number of doublet states:                0
Number of triplet states:                0
Number of quartet states:                0
Number of quintet states:                0
Number of sextet states:                 0
Number of septet states:                 0
Using the hard-coded solver

Singlet state  1 energy:       -666.86556916796405

        0.81416104575691  X32 X33
       -0.46469697804811  X32 X34
       -0.24126471283162  X32 B33 A34
       -0.24126471283162  X32 A33 B34
       -0.04578816638138  X33 X34
        0.03220473108370  B32 X33 A34
        0.03220473108370  A32 X33 B34

Singlet state  2 energy:       -666.78421745595813

        0.53359145047325  X32 B33 A34
        0.53359145047325  X32 A33 B34
        0.50865579907960  X32 X33
        0.36279955335769  X32 X34
       -0.16834823152799  X33 X34
        0.07505248005003  B32 X33 A34
        0.07505248005003  A32 X33 B34

Singlet state  3 energy:       -666.78421742652006

       -0.55714146433400  B32 A33 X34
       -0.55714146433400  A32 B33 X34
        0.40649261554473  B32 X33 A34
        0.40649261554473  A32 X33 B34
       -0.17787112172521  X32 X34
        0.08598264887041  X33 X34
       -0.08238478394306  X32 X33
        0.03805180665119  X32 B33 A34
        0.03805180665119  X32 A33 B34

Singlet state  4 energy:       -666.67830446339372

       -0.57269432048650  B32 X33 A34
       -0.57269432048650  A32 X33 B34
       -0.39912271617170  B32 A33 X34
       -0.39912271617170  A32 B33 X34
       -0.09870888519671  X32 X34
        0.07869159070122  X32 B33 A34
        0.07869159070122  X32 A33 B34
        0.05387653533788  X32 X33
        0.02033930838291  X33 X34

  Root   Mult.   Total Energy (a.u.)   Ex. Energy (a.u.)     Ex. Energy (eV)     Ex. Energy (nm)
-------------------------------------------------------------------------------------------------
     1  singlet       -666.86556917
     2  singlet       -666.78421746          0.08135171          2.21369235        560.07882375
     3  singlet       -666.78421743          0.08135174          2.21369315        560.07862107
     4  singlet       -666.67830446          0.18726470          5.09573104        243.30997811

Singlet state dipole moments:

  Root       Dx         Dy         Dz         |D|  (Debye)
------------------------------------------------------------
     1    -1.2574     1.7111     0.1367     2.1278
     2     3.6349     5.7766    -0.1016     6.8258
     3     2.9921     0.9483     0.4736     3.1743
     4     6.9830     6.4549     0.2216     9.5119

Singlet state electronic transitions:

 Transition      Tx        Ty        Tz       |T|    Osc. (a.u.) 
-----------------------------------------------------------------
   1 ->  2     0.5460    0.3395   -0.0038    0.6429    0.0224
   1 ->  3     0.6854   -0.9089   -0.0062    1.1384    0.0703
   1 ->  4    -0.0966    0.3953    0.0175    0.4073    0.0207
   2 ->  3    -0.1371    0.0355    0.0282    0.1444    0.0000
   2 ->  4    -0.9937    0.9292   -0.0185    1.3606    0.1307
   3 ->  4    -0.1012   -0.1993   -0.0046    0.2236    0.0035

Singlet state velocity transition dipole moments:

 Transition      Px        Py        Pz       |P|    Osc. (a.u.) 
-----------------------------------------------------------------
   1 ->  2    -0.0240   -0.0184   -0.0026    0.0304    0.0076
   1 ->  3    -0.0337    0.0563   -0.0024    0.0656    0.0353
   1 ->  4     0.0080   -0.0405   -0.0001    0.0413    0.0061
   2 ->  3     0.0060   -0.0007    0.0006    0.0060   23.6140
   2 ->  4     0.0549   -0.0767    0.0044    0.0945    0.0562
   3 ->  4     0.0097    0.0265    0.0014    0.0283    0.0050

Singlet state magnetic transition dipole moments and rotational strengths:

 Transition      Lx        Ly        Lz        |L|    R(vel) (a.u.)
--------------------------------------------------------------------
   1 ->  2    -0.2300    0.1789    0.2194    0.3648    0.0202
   1 ->  3     0.0572    0.0680    0.3339    0.3455    0.0135
   1 ->  4    -0.0260    0.0110    0.2055    0.2074   -0.0036
   2 ->  3     0.0090   -0.0256   -0.1171    0.1202   -0.6928
   2 ->  4    -0.1178   -0.1168   -0.7847    0.8021   -0.0089
   3 ->  4     0.1601   -0.1086   -0.1369    0.2370   -0.0143

Singlet state electric quadrupole moments (Cartesian):
Operator origin (a.u.):    -0.070860,    -0.097270,    -0.010247 

 Root     Qxy        Qxz        Qyz        Qxx        Qyy        Qzz       R^2
--------------------------------------------------------------------------------------------
    1    -7.6590   -13.9731     1.9381    -8.5723   -30.3278   -47.9020   -86.8020
    2   -14.7706   -13.7069     2.0267   -18.7169   -32.2464   -46.7633   -97.7267
    3    -9.5446   -14.5230     2.1115    -7.3018   -31.0269   -48.8976   -87.2264
    4   -18.2936   -14.4692     2.3181   -16.0549   -34.0399   -47.1292   -97.2240

Singlet state electric transition quadrupole moments (Cartesian):

 Transition     Qxy        Qxz        Qyz        Qxx        Qyy        Qzz       norm (a.u.)
--------------------------------------------------------------------------------------------
   1 ->  2    -2.4171     0.0344     0.1140    -2.6426    -0.7685     0.7095     3.7328
   1 ->  3     1.7951     0.3553    -0.0744    -3.5301     1.1308    -0.2283     4.1408
   1 ->  4    -1.3236     0.0487    -0.0069    -0.1424     0.0370     0.1034     1.3367
   2 ->  3    -0.1519    -0.0826     0.0166     1.2978     0.0271    -0.0957     1.3132
   2 ->  4    -1.0437    -0.3755     0.0417     4.2864    -1.1497     0.1752     4.5779
   3 ->  4     1.1950     0.0740    -0.0888     0.2709     0.5884    -0.4294     1.4301

Building Xtilde...

Building Z-vector RHS...

Solving CPSCF equations
Using DIIS solver

 Iter         Residual      
------  --------------------
    1      0.319775616640
    2      0.252979016768
    3      0.037586169994
    4      0.015601016231
    5      0.006597802354
    6      0.001607236290
    7      0.000775866518
    8      0.000267957445
    9      0.000115812805
   10      0.000047048942

CPSCF converged

Building X...

Building Xtilde...

Building Z-vector RHS...

Solving CPSCF equations
Using DIIS solver

 Iter         Residual      
------  --------------------
    1      0.181037707798
    2      0.130235350498
    3      0.025324773554
    4      0.012032182508
    5      0.004394629392
    6      0.002483346032
    7      0.000514526017
    8      0.000245185159
    9      0.000077440603

CPSCF converged

Building X...

Building Xtilde...

Building Z-vector RHS...

Solving CPSCF equations
Using DIIS solver

 Iter         Residual      
------  --------------------
    1      0.070421442161
    2      0.052669799949
    3      0.016079089756
    4      0.007835059151
    5      0.002561661885
    6      0.001509247266
    7      0.000375494801
    8      0.000132087297
    9      0.000058451702

CPSCF converged

Building X...

Lower state energy:      -666.7842174560
Upper state energy:      -666.7842174265
Energy difference:          0.0000000294
 Energy calculation finished, energy:  0.000000000E+00

Converting Cartesians to HDLC

Converting Cartesians to HDLC

Converting Cartesians to HDLC
Conical intersection seam found: using extrapolatable functions.
Energy gap between states:        0.0000000294
Below threshold of:               0.0000001594
 in dlf_makehessian...
Step too small. Skipping hessian update
Testing convergence  in cycle   37
    Energy  0.0000E+00 Target: 1.0000E-06 converged?  yes
  Max step  8.4347E-04 Target: 1.8000E-03 converged?  yes
  RMS step  1.4796E-04 Target: 1.2000E-03 converged?  yes
  Max grad  1.3526E-03 Target: 4.5000E-04 converged?   no
  RMS grad  3.9469E-04 Target: 3.0000E-04 converged?   no

Converting HDLC to Cartesians
DFTD Energy:    -0.1330123 hartree

                      *** Start SCF Iterations ***

 Iter     DIIS Error       Energy change         Energy        Time(s)
------------------------------------------------------------------------
Initial temperature is 5000.000000
| Skip purify step
|    1     0.0160448141    -666.8278814989    -666.8278814989     0.09  
|    2     0.0209256231      +0.2463627804    -666.5815187185     0.08  
|    3     0.0064816778      -0.0168253347    -666.5983440531     0.07  
|    4     0.0051910568      -0.0017511764    -666.6000952296     0.07  
|    5     0.0025958972      -0.0012324636    -666.6013276932     0.07  
|    6     0.0007727263      -0.0003415628    -666.6016692560     0.06  
|    7     0.0004194005      -0.0000432168    -666.6017124727     0.06  
|    8     0.0001011365      -0.0000077477    -666.6017202204     0.05  
|    9     0.0000403357      -0.0000005272    -666.6017207477     0.09  
------------------------------------------------------------------------
FINAL ENERGY: -666.6017207477 a.u.
Fractional Occupation Entropy: 0.0000000000
Mermin Free Energy:            -666.6017207477
DISPERSION CONTRIBUTION TO ENERGY: -0.1330123410 a.u.
HOMO-LUMO GAP: 0.875 eV
CENTER OF MASS: {-0.037500, -0.051467, -0.005419} ANGS
DIPOLE MOMENT: {3.083632, 2.829041, 0.263884} (|D| = 4.193077) DEBYE

  Active Space Parameters
--------------------------------------------
Number of closed orbitals:              31
Number of active orbitals:               3
Number of virtual orbitals:             98
Number of molecular orbitals:          132
Number of basis functions:             140
Number of active electrons:              4
Number of alpha electrons:               2
[truncated: 21,102 more chars]
