# Supplementary material for: Finding Excited-State Minimum Energy Crossing Points on a Budget: Non-Self-Consistent Tight-Binding Methods
Source: J Phys Chem Lett. 2023 May 5;14(19):4440–8. doi: 10.1021/acs.jpclett.3c00494 (PMC10201533; doi:10.1021/acs.jpclett.3c00494)
Supplement: Supplementary file 1 — jz3c00494_si_001.zip [file jz3c00494_si_001.zip › SI/s2s1_benchmark/thioanisole/casci.xyz]

16
-6.6660172084868850e+02 frame 40   xyz file generated by TeraChem
     C    -0.4273165792    0.9900202768   -0.3376448258
     C    -1.7363888431    1.2695756835    0.0335172561
     C    -2.6135108721    0.2340572271    0.3326380008
     C    -2.2029546126   -1.0994701618   -0.1260466099
     C    -0.8126463761   -1.3124671114    0.2287701424
     C     0.0963328951   -0.2932751045   -0.1167050548
     S     1.7855929342   -0.6489519468   -0.0344289795
     C     2.5481830941    0.9742392490    0.0201791058
     H     0.2292264454    1.7977487241   -0.6113652200
     H    -2.0439622070    2.3025425795    0.1298198662
     H    -3.5705862511    0.4448342340    0.7928318128
     H    -2.2850956815   -1.0846963332   -1.2306367849
     H    -0.4554381972   -2.1454961645    0.8223552343
     H     3.6055866388    0.8017483375    0.2073373228
     H     2.1255367157    1.5631508993    0.8292424453
     H     2.4336972036    1.4928128395   -0.9270288088
