# Supplementary material for: Finding Excited-State Minimum Energy Crossing Points on a Budget: Non-Self-Consistent Tight-Binding Methods
Source: J Phys Chem Lett. 2023 May 5;14(19):4440–8. doi: 10.1021/acs.jpclett.3c00494 (PMC10201533; doi:10.1021/acs.jpclett.3c00494)
Supplement: Supplementary file 1 — jz3c00494_si_001.zip [file jz3c00494_si_001.zip › SI/s2s1_benchmark/thioanisole/crestopt.xyz]

  16
 Etot=  -22.2939907348 g norm=  0.00056474
 C         -0.4051117744        1.0127149088       -0.3349944807
 C         -1.7587646320        1.3111847128       -0.0147919838
 C         -2.6380101978        0.3295770087        0.2920171384
 C         -2.1900706847       -1.0493985620        0.0445298074
 C         -0.7514295220       -1.2932391755        0.2259962185
 C          0.1123617909       -0.2907987661       -0.1364033935
 S          1.8605574745       -0.6598511700       -0.1662477052
 C          2.5848554372        0.9948886054        0.0457600074
 H          0.2745713583        1.8341415199       -0.5077256176
 H         -2.0501648547        2.3550009267        0.0522069603
 H         -3.6554131632        0.5251475020        0.6040844212
 H         -2.5626078948       -1.4353208023       -0.9139314402
 H         -0.3852866699       -2.2582395448        0.5506282781
 H          3.6481957644        0.8250672098        0.2166638292
 H          2.1449053745        1.4922993616        0.9103095445
 H          2.4476685005        1.5931994932       -0.8552666811
