# Supplementary material for: Finding Excited-State Minimum Energy Crossing Points on a Budget: Non-Self-Consistent Tight-Binding Methods
Source: J Phys Chem Lett. 2023 May 5;14(19):4440–8. doi: 10.1021/acs.jpclett.3c00494 (PMC10201533; doi:10.1021/acs.jpclett.3c00494)
Supplement: Supplementary file 1 — jz3c00494_si_001.zip [file jz3c00494_si_001.zip › SI/s2s1_benchmark/thioanisole/hhtda-tc.out]

| Startfile from command line: tc.inp


|       ***********************************************************
|       *                    TeraChem v1.9-2022.08-dev            *
|       *  Git Version: 5e84fd4dc456f19b8b743ac9d407259fd194ada5  *
|       *                   Development Version                   *
|       *           Chemistry at the Speed of Graphics!           *
|       ***********************************************************
|       * This program may only be used in connection with        *
|       * a valid license from PetaChem, LLC. Use of this program *
|       * or results thereof indicates acceptance of all terms    *
|       * and conditions stated in the license and that a valid   *
|       * license agreement between the user and PetaChem, LLC    *
|       * exists. PetaChem, LLC does not warrant the correctness  *
|       * of results or their suitability for any purpose.        *
|       * Please email bugs, suggestions, and comments to         *
|       *                  help@petachem.com                      *
|       *                                                         *
|       ***********************************************************


|       ***********************************************************
|       *  Compiled by pisteinbach  Do 25. Aug 16:33:30 CEST 2022  *
|       *  Supported architectures: sm_75 sm_80                   *
|       *  Build cuda_11.6.r11.6/compiler.31057947_0              *
|       ***********************************************************


| Job started   Sat Jan 21 04:57:40 2023
| On jtc-hpz107 (available memory: 26931 MB)

| ######################################### RUNTIME INFO ##########################################
| terachem  tc.inp 

|  NVRM version: NVIDIA UNIX x86_64 Kernel Module  520.61.05  Thu Sep 29 05:30:25 UTC 2022
|  GCC version:  gcc version 9.4.0 (Ubuntu 9.4.0-1ubuntu1~20.04.1) 

|  	linux-vdso.so.1 (0x00007ffecfbfc000)
|  	libmpi.so.12 => /mnt/group-bin/terachem-3c-dev/lib/libmpi.so.12 (0x00007f8593875000)
|  	libgpubox.so.1 => /mnt/group-bin/terachem-3c-dev/lib/libgpubox.so.1 (0x00007f859385a000)
|  	libtensorbox.so.1 => /mnt/group-bin/terachem-3c-dev/lib/libtensorbox.so.1 (0x00007f8593839000)
|  	libiobox.so.1 => /mnt/group-bin/terachem-3c-dev/lib/libiobox.so.1 (0x00007f8593823000)
|  	libintbox.so.1 => /mnt/group-bin/terachem-3c-dev/lib/libintbox.so.1 (0x00007f8575801000)
|  	libsqmbox.so.1 => /mnt/group-bin/terachem-3c-dev/lib/libsqmbox.so.1 (0x00007f85754a0000)
|  	libgridbox.so.1 => /mnt/group-bin/terachem-3c-dev/lib/libgridbox.so.1 (0x00007f85752bb000)
|  	libdftbox.so.1 => /mnt/group-bin/terachem-3c-dev/lib/libdftbox.so.1 (0x00007f85751d9000)
|  	libcibox.so.1 => /mnt/group-bin/terachem-3c-dev/lib/libcibox.so.1 (0x00007f8574e93000)
|  	libccbox.so.1 => /mnt/group-bin/terachem-3c-dev/lib/libccbox.so.1 (0x00007f8574b8f000)
|  	libsimbox.so.1 => /mnt/group-bin/terachem-3c-dev/lib/libsimbox.so.1 (0x00007f8574b70000)
|  	liboptbox.so.1 => /mnt/group-bin/terachem-3c-dev/lib/liboptbox.so.1 (0x00007f8574b30000)
|  	libnvToolsExt.so.1 => /usr/local/cuda-11.6/targets/x86_64-linux/lib/libnvToolsExt.so.1 (0x00007f8574926000)
|  	libssl.so.1.1 => /lib/x86_64-linux-gnu/libssl.so.1.1 (0x00007f8574882000)
|  	libcrypto.so.1.1 => /lib/x86_64-linux-gnu/libcrypto.so.1.1 (0x00007f85745ac000)
|  	libcuda.so.1 => /lib/x86_64-linux-gnu/libcuda.so.1 (0x00007f8572c38000)
|  	libcudart.so.11.0 => /usr/local/cuda-11.6/targets/x86_64-linux/lib/libcudart.so.11.0 (0x00007f8572994000)
|  	libcublas.so.11 => /usr/local/cuda-11.6/targets/x86_64-linux/lib/libcublas.so.11 (0x00007f8569214000)
|  	libcufft.so.10 => /usr/local/cuda-11.6/targets/x86_64-linux/lib/libcufft.so.10 (0x00007f8560787000)
|  	libcusparse.so.11 => /usr/local/cuda-11.6/targets/x86_64-linux/lib/libcusparse.so.11 (0x00007f855133e000)
|  	libcusolver.so.11 => /usr/local/cuda-11.6/targets/x86_64-linux/lib/libcusolver.so.11 (0x00007f8540f55000)
|  	libstdc++.so.6 => /lib/x86_64-linux-gnu/libstdc++.so.6 (0x00007f8540d73000)
|  	libm.so.6 => /lib/x86_64-linux-gnu/libm.so.6 (0x00007f8540c24000)
|  	libiomp5.so => /mnt/group-bin/terachem-3c-dev/lib/libiomp5.so (0x00007f85407e9000)
|  	libcilkrts.so.5 => /mnt/group-bin/terachem-3c-dev/lib/libcilkrts.so.5 (0x00007f85405ac000)
|  	libgcc_s.so.1 => /lib/x86_64-linux-gnu/libgcc_s.so.1 (0x00007f8540591000)
|  	libpthread.so.0 => /lib/x86_64-linux-gnu/libpthread.so.0 (0x00007f854056e000)
|  	libc.so.6 => /lib/x86_64-linux-gnu/libc.so.6 (0x00007f854037c000)
|  	/lib64/ld-linux-x86-64.so.2 (0x00007f85950bf000)
|  	libdl.so.2 => /lib/x86_64-linux-gnu/libdl.so.2 (0x00007f8540376000)
|  	librt.so.1 => /lib/x86_64-linux-gnu/librt.so.1 (0x00007f854036a000)
|  	libcublasLt.so.11 => /usr/local/cuda-11.6/targets/x86_64-linux/lib/libcublasLt.so.11 (0x00007f852b304000)
| #################################################################################################

-----------------------------------
Processed Input file:
              coordinates coord.xyz
                    basis def2-sv_p
           sphericalbasis yes
                    guess c0
                   method bhandhlyp
                   charge 0
                 spinmult 1
                     dftd d3
                precision mixed
                    maxit 100
                  threall 1e-14
                 convthre 1.0e-5
                     xtol 1.0e-6
                  dftgrid 1
                      fon yes
               fon_method constant
          fon_temperature 5000
                   closed 0
                    hhtda yes
            hhtdasinglets 6
            hhtdatriplets 0
             cisnumstates 6
              cissubspace 18
             cisguessvecs 18
                   cismax 60
             cisalgorithm davidson
           cistransdipole yes
               cismaxiter 100
               cisconvtol 1e-4
                cistarget 1
               genscrdata true
          min_tolerance_e 1e-4
            min_tolerance 1e-3
                nacstate1 1
                nacstate2 2
                      run conical
                   purify no
                     gpus 1
-----------------------------------
Jobname: coord
Scratch directory: ./scr.coord
Scratch data will be generated
| Random number seed: 841020753

XYZ coordinates coord.xyz
Molden File Output: ./scr.coord/coord.molden
Using basis set: def2-sv_p
dmrgstart not found
Spin multiplicity: 1
DIIS will use up to 10 vectors.
Condition number limit for the DIIS overlap matrix is            0
WF convergence threshold: 1.00e-05
Using DIIS algorithm to converge WF
Maximum number of SCF iterations: 100
Incremental fock with rebuild every 8 iterations
Will switch to conventional Fock if diffuse functions are detected
X-matrix tolerance: 1.00e-06
PRECISION: MIXED
Single/Double precision threshold: 1.00e-05
TeraChem will select linear algebra engine
Using fractional orbital occupations
0 occupied orbitals will have integer occupation
0 occupied orbitals will have fractional occupation
kT is set to 5000.000 a.u.
Density matrix purification turned off
DFT Functional requested: bhandhlyp
Method: BHandHLYP  with dispersion correction
  Becke 1988 exchange functional:       0.50 
  Hartree-Fock exact exchange:          0.50 
  Lee-Yang-Parr correlation functional: 1.0 
Wavefunction: RESTRICTED

 DFT-D code reimplemented following the
 code by S.Grimme, University Bonn 
 based on DFTD3 V3.2 Rev 0         
 
Please cite DFT-D3 work done with this code as:
S. Grimme, J. Antony, S. Ehrlich and H. Krieg,
J. Chem. Phys. 132 (2010), 154104
If used with BJ-damping cite also
S. Grimme, S. Ehrlich and L. Goerigk,
J. Comput. Chem. 32 (2011), 1456-1465
For DFT-D2 the reference is
S. Grimme, J. Comput. Chem., 27 (2006), 1787-1799
DFT grid type: 1
Using a single DFT grid.
Initial guess will be loaded from c0

********************************************
******* RUNNING GEOMETRY OPTMIZATION *******
********************************************

Geometry optimization parameters:
Max number of optimization cycles: 1000
Convergence threshold (Max grad component): 1.00e-03
Convergence threshold (energy change): 1.00e-04
Maximum of RMSD change allowed between steps is 0.500000
using BFGS method
Optimization checkpoint file will be dumped every 10 cycles
Hessian updated: BFGS method
Initial Hessian is diagonal with a single one point finite difference
Atomic displacement in finite-difference Hessian (Bohr) 0.003000
Each step will be scaled by 1.00
Maximum step size in internal coordinates 0.50
Minimization SCF guess will be regenerated every 10 steps
Job started from scratch
SCF:   Initial guess is taken from previous step
CIS:   Initial guess is taken from previous step
Z-vec: Initial guess is taken from previous step
Starting TensorBox...
| TeraChem will select linear algebra engine
| Using cuSolver for matrix diagonalization

| using 1 out of 1 CUDA devices
|   Device 0: NVIDIA GeForce RTX 3070,  7982MB, CC 8.6 -- CPU THREAD 0
| -------------------------------------------------------------------
| CPU Memory Available: 3976.75 MegaWords 
| GPU Memory Available: 741.79 MegaWords 
| Maximum recommended basis set size: 10200 basis functions
|  (limited by GPU memory)
| -------------------------------------------------------------------
| Initialize GPUBox with 128 MW of memory


Basis set:       def2-sv_p
Total atoms:     16
Total charge:    0
Total electrons: 66 (33-alpha, 33-beta)
Number electrons modeled by ECPs: 0
Total orbitals: 140 (Cartesian), 132 (spherical) 
Total AO shells: 66 (41 S-shells; 17 P-shells; 8 D-shells; 0 F-shells; 0 G-shells)
Spin multiplicity: 1
Nuclear repulsion energy (QM atoms): 401.255372204958 a.u.


No optimization coordinates found in the configuration file
Determining the type of coordinates based on the number of individual fragments...
Analyzing structure...
Found 16 atoms, 16 bonds
Building HDLC residues...
Found 1 HDLC residues
done.
Optimization will be performed in DLC coordinates

-------------------------------------------------------
0 additional frames found in coord.xyz
-------------------------------------------------------
***********************************************************************
**                                                                   **
**                              DL-FIND                              **
**                       Geometry Optimisation                       **
**               written by Johannes Kaestner, in 2006               **
**               Copyright:  STFC Daresbury Laboratory               **
**                           Revision:  406 $                        **
**                                                                   **
***********************************************************************
Residue member list:
    0 :     1    1    1    1    1    1    1    1    1    1
   10 :     1    1    1    1    1    1

Generating new HDLC for    1 residues

Located a new residue for HDLC
   Residue number is    1
   Number of atoms it contains    16
   Atoms:      1     2     3     4     5     6     7     8     9    10
   Atoms:     11    12    13    14    15    16
   Generating HDLC for residue    1
       Dot-product about     1 is   0.96900400
       System near planar - making improper
       Dot-product about     2 is   0.99654058
       System near planar - making improper
       Dot-product about     3 is   0.99429536
       System near planar - making improper
       Dot-product about     4 is   0.64540984
       Dot-product about     5 is   0.99577314
       System near planar - making improper
       Dot-product about     6 is   0.99392321
       System near planar - making improper
       Dot-product about     8 is  -0.12215886

     The system has    42 degrees of freedom, and    42 non-zero eigenvalues

 call dlf_formstep_init...
 allocate hessian of size:           44
 allocate evals and evecs
 needhessian =  T

DL-FIND Report:
===============
Conical intersection algorithm: Lagrange-Newton
Lagrange-Newton threshold t1 ...................  1.000E-04
Lagrange-Newton threshold t2 ...................  1.000E+00
Lower electronic state .........................          1
Upper electronic state .........................          2
Optimisation algorithm: Lagrange-Newton
Initial Hessian by diagonal one-point finite difference
Hessian update mechanism: BFGS
Maximum Number of Hessian updates before recalc.         50
Finite difference for Hessian calculation ......  3.000E-03
No eigenmodes are considered soft
Minimum step size for Hessian update ...........  1.000E-05
 
Step length: simple scaled
Maximum step length ............................  5.000E-01
Scaling step by ................................  1.000E+00
 
Coordinate system: Delocalised internal coordinates (DLC)
 
Number of atoms ................................         16
Number of input geometries .....................          2
Variables to be optimised ......................         44
Restart information is written every ...........         10 steps
This run has not been restarted.
Maximum number of steps ........................       1000
Maximum number of energy evaluations ...........     100000
 
DFTD Energy:    -0.0239667 hartree
Setting up the DFT grid...
| time to set the grid = 0.01 s
DFT grid points: 47515 (2969 points/atom)

                      *** Start SCF Iterations ***

 Iter     DIIS Error       Energy change      Electrons        XC Energy           Energy        Time(s)
----------------------------------------------------------------------------------------------------------
Initial temperature is 5000.000000
| Skip purify step
|    1     0.0838263918    -669.0140267237    65.9997495867   -34.4975896274    -669.0140267237     0.27  
|    2     0.1688633573     +12.2191982764    65.9997113407   -33.5397731983    -656.7948284474     0.25  
|    3     0.0574820168      -0.4182852202    65.9996983349   -33.6127180526    -657.2131136676     0.24  
|    4     0.0392762374      -0.0274158309    65.9996978250   -33.6628514677    -657.2405294985     0.23  
|    5     0.0130259028      -0.0213361731    65.9996971239   -33.6919673249    -657.2618656716     0.24  
|    6     0.0020177823      -0.0036230134    65.9996965115   -33.7042864058    -657.2654886850     0.23  
|    7     0.0003449185      -0.0001398254    65.9996977370   -33.7116478543    -657.2656285104     0.22  
|    8     0.0002008986      -0.0000079844    65.9996976378   -33.7112697709    -657.2656364948     0.22  
|    9     0.0000963600      -0.0000020842    65.9996977351   -33.7113157321    -657.2656385790     0.26  
|   10     0.0000449374      -0.0000006583    65.9996977583   -33.7113601095    -657.2656392374     0.21  
|   11     0.0000217573      -0.0000001374    65.9996977504   -33.7113205377    -657.2656393748     0.20  
|   12     0.0000133088      -0.0000000511    65.9996977598   -33.7113103612    -657.2656394258     0.20  
|   13     0.0000066286      -0.0000000171    65.9996977610   -33.7113075332    -657.2656394429     0.20  
----------------------------------------------------------------------------------------------------------
FINAL ENERGY: -657.2656394429 a.u.
Fractional Occupation Entropy: 0.0000000000
Mermin Free Energy:            -657.2656394429
DISPERSION CONTRIBUTION TO ENERGY: -0.0239666822 a.u.
HOMO-LUMO GAP: 2.568 eV
CENTER OF MASS: {-0.009734, -0.031828, -0.030576} ANGS
DIPOLE MOMENT: {8.435200, 3.891221, -0.086719} (|D| = 9.289872) DEBYE
Writing out molden info

Running Mulliken population analysis...


  Restricted hh-TDA Parameters
--------------------------------------------
Number of occupied orbitals:            34
Number of virtual orbitals:             98
Number of molecular orbitals:          132
Number of basis functions:             140
Multiplicity of target state:      singlet

 Generating 2nd functional diffs
Reference energy:             -668.7725296386
Number of electrons:            67.9996886022
XC energy:                     -35.0269064632

      Davidson Diagonalization Parameters
-----------------------------------------------
Number of roots to find:                    6
Number of guess vectors:                   18
Maximum subspace size:                     60
Number of vectors to save:                  6
Collapse vectors per root:                  2
Number of CSFs:                           595
Maximum Davidson iterations:              100
Residual convergence:                 1.0e-04
Orthogonality tolerance:              1.0e-12
Use incremental sigma vectors:             No

Davidson memory usage: 692.12 kB

Guess Vectors:
  34 &  34 : closed :    -0.703332
  34 &  33 :  open  :    -0.617505
  34 &  32 :  open  :    -0.561985
  33 &  33 : closed :    -0.531678
  34 &  31 :  open  :    -0.491453
  33 &  32 :  open  :    -0.476159
  34 &  30 :  open  :    -0.451054
  34 &  29 :  open  :    -0.434588
  32 &  32 : closed :    -0.420639
  34 &  28 :  open  :    -0.413935
  33 &  31 :  open  :    -0.405626
  34 &  26 :  open  :    -0.404399
  34 &  27 :  open  :    -0.392032
  33 &  30 :  open  :    -0.365227
  34 &  25 :  open  :    -0.350544
  32 &  31 :  open  :    -0.350106
  33 &  29 :  open  :    -0.348761
  33 &  28 :  open  :    -0.328108

  Root           Eigenvalue       Energy Change        Residual
-------------------------------------------------------------------
Iteration:    0   Subspace Size:   18
Root: 1:        -0.57315603        -0.57315603         0.04088209  
Root: 2:        -0.45344510        -0.45344510         0.06000564  
Root: 3:        -0.44357624        -0.44357624         0.05520434  
Root: 4:        -0.38749108        -0.38749108         0.04899044  
Root: 5:        -0.37541748        -0.37541748         0.05821151  
Root: 6:        -0.35804470        -0.35804470         0.06568175  

Iteration:    1   Subspace Size:   24
Root: 1:        -0.57520879        -0.00205276         0.00820846  
Root: 2:        -0.45660588        -0.00316078         0.01297588  
Root: 3:        -0.44969872        -0.00612248         0.01513471  
Root: 4:        -0.39132465        -0.00383357         0.01665407  
Root: 5:        -0.38082034        -0.00540286         0.01895701  
Root: 6:        -0.36455805        -0.00651335         0.03468453  

Iteration:    2   Subspace Size:   30
Root: 1:        -0.57526469        -0.00005590         0.00154250  
Root: 2:        -0.45669349        -0.00008761         0.00323991  
Root: 3:        -0.44998415        -0.00028543         0.00390228  
Root: 4:        -0.39168041        -0.00035576         0.00499138  
Root: 5:        -0.38131864        -0.00049830         0.00707663  
Root: 6:        -0.36609023        -0.00153218         0.01041631  

Iteration:    3   Subspace Size:   36
Root: 1:        -0.57526628        -0.00000159         0.00023768  
Root: 2:        -0.45669849        -0.00000500         0.00046807  
Root: 3:        -0.44999634        -0.00001219         0.00087337  
Root: 4:        -0.39170442        -0.00002401         0.00140575  
Root: 5:        -0.38136239        -0.00004374         0.00189482  
Root: 6:        -0.36620121        -0.00011099         0.00459479  

Iteration:    4   Subspace Size:   42
Root: 1:        -0.57526630        -0.00000003         0.00003651  Converged
Root: 2:        -0.45669863        -0.00000014         0.00008944  Converged
Root: 3:        -0.44999693        -0.00000059         0.00016420  
Root: 4:        -0.39170601        -0.00000159         0.00038706  
Root: 5:        -0.38136548        -0.00000310         0.00046495  
Root: 6:        -0.36622108        -0.00001987         0.00141548  

Iteration:    5   Subspace Size:   46
Root: 1:        -0.57526630        -0.00000000         0.00003187  Converged
Root: 2:        -0.45669863        -0.00000000         0.00008286  Converged
Root: 3:        -0.44999694        -0.00000002         0.00003405  Converged
Root: 4:        -0.39170612        -0.00000011         0.00009046  Converged
Root: 5:        -0.38136566        -0.00000018         0.00011208  
Root: 6:        -0.36622323        -0.00000215         0.00065941  

Iteration:    6   Subspace Size:   48
Root: 1:        -0.57526630        -0.00000000         0.00003182  Converged
Root: 2:        -0.45669863        -0.00000000         0.00008173  Converged
Root: 3:        -0.44999694        -0.00000000         0.00003242  Converged
Root: 4:        -0.39170613        -0.00000000         0.00008217  Converged
Root: 5:        -0.38136567        -0.00000001         0.00002138  Converged
Root: 6:        -0.36622350        -0.00000027         0.00018840  

Iteration:    7   Subspace Size:   49
Root: 1:        -0.57526630        -0.00000000         0.00003188  Converged
Root: 2:        -0.45669863        -0.00000000         0.00008342  Converged
Root: 3:        -0.44999694        -0.00000000         0.00003242  Converged
Root: 4:        -0.39170613        -0.00000000         0.00008216  Converged
Root: 5:        -0.38136567        -0.00000000         0.00002067  Converged
Root: 6:        -0.36622351        -0.00000002         0.00003151  Converged

Davidson converged in 7 iterations
49 sigma vectors were formed

  Root   Mult.   Total Energy (a.u.)   Ex. Energy (a.u.)     Ex. Energy (eV)     Ex. Energy (nm)        Osc. (a.u.)  
-------------------------------------------------------------------------------------------------------------------
     1  singlet       -669.34779594
     2  singlet       -669.22922827          0.11856767          3.22639001        384.28156664          0.13677110
     3  singlet       -669.22252658          0.12526936          3.40875214        363.72319172          0.17423474
     4  singlet       -669.16423576          0.18356018          4.99492576        248.22034745          0.09984891
     5  singlet       -669.15389531          0.19390064          5.27630388        234.98309328          0.02291955
     6  singlet       -669.13875315          0.20904279          5.68834280        217.96193574          0.02347687

Singlet  1: Largest CI coefficients:
  34  &  34 : closed :  -0.923230
  33  &  34 :  open  :   0.231254
  34  &  33 :  open  :   0.231254
  33  &  33 : closed :   0.102606

Singlet  2: Largest CI coefficients:
  32  &  34 :  open  :   0.557795
  34  &  32 :  open  :   0.557795
  31  &  34 :  open  :  -0.342244
  34  &  31 :  open  :  -0.342244
  29  &  34 :  open  :  -0.188750
  34  &  29 :  open  :  -0.188750
  33  &  34 :  open  :   0.125643
  34  &  33 :  open  :   0.125643
  30  &  34 :  open  :  -0.103759
  34  &  30 :  open  :  -0.103759

Singlet  3: Largest CI coefficients:
  33  &  34 :  open  :  -0.566712
  34  &  33 :  open  :  -0.566712
  33  &  33 : closed :   0.474234
  34  &  34 : closed :  -0.237125

Singlet  4: Largest CI coefficients:
  33  &  33 : closed :  -0.408182
  31  &  34 :  open  :   0.398647
  34  &  31 :  open  :   0.398647
  32  &  34 :  open  :   0.371250
  34  &  32 :  open  :   0.371250
  29  &  34 :  open  :   0.191357
  34  &  29 :  open  :   0.191357
  32  &  32 : closed :   0.181141
  34  &  34 : closed :  -0.172136
  33  &  34 :  open  :  -0.127540
  34  &  33 :  open  :  -0.127540
  30  &  34 :  open  :   0.105533
  34  &  30 :  open  :   0.105533

Singlet  5: Largest CI coefficients:
  33  &  33 : closed :   0.581122
  28  &  34 :  open  :   0.299732
  34  &  28 :  open  :   0.299732
  29  &  34 :  open  :   0.219495
  34  &  29 :  open  :   0.219495
  32  &  33 :  open  :   0.187248
  33  &  32 :  open  :   0.187248
  31  &  33 :  open  :  -0.180695
  33  &  31 :  open  :  -0.180695
  30  &  34 :  open  :   0.177502
  34  &  30 :  open  :   0.177502
  32  &  34 :  open  :   0.144036
  34  &  32 :  open  :   0.144036
  33  &  34 :  open  :   0.127078
  34  &  33 :  open  :   0.127078
  26  &  34 :  open  :  -0.119293
  34  &  26 :  open  :  -0.119293
  31  &  34 :  open  :   0.118421
  34  &  31 :  open  :   0.118421
  34  &  34 : closed :   0.115310

Singlet  6: Largest CI coefficients:
  32  &  33 :  open  :  -0.509764
  33  &  32 :  open  :  -0.509764
  33  &  33 : closed :   0.249251
  31  &  33 :  open  :   0.233114
  33  &  31 :  open  :   0.233114
  30  &  34 :  open  :   0.191277
  34  &  30 :  open  :   0.191277
  29  &  33 :  open  :   0.178512
  33  &  29 :  open  :   0.178512
  33  &  34 :  open  :   0.154643
  34  &  33 :  open  :   0.154643
  26  &  34 :  open  :  -0.115641
  34  &  26 :  open  :  -0.115641

Singlet state dipole moments:

  Root       Dx         Dy         Dz         |D|  (Debye)
------------------------------------------------------------
     1    -3.1945     0.8815     0.1347     3.3166
     2     4.5194    -0.2511    -0.0859     4.5272
     3    -3.0441     1.0151     0.0912     3.2102
     4    -3.5024     2.2882     0.4551     4.2083
     5     1.0048     0.5019     0.0106     1.1233
     6     3.1680    -0.0148     0.0922     3.1693

Transition dipole moments between singlet states:

    Transition       Tx         Ty         Tz         |T| (a.u.)
------------------------------------------------------------------
     1 ->    2    -0.7765     1.0616    -0.0189     1.3154
     1 ->    3    -1.0739    -0.9327     0.2514     1.4444
     1 ->    4    -0.8296     0.3448     0.0944     0.9033
     1 ->    5    -0.1028     0.3997    -0.0836     0.4211
     1 ->    6    -0.3984     0.0955     0.0241     0.4104
     2 ->    3     0.4791    -0.1327     0.0253     0.4978
     2 ->    4    -1.3755     0.4034     0.1480     1.4411
     2 ->    5    -1.9560    -0.2601     0.1684     1.9804
     2 ->    6     0.3462     1.0068    -0.1565     1.0761
     3 ->    4    -0.3490    -0.4328     0.0790     0.5615
     3 ->    5    -0.1666     0.8840    -0.1185     0.9073
     3 ->    6     1.0713    -0.1481    -0.1190     1.0880
     4 ->    5     1.0630    -0.0809     0.0340     1.0666
     4 ->    6     0.8591     0.3465    -0.1454     0.9377
     5 ->    6    -1.2329    -0.4669     0.1586     1.3278

Magnetic transition dipole moments and rotational strengths:

 Transition      Lx         Ly         Lz       R(len)     R(vel) (a.u.)
------------------------------------------------------------------------
 1 ->    2     0.0178     0.0883     0.2825    -0.0745     0.0129
 1 ->    3     0.1718    -0.1523    -0.2955     0.1167    -0.0123
 1 ->    4    -0.1291    -0.0732    -0.1352    -0.0691     0.0258
 1 ->    5     0.0166    -0.1358    -0.0389     0.0527    -0.0251
 1 ->    6     0.0412     0.0077     0.1664     0.0117    -0.0048

Electric transition quadrupole moments (Cartesian):

 Transition      Qxy        Qxz        Qyz        Qxx        Qyy        Qzz       norm (a.u.)
----------------------------------------------------------------------------------------------
 1 ->    2    -1.5347     0.2866    -0.0823     0.8019     0.0744     0.0987     1.7614
 1 ->    3     3.5392    -0.9982    -0.4308     6.0237     0.6559    -0.6801     7.1334
 1 ->    4    -1.9422    -0.3768     0.4217     5.2039    -0.1071     0.0996     5.5852
 1 ->    5    -0.3055    -0.3206    -0.1775     1.0749    -0.0507     0.0926     1.1807
 1 ->    6     0.2470     0.0853    -0.1926    -0.8667     0.7244     0.0986     1.1794


Building Xtilde...

Building Z-vector RHS...

 Generating 2nd functional diffs
Solving CPSCF equations
Using DIIS solver

 Iter         Residual      
------  --------------------
    1      1.310124572323
    2      1.414817764696
    3      0.295431784272
    4      0.045149542652
    5      0.007348122157
    6      0.002598240246
    7      0.001094505539
    8      0.000345618551
    9      0.000312673126
   10      0.000116633816
   11      0.000054875162

CPSCF converged

Building X...

 Generating 2nd functional diffs
 Generating 2nd functional diffs
Building Xtilde...

Building Z-vector RHS...

 Generating 2nd functional diffs
Solving CPSCF equations
Using DIIS solver

 Iter         Residual      
------  --------------------
    1      2.786068123568
    2      2.831233974019
    3      0.538248464723
    4      0.076005769735
    5      0.007580421372
    6      0.004126312480
    7      0.002052130390
    8      0.000921300396
    9      0.000472984158
   10      0.000257698437
   11      0.000101983966
   12      0.000051493133

CPSCF converged

Building X...

 Generating 2nd functional diffs
 Generating 2nd functional diffs
Building Xtilde...

Building Z-vector RHS...

 Generating 2nd functional diffs
Solving CPSCF equations
Using DIIS solver

 Iter         Residual      
------  --------------------
    1      0.226742786856
    2      0.234595139369
    3      0.023287255007
    4      0.008369546585
    5      0.004808268229
    6      0.002952480574
    7      0.001691262745
    8      0.000768618885
    9      0.000257772472
   10      0.000095499780

CPSCF converged

Building X...

 Generating 2nd functional diffs
 Generating 2nd functional diffs
Lower state energy:      -669.2292282697
Upper state energy:      -669.2225265835
Energy difference:          0.0067016861
 Energy calculation finished, energy:  0.000000000E+00

Converting Cartesians to HDLC

Converting Cartesians to HDLC

Converting Cartesians to HDLC
 in dlf_makehessian...
Testing convergence  in cycle    1
  Max grad  1.9745E-02 Target: 1.0000E-03 converged?   no
  RMS grad  8.2724E-03 Target: 6.6667E-04 converged?   no
Finite-difference calculation for a diagonal Hessian
Delta :   3.00E-03

Converting HDLC to Cartesians
DFTD Energy:    -0.0239758 hartree
Setting up the DFT grid...
| time to set the grid = 0.01 s
DFT grid points: 47515 (2969 points/atom)

                      *** Start SCF Iterations ***

 Iter     DIIS Error       Energy change      Electrons        XC Energy           Energy        Time(s)
----------------------------------------------------------------------------------------------------------
Initial temperature is 5000.000000
| Skip purify step
|    1     0.0842572354    -669.0161744193    65.9986451768   -34.4981005438    -669.0161744193     0.25  
|    2     0.1694836456     +12.2210829438    65.9997043788   -33.5400004721    -656.7950914756     0.25  
|    3     0.0571013745      -0.4184707545    65.9996921283   -33.6133345650    -657.2135622300     0.24  
|    4     0.0394339861      -0.0271843049    65.9996916539   -33.6634827958    -657.2407465350     0.23  
|    5     0.0128477117      -0.0213601892    65.9996912786   -33.6927392822    -657.2621067242     0.23  
|    6     0.0019880760      -0.0035591640    65.9996907029   -33.7049481403    -657.2656658882     0.23  
|    7     0.0003403135      -0.0001368069    65.9996919592   -33.7122573687    -657.2658026951     0.22  
|    8     0.0001943256      -0.0000075542    65.9996918488   -33.7118724463    -657.2658102493     0.21  
|    9     0.0000936102      -0.0000018824    65.9996919354   -33.7119130370    -657.2658121317     0.26  
|   10     0.0000419239      -0.0000005848    65.9996919504   -33.7119598796    -657.2658127165     0.20  
|   11     0.0000193776      -0.0000001118    65.9996919373   -33.7119219191    -657.2658128284     0.20  
|   12     0.0000120109      -0.0000000410    65.9996919426   -33.7119111465    -657.2658128694     0.20  
|   13     0.0000063150      -0.0000000140    65.9996919416   -33.7119087209    -657.2658128834     0.20  
----------------------------------------------------------------------------------------------------------
FINAL ENERGY: -657.2658128834 a.u.
Fractional Occupation Entropy: 0.0000000000
Mermin Free Energy:            -657.2658128834
DISPERSION CONTRIBUTION TO ENERGY: -0.0239758381 a.u.
HOMO-LUMO GAP: 2.591 eV
CENTER OF MASS: {-0.011416, -0.030453, -0.030383} ANGS
DIPOLE MOMENT: {8.437004, 3.884897, -0.086566} (|D| = 9.288862) DEBYE
Writing out molden info

Running Mulliken population analysis...


  Restricted hh-TDA Parameters
--------------------------------------------
Number of occupied orbitals:            34
Number of virtual orbitals:             98
Number of molecular orbitals:          132
Number of basis functions:             140
Multiplicity of target state:      singlet

 Generating 2nd functional diffs
Reference energy:             -668.7724916388
Number of electrons:            67.9996826068
XC energy:                     -35.0275321672

      Davidson Diagonalization Parameters
-----------------------------------------------
Number of roots to find:                    6
Number of guess vectors:                   18
Maximum subspace size:                     60
Number of vectors to save:                  6
Collapse vectors per root:                  2
Number of CSFs:                           595
Maximum Davidson iterations:              100
Residual convergence:                 1.0e-04
Orthogonality tolerance:              1.0e-12
Use incremental sigma vectors:             No

Davidson memory usage: 692.12 kB

Guess Vectors:
  34 &  34 : closed :    -0.704425
  34 &  33 :  open  :    -0.617706
  34 &  32 :  open  :    -0.563443
  33 &  33 : closed :    -0.530986
  34 &  31 :  open  :    -0.492246
  33 &  32 :  open  :    -0.476723
  34 &  30 :  open  :    -0.451172
  34 &  29 :  open  :    -0.435177
  32 &  32 : closed :    -0.422460
  34 &  28 :  open  :    -0.414601
  33 &  31 :  open  :    -0.405526
  34 &  26 :  open  :    -0.405292
  34 &  27 :  open  :    -0.391634
  33 &  30 :  open  :    -0.364452
  32 &  31 :  open  :    -0.351263
  34 &  25 :  open  :    -0.351013
  33 &  29 :  open  :    -0.348457
  33 &  28 :  open  :    -0.327881

  Root           Eigenvalue       Energy Change        Residual
-------------------------------------------------------------------
Iteration:    0   Subspace Size:   18
Root: 1:        -0.57411530        -0.57411530         0.04098870  
Root: 2:        -0.45467534        -0.45467534         0.05996085  
Root: 3:        -0.44383981        -0.44383981         0.05533189  
Root: 4:        -0.38802622        -0.38802622         0.04914535  
Root: 5:        -0.37566936        -0.37566936         0.05800693  
Root: 6:        -0.35820442        -0.35820442         0.06563696  

Iteration:    1   Subspace Size:   24
Root: 1:        -0.57618110        -0.00206580         0.00822659  
Root: 2:        -0.45784281        -0.00316747         0.01300183  
Root: 3:        -0.45000266        -0.00616285         0.01519423  
Root: 4:        -0.39183689        -0.00381067         0.01663241  
Root: 5:        -0.38104961        -0.00538025         0.01886443  
Root: 6:        -0.36479720        -0.00659279         0.03473757  

Iteration:    2   Subspace Size:   30
Root: 1:        -0.57623726        -0.00005616         0.00154654  
Root: 2:        -0.45793064        -0.00008782         0.00326710  
Root: 3:        -0.45029088        -0.00028822         0.00388570  
Root: 4:        -0.39218363        -0.00034674         0.00495125  
Root: 5:        -0.38154046        -0.00049085         0.00694750  
Root: 6:        -0.36635302        -0.00155581         0.01048809  

Iteration:    3   Subspace Size:   36
Root: 1:        -0.57623885        -0.00000159         0.00023859  
Root: 2:        -0.45793571        -0.00000507         0.00046986  
Root: 3:        -0.45030311        -0.00001223         0.00087625  
Root: 4:        -0.39220650        -0.00002287         0.00136308  
Root: 5:        -0.38158274        -0.00004228         0.00186856  
Root: 6:        -0.36646895        -0.00011594         0.00477634  

Iteration:    4   Subspace Size:   42
Root: 1:        -0.57623887        -0.00000003         0.00003644  Converged
Root: 2:        -0.45793585        -0.00000014         0.00008865  Converged
Root: 3:        -0.45030370        -0.00000059         0.00016595  
Root: 4:        -0.39220798        -0.00000148         0.00036602  
Root: 5:        -0.38158573        -0.00000298         0.00046812  
Root: 6:        -0.36649095        -0.00002200         0.00150324  

Iteration:    5   Subspace Size:   46
Root: 1:        -0.57623887        -0.00000000         0.00003187  Converged
Root: 2:        -0.45793585        -0.00000000         0.00008258  Converged
Root: 3:        -0.45030372        -0.00000002         0.00003440  Converged
Root: 4:        -0.39220808        -0.00000010         0.00008360  Converged
Root: 5:        -0.38158591        -0.00000018         0.00011191  
Root: 6:        -0.36649352        -0.00000257         0.00072946  

Iteration:    6   Subspace Size:   48
Root: 1:        -0.57623887        -0.00000000         0.00003183  Converged
Root: 2:        -0.45793585        -0.00000000         0.00008058  Converged
Root: 3:        -0.45030372        -0.00000000         0.00003266  Converged
Root: 4:        -0.39220808        -0.00000000         0.00007667  Converged
Root: 5:        -0.38158591        -0.00000001         0.00002119  Converged
Root: 6:        -0.36649384        -0.00000033         0.00020266  

Iteration:    7   Subspace Size:   49
Root: 1:        -0.57623887        -0.00000000         0.00003187  Converged
Root: 2:        -0.45793585        -0.00000000         0.00008186  Converged
Root: 3:        -0.45030372        -0.00000000         0.00003264  Converged
Root: 4:        -0.39220808        -0.00000000         0.00007670  Converged
Root: 5:        -0.38158591        -0.00000000         0.00002079  Converged
Root: 6:        -0.36649386        -0.00000002         0.00003270  Converged

Davidson converged in 7 iterations
49 sigma vectors were formed

  Root   Mult.   Total Energy (a.u.)   Ex. Energy (a.u.)     Ex. Energy (eV)     Ex. Energy (nm)        Osc. (a.u.)  
-------------------------------------------------------------------------------------------------------------------
     1  singlet       -669.34873051
     2  singlet       -669.23042749          0.11830302          3.21918851        385.14122537          0.13807944
     3  singlet       -669.22279536          0.12593515          3.42686918        361.80027334          0.17503591
     4  singlet       -669.16469972          0.18403079          5.00773189        247.58558053          0.10021302
     5  singlet       -669.15407755          0.19465296          5.29677562        234.07489670          0.02019309
     6  singlet       -669.13898550          0.20974501          5.70745111        217.23220787          0.02352525

Singlet  1: Largest CI coefficients:
  34  &  34 : closed :   0.924371
  33  &  34 :  open  :  -0.228723
  34  &  33 :  open  :  -0.228723
  33  &  33 : closed :  -0.101791

Singlet  2: Largest CI coefficients:
  32  &  34 :  open  :   0.560392
  34  &  32 :  open  :   0.560392
  31  &  34 :  open  :  -0.340507
  34  &  31 :  open  :  -0.340507
  29  &  34 :  open  :  -0.187200
  34  &  29 :  open  :  -0.187200
  33  &  34 :  open  :   0.122445
  34  &  33 :  open  :   0.122445
  30  &  34 :  open  :  -0.101225
  34  &  30 :  open  :  -0.101225

Singlet  3: Largest CI coefficients:
  33  &  34 :  open  :  -0.569795
  34  &  33 :  open  :  -0.569795
  33  &  33 : closed :   0.467429
  34  &  34 : closed :  -0.236123

Singlet  4: Largest CI coefficients:
  31  &  34 :  open  :   0.406904
  34  &  31 :  open  :   0.406904
  33  &  33 : closed :  -0.384510
  32  &  34 :  open  :   0.373622
  34  &  32 :  open  :   0.373622
  29  &  34 :  open  :   0.200893
  34  &  29 :  open  :   0.200893
  32  &  32 : closed :   0.182717
  34  &  34 : closed :  -0.164617
  33  &  34 :  open  :  -0.119436
  34  &  33 :  open  :  -0.119436
  30  &  34 :  open  :   0.109312
  34  &  30 :  open  :   0.109312

Singlet  5: Largest CI coefficients:
  33  &  33 : closed :  -0.595377
  28  &  34 :  open  :  -0.297070
  34  &  28 :  open  :  -0.297070
  29  &  34 :  open  :  -0.214290
  34  &  29 :  open  :  -0.214290
  32  &  33 :  open  :  -0.196410
  33  &  32 :  open  :  -0.196410
  31  &  33 :  open  :   0.184945
  33  &  31 :  open  :   0.184945
  30  &  34 :  open  :  -0.170140
  34  &  30 :  open  :  -0.170140
  32  &  34 :  open  :  -0.128667
  34  &  32 :  open  :  -0.128667
  33  &  34 :  open  :  -0.126617
  34  &  33 :  open  :  -0.126617
  26  &  34 :  open  :   0.119397
  34  &  26 :  open  :   0.119397
  34  &  34 : closed :  -0.118315
  31  &  34 :  open  :  -0.104263
  34  &  31 :  open  :  -0.104263

Singlet  6: Largest CI coefficients:
  32  &  33 :  open  :   0.507388
  33  &  32 :  open  :   0.507388
  33  &  33 : closed :  -0.257618
  31  &  33 :  open  :  -0.228662
  33  &  31 :  open  :  -0.228662
  30  &  34 :  open  :  -0.194835
  34  &  30 :  open  :  -0.194835
  29  &  33 :  open  :  -0.176243
  33  &  29 :  open  :  -0.176243
  33  &  34 :  open  :  -0.155453
  34  &  33 :  open  :  -0.155453
  26  &  34 :  open  :   0.121859
  34  &  26 :  open  :   0.121859

Singlet state dipole moments:

  Root       Dx         Dy         Dz         |D|  (Debye)
------------------------------------------------------------
     1    -3.1767     0.8585     0.1325     3.2933
     2     4.5020    -0.2378    -0.0830     4.5091
     3    -3.0569     0.9648     0.0940     3.2069
     4    -3.2054     2.2769     0.4527     3.9578
     5     0.8752     0.5683    -0.0074     1.0435
     6     3.0685    -0.0569     0.1061     3.0708

Transition dipole moments between singlet states:

    Transition       Tx         Ty         Tz         |T| (a.u.)
------------------------------------------------------------------
     1 ->    2     0.7958    -1.0570     0.0162     1.3232
     1 ->    3     1.0663     0.9402    -0.2525     1.4439
     1 ->    4     0.8263    -0.3546    -0.0913     0.9038
     1 ->    5    -0.0641     0.3794    -0.0869     0.3945
     1 ->    6    -0.3984     0.0947     0.0226     0.4102
     2 ->    3     0.4592    -0.1315     0.0269     0.4784
     2 ->    4    -1.4527     0.3963     0.1531     1.5135
     2 ->    5     1.8980     0.2775    -0.1624     1.9251
     2 ->    6    -0.3305    -1.0011     0.1553     1.0656
     3 ->    4    -0.3353    -0.4003     0.0719     0.5271
     3 ->    5     0.1648    -0.8987     0.1207     0.9217
     3 ->    6    -1.0675     0.1404     0.1203     1.0834
     4 ->    5    -1.1039     0.1168    -0.0316     1.1105
     4 ->    6    -0.8232    -0.3186     0.1387     0.8935
     5 ->    6    -1.2637    -0.4763     0.1615     1.3601

Magnetic transition dipole moments and rotational strengths:

 Transition      Lx         Ly         Lz       R(len)     R(vel) (a.u.)
------------------------------------------------------------------------
 1 ->    2    -0.0201    -0.0854    -0.2819    -0.0698     0.0116
 1 ->    3    -0.1739     0.1521     0.2936     0.1165    -0.0121
 1 ->    4     0.1283     0.0777     0.1386    -0.0658     0.0242
 1 ->    5     0.0221    -0.1338    -0.0371     0.0489    -0.0235
 1 ->    6     0.0406     0.0031     0.1657     0.0122    -0.0051

Electric transition quadrupole moments (Cartesian):

 Transition      Qxy        Qxz        Qyz        Qxx        Qyy        Qzz       norm (a.u.)
----------------------------------------------------------------------------------------------
 1 ->    2     1.5098    -0.2819     0.0883    -0.8498    -0.0917    -0.0945     1.7624
 1 ->    3    -3.5459     1.0000     0.4322    -5.9933    -0.6568     0.6837     7.1119
 1 ->    4     1.9503     0.3900    -0.4152    -5.2371     0.1166    -0.1042     5.6196
 1 ->    5    -0.2310    -0.3145    -0.1957     0.9132    -0.0465     0.0856     1.0169
 1 ->    6     0.2662     0.0793    -0.1986    -0.8688     0.7333     0.1011     1.1914


Building Xtilde...

Building Z-vector RHS...

 Generating 2nd functional diffs
Solving CPSCF equations
Using DIIS solver

 Iter         Residual      
------  --------------------
    1      1.312194818740
    2      1.418629053645
    3      0.297273735900
    4      0.045088424521
    5      0.007351218770
    6      0.002576362315
    7      0.001042692404
    8      0.000306396222
    9      0.000268061391
   10      0.000108200401
   11      0.000055113215

CPSCF converged

Building X...

 Generating 2nd functional diffs
 Generating 2nd functional diffs
Building Xtilde...

Building Z-vector RHS...

 Generating 2nd functional diffs
Solving CPSCF equations
Using DIIS solver

 Iter         Residual      
------  --------------------
    1      2.787977711442
    2      2.845440047926
    3      0.543813629957
    4      0.076086744958
    5      0.007586283590
    6      0.004113619647
    7      0.002019315304
    8      0.000902927050
    9      0.000471400006
   10      0.000258178810
   11      0.000104579471
   12      0.000051395898

CPSCF converged

Building X...

 Generating 2nd functional diffs
 Generating 2nd functional diffs
Building Xtilde...

Building Z-vector RHS...

 Generating 2nd functional diffs
Solving CPSCF equations
Using DIIS solver

 Iter         Residual      
------  --------------------
    1      0.219796870386
    2      0.227780781488
    3      0.021987667486
    4      0.008057495527
    5      0.005040069966
    6      0.003052884946
    7      0.001762316352
    8      0.000785897010
    9      0.000259989442
   10      0.000096720350

CPSCF converged

Building X...

 Generating 2nd functional diffs
 Generating 2nd functional diffs
Lower state energy:      -669.2304274886
Upper state energy:      -669.2227953629
Energy difference:          0.0076321257
 Energy calculation finished, energy:  0.000000000E+00

Converting Cartesians to HDLC

Converting Cartesians to HDLC

Converting Cartesians to HDLC
 in dlf_makehessian...
Finite-difference diagonal Hessian: 2nd point
Energy difference to 1st point:          0.00E+00 H
Abs. Gradient difference to 1st point:   6.10E-03
Testing convergence  in cycle    1
  Max grad  1.8285E-02 Target: 1.0000E-03 converged?   no
  RMS grad  7.6090E-03 Target: 6.6667E-04 converged?   no

Converting HDLC to Cartesians
DFTD Energy:    -0.0239744 hartree
Setting up the DFT grid...
| time to set the grid = 0.00 s
DFT grid points: 47507 (2969 points/atom)

                      *** Start SCF Iterations ***

 Iter     DIIS Error       Energy change      Electrons        XC Energy           Energy        Time(s)
----------------------------------------------------------------------------------------------------------
Initial temperature is 5000.000000
| Skip purify step
|    1     0.0857994943    -669.0250204196    66.0071910545   -34.5071470626    -669.0250204196     0.25  
|    2     0.1721894671     +12.2238739034    65.9997114357   -33.5494213721    -656.8011465162     0.25  
|    3     0.0533043800      -0.4098659436    65.9996993754   -33.6235032646    -657.2110124597     0.24  
|    4     0.0388458005      -0.0270975605    65.9997014179   -33.6755003758    -657.2381100202     0.23  
|    5     0.0112822400      -0.0202782980    65.9997014487   -33.7046283080    -657.2583883183     0.23  
|    6     0.0020027816      -0.0028375790    65.9997013135   -33.7149406993    -657.2612258972     0.23  
|    7     0.0003597440      -0.0001240554    65.9997026209   -33.7217967054    -657.2613499527     0.22  
|    8     0.0002415190      -0.0000097980    65.9997025519   -33.7213706093    -657.2613597506     0.21  
|    9     0.0001154411      -0.0000031791    65.9997026533   -33.7213806109    -657.2613629298     0.25  
|   10     0.0000570327      -0.0000011339    65.9997026940   -33.7214288507    -657.2613640637     0.21  
|   11     0.0000320832      -0.0000002909    65.9997026952   -33.7213865003    -657.2613643546     0.20  
|   12     0.0000176528      -0.0000001062    65.9997027141   -33.7213814284    -657.2613644608     0.20  
|   13     0.0000063525      -0.0000000276    65.9997027193   -33.7213772454    -657.2613644884     0.20  
----------------------------------------------------------------------------------------------------------
FINAL ENERGY: -657.2613644884 a.u.
Fractional Occupation Entropy: 0.0000000000
Mermin Free Energy:            -657.2613644884
DISPERSION CONTRIBUTION TO ENERGY: -0.0239744247 a.u.
HOMO-LUMO GAP: 2.457 eV
CENTER OF MASS: {-0.010368, -0.034097, -0.031316} ANGS
DIPOLE MOMENT: {8.387566, 3.901811, -0.085726} (|D| = 9.251094) DEBYE
Writing out molden info

Running Mulliken population analysis...


  Restricted hh-TDA Parameters
--------------------------------------------
Number of occupied orbitals:            34
Number of virtual orbitals:             98
Number of molecular orbitals:          132
Number of basis functions:             140
Multiplicity of target state:      singlet

 Generating 2nd functional diffs
Reference energy:             -668.7675549179
Number of electrons:            67.9996937107
XC energy:                     -35.0373744910

      Davidson Diagonalization Parameters
-----------------------------------------------
Number of roots to find:                    6
Number of guess vectors:                   18
Maximum subspace size:                     60
Number of vectors to save:                  6
Collapse vectors per root:                  2
Number of CSFs:                           595
Maximum Davidson iterations:              100
Residual convergence:                 1.0e-04
Orthogonality tolerance:              1.0e-12
Use incremental sigma vectors:             No

Davidson memory usage: 692.12 kB

Guess Vectors:
  34 &  34 : closed :    -0.705657
  34 &  33 :  open  :    -0.623633
  34 &  32 :  open  :    -0.559596
  33 &  33 : closed :    -0.541609
  34 &  31 :  open  :    -0.494405
  33 &  32 :  open  :    -0.477572
  34 &  30 :  open  :    -0.450334
  34 &  29 :  open  :    -0.437988
  34 &  27 :  open  :    -0.415323
  32 &  32 : closed :    -0.413534
  33 &  31 :  open  :    -0.412381
  34 &  26 :  open  :    -0.402313
  34 &  28 :  open  :    -0.398312
  33 &  30 :  open  :    -0.368310
  33 &  29 :  open  :    -0.355964
  34 &  25 :  open  :    -0.352575
  32 &  31 :  open  :    -0.348344
  33 &  27 :  open  :    -0.333299

  Root           Eigenvalue       Energy Change        Residual
-------------------------------------------------------------------
Iteration:    0   Subspace Size:   18
Root: 1:        -0.57520977        -0.57520977         0.04110530  
Root: 2:        -0.45210863        -0.45210863         0.06093050  
Root: 3:        -0.45014617        -0.45014617         0.05480122  
Root: 4:        -0.38994691        -0.38994691         0.04938603  
Root: 5:        -0.37778811        -0.37778811         0.05921314  
Root: 6:        -0.36258947        -0.36258947         0.06653980  

Iteration:    1   Subspace Size:   24
Root: 1:        -0.57728470        -0.00207493         0.00828248  
Root: 2:        -0.45612959        -0.00402096         0.01470028  
Root: 3:        -0.45534126        -0.00519509         0.01359581  
Root: 4:        -0.39432302        -0.00437611         0.01714486  
Root: 5:        -0.38327423        -0.00548612         0.01989913  
Root: 6:        -0.36878745        -0.00619798         0.03380691  

Iteration:    2   Subspace Size:   30
Root: 1:        -0.57734209        -0.00005739         0.00154870  
Root: 2:        -0.45639421        -0.00026462         0.00362041  
Root: 3:        -0.45544031        -0.00009906         0.00358392  
Root: 4:        -0.39474802        -0.00042499         0.00506822  
Root: 5:        -0.38380677        -0.00053254         0.00790035  
Root: 6:        -0.37006102        -0.00127357         0.00931136  

Iteration:    3   Subspace Size:   36
Root: 1:        -0.57734371        -0.00000163         0.00022860  
Root: 2:        -0.45640492        -0.00001070         0.00081853  
Root: 3:        -0.45544631        -0.00000599         0.00055758  
Root: 4:        -0.39477718        -0.00002916         0.00141390  
Root: 5:        -0.38385826        -0.00005149         0.00222312  
Root: 6:        -0.37013221        -0.00007119         0.00377715  

Iteration:    4   Subspace Size:   42
Root: 1:        -0.57734374        -0.00000002         0.00003422  Converged
Root: 2:        -0.45640543        -0.00000052         0.00014734  
Root: 3:        -0.45544651        -0.00000020         0.00010048  
Root: 4:        -0.39477884        -0.00000166         0.00036166  
Root: 5:        -0.38386226        -0.00000400         0.00049658  
Root: 6:        -0.37014187        -0.00000967         0.00093929  

Iteration:    5   Subspace Size:   47
Root: 1:        -0.57734374        -0.00000000         0.00002973  Converged
Root: 2:        -0.45640545        -0.00000002         0.00002991  Converged
Root: 3:        -0.45544652        -0.00000001         0.00001898  Converged
Root: 4:        -0.39477895        -0.00000011         0.00008656  Converged
Root: 5:        -0.38386245        -0.00000020         0.00012690  
Root: 6:        -0.37014265        -0.00000078         0.00033177  

Iteration:    6   Subspace Size:   49
Root: 1:        -0.57734374        -0.00000000         0.00002971  Converged
Root: 2:        -0.45640545        -0.00000000         0.00002877  Converged
Root: 3:        -0.45544652        -0.00000000         0.00001757  Converged
Root: 4:        -0.39477895        -0.00000000         0.00007708  Converged
Root: 5:        -0.38386247        -0.00000001         0.00002410  Converged
Root: 6:        -0.37014273        -0.00000008         0.00009461  Converged

Davidson converged in 6 iterations
49 sigma vectors were formed

  Root   Mult.   Total Energy (a.u.)   Ex. Energy (a.u.)     Ex. Energy (eV)     Ex. Energy (nm)        Osc. (a.u.)  
-------------------------------------------------------------------------------------------------------------------
     1  singlet       -669.34489865
     2  singlet       -669.22396037          0.12093829          3.29089769        376.74893681          0.16081158
     3  singlet       -669.22300144          0.12189722          3.31699152        373.78516001          0.13167997
     4  singlet       -669.16233387          0.18256479          4.96783983        249.57370811          0.07626160
     5  singlet       -669.15141738          0.19348127          5.26489237        235.49241251          0.05553282
     6  singlet       -669.13769765          0.20720101          5.63822534        219.89937136          0.02573325

Singlet  1: Largest CI coefficients:
  34  &  34 : closed :   0.922594
  33  &  34 :  open  :  -0.234141
  34  &  33 :  open  :  -0.234141
  33  &  33 : closed :  -0.104996

Singlet  2: Largest CI coefficients:
  33  &  34 :  open  :  -0.571988
  34  &  33 :  open  :  -0.571988
  33  &  33 : closed :   0.485110
  34  &  34 : closed :  -0.232250

Singlet  3: Largest CI coefficients:
  32  &  34 :  open  :  -0.549995
  34  &  32 :  open  :  -0.549995
  31  &  34 :  open  :   0.359278
  34  &  31 :  open  :   0.359278
  29  &  34 :  open  :   0.195121
  34  &  29 :  open  :   0.195121
  30  &  34 :  open  :   0.115085
  34  &  30 :  open  :   0.115085

Singlet  4: Largest CI coefficients:
  33  &  33 : closed :  -0.577297
  31  &  34 :  open  :   0.326789
  34  &  31 :  open  :   0.326789
  32  &  34 :  open  :   0.323734
  34  &  32 :  open  :   0.323734
  34  &  34 : closed :  -0.211641
  33  &  34 :  open  :  -0.183809
  34  &  33 :  open  :  -0.183809
  32  &  32 : closed :   0.165313
  29  &  34 :  open  :   0.122483
  34  &  29 :  open  :   0.122483

Singlet  5: Largest CI coefficients:
  33  &  33 : closed :  -0.459787
  27  &  34 :  open  :  -0.291192
  34  &  27 :  open  :  -0.291192
  32  &  34 :  open  :  -0.254839
  34  &  32 :  open  :  -0.254839
  29  &  34 :  open  :  -0.250450
  34  &  29 :  open  :  -0.250450
  31  &  34 :  open  :  -0.225854
  34  &  31 :  open  :  -0.225854
  30  &  34 :  open  :  -0.224854
  34  &  30 :  open  :  -0.224854
  31  &  33 :  open  :   0.141578
  33  &  31 :  open  :   0.141578
  32  &  33 :  open  :  -0.119554
  33  &  32 :  open  :  -0.119554
  26  &  34 :  open  :   0.112288
  34  &  26 :  open  :   0.112288
  33  &  34 :  open  :  -0.106040
  34  &  33 :  open  :  -0.106040

Singlet  6: Largest CI coefficients:
  32  &  33 :  open  :  -0.525787
  33  &  32 :  open  :  -0.525787
  31  &  33 :  open  :   0.268443
  33  &  31 :  open  :   0.268443
  33  &  33 : closed :   0.200586
  29  &  33 :  open  :   0.195629
  33  &  29 :  open  :   0.195629
  33  &  34 :  open  :   0.143910
  34  &  33 :  open  :   0.143910
  30  &  34 :  open  :   0.134145
  34  &  30 :  open  :   0.134145

Singlet state dipole moments:

  Root       Dx         Dy         Dz         |D|  (Debye)
------------------------------------------------------------
     1    -3.1154     0.8755     0.1346     3.2388
     2    -3.1027     1.1119     0.0575     3.2964
     3     4.9593    -0.3401    -0.1046     4.9720
     4    -5.2754     1.9545     0.5104     5.6490
     5     1.4803     0.4191     0.1642     1.5472
     6     4.1645     0.1829    -0.0306     4.1686

Transition dipole moments between singlet states:

    Transition       Tx         Ty         Tz         |T| (a.u.)
------------------------------------------------------------------
     1 ->    2     0.9993     0.9637    -0.2591     1.4123
     1 ->    3    -0.8143     0.9784    -0.0039     1.2729
     1 ->    4     0.7487    -0.2371    -0.0994     0.7916
     1 ->    5    -0.3945     0.5217    -0.0519     0.6561
     1 ->    6     0.4180    -0.0977    -0.0449     0.4316
     2 ->    3    -0.2533     0.0863    -0.0260     0.2688
     2 ->    4    -0.3293    -0.6602     0.1243     0.7481
     2 ->    5    -0.0500    -0.7118     0.1248     0.7244
     2 ->    6     1.0941    -0.3231    -0.1050     1.1457
     3 ->    4     0.7872    -0.3012    -0.1180     0.8511
     3 ->    5    -2.2223     0.0202     0.1856     2.2302
     3 ->    6    -0.5827    -0.9683     0.1861     1.1453
     4 ->    5    -0.5633    -0.2306    -0.0441     0.6103
     4 ->    6     0.9219     0.5658    -0.1892     1.0981
     5 ->    6     0.9839     0.3277    -0.1382     1.0462

Magnetic transition dipole moments and rotational strengths:

 Transition      Lx         Ly         Lz       R(len)     R(vel) (a.u.)
------------------------------------------------------------------------
 1 ->    2    -0.1732     0.1603     0.3119     0.0994    -0.0073
 1 ->    3     0.0340     0.0862     0.2667    -0.0556     0.0086
 1 ->    4     0.1336     0.0356     0.1045    -0.0812     0.0329
 1 ->    5    -0.0286    -0.1491    -0.0563     0.0635    -0.0306
 1 ->    6    -0.0243    -0.0297    -0.1530     0.0004     0.0007

Electric transition quadrupole moments (Cartesian):

 Transition      Qxy        Qxz        Qyz        Qxx        Qyy        Qzz       norm (a.u.)
----------------------------------------------------------------------------------------------
 1 ->    2    -3.4502     1.0490     0.4350    -5.8810    -0.6309     0.6833     6.9746
 1 ->    3    -1.2546     0.2321    -0.1124     1.0900     0.1086     0.0410     1.6859
 1 ->    4     1.7679     0.2616    -0.4393    -4.6866     0.0614    -0.0700     5.0358
 1 ->    5    -0.9016    -0.3797    -0.0422     2.4210    -0.0274     0.1357     2.6152
 1 ->    6     0.0186    -0.1020     0.1039     0.4762    -0.5873    -0.0807     0.7744


Building Xtilde...

Building Z-vector RHS...

 Generating 2nd functional diffs
Solving CPSCF equations
Using DIIS solver

 Iter         Residual      
------  --------------------
    1      2.796942321453
    2      2.812510215743
    3      0.519369414777
    4      0.076352730563
    5      0.007453643092
    6      0.003719354547
    7      0.001952950505
    8      0.000747934766
    9      0.000341058242
   10      0.000208694104
   11      0.000086985971

CPSCF converged

Building X...

 Generating 2nd functional diffs
 Generating 2nd functional diffs
Building Xtilde...

Building Z-vector RHS...

 Generating 2nd functional diffs
Solving CPSCF equations
Using DIIS solver

 Iter         Residual      
------  --------------------
    1      1.253678551685
    2      1.354306686694
    3      0.277931845541
    4      0.043301420061
    5      0.007479250180
    6      0.002442867888
    7      0.001062778186
    8      0.000343063906
    9      0.000314019714
   10      0.000106868235
   11      0.000045389970

CPSCF converged

Building X...

 Generating 2nd functional diffs
 Generating 2nd functional diffs
Building Xtilde...

Building Z-vector RHS...

 Generating 2nd functional diffs
Solving CPSCF equations
Using DIIS solver

 Iter         Residual      
------  --------------------
    1      0.155639566454
    2      0.175780240956
    3      0.012703686648
    4      0.007196355728
    5      0.004479800485
    6      0.002576721152
    7      0.001447078476
    8      0.000673550747
    9      0.000247312282
   10      0.000086490672

CPSCF converged

Building X...

 Generating 2nd functional diffs
 Generating 2nd functional diffs
Lower state energy:      -669.2239603665
Upper state energy:      -669.2230014357
Energy difference:          0.0009589308
 Energy calculation finished, energy:  0.000000000E+00

Converting Cartesians to HDLC

Converting Cartesians to HDLC

Converting Cartesians to HDLC
 in dlf_makehessian...
Updating Hessian with the BFGS update, No     1
Testing convergence  in cycle    2
    Energy  0.0000E+00 Target: 1.0000E-04 converged?  yes
  Max step  1.0763E+00 Target: 4.0000E-03 converged?   no
  RMS step  1.6861E-01 Target: 2.6667E-03 converged?   no
  Max grad  8.8460E-02 Target: 1.0000E-03 converged?   no
  RMS grad  2.6276E-02 Target: 6.6667E-04 converged?   no

Converting HDLC to Cartesians
DFTD Energy:    -0.0239754 hartree
Setting up the DFT grid...
| time to set the grid = 0.01 s
DFT grid points: 47508 (2969 points/atom)

                      *** Start SCF Iterations ***

 Iter     DIIS Error       Energy change      Electrons        XC Energy           Energy        Time(s)
----------------------------------------------------------------------------------------------------------
Initial temperature is 5000.000000
| Skip purify step
|    1     0.0877499715    -669.0185314581    66.0012005417   -34.5096503833    -669.0185314581     0.24  
|    2     0.1765287497     +12.2143512759    65.9997146178   -33.5521034439    -656.8041801822     0.25  
|    3     0.0521073105      -0.4067497645    65.9997057928   -33.6254130356    -657.2109299468     0.24  
|    4     0.0403187822      -0.0265103898    65.9997087014   -33.6757537798    -657.2374403365     0.23  
|    5     0.0122035252      -0.0206510319    65.9997101494   -33.7049938990    -657.2580913684     0.23  
|    6     0.0020475357      -0.0032655559    65.9997106838   -33.7166394262    -657.2613569243     0.23  
|    7     0.0003213183      -0.0001337666    65.9997121286   -33.7237875075    -657.2614906909     0.22  
|    8     0.0002114810      -0.0000086136    65.9997120565   -33.7234070375    -657.2614993045     0.21  
|    9     0.0001082868      -0.0000024852    65.9997121378   -33.7234374878    -657.2615017898     0.25  
|   10     0.0000514057      -0.0000008370    65.9997121529   -33.7234889662    -657.2615026268     0.21  
|   11     0.0000278737      -0.0000002044    65.9997121385   -33.7234484225    -657.2615028311     0.20  
|   12     0.0000160889      -0.0000000822    65.9997121433   -33.7234393495    -657.2615029134     0.20  
|   13     0.0000062013      -0.0000000248    65.9997121411   -33.7234358579    -657.2615029382     0.20  
----------------------------------------------------------------------------------------------------------
FINAL ENERGY: -657.2615029382 a.u.
Fractional Occupation Entropy: 0.0000000000
Mermin Free Energy:            -657.2615029382
DISPERSION CONTRIBUTION TO ENERGY: -0.0239754491 a.u.
HOMO-LUMO GAP: 2.487 eV
CENTER OF MASS: {-0.015608, -0.031813, -0.031585} ANGS
DIPOLE MOMENT: {8.376484, 3.898104, -0.090670} (|D| = 9.239530) DEBYE
Writing out molden info

Running Mulliken population analysis...


  Restricted hh-TDA Parameters
--------------------------------------------
Number of occupied orbitals:            34
Number of virtual orbitals:             98
Number of molecular orbitals:          132
Number of basis functions:             140
Multiplicity of target state:      singlet

 Generating 2nd functional diffs
Reference energy:             -668.7671680376
Number of electrons:            67.9997034182
XC energy:                     -35.0395157372

      Davidson Diagonalization Parameters
-----------------------------------------------
Number of roots to find:                    6
Number of guess vectors:                   18
Maximum subspace size:                     60
Number of vectors to save:                  6
Collapse vectors per root:                  2
Number of CSFs:                           595
Maximum Davidson iterations:              100
Residual convergence:                 1.0e-04
Orthogonality tolerance:              1.0e-12
Use incremental sigma vectors:             No

Davidson memory usage: 692.12 kB

Guess Vectors:
  34 &  34 : closed :    -0.708231
  34 &  33 :  open  :    -0.624717
  34 &  32 :  open  :    -0.562414
  33 &  33 : closed :    -0.541204
  34 &  31 :  open  :    -0.496889
  33 &  32 :  open  :    -0.478901
  34 &  30 :  open  :    -0.450189
  34 &  29 :  open  :    -0.440080
  32 &  32 : closed :    -0.416597
  34 &  27 :  open  :    -0.414283
  33 &  31 :  open  :    -0.413375
  34 &  26 :  open  :    -0.403725
  34 &  28 :  open  :    -0.400071
  33 &  30 :  open  :    -0.366676
  33 &  29 :  open  :    -0.356566
  34 &  25 :  open  :    -0.355631
  32 &  31 :  open  :    -0.351072
  33 &  27 :  open  :    -0.330770

  Root           Eigenvalue       Energy Change        Residual
-------------------------------------------------------------------
Iteration:    0   Subspace Size:   18
Root: 1:        -0.57743863        -0.57743863         0.04124966  
Root: 2:        -0.45454284        -0.45454284         0.06088352  
Root: 3:        -0.45147050        -0.45147050         0.05541964  
Root: 4:        -0.39105065        -0.39105065         0.04961857  
Root: 5:        -0.37891743        -0.37891743         0.05948497  
Root: 6:        -0.36333675        -0.36333675         0.06748624  

Iteration:    1   Subspace Size:   24
Root: 1:        -0.57952547        -0.00208684         0.00829510  
Root: 2:        -0.45778011        -0.00323727         0.01338510  
Root: 3:        -0.45760688        -0.00613637         0.01476295  
Root: 4:        -0.39540131        -0.00435066         0.01731162  
Root: 5:        -0.38460314        -0.00568571         0.01893896  
Root: 6:        -0.36987258        -0.00653583         0.03398013  

Iteration:    2   Subspace Size:   30
Root: 1:        -0.57958181        -0.00005634         0.00156667  
Root: 2:        -0.45788368        -0.00010357         0.00419218  
Root: 3:        -0.45786841        -0.00026153         0.00277966  
Root: 4:        -0.39585404        -0.00045273         0.00531993  
Root: 5:        -0.38511820        -0.00051506         0.00746557  
Root: 6:        -0.37125231        -0.00137973         0.00996661  

Iteration:    3   Subspace Size:   36
Root: 1:        -0.57958340        -0.00000160         0.00023877  
Root: 2:        -0.45789449        -0.00001081         0.00075760  
Root: 3:        -0.45787408        -0.00000567         0.00059543  
Root: 4:        -0.39588657        -0.00003253         0.00147386  
Root: 5:        -0.38516869        -0.00005049         0.00190845  
Root: 6:        -0.37134115        -0.00008885         0.00367883  

Iteration:    4   Subspace Size:   42
Root: 1:        -0.57958343        -0.00000003         0.00003723  Converged
Root: 2:        -0.45789495        -0.00000046         0.00014187  
Root: 3:        -0.45787432        -0.00000024         0.00010464  
Root: 4:        -0.39588849        -0.00000192         0.00041375  
Root: 5:        -0.38517231        -0.00000362         0.00047577  
Root: 6:        -0.37135142        -0.00001027         0.00096410  

Iteration:    5   Subspace Size:   47
Root: 1:        -0.57958343        -0.00000000         0.00003149  Converged
Root: 2:        -0.45789496        -0.00000001         0.00002711  Converged
Root: 3:        -0.45787433        -0.00000001         0.00002256  Converged
Root: 4:        -0.39588863        -0.00000014         0.00009563  Converged
Root: 5:        -0.38517251        -0.00000020         0.00012622  
Root: 6:        -0.37135224        -0.00000082         0.00034384  

Iteration:    6   Subspace Size:   49
Root: 1:        -0.57958343        -0.00000000         0.00003151  Converged
Root: 2:        -0.45789496        -0.00000000         0.00002596  Converged
Root: 3:        -0.45787433        -0.00000000         0.00002097  Converged
Root: 4:        -0.39588864        -0.00000000         0.00009026  Converged
Root: 5:        -0.38517252        -0.00000001         0.00002424  Converged
Root: 6:        -0.37135231        -0.00000007         0.00009707  Converged

Davidson converged in 6 iterations
49 sigma vectors were formed

  Root   Mult.   Total Energy (a.u.)   Ex. Energy (a.u.)     Ex. Energy (eV)     Ex. Energy (nm)        Osc. (a.u.)  
-------------------------------------------------------------------------------------------------------------------
     1  singlet       -669.34675147
     2  singlet       -669.22506300          0.12168847          3.31131113        374.42636992          0.14224422
     3  singlet       -669.22504237          0.12170910          3.31187253        374.36290078          0.15018501
     4  singlet       -669.16305667          0.18369479          4.99858881        248.03844741          0.08056035
     5  singlet       -669.15234055          0.19441091          5.29018918        234.36632678          0.04831476
     6  singlet       -669.13852035          0.20823112          5.66625603        218.81153979          0.02618347

Singlet  1: Largest CI coefficients:
  34  &  34 : closed :  -0.926055
  33  &  34 :  open  :   0.227068
  34  &  33 :  open  :   0.227068
  33  &  33 : closed :   0.103897

Singlet  2: Largest CI coefficients:
  33  &  34 :  open  :   0.451870
  34  &  33 :  open  :   0.451870
  33  &  33 : closed :  -0.434881
  32  &  34 :  open  :  -0.309754
  34  &  32 :  open  :  -0.309754
  31  &  34 :  open  :   0.223704
  34  &  31 :  open  :   0.223704
  34  &  34 : closed :   0.213380

Singlet  3: Largest CI coefficients:
  32  &  34 :  open  :   0.458734
  34  &  32 :  open  :   0.458734
  33  &  34 :  open  :   0.368148
  34  &  33 :  open  :   0.368148
  31  &  34 :  open  :  -0.282319
  34  &  31 :  open  :  -0.282319
  33  &  33 : closed :  -0.192077
  29  &  34 :  open  :  -0.175732
  34  &  29 :  open  :  -0.175732

Singlet  4: Largest CI coefficients:
  33  &  33 : closed :   0.550959
  31  &  34 :  open  :  -0.345472
  34  &  31 :  open  :  -0.345472
  32  &  34 :  open  :  -0.334515
  34  &  32 :  open  :  -0.334515
  34  &  34 : closed :   0.199455
  32  &  32 : closed :  -0.171408
  33  &  34 :  open  :   0.170915
  34  &  33 :  open  :   0.170915
  29  &  34 :  open  :  -0.137921
  34  &  29 :  open  :  -0.137921

Singlet  5: Largest CI coefficients:
  33  &  33 : closed :   0.497051
  27  &  34 :  open  :   0.283400
  34  &  27 :  open  :   0.283400
  29  &  34 :  open  :   0.244338
  34  &  29 :  open  :   0.244338
  32  &  34 :  open  :   0.233693
  34  &  32 :  open  :   0.233693
  30  &  34 :  open  :   0.222172
  34  &  30 :  open  :   0.222172
  31  &  34 :  open  :   0.211248
  34  &  31 :  open  :   0.211248
  31  &  33 :  open  :  -0.146701
  33  &  31 :  open  :  -0.146701
  32  &  33 :  open  :   0.128598
  33  &  32 :  open  :   0.128598
  26  &  34 :  open  :  -0.113517
  34  &  26 :  open  :  -0.113517
  33  &  34 :  open  :   0.110294
  34  &  33 :  open  :   0.110294

Singlet  6: Largest CI coefficients:
  32  &  33 :  open  :   0.525435
  33  &  32 :  open  :   0.525435
  31  &  33 :  open  :  -0.267496
  33  &  31 :  open  :  -0.267496
  33  &  33 : closed :  -0.210998
  29  &  33 :  open  :  -0.192326
  33  &  29 :  open  :  -0.192326
  33  &  34 :  open  :  -0.143518
  34  &  33 :  open  :  -0.143518
  30  &  34 :  open  :  -0.131868
  34  &  30 :  open  :  -0.131868

Singlet state dipole moments:

  Root       Dx         Dy         Dz         |D|  (Debye)
------------------------------------------------------------
     1    -3.0702     0.8338     0.1392     3.1844
     2    -0.2700     0.4207     0.0858     0.5072
     3     2.0808     0.2831    -0.1190     2.1033
     4    -4.9355     2.0503     0.5082     5.3685
     5     1.2897     0.4016     0.1509     1.3592
     6     4.0867     0.1142    -0.0173     4.0883

Transition dipole moments between singlet states:

    Transition       Tx         Ty         Tz         |T| (a.u.)
------------------------------------------------------------------
     1 ->    2     1.2716     0.2958    -0.2211     1.3242
     1 ->    3    -0.1814     1.3410    -0.1408     1.3605
     1 ->    4     0.7609    -0.2644    -0.0946     0.8111
     1 ->    5    -0.3522     0.4955    -0.0562     0.6106
     1 ->    6     0.4217    -0.0931    -0.0461     0.4343
     2 ->    3    -1.5311     0.2747     0.0190     1.5557
     2 ->    4    -0.7454    -0.3562     0.1655     0.8426
     2 ->    5     1.1040    -0.6344     0.0188     1.2734
     2 ->    6     1.2312     0.2462    -0.1931     1.2703
     3 ->    4     0.6248    -0.5836    -0.0470     0.8562
     3 ->    5    -1.8547    -0.3874     0.2216     1.9076
     3 ->    6     0.0983    -0.9821     0.1012     0.9921
     4 ->    5    -0.6973    -0.1879    -0.0383     0.7232
     4 ->    6     0.8593     0.5414    -0.1820     1.0318
     5 ->    6     1.0305     0.3606    -0.1500     1.1020

Magnetic transition dipole moments and rotational strengths:

 Transition      Lx         Ly         Lz       R(len)     R(vel) (a.u.)
------------------------------------------------------------------------
 1 ->    2    -0.1738     0.0902     0.1128     0.2193    -0.0424
 1 ->    3    -0.0636     0.1549     0.3940    -0.1638     0.0409
 1 ->    4     0.1361     0.0437     0.1082    -0.0818     0.0329
 1 ->    5    -0.0219    -0.1508    -0.0553     0.0639    -0.0308
 1 ->    6    -0.0221    -0.0233    -0.1488     0.0003     0.0007

Electric transition quadrupole moments (Cartesian):

 Transition      Qxy        Qxz        Qyz        Qxx        Qyy        Qzz       norm (a.u.)
----------------------------------------------------------------------------------------------
 1 ->    2    -2.2277     0.7704     0.4383    -5.5060    -0.5975     0.5640     6.0613
 1 ->    3    -2.8885     0.7663     0.1379    -2.1440    -0.2242     0.3970     3.7087
 1 ->    4     1.8252     0.2805    -0.4401    -4.7999     0.0782    -0.0790     5.1628
 1 ->    5    -0.7952    -0.3808    -0.0726     2.1948    -0.0137     0.1284     2.3699
 1 ->    6     0.0064    -0.0957     0.1052     0.4381    -0.5815    -0.0820     0.7464


Building Xtilde...

Building Z-vector RHS...

 Generating 2nd functional diffs
Solving CPSCF equations
Using DIIS solver

 Iter         Residual      
------  --------------------
    1      2.269664088210
    2      2.336036239454
    3      0.455799317203
    4      0.066608290190
    5      0.008284551491
    6      0.004639485990
    7      0.002249273212
    8      0.001490091433
    9      0.000636568091
   10      0.000254185314
   11      0.000070360124

CPSCF converged

Building X...

 Generating 2nd functional diffs
 Generating 2nd functional diffs
Building Xtilde...

Building Z-vector RHS...

 Generating 2nd functional diffs
Solving CPSCF equations
Using DIIS solver

 Iter         Residual      
------  --------------------
    1      1.667049421609
    2      1.743859116652
    3      0.364163662801
    4      0.051213229516
    5      0.007509933081
    6      0.003194907772
    7      0.002178638122
    8      0.000900907826
    9      0.000697629965
   10      0.000162435729
   11      0.000061135173

CPSCF converged

Building X...

 Generating 2nd functional diffs
 Generating 2nd functional diffs
Building Xtilde...

Building Z-vector RHS...

 Generating 2nd functional diffs
Solving CPSCF equations
Using DIIS solver

 Iter         Residual      
------  --------------------
    1      0.866372142237
    2      0.856507259623
    3      0.103004537231
    4      0.016963833614
    5      0.003127409401
    6      0.001848153935
    7      0.000726550880
    8      0.000249777990
    9      0.000138321151
   10      0.000056302034

CPSCF converged

Building X...

 Generating 2nd functional diffs
 Generating 2nd functional diffs
Lower state energy:      -669.2250629984
Upper state energy:      -669.2250423675
Energy difference:          0.0000206310
 Energy calculation finished, energy:  0.000000000E+00

Converting Cartesians to HDLC

Converting Cartesians to HDLC

Converting Cartesians to HDLC
 in dlf_makehessian...
Updating Hessian with the BFGS update, No     2
Testing convergence  in cycle    3
    Energy  0.0000E+00 Target: 1.0000E-04 converged?  yes
  Max step  1.5283E+00 Target: 4.0000E-03 converged?   no
  RMS step  2.3706E-01 Target: 2.6667E-03 converged?   no
  Max grad  2.1243E-02 Target: 1.0000E-03 converged?   no
  RMS grad  7.0630E-03 Target: 6.6667E-04 converged?   no

Converting HDLC to Cartesians
DFTD Energy:    -0.0239982 hartree
Setting up the DFT grid...
| time to set the grid = 0.00 s
DFT grid points: 47499 (2968 points/atom)

                      *** Start SCF Iterations ***

 Iter     DIIS Error       Energy change      Electrons        XC Energy           Energy        Time(s)
----------------------------------------------------------------------------------------------------------
Initial temperature is 5000.000000
| Skip purify step
|    1     0.0897350588    -669.0302216469    66.0022071614   -34.5160708248    -669.0302216469     0.24  
|    2     0.1810562268     +12.2190105627    65.9997766294   -33.5585831668    -656.8112110842     0.25  
|    3     0.0520085012      -0.3999473839    65.9997734081   -33.6331538522    -657.2111584680     0.24  
|    4     0.0409580855      -0.0249105956    65.9997776101   -33.6838668318    -657.2360690637     0.23  
|    5     0.0108928498      -0.0201413680    65.9997813239   -33.7136885549    -657.2562104317     0.23  
|    6     0.0019960400      -0.0027809294    65.9997826901   -33.7241752962    -657.2589913611     0.23  
|    7     0.0002915289      -0.0001177186    65.9997840907   -33.7309387254    -657.2591090797     0.22  
|    8     0.0001731697      -0.0000071583    65.9997840502   -33.7305596238    -657.2591162381     0.21  
|    9     0.0000876294      -0.0000018644    65.9997840903   -33.7305417167    -657.2591181024     0.25  
|   10     0.0000383772      -0.0000006356    65.9997840894   -33.7306008241    -657.2591187380     0.21  
|   11     0.0000195262      -0.0000001346    65.9997840649   -33.7305683248    -657.2591188726     0.20  
|   12     0.0000114627      -0.0000000623    65.9997840573   -33.7305576819    -657.2591189349     0.20  
|   13     0.0000046793      -0.0000000208    65.9997840483   -33.7305549241    -657.2591189557     0.20  
----------------------------------------------------------------------------------------------------------
FINAL ENERGY: -657.2591189557 a.u.
Fractional Occupation Entropy: 0.0000000000
Mermin Free Energy:            -657.2591189557
DISPERSION CONTRIBUTION TO ENERGY: -0.0239981952 a.u.
HOMO-LUMO GAP: 2.510 eV
CENTER OF MASS: {-0.024489, -0.028937, -0.032339} ANGS
DIPOLE MOMENT: {8.321271, 3.898158, -0.096795} (|D| = 9.189590) DEBYE
Writing out molden info

Running Mulliken population analysis...


  Restricted hh-TDA Parameters
--------------------------------------------
Number of occupied orbitals:            34
Number of virtual orbitals:             98
Number of molecular orbitals:          132
Number of basis functions:             140
Multiplicity of target state:      singlet

 Generating 2nd functional diffs
Reference energy:             -668.7636195634
Number of electrons:            67.9997775043
XC energy:                     -35.0469188533

      Davidson Diagonalization Parameters
-----------------------------------------------
Number of roots to find:                    6
Number of guess vectors:                   18
Maximum subspace size:                     60
Number of vectors to save:                  6
Collapse vectors per root:                  2
Number of CSFs:                           595
Maximum Davidson iterations:              100
Residual convergence:                 1.0e-04
Orthogonality tolerance:              1.0e-12
Use incremental sigma vectors:             No

Davidson memory usage: 692.12 kB

Guess Vectors:
  34 &  34 : closed :    -0.713506
  34 &  33 :  open  :    -0.628323
  34 &  32 :  open  :    -0.567471
  33 &  33 : closed :    -0.543140
  34 &  31 :  open  :    -0.501835
  33 &  32 :  open  :    -0.482288
  34 &  30 :  open  :    -0.449531
  34 &  29 :  open  :    -0.444728
  32 &  32 : closed :    -0.421436
  33 &  31 :  open  :    -0.416652
  34 &  27 :  open  :    -0.412703
  34 &  26 :  open  :    -0.405908
  34 &  28 :  open  :    -0.405375
  33 &  30 :  open  :    -0.364348
  34 &  25 :  open  :    -0.361908
  33 &  29 :  open  :    -0.359545
  32 &  31 :  open  :    -0.355800
  33 &  27 :  open  :    -0.327520

  Root           Eigenvalue       Energy Change        Residual
-------------------------------------------------------------------
Iteration:    0   Subspace Size:   18
Root: 1:        -0.58209105        -0.58209105         0.04174184  
Root: 2:        -0.45900493        -0.45900493         0.06109452  
Root: 3:        -0.45588073        -0.45588073         0.05616723  
Root: 4:        -0.39381116        -0.39381116         0.05022800  
Root: 5:        -0.38171778        -0.38171778         0.05999641  
Root: 6:        -0.36575090        -0.36575090         0.06909872  

Iteration:    1   Subspace Size:   24
Root: 1:        -0.58423184        -0.00214079         0.00843216  
Root: 2:        -0.46232670        -0.00332178         0.01371933  
Root: 3:        -0.46217989        -0.00629915         0.01451539  
Root: 4:        -0.39832002        -0.00450886         0.01735400  
Root: 5:        -0.38760080        -0.00588303         0.01833970  
Root: 6:        -0.37300402        -0.00725312         0.03610031  

Iteration:    2   Subspace Size:   30
Root: 1:        -0.58428965        -0.00005781         0.00161419  
Root: 2:        -0.46247861        -0.00015191         0.00406226  
Root: 3:        -0.46239511        -0.00021522         0.00276186  
Root: 4:        -0.39878453        -0.00046451         0.00526676  
Root: 5:        -0.38808878        -0.00048797         0.00680885  
Root: 6:        -0.37460434        -0.00160032         0.01153642  

Iteration:    3   Subspace Size:   36
Root: 1:        -0.58429128        -0.00000162         0.00025152  
Root: 2:        -0.46248961        -0.00001100         0.00076774  
Root: 3:        -0.46240031        -0.00000520         0.00055970  
Root: 4:        -0.39881634        -0.00003181         0.00143713  
Root: 5:        -0.38813385        -0.00004508         0.00160382  
Root: 6:        -0.37473188        -0.00012753         0.00417350  

Iteration:    4   Subspace Size:   42
Root: 1:        -0.58429131        -0.00000003         0.00004032  Converged
Root: 2:        -0.46249008        -0.00000047         0.00014010  
Root: 3:        -0.46240052        -0.00000022         0.00009945  Converged
Root: 4:        -0.39881818        -0.00000184         0.00040528  
Root: 5:        -0.38813660        -0.00000274         0.00042518  
Root: 6:        -0.37474408        -0.00001220         0.00113655  

Iteration:    5   Subspace Size:   46
Root: 1:        -0.58429131        -0.00000000         0.00003596  Converged
Root: 2:        -0.46249009        -0.00000001         0.00002800  Converged
Root: 3:        -0.46240052        -0.00000000         0.00008599  Converged
Root: 4:        -0.39881831        -0.00000013         0.00009243  Converged
Root: 5:        -0.38813675        -0.00000016         0.00010825  
Root: 6:        -0.37474516        -0.00000108         0.00032811  

Iteration:    6   Subspace Size:   48
Root: 1:        -0.58429131        -0.00000000         0.00003587  Converged
Root: 2:        -0.46249009        -0.00000000         0.00002658  Converged
Root: 3:        -0.46240052        -0.00000000         0.00008524  Converged
Root: 4:        -0.39881831        -0.00000000         0.00008353  Converged
Root: 5:        -0.38813676        -0.00000001         0.00002176  Converged
Root: 6:        -0.37474524        -0.00000008         0.00008559  Converged

Davidson converged in 6 iterations
48 sigma vectors were formed

  Root   Mult.   Total Energy (a.u.)   Ex. Energy (a.u.)     Ex. Energy (eV)     Ex. Energy (nm)        Osc. (a.u.)  
-------------------------------------------------------------------------------------------------------------------
     1  singlet       -669.34791087
     2  singlet       -669.22610966          0.12180121          3.31437912        374.07977802          0.13734392
     3  singlet       -669.22602009          0.12189078          3.31681643        373.80489229          0.14840153
     4  singlet       -669.16243788          0.18547299          5.04697614        245.66040595          0.07972817
     5  singlet       -669.15175633          0.19615454          5.33763581        232.28302774          0.04631578
     6  singlet       -669.13836480          0.20954607          5.70203768        217.43844512          0.02705111

Singlet  1: Largest CI coefficients:
  34  &  34 : closed :  -0.932445
  33  &  34 :  open  :   0.213755
  34  &  33 :  open  :   0.213755
  33  &  33 : closed :   0.102522

Singlet  2: Largest CI coefficients:
  33  &  34 :  open  :  -0.478777
  34  &  33 :  open  :  -0.478777
  33  &  33 : closed :   0.422071
  32  &  34 :  open  :   0.291509
  34  &  32 :  open  :   0.291509
  31  &  34 :  open  :   0.209196
  34  &  31 :  open  :   0.209196
  34  &  34 : closed :  -0.208785

Singlet  3: Largest CI coefficients:
  32  &  34 :  open  :  -0.476917
  34  &  32 :  open  :  -0.476917
  33  &  34 :  open  :  -0.350149
  34  &  33 :  open  :  -0.350149
  31  &  34 :  open  :  -0.288499
  34  &  31 :  open  :  -0.288499
  29  &  34 :  open  :   0.173853
  34  &  29 :  open  :   0.173853
  33  &  33 : closed :   0.162576

Singlet  4: Largest CI coefficients:
  33  &  33 : closed :   0.549103
  31  &  34 :  open  :   0.354441
  34  &  31 :  open  :   0.354441
  32  &  34 :  open  :  -0.331770
  34  &  32 :  open  :  -0.331770
  34  &  34 : closed :   0.187114
  32  &  32 : closed :  -0.175131
  33  &  34 :  open  :   0.162282
  34  &  33 :  open  :   0.162282
  29  &  34 :  open  :  -0.143513
  34  &  29 :  open  :  -0.143513

Singlet  5: Largest CI coefficients:
  33  &  33 : closed :  -0.512599
  27  &  34 :  open  :   0.254480
  34  &  27 :  open  :   0.254480
  29  &  34 :  open  :  -0.243928
  34  &  29 :  open  :  -0.243928
  32  &  34 :  open  :  -0.225553
  34  &  32 :  open  :  -0.225553
  30  &  34 :  open  :  -0.224892
  34  &  30 :  open  :  -0.224892
  31  &  34 :  open  :   0.216485
  34  &  31 :  open  :   0.216485
  31  &  33 :  open  :  -0.147782
  33  &  31 :  open  :  -0.147782
  32  &  33 :  open  :  -0.138284
  33  &  32 :  open  :  -0.138284
  26  &  34 :  open  :   0.111471
  34  &  26 :  open  :   0.111471
  33  &  34 :  open  :  -0.103949
  34  &  33 :  open  :  -0.103949
  28  &  34 :  open  :  -0.103819
  34  &  28 :  open  :  -0.103819

Singlet  6: Largest CI coefficients:
  32  &  33 :  open  :   0.526553
  33  &  32 :  open  :   0.526553
  31  &  33 :  open  :   0.266245
  33  &  31 :  open  :   0.266245
  33  &  33 : closed :  -0.229589
  29  &  33 :  open  :  -0.187339
  33  &  29 :  open  :  -0.187339
  33  &  34 :  open  :  -0.141916
  34  &  33 :  open  :  -0.141916
  30  &  34 :  open  :  -0.118737
  34  &  30 :  open  :  -0.118737
  30  &  33 :  open  :  -0.102348
  33  &  30 :  open  :  -0.102348

Singlet state dipole moments:

  Root       Dx         Dy         Dz         |D|  (Debye)
------------------------------------------------------------
     1    -2.9671     0.7593     0.1466     3.0662
     2    -0.6082     0.3268     0.1115     0.6994
     3     2.3964     0.2659    -0.1327     2.4147
     4    -4.7086     2.0727     0.5119     5.1700
     5     1.1727     0.4700     0.1521     1.2725
     6     4.0058    -0.0123     0.0003     4.0058

Transition dipole moments between singlet states:

    Transition       Tx         Ty         Tz         |T| (a.u.)
------------------------------------------------------------------
     1 ->    2    -1.2350    -0.3344     0.2331     1.3005
     1 ->    3     0.2621    -1.3191     0.1322     1.3514
     1 ->    4     0.7489    -0.2763    -0.0872     0.8030
     1 ->    5     0.3489    -0.4790     0.0546     0.5951
     1 ->    6     0.4275    -0.0916    -0.0499     0.4400
     2 ->    3    -1.4783     0.2403     0.0190     1.4979
     2 ->    4     0.6990     0.3649    -0.1645     0.8055
     2 ->    5     1.0159    -0.6478     0.0349     1.2054
     2 ->    6    -1.2204    -0.1976     0.1984     1.2521
     3 ->    4    -0.6972     0.5456     0.0557     0.8870
     3 ->    5    -1.8560    -0.3486     0.2229     1.9015
     3 ->    6    -0.0714     0.9714    -0.1092     0.9802
     4 ->    5     0.7070     0.1907     0.0363     0.7331
     4 ->    6     0.8171     0.5468    -0.1835     1.0002
     5 ->    6    -1.0520    -0.3657     0.1610     1.1253

Magnetic transition dipole moments and rotational strengths:

 Transition      Lx         Ly         Lz       R(len)     R(vel) (a.u.)
------------------------------------------------------------------------
 1 ->    2     0.1939    -0.0963    -0.1050     0.2318    -0.0443
 1 ->    3     0.0558    -0.1458    -0.3928    -0.1550     0.0378
 1 ->    4     0.1373     0.0453     0.1036    -0.0813     0.0329
 1 ->    5     0.0257     0.1563     0.0599     0.0626    -0.0305
 1 ->    6    -0.0161    -0.0132    -0.1395    -0.0013     0.0015

Electric transition quadrupole moments (Cartesian):

 Transition      Qxy        Qxz        Qyz        Qxx        Qyy        Qzz       norm (a.u.)
----------------------------------------------------------------------------------------------
 1 ->    2     2.2413    -0.8159    -0.4644     5.4370     0.5918    -0.5944     6.0141
 1 ->    3     2.7539    -0.7640    -0.1234     1.8602     0.1689    -0.3683     3.4362
 1 ->    4     1.8462     0.2793    -0.4379    -4.7756     0.0910    -0.0823     5.1478
 1 ->    5     0.7936     0.4024     0.0763    -2.2165     0.0119    -0.1233     2.3929
 1 ->    6     0.0338    -0.0823     0.0950     0.2835    -0.5443    -0.0809     0.6325


Building Xtilde...

Building Z-vector RHS...

 Generating 2nd functional diffs
Solving CPSCF equations
Using DIIS solver

 Iter         Residual      
------  --------------------
    1      2.343154366762
    2      2.460355117622
    3      0.479522029132
    4      0.068653840790
    5      0.008545019453
    6      0.004780447030
    7      0.002314345544
    8      0.001594666168
    9      0.000683475640
   10      0.000261522301
   11      0.000078915274

CPSCF converged

Building X...

 Generating 2nd functional diffs
 Generating 2nd functional diffs
Building Xtilde...

Building Z-vector RHS...

 Generating 2nd functional diffs
Solving CPSCF equations
Using DIIS solver

 Iter         Residual      
------  --------------------
    1      1.609779733708
    2      1.704815959442
    3      0.360629803965
    4      0.050204396850
    5      0.007646022183
    6      0.003246059730
    7      0.002177964283
    8      0.000948410019
    9      0.000731467883
   10      0.000159897457
   11      0.000064962417

CPSCF converged

Building X...

 Generating 2nd functional diffs
 Generating 2nd functional diffs
Building Xtilde...

Building Z-vector RHS...

 Generating 2nd functional diffs
Solving CPSCF equations
Using DIIS solver

 Iter         Residual      
------  --------------------
    1      0.826124319759
    2      0.825824729560
    3      0.106870002566
    4      0.016306416254
    5      0.003189440779
    6      0.001785207386
    7      0.000777639953
    8      0.000315415719
    9      0.000193043606
   10      0.000078588153

CPSCF converged

Building X...

 Generating 2nd functional diffs
 Generating 2nd functional diffs
Lower state energy:      -669.2261096557
Upper state energy:      -669.2260200864
Energy difference:          0.0000895692
 Energy calculation finished, energy:  0.000000000E+00

Converting Cartesians to HDLC

Converting Cartesians to HDLC

Converting Cartesians to HDLC
 in dlf_makehessian...
Updating Hessian with the BFGS update, No     3
Testing convergence  in cycle    4
    Energy  0.0000E+00 Target: 1.0000E-04 converged?  yes
  Max step  1.0557E+00 Target: 4.0000E-03 converged?   no
  RMS step  1.6612E-01 Target: 2.6667E-03 converged?   no
  Max grad  5.0420E-03 Target: 1.0000E-03 converged?   no
  RMS grad  1.9326E-03 Target: 6.6667E-04 converged?   no

Converting HDLC to Cartesians
DFTD Energy:    -0.0240077 hartree
Setting up the DFT grid...
| time to set the grid = 0.00 s
DFT grid points: 47498 (2968 points/atom)

                      *** Start SCF Iterations ***

 Iter     DIIS Error       Energy change      Electrons        XC Energy           Energy        Time(s)
----------------------------------------------------------------------------------------------------------
Initial temperature is 5000.000000
| Skip purify step
|    1     0.0872849391    -669.0217370634    65.9990251259   -34.5161781568    -669.0217370634     0.25  
|    2     0.1798800592     +12.2045763296    65.9997928401   -33.5597486479    -656.8171607337     0.24  
|    3     0.0522643106      -0.3930885636    65.9997893428   -33.6329967326    -657.2102492973     0.24  
|    4     0.0415578941      -0.0246417707    65.9997935105   -33.6817684481    -657.2348910680     0.23  
|    5     0.0129905106      -0.0203093373    65.9997971086   -33.7109378162    -657.2552004053     0.23  
|    6     0.0020274039      -0.0035871736    65.9997989307   -33.7236994970    -657.2587875789     0.23  
|    7     0.0002913721      -0.0001438355    65.9998004743   -33.7311616089    -657.2589314144     0.22  
|    8     0.0001442683      -0.0000069378    65.9998004682   -33.7308044480    -657.2589383522     0.21  
|    9     0.0000906367      -0.0000016256    65.9998005294   -33.7308344087    -657.2589399778     0.25  
|   10     0.0000356487      -0.0000005186    65.9998005322   -33.7308836151    -657.2589404964     0.20  
|   11     0.0000179825      -0.0000001121    65.9998005118   -33.7308487758    -657.2589406085     0.20  
|   12     0.0000109092      -0.0000000489    65.9998005059   -33.7308360292    -657.2589406574     0.20  
|   13     0.0000043850      -0.0000000171    65.9998004981   -33.7308334952    -657.2589406745     0.20  
----------------------------------------------------------------------------------------------------------
FINAL ENERGY: -657.2589406745 a.u.
Fractional Occupation Entropy: 0.0000000000
Mermin Free Energy:            -657.2589406745
DISPERSION CONTRIBUTION TO ENERGY: -0.0240076933 a.u.
HOMO-LUMO GAP: 2.506 eV
CENTER OF MASS: {-0.024895, -0.029109, -0.032468} ANGS
DIPOLE MOMENT: {8.315764, 3.901489, -0.095446} (|D| = 9.186003) DEBYE
Writing out molden info

Running Mulliken population analysis...


  Restricted hh-TDA Parameters
--------------------------------------------
Number of occupied orbitals:            34
Number of virtual orbitals:             98
Number of molecular orbitals:          132
Number of basis functions:             140
Multiplicity of target state:      singlet

 Generating 2nd functional diffs
Reference energy:             -668.7633994544
Number of electrons:            67.9997944527
XC energy:                     -35.0472088122

      Davidson Diagonalization Parameters
-----------------------------------------------
Number of roots to find:                    6
Number of guess vectors:                   18
Maximum subspace size:                     60
Number of vectors to save:                  6
Collapse vectors per root:                  2
Number of CSFs:                           595
Maximum Davidson iterations:              100
Residual convergence:                 1.0e-04
Orthogonality tolerance:              1.0e-12
Use incremental sigma vectors:             No

Davidson memory usage: 692.12 kB

Guess Vectors:
  34 &  34 : closed :    -0.713667
  34 &  33 :  open  :    -0.628529
  34 &  32 :  open  :    -0.567933
  33 &  33 : closed :    -0.543391
  34 &  31 :  open  :    -0.501994
  33 &  32 :  open  :    -0.482795
  34 &  30 :  open  :    -0.449012
  34 &  29 :  open  :    -0.444949
  32 &  32 : closed :    -0.422199
  33 &  31 :  open  :    -0.416855
  34 &  27 :  open  :    -0.412475
  34 &  26 :  open  :    -0.406020
  34 &  28 :  open  :    -0.405894
  33 &  30 :  open  :    -0.363874
  34 &  25 :  open  :    -0.362496
  33 &  29 :  open  :    -0.359811
  32 &  31 :  open  :    -0.356259
  33 &  27 :  open  :    -0.327337

  Root           Eigenvalue       Energy Change        Residual
-------------------------------------------------------------------
Iteration:    0   Subspace Size:   18
Root: 1:        -0.58221904        -0.58221904         0.04179018  
Root: 2:        -0.45937608        -0.45937608         0.06110246  
Root: 3:        -0.45621965        -0.45621965         0.05617987  
Root: 4:        -0.39387113        -0.39387113         0.05038119  
Root: 5:        -0.38191678        -0.38191678         0.06006195  
Root: 6:        -0.36596786        -0.36596786         0.06924820  

Iteration:    1   Subspace Size:   24
Root: 1:        -0.58436963        -0.00215059         0.00845975  
Root: 2:        -0.46271389        -0.00333780         0.01345080  
Root: 3:        -0.46252809        -0.00630844         0.01479260  
Root: 4:        -0.39844925        -0.00457812         0.01746619  
Root: 5:        -0.38776445        -0.00584766         0.01825119  
Root: 6:        -0.37329147        -0.00732361         0.03633776  

Iteration:    2   Subspace Size:   30
Root: 1:        -0.58442793        -0.00005830         0.00162136  
Root: 2:        -0.46280933        -0.00009544         0.00292649  
Root: 3:        -0.46280040        -0.00027230         0.00394009  
Root: 4:        -0.39892652        -0.00047726         0.00532442  
Root: 5:        -0.38823937        -0.00047492         0.00673039  
Root: 6:        -0.37492128        -0.00162981         0.01171700  

Iteration:    3   Subspace Size:   36
Root: 1:        -0.58442956        -0.00000163         0.00025362  
Root: 2:        -0.46281399        -0.00000466         0.00052113  
Root: 3:        -0.46281198        -0.00001158         0.00079495  
Root: 4:        -0.39895931        -0.00003279         0.00145200  
Root: 5:        -0.38828294        -0.00004357         0.00157589  
Root: 6:        -0.37505348        -0.00013220         0.00422758  

Iteration:    4   Subspace Size:   42
Root: 1:        -0.58442959        -0.00000003         0.00004102  Converged
Root: 2:        -0.46281419        -0.00000020         0.00009870  Converged
Root: 3:        -0.46281247        -0.00000049         0.00014015  
Root: 4:        -0.39896119        -0.00000188         0.00040779  
Root: 5:        -0.38828557        -0.00000263         0.00041234  
Root: 6:        -0.37506590        -0.00001242         0.00115085  

Iteration:    5   Subspace Size:   46
Root: 1:        -0.58442959        -0.00000000         0.00003647  Converged
Root: 2:        -0.46281419        -0.00000000         0.00008524  Converged
Root: 3:        -0.46281248        -0.00000001         0.00002795  Converged
Root: 4:        -0.39896132        -0.00000013         0.00009297  Converged
Root: 5:        -0.38828572        -0.00000015         0.00010536  
Root: 6:        -0.37506699        -0.00000109         0.00032541  

Iteration:    6   Subspace Size:   48
Root: 1:        -0.58442959        -0.00000000         0.00003631  Converged
Root: 2:        -0.46281419        -0.00000000         0.00008431  Converged
Root: 3:        -0.46281248        -0.00000000         0.00002662  Converged
Root: 4:        -0.39896132        -0.00000000         0.00008435  Converged
Root: 5:        -0.38828573        -0.00000001         0.00002126  Converged
Root: 6:        -0.37506706        -0.00000008         0.00008337  Converged

Davidson converged in 6 iterations
48 sigma vectors were formed

  Root   Mult.   Total Energy (a.u.)   Ex. Energy (a.u.)     Ex. Energy (eV)     Ex. Energy (nm)        Osc. (a.u.)  
-------------------------------------------------------------------------------------------------------------------
     1  singlet       -669.34782905
     2  singlet       -669.22621364          0.12161540          3.30932294        374.65131921          0.14788337
     3  singlet       -669.22621194          0.12161711          3.30936936        374.64606450          0.13573140
     4  singlet       -669.16236078          0.18546827          5.04684748        245.66666856          0.07824013
     5  singlet       -669.15168518          0.19614386          5.33734521        232.29567486          0.04775078
     6  singlet       -669.13846652          0.20936253          5.69704327        217.62906617          0.02710952

Singlet  1: Largest CI coefficients:
  34  &  34 : closed :  -0.932995
  33  &  34 :  open  :   0.212568
  34  &  33 :  open  :   0.212568
  33  &  33 : closed :   0.102603

Singlet  2: Largest CI coefficients:
  32  &  34 :  open  :  -0.477768
  34  &  32 :  open  :  -0.477768
  33  &  34 :  open  :  -0.351158
  34  &  33 :  open  :  -0.351158
  31  &  34 :  open  :  -0.286156
  34  &  31 :  open  :  -0.286156
  29  &  34 :  open  :   0.173150
  34  &  29 :  open  :   0.173150
  33  &  33 : closed :   0.161955

Singlet  3: Largest CI coefficients:
  33  &  34 :  open  :  -0.479001
  34  &  33 :  open  :  -0.479001
  33  &  33 : closed :   0.420983
  32  &  34 :  open  :   0.293078
  34  &  32 :  open  :   0.293078
  31  &  34 :  open  :   0.208385
  34  &  31 :  open  :   0.208385
  34  &  34 : closed :  -0.207204

Singlet  4: Largest CI coefficients:
  33  &  33 : closed :   0.558254
  31  &  34 :  open  :   0.350925
  34  &  31 :  open  :   0.350925
  32  &  34 :  open  :  -0.326652
  34  &  32 :  open  :  -0.326652
  34  &  34 : closed :   0.187615
  32  &  32 : closed :  -0.174050
  33  &  34 :  open  :   0.163584
  34  &  33 :  open  :   0.163584
  29  &  34 :  open  :  -0.140069
  34  &  29 :  open  :  -0.140069

Singlet  5: Largest CI coefficients:
  33  &  33 : closed :  -0.501102
  27  &  34 :  open  :   0.252304
  34  &  27 :  open  :   0.252304
  29  &  34 :  open  :  -0.248263
  34  &  29 :  open  :  -0.248263
  32  &  34 :  open  :  -0.229674
  34  &  32 :  open  :  -0.229674
  30  &  34 :  open  :  -0.224362
  34  &  30 :  open  :  -0.224362
  31  &  34 :  open  :   0.223480
  34  &  31 :  open  :   0.223480
  31  &  33 :  open  :  -0.147846
  33  &  31 :  open  :  -0.147846
  32  &  33 :  open  :  -0.142888
  33  &  32 :  open  :  -0.142888
  26  &  34 :  open  :   0.109589
  34  &  26 :  open  :   0.109589
  28  &  34 :  open  :  -0.105069
  34  &  28 :  open  :  -0.105069

Singlet  6: Largest CI coefficients:
  32  &  33 :  open  :   0.526693
  33  &  32 :  open  :   0.526693
  31  &  33 :  open  :   0.263011
  33  &  31 :  open  :   0.263011
  33  &  33 : closed :  -0.236657
  29  &  33 :  open  :  -0.186318
  33  &  29 :  open  :  -0.186318
  33  &  34 :  open  :  -0.143153
  34  &  33 :  open  :  -0.143153
  30  &  34 :  open  :  -0.117853
  34  &  30 :  open  :  -0.117853
  30  &  33 :  open  :  -0.103575
  33  &  30 :  open  :  -0.103575

Singlet state dipole moments:

  Root       Dx         Dy         Dz         |D|  (Debye)
------------------------------------------------------------
     1    -2.9598     0.7559     0.1480     3.0583
     2     2.3795     0.2745    -0.1343     2.3991
     3    -0.6041     0.3143     0.1150     0.6906
     4    -4.7499     2.0621     0.5098     5.2032
     5     1.2810     0.5105     0.1496     1.3870
     6     3.9354    -0.0372     0.0119     3.9356

Transition dipole moments between singlet states:

    Transition       Tx         Ty         Tz         |T| (a.u.)
------------------------------------------------------------------
     1 ->    2     0.2567    -1.3192     0.1330     1.3506
     1 ->    3    -1.2302    -0.3268     0.2322     1.2939
     1 ->    4     0.7425    -0.2717    -0.0871     0.7955
     1 ->    5     0.3576    -0.4842     0.0535     0.6043
     1 ->    6     0.4268    -0.0983    -0.0492     0.4407
     2 ->    3    -1.4771     0.2380     0.0194     1.4962
     2 ->    4    -0.6580     0.5503     0.0510     0.8593
     2 ->    5    -1.8669    -0.3487     0.2254     1.9125
     2 ->    6    -0.0940     0.9691    -0.1075     0.9796
     3 ->    4     0.6736     0.3773    -0.1654     0.7895
     3 ->    5     1.0379    -0.6368     0.0300     1.2181
     3 ->    6    -1.2073    -0.2011     0.1990     1.2400
     4 ->    5     0.6539     0.1996     0.0406     0.6849
     4 ->    6     0.8499     0.5572    -0.1873     1.0334
     5 ->    6    -1.0506    -0.3568     0.1599     1.1210

Magnetic transition dipole moments and rotational strengths:

 Transition      Lx         Ly         Lz       R(len)     R(vel) (a.u.)
------------------------------------------------------------------------
 1 ->    2     0.0559    -0.1453    -0.3929    -0.1538     0.0374
 1 ->    3     0.1947    -0.0970    -0.1014     0.2314    -0.0442
 1 ->    4     0.1361     0.0422     0.1013    -0.0808     0.0327
 1 ->    5     0.0299     0.1568     0.0631     0.0619    -0.0302
 1 ->    6    -0.0159    -0.0114    -0.1386    -0.0011     0.0014

Electric transition quadrupole moments (Cartesian):

 Transition      Qxy        Qxz        Qyz        Qxx        Qyy        Qzz       norm (a.u.)
----------------------------------------------------------------------------------------------
 1 ->    2     2.7562    -0.7682    -0.1244     1.8729     0.1712    -0.3682     3.4460
 1 ->    3     2.2201    -0.8161    -0.4641     5.4214     0.5777    -0.5958     5.9908
 1 ->    4     1.8360     0.2712    -0.4377    -4.7294     0.0918    -0.0799     5.1008
 1 ->    5     0.8335     0.4092     0.0633    -2.3175     0.0312    -0.1231     2.5006
 1 ->    6     0.0476    -0.0778     0.0952     0.2466    -0.5368    -0.0811     0.6107


Building Xtilde...

Building Z-vector RHS...

 Generating 2nd functional diffs
Solving CPSCF equations
Using DIIS solver

 Iter         Residual      
------  --------------------
    1      1.613665734405
    2      1.711604293063
    3      0.362000058839
    4      0.050461693509
    5      0.007665146982
    6      0.003287805058
    7      0.002204903816
    8      0.000968455694
    9      0.000739410864
   10      0.000160313807
   11      0.000065374188

CPSCF converged

Building X...

 Generating 2nd functional diffs
 Generating 2nd functional diffs
Building Xtilde...

Building Z-vector RHS...

 Generating 2nd functional diffs
Solving CPSCF equations
Using DIIS solver

 Iter         Residual      
------  --------------------
    1      2.344357792537
    2      2.467734590433
    3      0.481469749469
    4      0.068758163721
    5      0.008572740447
    6      0.004771360568
    7      0.002307004193
    8      0.001612852730
    9      0.000691195430
   10      0.000263187013
   11      0.000079274171

CPSCF converged

Building X...

 Generating 2nd functional diffs
 Generating 2nd functional diffs
Building Xtilde...

Building Z-vector RHS...

 Generating 2nd functional diffs
Solving CPSCF equations
Using DIIS solver

 Iter         Residual      
------  --------------------
    1      0.825613975758
    2      0.826468566530
    3      0.107884743076
    4      0.016312388107
    5      0.003182037907
    6      0.001784800076
    7      0.000769188360
    8      0.000314409842
    9      0.000191769512
   10      0.000078722155

CPSCF converged

Building X...

 Generating 2nd functional diffs
 Generating 2nd functional diffs
Lower state energy:      -669.2262136429
Upper state energy:      -669.2262119372
Energy difference:          0.0000017058
 Energy calculation finished, energy:  0.000000000E+00

Converting Cartesians to HDLC

Converting Cartesians to HDLC

Converting Cartesians to HDLC
 in dlf_makehessian...
Updating Hessian with the BFGS update, No     4
Testing convergence  in cycle    5
    Energy  0.0000E+00 Target: 1.0000E-04 converged?  yes
  Max step  1.0527E-01 Target: 4.0000E-03 converged?   no
  RMS step  1.9182E-02 Target: 2.6667E-03 converged?   no
  Max grad  1.1826E-02 Target: 1.0000E-03 converged?   no
  RMS grad  4.9363E-03 Target: 6.6667E-04 converged?   no

Converting HDLC to Cartesians
DFTD Energy:    -0.0240293 hartree
Setting up the DFT grid...
| time to set the grid = 0.00 s
DFT grid points: 47493 (2968 points/atom)

                      *** Start SCF Iterations ***

 Iter     DIIS Error       Energy change      Electrons        XC Energy           Energy        Time(s)
----------------------------------------------------------------------------------------------------------
Initial temperature is 5000.000000
| Skip purify step
|    1     0.0873313308    -669.0205990411    65.9966754053   -34.5155366109    -669.0205990411     0.25  
|    2     0.1797368704     +12.2046073062    65.9998369863   -33.5600058204    -656.8159917348     0.25  
|    3     0.0510112724      -0.3943197079    65.9998320336   -33.6329054673    -657.2103114427     0.24  
|    4     0.0415027829      -0.0245672428    65.9998360706   -33.6818199247    -657.2348786855     0.23  
|    5     0.0127938663      -0.0202928660    65.9998392835   -33.7109016356    -657.2551715515     0.23  
|    6     0.0020319252      -0.0035552574    65.9998411545   -33.7234763548    -657.2587268089     0.23  
|    7     0.0002909027      -0.0001443852    65.9998426083   -33.7309344199    -657.2588711941     0.22  
|    8     0.0001508672      -0.0000065986    65.9998426360   -33.7305936405    -657.2588777927     0.21  
|    9     0.0000829627      -0.0000014915    65.9998426933   -33.7306030975    -657.2588792842     0.25  
|   10     0.0000365720      -0.0000005005    65.9998427071   -33.7306571403    -657.2588797847     0.20  
|   11     0.0000190398      -0.0000001030    65.9998426894   -33.7306246885    -657.2588798877     0.20  
|   12     0.0000114467      -0.0000000459    65.9998426851   -33.7306117437    -657.2588799337     0.20  
|   13     0.0000044244      -0.0000000161    65.9998426787   -33.7306092548    -657.2588799498     0.20  
----------------------------------------------------------------------------------------------------------
FINAL ENERGY: -657.2588799498 a.u.
Fractional Occupation Entropy: 0.0000000000
Mermin Free Energy:            -657.2588799498
DISPERSION CONTRIBUTION TO ENERGY: -0.0240293009 a.u.
HOMO-LUMO GAP: 2.486 eV
CENTER OF MASS: {-0.025090, -0.029855, -0.032912} ANGS
DIPOLE MOMENT: {8.314567, 3.911092, -0.091579} (|D| = 9.188964) DEBYE
Writing out molden info

Running Mulliken population analysis...


  Restricted hh-TDA Parameters
--------------------------------------------
Number of occupied orbitals:            34
Number of virtual orbitals:             98
Number of molecular orbitals:          132
Number of basis functions:             140
Multiplicity of target state:      singlet

 Generating 2nd functional diffs
Reference energy:             -668.7634300044
Number of electrons:            67.9998379111
XC energy:                     -35.0469764220

      Davidson Diagonalization Parameters
-----------------------------------------------
Number of roots to find:                    6
Number of guess vectors:                   18
Maximum subspace size:                     60
Number of vectors to save:                  6
Collapse vectors per root:                  2
Number of CSFs:                           595
Maximum Davidson iterations:              100
Residual convergence:                 1.0e-04
Orthogonality tolerance:              1.0e-12
Use incremental sigma vectors:             No

Davidson memory usage: 692.12 kB

Guess Vectors:
  34 &  34 : closed :    -0.712992
  34 &  33 :  open  :    -0.628463
  34 &  32 :  open  :    -0.568151
  33 &  33 : closed :    -0.543934
  34 &  31 :  open  :    -0.501740
  33 &  32 :  open  :    -0.483622
  34 &  30 :  open  :    -0.447509
  34 &  29 :  open  :    -0.444606
  32 &  32 : closed :    -0.423310
  33 &  31 :  open  :    -0.417211
  34 &  27 :  open  :    -0.412434
  34 &  28 :  open  :    -0.406016
  34 &  26 :  open  :    -0.405687
  34 &  25 :  open  :    -0.363165
  33 &  30 :  open  :    -0.362980
  33 &  29 :  open  :    -0.360078
  32 &  31 :  open  :    -0.356899
  33 &  27 :  open  :    -0.327905

  Root           Eigenvalue       Energy Change        Residual
-------------------------------------------------------------------
Iteration:    0   Subspace Size:   18
Root: 1:        -0.58156758        -0.58156758         0.04185268  
Root: 2:        -0.45953849        -0.45953849         0.06111499  
Root: 3:        -0.45642082        -0.45642082         0.05606094  
Root: 4:        -0.39363879        -0.39363879         0.05084745  
Root: 5:        -0.38180847        -0.38180847         0.06011215  
Root: 6:        -0.36645972        -0.36645972         0.06939685  

Iteration:    1   Subspace Size:   24
Root: 1:        -0.58373952        -0.00217194         0.00852872  
Root: 2:        -0.46291197        -0.00337348         0.01353643  
Root: 3:        -0.46271991        -0.00629908         0.01480672  
Root: 4:        -0.39841611        -0.00477732         0.01784592  
Root: 5:        -0.38753633        -0.00572786         0.01815356  
Root: 6:        -0.37381956        -0.00735984         0.03641490  

Iteration:    2   Subspace Size:   30
Root: 1:        -0.58379917        -0.00005965         0.00163838  
Root: 2:        -0.46300894        -0.00009697         0.00292003  
Root: 3:        -0.46299273        -0.00027282         0.00396868  
Root: 4:        -0.39893413        -0.00051802         0.00553179  
Root: 5:        -0.38798544        -0.00044911         0.00665118  
Root: 6:        -0.37546817        -0.00164861         0.01184594  

Iteration:    3   Subspace Size:   36
Root: 1:        -0.58380084        -0.00000167         0.00025776  
Root: 2:        -0.46301365        -0.00000471         0.00049144  
Root: 3:        -0.46300450        -0.00001178         0.00081936  
Root: 4:        -0.39897051        -0.00003638         0.00151091  
Root: 5:        -0.38802656        -0.00004113         0.00154468  
Root: 6:        -0.37560308        -0.00013491         0.00422963  

Iteration:    4   Subspace Size:   42
Root: 1:        -0.58380087        -0.00000003         0.00004256  Converged
Root: 2:        -0.46301381        -0.00000016         0.00009249  Converged
Root: 3:        -0.46300504        -0.00000053         0.00014435  
Root: 4:        -0.39897258        -0.00000207         0.00041834  
Root: 5:        -0.38802904        -0.00000247         0.00039032  
Root: 6:        -0.37561540        -0.00001232         0.00115313  

Iteration:    5   Subspace Size:   46
Root: 1:        -0.58380087        -0.00000000         0.00003716  Converged
Root: 2:        -0.46301382        -0.00000000         0.00008254  Converged
Root: 3:        -0.46300505        -0.00000001         0.00002892  Converged
Root: 4:        -0.39897272        -0.00000014         0.00009549  Converged
Root: 5:        -0.38802917        -0.00000013         0.00010173  
Root: 6:        -0.37561647        -0.00000107         0.00032142  

Iteration:    6   Subspace Size:   48
Root: 1:        -0.58380087        -0.00000000         0.00003689  Converged
Root: 2:        -0.46301382        -0.00000000         0.00008102  Converged
Root: 3:        -0.46300505        -0.00000000         0.00002781  Converged
Root: 4:        -0.39897272        -0.00000000         0.00008887  Converged
Root: 5:        -0.38802918        -0.00000001         0.00002059  Converged
Root: 6:        -0.37561655        -0.00000008         0.00007831  Converged

Davidson converged in 6 iterations
48 sigma vectors were formed

  Root   Mult.   Total Energy (a.u.)   Ex. Energy (a.u.)     Ex. Energy (eV)     Ex. Energy (nm)        Osc. (a.u.)  
-------------------------------------------------------------------------------------------------------------------
     1  singlet       -669.34723087
     2  singlet       -669.22644382          0.12078705          3.28678235        377.22066045          0.14183131
     3  singlet       -669.22643506          0.12079581          3.28702076        377.19329972          0.13547897
     4  singlet       -669.16240272          0.18482815          5.02942898        246.51748988          0.07349150
     5  singlet       -669.15145918          0.19577169          5.32721787        232.73728207          0.05328303
     6  singlet       -669.13904655          0.20818432          5.66498253        218.86072910          0.02750600

Singlet  1: Largest CI coefficients:
  34  &  34 : closed :  -0.933247
  33  &  34 :  open  :   0.212168
  34  &  33 :  open  :   0.212168
  33  &  33 : closed :   0.103045

Singlet  2: Largest CI coefficients:
  32  &  34 :  open  :  -0.519226
  34  &  32 :  open  :  -0.519226
  31  &  34 :  open  :  -0.309866
  34  &  31 :  open  :  -0.309866
  33  &  34 :  open  :  -0.273909
  34  &  33 :  open  :  -0.273909
  29  &  34 :  open  :   0.181264
  34  &  29 :  open  :   0.181264

Singlet  3: Largest CI coefficients:
  33  &  34 :  open  :  -0.526873
  34  &  33 :  open  :  -0.526873
  33  &  33 : closed :   0.442036
  32  &  34 :  open  :   0.218409
  34  &  32 :  open  :   0.218409
  34  &  34 : closed :  -0.213323
  31  &  34 :  open  :   0.160976
  34  &  31 :  open  :   0.160976

Singlet  4: Largest CI coefficients:
  33  &  33 : closed :   0.583576
  31  &  34 :  open  :   0.338362
  34  &  31 :  open  :   0.338362
  32  &  34 :  open  :  -0.312380
  34  &  32 :  open  :  -0.312380
  34  &  34 : closed :   0.191344
  33  &  34 :  open  :   0.169933
  34  &  33 :  open  :   0.169933
  32  &  32 : closed :  -0.169221
  29  &  34 :  open  :  -0.130302
  34  &  29 :  open  :  -0.130302

Singlet  5: Largest CI coefficients:
  33  &  33 : closed :  -0.466172
  29  &  34 :  open  :  -0.257163
  34  &  29 :  open  :  -0.257163
  27  &  34 :  open  :   0.252874
  34  &  27 :  open  :   0.252874
  32  &  34 :  open  :  -0.242973
  34  &  32 :  open  :  -0.242973
  31  &  34 :  open  :   0.241018
  34  &  31 :  open  :   0.241018
  30  &  34 :  open  :  -0.224152
  34  &  30 :  open  :  -0.224152
  32  &  33 :  open  :  -0.151128
  33  &  32 :  open  :  -0.151128
  31  &  33 :  open  :  -0.146935
  33  &  31 :  open  :  -0.146935
  26  &  34 :  open  :   0.104712
  34  &  26 :  open  :   0.104712

Singlet  6: Largest CI coefficients:
  32  &  33 :  open  :   0.527208
  33  &  32 :  open  :   0.527208
  31  &  33 :  open  :   0.256192
  33  &  31 :  open  :   0.256192
  33  &  33 : closed :  -0.249560
  29  &  33 :  open  :  -0.184045
  33  &  29 :  open  :  -0.184045
  33  &  34 :  open  :  -0.145765
  34  &  33 :  open  :  -0.145765
  30  &  34 :  open  :  -0.114914
  34  &  30 :  open  :  -0.114914
  30  &  33 :  open  :  -0.106366
  33  &  30 :  open  :  -0.106366

Singlet state dipole moments:

  Root       Dx         Dy         Dz         |D|  (Debye)
------------------------------------------------------------
     1    -2.9524     0.7588     0.1533     3.0522
     2     3.4264     0.1030    -0.1460     3.4310
     3    -1.6577     0.4931     0.1286     1.7343
     4    -4.8999     2.0109     0.5085     5.3208
     5     1.5355     0.6075     0.1501     1.6581
     6     3.8110    -0.0577     0.0295     3.8115

Transition dipole moments between singlet states:

    Transition       Tx         Ty         Tz         |T| (a.u.)
------------------------------------------------------------------
     1 ->    2     0.4157    -1.2565     0.0992     1.3272
     1 ->    3    -1.1679    -0.5074     0.2469     1.2970
     1 ->    4     0.7227    -0.2580    -0.0870     0.7723
     1 ->    5     0.3875    -0.5054     0.0514     0.6389
     1 ->    6     0.4264    -0.1187    -0.0475     0.4452
     2 ->    3    -1.2302     0.2257     0.0035     1.2507
     2 ->    4    -0.6323     0.4871     0.0637     0.8007
     2 ->    5    -2.0430    -0.2469     0.2258     2.0703
     2 ->    6     0.0442     0.9861    -0.1338     0.9961
     3 ->    4     0.5217     0.4929    -0.1610     0.7355
     3 ->    5     0.7767    -0.6529     0.0527     1.0160
     3 ->    6    -1.1876    -0.0530     0.1800     1.2023
     4 ->    5     0.5116     0.2242     0.0518     0.5610
     4 ->    6     0.9227     0.5887    -0.1967     1.1120
     5 ->    6    -1.0373    -0.3246     0.1555     1.0980

Magnetic transition dipole moments and rotational strengths:

 Transition      Lx         Ly         Lz       R(len)     R(vel) (a.u.)
------------------------------------------------------------------------
 1 ->    2     0.0251    -0.1295    -0.3753    -0.1359     0.0296
 1 ->    3     0.2001    -0.1202    -0.1583     0.2118    -0.0364
 1 ->    4     0.1321     0.0338     0.0956    -0.0785     0.0319
 1 ->    5     0.0410     0.1557     0.0699     0.0592    -0.0291
 1 ->    6    -0.0143    -0.0104    -0.1371    -0.0016     0.0017

Electric transition quadrupole moments (Cartesian):

 Transition      Qxy        Qxz        Qyz        Qxx        Qyy        Qzz       norm (a.u.)
----------------------------------------------------------------------------------------------
 1 ->    2     2.4025    -0.6421    -0.0563     1.0600     0.1000    -0.2707     2.7193
 1 ->    3     2.5688    -0.9254    -0.4732     5.6407     0.5565    -0.6461     6.3422
 1 ->    4     1.8067     0.2467    -0.4363    -4.5879     0.0904    -0.0731     4.9576
 1 ->    5     0.9428     0.4182     0.0274    -2.5712     0.0816    -0.1248     2.7745
 1 ->    6     0.1029    -0.0706     0.0900     0.1447    -0.5155    -0.0818     0.5631


Building Xtilde...

Building Z-vector RHS...

 Generating 2nd functional diffs
Solving CPSCF equations
Using DIIS solver

 Iter         Residual      
------  --------------------
    1      1.448036116046
    2      1.558071274396
    3      0.330597230193
    4      0.047218246308
    5      0.007681752343
    6      0.003266518102
    7      0.002031536419
    8      0.000916342039
    9      0.000715321951
   10      0.000149647435
   11      0.000065417441

CPSCF converged

Building X...

 Generating 2nd functional diffs
 Generating 2nd functional diffs
Building Xtilde...

Building Z-vector RHS...

 Generating 2nd functional diffs
Solving CPSCF equations
Using DIIS solver

 Iter         Residual      
------  --------------------
    1      2.557450555597
    2      2.682089886144
    3      0.518385107253
    4      0.073198926649
    5      0.008477960585
    6      0.004546060392
    7      0.002175474417
    8      0.001522071247
    9      0.000697084455
   10      0.000267857097
   11      0.000088812395

CPSCF converged

Building X...

 Generating 2nd functional diffs
 Generating 2nd functional diffs
Building Xtilde...

Building Z-vector RHS...

 Generating 2nd functional diffs
Solving CPSCF equations
Using DIIS solver

 Iter         Residual      
------  --------------------
    1      0.658048898534
    2      0.657442605903
    3      0.084767222356
    4      0.013690286100
    5      0.003707208053
    6      0.002050499396
    7      0.000909170660
    8      0.000581814298
    9      0.000270207408
   10      0.000094880982

CPSCF converged

Building X...

 Generating 2nd functional diffs
 Generating 2nd functional diffs
Lower state energy:      -669.2264438198
Upper state energy:      -669.2264350581
Energy difference:          0.0000087616
 Energy calculation finished, energy:  0.000000000E+00

Converting Cartesians to HDLC

Converting Cartesians to HDLC

Converting Cartesians to HDLC
 in dlf_makehessian...
Updating Hessian with the BFGS update, No     5
Testing convergence  in cycle    6
    Energy  0.0000E+00 Target: 1.0000E-04 converged?  yes
  Max step  4.8682E-01 Target: 4.0000E-03 converged?   no
  RMS step  7.5371E-02 Target: 2.6667E-03 converged?   no
  Max grad  3.7240E-03 Target: 1.0000E-03 converged?   no
  RMS grad  1.2014E-03 Target: 6.6667E-04 converged?   no

Converting HDLC to Cartesians
DFTD Energy:    -0.0240342 hartree
Setting up the DFT grid...
| time to set the grid = 0.00 s
DFT grid points: 47497 (2968 points/atom)

                      *** Start SCF Iterations ***

 Iter     DIIS Error       Energy change      Electrons        XC Energy           Energy        Time(s)
----------------------------------------------------------------------------------------------------------
Initial temperature is 5000.000000
| Skip purify step
|    1     0.0869062530    -669.0215168334    66.0001972360   -34.5163723127    -669.0215168334     0.25  
|    2     0.1796172957     +12.2051236087    65.9998537920   -33.5595062726    -656.8163932246     0.25  
|    3     0.0500978250      -0.3941553331    65.9998489298   -33.6326672504    -657.2105485578     0.25  
|    4     0.0414816544      -0.0245039513    65.9998528879   -33.6814276633    -657.2350525091     0.23  
|    5     0.0129868406      -0.0202684318    65.9998559952   -33.7105361654    -657.2553209409     0.24  
|    6     0.0020384672      -0.0036346743    65.9998579463   -33.7234516841    -657.2589556152     0.23  
|    7     0.0002901430      -0.0001468816    65.9998593404   -33.7309377965    -657.2591024967     0.22  
|    8     0.0001637931      -0.0000066386    65.9998593789   -33.7306133428    -657.2591091353     0.22  
|    9     0.0000857290      -0.0000015106    65.9998594326   -33.7306159276    -657.2591106460     0.25  
|   10     0.0000383515      -0.0000005331    65.9998594503   -33.7306758861    -657.2591111790     0.21  
|   11     0.0000203396      -0.0000001111    65.9998594334   -33.7306417116    -657.2591112901     0.21  
|   12     0.0000119543      -0.0000000500    65.9998594291   -33.7306287184    -657.2591113401     0.20  
|   13     0.0000044891      -0.0000000171    65.9998594228   -33.7306261240    -657.2591113573     0.20  
----------------------------------------------------------------------------------------------------------
FINAL ENERGY: -657.2591113573 a.u.
Fractional Occupation Entropy: 0.0000000000
Mermin Free Energy:            -657.2591113573
DISPERSION CONTRIBUTION TO ENERGY: -0.0240341808 a.u.
HOMO-LUMO GAP: 2.478 eV
CENTER OF MASS: {-0.025222, -0.030000, -0.033124} ANGS
DIPOLE MOMENT: {8.312828, 3.912574, -0.090256} (|D| = 9.188008) DEBYE
Writing out molden info

Running Mulliken population analysis...


  Restricted hh-TDA Parameters
--------------------------------------------
Number of occupied orbitals:            34
Number of virtual orbitals:             98
Number of molecular orbitals:          132
Number of basis functions:             140
Multiplicity of target state:      singlet

 Generating 2nd functional diffs
Reference energy:             -668.7636864212
Number of electrons:            67.9998551624
XC energy:                     -35.0469940987

      Davidson Diagonalization Parameters
-----------------------------------------------
Number of roots to find:                    6
Number of guess vectors:                   18
Maximum subspace size:                     60
Number of vectors to save:                  6
Collapse vectors per root:                  2
Number of CSFs:                           595
Maximum Davidson iterations:              100
Residual convergence:                 1.0e-04
Orthogonality tolerance:              1.0e-12
Use incremental sigma vectors:             No

Davidson memory usage: 692.12 kB

Guess Vectors:
  34 &  34 : closed :    -0.712458
  34 &  33 :  open  :    -0.628236
  34 &  32 :  open  :    -0.567896
  33 &  33 : closed :    -0.544014
  34 &  31 :  open  :    -0.501452
  33 &  32 :  open  :    -0.483674
  34 &  30 :  open  :    -0.447189
  34 &  29 :  open  :    -0.444353
  32 &  32 : closed :    -0.423334
  33 &  31 :  open  :    -0.417231
  34 &  27 :  open  :    -0.412920
  34 &  26 :  open  :    -0.405448
  34 &  28 :  open  :    -0.405160
  34 &  25 :  open  :    -0.363194
  33 &  30 :  open  :    -0.362968
  33 &  29 :  open  :    -0.360131
  32 &  31 :  open  :    -0.356890
  33 &  27 :  open  :    -0.328698

  Root           Eigenvalue       Energy Change        Residual
-------------------------------------------------------------------
Iteration:    0   Subspace Size:   18
Root: 1:        -0.58109029        -0.58109029         0.04190748  
Root: 2:        -0.45933366        -0.45933366         0.06116315  
Root: 3:        -0.45626539        -0.45626539         0.05593384  
Root: 4:        -0.39345239        -0.39345239         0.05098624  
Root: 5:        -0.38161802        -0.38161802         0.06007789  
Root: 6:        -0.36666895        -0.36666895         0.06930677  

Iteration:    1   Subspace Size:   24
Root: 1:        -0.58327175        -0.00218146         0.00856323  
Root: 2:        -0.46271953        -0.00338587         0.01358711  
Root: 3:        -0.46253584        -0.00627045         0.01481806  
Root: 4:        -0.39827600        -0.00482361         0.01798940  
Root: 5:        -0.38730227        -0.00568425         0.01819353  
Root: 6:        -0.37394480        -0.00727585         0.03602008  

Iteration:    2   Subspace Size:   30
Root: 1:        -0.58333203        -0.00006028         0.00164383  
Root: 2:        -0.46281746        -0.00009793         0.00285177  
Root: 3:        -0.46280811        -0.00027227         0.00404403  
Root: 4:        -0.39880459        -0.00052859         0.00559253  
Root: 5:        -0.38774733        -0.00044506         0.00667901  
Root: 6:        -0.37555425        -0.00160945         0.01165334  

Iteration:    3   Subspace Size:   36
Root: 1:        -0.58333371        -0.00000168         0.00025832  
Root: 2:        -0.46282305        -0.00000558         0.00068356  
Root: 3:        -0.46281911        -0.00001099         0.00067135  
Root: 4:        -0.39884197        -0.00003738         0.00153191  
Root: 5:        -0.38778819        -0.00004086         0.00155486  
Root: 6:        -0.37568308        -0.00012882         0.00413376  

Iteration:    4   Subspace Size:   42
Root: 1:        -0.58333374        -0.00000003         0.00004276  Converged
Root: 2:        -0.46282340        -0.00000035         0.00011728  
Root: 3:        -0.46281946        -0.00000035         0.00012609  
Root: 4:        -0.39884411        -0.00000214         0.00042490  
Root: 5:        -0.38779068        -0.00000249         0.00039183  
Root: 6:        -0.37569489        -0.00001181         0.00112176  

Iteration:    5   Subspace Size:   47
Root: 1:        -0.58333375        -0.00000000         0.00003530  Converged
Root: 2:        -0.46282341        -0.00000001         0.00002444  Converged
Root: 3:        -0.46281947        -0.00000001         0.00002365  Converged
Root: 4:        -0.39884425        -0.00000015         0.00009468  Converged
Root: 5:        -0.38779081        -0.00000013         0.00009704  Converged
Root: 6:        -0.37569591        -0.00000102         0.00031173  

Iteration:    6   Subspace Size:   48
Root: 1:        -0.58333375        -0.00000000         0.00003536  Converged
Root: 2:        -0.46282341        -0.00000000         0.00002457  Converged
Root: 3:        -0.46281947        -0.00000000         0.00002243  Converged
Root: 4:        -0.39884425        -0.00000000         0.00009387  Converged
Root: 5:        -0.38779081        -0.00000000         0.00007831  Converged
Root: 6:        -0.37569598        -0.00000007         0.00007494  Converged

Davidson converged in 6 iterations
48 sigma vectors were formed

  Root   Mult.   Total Energy (a.u.)   Ex. Energy (a.u.)     Ex. Energy (eV)     Ex. Energy (nm)        Osc. (a.u.)  
-------------------------------------------------------------------------------------------------------------------
     1  singlet       -669.34702017
     2  singlet       -669.22650983          0.12051034          3.27925254        378.08683235          0.15211974
     3  singlet       -669.22650589          0.12051428          3.27935980        378.07446620          0.12267194
     4  singlet       -669.16253067          0.18448949          5.02021372        246.97000500          0.07204596
     5  singlet       -669.15147723          0.19554293          5.32099302        233.00955340          0.05555734
     6  singlet       -669.13938240          0.20763776          5.65011008        219.43682320          0.02780883

Singlet  1: Largest CI coefficients:
  34  &  34 : closed :   0.932945
  33  &  34 :  open  :  -0.212899
  34  &  33 :  open  :  -0.212899
  33  &  33 : closed :  -0.103223

Singlet  2: Largest CI coefficients:
  33  &  34 :  open  :   0.495361
  34  &  33 :  open  :   0.495361
  32  &  34 :  open  :   0.347095
  34  &  32 :  open  :   0.347095
  33  &  33 : closed :  -0.301661
  31  &  34 :  open  :   0.191475
  34  &  31 :  open  :   0.191475
  34  &  34 : closed :   0.141976
  29  &  34 :  open  :  -0.137965
  34  &  29 :  open  :  -0.137965

Singlet  3: Largest CI coefficients:
  32  &  34 :  open  :  -0.444071
  34  &  32 :  open  :  -0.444071
  33  &  33 : closed :  -0.339411
  33  &  34 :  open  :   0.326336
  34  &  33 :  open  :   0.326336
  31  &  34 :  open  :  -0.291037
  34  &  31 :  open  :  -0.291037
  34  &  34 : closed :   0.164697
  29  &  34 :  open  :   0.125424
  34  &  29 :  open  :   0.125424
  30  &  34 :  open  :   0.101383
  34  &  30 :  open  :   0.101383

Singlet  4: Largest CI coefficients:
  33  &  33 : closed :  -0.590127
  31  &  34 :  open  :  -0.334423
  34  &  31 :  open  :  -0.334423
  32  &  34 :  open  :   0.308770
  34  &  32 :  open  :   0.308770
  34  &  34 : closed :  -0.192908
  33  &  34 :  open  :  -0.172203
  34  &  33 :  open  :  -0.172203
  32  &  32 : closed :   0.167055
  29  &  34 :  open  :   0.128197
  34  &  29 :  open  :   0.128197

Singlet  5: Largest CI coefficients:
  33  &  33 : closed :  -0.456433
  29  &  34 :  open  :  -0.258001
  34  &  29 :  open  :  -0.258001
  27  &  34 :  open  :   0.256393
  34  &  27 :  open  :   0.256393
  32  &  34 :  open  :  -0.246879
  34  &  32 :  open  :  -0.246879
  31  &  34 :  open  :   0.244869
  34  &  31 :  open  :   0.244869
  30  &  34 :  open  :  -0.225502
  34  &  30 :  open  :  -0.225502
  32  &  33 :  open  :  -0.152781
  33  &  32 :  open  :  -0.152781
  31  &  33 :  open  :  -0.146762
  33  &  31 :  open  :  -0.146762
  26  &  34 :  open  :   0.103967
  34  &  26 :  open  :   0.103967

Singlet  6: Largest CI coefficients:
  32  &  33 :  open  :   0.527118
  33  &  32 :  open  :   0.527118
  31  &  33 :  open  :   0.255035
  33  &  31 :  open  :   0.255035
  33  &  33 : closed :  -0.251089
  29  &  33 :  open  :  -0.183604
  33  &  29 :  open  :  -0.183604
  33  &  34 :  open  :  -0.146179
  34  &  33 :  open  :  -0.146179
  30  &  34 :  open  :  -0.114848
  34  &  30 :  open  :  -0.114848
  30  &  33 :  open  :  -0.107447
  33  &  30 :  open  :  -0.107447

Singlet state dipole moments:

  Root       Dx         Dy         Dz         |D|  (Debye)
------------------------------------------------------------
     1    -2.9519     0.7617     0.1554     3.0525
     2    -0.4418     0.6866    -0.0739     0.8198
     3     2.2238    -0.0877     0.0546     2.2262
     4    -4.9492     1.9967     0.5088     5.3610
     5     1.5910     0.6297     0.1506     1.7177
     6     3.8008    -0.0483     0.0280     3.8012

Transition dipole moments between singlet states:

    Transition       Tx         Ty         Tz         |T| (a.u.)
------------------------------------------------------------------
     1 ->    2    -0.2153    -1.3432     0.2070     1.3760
     1 ->    3    -1.2124     0.1717     0.1655     1.2357
     1 ->    4     0.7162    -0.2557    -0.0865     0.7654
     1 ->    5    -0.3986     0.5144    -0.0517     0.6528
     1 ->    6    -0.4276     0.1260     0.0467     0.4482
     2 ->    3    -1.4987     0.1881     0.0478     1.5113
     2 ->    4    -0.2739     0.6688    -0.0259     0.7232
     2 ->    5     1.4103     0.5316    -0.2227     1.5235
     2 ->    6     0.5442    -0.8352     0.0288     0.9973
     3 ->    4     0.7391     0.2025    -0.1714     0.7853
     3 ->    5    -1.6845     0.4425     0.0681     1.7430
     3 ->    6     1.0470     0.5273    -0.2205     1.1928
     4 ->    5    -0.4760    -0.2276    -0.0553     0.5305
     4 ->    6    -0.9358    -0.5970     0.1981     1.1276
     5 ->    6    -1.0331    -0.3146     0.1541     1.0909

Magnetic transition dipole moments and rotational strengths:

 Transition      Lx         Ly         Lz       R(len)     R(vel) (a.u.)
------------------------------------------------------------------------
 1 ->    2     0.1181    -0.1730    -0.4077    -0.1226     0.0380
 1 ->    3     0.1620    -0.0411     0.0432     0.1963    -0.0444
 1 ->    4     0.1301     0.0318     0.0947    -0.0769     0.0313
 1 ->    5    -0.0434    -0.1553    -0.0709     0.0589    -0.0289
 1 ->    6     0.0134     0.0112     0.1370    -0.0021     0.0019

Electric transition quadrupole moments (Cartesian):

 Transition      Qxy        Qxz        Qyz        Qxx        Qyy        Qzz       norm (a.u.)
----------------------------------------------------------------------------------------------
 1 ->    2     3.3524    -1.0117    -0.2804     3.6871     0.3588    -0.5494     5.1348
 1 ->    3     1.0580    -0.4925    -0.3815     4.4094     0.4199    -0.4323     4.6167
 1 ->    4     1.8032     0.2397    -0.4343    -4.5433     0.0879    -0.0718     4.9145
 1 ->    5    -0.9678    -0.4163    -0.0184     2.6198    -0.0934     0.1262     2.8281
 1 ->    6    -0.1212     0.0706    -0.0875    -0.1205     0.5111     0.0833     0.5568


Building Xtilde...

Building Z-vector RHS...

 Generating 2nd functional diffs
Solving CPSCF equations
Using DIIS solver

 Iter         Residual      
------  --------------------
    1      2.155546459646
    2      2.252398253622
    3      0.456302153452
    4      0.062587547624
    5      0.007429049964
    6      0.003267723609
    7      0.002196215046
    8      0.000973163921
    9      0.000617092773
   10      0.000222918263
   11      0.000066951590

CPSCF converged

Building X...

 Generating 2nd functional diffs
 Generating 2nd functional diffs
Building Xtilde...

Building Z-vector RHS...

 Generating 2nd functional diffs
Solving CPSCF equations
Using DIIS solver

 Iter         Residual      
------  --------------------
    1      1.783955865370
    2      1.924233022474
    3      0.388003027581
    4      0.055704924124
    5      0.007861795883
    6      0.004009894732
    7      0.001902198499
    8      0.001378136670
    9      0.000682759445
   10      0.000264859650
   11      0.000063549706

CPSCF converged

Building X...

 Generating 2nd functional diffs
 Generating 2nd functional diffs
Building Xtilde...

Building Z-vector RHS...

 Generating 2nd functional diffs
Solving CPSCF equations
Using DIIS solver

 Iter         Residual      
------  --------------------
    1      0.914981196655
    2      0.922968750608
    3      0.122351457442
    4      0.018493695948
    5      0.003139371067
    6      0.002347209914
    7      0.000787213752
    8      0.000659367096
    9      0.000283072712
   10      0.000100528667
   11      0.000039359978

CPSCF converged

Building X...

 Generating 2nd functional diffs
 Generating 2nd functional diffs
Lower state energy:      -669.2265098304
Upper state energy:      -669.2265058887
Energy difference:          0.0000039417
 Energy calculation finished, energy:  0.000000000E+00

Converting Cartesians to HDLC

Converting Cartesians to HDLC

Converting Cartesians to HDLC
 in dlf_makehessian...
Updating Hessian with the BFGS update, No     6
Testing convergence  in cycle    7
    Energy  0.0000E+00 Target: 1.0000E-04 converged?  yes
  Max step  6.0990E-02 Target: 4.0000E-03 converged?   no
  RMS step  1.2330E-02 Target: 2.6667E-03 converged?   no
  Max grad  1.3641E-02 Target: 1.0000E-03 converged?   no
  RMS grad  4.2417E-03 Target: 6.6667E-04 converged?   no

Converting HDLC to Cartesians
DFTD Energy:    -0.0240368 hartree
Setting up the DFT grid...
| time to set the grid = 0.00 s
DFT grid points: 47500 (2968 points/atom)

                      *** Start SCF Iterations ***

 Iter     DIIS Error       Energy change      Electrons        XC Energy           Energy        Time(s)
----------------------------------------------------------------------------------------------------------
Initial temperature is 5000.000000
| Skip purify step
|    1     0.0868178995    -669.0229281456    66.0030813618   -34.5175197516    -669.0229281456     0.24  
|    2     0.1790892196     +12.2070919943    65.9998853335   -33.5595537819    -656.8158361513     0.25  
|    3     0.0499379348      -0.3952625509    65.9998815699   -33.6329597773    -657.2110987022     0.24  
|    4     0.0412804068      -0.0246987081    65.9998854840   -33.6819860058    -657.2357974104     0.23  
|    5     0.0128004018      -0.0202404391    65.9998886647   -33.7110985076    -657.2560378495     0.23  
|    6     0.0020501996      -0.0035965246    65.9998907909   -33.7239984123    -657.2596343741     0.23  
|    7     0.0002837810      -0.0001460965    65.9998920516   -33.7314054312    -657.2597804706     0.22  
|    8     0.0001933140      -0.0000072100    65.9998921046   -33.7310866041    -657.2597876806     0.21  
|    9     0.0000926462      -0.0000018250    65.9998921487   -33.7310724833    -657.2597895056     0.25  
|   10     0.0000469330      -0.0000007143    65.9998921663   -33.7311376483    -657.2597902199     0.21  
|   11     0.0000257694      -0.0000001661    65.9998921479   -33.7310999887    -657.2597903860     0.20  
|   12     0.0000140507      -0.0000000781    65.9998921428   -33.7310878544    -657.2597904641     0.20  
|   13     0.0000044342      -0.0000000244    65.9998921344   -33.7310844229    -657.2597904886     0.20  
----------------------------------------------------------------------------------------------------------
FINAL ENERGY: -657.2597904886 a.u.
Fractional Occupation Entropy: 0.0000000000
Mermin Free Energy:            -657.2597904886
DISPERSION CONTRIBUTION TO ENERGY: -0.0240367974 a.u.
HOMO-LUMO GAP: 2.466 eV
CENTER OF MASS: {-0.025922, -0.029834, -0.033639} ANGS
DIPOLE MOMENT: {8.296810, 3.911865, -0.088416} (|D| = 9.173198) DEBYE
Writing out molden info

Running Mulliken population analysis...


  Restricted hh-TDA Parameters
--------------------------------------------
Number of occupied orbitals:            34
Number of virtual orbitals:             98
Number of molecular orbitals:          132
Number of basis functions:             140
Multiplicity of target state:      singlet

 Generating 2nd functional diffs
Reference energy:             -668.7642989307
Number of electrons:            67.9998888658
XC energy:                     -35.0474706495

      Davidson Diagonalization Parameters
-----------------------------------------------
Number of roots to find:                    6
Number of guess vectors:                   18
Maximum subspace size:                     60
Number of vectors to save:                  6
Collapse vectors per root:                  2
Number of CSFs:                           595
Maximum Davidson iterations:              100
Residual convergence:                 1.0e-04
Orthogonality tolerance:              1.0e-12
Use incremental sigma vectors:             No

Davidson memory usage: 692.12 kB

Guess Vectors:
  34 &  34 : closed :    -0.711507
  34 &  33 :  open  :    -0.627699
  34 &  32 :  open  :    -0.567279
  33 &  33 : closed :    -0.543890
  34 &  31 :  open  :    -0.500984
  33 &  32 :  open  :    -0.483471
  34 &  30 :  open  :    -0.447074
  34 &  29 :  open  :    -0.444165
  32 &  32 : closed :    -0.423051
  33 &  31 :  open  :    -0.417175
  34 &  27 :  open  :    -0.414368
  34 &  26 :  open  :    -0.405044
  34 &  28 :  open  :    -0.402502
  33 &  30 :  open  :    -0.363265
  34 &  25 :  open  :    -0.363204
  33 &  29 :  open  :    -0.360357
  32 &  31 :  open  :    -0.356756
  33 &  27 :  open  :    -0.330559

  Root           Eigenvalue       Energy Change        Residual
-------------------------------------------------------------------
Iteration:    0   Subspace Size:   18
Root: 1:        -0.58028817        -0.58028817         0.04213198  
Root: 2:        -0.45882195        -0.45882195         0.06133913  
Root: 3:        -0.45587858        -0.45587858         0.05562402  
Root: 4:        -0.39313620        -0.39313620         0.05106291  
Root: 5:        -0.38124058        -0.38124058         0.05997094  
Root: 6:        -0.36714015        -0.36714015         0.06888102  

Iteration:    1   Subspace Size:   24
Root: 1:        -0.58249575        -0.00220759         0.00865660  
Root: 2:        -0.46223686        -0.00341492         0.01369076  
Root: 3:        -0.46206392        -0.00618535         0.01490280  
Root: 4:        -0.39796113        -0.00482492         0.01813941  
Root: 5:        -0.38686769        -0.00562711         0.01843817  
Root: 6:        -0.37416080        -0.00702064         0.03463516  

Iteration:    2   Subspace Size:   30
Root: 1:        -0.58255767        -0.00006192         0.00165420  
Root: 2:        -0.46234439        -0.00010753         0.00294485  
Root: 3:        -0.46232712        -0.00026320         0.00405589  
Root: 4:        -0.39848687        -0.00052574         0.00558589  
Root: 5:        -0.38731750        -0.00044981         0.00685869  
Root: 6:        -0.37562680        -0.00146600         0.01088483  

Iteration:    3   Subspace Size:   36
Root: 1:        -0.58255939        -0.00000172         0.00025797  
Root: 2:        -0.46235245        -0.00000806         0.00077460  
Root: 3:        -0.46233587        -0.00000875         0.00057907  
Root: 4:        -0.39852396        -0.00003709         0.00155129  
Root: 5:        -0.38735935        -0.00004185         0.00162209  
Root: 6:        -0.37573387        -0.00010708         0.00378815  

Iteration:    4   Subspace Size:   42
Root: 1:        -0.58255942        -0.00000003         0.00004262  Converged
Root: 2:        -0.46235290        -0.00000045         0.00013038  
Root: 3:        -0.46233613        -0.00000026         0.00011599  
Root: 4:        -0.39852615        -0.00000219         0.00043114  
Root: 5:        -0.38736204        -0.00000268         0.00041373  
Root: 6:        -0.37574394        -0.00001007         0.00100522  

Iteration:    5   Subspace Size:   47
Root: 1:        -0.58255942        -0.00000000         0.00003496  Converged
Root: 2:        -0.46235291        -0.00000001         0.00002696  Converged
Root: 3:        -0.46233614        -0.00000001         0.00002099  Converged
Root: 4:        -0.39852630        -0.00000015         0.00009567  Converged
Root: 5:        -0.38736218        -0.00000015         0.00010135  
Root: 6:        -0.37574478        -0.00000084         0.00028694  

Iteration:    6   Subspace Size:   49
Root: 1:        -0.58255942        -0.00000000         0.00003475  Converged
Root: 2:        -0.46235291        -0.00000000         0.00002611  Converged
Root: 3:        -0.46233614        -0.00000000         0.00001948  Converged
Root: 4:        -0.39852630        -0.00000000         0.00009138  Converged
Root: 5:        -0.38736219        -0.00000001         0.00002063  Converged
Root: 6:        -0.37574484        -0.00000006         0.00006925  Converged

Davidson converged in 6 iterations
49 sigma vectors were formed

  Root   Mult.   Total Energy (a.u.)   Ex. Energy (a.u.)     Ex. Energy (eV)     Ex. Energy (nm)        Osc. (a.u.)  
-------------------------------------------------------------------------------------------------------------------
     1  singlet       -669.34685835
     2  singlet       -669.22665184          0.12020651          3.27098513        379.04244678          0.15309975
     3  singlet       -669.22663507          0.12022328          3.27144135        378.98958721          0.11680087
     4  singlet       -669.16282523          0.18403312          5.00779522        247.58244927          0.07098401
     5  singlet       -669.15166112          0.19519723          5.31158603        233.42222071          0.05895864
     6  singlet       -669.14004377          0.20681458          5.62771015        220.31024599          0.02846712

Singlet  1: Largest CI coefficients:
  34  &  34 : closed :   0.932436
  33  &  34 :  open  :  -0.214288
  34  &  33 :  open  :  -0.214288
  33  &  33 : closed :  -0.103279

Singlet  2: Largest CI coefficients:
  33  &  34 :  open  :  -0.550569
  34  &  33 :  open  :  -0.550569
  33  &  33 : closed :   0.367813
  32  &  34 :  open  :  -0.248475
  34  &  32 :  open  :  -0.248475
  34  &  34 : closed :  -0.175000
  31  &  34 :  open  :  -0.127549
  34  &  31 :  open  :  -0.127549
  29  &  34 :  open  :   0.110556
  34  &  29 :  open  :   0.110556

Singlet  3: Largest CI coefficients:
  32  &  34 :  open  :  -0.505710
  34  &  32 :  open  :  -0.505710
  31  &  34 :  open  :  -0.324285
  34  &  31 :  open  :  -0.324285
  33  &  33 : closed :  -0.269565
  33  &  34 :  open  :   0.218142
  34  &  33 :  open  :   0.218142
  29  &  34 :  open  :   0.151189
  34  &  29 :  open  :   0.151189
  34  &  34 : closed :   0.129475
  30  &  34 :  open  :   0.111644
  34  &  30 :  open  :   0.111644

Singlet  4: Largest CI coefficients:
  33  &  33 : closed :  -0.593023
  31  &  34 :  open  :  -0.332440
  34  &  31 :  open  :  -0.332440
  32  &  34 :  open  :   0.307355
  34  &  32 :  open  :   0.307355
  34  &  34 : closed :  -0.193929
  33  &  34 :  open  :  -0.174140
  34  &  33 :  open  :  -0.174140
  32  &  32 : closed :   0.163749
  29  &  34 :  open  :   0.129454
  34  &  29 :  open  :   0.129454

Singlet  5: Largest CI coefficients:
  33  &  33 : closed :   0.451367
  27  &  34 :  open  :  -0.264546
  34  &  27 :  open  :  -0.264546
  29  &  34 :  open  :   0.255575
  34  &  29 :  open  :   0.255575
  32  &  34 :  open  :   0.249221
  34  &  32 :  open  :   0.249221
  31  &  34 :  open  :  -0.244722
  34  &  31 :  open  :  -0.244722
  30  &  34 :  open  :   0.229872
  34  &  30 :  open  :   0.229872
  32  &  33 :  open  :   0.154664
  33  &  32 :  open  :   0.154664
  31  &  33 :  open  :   0.147998
  33  &  31 :  open  :   0.147998
  26  &  34 :  open  :  -0.104791
  34  &  26 :  open  :  -0.104791

Singlet  6: Largest CI coefficients:
  32  &  33 :  open  :   0.526315
  33  &  32 :  open  :   0.526315
  31  &  33 :  open  :   0.255170
  33  &  31 :  open  :   0.255170
  33  &  33 : closed :  -0.251432
  29  &  33 :  open  :  -0.183386
  33  &  29 :  open  :  -0.183386
  33  &  34 :  open  :  -0.145762
  34  &  33 :  open  :  -0.145762
  30  &  34 :  open  :  -0.116161
  34  &  30 :  open  :  -0.116161
  30  &  33 :  open  :  -0.109379
  33  &  30 :  open  :  -0.109379

Singlet state dipole moments:

  Root       Dx         Dy         Dz         |D|  (Debye)
------------------------------------------------------------
     1    -2.9471     0.7625     0.1598     3.0483
     2    -1.8679     0.8570    -0.0214     2.0552
     3     3.6876    -0.2626    -0.0046     3.6969
     4    -4.9946     2.0023     0.5111     5.4052
     5     1.6124     0.6363     0.1471     1.7397
     6     3.8182    -0.0230     0.0165     3.8183

Transition dipole moments between singlet states:

    Transition       Tx         Ty         Tz         |T| (a.u.)
------------------------------------------------------------------
     1 ->    2     0.4736     1.2771    -0.2347     1.3822
     1 ->    3    -1.1167     0.4436     0.1167     1.2072
     1 ->    4     0.7089    -0.2626    -0.0840     0.7606
     1 ->    5     0.4120    -0.5295     0.0547     0.6731
     1 ->    6    -0.4310     0.1366     0.0453     0.4544
     2 ->    3     1.1671    -0.1197    -0.0542     1.1745
     2 ->    4     0.1076    -0.6917     0.0607     0.7026
     2 ->    5     1.0376     0.6144    -0.2023     1.2227
     2 ->    6    -0.7371     0.7069     0.0166     1.0214
     3 ->    4     0.7693     0.0680    -0.1626     0.7893
     3 ->    5     1.9392    -0.3165    -0.1161     1.9682
     3 ->    6     0.9008     0.6877    -0.2172     1.1539
     4 ->    5     0.4696     0.2199     0.0592     0.5220
     4 ->    6    -0.9307    -0.5997     0.1956     1.1243
     5 ->    6     1.0397     0.3054    -0.1540     1.0945

Magnetic transition dipole moments and rotational strengths:

 Transition      Lx         Ly         Lz       R(len)     R(vel) (a.u.)
------------------------------------------------------------------------
 1 ->    2    -0.1450     0.1801     0.3994    -0.0676     0.0287
 1 ->    3     0.1345    -0.0007     0.1228     0.1362    -0.0343
 1 ->    4     0.1269     0.0313     0.0950    -0.0737     0.0299
 1 ->    5     0.0440     0.1549     0.0689     0.0601    -0.0293
 1 ->    6     0.0115     0.0137     0.1371    -0.0031     0.0023

Electric transition quadrupole moments (Cartesian):

 Transition      Qxy        Qxz        Qyz        Qxx        Qyy        Qzz       norm (a.u.)
----------------------------------------------------------------------------------------------
 1 ->    2    -3.5013     1.0873     0.3526    -4.5411    -0.4328     0.6212     5.8958
 1 ->    3     0.3180    -0.2665    -0.3051     3.5627     0.3074    -0.3111     3.6262
 1 ->    4     1.8229     0.2342    -0.4291    -4.4999     0.0825    -0.0732     4.8809
 1 ->    5     0.9706     0.4041     0.0152    -2.5861     0.1003    -0.1292     2.7964
 1 ->    6    -0.1437     0.0742    -0.0831    -0.1075     0.5097     0.0879     0.5587


Building Xtilde...

Building Z-vector RHS...

 Generating 2nd functional diffs
Solving CPSCF equations
Using DIIS solver

 Iter         Residual      
------  --------------------
    1      2.463205720151
    2      2.559406979822
    3      0.502093174264
    4      0.068917957131
    5      0.007151391188
    6      0.003045976217
    7      0.001859869748
    8      0.000634465575
    9      0.000455763923
   10      0.000201933524
   11      0.000085734770

CPSCF converged

Building X...

 Generating 2nd functional diffs
 Generating 2nd functional diffs
Building Xtilde...

Building Z-vector RHS...

 Generating 2nd functional diffs
Solving CPSCF equations
Using DIIS solver

 Iter         Residual      
------  --------------------
    1      1.499535295821
    2      1.643652451639
    3      0.333171108848
    4      0.048116070217
    5      0.007298719761
    6      0.003053807227
    7      0.001313407966
    8      0.000870410018
    9      0.000539000216
   10      0.000227412080
   11      0.000058251816

CPSCF converged

Building X...

 Generating 2nd functional diffs
 Generating 2nd functional diffs
Building Xtilde...

Building Z-vector RHS...

 Generating 2nd functional diffs
Solving CPSCF equations
Using DIIS solver

 Iter         Residual      
------  --------------------
    1      0.764484903900
    2      0.773425480056
    3      0.099856983933
    4      0.016520383007
    5      0.003849507810
    6      0.002844734326
    7      0.001206660974
    8      0.000904265832
    9      0.000292444989
   10      0.000099643317

CPSCF converged

Building X...

 Generating 2nd functional diffs
 Generating 2nd functional diffs
Lower state energy:      -669.2266518387
Upper state energy:      -669.2266350729
Energy difference:          0.0000167658
 Energy calculation finished, energy:  0.000000000E+00

Converting Cartesians to HDLC

Converting Cartesians to HDLC

Converting Cartesians to HDLC
 in dlf_makehessian...
Updating Hessian with the BFGS update, No     7
Testing convergence  in cycle    8
    Energy  0.0000E+00 Target: 1.0000E-04 converged?  yes
  Max step  4.7487E-01 Target: 4.0000E-03 converged?   no
  RMS step  7.8332E-02 Target: 2.6667E-03 converged?   no
  Max grad  4.2732E-02 Target: 1.0000E-03 converged?   no
  RMS grad  1.2674E-02 Target: 6.6667E-04 converged?   no

Converting HDLC to Cartesians
DFTD Energy:    -0.0240320 hartree
Setting up the DFT grid...
| time to set the grid = 0.00 s
DFT grid points: 47503 (2968 points/atom)

                      *** Start SCF Iterations ***

 Iter     DIIS Error       Energy change      Electrons        XC Energy           Energy        Time(s)
----------------------------------------------------------------------------------------------------------
Initial temperature is 5000.000000
| Skip purify step
|    1     0.0863494098    -669.0239499611    66.0049545855   -34.5187028506    -669.0239499611     0.25  
|    2     0.1779488818     +12.2069771234    65.9999124765   -33.5598144616    -656.8169728377     0.24  
|    3     0.0496156280      -0.3950010818    65.9999105865   -33.6334760452    -657.2119739195     0.24  
|    4     0.0408884799      -0.0247767996    65.9999144594   -33.6826442271    -657.2367507191     0.23  
|    5     0.0125908256      -0.0201476040    65.9999178932   -33.7117685830    -657.2568983232     0.23  
|    6     0.0020726325      -0.0035621481    65.9999202215   -33.7247287290    -657.2604604713     0.23  
|    7     0.0002848706      -0.0001454695    65.9999213461   -33.7320433830    -657.2606059408     0.22  
|    8     0.0002221609      -0.0000080463    65.9999214082   -33.7317315243    -657.2606139871     0.21  
|    9     0.0000988561      -0.0000022554    65.9999214451   -33.7317019780    -657.2606162425     0.25  
|   10     0.0000543194      -0.0000009647    65.9999214587   -33.7317737928    -657.2606172072     0.21  
|   11     0.0000296039      -0.0000002380    65.9999214370   -33.7317309800    -657.2606174452     0.20  
|   12     0.0000148246      -0.0000001070    65.9999214300   -33.7317199821    -657.2606175522     0.20  
|   13     0.0000042662      -0.0000000278    65.9999214202   -33.7317158414    -657.2606175800     0.20  
----------------------------------------------------------------------------------------------------------
FINAL ENERGY: -657.2606175800 a.u.
Fractional Occupation Entropy: 0.0000000000
Mermin Free Energy:            -657.2606175800
DISPERSION CONTRIBUTION TO ENERGY: -0.0240319969 a.u.
HOMO-LUMO GAP: 2.461 eV
CENTER OF MASS: {-0.026903, -0.029263, -0.034318} ANGS
DIPOLE MOMENT: {8.260649, 3.908154, -0.087223} (|D| = 9.138906) DEBYE
Writing out molden info

Running Mulliken population analysis...


  Restricted hh-TDA Parameters
--------------------------------------------
Number of occupied orbitals:            34
Number of virtual orbitals:             98
Number of molecular orbitals:          132
Number of basis functions:             140
Multiplicity of target state:      singlet

 Generating 2nd functional diffs
Reference energy:             -668.7649143329
Number of electrons:            67.9999190393
XC energy:                     -35.0481270510

      Davidson Diagonalization Parameters
-----------------------------------------------
Number of roots to find:                    6
Number of guess vectors:                   18
Maximum subspace size:                     60
Number of vectors to save:                  6
Collapse vectors per root:                  2
Number of CSFs:                           595
Maximum Davidson iterations:              100
Residual convergence:                 1.0e-04
Orthogonality tolerance:              1.0e-12
Use incremental sigma vectors:             No

Davidson memory usage: 692.12 kB

Guess Vectors:
  34 &  34 : closed :    -0.710845
  34 &  33 :  open  :    -0.627121
  34 &  32 :  open  :    -0.566744
  33 &  33 : closed :    -0.543398
  34 &  31 :  open  :    -0.500807
  33 &  32 :  open  :    -0.483021
  34 &  30 :  open  :    -0.447380
  34 &  29 :  open  :    -0.444497
  32 &  32 : closed :    -0.422644
  33 &  31 :  open  :    -0.417084
  34 &  27 :  open  :    -0.415438
  34 &  26 :  open  :    -0.404766
  34 &  28 :  open  :    -0.399742
  33 &  30 :  open  :    -0.363656
  34 &  25 :  open  :    -0.363238
  33 &  29 :  open  :    -0.360774
  32 &  31 :  open  :    -0.356707
  33 &  27 :  open  :    -0.331714

  Root           Eigenvalue       Energy Change        Residual
-------------------------------------------------------------------
Iteration:    0   Subspace Size:   18
Root: 1:        -0.57980270        -0.57980270         0.04251287  
Root: 2:        -0.45829654        -0.45829654         0.06162746  
Root: 3:        -0.45550301        -0.45550301         0.05533935  
Root: 4:        -0.39293013        -0.39293013         0.05089685  
Root: 5:        -0.38091746        -0.38091746         0.05980213  
Root: 6:        -0.36753686        -0.36753686         0.06819450  

Iteration:    1   Subspace Size:   24
Root: 1:        -0.58204740        -0.00224470         0.00881529  
Root: 2:        -0.46175782        -0.00346129         0.01391615  
Root: 3:        -0.46159810        -0.00609509         0.01503254  
Root: 4:        -0.39767876        -0.00474863         0.01796942  
Root: 5:        -0.38651744        -0.00559998         0.01886708  
Root: 6:        -0.37433386        -0.00679700         0.03310990  

Iteration:    2   Subspace Size:   30
Root: 1:        -0.58211222        -0.00006482         0.00167405  
Root: 2:        -0.46187536        -0.00011754         0.00318606  
Root: 3:        -0.46185432        -0.00025622         0.00401552  
Root: 4:        -0.39816388        -0.00048512         0.00530139  
Root: 5:        -0.38697698        -0.00045954         0.00711114  
Root: 6:        -0.37562869        -0.00129482         0.00974063  

Iteration:    3   Subspace Size:   36
Root: 1:        -0.58211399        -0.00000178         0.00025698  
Root: 2:        -0.46188477        -0.00000941         0.00081648  
Root: 3:        -0.46186246        -0.00000814         0.00056972  
Root: 4:        -0.39819629        -0.00003241         0.00150387  
Root: 5:        -0.38702019        -0.00004321         0.00177588  
Root: 6:        -0.37570804        -0.00007936         0.00337325  

Iteration:    4   Subspace Size:   42
Root: 1:        -0.58211402        -0.00000003         0.00004238  Converged
Root: 2:        -0.46188526        -0.00000049         0.00013693  
Root: 3:        -0.46186271        -0.00000024         0.00011256  
Root: 4:        -0.39819825        -0.00000196         0.00039427  
Root: 5:        -0.38702321        -0.00000302         0.00044759  
Root: 6:        -0.37571582        -0.00000777         0.00088183  

Iteration:    5   Subspace Size:   47
Root: 1:        -0.58211402        -0.00000000         0.00003494  Converged
Root: 2:        -0.46188527        -0.00000001         0.00002841  Converged
Root: 3:        -0.46186271        -0.00000001         0.00001940  Converged
Root: 4:        -0.39819837        -0.00000012         0.00008763  Converged
Root: 5:        -0.38702338        -0.00000017         0.00010646  
Root: 6:        -0.37571647        -0.00000065         0.00025182  

Iteration:    6   Subspace Size:   49
Root: 1:        -0.58211402        -0.00000000         0.00003474  Converged
Root: 2:        -0.46188527        -0.00000000         0.00002784  Converged
Root: 3:        -0.46186271        -0.00000000         0.00001833  Converged
Root: 4:        -0.39819837        -0.00000000         0.00008299  Converged
Root: 5:        -0.38702339        -0.00000001         0.00002118  Converged
Root: 6:        -0.37571652        -0.00000005         0.00006254  Converged

Davidson converged in 6 iterations
49 sigma vectors were formed

  Root   Mult.   Total Energy (a.u.)   Ex. Energy (a.u.)     Ex. Energy (eV)     Ex. Energy (nm)        Osc. (a.u.)  
-------------------------------------------------------------------------------------------------------------------
     1  singlet       -669.34702836
     2  singlet       -669.22679960          0.12022875          3.27159024        378.97233943          0.15324996
     3  singlet       -669.22677705          0.12025131          3.27220404        378.90125224          0.11164424
     4  singlet       -669.16311270          0.18391565          5.00459868        247.74058553          0.07266229
     5  singlet       -669.15193772          0.19509063          5.30868539        233.54976167          0.06055771
     6  singlet       -669.14063085          0.20639750          5.61636093        220.75543608          0.02900443

Singlet  1: Largest CI coefficients:
  34  &  34 : closed :  -0.932470
  33  &  34 :  open  :   0.214789
  34  &  33 :  open  :   0.214789
  33  &  33 : closed :   0.102839

Singlet  2: Largest CI coefficients:
  33  &  34 :  open  :   0.564045
  34  &  33 :  open  :   0.564045
  33  &  33 : closed :  -0.387657
  32  &  34 :  open  :   0.211633
  34  &  32 :  open  :   0.211633
  34  &  34 : closed :   0.185477
  31  &  34 :  open  :   0.104850
  34  &  31 :  open  :   0.104850
  29  &  34 :  open  :  -0.100718
  34  &  29 :  open  :  -0.100718

Singlet  3: Largest CI coefficients:
  32  &  34 :  open  :   0.521459
  34  &  32 :  open  :   0.521459
  31  &  34 :  open  :   0.334103
  34  &  31 :  open  :   0.334103
  33  &  33 : closed :   0.239205
  33  &  34 :  open  :  -0.180191
  34  &  33 :  open  :  -0.180191
  29  &  34 :  open  :  -0.159062
  34  &  29 :  open  :  -0.159062
  30  &  34 :  open  :  -0.114304
  34  &  30 :  open  :  -0.114304
  34  &  34 : closed :  -0.113673

Singlet  4: Largest CI coefficients:
  33  &  33 : closed :   0.582664
  31  &  34 :  open  :   0.338606
  34  &  31 :  open  :   0.338606
  32  &  34 :  open  :  -0.312962
  34  &  32 :  open  :  -0.312962
  34  &  34 : closed :   0.191402
  33  &  34 :  open  :   0.172325
  34  &  33 :  open  :   0.172325
  32  &  32 : closed :  -0.161917
  29  &  34 :  open  :  -0.137353
  34  &  29 :  open  :  -0.137353

Singlet  5: Largest CI coefficients:
  33  &  33 : closed :   0.464208
  27  &  34 :  open  :  -0.267007
  34  &  27 :  open  :  -0.267007
  29  &  34 :  open  :   0.249609
  34  &  29 :  open  :   0.249609
  32  &  34 :  open  :   0.244111
  34  &  32 :  open  :   0.244111
  30  &  34 :  open  :   0.235094
  34  &  30 :  open  :   0.235094
  31  &  34 :  open  :  -0.234741
  34  &  31 :  open  :  -0.234741
  32  &  33 :  open  :   0.155746
  33  &  32 :  open  :   0.155746
  31  &  33 :  open  :   0.151598
  33  &  31 :  open  :   0.151598
  26  &  34 :  open  :  -0.107934
  34  &  26 :  open  :  -0.107934

Singlet  6: Largest CI coefficients:
  32  &  33 :  open  :   0.524840
  33  &  32 :  open  :   0.524840
  31  &  33 :  open  :   0.257382
  33  &  31 :  open  :   0.257382
  33  &  33 : closed :  -0.251976
  29  &  33 :  open  :  -0.183739
  33  &  29 :  open  :  -0.183739
  33  &  34 :  open  :  -0.143966
  34  &  33 :  open  :  -0.143966
  30  &  34 :  open  :  -0.118123
  34  &  30 :  open  :  -0.118123
  30  &  33 :  open  :  -0.110650
  33  &  30 :  open  :  -0.110650

Singlet state dipole moments:

  Root       Dx         Dy         Dz         |D|  (Debye)
------------------------------------------------------------
     1    -2.9347     0.7541     0.1656     3.0346
     2    -2.2849     0.9009    -0.0024     2.4561
     3     4.1402    -0.3256    -0.0311     4.1531
     4    -4.9592     2.0536     0.5165     5.3923
     5     1.5308     0.6024     0.1349     1.6506
     6     3.8472    -0.0043     0.0005     3.8472

Transition dipole moments between singlet states:

    Transition       Tx         Ty         Tz         |T| (a.u.)
------------------------------------------------------------------
     1 ->    2     0.5666     1.2384    -0.2392     1.3827
     1 ->    3    -1.0491     0.5315     0.0971     1.1801
     1 ->    4     0.7102    -0.2865    -0.0789     0.7698
     1 ->    5    -0.4123     0.5403    -0.0609     0.6824
     1 ->    6     0.4344    -0.1418    -0.0444     0.4591
     2 ->    3     1.0065    -0.0922    -0.0554     1.0123
     2 ->    4     0.0769    -0.6679     0.0651     0.6755
     2 ->    5    -0.9003    -0.6492     0.1920     1.1264
     2 ->    6     0.7734    -0.6496    -0.0310     1.0105
     3 ->    4     0.8276     0.0129    -0.1615     0.8433
     3 ->    5    -1.9825     0.2701     0.1288     2.0049
     3 ->    6    -0.8511    -0.7330     0.2104     1.1428
     4 ->    5    -0.5462    -0.1943    -0.0587     0.5827
     4 ->    6     0.8918     0.5850    -0.1873     1.0829
     5 ->    6     1.0690     0.3082    -0.1575     1.1237

Magnetic transition dipole moments and rotational strengths:

 Transition      Lx         Ly         Lz       R(len)     R(vel) (a.u.)
------------------------------------------------------------------------
 1 ->    2    -0.1495     0.1814     0.4018    -0.0438     0.0235
 1 ->    3     0.1251     0.0179     0.1478     0.1074    -0.0283
 1 ->    4     0.1253     0.0354     0.0960    -0.0713     0.0288
 1 ->    5    -0.0400    -0.1539    -0.0606     0.0630    -0.0300
 1 ->    6    -0.0098    -0.0170    -0.1376    -0.0043     0.0028

Electric transition quadrupole moments (Cartesian):

 Transition      Qxy        Qxz        Qyz        Qxx        Qyy        Qzz       norm (a.u.)
----------------------------------------------------------------------------------------------
 1 ->    2    -3.5128     1.0973     0.3725    -4.8260    -0.4483     0.6354     6.1300
 1 ->    3     0.0275    -0.1766    -0.2658     3.2375     0.2486    -0.2668     3.2737
 1 ->    4     1.8782     0.2380    -0.4231    -4.5071     0.0776    -0.0808     4.9081
 1 ->    5    -0.9158    -0.3812    -0.0287     2.3883    -0.0913     0.1319     2.5913
 1 ->    6     0.1503    -0.0818     0.0798     0.1329    -0.5145    -0.0939     0.5717


Building Xtilde...

Building Z-vector RHS...

 Generating 2nd functional diffs
Solving CPSCF equations
Using DIIS solver

 Iter         Residual      
------  --------------------
    1      2.555928537031
    2      2.655817261336
    3      0.512734580125
    4      0.070482864661
    5      0.007029859872
    6      0.003012980286
    7      0.001724405140
    8      0.000418392547
    9      0.000306675547
   10      0.000154428970
   11      0.000080677819

CPSCF converged

Building X...

 Generating 2nd functional diffs
 Generating 2nd functional diffs
Building Xtilde...

Building Z-vector RHS...

 Generating 2nd functional diffs
Solving CPSCF equations
Using DIIS solver

 Iter         Residual      
------  --------------------
    1      1.415051309473
    2      1.564438308435
    3      0.314520013276
    4      0.045929556739
    5      0.007292072067
    6      0.002649371732
    7      0.001046535769
    8      0.000548553175
    9      0.000374482278
   10      0.000185405738
   11      0.000056026869

CPSCF converged

Building X...

 Generating 2nd functional diffs
 Generating 2nd functional diffs
Building Xtilde...

Building Z-vector RHS...

 Generating 2nd functional diffs
Solving CPSCF equations
Using DIIS solver

 Iter         Residual      
------  --------------------
    1      0.682718098299
    2      0.691357627025
    3      0.086478993863
    4      0.015277706662
    5      0.004057300936
    6      0.002849423345
    7      0.001285182118
    8      0.000874381870
    9      0.000268722398
   10      0.000093302417

CPSCF converged

Building X...

 Generating 2nd functional diffs
 Generating 2nd functional diffs
Lower state energy:      -669.2267996042
Upper state energy:      -669.2267770476
Energy difference:          0.0000225566
 Energy calculation finished, energy:  0.000000000E+00

Converting Cartesians to HDLC

Converting Cartesians to HDLC

Converting Cartesians to HDLC
 in dlf_makehessian...
Updating Hessian with the BFGS update, No     8
Testing convergence  in cycle    9
    Energy  0.0000E+00 Target: 1.0000E-04 converged?  yes
  Max step  1.6267E+00 Target: 4.0000E-03 converged?   no
  RMS step  2.4676E-01 Target: 2.6667E-03 converged?   no
  Max grad  4.6617E-03 Target: 1.0000E-03 converged?   no
  RMS grad  1.5834E-03 Target: 6.6667E-04 converged?   no

Converting HDLC to Cartesians
DFTD Energy:    -0.0240182 hartree
Setting up the DFT grid...
| time to set the grid = 0.00 s
DFT grid points: 47519 (2969 points/atom)

                      *** Start SCF Iterations ***

 Iter     DIIS Error       Energy change      Electrons        XC Energy           Energy        Time(s)
----------------------------------------------------------------------------------------------------------
Initial temperature is 5000.000000
| Skip purify step
|    1     0.0853936151    -669.0257251880    66.0068244470   -34.5197832453    -669.0257251880     0.25  
|    2     0.1757810707     +12.2052431497    65.9999367530   -33.5598573201    -656.8204820383     0.25  
|    3     0.0486964013      -0.3930092840    65.9999375712   -33.6338584046    -657.2134913223     0.24  
|    4     0.0401837192      -0.0247095406    65.9999413967   -33.6832231978    -657.2382008628     0.23  
|    5     0.0122109241      -0.0199562743    65.9999452908   -33.7123952534    -657.2581571371     0.23  
|    6     0.0021167207      -0.0034849209    65.9999478516   -33.7253885980    -657.2616420580     0.23  
|    7     0.0002975830      -0.0001441966    65.9999488283   -33.7325556494    -657.2617862547     0.22  
|    8     0.0002585454      -0.0000095843    65.9999488934   -33.7322458699    -657.2617958389     0.21  
|    9     0.0001071798      -0.0000030404    65.9999489104   -33.7321935277    -657.2617988793     0.25  
|   10     0.0000602063      -0.0000014083    65.9999489145   -33.7322726985    -657.2618002877     0.21  
|   11     0.0000313306      -0.0000003540    65.9999488858   -33.7322215520    -657.2618006416     0.20  
|   12     0.0000140668      -0.0000001386    65.9999488765   -33.7322126602    -657.2618007803     0.20  
|   13     0.0000039655      -0.0000000291    65.9999488649   -33.7322077866    -657.2618008094     0.20  
----------------------------------------------------------------------------------------------------------
FINAL ENERGY: -657.2618008094 a.u.
Fractional Occupation Entropy: 0.0000000000
Mermin Free Energy:            -657.2618008094
DISPERSION CONTRIBUTION TO ENERGY: -0.0240182152 a.u.
HOMO-LUMO GAP: 2.463 eV
CENTER OF MASS: {-0.028013, -0.028307, -0.035405} ANGS
DIPOLE MOMENT: {8.185297, 3.899762, -0.085597} (|D| = 9.067224) DEBYE
Writing out molden info

Running Mulliken population analysis...


  Restricted hh-TDA Parameters
--------------------------------------------
Number of occupied orbitals:            34
Number of virtual orbitals:             98
Number of molecular orbitals:          132
Number of basis functions:             140
Multiplicity of target state:      singlet

 Generating 2nd functional diffs
Reference energy:             -668.7656596016
Number of electrons:            67.9999473151
XC energy:                     -35.0486383751

      Davidson Diagonalization Parameters
-----------------------------------------------
Number of roots to find:                    6
Number of guess vectors:                   18
Maximum subspace size:                     60
Number of vectors to save:                  6
Collapse vectors per root:                  2
Number of CSFs:                           595
Maximum Davidson iterations:              100
Residual convergence:                 1.0e-04
Orthogonality tolerance:              1.0e-12
Use incremental sigma vectors:             No

Davidson memory usage: 692.12 kB

Guess Vectors:
  34 &  34 : closed :    -0.710339
  34 &  33 :  open  :    -0.626339
  34 &  32 :  open  :    -0.566276
  33 &  33 : closed :    -0.542339
  34 &  31 :  open  :    -0.500958
  33 &  32 :  open  :    -0.482276
  34 &  30 :  open  :    -0.448067
  34 &  29 :  open  :    -0.445573
  32 &  32 : closed :    -0.422213
  33 &  31 :  open  :    -0.416958
  34 &  27 :  open  :    -0.414268
  34 &  26 :  open  :    -0.404536
  34 &  28 :  open  :    -0.398190
  33 &  30 :  open  :    -0.364067
  34 &  25 :  open  :    -0.363292
  33 &  29 :  open  :    -0.361572
  32 &  31 :  open  :    -0.356895
  33 &  27 :  open  :    -0.330268

  Root           Eigenvalue       Energy Change        Residual
-------------------------------------------------------------------
Iteration:    0   Subspace Size:   18
Root: 1:        -0.57956409        -0.57956409         0.04314378  
Root: 2:        -0.45763035        -0.45763035         0.06217608  
Root: 3:        -0.45502087        -0.45502087         0.05525894  
Root: 4:        -0.39274715        -0.39274715         0.05071441  
Root: 5:        -0.38053047        -0.38053047         0.05946281  
Root: 6:        -0.36755555        -0.36755555         0.06748068  

Iteration:    1   Subspace Size:   24
Root: 1:        -0.58186375        -0.00229966         0.00913315  
Root: 2:        -0.46119199        -0.00356164         0.01437673  
Root: 3:        -0.46105567        -0.00603480         0.01526466  
Root: 4:        -0.39740630        -0.00465915         0.01735907  
Root: 5:        -0.38612979        -0.00559932         0.01912268  
Root: 6:        -0.37431760        -0.00676205         0.03273727  

Iteration:    2   Subspace Size:   30
Root: 1:        -0.58193406        -0.00007030         0.00172706  
Root: 2:        -0.46133735        -0.00014536         0.00362022  
Root: 3:        -0.46129915        -0.00024348         0.00390518  
Root: 4:        -0.39782737        -0.00042107         0.00471140  
Root: 5:        -0.38657708        -0.00044729         0.00686305  
Root: 6:        -0.37552168        -0.00120408         0.00928534  

Iteration:    3   Subspace Size:   36
Root: 1:        -0.58193593        -0.00000188         0.00026117  
Root: 2:        -0.46134943        -0.00001208         0.00089471  
Root: 3:        -0.46130670        -0.00000755         0.00056048  
Root: 4:        -0.39785095        -0.00002358         0.00128868  
Root: 5:        -0.38661646        -0.00003939         0.00186192  
Root: 6:        -0.37558991        -0.00006823         0.00368387  

Iteration:    4   Subspace Size:   42
Root: 1:        -0.58193596        -0.00000003         0.00004266  Converged
Root: 2:        -0.46135001        -0.00000059         0.00014626  
Root: 3:        -0.46130692        -0.00000022         0.00011060  
Root: 4:        -0.39785228        -0.00000133         0.00031899  
Root: 5:        -0.38661933        -0.00000286         0.00042968  
Root: 6:        -0.37559763        -0.00000772         0.00096636  

Iteration:    5   Subspace Size:   47
Root: 1:        -0.58193596        -0.00000000         0.00003679  Converged
Root: 2:        -0.46135003        -0.00000002         0.00003110  Converged
Root: 3:        -0.46130692        -0.00000001         0.00001848  Converged
Root: 4:        -0.39785235        -0.00000007         0.00007314  Converged
Root: 5:        -0.38661947        -0.00000015         0.00010676  
Root: 6:        -0.37559835        -0.00000072         0.00023442  

Iteration:    6   Subspace Size:   49
Root: 1:        -0.58193596        -0.00000000         0.00003645  Converged
Root: 2:        -0.46135003        -0.00000000         0.00003088  Converged
Root: 3:        -0.46130692        -0.00000000         0.00001820  Converged
Root: 4:        -0.39785235        -0.00000000         0.00007268  Converged
Root: 5:        -0.38661948        -0.00000001         0.00002078  Converged
Root: 6:        -0.37559840        -0.00000004         0.00005823  Converged

Davidson converged in 6 iterations
49 sigma vectors were formed

  Root   Mult.   Total Energy (a.u.)   Ex. Energy (a.u.)     Ex. Energy (eV)     Ex. Energy (nm)        Osc. (a.u.)  
-------------------------------------------------------------------------------------------------------------------
     1  singlet       -669.34759556
     2  singlet       -669.22700963          0.12058593          3.28130965        377.84980327          0.15365887
     3  singlet       -669.22696653          0.12062904          3.28248262        377.71478178          0.10455979
     4  singlet       -669.16351195          0.18408361          5.00916913        247.51454256          0.07864822
     5  singlet       -669.15227909          0.19531648          5.31483096        233.27970678          0.06003706
     6  singlet       -669.14125800          0.20633757          5.61472995        220.81956194          0.02943633

Singlet  1: Largest CI coefficients:
  34  &  34 : closed :   0.933393
  33  &  34 :  open  :  -0.213892
  34  &  33 :  open  :  -0.213892
  33  &  33 : closed :  -0.101668

Singlet  2: Largest CI coefficients:
  33  &  34 :  open  :   0.568999
  34  &  33 :  open  :   0.568999
  33  &  33 : closed :  -0.393994
  32  &  34 :  open  :   0.196875
  34  &  32 :  open  :   0.196875
  34  &  34 : closed :   0.189933

Singlet  3: Largest CI coefficients:
  32  &  34 :  open  :  -0.526104
  34  &  32 :  open  :  -0.526104
  31  &  34 :  open  :  -0.339909
  34  &  31 :  open  :  -0.339909
  33  &  33 : closed :  -0.220779
  33  &  34 :  open  :   0.168572
  34  &  33 :  open  :   0.168572
  29  &  34 :  open  :   0.162444
  34  &  29 :  open  :   0.162444
  30  &  34 :  open  :   0.114378
  34  &  30 :  open  :   0.114378
  34  &  34 : closed :   0.103895

Singlet  4: Largest CI coefficients:
  33  &  33 : closed :  -0.553310
  31  &  34 :  open  :  -0.354732
  34  &  31 :  open  :  -0.354732
  32  &  34 :  open  :   0.326953
  34  &  32 :  open  :   0.326953
  34  &  34 : closed :  -0.183295
  33  &  34 :  open  :  -0.165054
  34  &  33 :  open  :  -0.165054
  32  &  32 : closed :   0.160541
  29  &  34 :  open  :   0.153469
  34  &  29 :  open  :   0.153469

Singlet  5: Largest CI coefficients:
  33  &  33 : closed :  -0.497715
  27  &  34 :  open  :  -0.252300
  34  &  27 :  open  :  -0.252300
  30  &  34 :  open  :  -0.241638
  34  &  30 :  open  :  -0.241638
  29  &  34 :  open  :  -0.239188
  34  &  29 :  open  :  -0.239188
  32  &  34 :  open  :  -0.228377
  34  &  32 :  open  :  -0.228377
  31  &  34 :  open  :   0.210529
  34  &  31 :  open  :   0.210529
  31  &  33 :  open  :  -0.158649
  33  &  31 :  open  :  -0.158649
  32  &  33 :  open  :  -0.157234
  33  &  32 :  open  :  -0.157234
  26  &  34 :  open  :   0.113812
  34  &  26 :  open  :   0.113812
  33  &  34 :  open  :  -0.102111
  34  &  33 :  open  :  -0.102111

Singlet  6: Largest CI coefficients:
  32  &  33 :  open  :   0.522142
  33  &  32 :  open  :   0.522142
  31  &  33 :  open  :   0.261271
  33  &  31 :  open  :   0.261271
  33  &  33 : closed :  -0.256136
  29  &  33 :  open  :  -0.184525
  33  &  29 :  open  :  -0.184525
  33  &  34 :  open  :  -0.140460
  34  &  33 :  open  :  -0.140460
  30  &  34 :  open  :  -0.120628
  34  &  30 :  open  :  -0.120628
  30  &  33 :  open  :  -0.111242
  33  &  30 :  open  :  -0.111242

Singlet state dipole moments:

  Root       Dx         Dy         Dz         |D|  (Debye)
------------------------------------------------------------
     1    -2.9064     0.7297     0.1753     3.0018
     2    -2.4701     0.9083     0.0064     2.6319
     3     4.3529    -0.3767    -0.0486     4.3695
     4    -4.7760     2.1584     0.5263     5.2674
     5     1.2894     0.5366     0.1077     1.4008
     6     3.8592     0.0007    -0.0190     3.8593

Transition dipole moments between singlet states:

    Transition       Tx         Ty         Tz         |T| (a.u.)
------------------------------------------------------------------
     1 ->    2    -0.6193    -1.2133     0.2358     1.3825
     1 ->    3    -0.9868     0.5647     0.0869     1.1403
     1 ->    4     0.7218    -0.3394    -0.0683     0.8005
     1 ->    5    -0.3961     0.5469    -0.0717     0.6790
     1 ->    6    -0.4378     0.1428     0.0442     0.4626
     2 ->    3    -0.9439     0.0789     0.0583     0.9490
     2 ->    4    -0.1170     0.6049    -0.0532     0.6184
     2 ->    5     0.8493     0.6800    -0.1851     1.1037
     2 ->    6     0.7498    -0.6144    -0.0356     0.9700
     3 ->    4     0.9623    -0.0272    -0.1681     0.9773
     3 ->    5    -1.9391     0.2529     0.1270     1.9596
     3 ->    6     0.8537     0.7398    -0.2022     1.1476
     4 ->    5    -0.7235    -0.1363    -0.0533     0.7382
     4 ->    6    -0.8103    -0.5476     0.1708     0.9928
     5 ->    6    -1.1298    -0.3204     0.1649     1.1859

Magnetic transition dipole moments and rotational strengths:

 Transition      Lx         Ly         Lz       R(len)     R(vel) (a.u.)
------------------------------------------------------------------------
 1 ->    2     0.1457    -0.1820    -0.4150    -0.0327     0.0201
 1 ->    3     0.1233     0.0318     0.1555     0.0903    -0.0242
 1 ->    4     0.1253     0.0453     0.0947    -0.0686     0.0275
 1 ->    5    -0.0302    -0.1504    -0.0425     0.0673    -0.0309
 1 ->    6     0.0081     0.0221     0.1385    -0.0057     0.0033

Electric transition quadrupole moments (Cartesian):

 Transition      Qxy        Qxz        Qyz        Qxx        Qyy        Qzz       norm (a.u.)
----------------------------------------------------------------------------------------------
 1 ->    2     3.4953    -1.0913    -0.3767     4.9975     0.4469    -0.6330     6.2551
 1 ->    3    -0.1404    -0.1259    -0.2348     3.1112     0.2014    -0.2493     3.1421
 1 ->    4     1.9843     0.2489    -0.4129    -4.5372     0.0699    -0.0986     4.9770
 1 ->    5    -0.7797    -0.3388    -0.0618     1.9549    -0.0677     0.1335     2.1379
 1 ->    6    -0.1424     0.0952    -0.0772    -0.2049     0.5257     0.1029     0.6035


Building Xtilde...

Building Z-vector RHS...

 Generating 2nd functional diffs
Solving CPSCF equations
Using DIIS solver

 Iter         Residual      
------  --------------------
    1      2.593966701908
    2      2.707303325926
    3      0.514974109110
    4      0.070750722902
    5      0.006927249528
    6      0.003112706194
    7      0.001720073329
    8      0.000323493946
    9      0.000168300252
   10      0.000083384298

CPSCF converged

Building X...

 Generating 2nd functional diffs
 Generating 2nd functional diffs
Building Xtilde...

Building Z-vector RHS...

 Generating 2nd functional diffs
Solving CPSCF equations
Using DIIS solver

 Iter         Residual      
------  --------------------
    1      1.374480469444
    2      1.535057956045
    3      0.304026450185
    4      0.045041556341
    5      0.007408212702
    6      0.002440300193
    7      0.000966811070
    8      0.000313065680
    9      0.000214710906
   10      0.000111950406
   11      0.000049315586

CPSCF converged

Building X...

 Generating 2nd functional diffs
 Generating 2nd functional diffs
Building Xtilde...

Building Z-vector RHS...

 Generating 2nd functional diffs
Solving CPSCF equations
Using DIIS solver

 Iter         Residual      
------  --------------------
    1      0.648497549953
    2      0.658749421228
    3      0.079824157882
    4      0.014667639242
    5      0.004105122631
    6      0.002750606716
    7      0.001265381092
    8      0.000786071787
    9      0.000254171690
   10      0.000080176469

CPSCF converged

Building X...

 Generating 2nd functional diffs
 Generating 2nd functional diffs
Lower state energy:      -669.2270096317
Upper state energy:      -669.2269665259
Energy difference:          0.0000431058
 Energy calculation finished, energy:  0.000000000E+00

Converting Cartesians to HDLC

Converting Cartesians to HDLC

Converting Cartesians to HDLC
 in dlf_makehessian...
Updating Hessian with the BFGS update, No     9
Testing convergence  in cycle   10
    Energy  0.0000E+00 Target: 1.0000E-04 converged?  yes
  Max step  1.2958E-01 Target: 4.0000E-03 converged?   no
  RMS step  2.4571E-02 Target: 2.6667E-03 converged?   no
  Max grad  2.3388E-02 Target: 1.0000E-03 converged?   no
  RMS grad  7.2734E-03 Target: 6.6667E-04 converged?   no

Converting HDLC to Cartesians
DFTD Energy:    -0.0239970 hartree
Setting up the DFT grid...
| time to set the grid = 0.01 s
DFT grid points: 47518 (2969 points/atom)

                      *** Start SCF Iterations ***

 Iter     DIIS Error       Energy change      Electrons        XC Energy           Energy        Time(s)
----------------------------------------------------------------------------------------------------------
Initial temperature is 5000.000000
| Skip purify step
|    1     0.0837917947    -669.0269322681    66.0059056969   -34.5193741884    -669.0269322681     0.25  
|    2     0.1724718434     +12.1995373570    65.9999477383   -33.5594282057    -656.8273949111     0.25  
|    3     0.0485330061      -0.3881759908    65.9999514061   -33.6335036412    -657.2155709019     0.24  
|    4     0.0392107684      -0.0243609919    65.9999551194   -33.6828808588    -657.2399318938     0.23  
|    5     0.0118535176      -0.0196588118    65.9999594987   -33.7120322378    -657.2595907056     0.23  
|    6     0.0021868408      -0.0034354007    65.9999622270   -33.7251604133    -657.2630261063     0.23  
|    7     0.0003104243      -0.0001448081    65.9999630960   -33.7322022495    -657.2631709144     0.22  
|    8     0.0002915205      -0.0000113433    65.9999631570   -33.7319014209    -657.2631822577     0.21  
|    9     0.0001202787      -0.0000039186    65.9999631554   -33.7318230138    -657.2631861763     0.25  
|   10     0.0000603240      -0.0000018842    65.9999631471   -33.7319116508    -657.2631880605     0.21  
|   11     0.0000297721      -0.0000004537    65.9999631097   -33.7318526991    -657.2631885142     0.20  
|   12     0.0000124566      -0.0000001494    65.9999630973   -33.7318459473    -657.2631886636     0.20  
|   13     0.0000037659      -0.0000000257    65.9999630840   -33.7318407003    -657.2631886893     0.20  
----------------------------------------------------------------------------------------------------------
FINAL ENERGY: -657.2631886893 a.u.
Fractional Occupation Entropy: 0.0000000000
Mermin Free Energy:            -657.2631886893
DISPERSION CONTRIBUTION TO ENERGY: -0.0239969518 a.u.
HOMO-LUMO GAP: 2.471 eV
CENTER OF MASS: {-0.028627, -0.027267, -0.036835} ANGS
DIPOLE MOMENT: {8.073876, 3.885006, -0.083310} (|D| = 8.960339) DEBYE
Writing out molden info

Running Mulliken population analysis...


  Restricted hh-TDA Parameters
--------------------------------------------
Number of occupied orbitals:            34
Number of virtual orbitals:             98
Number of molecular orbitals:          132
Number of basis functions:             140
Multiplicity of target state:      singlet

 Generating 2nd functional diffs
Reference energy:             -668.7664315100
Number of electrons:            67.9999619652
XC energy:                     -35.0482566740

      Davidson Diagonalization Parameters
-----------------------------------------------
Number of roots to find:                    6
Number of guess vectors:                   18
Maximum subspace size:                     60
Number of vectors to save:                  6
Collapse vectors per root:                  2
Number of CSFs:                           595
Maximum Davidson iterations:              100
Residual convergence:                 1.0e-04
Orthogonality tolerance:              1.0e-12
Use incremental sigma vectors:             No

Davidson memory usage: 692.12 kB

Guess Vectors:
  34 &  34 : closed :    -0.709997
  34 &  33 :  open  :    -0.625414
  34 &  32 :  open  :    -0.566048
  33 &  33 : closed :    -0.540831
  34 &  31 :  open  :    -0.501466
  33 &  32 :  open  :    -0.481464
  34 &  30 :  open  :    -0.448895
  34 &  29 :  open  :    -0.447279
  32 &  32 : closed :    -0.422098
  33 &  31 :  open  :    -0.416883
  34 &  27 :  open  :    -0.411020
  34 &  26 :  open  :    -0.404288
  34 &  28 :  open  :    -0.397881
  33 &  30 :  open  :    -0.364312
  34 &  25 :  open  :    -0.363332
  33 &  29 :  open  :    -0.362696
  32 &  31 :  open  :    -0.357516
  33 &  27 :  open  :    -0.326436

  Root           Eigenvalue       Energy Change        Residual
-------------------------------------------------------------------
Iteration:    0   Subspace Size:   18
Root: 1:        -0.57956053        -0.57956053         0.04389752  
Root: 2:        -0.45698410        -0.45698410         0.06275596  
Root: 3:        -0.45448398        -0.45448398         0.05549709  
Root: 4:        -0.39271701        -0.39271701         0.05083273  
Root: 5:        -0.37995260        -0.37995260         0.05898168  
Root: 6:        -0.36728225        -0.36728225         0.06712082  

Iteration:    1   Subspace Size:   24
Root: 1:        -0.58192098        -0.00236045         0.00945970  
Root: 2:        -0.46064557        -0.00366148         0.01480035  
Root: 3:        -0.46052492        -0.00604094         0.01556317  
Root: 4:        -0.39730310        -0.00458609         0.01688128  
Root: 5:        -0.38555264        -0.00560004         0.01884257  
Root: 6:        -0.37414898        -0.00686673         0.03311523  

Iteration:    2   Subspace Size:   30
Root: 1:        -0.58199614        -0.00007516         0.00178201  
Root: 2:        -0.46081545        -0.00016987         0.00397666  
Root: 3:        -0.46076585        -0.00024093         0.00376321  
Root: 4:        -0.39768466        -0.00038155         0.00439461  
Root: 5:        -0.38598146        -0.00042882         0.00628951  
Root: 6:        -0.37535263        -0.00120365         0.00983392  

Iteration:    3   Subspace Size:   36
Root: 1:        -0.58199809        -0.00000195         0.00027339  
Root: 2:        -0.46083009        -0.00001464         0.00096432  
Root: 3:        -0.46077279        -0.00000694         0.00052920  
Root: 4:        -0.39770325        -0.00001860         0.00112709  
Root: 5:        -0.38601636        -0.00003490         0.00173824  
Root: 6:        -0.37543090        -0.00007828         0.00417631  

Iteration:    4   Subspace Size:   42
Root: 1:        -0.58199812        -0.00000003         0.00004446  Converged
Root: 2:        -0.46083078        -0.00000068         0.00016230  
Root: 3:        -0.46077298        -0.00000018         0.00010862  
Root: 4:        -0.39770422        -0.00000096         0.00030289  
Root: 5:        -0.38601883        -0.00000247         0.00040696  
Root: 6:        -0.37544020        -0.00000930         0.00110940  

Iteration:    5   Subspace Size:   47
Root: 1:        -0.58199812        -0.00000000         0.00004007  Converged
Root: 2:        -0.46083080        -0.00000002         0.00003488  Converged
Root: 3:        -0.46077298        -0.00000001         0.00001754  Converged
Root: 4:        -0.39770428        -0.00000006         0.00006831  Converged
Root: 5:        -0.38601897        -0.00000014         0.00010362  
Root: 6:        -0.37544107        -0.00000087         0.00023886  

Iteration:    6   Subspace Size:   49
Root: 1:        -0.58199812        -0.00000000         0.00003942  Converged
Root: 2:        -0.46083080        -0.00000000         0.00003298  Converged
Root: 3:        -0.46077298        -0.00000000         0.00001751  Converged
Root: 4:        -0.39770428        -0.00000000         0.00006782  Converged
Root: 5:        -0.38601898        -0.00000001         0.00002053  Converged
Root: 6:        -0.37544112        -0.00000005         0.00006168  Converged

Davidson converged in 6 iterations
49 sigma vectors were formed

  Root   Mult.   Total Energy (a.u.)   Ex. Energy (a.u.)     Ex. Energy (eV)     Ex. Energy (nm)        Osc. (a.u.)  
-------------------------------------------------------------------------------------------------------------------
     1  singlet       -669.34842963
     2  singlet       -669.22726231          0.12116732          3.29713007        376.03678974          0.15349108
     3  singlet       -669.22720449          0.12122514          3.29870322        375.85745802          0.09722824
     4  singlet       -669.16413579          0.18429384          5.01488966        247.23220087          0.08894927
     5  singlet       -669.15245049          0.19597914          5.33286282        232.49092424          0.05675935
     6  singlet       -669.14187263          0.20655700          5.62070101        220.58497756          0.02963635

Singlet  1: Largest CI coefficients:
  34  &  34 : closed :  -0.935251
  33  &  34 :  open  :   0.211317
  34  &  33 :  open  :   0.211317

Singlet  2: Largest CI coefficients:
  33  &  34 :  open  :  -0.579207
  34  &  33 :  open  :  -0.579207
  33  &  33 : closed :   0.403275
  34  &  34 : closed :  -0.196118
  32  &  34 :  open  :  -0.166286
  34  &  32 :  open  :  -0.166286

Singlet  3: Largest CI coefficients:
  32  &  34 :  open  :   0.535654
  34  &  32 :  open  :   0.535654
  31  &  34 :  open  :  -0.348510
  34  &  31 :  open  :  -0.348510
  33  &  33 : closed :   0.186761
  29  &  34 :  open  :  -0.168322
  34  &  29 :  open  :  -0.168322
  33  &  34 :  open  :  -0.141793
  34  &  33 :  open  :  -0.141793
  30  &  34 :  open  :  -0.113111
  34  &  30 :  open  :  -0.113111

Singlet  4: Largest CI coefficients:
  33  &  33 : closed :   0.507411
  31  &  34 :  open  :  -0.376118
  34  &  31 :  open  :  -0.376118
  32  &  34 :  open  :  -0.344998
  34  &  32 :  open  :  -0.344998
  29  &  34 :  open  :  -0.173536
  34  &  29 :  open  :  -0.173536
  34  &  34 : closed :   0.169710
  32  &  32 : closed :  -0.158410
  33  &  34 :  open  :   0.152599
  34  &  33 :  open  :   0.152599

Singlet  5: Largest CI coefficients:
  33  &  33 : closed :  -0.541209
  30  &  34 :  open  :  -0.247699
  34  &  30 :  open  :  -0.247699
  29  &  34 :  open  :  -0.226787
  34  &  29 :  open  :  -0.226787
  27  &  34 :  open  :  -0.226675
  34  &  27 :  open  :  -0.226675
  32  &  34 :  open  :  -0.203415
  34  &  32 :  open  :  -0.203415
  31  &  34 :  open  :  -0.174175
  34  &  31 :  open  :  -0.174175
  31  &  33 :  open  :   0.167533
  33  &  31 :  open  :   0.167533
  32  &  33 :  open  :  -0.160216
  33  &  32 :  open  :  -0.160216
  26  &  34 :  open  :   0.120533
  34  &  26 :  open  :   0.120533
  33  &  34 :  open  :  -0.114926
  34  &  33 :  open  :  -0.114926
  28  &  34 :  open  :   0.111849
  34  &  28 :  open  :   0.111849

Singlet  6: Largest CI coefficients:
  32  &  33 :  open  :  -0.518475
  33  &  32 :  open  :  -0.518475
  33  &  33 : closed :   0.266928
  31  &  33 :  open  :   0.264791
  33  &  31 :  open  :   0.264791
  29  &  33 :  open  :   0.184956
  33  &  29 :  open  :   0.184956
  33  &  34 :  open  :   0.136138
  34  &  33 :  open  :   0.136138
  30  &  34 :  open  :   0.122396
  34  &  30 :  open  :   0.122396
  30  &  33 :  open  :   0.110939
  33  &  30 :  open  :   0.110939

Singlet state dipole moments:

  Root       Dx         Dy         Dz         |D|  (Debye)
------------------------------------------------------------
     1    -2.8599     0.6882     0.1896     2.9476
     2    -2.7886     0.9054     0.0276     2.9320
     3     4.6702    -0.4401    -0.0766     4.6915
     4    -4.3985     2.2682     0.5377     4.9781
     5     0.8764     0.4914     0.0685     1.0071
     6     3.8092    -0.0144    -0.0342     3.8094

Transition dipole moments between singlet states:

    Transition       Tx         Ty         Tz         |T| (a.u.)
------------------------------------------------------------------
     1 ->    2    -0.7083    -1.1597     0.2314     1.3785
     1 ->    3    -0.8904     0.6369     0.0682     1.0968
     1 ->    4     0.7400    -0.4167    -0.0522     0.8509
     1 ->    5     0.3633    -0.5435     0.0841     0.6591
     1 ->    6    -0.4396     0.1410     0.0451     0.4639
     2 ->    3    -0.7896     0.0430     0.0621     0.7932
     2 ->    4    -0.1419     0.5063    -0.0414     0.5274
     2 ->    5    -0.7430    -0.7103     0.1705     1.0419
     2 ->    6     0.7419    -0.5492    -0.0460     0.9242
     3 ->    4     1.1532    -0.0923    -0.1779     1.1705
     3 ->    5     1.8741    -0.2124    -0.1257     1.8903
     3 ->    6     0.8517     0.7513    -0.1904     1.1516
     4 ->    5     0.9496     0.0464     0.0434     0.9517
     4 ->    6    -0.6996    -0.4956     0.1488     0.8701
     5 ->    6     1.2092     0.3312    -0.1733     1.2657

Magnetic transition dipole moments and rotational strengths:

 Transition      Lx         Ly         Lz       R(len)     R(vel) (a.u.)
------------------------------------------------------------------------
 1 ->    2     0.1434    -0.1789    -0.4250    -0.0076     0.0139
 1 ->    3     0.1182     0.0524     0.1771     0.0598    -0.0177
 1 ->    4     0.1261     0.0584     0.0857    -0.0646     0.0256
 1 ->    5     0.0166     0.1425     0.0174     0.0700    -0.0306
 1 ->    6     0.0069     0.0284     0.1397    -0.0073     0.0039

Electric transition quadrupole moments (Cartesian):

 Transition      Qxy        Qxz        Qyz        Qxx        Qyy        Qzz       norm (a.u.)
----------------------------------------------------------------------------------------------
 1 ->    2     3.4348    -1.0800    -0.3816     5.2962     0.4433    -0.6339     6.4621
 1 ->    3    -0.4408    -0.0360    -0.1866     2.8154     0.1356    -0.2114     2.8671
 1 ->    4     2.1172     0.2584    -0.3974    -4.5145     0.0572    -0.1260     5.0107
 1 ->    5     0.5784     0.2810     0.1054    -1.3535     0.0392    -0.1311     1.5084
 1 ->    6    -0.1282     0.1117    -0.0751    -0.3053     0.5394     0.1135     0.6570


Building Xtilde...

Building Z-vector RHS...

 Generating 2nd functional diffs
Solving CPSCF equations
Using DIIS solver

 Iter         Residual      
------  --------------------
    1      2.663962481670
    2      2.800596793806
    3      0.523624488673
    4      0.071806691709
    5      0.006888665918
    6      0.003414255008
    7      0.001965912522
    8      0.000383404503
    9      0.000126510571
   10      0.000068031384

CPSCF converged

Building X...

 Generating 2nd functional diffs
 Generating 2nd functional diffs
Building Xtilde...

Building Z-vector RHS...

 Generating 2nd functional diffs
Solving CPSCF equations
Using DIIS solver

 Iter         Residual      
------  --------------------
    1      1.314808929687
    2      1.493456231211
    3      0.289498046794
    4      0.044240750041
    5      0.007762441906
    6      0.002311818251
    7      0.001070767007
    8      0.000272583636
    9      0.000191836161
   10      0.000056970121

CPSCF converged

Building X...

 Generating 2nd functional diffs
 Generating 2nd functional diffs
Building Xtilde...

Building Z-vector RHS...

 Generating 2nd functional diffs
Solving CPSCF equations
Using DIIS solver

 Iter         Residual      
------  --------------------
    1      0.565496576700
    2      0.580052124962
    3      0.068356773181
    4      0.013461501446
    5      0.004096732332
    6      0.002542333616
    7      0.001241824267
    8      0.000686185308
    9      0.000232999492
   10      0.000073418499

CPSCF converged

Building X...

 Generating 2nd functional diffs
 Generating 2nd functional diffs
Lower state energy:      -669.2272623056
Upper state energy:      -669.2272044934
Energy difference:          0.0000578122
 Energy calculation finished, energy:  0.000000000E+00

Converting Cartesians to HDLC

Converting Cartesians to HDLC

Converting Cartesians to HDLC
 in dlf_makehessian...
Updating Hessian with the BFGS update, No    10
Testing convergence  in cycle   11
    Energy  0.0000E+00 Target: 1.0000E-04 converged?  yes
  Max step  1.0971E+00 Target: 4.0000E-03 converged?   no
  RMS step  1.6604E-01 Target: 2.6667E-03 converged?   no
  Max grad  4.1210E-03 Target: 1.0000E-03 converged?   no
  RMS grad  1.8704E-03 Target: 6.6667E-04 converged?   no

Converting HDLC to Cartesians
DFTD Energy:    -0.0239704 hartree
Setting up the DFT grid...
| time to set the grid = 0.01 s
DFT grid points: 47512 (2969 points/atom)

                      *** Start SCF Iterations ***

 Iter     DIIS Error       Energy change      Electrons        XC Energy           Energy        Time(s)
----------------------------------------------------------------------------------------------------------
Initial temperature is 5000.000000
| Skip purify step
|    1     0.0816260023    -669.0281169564    66.0031892557   -34.5172278911    -669.0281169564     0.25  
|    2     0.1682944891     +12.1908169640    65.9999389364   -33.5580947251    -656.8372999925     0.25  
|    3     0.0506286930      -0.3809224708    65.9999453454   -33.6320031518    -657.2182224633     0.24  
|    4     0.0380095659      -0.0237243583    65.9999489594   -33.6813127716    -657.2419468216     0.24  
|    5     0.0117303633      -0.0192531946    65.9999537338   -33.7104026956    -657.2612000163     0.24  
|    6     0.0022790897      -0.0033833842    65.9999565324   -33.7236779576    -657.2645834005     0.23  
|    7     0.0003233418      -0.0001461165    65.9999573408   -33.7305974999    -657.2647295169     0.22  
|    8     0.0003191179      -0.0000129884    65.9999573901   -33.7303168394    -657.2647425054     0.22  
|    9     0.0001335194      -0.0000047392    65.9999573665   -33.7302050677    -657.2647472446     0.25  
|   10     0.0000672945      -0.0000022930    65.9999573438   -33.7303048976    -657.2647495375     0.21  
|   11     0.0000290269      -0.0000005131    65.9999572954   -33.7302408896    -657.2647500506     0.21  
|   12     0.0000116022      -0.0000001444    65.9999572789   -33.7302358057    -657.2647501951     0.20  
|   13     0.0000042015      -0.0000000223    65.9999572647   -33.7302305631    -657.2647502173     0.20  
----------------------------------------------------------------------------------------------------------
FINAL ENERGY: -657.2647502173 a.u.
Fractional Occupation Entropy: 0.0000000000
Mermin Free Energy:            -657.2647502173
DISPERSION CONTRIBUTION TO ENERGY: -0.0239703617 a.u.
HOMO-LUMO GAP: 2.480 eV
CENTER OF MASS: {-0.028308, -0.026359, -0.038592} ANGS
DIPOLE MOMENT: {7.931557, 3.859264, -0.080626} (|D| = 8.820998) DEBYE
Writing out molden info

Running Mulliken population analysis...


  Restricted hh-TDA Parameters
--------------------------------------------
Number of occupied orbitals:            34
Number of virtual orbitals:             98
Number of molecular orbitals:          132
Number of basis functions:             140
Multiplicity of target state:      singlet

 Generating 2nd functional diffs
Reference energy:             -668.7672345022
Number of electrons:            67.9999559697
XC energy:                     -35.0465828185

      Davidson Diagonalization Parameters
-----------------------------------------------
Number of roots to find:                    6
Number of guess vectors:                   18
Maximum subspace size:                     60
Number of vectors to save:                  6
Collapse vectors per root:                  2
Number of CSFs:                           595
Maximum Davidson iterations:              100
Residual convergence:                 1.0e-04
Orthogonality tolerance:              1.0e-12
Use incremental sigma vectors:             No

Davidson memory usage: 692.12 kB

Guess Vectors:
  34 &  34 : closed :    -0.709610
  34 &  33 :  open  :    -0.624366
  34 &  32 :  open  :    -0.566063
  33 &  33 : closed :    -0.539121
  34 &  31 :  open  :    -0.502187
  33 &  32 :  open  :    -0.480818
  34 &  30 :  open  :    -0.449740
  34 &  29 :  open  :    -0.449394
  32 &  32 : closed :    -0.422515
  33 &  31 :  open  :    -0.416943
  34 &  27 :  open  :    -0.407647
  34 &  26 :  open  :    -0.403792
  34 &  28 :  open  :    -0.396943
  33 &  30 :  open  :    -0.364495
  33 &  29 :  open  :    -0.364149
  34 &  25 :  open  :    -0.363351
  32 &  31 :  open  :    -0.358640
  33 &  27 :  open  :    -0.322402

  Root           Eigenvalue       Energy Change        Residual
-------------------------------------------------------------------
Iteration:    0   Subspace Size:   18
Root: 1:        -0.57956660        -0.57956660         0.04475096  
Root: 2:        -0.45639044        -0.45639044         0.06319760  
Root: 3:        -0.45394817        -0.45394817         0.05584289  
Root: 4:        -0.39298888        -0.39298888         0.05118396  
Root: 5:        -0.37913186        -0.37913186         0.05831882  
Root: 6:        -0.36715238        -0.36715238         0.06676676  

Iteration:    1   Subspace Size:   24
Root: 1:        -0.58199439        -0.00242779         0.00974127  
Root: 2:        -0.46011841        -0.00372797         0.01503757  
Root: 3:        -0.46001545        -0.00606728         0.01597805  
Root: 4:        -0.39751614        -0.00452725         0.01669436  
Root: 5:        -0.38466032        -0.00552845         0.01833753  
Root: 6:        -0.37406359        -0.00691121         0.03300395  

Iteration:    2   Subspace Size:   30
Root: 1:        -0.58207328        -0.00007889         0.00182955  
Root: 2:        -0.46031766        -0.00019925         0.00420343  
Root: 3:        -0.46024738        -0.00023193         0.00367915  
Root: 4:        -0.39787251        -0.00035638         0.00423993  
Root: 5:        -0.38507744        -0.00041713         0.00584035  
Root: 6:        -0.37524623        -0.00118265         0.01010683  

Iteration:    3   Subspace Size:   36
Root: 1:        -0.58207529        -0.00000201         0.00028863  
Root: 2:        -0.46033408        -0.00001642         0.00100397  
Root: 3:        -0.46025400        -0.00000663         0.00052239  
Root: 4:        -0.39788878        -0.00001626         0.00100547  
Root: 5:        -0.38510962        -0.00003218         0.00161023  
Root: 6:        -0.37533059        -0.00008435         0.00429002  

Iteration:    4   Subspace Size:   42
Root: 1:        -0.58207532        -0.00000003         0.00004687  Converged
Root: 2:        -0.46033483        -0.00000075         0.00017213  
Root: 3:        -0.46025418        -0.00000017         0.00011520  
Root: 4:        -0.39788948        -0.00000071         0.00026446  
Root: 5:        -0.38511182        -0.00000220         0.00041485  
Root: 6:        -0.37534048        -0.00000989         0.00116216  

Iteration:    5   Subspace Size:   47
Root: 1:        -0.58207532        -0.00000000         0.00004328  Converged
Root: 2:        -0.46033486        -0.00000002         0.00003658  Converged
Root: 3:        -0.46025419        -0.00000001         0.00001937  Converged
Root: 4:        -0.39788953        -0.00000004         0.00005697  Converged
Root: 5:        -0.38511197        -0.00000015         0.00010079  
Root: 6:        -0.37534140        -0.00000092         0.00023697  

Iteration:    6   Subspace Size:   49
Root: 1:        -0.58207532        -0.00000000         0.00004229  Converged
Root: 2:        -0.46033486        -0.00000000         0.00003326  Converged
Root: 3:        -0.46025419        -0.00000000         0.00001921  Converged
Root: 4:        -0.39788953        -0.00000000         0.00005411  Converged
Root: 5:        -0.38511198        -0.00000001         0.00002080  Converged
Root: 6:        -0.37534145        -0.00000005         0.00006774  Converged

Davidson converged in 6 iterations
49 sigma vectors were formed

  Root   Mult.   Total Energy (a.u.)   Ex. Energy (a.u.)     Ex. Energy (eV)     Ex. Energy (nm)        Osc. (a.u.)  
-------------------------------------------------------------------------------------------------------------------
     1  singlet       -669.34930983
     2  singlet       -669.22756936          0.12174047          3.31272615        374.26643572          0.15229800
     3  singlet       -669.22748869          0.12182114          3.31492129        374.01859646          0.09057657
     4  singlet       -669.16512403          0.18418580          5.01194973        247.37722303          0.10116651
     5  singlet       -669.15234648          0.19696335          5.35964450        231.32918745          0.05234083
     6  singlet       -669.14257595          0.20673387          5.62551393        220.39625594          0.02943262

Singlet  1: Largest CI coefficients:
  34  &  34 : closed :   0.937724
  33  &  34 :  open  :   0.207464
  34  &  33 :  open  :   0.207464

Singlet  2: Largest CI coefficients:
  33  &  34 :  open  :   0.590977
  34  &  33 :  open  :   0.590977
  33  &  33 : closed :   0.410524
  34  &  34 : closed :  -0.201847
  32  &  34 :  open  :  -0.126021
  34  &  32 :  open  :  -0.126021

Singlet  3: Largest CI coefficients:
  32  &  34 :  open  :  -0.546141
  34  &  32 :  open  :  -0.546141
  31  &  34 :  open  :   0.356643
  34  &  31 :  open  :   0.356643
  29  &  34 :  open  :   0.174355
  34  &  29 :  open  :   0.174355
  33  &  33 : closed :  -0.142997
  30  &  34 :  open  :   0.110804
  34  &  30 :  open  :   0.110804
  33  &  34 :  open  :  -0.105982
  34  &  33 :  open  :  -0.105982

Singlet  4: Largest CI coefficients:
  33  &  33 : closed :  -0.457429
  31  &  34 :  open  :   0.395544
  34  &  31 :  open  :   0.395544
  32  &  34 :  open  :   0.360407
  34  &  32 :  open  :   0.360407
  29  &  34 :  open  :   0.191443
  34  &  29 :  open  :   0.191443
  32  &  32 : closed :   0.154170
  34  &  34 : closed :  -0.153137
  33  &  34 :  open  :   0.137926
  34  &  33 :  open  :   0.137926

Singlet  5: Largest CI coefficients:
  33  &  33 : closed :   0.577830
  30  &  34 :  open  :   0.253801
  34  &  30 :  open  :   0.253801
  29  &  34 :  open  :   0.217217
  34  &  29 :  open  :   0.217217
  27  &  34 :  open  :   0.201905
  34  &  27 :  open  :   0.201905
  32  &  34 :  open  :   0.176388
  34  &  32 :  open  :   0.176388
  31  &  33 :  open  :   0.175919
  33  &  31 :  open  :   0.175919
  32  &  33 :  open  :  -0.165427
  33  &  32 :  open  :  -0.165427
  31  &  34 :  open  :   0.133155
  34  &  31 :  open  :   0.133155
  28  &  34 :  open  :  -0.129977
  34  &  28 :  open  :  -0.129977
  26  &  34 :  open  :  -0.126063
  34  &  26 :  open  :  -0.126063
  33  &  34 :  open  :  -0.125344
  34  &  33 :  open  :  -0.125344

Singlet  6: Largest CI coefficients:
  32  &  33 :  open  :  -0.514217
  33  &  32 :  open  :  -0.514217
  33  &  33 : closed :  -0.286193
  31  &  33 :  open  :   0.265878
  33  &  31 :  open  :   0.265878
  29  &  33 :  open  :   0.184253
  33  &  29 :  open  :   0.184253
  33  &  34 :  open  :   0.132142
  34  &  33 :  open  :   0.132142
  30  &  34 :  open  :  -0.122279
  34  &  30 :  open  :  -0.122279
  30  &  33 :  open  :   0.110675
  33  &  30 :  open  :   0.110675

Singlet state dipole moments:

  Root       Dx         Dy         Dz         |D|  (Debye)
------------------------------------------------------------
     1    -2.7945     0.6310     0.2099     2.8725
     2    -3.1136     0.8751     0.0593     3.2347
     3     4.9567    -0.4954    -0.1120     4.9827
     4    -3.9066     2.3324     0.5463     4.5826
     5     0.3964     0.5144     0.0226     0.6498
     6     3.6622    -0.0418    -0.0413     3.6626

Transition dipole moments between singlet states:

    Transition       Tx         Ty         Tz         |T| (a.u.)
------------------------------------------------------------------
     1 ->    2     0.8168     1.0769    -0.2228     1.3699
     1 ->    3    -0.7615     0.7304     0.0439     1.0561
     1 ->    4     0.7532    -0.5055    -0.0325     0.9077
     1 ->    5     0.3249    -0.5329     0.0951     0.6314
     1 ->    6    -0.4374     0.1415     0.0468     0.4621
     2 ->    3     0.5626     0.0076    -0.0656     0.5665
     2 ->    4     0.1240    -0.3863     0.0353     0.4072
     2 ->    5     0.6186     0.7134    -0.1478     0.9557
     2 ->    6    -0.7534     0.4656     0.0586     0.8876
     3 ->    4     1.3433    -0.1566    -0.1898     1.3657
     3 ->    5     1.7933    -0.1561    -0.1247     1.8044
     3 ->    6     0.8493     0.7531    -0.1741     1.1484
     4 ->    5     1.1509    -0.0606     0.0326     1.1530
     4 ->    6    -0.5874    -0.4444     0.1257     0.7472
     5 ->    6     1.2905     0.3259    -0.1787     1.3430

Magnetic transition dipole moments and rotational strengths:

 Transition      Lx         Ly         Lz       R(len)     R(vel) (a.u.)
------------------------------------------------------------------------
 1 ->    2    -0.1408     0.1698     0.4306     0.0281     0.0056
 1 ->    3     0.1116     0.0759     0.2085     0.0204    -0.0097
 1 ->    4     0.1267     0.0699     0.0644    -0.0580     0.0231
 1 ->    5     0.0025     0.1300    -0.0089     0.0693    -0.0289
 1 ->    6     0.0061     0.0355     0.1415    -0.0090     0.0046

Electric transition quadrupole moments (Cartesian):

 Transition      Qxy        Qxz        Qyz        Qxx        Qyy        Qzz       norm (a.u.)
----------------------------------------------------------------------------------------------
 1 ->    2    -3.2999     1.0504     0.3784    -5.6594    -0.4270     0.6308     6.6892
 1 ->    3    -0.8205     0.0764    -0.1269     2.3807     0.0575    -0.1601     2.5282
 1 ->    4     2.2522     0.2555    -0.3783    -4.3543     0.0376    -0.1601     4.9263
 1 ->    5     0.3616     0.2158     0.1443    -0.7213     0.0168    -0.1239     0.8567
 1 ->    6    -0.1246     0.1292    -0.0718    -0.4152     0.5510     0.1251     0.7273


Building Xtilde...

Building Z-vector RHS...

 Generating 2nd functional diffs
Solving CPSCF equations
Using DIIS solver

 Iter         Residual      
------  --------------------
    1      2.738243264518
    2      2.904322650261
    3      0.534471114611
    4      0.073218970763
    5      0.007020460230
    6      0.003938990223
    7      0.002437557359
    8      0.000555242730
    9      0.000268602100
   10      0.000148013781
   11      0.000069958945

CPSCF converged

Building X...

 Generating 2nd functional diffs
 Generating 2nd functional diffs
Building Xtilde...

Building Z-vector RHS...

 Generating 2nd functional diffs
Solving CPSCF equations
Using DIIS solver

 Iter         Residual      
------  --------------------
    1      1.259545931070
    2      1.460883033110
    3      0.275665067794
    4      0.044223561867
    5      0.008271144012
    6      0.002398141541
    7      0.001386888847
    8      0.000513480359
    9      0.000373416208
   10      0.000097104800

CPSCF converged

Building X...

 Generating 2nd functional diffs
 Generating 2nd functional diffs
Building Xtilde...

Building Z-vector RHS...

 Generating 2nd functional diffs
Solving CPSCF equations
Using DIIS solver

 Iter         Residual      
------  --------------------
    1      0.442436695944
    2      0.461293528170
    3      0.052621626475
    4      0.011847939705
    5      0.003964380038
    6      0.002172780584
    7      0.001174050038
    8      0.000568441962
    9      0.000199432752
   10      0.000071484862

CPSCF converged

Building X...

 Generating 2nd functional diffs
 Generating 2nd functional diffs
Lower state energy:      -669.2275693575
Upper state energy:      -669.2274886875
Energy difference:          0.0000806700
 Energy calculation finished, energy:  0.000000000E+00

Converting Cartesians to HDLC

Converting Cartesians to HDLC

Converting Cartesians to HDLC
 in dlf_makehessian...
Updating Hessian with the BFGS update, No    11
Testing convergence  in cycle   12
    Energy  0.0000E+00 Target: 1.0000E-04 converged?  yes
  Max step  1.4809E-01 Target: 4.0000E-03 converged?   no
  RMS step  2.9161E-02 Target: 2.6667E-03 converged?   no
  Max grad  7.4615E-03 Target: 1.0000E-03 converged?   no
  RMS grad  3.4426E-03 Target: 6.6667E-04 converged?   no

Converting HDLC to Cartesians
DFTD Energy:    -0.0239439 hartree
Setting up the DFT grid...
| time to set the grid = 0.01 s
DFT grid points: 47528 (2970 points/atom)

                      *** Start SCF Iterations ***

 Iter     DIIS Error       Energy change      Electrons        XC Energy           Energy        Time(s)
----------------------------------------------------------------------------------------------------------
Initial temperature is 5000.000000
| Skip purify step
|    1     0.0791072613    -669.0296357962    65.9995502438   -34.5136576278    -669.0296357962     0.25  
|    2     0.1636639996     +12.1808008126    65.9999036467   -33.5560552289    -656.8488349836     0.24  
|    3     0.0524161549      -0.3722718453    65.9999121495   -33.6295160244    -657.2211068289     0.24  
|    4     0.0367106068      -0.0229073470    65.9999158275   -33.6786853852    -657.2440141759     0.23  
|    5     0.0122674686      -0.0187959551    65.9999207441   -33.7076355826    -657.2628101309     0.23  
|    6     0.0023791164      -0.0033581649    65.9999234801   -33.7211081304    -657.2661682959     0.23  
|    7     0.0003496557      -0.0001484373    65.9999242798   -33.7279406538    -657.2663167332     0.22  
|    8     0.0003355506      -0.0000139229    65.9999243124   -33.7277011969    -657.2663306560     0.22  
|    9     0.0001385800      -0.0000052000    65.9999242654   -33.7275519946    -657.2663358560     0.25  
|   10     0.0000679595      -0.0000025021    65.9999242300   -33.7276643100    -657.2663383581     0.21  
|   11     0.0000275745      -0.0000005139    65.9999241709   -33.7276002905    -657.2663388720     0.20  
|   12     0.0000103512      -0.0000001275    65.9999241493   -33.7275956246    -657.2663389996     0.20  
|   13     0.0000047364      -0.0000000179    65.9999241346   -33.7275907586    -657.2663390174     0.20  
----------------------------------------------------------------------------------------------------------
FINAL ENERGY: -657.2663390174 a.u.
Fractional Occupation Entropy: 0.0000000000
Mermin Free Energy:            -657.2663390174
DISPERSION CONTRIBUTION TO ENERGY: -0.0239439303 a.u.
HOMO-LUMO GAP: 2.485 eV
CENTER OF MASS: {-0.026947, -0.025670, -0.040524} ANGS
DIPOLE MOMENT: {7.780083, 3.818007, -0.079490} (|D| = 8.666787) DEBYE
Writing out molden info

Running Mulliken population analysis...


  Restricted hh-TDA Parameters
--------------------------------------------
Number of occupied orbitals:            34
Number of virtual orbitals:             98
Number of molecular orbitals:          132
Number of basis functions:             140
Multiplicity of target state:      singlet

 Generating 2nd functional diffs
Reference energy:             -668.7680123199
Number of electrons:            67.9999218357
XC energy:                     -35.0438387327

      Davidson Diagonalization Parameters
-----------------------------------------------
Number of roots to find:                    6
Number of guess vectors:                   18
Maximum subspace size:                     60
Number of vectors to save:                  6
Collapse vectors per root:                  2
Number of CSFs:                           595
Maximum Davidson iterations:              100
Residual convergence:                 1.0e-04
Orthogonality tolerance:              1.0e-12
Use incremental sigma vectors:             No

Davidson memory usage: 692.12 kB

Guess Vectors:
  34 &  34 : closed :    -0.708986
  34 &  33 :  open  :    -0.623326
  34 &  32 :  open  :    -0.566314
  33 &  33 : closed :    -0.537665
  34 &  31 :  open  :    -0.502915
  33 &  32 :  open  :    -0.480654
  34 &  29 :  open  :    -0.451415
  34 &  30 :  open  :    -0.450526
  32 &  32 : closed :    -0.423642
  33 &  31 :  open  :    -0.417254
  34 &  27 :  open  :    -0.404956
  34 &  26 :  open  :    -0.402812
  34 &  28 :  open  :    -0.395150
  33 &  29 :  open  :    -0.365755
  33 &  30 :  open  :    -0.364865
  34 &  25 :  open  :    -0.363408
  32 &  31 :  open  :    -0.360242
  33 &  27 :  open  :    -0.319295

  Root           Eigenvalue       Energy Change        Residual
-------------------------------------------------------------------
Iteration:    0   Subspace Size:   18
Root: 1:        -0.57933272        -0.57933272         0.04560017  
Root: 2:        -0.45590113        -0.45590113         0.06344458  
Root: 3:        -0.45348213        -0.45348213         0.05616056  
Root: 4:        -0.39352750        -0.39352750         0.05160672  
Root: 5:        -0.37826795        -0.37826795         0.05756545  
Root: 6:        -0.36738091        -0.36738091         0.06619492  

Iteration:    1   Subspace Size:   24
Root: 1:        -0.58183008        -0.00249736         0.00997579  
Root: 2:        -0.45966645        -0.00376532         0.01508485  
Root: 3:        -0.45957214        -0.00609001         0.01648299  
Root: 4:        -0.39802350        -0.00449600         0.01672871  
Root: 5:        -0.38363216        -0.00536421         0.01772723  
Root: 6:        -0.37424598        -0.00686506         0.03253306  

Iteration:    2   Subspace Size:   30
Root: 1:        -0.58191199        -0.00008191         0.00187335  
Root: 2:        -0.45988722        -0.00022077         0.00433136  
Root: 3:        -0.45980049        -0.00022835         0.00364041  
Root: 4:        -0.39836878        -0.00034528         0.00426373  
Root: 5:        -0.38403578        -0.00040361         0.00545561  
Root: 6:        -0.37538268        -0.00113671         0.01012362  

Iteration:    3   Subspace Size:   36
Root: 1:        -0.58191405        -0.00000207         0.00030492  
Root: 2:        -0.45990464        -0.00001742         0.00101107  
Root: 3:        -0.45980715        -0.00000666         0.00054922  
Root: 4:        -0.39838506        -0.00001628         0.00101456  
Root: 5:        -0.38406533        -0.00002955         0.00148578  
Root: 6:        -0.37546769        -0.00008501         0.00420834  

Iteration:    4   Subspace Size:   42
Root: 1:        -0.58191409        -0.00000004         0.00004905  Converged
Root: 2:        -0.45990541        -0.00000077         0.00017240  
Root: 3:        -0.45980734        -0.00000019         0.00012003  
Root: 4:        -0.39838576        -0.00000070         0.00025046  
Root: 5:        -0.38406723        -0.00000190         0.00040732  
Root: 6:        -0.37547742        -0.00000973         0.00117431  

Iteration:    5   Subspace Size:   47
Root: 1:        -0.58191409        -0.00000000         0.00004615  Converged
Root: 2:        -0.45990543        -0.00000002         0.00003577  Converged
Root: 3:        -0.45980735        -0.00000001         0.00002042  Converged
Root: 4:        -0.39838579        -0.00000004         0.00004832  Converged
Root: 5:        -0.38406737        -0.00000014         0.00009768  Converged
Root: 6:        -0.37547837        -0.00000094         0.00026670  

Iteration:    6   Subspace Size:   48
Root: 1:        -0.58191409        -0.00000000         0.00004625  Converged
Root: 2:        -0.45990543        -0.00000000         0.00003236  Converged
Root: 3:        -0.45980735        -0.00000000         0.00002055  Converged
Root: 4:        -0.39838579        -0.00000000         0.00004841  Converged
Root: 5:        -0.38406737        -0.00000000         0.00009304  Converged
Root: 6:        -0.37547843        -0.00000006         0.00006851  Converged

Davidson converged in 6 iterations
48 sigma vectors were formed

  Root   Mult.   Total Energy (a.u.)   Ex. Energy (a.u.)     Ex. Energy (eV)     Ex. Energy (nm)        Osc. (a.u.)  
-------------------------------------------------------------------------------------------------------------------
     1  singlet       -669.34992641
     2  singlet       -669.22791775          0.12200866          3.32002399        373.44374922          0.15053023
     3  singlet       -669.22781967          0.12210674          3.32269298        373.14377669          0.08534414
     4  singlet       -669.16639811          0.18352830          4.99405829        248.26346352          0.11120584
     5  singlet       -669.15207969          0.19784672          5.38368224        230.29631994          0.04912171
     6  singlet       -669.14349075          0.20643566          5.61739927        220.71463106          0.02831397

Singlet  1: Largest CI coefficients:
  34  &  34 : closed :  -0.940177
  33  &  34 :  open  :  -0.203319
  34  &  33 :  open  :  -0.203319

Singlet  2: Largest CI coefficients:
  33  &  34 :  open  :   0.600029
  34  &  33 :  open  :   0.600029
  33  &  33 : closed :   0.411403
  34  &  34 : closed :  -0.205187

Singlet  3: Largest CI coefficients:
  32  &  34 :  open  :  -0.553286
  34  &  32 :  open  :  -0.553286
  31  &  34 :  open  :   0.361215
  34  &  31 :  open  :   0.361215
  29  &  34 :  open  :   0.177477
  34  &  29 :  open  :   0.177477
  30  &  34 :  open  :   0.109342
  34  &  30 :  open  :   0.109342
  33  &  33 : closed :  -0.103216

Singlet  4: Largest CI coefficients:
  33  &  33 : closed :  -0.420929
  31  &  34 :  open  :   0.408322
  34  &  31 :  open  :   0.408322
  32  &  34 :  open  :   0.368590
  34  &  32 :  open  :   0.368590
  29  &  34 :  open  :   0.202443
  34  &  29 :  open  :   0.202443
  32  &  32 : closed :   0.148602
  34  &  34 : closed :  -0.137948
  33  &  34 :  open  :   0.125558
  34  &  33 :  open  :   0.125558
  30  &  34 :  open  :   0.100737
  34  &  30 :  open  :   0.100737

Singlet  5: Largest CI coefficients:
  33  &  33 : closed :  -0.596426
  30  &  34 :  open  :  -0.261332
  34  &  30 :  open  :  -0.261332
  29  &  34 :  open  :  -0.215448
  34  &  29 :  open  :  -0.215448
  31  &  33 :  open  :  -0.181595
  33  &  31 :  open  :  -0.181595
  27  &  34 :  open  :  -0.181358
  34  &  27 :  open  :  -0.181358
  32  &  33 :  open  :   0.172011
  33  &  32 :  open  :   0.172011
  32  &  34 :  open  :  -0.156729
  34  &  32 :  open  :  -0.156729
  28  &  34 :  open  :   0.135363
  34  &  28 :  open  :   0.135363
  33  &  34 :  open  :   0.130512
  34  &  33 :  open  :   0.130512
  26  &  34 :  open  :   0.129020
  34  &  26 :  open  :   0.129020
  34  &  34 : closed :  -0.101244

Singlet  6: Largest CI coefficients:
  32  &  33 :  open  :   0.510625
  33  &  32 :  open  :   0.510625
  33  &  33 : closed :   0.312440
  31  &  33 :  open  :  -0.263131
  33  &  31 :  open  :  -0.263131
  29  &  33 :  open  :  -0.181823
  33  &  29 :  open  :  -0.181823
  33  &  34 :  open  :  -0.129732
  34  &  33 :  open  :  -0.129732
  30  &  34 :  open  :   0.118110
  34  &  30 :  open  :   0.118110
  30  &  33 :  open  :  -0.111899
  33  &  30 :  open  :  -0.111899

Singlet state dipole moments:

  Root       Dx         Dy         Dz         |D|  (Debye)
------------------------------------------------------------
     1    -2.7194     0.5666     0.2360     2.7878
     2    -3.3083     0.8231     0.0914     3.4103
     3     5.0774    -0.5335    -0.1443     5.1074
     4    -3.4894     2.3418     0.5500     4.2382
     5     0.0447     0.5961    -0.0231     0.5982
     6     3.4159    -0.0606    -0.0393     3.4167

Transition dipole moments between singlet states:

    Transition       Tx         Ty         Tz         |T| (a.u.)
------------------------------------------------------------------
     1 ->    2    -0.9166    -0.9836     0.2077     1.3604
     1 ->    3     0.6254    -0.8104    -0.0215     1.0239
     1 ->    4    -0.7510     0.5871     0.0142     0.9534
     1 ->    5     0.2940    -0.5248     0.1029     0.6103
     1 ->    6    -0.4257     0.1490     0.0484     0.4536
     2 ->    3     0.3531     0.0528    -0.0691     0.3637
     2 ->    4     0.0798    -0.2737     0.0361     0.2874
     2 ->    5    -0.5401    -0.6772     0.1216     0.8747
     2 ->    6     0.7772    -0.3927    -0.0669     0.8734
     3 ->    4     1.4752    -0.1966    -0.2016     1.5018
     3 ->    5    -1.7205     0.1158     0.1225     1.7288
     3 ->    6    -0.8588    -0.7319     0.1554     1.1390
     4 ->    5    -1.2886     0.1577    -0.0256     1.2984
     4 ->    6     0.5059     0.4095    -0.1064     0.6595
     5 ->    6     1.3606     0.3001    -0.1790     1.4047

Magnetic transition dipole moments and rotational strengths:

 Transition      Lx         Ly         Lz       R(len)     R(vel) (a.u.)
------------------------------------------------------------------------
 1 ->    2     0.1352    -0.1551    -0.4344     0.0616    -0.0020
 1 ->    3    -0.1075    -0.0950    -0.2374    -0.0149    -0.0030
 1 ->    4    -0.1269    -0.0762    -0.0328    -0.0501     0.0206
 1 ->    5    -0.0082     0.1150    -0.0302     0.0659    -0.0261
 1 ->    6     0.0057     0.0429     0.1443    -0.0110     0.0053

Electric transition quadrupole moments (Cartesian):

 Transition      Qxy        Qxz        Qyz        Qxx        Qyy        Qzz       norm (a.u.)
----------------------------------------------------------------------------------------------
 1 ->    2     3.1008    -0.9970    -0.3609     5.9770     0.3935    -0.6159     6.8555
 1 ->    3     1.1619    -0.1743     0.0700    -1.9529     0.0151     0.1131     2.2831
 1 ->    4    -2.3755    -0.2392     0.3625     4.0547    -0.0146     0.1963     4.7234
 1 ->    5     0.1966     0.1558     0.1647    -0.2172     0.0088    -0.1138     0.3876
 1 ->    6    -0.1535     0.1445    -0.0646    -0.5111     0.5542     0.1349     0.7970


Building Xtilde...

Building Z-vector RHS...

 Generating 2nd functional diffs
Solving CPSCF equations
Using DIIS solver

 Iter         Residual      
------  --------------------
    1      2.782741160377
    2      2.973693696548
    3      0.541736007864
    4      0.074404196351
    5      0.007333777200
    6      0.004515408509
    7      0.002950916039
    8      0.000695424360
    9      0.000388584292
   10      0.000189544169
   11      0.000079695030

CPSCF converged

Building X...

 Generating 2nd functional diffs
 Generating 2nd functional diffs
Building Xtilde...

Building Z-vector RHS...

 Generating 2nd functional diffs
Solving CPSCF equations
Using DIIS solver

 Iter         Residual      
------  --------------------
    1      1.230137394222
    2      1.455707407137
    3      0.267420135979
    4      0.044845105215
    5      0.008671200289
    6      0.002643381445
    7      0.001703752750
    8      0.000679258405
    9      0.000461639078
   10      0.000101151752
   11      0.000027926376

CPSCF converged

Building X...

 Generating 2nd functional diffs
 Generating 2nd functional diffs
Building Xtilde...

Building Z-vector RHS...

 Generating 2nd functional diffs
Solving CPSCF equations
Using DIIS solver

 Iter         Residual      
------  --------------------
    1      0.328744912711
    2      0.350345280456
    3      0.037968390316
    4      0.010556185832
    5      0.003782344863
    6      0.001748750575
    7      0.001052248280
    8      0.000453826345
    9      0.000160281069
   10      0.000070368820

CPSCF converged

Building X...

 Generating 2nd functional diffs
 Generating 2nd functional diffs
Lower state energy:      -669.2279177539
Upper state energy:      -669.2278196704
Energy difference:          0.0000980835
 Energy calculation finished, energy:  0.000000000E+00

Converting Cartesians to HDLC

Converting Cartesians to HDLC

Converting Cartesians to HDLC
 in dlf_makehessian...
Updating Hessian with the BFGS update, No    12
Testing convergence  in cycle   13
    Energy  0.0000E+00 Target: 1.0000E-04 converged?  yes
  Max step  5.5833E-01 Target: 4.0000E-03 converged?   no
  RMS step  8.6801E-02 Target: 2.6667E-03 converged?   no
  Max grad  5.5020E-03 Target: 1.0000E-03 converged?   no
  RMS grad  1.9282E-03 Target: 6.6667E-04 converged?   no

Converting HDLC to Cartesians
DFTD Energy:    -0.0239244 hartree
Setting up the DFT grid...
| time to set the grid = 0.01 s
DFT grid points: 47532 (2970 points/atom)

                      *** Start SCF Iterations ***

 Iter     DIIS Error       Energy change      Electrons        XC Energy           Energy        Time(s)
----------------------------------------------------------------------------------------------------------
Initial temperature is 5000.000000
| Skip purify step
|    1     0.0764671619    -669.0321259640    65.9968415150   -34.5100028404    -669.0321259640     0.25  
|    2     0.1588847710     +12.1722692347    65.9998364329   -33.5539905028    -656.8598567293     0.24  
|    3     0.0489089559      -0.3638697954    65.9998459413   -33.6268485842    -657.2237265247     0.24  
|    4     0.0353984605      -0.0220757753    65.9998501045   -33.6758359918    -657.2458023000     0.23  
|    5     0.0116547432      -0.0183613351    65.9998549373   -33.7045677433    -657.2641636351     0.23  
|    6     0.0024663833      -0.0033840612    65.9998575020   -33.7183256167    -657.2675476962     0.23  
|    7     0.0003735715      -0.0001525164    65.9998583709   -33.7251350969    -657.2677002127     0.22  
|    8     0.0003575687      -0.0000139268    65.9998583948   -33.7249662889    -657.2677141394     0.21  
|    9     0.0001333292      -0.0000052024    65.9998583261   -33.7247793761    -657.2677193418     0.25  
|   10     0.0000646074      -0.0000024999    65.9998582844   -33.7249037740    -657.2677218417     0.21  
|   11     0.0000251829      -0.0000004740    65.9998582184   -33.7248446610    -657.2677223157     0.20  
|   12     0.0000088243      -0.0000001081    65.9998581935   -33.7248391046    -657.2677224238     0.20  
----------------------------------------------------------------------------------------------------------
FINAL ENERGY: -657.2677224238 a.u.
Fractional Occupation Entropy: 0.0000000000
Mermin Free Energy:            -657.2677224238
DISPERSION CONTRIBUTION TO ENERGY: -0.0239244473 a.u.
HOMO-LUMO GAP: 2.484 eV
CENTER OF MASS: {-0.024876, -0.025058, -0.042430} ANGS
DIPOLE MOMENT: {7.643212, 3.758918, -0.082508} (|D| = 8.517920) DEBYE
Writing out molden info

Running Mulliken population analysis...


  Restricted hh-TDA Parameters
--------------------------------------------
Number of occupied orbitals:            34
Number of virtual orbitals:             98
Number of molecular orbitals:          132
Number of basis functions:             140
Multiplicity of target state:      singlet

 Generating 2nd functional diffs
Reference energy:             -668.7685981226
Number of electrons:            67.9998538964
XC energy:                     -35.0409786113

      Davidson Diagonalization Parameters
-----------------------------------------------
Number of roots to find:                    6
Number of guess vectors:                   18
Maximum subspace size:                     60
Number of vectors to save:                  6
Collapse vectors per root:                  2
Number of CSFs:                           595
Maximum Davidson iterations:              100
Residual convergence:                 1.0e-04
Orthogonality tolerance:              1.0e-12
Use incremental sigma vectors:             No

Davidson memory usage: 692.12 kB

Guess Vectors:
  34 &  34 : closed :    -0.708161
  34 &  33 :  open  :    -0.622550
  34 &  32 :  open  :    -0.566862
  33 &  33 : closed :    -0.536940
  34 &  31 :  open  :    -0.503572
  33 &  32 :  open  :    -0.481252
  34 &  29 :  open  :    -0.452861
  34 &  30 :  open  :    -0.451308
  32 &  32 : closed :    -0.425564
  33 &  31 :  open  :    -0.417961
  34 &  27 :  open  :    -0.403326
  34 &  26 :  open  :    -0.401331
  34 &  28 :  open  :    -0.393087
  33 &  29 :  open  :    -0.367250
  33 &  30 :  open  :    -0.365697
  34 &  25 :  open  :    -0.363613
  32 &  31 :  open  :    -0.362274
  33 &  27 :  open  :    -0.317715

  Root           Eigenvalue       Energy Change        Residual
-------------------------------------------------------------------
Iteration:    0   Subspace Size:   18
Root: 1:        -0.57882872        -0.57882872         0.04632331  
Root: 2:        -0.45566270        -0.45566270         0.06348179  
Root: 3:        -0.45324433        -0.45324433         0.05636730  
Root: 4:        -0.39426022        -0.39426022         0.05195426  
Root: 5:        -0.37770150        -0.37770150         0.05688575  
Root: 6:        -0.36816630        -0.36816630         0.06535943  

Iteration:    1   Subspace Size:   24
Root: 1:        -0.58139159        -0.00256286         0.01015988  
Root: 2:        -0.45944617        -0.00378348         0.01505351  
Root: 3:        -0.45933864        -0.00609431         0.01692444  
Root: 4:        -0.39874326        -0.00448304         0.01688708  
Root: 5:        -0.38285173        -0.00515023         0.01711685  
Root: 6:        -0.37491135        -0.00674505         0.03190726  

Iteration:    2   Subspace Size:   30
Root: 1:        -0.58147596        -0.00008438         0.00191557  
Root: 2:        -0.45966714        -0.00022097         0.00440145  
Root: 3:        -0.45958182        -0.00024318         0.00359693  
Root: 4:        -0.39909062        -0.00034736         0.00444014  
Root: 5:        -0.38323944        -0.00038771         0.00515119  
Root: 6:        -0.37598891        -0.00107756         0.01001148  

Iteration:    3   Subspace Size:   36
Root: 1:        -0.58147810        -0.00000213         0.00032160  
Root: 2:        -0.45968503        -0.00001789         0.00100268  
Root: 3:        -0.45958859        -0.00000678         0.00058481  
Root: 4:        -0.39910864        -0.00001802         0.00115307  
Root: 5:        -0.38326649        -0.00002705         0.00139667  
Root: 6:        -0.37607051        -0.00008161         0.00406370  

Iteration:    4   Subspace Size:   42
Root: 1:        -0.58147814        -0.00000004         0.00005218  Converged
Root: 2:        -0.45968579        -0.00000076         0.00016604  
Root: 3:        -0.45958882        -0.00000022         0.00012750  
Root: 4:        -0.39910958        -0.00000095         0.00032349  
Root: 5:        -0.38326812        -0.00000163         0.00037571  
Root: 6:        -0.37607975        -0.00000924         0.00114083  

Iteration:    5   Subspace Size:   47
Root: 1:        -0.58147814        -0.00000000         0.00004956  Converged
Root: 2:        -0.45968581        -0.00000002         0.00003318  Converged
Root: 3:        -0.45958882        -0.00000001         0.00002110  Converged
Root: 4:        -0.39910965        -0.00000007         0.00007586  Converged
Root: 5:        -0.38326824        -0.00000012         0.00009119  Converged
Root: 6:        -0.37608063        -0.00000088         0.00026629  

Iteration:    6   Subspace Size:   48
Root: 1:        -0.58147814        -0.00000000         0.00004965  Converged
Root: 2:        -0.45968581        -0.00000000         0.00003121  Converged
Root: 3:        -0.45958882        -0.00000000         0.00002019  Converged
Root: 4:        -0.39910965        -0.00000000         0.00007053  Converged
Root: 5:        -0.38326824        -0.00000000         0.00008736  Converged
Root: 6:        -0.37608069        -0.00000007         0.00007053  Converged

Davidson converged in 6 iterations
48 sigma vectors were formed

  Root   Mult.   Total Energy (a.u.)   Ex. Energy (a.u.)     Ex. Energy (eV)     Ex. Energy (nm)        Osc. (a.u.)  
-------------------------------------------------------------------------------------------------------------------
     1  singlet       -669.35007626
     2  singlet       -669.22828393          0.12179233          3.31413730        374.10707320          0.15029409
     3  singlet       -669.22818695          0.12188931          3.31677644        373.80939893          0.08032916
     4  singlet       -669.16770777          0.18236849          4.96249834        249.84234213          0.11678087
     5  singlet       -669.15186636          0.19820990          5.39356487        229.87434779          0.04791865
     6  singlet       -669.14467882          0.20539744          5.58914792        221.83027280          0.02584270

Singlet  1: Largest CI coefficients:
  34  &  34 : closed :   0.942071
  33  &  34 :  open  :   0.199911
  34  &  33 :  open  :   0.199911

Singlet  2: Largest CI coefficients:
  33  &  34 :  open  :  -0.604014
  34  &  33 :  open  :  -0.604014
  33  &  33 : closed :  -0.405250
  34  &  34 : closed :   0.206219

Singlet  3: Largest CI coefficients:
  32  &  34 :  open  :   0.555279
  34  &  32 :  open  :   0.555279
  31  &  34 :  open  :  -0.361297
  34  &  31 :  open  :  -0.361297
  29  &  34 :  open  :  -0.175570
  34  &  29 :  open  :  -0.175570
  30  &  34 :  open  :  -0.111130
  34  &  30 :  open  :  -0.111130

Singlet  4: Largest CI coefficients:
  31  &  34 :  open  :   0.414930
  34  &  31 :  open  :   0.414930
  33  &  33 : closed :  -0.404034
  32  &  34 :  open  :   0.369895
  34  &  32 :  open  :   0.369895
  29  &  34 :  open  :   0.206321
  34  &  29 :  open  :   0.206321
  32  &  32 : closed :   0.143330
  34  &  34 : closed :  -0.126546
  33  &  34 :  open  :   0.117376
  34  &  33 :  open  :   0.117376
  30  &  34 :  open  :   0.113153
  34  &  30 :  open  :   0.113153

Singlet  5: Largest CI coefficients:
  33  &  33 : closed :   0.600518
  30  &  34 :  open  :   0.271204
  34  &  30 :  open  :   0.271204
  29  &  34 :  open  :   0.220366
  34  &  29 :  open  :   0.220366
  31  &  33 :  open  :   0.183013
  33  &  31 :  open  :   0.183013
  32  &  33 :  open  :  -0.176645
  33  &  32 :  open  :  -0.176645
  27  &  34 :  open  :   0.165996
  34  &  27 :  open  :   0.165996
  32  &  34 :  open  :   0.147370
  34  &  32 :  open  :   0.147370
  28  &  34 :  open  :  -0.135018
  34  &  28 :  open  :  -0.135018
  33  &  34 :  open  :  -0.131880
  34  &  33 :  open  :  -0.131880
  26  &  34 :  open  :  -0.129357
  34  &  26 :  open  :  -0.129357
  34  &  34 : closed :   0.102609

Singlet  6: Largest CI coefficients:
  32  &  33 :  open  :   0.509409
  33  &  32 :  open  :   0.509409
  33  &  33 : closed :   0.339712
  31  &  33 :  open  :  -0.257153
  33  &  31 :  open  :  -0.257153
  29  &  33 :  open  :  -0.177512
  33  &  29 :  open  :  -0.177512
  33  &  34 :  open  :  -0.128900
  34  &  33 :  open  :  -0.128900
  30  &  33 :  open  :  -0.115423
  33  &  30 :  open  :  -0.115423
  30  &  34 :  open  :   0.107372
  34  &  30 :  open  :   0.107372

Singlet state dipole moments:

  Root       Dx         Dy         Dz         |D|  (Debye)
------------------------------------------------------------
     1    -2.6482     0.5049     0.2658     2.7090
     2    -3.3386     0.7882     0.1065     3.4320
     3     5.0085    -0.5770    -0.1571     5.0441
     4    -3.2400     2.3205     0.5487     4.0228
     5    -0.1198     0.6855    -0.0614     0.6986
     6     3.1271    -0.0481    -0.0324     3.1276

Transition dipole moments between singlet states:

    Transition       Tx         Ty         Tz         |T| (a.u.)
------------------------------------------------------------------
     1 ->    2    -0.9840    -0.9208     0.1869     1.3605
     1 ->    3     0.5333    -0.8391    -0.0096     0.9943
     1 ->    4     0.7323    -0.6514    -0.0008     0.9801
     1 ->    5     0.2749    -0.5248     0.1080     0.6022
     1 ->    6     0.3996    -0.1629    -0.0497     0.4344
     2 ->    3     0.3085     0.0680    -0.0772     0.3252
     2 ->    4    -0.0791     0.1891    -0.0350     0.2080
     2 ->    5    -0.5740    -0.6120     0.0998     0.8449
     2 ->    6    -0.7829     0.3666     0.0642     0.8669
     3 ->    4    -1.5396     0.2078     0.2126     1.5680
     3 ->    5    -1.6563     0.1268     0.1164     1.6652
     3 ->    6     0.9100     0.6810    -0.1390     1.1450
     4 ->    5     1.3791    -0.2323     0.0238     1.3987
     4 ->    6     0.4566     0.3941    -0.0918     0.6101
     5 ->    6    -1.4111    -0.2620     0.1754     1.4459

Magnetic transition dipole moments and rotational strengths:

 Transition      Lx         Ly         Lz       R(len)     R(vel) (a.u.)
------------------------------------------------------------------------
 1 ->    2     0.1232    -0.1399    -0.4454     0.0757    -0.0057
 1 ->    3    -0.1106    -0.1024    -0.2444    -0.0293    -0.0006
 1 ->    4     0.1270     0.0778    -0.0028    -0.0423     0.0189
 1 ->    5    -0.0141     0.0992    -0.0449     0.0608    -0.0230
 1 ->    6    -0.0051    -0.0499    -0.1481    -0.0135     0.0063

Electric transition quadrupole moments (Cartesian):

 Transition      Qxy        Qxz        Qyz        Qxx        Qyy        Qzz       norm (a.u.)
----------------------------------------------------------------------------------------------
 1 ->    2     2.9149    -0.9310    -0.3310     6.1541     0.3510    -0.5866     6.9147
 1 ->    3     1.3306    -0.2143     0.0326    -1.8024     0.0619     0.0950     2.2537
 1 ->    4     2.4856     0.2202    -0.3544    -3.6829    -0.0086    -0.2313     4.4687
 1 ->    5     0.1097     0.1070     0.1644     0.1143     0.0127    -0.1035     0.2729
 1 ->    6     0.2264    -0.1540     0.0505     0.5767    -0.5459    -0.1398     0.8531


Building Xtilde...

Building Z-vector RHS...

 Generating 2nd functional diffs
Solving CPSCF equations
Using DIIS solver

 Iter         Residual      
------  --------------------
    1      2.775238108853
    2      2.959153835558
    3      0.532897300464
    4      0.074228263625
    5      0.007770280457
    6      0.004857803485
    7      0.003373419634
    8      0.000762093351
    9      0.000409395286
   10      0.000211398959
   11      0.000078592077

CPSCF converged

Building X...

 Generating 2nd functional diffs
 Generating 2nd functional diffs
Building Xtilde...

Building Z-vector RHS...

 Generating 2nd functional diffs
Solving CPSCF equations
Using DIIS solver

 Iter         Residual      
------  --------------------
    1      1.228286007886
    2      1.463932744626
    3      0.262091910020
    4      0.044956339413
    5      0.008744099418
    6      0.002962701883
    7      0.001877964137
    8      0.000730098009
    9      0.000477400931
   10      0.000096613684

CPSCF converged

Building X...

 Generating 2nd functional diffs
 Generating 2nd functional diffs
Building Xtilde...

Building Z-vector RHS...

 Generating 2nd functional diffs
Solving CPSCF equations
Using DIIS solver

 Iter         Residual      
------  --------------------
    1      0.296542901009
    2      0.319144913235
    3      0.034339915040
    4      0.009543906602
    5      0.003583904939
    6      0.001404180058
    7      0.000979162421
    8      0.000376296375
    9      0.000161101581
   10      0.000061088537

CPSCF converged

Building X...

 Generating 2nd functional diffs
 Generating 2nd functional diffs
Lower state energy:      -669.2282839339
Upper state energy:      -669.2281869474
Energy difference:          0.0000969864
 Energy calculation finished, energy:  0.000000000E+00

Converting Cartesians to HDLC

Converting Cartesians to HDLC

Converting Cartesians to HDLC
 in dlf_makehessian...
Updating Hessian with the BFGS update, No    13
Testing convergence  in cycle   14
    Energy  0.0000E+00 Target: 1.0000E-04 converged?  yes
  Max step  1.4504E-01 Target: 4.0000E-03 converged?   no
  RMS step  3.1602E-02 Target: 2.6667E-03 converged?   no
  Max grad  4.7649E-03 Target: 1.0000E-03 converged?   no
  RMS grad  1.8189E-03 Target: 6.6667E-04 converged?   no

Converting HDLC to Cartesians
DFTD Energy:    -0.0239172 hartree
Setting up the DFT grid...
| time to set the grid = 0.00 s
DFT grid points: 47530 (2970 points/atom)

                      *** Start SCF Iterations ***

 Iter     DIIS Error       Energy change      Electrons        XC Energy           Energy        Time(s)
----------------------------------------------------------------------------------------------------------
Initial temperature is 5000.000000
| Skip purify step
|    1     0.0738856820    -669.0357993208    65.9963541654   -34.5078617583    -669.0357993208     0.25  
|    2     0.1541002303     +12.1672786158    65.9997444501   -33.5528319021    -656.8685207050     0.25  
|    3     0.0447872646      -0.3570605463    65.9997542380   -33.6251017167    -657.2255812513     0.24  
|    4     0.0341127572      -0.0213738523    65.9997594343   -33.6738794210    -657.2469551036     0.23  
|    5     0.0111212224      -0.0180040878    65.9997642265   -33.7023203754    -657.2649591914     0.24  
|    6     0.0025262248      -0.0034811569    65.9997666029   -33.7164836439    -657.2684403484     0.23  
|    7     0.0003839210      -0.0001602361    65.9997676381   -33.7233625526    -657.2686005844     0.22  
|    8     0.0003725230      -0.0000132847    65.9997676713   -33.7232960290    -657.2686138692     0.22  
|    9     0.0001206581      -0.0000048952    65.9997675842   -33.7230761465    -657.2686187643     0.25  
|   10     0.0000603607      -0.0000023589    65.9997675445   -33.7232111377    -657.2686211232     0.21  
|   11     0.0000230908      -0.0000004181    65.9997674767   -33.7231599132    -657.2686215413     0.20  
|   12     0.0000075742      -0.0000000914    65.9997674500   -33.7231525870    -657.2686216327     0.20  
----------------------------------------------------------------------------------------------------------
FINAL ENERGY: -657.2686216327 a.u.
Fractional Occupation Entropy: 0.0000000000
Mermin Free Energy:            -657.2686216327
DISPERSION CONTRIBUTION TO ENERGY: -0.0239172497 a.u.
HOMO-LUMO GAP: 2.476 eV
CENTER OF MASS: {-0.022706, -0.024254, -0.044085} ANGS
DIPOLE MOMENT: {7.536580, 3.685201, -0.092108} (|D| = 8.389829) DEBYE
Writing out molden info

Running Mulliken population analysis...


  Restricted hh-TDA Parameters
--------------------------------------------
Number of occupied orbitals:            34
Number of virtual orbitals:             98
Number of molecular orbitals:          132
Number of basis functions:             140
Multiplicity of target state:      singlet

 Generating 2nd functional diffs
Reference energy:             -668.7687635530
Number of electrons:            67.9997604032
XC energy:                     -35.0392260132

      Davidson Diagonalization Parameters
-----------------------------------------------
Number of roots to find:                    6
Number of guess vectors:                   18
Maximum subspace size:                     60
Number of vectors to save:                  6
Collapse vectors per root:                  2
Number of CSFs:                           595
Maximum Davidson iterations:              100
Residual convergence:                 1.0e-04
Orthogonality tolerance:              1.0e-12
Use incremental sigma vectors:             No

Davidson memory usage: 692.12 kB

Guess Vectors:
  34 &  34 : closed :    -0.707459
  34 &  33 :  open  :    -0.622336
  34 &  32 :  open  :    -0.567824
  33 &  33 : closed :    -0.537213
  34 &  31 :  open  :    -0.504267
  33 &  32 :  open  :    -0.482701
  34 &  29 :  open  :    -0.453503
  34 &  30 :  open  :    -0.452237
  32 &  32 : closed :    -0.428189
  33 &  31 :  open  :    -0.419144
  34 &  27 :  open  :    -0.403029
  34 &  26 :  open  :    -0.399693
  34 &  28 :  open  :    -0.391397
  33 &  29 :  open  :    -0.368380
  33 &  30 :  open  :    -0.367114
  32 &  31 :  open  :    -0.364632
  34 &  25 :  open  :    -0.364053
  33 &  27 :  open  :    -0.317906

  Root           Eigenvalue       Energy Change        Residual
-------------------------------------------------------------------
Iteration:    0   Subspace Size:   18
Root: 1:        -0.57828703        -0.57828703         0.04682532  
Root: 2:        -0.45586215        -0.45586215         0.06333880  
Root: 3:        -0.45345953        -0.45345953         0.05638850  
Root: 4:        -0.39518354        -0.39518354         0.05216597  
Root: 5:        -0.37764256        -0.37764256         0.05637452  
Root: 6:        -0.36968696        -0.36968696         0.06433228  

Iteration:    1   Subspace Size:   24
Root: 1:        -0.58090441        -0.00261738         0.01029516  
Root: 2:        -0.45965025        -0.00378811         0.01500452  
Root: 3:        -0.45952204        -0.00606251         0.01720794  
Root: 4:        -0.39966069        -0.00447715         0.01704838  
Root: 5:        -0.38259478        -0.00495222         0.01660260  
Root: 6:        -0.37624272        -0.00655576         0.03119242  

Iteration:    2   Subspace Size:   30
Root: 1:        -0.58099079        -0.00008637         0.00195467  
Root: 2:        -0.45986028        -0.00021002         0.00439798  
Root: 3:        -0.45978689        -0.00026485         0.00359402  
Root: 4:        -0.40001732        -0.00035663         0.00461024  
Root: 5:        -0.38297086        -0.00037609         0.00497168  
Root: 6:        -0.37725041        -0.00100769         0.00981917  

Iteration:    3   Subspace Size:   36
Root: 1:        -0.58099299        -0.00000220         0.00033796  
Root: 2:        -0.45987810        -0.00001783         0.00098417  
Root: 3:        -0.45979396        -0.00000707         0.00062618  
Root: 4:        -0.40003726        -0.00001994         0.00123739  
Root: 5:        -0.38299647        -0.00002561         0.00137991  
Root: 6:        -0.37732499        -0.00007459         0.00392452  

Iteration:    4   Subspace Size:   42
Root: 1:        -0.58099304        -0.00000005         0.00005543  Converged
Root: 2:        -0.45987884        -0.00000074         0.00015881  
Root: 3:        -0.45979422        -0.00000026         0.00013731  
Root: 4:        -0.40003838        -0.00000112         0.00035193  
Root: 5:        -0.38299800        -0.00000153         0.00035292  
Root: 6:        -0.37733355        -0.00000856         0.00108583  

Iteration:    5   Subspace Size:   47
Root: 1:        -0.58099304        -0.00000000         0.00005279  Converged
Root: 2:        -0.45987886        -0.00000002         0.00003125  Converged
Root: 3:        -0.45979423        -0.00000001         0.00002403  Converged
Root: 4:        -0.40003846        -0.00000008         0.00008231  Converged
Root: 5:        -0.38299811        -0.00000011         0.00008035  Converged
Root: 6:        -0.37733433        -0.00000078         0.00025217  

Iteration:    6   Subspace Size:   48
Root: 1:        -0.58099304        -0.00000000         0.00005293  Converged
Root: 2:        -0.45987886        -0.00000000         0.00003070  Converged
Root: 3:        -0.45979423        -0.00000000         0.00002171  Converged
Root: 4:        -0.40003846        -0.00000000         0.00007653  Converged
Root: 5:        -0.38299811        -0.00000000         0.00007916  Converged
Root: 6:        -0.37733439        -0.00000006         0.00006459  Converged

Davidson converged in 6 iterations
48 sigma vectors were formed

  Root   Mult.   Total Energy (a.u.)   Ex. Energy (a.u.)     Ex. Energy (eV)     Ex. Energy (nm)        Osc. (a.u.)  
-------------------------------------------------------------------------------------------------------------------
     1  singlet       -669.34975659
     2  singlet       -669.22864241          0.12111418          3.29568393        376.20179391          0.14959668
     3  singlet       -669.22855778          0.12119881          3.29798684        375.93910080          0.07736663
     4  singlet       -669.16880201          0.18095458          4.92402387        251.79451590          0.11808085
     5  singlet       -669.15176166          0.19799493          5.38771519        230.12393240          0.04878253
     6  singlet       -669.14609795          0.20365864          5.54183275        223.72421956          0.02204490

Singlet  1: Largest CI coefficients:
  34  &  34 : closed :  -0.943383
  33  &  34 :  open  :  -0.197374
  34  &  33 :  open  :  -0.197374

Singlet  2: Largest CI coefficients:
  33  &  34 :  open  :   0.608044
  34  &  33 :  open  :   0.608044
  33  &  33 : closed :   0.399695
  34  &  34 : closed :  -0.207933

Singlet  3: Largest CI coefficients:
  32  &  34 :  open  :  -0.558284
  34  &  32 :  open  :  -0.558284
  31  &  34 :  open  :   0.360125
  34  &  31 :  open  :   0.360125
  29  &  34 :  open  :  -0.172277
  34  &  29 :  open  :  -0.172277
  30  &  34 :  open  :   0.115420
  34  &  30 :  open  :   0.115420

Singlet  4: Largest CI coefficients:
  31  &  34 :  open  :  -0.417452
  34  &  31 :  open  :  -0.417452
  33  &  33 : closed :   0.402905
  32  &  34 :  open  :  -0.366380
  34  &  32 :  open  :  -0.366380
  29  &  34 :  open  :   0.204865
  34  &  29 :  open  :   0.204865
  32  &  32 : closed :  -0.139168
  30  &  34 :  open  :  -0.124083
  34  &  30 :  open  :  -0.124083
  34  &  34 : closed :   0.118979
  33  &  34 :  open  :  -0.112951
  34  &  33 :  open  :  -0.112951

Singlet  5: Largest CI coefficients:
  33  &  33 : closed :  -0.602095
  30  &  34 :  open  :  -0.283806
  34  &  30 :  open  :  -0.283806
  29  &  34 :  open  :   0.225236
  34  &  29 :  open  :   0.225236
  31  &  33 :  open  :  -0.177771
  33  &  31 :  open  :  -0.177771
  32  &  33 :  open  :   0.172213
  33  &  32 :  open  :   0.172213
  27  &  34 :  open  :  -0.156530
  34  &  27 :  open  :  -0.156530
  32  &  34 :  open  :  -0.146592
  34  &  32 :  open  :  -0.146592
  33  &  34 :  open  :   0.132832
  34  &  33 :  open  :   0.132832
  28  &  34 :  open  :   0.131407
  34  &  28 :  open  :   0.131407
  26  &  34 :  open  :   0.127780
  34  &  26 :  open  :   0.127780
  34  &  34 : closed :  -0.102809

Singlet  6: Largest CI coefficients:
  32  &  33 :  open  :  -0.512741
  33  &  32 :  open  :  -0.512741
  33  &  33 : closed :  -0.356508
  31  &  33 :  open  :   0.251196
  33  &  31 :  open  :   0.251196
  29  &  33 :  open  :  -0.171833
  33  &  29 :  open  :  -0.171833
  33  &  34 :  open  :   0.127158
  34  &  33 :  open  :   0.127158
  30  &  33 :  open  :   0.120845
  33  &  30 :  open  :   0.120845
  29  &  34 :  open  :  -0.102999
  34  &  29 :  open  :  -0.102999

Singlet state dipole moments:

  Root       Dx         Dy         Dz         |D|  (Debye)
------------------------------------------------------------
     1    -2.5939     0.4513     0.2961     2.6495
     2    -3.3431     0.7685     0.1241     3.4326
     3     4.9036    -0.6147    -0.1717     4.9449
     4    -3.1333     2.2830     0.5411     3.9144
     5    -0.2328     0.7413    -0.0803     0.7811
     6     2.9409     0.0129    -0.0335     2.9411

Transition dipole moments between singlet states:

    Transition       Tx         Ty         Tz         |T| (a.u.)
------------------------------------------------------------------
     1 ->    2    -1.0519    -0.8482     0.1638     1.3612
     1 ->    3     0.4405    -0.8738     0.0031     0.9785
     1 ->    4     0.7023    -0.6968     0.0067     0.9894
     1 ->    5     0.2698    -0.5335     0.1104     0.6079
     1 ->    6     0.3596    -0.1743    -0.0520     0.4029
     2 ->    3     0.2400     0.0846    -0.0841     0.2680
     2 ->    4    -0.0430     0.1193    -0.0403     0.1330
     2 ->    5    -0.6183    -0.5389     0.0781     0.8240
     2 ->    6    -0.8074     0.3501     0.0590     0.8820
     3 ->    4    -1.5623     0.2112     0.2208     1.5919
     3 ->    5    -1.6133     0.1539     0.1122     1.6245
     3 ->    6     0.9715     0.6276    -0.1233     1.1631
     4 ->    5     1.4474    -0.2802     0.0252     1.4745
     4 ->    6     0.4054     0.3971    -0.0801     0.5731
     5 ->    6    -1.4253    -0.2237     0.1697     1.4527

Magnetic transition dipole moments and rotational strengths:

 Transition      Lx         Ly         Lz       R(len)     R(vel) (a.u.)
------------------------------------------------------------------------
 1 ->    2     0.1123    -0.1210    -0.4506     0.0893    -0.0088
 1 ->    3    -0.1124    -0.1074    -0.2541    -0.0435     0.0014
 1 ->    4     0.1273     0.0773    -0.0365    -0.0353     0.0176
 1 ->    5    -0.0162     0.0827    -0.0562     0.0547    -0.0198
 1 ->    6    -0.0033    -0.0565    -0.1517    -0.0165     0.0075

Electric transition quadrupole moments (Cartesian):

 Transition      Qxy        Qxz        Qyz        Qxx        Qyy        Qzz       norm (a.u.)
----------------------------------------------------------------------------------------------
 1 ->    2     2.7006    -0.8495    -0.2975     6.2919     0.3060    -0.5529     6.9348
 1 ->    3     1.5033    -0.2535    -0.0054    -1.6017     0.1029     0.0703     2.2148
 1 ->    4     2.5770     0.2090    -0.3528    -3.3047    -0.0329    -0.2630     4.2191
 1 ->    5     0.0916     0.0685     0.1491     0.3138     0.0152    -0.0971     0.3787
 1 ->    6     0.3375    -0.1558     0.0281     0.5992    -0.5295    -0.1382     0.8930


Building Xtilde...

Building Z-vector RHS...

 Generating 2nd functional diffs
Solving CPSCF equations
Using DIIS solver

 Iter         Residual      
------  --------------------
    1      2.782127800035
    2      2.981021829617
    3      0.543917982754
    4      0.076323812097
    5      0.008101515319
    6      0.005310275655
    7      0.003622658494
    8      0.000811727035
    9      0.000495490266
   10      0.000203875700
   11      0.000076975230

CPSCF converged

Building X...

 Generating 2nd functional diffs
 Generating 2nd functional diffs
Building Xtilde...

Building Z-vector RHS...

 Generating 2nd functional diffs
Solving CPSCF equations
Using DIIS solver

 Iter         Residual      
------  --------------------
    1      1.241500721447
    2      1.516727219334
    3      0.268179515513
    4      0.045222988594
    5      0.008803518601
    6      0.002941318614
    7      0.001951391025
    8      0.000757387626
    9      0.000498148586
   10      0.000097144678

CPSCF converged

Building X...

 Generating 2nd functional diffs
 Generating 2nd functional diffs
Building Xtilde...

Building Z-vector RHS...

 Generating 2nd functional diffs
Solving CPSCF equations
Using DIIS solver

 Iter         Residual      
------  --------------------
    1      0.262397317557
    2      0.286575399768
    3      0.028774932248
    4      0.010082292071
    5      0.003457582233
    6      0.001234363696
    7      0.000839526480
    8      0.000318308432
    9      0.000161917791
   10      0.000061860902

CPSCF converged

Building X...

 Generating 2nd functional diffs
 Generating 2nd functional diffs
Lower state energy:      -669.2286424126
Upper state energy:      -669.2285577823
Energy difference:          0.0000846304
 Energy calculation finished, energy:  0.000000000E+00

Converting Cartesians to HDLC

Converting Cartesians to HDLC

Converting Cartesians to HDLC
 in dlf_makehessian...
Updating Hessian with the BFGS update, No    14
Testing convergence  in cycle   15
    Energy  0.0000E+00 Target: 1.0000E-04 converged?  yes
  Max step  6.0081E-02 Target: 4.0000E-03 converged?   no
  RMS step  2.2721E-02 Target: 2.6667E-03 converged?   no
  Max grad  4.7777E-03 Target: 1.0000E-03 converged?   no
  RMS grad  1.8030E-03 Target: 6.6667E-04 converged?   no

Converting HDLC to Cartesians
DFTD Energy:    -0.0239226 hartree
Setting up the DFT grid...
| time to set the grid = 0.01 s
DFT grid points: 47531 (2970 points/atom)

                      *** Start SCF Iterations ***

 Iter     DIIS Error       Energy change      Electrons        XC Energy           Energy        Time(s)
----------------------------------------------------------------------------------------------------------
Initial temperature is 5000.000000
| Skip purify step
|    1     0.0715888223    -669.0403235395    65.9984290966   -34.5082634297    -669.0403235395     0.24  
|    2     0.1497963013     +12.1662795844    65.9996549010   -33.5531292500    -656.8740439551     0.25  
|    3     0.0425980247      -0.3523176329    65.9996650563   -33.6250027613    -657.2263615880     0.24  
|    4     0.0330061424      -0.0208784366    65.9996714523   -33.6735042086    -657.2472400246     0.23  
|    5     0.0113686007      -0.0177413008    65.9996763628   -33.7015790017    -657.2649813254     0.23  
|    6     0.0025587907      -0.0036765886    65.9996786098   -33.7163364524    -657.2686579141     0.23  
|    7     0.0003818398      -0.0001742435    65.9996798574   -33.7234124246    -657.2688321576     0.22  
|    8     0.0003726845      -0.0000124612    65.9996799151   -33.7234692722    -657.2688446188     0.21  
|    9     0.0001224513      -0.0000044884    65.9996798103   -33.7232288911    -657.2688491073     0.25  
|   10     0.0000598273      -0.0000021512    65.9996797750   -33.7233747023    -657.2688512584     0.21  
|   11     0.0000214849      -0.0000003651    65.9996797075   -33.7233318245    -657.2688516235     0.20  
|   12     0.0000068529      -0.0000000788    65.9996796799   -33.7233224465    -657.2688517023     0.20  
----------------------------------------------------------------------------------------------------------
FINAL ENERGY: -657.2688517023 a.u.
Fractional Occupation Entropy: 0.0000000000
Mermin Free Energy:            -657.2688517023
DISPERSION CONTRIBUTION TO ENERGY: -0.0239225528 a.u.
HOMO-LUMO GAP: 2.469 eV
CENTER OF MASS: {-0.021086, -0.023090, -0.045226} ANGS
DIPOLE MOMENT: {7.464283, 3.606734, -0.107555} (|D| = 8.290695) DEBYE
Writing out molden info

Running Mulliken population analysis...


  Restricted hh-TDA Parameters
--------------------------------------------
Number of occupied orbitals:            34
Number of virtual orbitals:             98
Number of molecular orbitals:          132
Number of basis functions:             140
Multiplicity of target state:      singlet

 Generating 2nd functional diffs
Reference energy:             -668.7683604666
Number of electrons:            67.9996699733
XC energy:                     -35.0394033653

      Davidson Diagonalization Parameters
-----------------------------------------------
Number of roots to find:                    6
Number of guess vectors:                   18
Maximum subspace size:                     60
Number of vectors to save:                  6
Collapse vectors per root:                  2
Number of CSFs:                           595
Maximum Davidson iterations:              100
Residual convergence:                 1.0e-04
Orthogonality tolerance:              1.0e-12
Use incremental sigma vectors:             No

Davidson memory usage: 692.12 kB

Guess Vectors:
  34 &  34 : closed :    -0.707363
  34 &  33 :  open  :    -0.622830
  34 &  32 :  open  :    -0.569240
  33 &  33 : closed :    -0.538298
  34 &  31 :  open  :    -0.505103
  33 &  32 :  open  :    -0.484708
  34 &  30 :  open  :    -0.453455
  34 &  29 :  open  :    -0.453447
  32 &  32 : closed :    -0.431118
  33 &  31 :  open  :    -0.420570
  34 &  27 :  open  :    -0.404050
  34 &  26 :  open  :    -0.398558
  34 &  28 :  open  :    -0.390554
  33 &  30 :  open  :    -0.368923
  33 &  29 :  open  :    -0.368914
  32 &  31 :  open  :    -0.366981
  34 &  25 :  open  :    -0.364720
  33 &  27 :  open  :    -0.319517

  Root           Eigenvalue       Energy Change        Residual
-------------------------------------------------------------------
Iteration:    0   Subspace Size:   18
Root: 1:        -0.57815398        -0.57815398         0.04709362  
Root: 2:        -0.45661546        -0.45661546         0.06310597  
Root: 3:        -0.45424196        -0.45424196         0.05623345  
Root: 4:        -0.39628512        -0.39628512         0.05228409  
Root: 5:        -0.37809278        -0.37809278         0.05603611  
Root: 6:        -0.37176701        -0.37176701         0.06332076  

Iteration:    1   Subspace Size:   24
Root: 1:        -0.58081109        -0.00265711         0.01038496  
Root: 2:        -0.46040022        -0.00378476         0.01497546  
Root: 3:        -0.46023833        -0.00599637         0.01730079  
Root: 4:        -0.40075776        -0.00447264         0.01713980  
Root: 5:        -0.38292667        -0.00483389         0.01623751  
Root: 6:        -0.37808723        -0.00632022         0.03050254  

Iteration:    2   Subspace Size:   30
Root: 1:        -0.58089898        -0.00008789         0.00198488  
Root: 2:        -0.46058095        -0.00018072         0.00434595  
Root: 3:        -0.46053797        -0.00029964         0.00363081  
Root: 4:        -0.40112416        -0.00036640         0.00470011  
Root: 5:        -0.38330344        -0.00037678         0.00488908  
Root: 6:        -0.37902108        -0.00093385         0.00959808  

Iteration:    3   Subspace Size:   36
Root: 1:        -0.58090124        -0.00000226         0.00035193  
Root: 2:        -0.46059841        -0.00001746         0.00096529  
Root: 3:        -0.46054539        -0.00000743         0.00066035  
Root: 4:        -0.40114526        -0.00002110         0.00123741  
Root: 5:        -0.38332933        -0.00002588         0.00142469  
Root: 6:        -0.37908680        -0.00006572         0.00379416  

Iteration:    4   Subspace Size:   42
Root: 1:        -0.58090129        -0.00000005         0.00005805  Converged
Root: 2:        -0.46059912        -0.00000071         0.00015437  
Root: 3:        -0.46054568        -0.00000029         0.00014195  
Root: 4:        -0.40114639        -0.00000113         0.00034116  
Root: 5:        -0.38333095        -0.00000162         0.00037672  
Root: 6:        -0.37909460        -0.00000780         0.00103576  

Iteration:    5   Subspace Size:   47
Root: 1:        -0.58090129        -0.00000000         0.00005499  Converged
Root: 2:        -0.46059914        -0.00000002         0.00003045  Converged
Root: 3:        -0.46054569        -0.00000001         0.00002383  Converged
Root: 4:        -0.40114646        -0.00000007         0.00008113  Converged
Root: 5:        -0.38333107        -0.00000012         0.00008747  Converged
Root: 6:        -0.37909530        -0.00000070         0.00024209  

Iteration:    6   Subspace Size:   48
Root: 1:        -0.58090129        -0.00000000         0.00005519  Converged
Root: 2:        -0.46059914        -0.00000000         0.00003025  Converged
Root: 3:        -0.46054569        -0.00000000         0.00002030  Converged
Root: 4:        -0.40114646        -0.00000000         0.00007770  Converged
Root: 5:        -0.38333107        -0.00000000         0.00008736  Converged
Root: 6:        -0.37909535        -0.00000005         0.00005821  Converged

Davidson converged in 6 iterations
48 sigma vectors were formed

  Root   Mult.   Total Energy (a.u.)   Ex. Energy (a.u.)     Ex. Energy (eV)     Ex. Energy (nm)        Osc. (a.u.)  
-------------------------------------------------------------------------------------------------------------------
     1  singlet       -669.34926176
     2  singlet       -669.22895960          0.12030216          3.27358775        378.74109453          0.14886045
     3  singlet       -669.22890616          0.12035560          3.27504197        378.57292110          0.07559512
     4  singlet       -669.16950693          0.17975483          4.89137699        253.47508657          0.11717851
     5  singlet       -669.15169154          0.19757022          5.37615845        230.61861336          0.05135341
     6  singlet       -669.14745582          0.20180594          5.49141809        225.77814798          0.01726572

Singlet  1: Largest CI coefficients:
  34  &  34 : closed :  -0.944288
  33  &  34 :  open  :  -0.195532
  34  &  33 :  open  :  -0.195532

Singlet  2: Largest CI coefficients:
  33  &  34 :  open  :   0.610889
  34  &  33 :  open  :   0.610889
  33  &  33 : closed :   0.393680
  34  &  34 : closed :  -0.209344

Singlet  3: Largest CI coefficients:
  32  &  34 :  open  :  -0.560785
  34  &  32 :  open  :  -0.560785
  31  &  34 :  open  :   0.357898
  34  &  31 :  open  :   0.357898
  29  &  34 :  open  :  -0.167026
  34  &  29 :  open  :  -0.167026
  30  &  34 :  open  :   0.120819
  34  &  30 :  open  :   0.120819

Singlet  4: Largest CI coefficients:
  31  &  34 :  open  :  -0.418102
  34  &  31 :  open  :  -0.418102
  33  &  33 : closed :   0.408720
  32  &  34 :  open  :  -0.360679
  34  &  32 :  open  :  -0.360679
  29  &  34 :  open  :   0.200808
  34  &  29 :  open  :   0.200808
  32  &  32 : closed :  -0.136471
  30  &  34 :  open  :  -0.134620
  34  &  30 :  open  :  -0.134620
  34  &  34 : closed :   0.114350
  33  &  34 :  open  :  -0.110694
  34  &  33 :  open  :  -0.110694
  32  &  33 :  open  :  -0.101548
  33  &  32 :  open  :  -0.101548

Singlet  5: Largest CI coefficients:
  33  &  33 : closed :  -0.615190
  30  &  34 :  open  :  -0.297786
  34  &  30 :  open  :  -0.297786
  29  &  34 :  open  :   0.221622
  34  &  29 :  open  :   0.221622
  31  &  33 :  open  :  -0.163224
  33  &  31 :  open  :  -0.163224
  27  &  34 :  open  :  -0.152328
  34  &  27 :  open  :  -0.152328
  32  &  34 :  open  :  -0.150679
  34  &  32 :  open  :  -0.150679
  32  &  33 :  open  :   0.149570
  33  &  32 :  open  :   0.149570
  33  &  34 :  open  :   0.136947
  34  &  33 :  open  :   0.136947
  26  &  34 :  open  :   0.125512
  34  &  26 :  open  :   0.125512
  28  &  34 :  open  :   0.125475
  34  &  28 :  open  :   0.125475
  34  &  34 : closed :  -0.103958

Singlet  6: Largest CI coefficients:
  32  &  33 :  open  :  -0.522170
  33  &  32 :  open  :  -0.522170
  33  &  33 : closed :  -0.347552
  31  &  33 :  open  :   0.250286
  33  &  31 :  open  :   0.250286
  29  &  33 :  open  :  -0.166165
  33  &  29 :  open  :  -0.166165
  30  &  33 :  open  :   0.127198
  33  &  30 :  open  :   0.127198
  33  &  34 :  open  :   0.120988
  34  &  33 :  open  :   0.120988
  29  &  34 :  open  :  -0.114927
  34  &  29 :  open  :  -0.114927

Singlet state dipole moments:

  Root       Dx         Dy         Dz         |D|  (Debye)
------------------------------------------------------------
     1    -2.5625     0.4076     0.3212     2.6145
     2    -3.3198     0.7663     0.1368     3.4098
     3     4.7764    -0.6488    -0.1836     4.8237
     4    -3.0822     2.2300     0.5266     3.8406
     5    -0.5251     0.7494    -0.0661     0.9174
     6     3.0441     0.1157    -0.0599     3.0468

Transition dipole moments between singlet states:

    Transition       Tx         Ty         Tz         |T| (a.u.)
------------------------------------------------------------------
     1 ->    2    -1.1013    -0.7894     0.1412     1.3624
     1 ->    3     0.3737    -0.8958     0.0120     0.9706
     1 ->    4     0.6724    -0.7250     0.0093     0.9888
     1 ->    5     0.2801    -0.5472     0.1093     0.6244
     1 ->    6     0.3113    -0.1675    -0.0579     0.3582
     2 ->    3     0.2046     0.0940    -0.0906     0.2427
     2 ->    4    -0.0086     0.0658    -0.0441     0.0797
     2 ->    5    -0.6996    -0.4652     0.0609     0.8423
     2 ->    6    -0.8066     0.3582     0.0494     0.8840
     3 ->    4    -1.5694     0.2081     0.2272     1.5993
     3 ->    5    -1.5407     0.2060     0.1054     1.5580
     3 ->    6     1.0771     0.5675    -0.1123     1.2226
     4 ->    5     1.5077    -0.2981     0.0259     1.5371
     4 ->    6     0.3056     0.4162    -0.0704     0.5211
     5 ->    6    -1.3796    -0.1989     0.1642     1.4035

Magnetic transition dipole moments and rotational strengths:

 Transition      Lx         Ly         Lz       R(len)     R(vel) (a.u.)
------------------------------------------------------------------------
 1 ->    2     0.1017    -0.1033    -0.4552     0.0948    -0.0101
 1 ->    3    -0.1148    -0.1086    -0.2584    -0.0512     0.0022
 1 ->    4     0.1275     0.0769    -0.0629    -0.0294     0.0167
 1 ->    5    -0.0163     0.0657    -0.0682     0.0480    -0.0167
 1 ->    6    -0.0002    -0.0623    -0.1527    -0.0192     0.0084

Electric transition quadrupole moments (Cartesian):

 Transition      Qxy        Qxz        Qyz        Qxx        Qyy        Qzz       norm (a.u.)
----------------------------------------------------------------------------------------------
 1 ->    2     2.5124    -0.7689    -0.2647     6.3520     0.2678    -0.5198     6.9039
 1 ->    3     1.6211    -0.2763    -0.0359    -1.4761     0.1277     0.0518     2.2144
 1 ->    4     2.6382     0.2104    -0.3534    -2.9833    -0.0584    -0.2885     4.0144
 1 ->    5     0.1180     0.0374     0.1285     0.4447    -0.0020    -0.0980     0.4891
 1 ->    6     0.4533    -0.1506     0.0007     0.5747    -0.5135    -0.1308     0.9161


Building Xtilde...

Building Z-vector RHS...

 Generating 2nd functional diffs
Solving CPSCF equations
Using DIIS solver

 Iter         Residual      
------  --------------------
    1      2.773825209490
    2      2.959530492507
    3      0.542670588768
    4      0.077621951836
    5      0.008404121236
    6      0.005508035196
    7      0.003763128640
    8      0.000841616490
    9      0.000518474669
   10      0.000199323340
   11      0.000073226927

CPSCF converged

Building X...

 Generating 2nd functional diffs
 Generating 2nd functional diffs
Building Xtilde...

Building Z-vector RHS...

 Generating 2nd functional diffs
Solving CPSCF equations
Using DIIS solver

 Iter         Residual      
------  --------------------
    1      1.255993327509
    2      1.549666880636
    3      0.271648756818
    4      0.044644500959
    5      0.008703795885
    6      0.002983898470
    7      0.001988039399
    8      0.000759481271
    9      0.000502978719
   10      0.000094967770

CPSCF converged

Building X...

 Generating 2nd functional diffs
 Generating 2nd functional diffs
Building Xtilde...

Building Z-vector RHS...

 Generating 2nd functional diffs
Solving CPSCF equations
Using DIIS solver

 Iter         Residual      
------  --------------------
    1      0.241133766497
    2      0.265494258132
    3      0.025652628900
    4      0.010016096541
    5      0.003338230266
    6      0.001053868710
    7      0.000753960875
    8      0.000279441471
    9      0.000156379341
   10      0.000057319786

CPSCF converged

Building X...

 Generating 2nd functional diffs
 Generating 2nd functional diffs
Lower state energy:      -669.2289596018
Upper state energy:      -669.2289061599
Energy difference:          0.0000534418
 Energy calculation finished, energy:  0.000000000E+00

Converting Cartesians to HDLC

Converting Cartesians to HDLC

Converting Cartesians to HDLC
 in dlf_makehessian...
Updating Hessian with the BFGS update, No    15
Testing convergence  in cycle   16
    Energy  0.0000E+00 Target: 1.0000E-04 converged?  yes
  Max step  4.5418E-02 Target: 4.0000E-03 converged?   no
  RMS step  1.9144E-02 Target: 2.6667E-03 converged?   no
  Max grad  5.1925E-03 Target: 1.0000E-03 converged?   no
  RMS grad  1.7426E-03 Target: 6.6667E-04 converged?   no

Converting HDLC to Cartesians
DFTD Energy:    -0.0239343 hartree
Setting up the DFT grid...
| time to set the grid = 0.01 s
DFT grid points: 47533 (2970 points/atom)

                      *** Start SCF Iterations ***

 Iter     DIIS Error       Energy change      Electrons        XC Energy           Energy        Time(s)
----------------------------------------------------------------------------------------------------------
Initial temperature is 5000.000000
| Skip purify step
|    1     0.0696802550    -669.0445146849    66.0017381300   -34.5108834347    -669.0445146849     0.25  
|    2     0.1462419221     +12.1674810818    65.9995868692   -33.5548088165    -656.8770336031     0.25  
|    3     0.0476831773      -0.3493542143    65.9995976986   -33.6265255135    -657.2263878174     0.24  
|    4     0.0320657579      -0.0205380363    65.9996050070   -33.6748377905    -657.2469258537     0.23  
|    5     0.0123248714      -0.0175182879    65.9996100864   -33.7025746805    -657.2644441416     0.23  
|    6     0.0025721820      -0.0038648706    65.9996121926   -33.7178500036    -657.2683090122     0.23  
|    7     0.0003763553      -0.0001915232    65.9996136199   -33.7251541607    -657.2685005354     0.22  
|    8     0.0003688379      -0.0000119721    65.9996137010   -33.7253268074    -657.2685125076     0.21  
|    9     0.0001232860      -0.0000041922    65.9996135788   -33.7250747613    -657.2685166998     0.25  
|   10     0.0000588680      -0.0000019927    65.9996135444   -33.7252299661    -657.2685186925     0.21  
|   11     0.0000210364      -0.0000003272    65.9996134768   -33.7251940198    -657.2685190198     0.20  
|   12     0.0000066214      -0.0000000708    65.9996134481   -33.7251829291    -657.2685190906     0.20  
----------------------------------------------------------------------------------------------------------
FINAL ENERGY: -657.2685190906 a.u.
Fractional Occupation Entropy: 0.0000000000
Mermin Free Energy:            -657.2685190906
DISPERSION CONTRIBUTION TO ENERGY: -0.0239343197 a.u.
HOMO-LUMO GAP: 2.469 eV
CENTER OF MASS: {-0.020205, -0.021554, -0.045829} ANGS
DIPOLE MOMENT: {7.410131, 3.530783, -0.127096} (|D| = 8.209301) DEBYE
Writing out molden info

Running Mulliken population analysis...


  Restricted hh-TDA Parameters
--------------------------------------------
Number of occupied orbitals:            34
Number of virtual orbitals:             98
Number of molecular orbitals:          132
Number of basis functions:             140
Multiplicity of target state:      singlet

 Generating 2nd functional diffs
Reference energy:             -668.7674681688
Number of electrons:            67.9996017343
XC energy:                     -35.0413382222

      Davidson Diagonalization Parameters
-----------------------------------------------
Number of roots to find:                    6
Number of guess vectors:                   18
Maximum subspace size:                     60
Number of vectors to save:                  6
Collapse vectors per root:                  2
Number of CSFs:                           595
Maximum Davidson iterations:              100
Residual convergence:                 1.0e-04
Orthogonality tolerance:              1.0e-12
Use incremental sigma vectors:             No

Davidson memory usage: 692.12 kB

Guess Vectors:
  34 &  34 : closed :    -0.708124
  34 &  33 :  open  :    -0.623893
  34 &  32 :  open  :    -0.571053
  33 &  33 : closed :    -0.539663
  34 &  31 :  open  :    -0.506100
  33 &  32 :  open  :    -0.486822
  34 &  30 :  open  :    -0.455064
  34 &  29 :  open  :    -0.453131
  32 &  32 : closed :    -0.433981
  33 &  31 :  open  :    -0.421869
  34 &  27 :  open  :    -0.406013
  34 &  26 :  open  :    -0.398284
  34 &  28 :  open  :    -0.390469
  33 &  30 :  open  :    -0.370834
  32 &  31 :  open  :    -0.369028
  33 &  29 :  open  :    -0.368901
  34 &  25 :  open  :    -0.365593
  33 &  27 :  open  :    -0.321783

  Root           Eigenvalue       Energy Change        Residual
-------------------------------------------------------------------
Iteration:    0   Subspace Size:   18
Root: 1:        -0.57871001        -0.57871001         0.04723045  
Root: 2:        -0.45782429        -0.45782429         0.06289880  
Root: 3:        -0.45551673        -0.45551673         0.05597920  
Root: 4:        -0.39751656        -0.39751656         0.05244203  
Root: 5:        -0.37884525        -0.37884525         0.05575565  
Root: 6:        -0.37404582        -0.37404582         0.06244903  

Iteration:    1   Subspace Size:   24
Root: 1:        -0.58139611        -0.00268610         0.01044362  
Root: 2:        -0.46160717        -0.00378289         0.01495570  
Root: 3:        -0.46142467        -0.00590794         0.01727272  
Root: 4:        -0.40198729        -0.00447074         0.01718792  
Root: 5:        -0.38366927        -0.00482402         0.01608725  
Root: 6:        -0.38009087        -0.00604505         0.02985759  

Iteration:    2   Subspace Size:   30
Root: 1:        -0.58148506        -0.00008896         0.00200437  
Root: 2:        -0.46176791        -0.00016073         0.00419329  
Root: 3:        -0.46174544        -0.00032076         0.00377605  
Root: 4:        -0.40236131        -0.00037402         0.00476587  
Root: 5:        -0.38406860        -0.00039933         0.00485674  
Root: 6:        -0.38094528        -0.00085441         0.00937359  

Iteration:    3   Subspace Size:   36
Root: 1:        -0.58148736        -0.00000230         0.00036241  
Root: 2:        -0.46178438        -0.00001647         0.00093466  
Root: 3:        -0.46175366        -0.00000822         0.00070553  
Root: 4:        -0.40238320        -0.00002189         0.00121479  
Root: 5:        -0.38409680        -0.00002819         0.00151999  
Root: 6:        -0.38100154        -0.00005626         0.00362902  

Iteration:    4   Subspace Size:   42
Root: 1:        -0.58148742        -0.00000006         0.00006007  Converged
Root: 2:        -0.46178505        -0.00000067         0.00014839  
Root: 3:        -0.46175398        -0.00000033         0.00014605  
Root: 4:        -0.40238430        -0.00000110         0.00031974  
Root: 5:        -0.38409865        -0.00000185         0.00042102  
Root: 6:        -0.38100848        -0.00000694         0.00098376  

Iteration:    5   Subspace Size:   47
Root: 1:        -0.58148742        -0.00000000         0.00005697  Converged
Root: 2:        -0.46178507        -0.00000002         0.00002971  Converged
Root: 3:        -0.46175400        -0.00000001         0.00002430  Converged
Root: 4:        -0.40238437        -0.00000007         0.00007812  Converged
Root: 5:        -0.38409880        -0.00000015         0.00010125  
Root: 6:        -0.38100911        -0.00000063         0.00023237  

Iteration:    6   Subspace Size:   49
Root: 1:        -0.58148742        -0.00000000         0.00005718  Converged
Root: 2:        -0.46178507        -0.00000000         0.00002928  Converged
Root: 3:        -0.46175400        -0.00000000         0.00001943  Converged
Root: 4:        -0.40238437        -0.00000000         0.00007649  Converged
Root: 5:        -0.38409881        -0.00000001         0.00002738  Converged
Root: 6:        -0.38100916        -0.00000005         0.00005317  Converged

Davidson converged in 6 iterations
49 sigma vectors were formed

  Root   Mult.   Total Energy (a.u.)   Ex. Energy (a.u.)     Ex. Energy (eV)     Ex. Energy (nm)        Osc. (a.u.)  
-------------------------------------------------------------------------------------------------------------------
     1  singlet       -669.34895559
     2  singlet       -669.22925324          0.11970235          3.25726606        380.63891107          0.14416278
     3  singlet       -669.22922217          0.11973342          3.25811161        380.54012775          0.07815514
     4  singlet       -669.16985253          0.17910305          4.87364120        254.39751445          0.11687829
     5  singlet       -669.15156698          0.19738861          5.37121641        230.83080467          0.05504447
     6  singlet       -669.14847733          0.20047825          5.45528998        227.27338280          0.01142232

Singlet  1: Largest CI coefficients:
  34  &  34 : closed :  -0.945279
  33  &  34 :  open  :  -0.193441
  34  &  33 :  open  :  -0.193441

Singlet  2: Largest CI coefficients:
  33  &  34 :  open  :   0.617351
  34  &  33 :  open  :   0.617351
  33  &  33 : closed :   0.388698
  34  &  34 : closed :  -0.210184

Singlet  3: Largest CI coefficients:
  32  &  34 :  open  :  -0.566358
  34  &  32 :  open  :  -0.566358
  31  &  34 :  open  :   0.357549
  34  &  31 :  open  :   0.357549
  29  &  34 :  open  :  -0.162754
  34  &  29 :  open  :  -0.162754
  30  &  34 :  open  :   0.124801
  34  &  30 :  open  :   0.124801

Singlet  4: Largest CI coefficients:
  31  &  34 :  open  :  -0.418920
  34  &  31 :  open  :  -0.418920
  33  &  33 : closed :   0.412481
  32  &  34 :  open  :  -0.355249
  34  &  32 :  open  :  -0.355249
  29  &  34 :  open  :   0.196834
  34  &  29 :  open  :   0.196834
  30  &  34 :  open  :  -0.146459
  34  &  30 :  open  :  -0.146459
  32  &  32 : closed :  -0.134535
  34  &  34 : closed :   0.110580
  33  &  34 :  open  :  -0.108466
  34  &  33 :  open  :  -0.108466
  32  &  33 :  open  :  -0.107315
  33  &  32 :  open  :  -0.107315

Singlet  5: Largest CI coefficients:
  33  &  33 : closed :  -0.649836
  30  &  34 :  open  :  -0.309514
  34  &  30 :  open  :  -0.309514
  29  &  34 :  open  :   0.202650
  34  &  29 :  open  :   0.202650
  32  &  34 :  open  :  -0.155868
  34  &  32 :  open  :  -0.155868
  27  &  34 :  open  :  -0.149306
  34  &  27 :  open  :  -0.149306
  33  &  34 :  open  :   0.146639
  34  &  33 :  open  :   0.146639
  31  &  33 :  open  :  -0.134759
  33  &  31 :  open  :  -0.134759
  26  &  34 :  open  :   0.122790
  34  &  26 :  open  :   0.122790
  28  &  34 :  open  :   0.116006
  34  &  28 :  open  :   0.116006
  34  &  34 : closed :  -0.107210

Singlet  6: Largest CI coefficients:
  32  &  33 :  open  :   0.536632
  33  &  32 :  open  :   0.536632
  33  &  33 : closed :   0.296893
  31  &  33 :  open  :  -0.257930
  33  &  31 :  open  :  -0.257930
  29  &  33 :  open  :   0.161454
  33  &  29 :  open  :   0.161454
  29  &  34 :  open  :   0.137701
  34  &  29 :  open  :   0.137701
  30  &  33 :  open  :  -0.133892
  33  &  30 :  open  :  -0.133892
  33  &  34 :  open  :  -0.105917
  34  &  33 :  open  :  -0.105917

Singlet state dipole moments:

  Root       Dx         Dy         Dz         |D|  (Debye)
------------------------------------------------------------
     1    -2.5485     0.3674     0.3397     2.5971
     2    -3.3309     0.7296     0.1772     3.4145
     3     4.6923    -0.6387    -0.2274     4.7410
     4    -2.9855     2.1522     0.5078     3.7152
     5    -1.2176     0.7137    -0.0070     1.4114
     6     3.5545     0.2549    -0.1305     3.5660

Transition dipole moments between singlet states:

    Transition       Tx         Ty         Tz         |T| (a.u.)
------------------------------------------------------------------
     1 ->    2    -1.1527    -0.6810     0.1187     1.3441
     1 ->    3     0.2520    -0.9565     0.0255     0.9895
     1 ->    4     0.6503    -0.7456     0.0098     0.9894
     1 ->    5     0.3041    -0.5615     0.1029     0.6468
     1 ->    6    -0.2541     0.1265     0.0699     0.2923
     2 ->    3    -0.0231     0.1367    -0.0860     0.1632
     2 ->    4     0.1221     0.0083    -0.0602     0.1364
     2 ->    5    -0.7221    -0.3999     0.0413     0.8264
     2 ->    6     0.8292    -0.3535    -0.0450     0.9026
     3 ->    4    -1.5828     0.2069     0.2295     1.6127
     3 ->    5    -1.4359     0.2525     0.0960     1.4611
     3 ->    6    -1.1934    -0.5182     0.1047     1.3053
     4 ->    5     1.5643    -0.2838     0.0220     1.5900
     4 ->    6    -0.1041    -0.4509     0.0620     0.4669
     5 ->    6     1.2183     0.1936    -0.1571     1.2436

Magnetic transition dipole moments and rotational strengths:

 Transition      Lx         Ly         Lz       R(len)     R(vel) (a.u.)
------------------------------------------------------------------------
 1 ->    2     0.0999    -0.0809    -0.4424     0.1125    -0.0124
 1 ->    3    -0.1107    -0.1142    -0.2897    -0.0739     0.0049
 1 ->    4     0.1276     0.0778    -0.0826    -0.0241     0.0159
 1 ->    5    -0.0167     0.0465    -0.0856     0.0400    -0.0134
 1 ->    6    -0.0043     0.0679     0.1476    -0.0200     0.0087

Electric transition quadrupole moments (Cartesian):

 Transition      Qxy        Qxz        Qyz        Qxx        Qyy        Qzz       norm (a.u.)
----------------------------------------------------------------------------------------------
 1 ->    2     2.2376    -0.6742    -0.2301     6.4407     0.2287    -0.4936     6.8769
 1 ->    3     1.8570    -0.3360    -0.0767    -0.9782     0.1553     0.0051     2.1327
 1 ->    4     2.6717     0.2213    -0.3534    -2.7235    -0.0859    -0.3083     3.8512
 1 ->    5     0.1684     0.0060     0.1090     0.5765    -0.0531    -0.1066     0.6220
 1 ->    6    -0.5448     0.1400     0.0286    -0.4975     0.4992     0.1176     0.9098


Building Xtilde...

Building Z-vector RHS...

 Generating 2nd functional diffs
Solving CPSCF equations
Using DIIS solver

 Iter         Residual      
------  --------------------
    1      2.779461871587
    2      2.952760718658
    3      0.541900452825
    4      0.079282800313
    5      0.008607804753
    6      0.005599425092
    7      0.003848091226
    8      0.000884039732
    9      0.000546820481
   10      0.000196006244
   11      0.000070165846

CPSCF converged

Building X...

 Generating 2nd functional diffs
 Generating 2nd functional diffs
Building Xtilde...

Building Z-vector RHS...

 Generating 2nd functional diffs
Solving CPSCF equations
Using DIIS solver

 Iter         Residual      
------  --------------------
    1      1.258506816655
    2      1.561596167458
    3      0.272906033444
    4      0.043505619816
    5      0.008596293552
    6      0.003060284469
    7      0.002043337382
    8      0.000775706942
    9      0.000514977791
   10      0.000092402259

CPSCF converged

Building X...

 Generating 2nd functional diffs
 Generating 2nd functional diffs
Building Xtilde...

Building Z-vector RHS...

 Generating 2nd functional diffs
Solving CPSCF equations
Using DIIS solver

 Iter         Residual      
------  --------------------
    1      0.159818618475
    2      0.188261742374
    3      0.014146762009
    4      0.009737616879
    5      0.002719204138
    6      0.000771816044
    7      0.000555380572
    8      0.000239810082
    9      0.000129032565
   10      0.000068860604

CPSCF converged

Building X...

 Generating 2nd functional diffs
 Generating 2nd functional diffs
Lower state energy:      -669.2292532382
Upper state energy:      -669.2292221651
Energy difference:          0.0000310732
 Energy calculation finished, energy:  0.000000000E+00

Converting Cartesians to HDLC

Converting Cartesians to HDLC

Converting Cartesians to HDLC
 in dlf_makehessian...
Updating Hessian with the BFGS update, No    16
Testing convergence  in cycle   17
    Energy  0.0000E+00 Target: 1.0000E-04 converged?  yes
  Max step  3.2550E-02 Target: 4.0000E-03 converged?   no
  RMS step  1.4746E-02 Target: 2.6667E-03 converged?   no
  Max grad  5.3543E-03 Target: 1.0000E-03 converged?   no
  RMS grad  1.8239E-03 Target: 6.6667E-04 converged?   no

Converting HDLC to Cartesians
DFTD Energy:    -0.0239459 hartree
Setting up the DFT grid...
| time to set the grid = 0.01 s
DFT grid points: 47533 (2970 points/atom)

                      *** Start SCF Iterations ***

 Iter     DIIS Error       Energy change      Electrons        XC Energy           Energy        Time(s)
----------------------------------------------------------------------------------------------------------
Initial temperature is 5000.000000
| Skip purify step
|    1     0.0702818892    -669.0482358816    66.0052005242   -34.5147919497    -669.0482358816     0.24  
|    2     0.1427004175     +12.1688663637    65.9995397786   -33.5574017900    -656.8793695178     0.24  
|    3     0.0480325776      -0.3468193355    65.9995513325   -33.6291363068    -657.2261888533     0.24  
|    4     0.0310608818      -0.0202088697    65.9995591425   -33.6773974770    -657.2463977230     0.23  
|    5     0.0126358092      -0.0172657463    65.9995643252   -33.7048984439    -657.2636634694     0.23  
|    6     0.0025737849      -0.0039691345    65.9995662069   -33.7204950136    -657.2676326038     0.23  
|    7     0.0003753592      -0.0002066814    65.9995677554   -33.7279717744    -657.2678392852     0.22  
|    8     0.0003669642      -0.0000118786    65.9995678529   -33.7282337198    -657.2678511638     0.21  
|    9     0.0001239589      -0.0000041108    65.9995677173   -33.7279718926    -657.2678552746     0.25  
|   10     0.0000576310      -0.0000019261    65.9995676824   -33.7281326515    -657.2678572006     0.21  
|   11     0.0000204741      -0.0000003069    65.9995676148   -33.7281014450    -657.2678575075     0.20  
|   12     0.0000066267      -0.0000000670    65.9995675853   -33.7280888477    -657.2678575745     0.20  
----------------------------------------------------------------------------------------------------------
FINAL ENERGY: -657.2678575745 a.u.
Fractional Occupation Entropy: 0.0000000000
Mermin Free Energy:            -657.2678575745
DISPERSION CONTRIBUTION TO ENERGY: -0.0239458595 a.u.
HOMO-LUMO GAP: 2.480 eV
CENTER OF MASS: {-0.019831, -0.019652, -0.046079} ANGS
DIPOLE MOMENT: {7.348042, 3.455356, -0.151501} (|D| = 8.121340) DEBYE
Writing out molden info

Running Mulliken population analysis...


  Restricted hh-TDA Parameters
--------------------------------------------
Number of occupied orbitals:            34
Number of virtual orbitals:             98
Number of molecular orbitals:          132
Number of basis functions:             140
Multiplicity of target state:      singlet

 Generating 2nd functional diffs
Reference energy:             -668.7662243042
Number of electrons:            67.9995544817
XC energy:                     -35.0443598293

      Davidson Diagonalization Parameters
-----------------------------------------------
Number of roots to find:                    6
Number of guess vectors:                   18
Maximum subspace size:                     60
Number of vectors to save:                  6
Collapse vectors per root:                  2
Number of CSFs:                           595
Maximum Davidson iterations:              100
Residual convergence:                 1.0e-04
Orthogonality tolerance:              1.0e-12
Use incremental sigma vectors:             No

Davidson memory usage: 692.12 kB

Guess Vectors:
  34 &  34 : closed :    -0.709808
  34 &  33 :  open  :    -0.625315
  34 &  32 :  open  :    -0.573330
  33 &  33 : closed :    -0.540822
  34 &  31 :  open  :    -0.507263
  33 &  32 :  open  :    -0.488838
  34 &  30 :  open  :    -0.457177
  34 &  29 :  open  :    -0.453000
  32 &  32 : closed :    -0.436853
  33 &  31 :  open  :    -0.422771
  34 &  27 :  open  :    -0.408613
  34 &  26 :  open  :    -0.398877
  34 &  28 :  open  :    -0.390736
  33 &  30 :  open  :    -0.372685
  32 &  31 :  open  :    -0.370786
  33 &  29 :  open  :    -0.368508
  34 &  25 :  open  :    -0.366751
  33 &  27 :  open  :    -0.324120

  Root           Eigenvalue       Energy Change        Residual
-------------------------------------------------------------------
Iteration:    0   Subspace Size:   18
Root: 1:        -0.58005596        -0.58005596         0.04737479  
Root: 2:        -0.45939668        -0.45939668         0.06279160  
Root: 3:        -0.45720053        -0.45720053         0.05568484  
Root: 4:        -0.39887977        -0.39887977         0.05281933  
Root: 5:        -0.37970989        -0.37970989         0.05539322  
Root: 6:        -0.37633469        -0.37633469         0.06163359  

Iteration:    1   Subspace Size:   24
Root: 1:        -0.58276957        -0.00271361         0.01049073  
Root: 2:        -0.46318941        -0.00379273         0.01495452  
Root: 3:        -0.46300256        -0.00580204         0.01718088  
Root: 4:        -0.40335665        -0.00447688         0.01727025  
Root: 5:        -0.38464099        -0.00493110         0.01655184  
Root: 6:        -0.38203019        -0.00569550         0.02897708  

Iteration:    2   Subspace Size:   30
Root: 1:        -0.58285925        -0.00008968         0.00201633  
Root: 2:        -0.46334561        -0.00015619         0.00393157  
Root: 3:        -0.46332636        -0.00032380         0.00400998  
Root: 4:        -0.40373686        -0.00038022         0.00488538  
Root: 5:        -0.38510341        -0.00046242         0.00503628  
Root: 6:        -0.38278028        -0.00075009         0.00905502  

Iteration:    3   Subspace Size:   36
Root: 1:        -0.58286157        -0.00000232         0.00037029  
Root: 2:        -0.46335999        -0.00001438         0.00087603  
Root: 3:        -0.46333628        -0.00000991         0.00077345  
Root: 4:        -0.40375988        -0.00002301         0.00122827  
Root: 5:        -0.38513697        -0.00003356         0.00176139  
Root: 6:        -0.38282592        -0.00004564         0.00332892  

Iteration:    4   Subspace Size:   42
Root: 1:        -0.58286163        -0.00000006         0.00006167  Converged
Root: 2:        -0.46336058        -0.00000059         0.00013876  
Root: 3:        -0.46333667        -0.00000040         0.00015133  
Root: 4:        -0.40376101        -0.00000113         0.00031075  
Root: 5:        -0.38513933        -0.00000236         0.00047430  
Root: 6:        -0.38283166        -0.00000574         0.00090812  

Iteration:    5   Subspace Size:   47
Root: 1:        -0.58286163        -0.00000000         0.00005904  Converged
Root: 2:        -0.46336060        -0.00000001         0.00002851  Converged
Root: 3:        -0.46333669        -0.00000001         0.00002621  Converged
Root: 4:        -0.40376108        -0.00000006         0.00007632  Converged
Root: 5:        -0.38513952        -0.00000019         0.00011272  
Root: 6:        -0.38283220        -0.00000054         0.00021813  

Iteration:    6   Subspace Size:   49
Root: 1:        -0.58286163        -0.00000000         0.00005920  Converged
Root: 2:        -0.46336060        -0.00000000         0.00002835  Converged
Root: 3:        -0.46333669        -0.00000000         0.00002115  Converged
Root: 4:        -0.40376108        -0.00000000         0.00007622  Converged
Root: 5:        -0.38513953        -0.00000001         0.00003082  Converged
Root: 6:        -0.38283224        -0.00000004         0.00004794  Converged

Davidson converged in 6 iterations
49 sigma vectors were formed

  Root   Mult.   Total Energy (a.u.)   Ex. Energy (a.u.)     Ex. Energy (eV)     Ex. Energy (nm)        Osc. (a.u.)  
-------------------------------------------------------------------------------------------------------------------
     1  singlet       -669.34908594
     2  singlet       -669.22958490          0.11950104          3.25178809        381.28013605          0.13068032
     3  singlet       -669.22956099          0.11952494          3.25243867        381.20386973          0.08921363
     4  singlet       -669.16998538          0.17910056          4.87357330        254.40105849          0.11965021
     5  singlet       -669.15136384          0.19772210          5.38029121        230.44146828          0.05752866
     6  singlet       -669.14905655          0.20002939          5.44307567        227.78338621          0.00533252

Singlet  1: Largest CI coefficients:
  34  &  34 : closed :  -0.946941
  33  &  34 :  open  :  -0.189744
  34  &  33 :  open  :  -0.189744

Singlet  2: Largest CI coefficients:
  33  &  34 :  open  :   0.619134
  34  &  33 :  open  :   0.619134
  33  &  33 : closed :   0.373780
  34  &  34 : closed :  -0.204956

Singlet  3: Largest CI coefficients:
  32  &  34 :  open  :  -0.565716
  34  &  32 :  open  :  -0.565716
  31  &  34 :  open  :   0.353756
  34  &  31 :  open  :   0.353756
  29  &  34 :  open  :  -0.157180
  34  &  29 :  open  :  -0.157180
  30  &  34 :  open  :   0.123575
  34  &  30 :  open  :   0.123575

Singlet  4: Largest CI coefficients:
  31  &  34 :  open  :   0.421714
  34  &  31 :  open  :   0.421714
  33  &  33 : closed :  -0.406078
  32  &  34 :  open  :   0.351580
  34  &  32 :  open  :   0.351580
  29  &  34 :  open  :  -0.194701
  34  &  29 :  open  :  -0.194701
  30  &  34 :  open  :   0.162605
  34  &  30 :  open  :   0.162605
  32  &  32 : closed :   0.131903
  32  &  33 :  open  :   0.109515
  33  &  32 :  open  :   0.109515
  34  &  34 : closed :  -0.104984
  33  &  34 :  open  :   0.103919
  34  &  33 :  open  :   0.103919

Singlet  5: Largest CI coefficients:
  33  &  33 : closed :  -0.705859
  30  &  34 :  open  :  -0.308927
  34  &  30 :  open  :  -0.308927
  33  &  34 :  open  :   0.161357
  34  &  33 :  open  :   0.161357
  29  &  34 :  open  :   0.159019
  34  &  29 :  open  :   0.159019
  32  &  34 :  open  :  -0.157231
  34  &  32 :  open  :  -0.157231
  27  &  34 :  open  :  -0.139525
  34  &  27 :  open  :  -0.139525
  26  &  34 :  open  :   0.116760
  34  &  26 :  open  :   0.116760
  34  &  34 : closed :  -0.111752

Singlet  6: Largest CI coefficients:
  32  &  33 :  open  :   0.547457
  33  &  32 :  open  :   0.547457
  31  &  33 :  open  :  -0.272013
  33  &  31 :  open  :  -0.272013
  33  &  33 : closed :   0.179878
  29  &  34 :  open  :   0.171735
  34  &  29 :  open  :   0.171735
  29  &  33 :  open  :   0.155331
  33  &  29 :  open  :   0.155331
  30  &  33 :  open  :  -0.138509
  33  &  30 :  open  :  -0.138509

Singlet state dipole moments:

  Root       Dx         Dy         Dz         |D|  (Debye)
------------------------------------------------------------
     1    -2.5443     0.3198     0.3553     2.5888
     2    -3.0821     0.5667     0.2526     3.1439
     3     4.3380    -0.5029    -0.3099     4.3781
     4    -2.7370     2.0273     0.4862     3.4406
     5    -2.3534     0.6261     0.1054     2.4376
     6     4.3738     0.4595    -0.2580     4.4054

Transition dipole moments between singlet states:

    Transition       Tx         Ty         Tz         |T| (a.u.)
------------------------------------------------------------------
     1 ->    2    -1.1901    -0.4644     0.0909     1.2808
     1 ->    3     0.0120    -1.0571     0.0438     1.0581
     1 ->    4    -0.6378     0.7715    -0.0104     1.0010
     1 ->    5     0.3342    -0.5632     0.0869     0.6606
     1 ->    6    -0.1752     0.0346     0.0899     0.2000
     2 ->    3    -0.5531     0.2263    -0.0560     0.6002
     2 ->    4    -0.4083     0.0712     0.0975     0.4257
     2 ->    5    -0.6915    -0.3414     0.0173     0.7714
     2 ->    6     0.9157    -0.3260    -0.0507     0.9733
     3 ->    4     1.5856    -0.1987    -0.2235     1.6135
     3 ->    5    -1.2574     0.2949     0.0769     1.2938
     3 ->    6    -1.2995    -0.4705     0.0973     1.3855
     4 ->    5    -1.5813     0.2295    -0.0116     1.5979
     4 ->    6    -0.2668     0.5020    -0.0515     0.5708
     5 ->    6     0.7795     0.2044    -0.1364     0.8173

Magnetic transition dipole moments and rotational strengths:

 Transition      Lx         Ly         Lz       R(len)     R(vel) (a.u.)
------------------------------------------------------------------------
 1 ->    2     0.1086    -0.0470    -0.3938     0.1432    -0.0155
 1 ->    3    -0.0963    -0.1237    -0.3625    -0.1137     0.0095
 1 ->    4    -0.1276    -0.0804     0.1006    -0.0183     0.0148
 1 ->    5    -0.0184     0.0210    -0.1114     0.0276    -0.0089
 1 ->    6    -0.0113     0.0721     0.1304    -0.0162     0.0074

Electric transition quadrupole moments (Cartesian):

 Transition      Qxy        Qxz        Qyz        Qxx        Qyy        Qzz       norm (a.u.)
----------------------------------------------------------------------------------------------
 1 ->    2     1.7287    -0.5337    -0.1774     6.4888     0.1736    -0.4616     6.7566
 1 ->    3     2.2472    -0.4390    -0.1322     0.1713     0.1926    -0.0854     2.3095
 1 ->    4    -2.6892    -0.2384     0.3525     2.4763     0.1185     0.3253     3.6966
 1 ->    5     0.2340    -0.0350     0.0899     0.7581    -0.1483    -0.1199     0.8217
 1 ->    6    -0.6025     0.1194     0.0605    -0.3294     0.4743     0.0953     0.8506


Building Xtilde...

Building Z-vector RHS...

 Generating 2nd functional diffs
Solving CPSCF equations
Using DIIS solver

 Iter         Residual      
------  --------------------
    1      2.738946401320
    2      2.909270685902
    3      0.536642869060
    4      0.080001505784
    5      0.008585108154
    6      0.005472970911
    7      0.003786843467
    8      0.000929632312
    9      0.000574787716
   10      0.000184513638
   11      0.000065790037

CPSCF converged

Building X...

 Generating 2nd functional diffs
 Generating 2nd functional diffs
Building Xtilde...

Building Z-vector RHS...

 Generating 2nd functional diffs
Solving CPSCF equations
Using DIIS solver

 Iter         Residual      
------  --------------------
    1      1.282567167200
    2      1.575705865202
    3      0.285284825102
    4      0.041970242436
    5      0.008086923383
    6      0.003106536254
    7      0.002042891149
    8      0.000772061494
    9      0.000531927277
   10      0.000094990946

CPSCF converged

Building X...

 Generating 2nd functional diffs
 Generating 2nd functional diffs
Building Xtilde...

Building Z-vector RHS...

 Generating 2nd functional diffs
Solving CPSCF equations
Using DIIS solver

 Iter         Residual      
------  --------------------
    1      0.333014526697
    2      0.360378803115
    3      0.020284876543
    4      0.006748101116
    5      0.003850782674
    6      0.000862570123
    7      0.000624682144
    8      0.000213603366
    9      0.000077648067

CPSCF converged

Building X...

 Generating 2nd functional diffs
 Generating 2nd functional diffs
Lower state energy:      -669.2295849002
Upper state energy:      -669.2295609920
Energy difference:          0.0000239082
 Energy calculation finished, energy:  0.000000000E+00

Converting Cartesians to HDLC

Converting Cartesians to HDLC

Converting Cartesians to HDLC
 in dlf_makehessian...
Updating Hessian with the BFGS update, No    17
Testing convergence  in cycle   18
    Energy  0.0000E+00 Target: 1.0000E-04 converged?  yes
  Max step  1.1216E-01 Target: 4.0000E-03 converged?   no
  RMS step  2.1394E-02 Target: 2.6667E-03 converged?   no
  Max grad  6.8058E-03 Target: 1.0000E-03 converged?   no
  RMS grad  2.5095E-03 Target: 6.6667E-04 converged?   no

Converting HDLC to Cartesians
DFTD Energy:    -0.0239520 hartree
Setting up the DFT grid...
| time to set the grid = 0.01 s
DFT grid points: 47531 (2970 points/atom)

                      *** Start SCF Iterations ***

 Iter     DIIS Error       Energy change      Electrons        XC Energy           Energy        Time(s)
----------------------------------------------------------------------------------------------------------
Initial temperature is 5000.000000
| Skip purify step
|    1     0.0699862605    -669.0523030240    66.0087201252   -34.5191950003    -669.0523030240     0.24  
|    2     0.1376847002     +12.1690974578    65.9995065340   -33.5602592307    -656.8832055661     0.25  
|    3     0.0476189675      -0.3430480344    65.9995185483   -33.6321569553    -657.2262536006     0.24  
|    4     0.0296012035      -0.0197148013    65.9995264976   -33.6804749043    -657.2459684019     0.23  
|    5     0.0126323642      -0.0169008530    65.9995316647   -33.7078636388    -657.2628692549     0.23  
|    6     0.0025638670      -0.0039668144    65.9995332145   -33.7236326363    -657.2668360694     0.23  
|    7     0.0003844268      -0.0002161244    65.9995348454   -33.7311930488    -657.2670521938     0.22  
|    8     0.0003673567      -0.0000120475    65.9995349617   -33.7315161470    -657.2670642413     0.21  
|    9     0.0001246218      -0.0000041766    65.9995348214   -33.7312401332    -657.2670684179     0.25  
|   10     0.0000553719      -0.0000019240    65.9995347934   -33.7314005817    -657.2670703419     0.21  
|   11     0.0000196310      -0.0000002911    65.9995347309   -33.7313722822    -657.2670706330     0.20  
|   12     0.0000066999      -0.0000000632    65.9995347026   -33.7313577656    -657.2670706961     0.20  
----------------------------------------------------------------------------------------------------------
FINAL ENERGY: -657.2670706961 a.u.
Fractional Occupation Entropy: 0.0000000000
Mermin Free Energy:            -657.2670706961
DISPERSION CONTRIBUTION TO ENERGY: -0.0239519723 a.u.
HOMO-LUMO GAP: 2.506 eV
CENTER OF MASS: {-0.019564, -0.017372, -0.046248} ANGS
DIPOLE MOMENT: {7.243784, 3.370724, -0.185864} (|D| = 7.991792) DEBYE
Writing out molden info

Running Mulliken population analysis...


  Restricted hh-TDA Parameters
--------------------------------------------
Number of occupied orbitals:            34
Number of virtual orbitals:             98
Number of molecular orbitals:          132
Number of basis functions:             140
Multiplicity of target state:      singlet

 Generating 2nd functional diffs
Reference energy:             -668.7646758863
Number of electrons:            67.9995206027
XC energy:                     -35.0477587841

      Davidson Diagonalization Parameters
-----------------------------------------------
Number of roots to find:                    6
Number of guess vectors:                   18
Maximum subspace size:                     60
Number of vectors to save:                  6
Collapse vectors per root:                  2
Number of CSFs:                           595
Maximum Davidson iterations:              100
Residual convergence:                 1.0e-04
Orthogonality tolerance:              1.0e-12
Use incremental sigma vectors:             No

Davidson memory usage: 692.12 kB

Guess Vectors:
  34 &  34 : closed :    -0.712523
  34 &  33 :  open  :    -0.626959
  34 &  32 :  open  :    -0.576369
  33 &  33 : closed :    -0.541394
  34 &  31 :  open  :    -0.508675
  33 &  32 :  open  :    -0.490805
  34 &  30 :  open  :    -0.459961
  34 &  29 :  open  :    -0.453472
  32 &  32 : closed :    -0.440215
  33 &  31 :  open  :    -0.423111
  34 &  27 :  open  :    -0.411716
  34 &  26 :  open  :    -0.400288
  34 &  28 :  open  :    -0.390915
  33 &  30 :  open  :    -0.374397
  32 &  31 :  open  :    -0.372521
  34 &  25 :  open  :    -0.368393
  33 &  29 :  open  :    -0.367908
  33 &  27 :  open  :    -0.326151

  Root           Eigenvalue       Energy Change        Residual
-------------------------------------------------------------------
Iteration:    0   Subspace Size:   18
Root: 1:        -0.58229476        -0.58229476         0.04767316  
Root: 2:        -0.46136189        -0.46136189         0.06283960  
Root: 3:        -0.45934438        -0.45934438         0.05535621  
Root: 4:        -0.40047468        -0.40047468         0.05368083  
Root: 5:        -0.38056514        -0.38056514         0.05518267  
Root: 6:        -0.37863223        -0.37863223         0.06029704  

Iteration:    1   Subspace Size:   24
Root: 1:        -0.58504660        -0.00275184         0.01054932  
Root: 2:        -0.46519142        -0.00382953         0.01499573  
Root: 3:        -0.46501185        -0.00566747         0.01705079  
Root: 4:        -0.40498419        -0.00450951         0.01749403  
Root: 5:        -0.38575219        -0.00518705         0.01922790  
Root: 6:        -0.38381691        -0.00518469         0.02663953  

Iteration:    2   Subspace Size:   30
Root: 1:        -0.58513690        -0.00009030         0.00202562  
Root: 2:        -0.46535333        -0.00016190         0.00377584  
Root: 3:        -0.46532716        -0.00031531         0.00409071  
Root: 4:        -0.40537187        -0.00038768         0.00513775  
Root: 5:        -0.38635952        -0.00060733         0.00606827  
Root: 6:        -0.38439519        -0.00057828         0.00820395  

Iteration:    3   Subspace Size:   36
Root: 1:        -0.58513923        -0.00000233         0.00037723  
Root: 2:        -0.46536589        -0.00001256         0.00081144  
Root: 3:        -0.46533816        -0.00001100         0.00082090  
Root: 4:        -0.40539714        -0.00002527         0.00130180  
Root: 5:        -0.38640388        -0.00004435         0.00230714  
Root: 6:        -0.38442741        -0.00003222         0.00267220  

Iteration:    4   Subspace Size:   42
Root: 1:        -0.58513929        -0.00000006         0.00006296  Converged
Root: 2:        -0.46536639        -0.00000051         0.00012955  
Root: 3:        -0.46533861        -0.00000045         0.00015228  
Root: 4:        -0.40539843        -0.00000130         0.00032332  
Root: 5:        -0.38640744        -0.00000357         0.00057549  
Root: 6:        -0.38443117        -0.00000376         0.00076243  

Iteration:    5   Subspace Size:   47
Root: 1:        -0.58513929        -0.00000000         0.00006097  Converged
Root: 2:        -0.46536641        -0.00000001         0.00002717  Converged
Root: 3:        -0.46533863        -0.00000001         0.00002792  Converged
Root: 4:        -0.40539850        -0.00000007         0.00007906  Converged
Root: 5:        -0.38640770        -0.00000026         0.00013386  
Root: 6:        -0.38443156        -0.00000040         0.00019485  

Iteration:    6   Subspace Size:   49
Root: 1:        -0.58513929        -0.00000000         0.00006110  Converged
Root: 2:        -0.46536641        -0.00000000         0.00002717  Converged
Root: 3:        -0.46533863        -0.00000000         0.00002182  Converged
Root: 4:        -0.40539850        -0.00000000         0.00007767  Converged
Root: 5:        -0.38640772        -0.00000002         0.00003599  Converged
Root: 6:        -0.38443159        -0.00000003         0.00004120  Converged

Davidson converged in 6 iterations
49 sigma vectors were formed

  Root   Mult.   Total Energy (a.u.)   Ex. Energy (a.u.)     Ex. Energy (eV)     Ex. Energy (nm)        Osc. (a.u.)  
-------------------------------------------------------------------------------------------------------------------
     1  singlet       -669.34981517
     2  singlet       -669.23004229          0.11977288          3.25918535        380.41475795          0.11605754
     3  singlet       -669.23001451          0.11980066          3.25994123        380.32655193          0.10032776
     4  singlet       -669.17007439          0.17974078          4.89099475        253.49489609          0.12810405
     5  singlet       -669.15108360          0.19873157          5.40776019        229.27092976          0.05159112
     6  singlet       -669.14910748          0.20070769          5.46153331        227.01357598          0.00414144

Singlet  1: Largest CI coefficients:
  34  &  34 : closed :   0.950019
  33  &  34 :  open  :   0.182331
  34  &  33 :  open  :   0.182331

Singlet  2: Largest CI coefficients:
  33  &  34 :  open  :   0.611041
  34  &  33 :  open  :   0.611041
  33  &  33 : closed :   0.341466
  34  &  34 : closed :  -0.191328
  32  &  34 :  open  :   0.145764
  34  &  32 :  open  :   0.145764

Singlet  3: Largest CI coefficients:
  32  &  34 :  open  :   0.553877
  34  &  32 :  open  :   0.553877
  31  &  34 :  open  :  -0.342633
  34  &  31 :  open  :  -0.342633
  33  &  34 :  open  :  -0.148680
  34  &  33 :  open  :  -0.148680
  29  &  34 :  open  :   0.146393
  34  &  29 :  open  :   0.146393
  30  &  34 :  open  :  -0.117903
  34  &  30 :  open  :  -0.117903
  33  &  33 : closed :  -0.117431

Singlet  4: Largest CI coefficients:
  31  &  34 :  open  :   0.428192
  34  &  31 :  open  :   0.428192
  33  &  33 : closed :  -0.379621
  32  &  34 :  open  :   0.350239
  34  &  32 :  open  :   0.350239
  29  &  34 :  open  :  -0.194863
  34  &  29 :  open  :  -0.194863
  30  &  34 :  open  :   0.187105
  34  &  30 :  open  :   0.187105
  32  &  32 : closed :   0.126107
  32  &  33 :  open  :   0.109635
  33  &  32 :  open  :   0.109635

Singlet  5: Largest CI coefficients:
  33  &  33 : closed :   0.752818
  30  &  34 :  open  :   0.266214
  34  &  30 :  open  :   0.266214
  33  &  34 :  open  :  -0.171935
  34  &  33 :  open  :  -0.171935
  32  &  33 :  open  :   0.167003
  33  &  32 :  open  :   0.167003
  32  &  34 :  open  :   0.144718
  34  &  32 :  open  :   0.144718
  34  &  34 : closed :   0.111124
  27  &  34 :  open  :   0.106800
  34  &  27 :  open  :   0.106800

Singlet  6: Largest CI coefficients:
  32  &  33 :  open  :  -0.523103
  33  &  32 :  open  :  -0.523103
  31  &  33 :  open  :   0.276847
  33  &  31 :  open  :   0.276847
  29  &  34 :  open  :  -0.204850
  34  &  29 :  open  :  -0.204850
  30  &  34 :  open  :   0.176774
  34  &  30 :  open  :   0.176774
  29  &  33 :  open  :  -0.138106
  33  &  29 :  open  :  -0.138106
  30  &  33 :  open  :   0.130519
  33  &  30 :  open  :   0.130519
  28  &  34 :  open  :  -0.108890
  34  &  28 :  open  :  -0.108890

Singlet state dipole moments:

  Root       Dx         Dy         Dz         |D|  (Debye)
------------------------------------------------------------
     1    -2.5452     0.2512     0.3759     2.5851
     2    -2.5703     0.3610     0.2999     2.6128
     3     3.6729    -0.3300    -0.3661     3.7058
     4    -2.2027     1.8094     0.4592     2.8873
     5    -3.1944     0.4337     0.2461     3.2331
     6     4.5786     0.8227    -0.4159     4.6705

Transition dipole moments between singlet states:

    Transition       Tx         Ty         Tz         |T| (a.u.)
------------------------------------------------------------------
     1 ->    2     1.1774     0.2529    -0.0578     1.2056
     1 ->    3    -0.2062    -1.1006     0.0495     1.1208
     1 ->    4     0.6350    -0.8159     0.0119     1.0340
     1 ->    5     0.3503    -0.5140     0.0496     0.6240
     1 ->    6    -0.0520    -0.1218     0.1158     0.1759
     2 ->    3     0.9472    -0.2855     0.0204     0.9895
     2 ->    4    -0.6486     0.1558     0.1281     0.6792
     2 ->    5     0.8815     0.2234    -0.0044     0.9094
     2 ->    6    -0.8356     0.3406     0.0548     0.9040
     3 ->    4    -1.6087     0.1801     0.2194     1.6336
     3 ->    5    -0.7967     0.3863     0.0382     0.8862
     3 ->    6    -1.4773    -0.3314     0.0872     1.5165
     4 ->    5     1.3915    -0.1019    -0.0032     1.3952
     4 ->    6     0.8810    -0.5624     0.0318     1.0457
     5 ->    6    -0.2534     0.2078    -0.0700     0.3351

Magnetic transition dipole moments and rotational strengths:

 Transition      Lx         Ly         Lz       R(len)     R(vel) (a.u.)
------------------------------------------------------------------------
 1 ->    2    -0.1114     0.0143     0.3465     0.1476    -0.0143
 1 ->    3    -0.0855    -0.1255    -0.4195    -0.1350     0.0116
 1 ->    4     0.1273     0.0853    -0.1243    -0.0098     0.0132
 1 ->    5    -0.0187    -0.0171    -0.1436     0.0049    -0.0012
 1 ->    6    -0.0244     0.0664     0.0888    -0.0035     0.0033

Electric transition quadrupole moments (Cartesian):

 Transition      Qxy        Qxz        Qyz        Qxx        Qyy        Qzz       norm (a.u.)
----------------------------------------------------------------------------------------------
 1 ->    2    -1.1837     0.3817     0.1056    -6.3580    -0.1140     0.4164     6.4938
 1 ->    3     2.4875    -0.4878    -0.1719     1.1345     0.2147    -0.1554     2.7951
 1 ->    4     2.6954     0.2609    -0.3517    -2.1559    -0.1622    -0.3425     3.4998
 1 ->    5     0.3267    -0.0901     0.0611     0.9705    -0.2968    -0.1314     1.0797
 1 ->    6    -0.6368     0.0666     0.0989     0.0505     0.4024     0.0582     0.7665


Building Xtilde...

Building Z-vector RHS...

 Generating 2nd functional diffs
Solving CPSCF equations
Using DIIS solver

 Iter         Residual      
------  --------------------
    1      2.625065340219
    2      2.802524727907
    3      0.522317906107
    4      0.078496956044
    5      0.008370611886
    6      0.005091101715
    7      0.003582747769
    8      0.000894178247
    9      0.000566209055
   10      0.000167467931
   11      0.000060102516

CPSCF converged

Building X...

 Generating 2nd functional diffs
 Generating 2nd functional diffs
Building Xtilde...

Building Z-vector RHS...

 Generating 2nd functional diffs
Solving CPSCF equations
Using DIIS solver

 Iter         Residual      
------  --------------------
    1      1.351346671144
    2      1.621341638947
    3      0.311292637001
    4      0.041496462617
    5      0.007423016552
    6      0.002747799976
    7      0.001795224771
    8      0.000657473691
    9      0.000497693453
   10      0.000108305846
   11      0.000027394212

CPSCF converged

Building X...

 Generating 2nd functional diffs
 Generating 2nd functional diffs
Building Xtilde...

Building Z-vector RHS...

 Generating 2nd functional diffs
Solving CPSCF equations
Using DIIS solver

 Iter         Residual      
------  --------------------
    1      0.571619371895
    2      0.606711578399
    3      0.038397297089
    4      0.008681075357
    5      0.005719675819
    6      0.002778709260
    7      0.000914528607
    8      0.000378464523
    9      0.000142930628
   10      0.000061494669

CPSCF converged

Building X...

 Generating 2nd functional diffs
 Generating 2nd functional diffs
Lower state energy:      -669.2300422915
Upper state energy:      -669.2300145136
Energy difference:          0.0000277779
 Energy calculation finished, energy:  0.000000000E+00

Converting Cartesians to HDLC

Converting Cartesians to HDLC

Converting Cartesians to HDLC
 in dlf_makehessian...
Updating Hessian with the BFGS update, No    18
Testing convergence  in cycle   19
    Energy  0.0000E+00 Target: 1.0000E-04 converged?  yes
  Max step  2.9677E-01 Target: 4.0000E-03 converged?   no
  RMS step  4.7861E-02 Target: 2.6667E-03 converged?   no
  Max grad  2.4454E-02 Target: 1.0000E-03 converged?   no
  RMS grad  6.9572E-03 Target: 6.6667E-04 converged?   no

Converting HDLC to Cartesians
DFTD Energy:    -0.0239472 hartree
Setting up the DFT grid...
| time to set the grid = 0.00 s
DFT grid points: 47523 (2970 points/atom)

                      *** Start SCF Iterations ***

 Iter     DIIS Error       Energy change      Electrons        XC Energy           Energy        Time(s)
----------------------------------------------------------------------------------------------------------
Initial temperature is 5000.000000
| Skip purify step
|    1     0.0685014771    -669.0561189527    66.0109450767   -34.5225038228    -669.0561189527     0.24  
|    2     0.1298496981     +12.1653441978    65.9994849909   -33.5621353009    -656.8907747548     0.25  
|    3     0.0464005928      -0.3363648424    65.9994964170   -33.6343013318    -657.2271395973     0.24  
|    4     0.0273766533      -0.0189018540    65.9995042471   -33.6826892403    -657.2460414513     0.23  
|    5     0.0123317493      -0.0163490480    65.9995092010   -33.7100926983    -657.2623904993     0.23  
|    6     0.0025275524      -0.0038596524    65.9995103928   -33.7259702044    -657.2662501517     0.23  
|    7     0.0004062143      -0.0002173387    65.9995120851   -33.7335117367    -657.2664674904     0.22  
|    8     0.0003614175      -0.0000121710    65.9995122470   -33.7338721207    -657.2664796614     0.21  
|    9     0.0001213632      -0.0000042385    65.9995121222   -33.7335748429    -657.2664838999     0.25  
|   10     0.0000502213      -0.0000018849    65.9995121238   -33.7337261562    -657.2664857848     0.21  
|   11     0.0000182701      -0.0000002668    65.9995120762   -33.7337009496    -657.2664860516     0.20  
|   12     0.0000065077      -0.0000000583    65.9995120536   -33.7336838873    -657.2664861098     0.20  
----------------------------------------------------------------------------------------------------------
FINAL ENERGY: -657.2664861098 a.u.
Fractional Occupation Entropy: 0.0000000000
Mermin Free Energy:            -657.2664861098
DISPERSION CONTRIBUTION TO ENERGY: -0.0239471670 a.u.
HOMO-LUMO GAP: 2.549 eV
CENTER OF MASS: {-0.018918, -0.015123, -0.046692} ANGS
DIPOLE MOMENT: {7.064044, 3.272743, -0.235752} (|D| = 7.788911) DEBYE
Writing out molden info

Running Mulliken population analysis...


  Restricted hh-TDA Parameters
--------------------------------------------
Number of occupied orbitals:            34
Number of virtual orbitals:             98
Number of molecular orbitals:          132
Number of basis functions:             140
Multiplicity of target state:      singlet

 Generating 2nd functional diffs
Reference energy:             -668.7630355098
Number of electrons:            67.9994972675
XC energy:                     -35.0501775907

      Davidson Diagonalization Parameters
-----------------------------------------------
Number of roots to find:                    6
Number of guess vectors:                   18
Maximum subspace size:                     60
Number of vectors to save:                  6
Collapse vectors per root:                  2
Number of CSFs:                           595
Maximum Davidson iterations:              100
Residual convergence:                 1.0e-04
Orthogonality tolerance:              1.0e-12
Use incremental sigma vectors:             No

Davidson memory usage: 692.12 kB

Guess Vectors:
  34 &  34 : closed :    -0.716083
  34 &  33 :  open  :    -0.628490
  34 &  32 :  open  :    -0.580233
  33 &  33 : closed :    -0.540898
  34 &  31 :  open  :    -0.510319
  33 &  32 :  open  :    -0.492641
  34 &  30 :  open  :    -0.463169
  34 &  29 :  open  :    -0.454908
  32 &  32 : closed :    -0.444383
  33 &  31 :  open  :    -0.422726
  34 &  27 :  open  :    -0.414598
  34 &  26 :  open  :    -0.402272
  34 &  28 :  open  :    -0.390819
  33 &  30 :  open  :    -0.375576
  32 &  31 :  open  :    -0.374469
  34 &  25 :  open  :    -0.370557
  33 &  29 :  open  :    -0.367315
  32 &  30 :  open  :    -0.327319

  Root           Eigenvalue       Energy Change        Residual
-------------------------------------------------------------------
Iteration:    0   Subspace Size:   18
Root: 1:        -0.58525287        -0.58525287         0.04826054  
Root: 2:        -0.46345270        -0.46345270         0.06334548  
Root: 3:        -0.46166897        -0.46166897         0.05582828  
Root: 4:        -0.40237693        -0.40237693         0.05495180  
Root: 5:        -0.38171937        -0.38171937         0.05770975  
Root: 6:        -0.37906524        -0.37906524         0.05767077  

Iteration:    1   Subspace Size:   24
Root: 1:        -0.58806694        -0.00281407         0.01059748  
Root: 2:        -0.46747930        -0.00402660         0.01498569  
Root: 3:        -0.46728695        -0.00561798         0.01696208  
Root: 4:        -0.40697847        -0.00460155         0.01742631  
Root: 5:        -0.38657612        -0.00485675         0.02887824  
Root: 6:        -0.38468085        -0.00561561         0.02019071  

Iteration:    2   Subspace Size:   30
Root: 1:        -0.58815670        -0.00008976         0.00202739  
Root: 2:        -0.46764003        -0.00016073         0.00333194  
Root: 3:        -0.46761337        -0.00032642         0.00385452  
Root: 4:        -0.40733987        -0.00036140         0.00500361  
Root: 5:        -0.38775782        -0.00118170         0.00882461  
Root: 6:        -0.38519625        -0.00051540         0.00711449  

Iteration:    3   Subspace Size:   36
Root: 1:        -0.58815900        -0.00000230         0.00037838  
Root: 2:        -0.46764946        -0.00000943         0.00069392  
Root: 3:        -0.46762461        -0.00001124         0.00074889  
Root: 4:        -0.40736273        -0.00002285         0.00137651  
Root: 5:        -0.38785032        -0.00009250         0.00300751  
Root: 6:        -0.38523174        -0.00003549         0.00203232  

Iteration:    4   Subspace Size:   42
Root: 1:        -0.58815906        -0.00000006         0.00006231  Converged
Root: 2:        -0.46764985        -0.00000039         0.00012075  
Root: 3:        -0.46762497        -0.00000037         0.00013510  
Root: 4:        -0.40736415        -0.00000142         0.00039792  
Root: 5:        -0.38785667        -0.00000635         0.00098029  
Root: 6:        -0.38523476        -0.00000301         0.00053194  

Iteration:    5   Subspace Size:   47
Root: 1:        -0.58815906        -0.00000000         0.00005937  Converged
Root: 2:        -0.46764986        -0.00000001         0.00002647  Converged
Root: 3:        -0.46762498        -0.00000001         0.00002225  Converged
Root: 4:        -0.40736425        -0.00000010         0.00009424  Converged
Root: 5:        -0.38785738        -0.00000072         0.00021528  
Root: 6:        -0.38523495        -0.00000020         0.00012156  

Iteration:    6   Subspace Size:   49
Root: 1:        -0.58815906        -0.00000000         0.00005927  Converged
Root: 2:        -0.46764986        -0.00000000         0.00002624  Converged
Root: 3:        -0.46762498        -0.00000000         0.00002153  Converged
Root: 4:        -0.40736426        -0.00000000         0.00007469  Converged
Root: 5:        -0.38785742        -0.00000004         0.00004610  Converged
Root: 6:        -0.38523496        -0.00000001         0.00002979  Converged

Davidson converged in 6 iterations
49 sigma vectors were formed

  Root   Mult.   Total Energy (a.u.)   Ex. Energy (a.u.)     Ex. Energy (eV)     Ex. Energy (nm)        Osc. (a.u.)  
-------------------------------------------------------------------------------------------------------------------
     1  singlet       -669.35119457
     2  singlet       -669.23068537          0.12050920          3.27922168        378.09039110          0.09846990
     3  singlet       -669.23066049          0.12053407          3.27989847        378.01237384          0.11290166
     4  singlet       -669.17039977          0.18079480          4.91967606        252.01704175          0.14362230
     5  singlet       -669.15089293          0.20030164          5.45048397        227.47378294          0.03167291
     6  singlet       -669.14827047          0.20292409          5.52184461        224.53406342          0.01242722

Singlet  1: Largest CI coefficients:
  34  &  34 : closed :  -0.954988
  33  &  34 :  open  :  -0.168884
  34  &  33 :  open  :  -0.168884

Singlet  2: Largest CI coefficients:
  33  &  34 :  open  :   0.592039
  34  &  33 :  open  :   0.592039
  33  &  33 : closed :   0.287455
  32  &  34 :  open  :   0.228001
  34  &  32 :  open  :   0.228001
  34  &  34 : closed :  -0.165086
  31  &  34 :  open  :  -0.134917
  34  &  31 :  open  :  -0.134917

Singlet  3: Largest CI coefficients:
  32  &  34 :  open  :   0.529939
  34  &  32 :  open  :   0.529939
  31  &  34 :  open  :  -0.322802
  34  &  31 :  open  :  -0.322802
  33  &  34 :  open  :  -0.239057
  34  &  33 :  open  :  -0.239057
  33  &  33 : closed :  -0.172074
  29  &  34 :  open  :   0.130978
  34  &  29 :  open  :   0.130978
  30  &  34 :  open  :  -0.103875
  34  &  30 :  open  :  -0.103875
  34  &  34 : closed :   0.100262

Singlet  4: Largest CI coefficients:
  31  &  34 :  open  :   0.438951
  34  &  31 :  open  :   0.438951
  32  &  34 :  open  :   0.350503
  34  &  32 :  open  :   0.350503
  33  &  33 : closed :  -0.324186
  30  &  34 :  open  :   0.219783
  34  &  30 :  open  :   0.219783
  29  &  34 :  open  :  -0.195406
  34  &  29 :  open  :  -0.195406
  32  &  32 : closed :   0.113894
  32  &  33 :  open  :   0.109520
  33  &  32 :  open  :   0.109520

Singlet  5: Largest CI coefficients:
  33  &  33 : closed :   0.702750
  32  &  33 :  open  :   0.352788
  33  &  32 :  open  :   0.352788
  33  &  34 :  open  :  -0.153049
  34  &  33 :  open  :  -0.153049
  30  &  34 :  open  :   0.152367
  34  &  30 :  open  :   0.152367
  31  &  33 :  open  :  -0.123334
  33  &  31 :  open  :  -0.123334
  32  &  34 :  open  :   0.110121
  34  &  32 :  open  :   0.110121

Singlet  6: Largest CI coefficients:
  32  &  33 :  open  :   0.422099
  33  &  32 :  open  :   0.422099
  33  &  33 : closed :  -0.371228
  30  &  34 :  open  :  -0.279740
  34  &  30 :  open  :  -0.279740
  31  &  33 :  open  :  -0.237823
  33  &  31 :  open  :  -0.237823
  29  &  34 :  open  :   0.191417
  34  &  29 :  open  :   0.191417
  28  &  34 :  open  :   0.126093
  34  &  28 :  open  :   0.126093
  27  &  34 :  open  :  -0.121068
  34  &  27 :  open  :  -0.121068

Singlet state dipole moments:

  Root       Dx         Dy         Dz         |D|  (Debye)
------------------------------------------------------------
     1    -2.5467     0.1544     0.4103     2.5841
     2    -1.7386     0.0843     0.3223     1.7703
     3     2.6077    -0.0855    -0.3939     2.6386
     4    -1.3153     1.4576     0.4215     2.0081
     5    -1.7126     0.1824     0.2542     1.7410
     6     2.0241     1.3283    -0.4292     2.4588

Transition dipole moments between singlet states:

    Transition       Tx         Ty         Tz         |T| (a.u.)
------------------------------------------------------------------
     1 ->    2    -1.1070     0.0009     0.0175     1.1071
     1 ->    3     0.4544     1.0939    -0.0439     1.1853
     1 ->    4    -0.6427     0.8823    -0.0129     1.0916
     1 ->    5    -0.3108     0.3748     0.0104     0.4870
     1 ->    6     0.0862    -0.2610     0.1278     0.3031
     2 ->    3     1.2851    -0.3232    -0.0287     1.3254
     2 ->    4    -0.9152     0.2491     0.1668     0.9631
     2 ->    5     1.1635     0.0611     0.0011     1.1651
     2 ->    6     0.5492    -0.3185    -0.0621     0.6379
     3 ->    4    -1.6326     0.1447     0.2124     1.6527
     3 ->    5    -0.1722     0.4269    -0.0023     0.4603
     3 ->    6     1.4556     0.1023    -0.0526     1.4602
     4 ->    5     0.7814     0.0928    -0.0059     0.7870
     4 ->    6    -1.4661     0.5741     0.0011     1.5745
     5 ->    6     1.4039    -0.1394    -0.0373     1.4113

Magnetic transition dipole moments and rotational strengths:

 Transition      Lx         Ly         Lz       R(len)     R(vel) (a.u.)
------------------------------------------------------------------------
 1 ->    2     0.1118     0.0230    -0.2841     0.1287    -0.0090
 1 ->    3     0.0748     0.1201     0.4765    -0.1445     0.0122
 1 ->    4    -0.1265    -0.0917     0.1591     0.0016     0.0112
 1 ->    5     0.0106     0.0565     0.1577    -0.0195     0.0070
 1 ->    6    -0.0437     0.0349     0.0281     0.0093    -0.0011

Electric transition quadrupole moments (Cartesian):

 Transition      Qxy        Qxz        Qyz        Qxx        Qyy        Qzz       norm (a.u.)
----------------------------------------------------------------------------------------------
 1 ->    2     0.4872    -0.2052    -0.0005     6.0343     0.0325    -0.3501     6.0676
 1 ->    3    -2.6124     0.4918     0.1960    -2.1690    -0.2303     0.2212     3.4513
 1 ->    4    -2.6733    -0.2845     0.3533     1.6862     0.2177     0.3583     3.2204
 1 ->    5    -0.4518     0.1219    -0.0147    -1.0073     0.4429     0.1283     1.2027
 1 ->    6    -0.6984    -0.0447     0.1340     0.6682     0.2614     0.0188     1.0114


Building Xtilde...

Building Z-vector RHS...

 Generating 2nd functional diffs
Solving CPSCF equations
Using DIIS solver

 Iter         Residual      
------  --------------------
    1      2.427458532417
    2      2.623913480013
    3      0.497246807389
    4      0.074368839971
    5      0.007971997111
    6      0.004415207839
    7      0.003179878787
    8      0.000748347354
    9      0.000503127260
   10      0.000145239804
   11      0.000052012274

CPSCF converged

Building X...

 Generating 2nd functional diffs
 Generating 2nd functional diffs
Building Xtilde...

Building Z-vector RHS...

 Generating 2nd functional diffs
Solving CPSCF equations
Using DIIS solver

 Iter         Residual      
------  --------------------
    1      1.485869019336
    2      1.717110095533
    3      0.350923054146
    4      0.044351154380
    5      0.006855572898
    6      0.002280567030
    7      0.001309162333
    8      0.000337862795
    9      0.000285946934
   10      0.000100730244
   11      0.000038839389

CPSCF converged

Building X...

 Generating 2nd functional diffs
 Generating 2nd functional diffs
Building Xtilde...

Building Z-vector RHS...

 Generating 2nd functional diffs
Solving CPSCF equations
Using DIIS solver

 Iter         Residual      
------  --------------------
    1      0.790620356606
    2      0.841154091803
    3      0.055696613625
    4      0.011550607585
    5      0.006585789747
    6      0.003811121121
    7      0.001253319451
    8      0.000499807685
    9      0.000204040804
   10      0.000064189627

CPSCF converged

Building X...

 Generating 2nd functional diffs
 Generating 2nd functional diffs
Lower state energy:      -669.2306853656
Upper state energy:      -669.2306604940
Energy difference:          0.0000248717
 Energy calculation finished, energy:  0.000000000E+00

Converting Cartesians to HDLC

Converting Cartesians to HDLC

Converting Cartesians to HDLC
 in dlf_makehessian...
Updating Hessian with the BFGS update, No    19
Testing convergence  in cycle   20
    Energy  0.0000E+00 Target: 1.0000E-04 converged?  yes
  Max step  1.0087E+00 Target: 4.0000E-03 converged?   no
  RMS step  1.5402E-01 Target: 2.6667E-03 converged?   no
  Max grad  8.2158E-03 Target: 1.0000E-03 converged?   no
  RMS grad  3.4498E-03 Target: 6.6667E-04 converged?   no

Converting HDLC to Cartesians
DFTD Energy:    -0.0239285 hartree
Setting up the DFT grid...
| time to set the grid = 0.01 s
DFT grid points: 47532 (2970 points/atom)

                      *** Start SCF Iterations ***

 Iter     DIIS Error       Energy change      Electrons        XC Energy           Energy        Time(s)
----------------------------------------------------------------------------------------------------------
Initial temperature is 5000.000000
| Skip purify step
|    1     0.0650254393    -669.0576320579    66.0090815882   -34.5221263995    -669.0576320579     0.24  
|    2     0.1199921961     +12.1543559477    65.9994804781   -33.5614161912    -656.9032761102     0.25  
|    3     0.0439434713      -0.3258180714    65.9994891013   -33.6337608392    -657.2290941816     0.24  
|    4     0.0247600885      -0.0178221819    65.9994967644   -33.6819051604    -657.2469163635     0.23  
|    5     0.0118258373      -0.0156327310    65.9995011786   -33.7092571604    -657.2625490944     0.23  
|    6     0.0024421249      -0.0037826462    65.9995021749   -33.7254852376    -657.2663317406     0.23  
|    7     0.0004308237      -0.0002146058    65.9995039085   -33.7330155923    -657.2665463463     0.22  
|    8     0.0003307661      -0.0000117222    65.9995041444   -33.7334036312    -657.2665580686     0.21  
|    9     0.0001070325      -0.0000040057    65.9995040536   -33.7330879501    -657.2665620742     0.25  
|   10     0.0000404942      -0.0000016519    65.9995041046   -33.7332264079    -657.2665637262     0.21  
|   11     0.0000179969      -0.0000002155    65.9995040801   -33.7332069371    -657.2665639416     0.20  
|   12     0.0000058339      -0.0000000503    65.9995040665   -33.7331872221    -657.2665639920     0.20  
----------------------------------------------------------------------------------------------------------
FINAL ENERGY: -657.2665639920 a.u.
Fractional Occupation Entropy: 0.0000000000
Mermin Free Energy:            -657.2665639920
DISPERSION CONTRIBUTION TO ENERGY: -0.0239285351 a.u.
HOMO-LUMO GAP: 2.598 eV
CENTER OF MASS: {-0.017528, -0.014036, -0.047755} ANGS
DIPOLE MOMENT: {6.820015, 3.178282, -0.296896} (|D| = 7.530088) DEBYE
Writing out molden info

Running Mulliken population analysis...


  Restricted hh-TDA Parameters
--------------------------------------------
Number of occupied orbitals:            34
Number of virtual orbitals:             98
Number of molecular orbitals:          132
Number of basis functions:             140
Multiplicity of target state:      singlet

 Generating 2nd functional diffs
Reference energy:             -668.7619081968
Number of electrons:            67.9994890384
XC energy:                     -35.0496616822

      Davidson Diagonalization Parameters
-----------------------------------------------
Number of roots to find:                    6
Number of guess vectors:                   18
Maximum subspace size:                     60
Number of vectors to save:                  6
Collapse vectors per root:                  2
Number of CSFs:                           595
Maximum Davidson iterations:              100
Residual convergence:                 1.0e-04
Orthogonality tolerance:              1.0e-12
Use incremental sigma vectors:             No

Davidson memory usage: 692.12 kB

Guess Vectors:
  34 &  34 : closed :    -0.719488
  34 &  33 :  open  :    -0.629323
  34 &  32 :  open  :    -0.584073
  33 &  33 : closed :    -0.539158
  34 &  31 :  open  :    -0.511862
  33 &  32 :  open  :    -0.493908
  34 &  30 :  open  :    -0.465701
  34 &  29 :  open  :    -0.457120
  32 &  32 : closed :    -0.448658
  33 &  31 :  open  :    -0.421697
  34 &  27 :  open  :    -0.414727
  34 &  26 :  open  :    -0.403959
  34 &  28 :  open  :    -0.391843
  32 &  31 :  open  :    -0.376447
  33 &  30 :  open  :    -0.375536
  34 &  25 :  open  :    -0.372835
  33 &  29 :  open  :    -0.366955
  32 &  30 :  open  :    -0.330286

  Root           Eigenvalue       Energy Change        Residual
-------------------------------------------------------------------
Iteration:    0   Subspace Size:   18
Root: 1:        -0.58804584        -0.58804584         0.04905772  
Root: 2:        -0.46525093        -0.46525093         0.06385005  
Root: 3:        -0.46385852        -0.46385852         0.05506199  
Root: 4:        -0.40419654        -0.40419654         0.05687435  
Root: 5:        -0.38334512        -0.38334512         0.05860985  
Root: 6:        -0.37853027        -0.37853027         0.05397120  

Iteration:    1   Subspace Size:   24
Root: 1:        -0.59093236        -0.00288652         0.01067465  
Root: 2:        -0.46940340        -0.00415247         0.01536095  
Root: 3:        -0.46921960        -0.00536108         0.01660368  
Root: 4:        -0.40899235        -0.00479581         0.01783236  
Root: 5:        -0.38806550        -0.00472038         0.02913216  
Root: 6:        -0.38383728        -0.00530700         0.01869340  

Iteration:    2   Subspace Size:   30
Root: 1:        -0.59102208        -0.00008972         0.00203842  
Root: 2:        -0.46956587        -0.00016247         0.00312556  
Root: 3:        -0.46953398        -0.00031438         0.00375337  
Root: 4:        -0.40935648        -0.00036413         0.00520596  
Root: 5:        -0.38907088        -0.00100538         0.00853893  
Root: 6:        -0.38444004        -0.00060277         0.00723272  

Iteration:    3   Subspace Size:   36
Root: 1:        -0.59102435        -0.00000226         0.00037877  
Root: 2:        -0.46957209        -0.00000622         0.00056732  
Root: 3:        -0.46954638        -0.00001240         0.00079490  
Root: 4:        -0.40938085        -0.00002437         0.00147604  
Root: 5:        -0.38914041        -0.00006953         0.00293627  
Root: 6:        -0.38449575        -0.00005571         0.00215801  

Iteration:    4   Subspace Size:   42
Root: 1:        -0.59102441        -0.00000006         0.00006116  Converged
Root: 2:        -0.46957227        -0.00000018         0.00010798  
Root: 3:        -0.46954684        -0.00000047         0.00012681  
Root: 4:        -0.40938246        -0.00000161         0.00042048  
Root: 5:        -0.38914585        -0.00000544         0.00085048  
Root: 6:        -0.38449984        -0.00000409         0.00064131  

Iteration:    5   Subspace Size:   47
Root: 1:        -0.59102441        -0.00000000         0.00005746  Converged
Root: 2:        -0.46957228        -0.00000001         0.00001611  Converged
Root: 3:        -0.46954685        -0.00000001         0.00002615  Converged
Root: 4:        -0.40938257        -0.00000011         0.00009623  Converged
Root: 5:        -0.38914637        -0.00000052         0.00016547  
Root: 6:        -0.38450013        -0.00000029         0.00015569  

Iteration:    6   Subspace Size:   49
Root: 1:        -0.59102441        -0.00000000         0.00005722  Converged
Root: 2:        -0.46957228        -0.00000000         0.00001512  Converged
Root: 3:        -0.46954685        -0.00000000         0.00002582  Converged
Root: 4:        -0.40938257        -0.00000000         0.00008200  Converged
Root: 5:        -0.38914640        -0.00000002         0.00003637  Converged
Root: 6:        -0.38450014        -0.00000002         0.00003542  Converged

Davidson converged in 6 iterations
49 sigma vectors were formed

  Root   Mult.   Total Energy (a.u.)   Ex. Energy (a.u.)     Ex. Energy (eV)     Ex. Energy (nm)        Osc. (a.u.)  
-------------------------------------------------------------------------------------------------------------------
     1  singlet       -669.35293260
     2  singlet       -669.23148048          0.12145213          3.30487997        375.15498844          0.07900050
     3  singlet       -669.23145505          0.12147755          3.30557183        375.07646824          0.12713196
     4  singlet       -669.17129077          0.18164184          4.94272506        250.84183182          0.16133788
     5  singlet       -669.15105459          0.20187801          5.49337923        225.69754532          0.01748206
     6  singlet       -669.14640834          0.20652426          5.61981015        220.61994519          0.01464499

Singlet  1: Largest CI coefficients:
  34  &  34 : closed :  -0.960834
  33  &  34 :  open  :  -0.150230
  34  &  33 :  open  :  -0.150230

Singlet  2: Largest CI coefficients:
  32  &  34 :  open  :   0.580153
  34  &  32 :  open  :   0.580153
  31  &  34 :  open  :  -0.345846
  34  &  31 :  open  :  -0.345846
  29  &  34 :  open  :   0.130174
  34  &  29 :  open  :   0.130174
  30  &  34 :  open  :  -0.118218
  34  &  30 :  open  :  -0.118218

Singlet  3: Largest CI coefficients:
  33  &  34 :  open  :   0.646924
  34  &  33 :  open  :   0.646924
  33  &  33 : closed :   0.300395
  34  &  34 : closed :  -0.175124

Singlet  4: Largest CI coefficients:
  31  &  34 :  open  :   0.452027
  34  &  31 :  open  :   0.452027
  32  &  34 :  open  :   0.349649
  34  &  32 :  open  :   0.349649
  33  &  33 : closed :  -0.252609
  30  &  34 :  open  :   0.248245
  34  &  30 :  open  :   0.248245
  29  &  34 :  open  :  -0.193127
  34  &  29 :  open  :  -0.193127
  32  &  33 :  open  :   0.109704
  33  &  32 :  open  :   0.109704

Singlet  5: Largest CI coefficients:
  33  &  33 : closed :   0.620998
  32  &  33 :  open  :   0.434128
  33  &  32 :  open  :   0.434128
  31  &  33 :  open  :  -0.179772
  33  &  31 :  open  :  -0.179772
  29  &  34 :  open  :   0.118439
  34  &  29 :  open  :   0.118439
  33  &  34 :  open  :  -0.118273
  34  &  33 :  open  :  -0.118273
  30  &  33 :  open  :  -0.115242
  33  &  30 :  open  :  -0.115242
  29  &  33 :  open  :   0.100516
  33  &  29 :  open  :   0.100516

Singlet  6: Largest CI coefficients:
  33  &  33 : closed :  -0.556570
  32  &  33 :  open  :   0.338789
  33  &  32 :  open  :   0.338789
  30  &  34 :  open  :  -0.309516
  34  &  30 :  open  :  -0.309516
  31  &  33 :  open  :  -0.185335
  33  &  31 :  open  :  -0.185335
  29  &  34 :  open  :   0.138483
  34  &  29 :  open  :   0.138483
  28  &  34 :  open  :   0.129092
  34  &  28 :  open  :   0.129092
  32  &  32 : closed :   0.122396
  26  &  34 :  open  :   0.109221
  34  &  26 :  open  :   0.109221

Singlet state dipole moments:

  Root       Dx         Dy         Dz         |D|  (Debye)
------------------------------------------------------------
     1    -2.5449     0.0465     0.4608     2.5867
     2     4.1695    -0.7197    -0.3449     4.2452
     3    -3.5886     0.7015     0.2803     3.6672
     4    -0.3471     1.0429     0.3731     1.1607
     5     0.1007     0.0787     0.1754     0.2170
     6    -1.0040     1.7030    -0.3234     2.0032

Transition dipole moments between singlet states:

    Transition       Tx         Ty         Tz         |T| (a.u.)
------------------------------------------------------------------
     1 ->    2     0.0108     0.9871    -0.0347     0.9878
     1 ->    3    -1.1964    -0.3722    -0.0025     1.2529
     1 ->    4    -0.6583     0.9481    -0.0096     1.1543
     1 ->    5    -0.2526     0.2511     0.0549     0.3604
     1 ->    6     0.1516    -0.2627     0.1199     0.3261
     2 ->    3     0.1348    -0.1849     0.0959     0.2481
     2 ->    4    -1.9957     0.2623     0.2831     2.0327
     2 ->    5     0.8507     0.2712    -0.0073     0.8929
     2 ->    6     1.1588    -0.2117    -0.0406     1.1787
     3 ->    4    -0.0442     0.2050     0.0614     0.2185
     3 ->    5     0.9969    -0.2547     0.0197     1.0291
     3 ->    6    -0.4671    -0.1522    -0.0524     0.4940
     4 ->    5     0.1941     0.2087     0.0104     0.2851
     4 ->    6    -1.5908     0.5215     0.0321     1.6744
     5 ->    6     1.6027    -0.0572    -0.0851     1.6060

Magnetic transition dipole moments and rotational strengths:

 Transition      Lx         Ly         Lz       R(len)     R(vel) (a.u.)
------------------------------------------------------------------------
 1 ->    2     0.1167     0.1206     0.3092    -0.1095     0.0092
 1 ->    3     0.0525    -0.0126    -0.4718     0.0570     0.0017
 1 ->    4    -0.1252    -0.0975     0.2001     0.0119     0.0100
 1 ->    5    -0.0011     0.0739     0.1464    -0.0269     0.0101
 1 ->    6    -0.0599    -0.0075    -0.0004     0.0072    -0.0016

Electric transition quadrupole moments (Cartesian):

 Transition      Qxy        Qxz        Qyz        Qxx        Qyy        Qzz       norm (a.u.)
----------------------------------------------------------------------------------------------
 1 ->    2    -2.2377     0.3394     0.2254     0.5933    -0.2277     0.0663     2.3625
 1 ->    3     1.2433    -0.2899    -0.0046     6.3156     0.0774    -0.3751     6.4547
 1 ->    4    -2.5995    -0.2965     0.3601     1.1156     0.2682     0.3657     2.9027
 1 ->    5    -0.5364     0.1026     0.0189    -0.8876     0.5149     0.1176     1.1685
 1 ->    6    -0.8640    -0.1711     0.1584     1.1395     0.1654     0.0078     1.4584


Building Xtilde...

Building Z-vector RHS...

 Generating 2nd functional diffs
Solving CPSCF equations
Using DIIS solver

 Iter         Residual      
------  --------------------
    1      1.265510854852
    2      1.591575653438
    3      0.272403851384
    4      0.039354005907
    5      0.008393056909
    6      0.002960267590
    7      0.001815137406
    8      0.000702213129
    9      0.000503594808
   10      0.000088452603

CPSCF converged

Building X...

 Generating 2nd functional diffs
 Generating 2nd functional diffs
Building Xtilde...

Building Z-vector RHS...

 Generating 2nd functional diffs
Solving CPSCF equations
Using DIIS solver

 Iter         Residual      
------  --------------------
    1      2.758030780930
    2      2.931689768865
    3      0.514256991717
    4      0.080545981783
    5      0.009680016247
    6      0.006249460102
    7      0.004567843289
    8      0.000897020741
    9      0.000580216478
   10      0.000181181667
   11      0.000058893167

CPSCF converged

Building X...

 Generating 2nd functional diffs
 Generating 2nd functional diffs
Building Xtilde...

Building Z-vector RHS...

 Generating 2nd functional diffs
Solving CPSCF equations
Using DIIS solver

 Iter         Residual      
------  --------------------
    1      0.187269558848
    2      0.222102745843
    3      0.020344178514
    4      0.009204981286
    5      0.003673148424
    6      0.001158099952
    7      0.000591748737
    8      0.000233525545
    9      0.000096466336

CPSCF converged

Building X...

 Generating 2nd functional diffs
 Generating 2nd functional diffs
Lower state energy:      -669.2314804762
Upper state energy:      -669.2314550509
Energy difference:          0.0000254253
 Energy calculation finished, energy:  0.000000000E+00

Converting Cartesians to HDLC

Converting Cartesians to HDLC

Converting Cartesians to HDLC
 in dlf_makehessian...
Updating Hessian with the BFGS update, No    20
Testing convergence  in cycle   21
    Energy  0.0000E+00 Target: 1.0000E-04 converged?  yes
  Max step  1.8580E-01 Target: 4.0000E-03 converged?   no
  RMS step  4.1934E-02 Target: 2.6667E-03 converged?   no
  Max grad  3.2776E-02 Target: 1.0000E-03 converged?   no
  RMS grad  1.1474E-02 Target: 6.6667E-04 converged?   no

Converting HDLC to Cartesians
DFTD Energy:    -0.0239009 hartree
Setting up the DFT grid...
| time to set the grid = 0.01 s
DFT grid points: 47533 (2970 points/atom)

                      *** Start SCF Iterations ***

 Iter     DIIS Error       Energy change      Electrons        XC Energy           Energy        Time(s)
----------------------------------------------------------------------------------------------------------
Initial temperature is 5000.000000
| Skip purify step
|    1     0.0595435159    -669.0568907375    66.0035388834   -34.5171261096    -669.0568907375     0.25  
|    2     0.1121356564     +12.1389186025    65.9994967914   -33.5575625386    -656.9179721350     0.25  
|    3     0.0404705863      -0.3133723267    65.9995010001   -33.6297468037    -657.2313444617     0.24  
|    4     0.0243994280      -0.0168402552    65.9995085690   -33.6769140774    -657.2481847168     0.23  
|    5     0.0116132220      -0.0149129863    65.9995120585   -33.7036400671    -657.2630977032     0.23  
|    6     0.0023289178      -0.0040471998    65.9995130653   -33.7210668312    -657.2671449030     0.23  
|    7     0.0004351626      -0.0002255303    65.9995147919   -33.7289138559    -657.2673704333     0.22  
|    8     0.0002438301      -0.0000107247    65.9995151030   -33.7293614207    -657.2673811580     0.22  
|    9     0.0000830248      -0.0000034433    65.9995150392   -33.7290462142    -657.2673846013     0.25  
|   10     0.0000294207      -0.0000012543    65.9995151272   -33.7291888162    -657.2673858556     0.21  
|   11     0.0000175963      -0.0000001449    65.9995151204   -33.7291768426    -657.2673860005     0.20  
|   12     0.0000055888      -0.0000000349    65.9995151142   -33.7291551439    -657.2673860354     0.20  
----------------------------------------------------------------------------------------------------------
FINAL ENERGY: -657.2673860354 a.u.
Fractional Occupation Entropy: 0.0000000000
Mermin Free Energy:            -657.2673860354
DISPERSION CONTRIBUTION TO ENERGY: -0.0239009319 a.u.
HOMO-LUMO GAP: 2.638 eV
CENTER OF MASS: {-0.015629, -0.015151, -0.049443} ANGS
DIPOLE MOMENT: {6.601750, 3.121111, -0.347478} (|D| = 7.310621) DEBYE
Writing out molden info

Running Mulliken population analysis...


  Restricted hh-TDA Parameters
--------------------------------------------
Number of occupied orbitals:            34
Number of virtual orbitals:             98
Number of molecular orbitals:          132
Number of basis functions:             140
Multiplicity of target state:      singlet

 Generating 2nd functional diffs
Reference energy:             -668.7618594993
Number of electrons:            67.9995004204
XC energy:                     -35.0454700226

      Davidson Diagonalization Parameters
-----------------------------------------------
Number of roots to find:                    6
Number of guess vectors:                   18
Maximum subspace size:                     60
Number of vectors to save:                  6
Collapse vectors per root:                  2
Number of CSFs:                           595
Maximum Davidson iterations:              100
Residual convergence:                 1.0e-04
Orthogonality tolerance:              1.0e-12
Use incremental sigma vectors:             No

Davidson memory usage: 692.12 kB

Guess Vectors:
  34 &  34 : closed :    -0.721589
  34 &  33 :  open  :    -0.629224
  34 &  32 :  open  :    -0.586411
  33 &  33 : closed :    -0.536858
  34 &  31 :  open  :    -0.512679
  33 &  32 :  open  :    -0.494046
  34 &  30 :  open  :    -0.466592
  34 &  29 :  open  :    -0.459152
  32 &  32 : closed :    -0.451234
  33 &  31 :  open  :    -0.420314
  34 &  27 :  open  :    -0.410191
  34 &  26 :  open  :    -0.404417
  34 &  28 :  open  :    -0.395728
  32 &  31 :  open  :    -0.377501
  34 &  25 :  open  :    -0.374664
  33 &  30 :  open  :    -0.374226
  33 &  29 :  open  :    -0.366786
  32 &  30 :  open  :    -0.331414

  Root           Eigenvalue       Energy Change        Residual
-------------------------------------------------------------------
Iteration:    0   Subspace Size:   18
Root: 1:        -0.58969867        -0.58969867         0.04971148  
Root: 2:        -0.46596543        -0.46596543         0.06438575  
Root: 3:        -0.46491391        -0.46491391         0.05439466  
Root: 4:        -0.40527218        -0.40527218         0.05840220  
Root: 5:        -0.38406169        -0.38406169         0.05829364  
Root: 6:        -0.37688513        -0.37688513         0.05229185  

Iteration:    1   Subspace Size:   24
Root: 1:        -0.59263471        -0.00293605         0.01068668  
Root: 2:        -0.47024352        -0.00427809         0.01578740  
Root: 3:        -0.47006343        -0.00514952         0.01637982  
Root: 4:        -0.41025742        -0.00498524         0.01828413  
Root: 5:        -0.38857780        -0.00451611         0.02886945  
Root: 6:        -0.38213602        -0.00525088         0.01830202  

Iteration:    2   Subspace Size:   30
Root: 1:        -0.59272295        -0.00008823         0.00203655  
Root: 2:        -0.47042559        -0.00018207         0.00333122  
Root: 3:        -0.47035666        -0.00029323         0.00354308  
Root: 4:        -0.41063257        -0.00037515         0.00537597  
Root: 5:        -0.38949448        -0.00091668         0.00825112  
Root: 6:        -0.38272301        -0.00058699         0.00705995  

Iteration:    3   Subspace Size:   36
Root: 1:        -0.59272515        -0.00000220         0.00037575  
Root: 2:        -0.47043299        -0.00000740         0.00064747  
Root: 3:        -0.47036756        -0.00001090         0.00075504  
Root: 4:        -0.41065860        -0.00002603         0.00149947  
Root: 5:        -0.38954749        -0.00005302         0.00287692  
Root: 6:        -0.38278279        -0.00005978         0.00227204  

Iteration:    4   Subspace Size:   42
Root: 1:        -0.59272521        -0.00000006         0.00006066  Converged
Root: 2:        -0.47043324        -0.00000025         0.00011558  
Root: 3:        -0.47036797        -0.00000042         0.00013377  
Root: 4:        -0.41066018        -0.00000159         0.00040353  
Root: 5:        -0.38955248        -0.00000499         0.00080394  
Root: 6:        -0.38278735        -0.00000456         0.00067758  

Iteration:    5   Subspace Size:   47
Root: 1:        -0.59272521        -0.00000000         0.00005694  Converged
Root: 2:        -0.47043325        -0.00000001         0.00001852  Converged
Root: 3:        -0.47036799        -0.00000001         0.00002671  Converged
Root: 4:        -0.41066028        -0.00000010         0.00008863  Converged
Root: 5:        -0.38955293        -0.00000045         0.00015317  
Root: 6:        -0.38278767        -0.00000032         0.00016735  

Iteration:    6   Subspace Size:   49
Root: 1:        -0.59272521        -0.00000000         0.00005679  Converged
Root: 2:        -0.47043325        -0.00000000         0.00001808  Converged
Root: 3:        -0.47036799        -0.00000000         0.00002527  Converged
Root: 4:        -0.41066029        -0.00000000         0.00008147  Converged
Root: 5:        -0.38955295        -0.00000002         0.00003647  Converged
Root: 6:        -0.38278769        -0.00000002         0.00003874  Converged

Davidson converged in 6 iterations
49 sigma vectors were formed

  Root   Mult.   Total Energy (a.u.)   Ex. Energy (a.u.)     Ex. Energy (eV)     Ex. Energy (nm)        Osc. (a.u.)  
-------------------------------------------------------------------------------------------------------------------
     1  singlet       -669.35458471
     2  singlet       -669.23229275          0.12229196          3.32773305        372.57862595          0.09649850
     3  singlet       -669.23222749          0.12235722          3.32950890        372.37990469          0.10643356
     4  singlet       -669.17251978          0.18206492          4.95423784        250.25891906          0.17397487
     5  singlet       -669.15141245          0.20317226          5.52859751        224.25980621          0.01308368
     6  singlet       -669.14464719          0.20993752          5.71268954        217.03301005          0.01260380

Singlet  1: Largest CI coefficients:
  34  &  34 : closed :   0.965278
  33  &  34 :  open  :   0.133094
  34  &  33 :  open  :   0.133094

Singlet  2: Largest CI coefficients:
  32  &  34 :  open  :  -0.578596
  34  &  32 :  open  :  -0.578596
  31  &  34 :  open  :   0.339627
  34  &  31 :  open  :   0.339627
  29  &  34 :  open  :  -0.125414
  34  &  29 :  open  :  -0.125414
  33  &  33 : closed :   0.116879

Singlet  3: Largest CI coefficients:
  33  &  34 :  open  :  -0.652413
  34  &  33 :  open  :  -0.652413
  33  &  33 : closed :  -0.250789
  34  &  34 : closed :   0.146129

Singlet  4: Largest CI coefficients:
  31  &  34 :  open  :  -0.463331
  34  &  31 :  open  :  -0.463331
  32  &  34 :  open  :  -0.347382
  34  &  32 :  open  :  -0.347382
  30  &  34 :  open  :   0.260147
  34  &  30 :  open  :   0.260147
  33  &  33 : closed :   0.198616
  29  &  34 :  open  :   0.191567
  34  &  29 :  open  :   0.191567
  32  &  33 :  open  :  -0.108422
  33  &  32 :  open  :  -0.108422

Singlet  5: Largest CI coefficients:
  33  &  33 : closed :  -0.594649
  32  &  33 :  open  :  -0.449468
  33  &  32 :  open  :  -0.449468
  31  &  33 :  open  :   0.195497
  33  &  31 :  open  :   0.195497
  29  &  34 :  open  :  -0.147164
  34  &  29 :  open  :  -0.147164
  30  &  33 :  open  :  -0.112546
  33  &  30 :  open  :  -0.112546
  29  &  33 :  open  :  -0.101839
  33  &  29 :  open  :  -0.101839

Singlet  6: Largest CI coefficients:
  33  &  33 : closed :   0.616127
  32  &  33 :  open  :  -0.319824
  33  &  32 :  open  :  -0.319824
  30  &  34 :  open  :  -0.310546
  34  &  30 :  open  :  -0.310546
  31  &  33 :  open  :   0.158414
  33  &  31 :  open  :   0.158414
  32  &  32 : closed :  -0.142042
  28  &  34 :  open  :  -0.128093
  34  &  28 :  open  :  -0.128093
  26  &  34 :  open  :  -0.112206
  34  &  26 :  open  :  -0.112206
  29  &  34 :  open  :  -0.100222
  34  &  29 :  open  :  -0.100222

Singlet state dipole moments:

  Root       Dx         Dy         Dz         |D|  (Debye)
------------------------------------------------------------
     1    -2.5494    -0.0336     0.5127     2.6007
     2     3.4383    -0.4323    -0.4369     3.4928
     3    -3.1030     0.4180     0.3947     3.1558
     4     0.2943     0.7337     0.3315     0.8573
     5     0.6877     0.0452     0.1581     0.7071
     6    -2.3979     1.9076    -0.2546     3.0747

Transition dipole moments between singlet states:

    Transition       Tx         Ty         Tz         |T| (a.u.)
------------------------------------------------------------------
     1 ->    2     0.3577     1.0270    -0.0318     1.0879
     1 ->    3    -1.1408    -0.0455    -0.0368     1.1423
     1 ->    4    -0.6755     0.9885    -0.0029     1.1972
     1 ->    5    -0.2295     0.1949     0.0770     0.3108
     1 ->    6     0.1789    -0.2135     0.1118     0.3001
     2 ->    3     0.8085    -0.3023     0.0266     0.8636
     2 ->    4    -2.0136     0.2173     0.2753     2.0439
     2 ->    5     0.7743     0.2157    -0.0077     0.8038
     2 ->    6     0.9833    -0.2685    -0.0027     1.0193
     3 ->    4    -0.4771     0.2749     0.1359     0.5671
     3 ->    5     1.0997    -0.2516     0.0327     1.1286
     3 ->    6    -0.3572    -0.0821    -0.0701     0.3731
     4 ->    5    -0.0862     0.2407     0.0255     0.2570
     4 ->    6    -1.5173     0.4673     0.0533     1.5885
     5 ->    6     1.4961    -0.0249    -0.0921     1.4992

Magnetic transition dipole moments and rotational strengths:

 Transition      Lx         Ly         Lz       R(len)     R(vel) (a.u.)
------------------------------------------------------------------------
 1 ->    2     0.1027     0.1193     0.4172    -0.1459     0.0111
 1 ->    3     0.0661     0.0294    -0.3895     0.0624     0.0062
 1 ->    4    -0.1244    -0.1018     0.2342     0.0173     0.0101
 1 ->    5    -0.0078     0.0793     0.1353    -0.0277     0.0111
 1 ->    6    -0.0700    -0.0369     0.0003     0.0046    -0.0022

Electric transition quadrupole moments (Cartesian):

 Transition      Qxy        Qxz        Qyz        Qxx        Qyy        Qzz       norm (a.u.)
----------------------------------------------------------------------------------------------
 1 ->    2    -2.4600     0.3641     0.2416    -0.9636    -0.2651     0.1601     2.6957
 1 ->    3     0.3908    -0.1374     0.1267     6.1997    -0.0330    -0.3192     6.2231
 1 ->    4    -2.5072    -0.2897     0.3707     0.6537     0.2908     0.3629     2.6741
 1 ->    5    -0.5577     0.0768     0.0293    -0.8205     0.5544     0.1130     1.1450
 1 ->    6    -1.0524    -0.2665     0.1846     1.3637     0.1354     0.0083     1.7580


Building Xtilde...

Building Z-vector RHS...

 Generating 2nd functional diffs
Solving CPSCF equations
Using DIIS solver

 Iter         Residual      
------  --------------------
    1      1.303853630042
    2      1.581634474992
    3      0.297321991058
    4      0.037732783095
    5      0.007307307555
    6      0.002721530888
    7      0.001401834369
    8      0.000474042106
    9      0.000393032913
   10      0.000093938880

CPSCF converged

Building X...

 Generating 2nd functional diffs
 Generating 2nd functional diffs
Building Xtilde...

Building Z-vector RHS...

 Generating 2nd functional diffs
Solving CPSCF equations
Using DIIS solver

 Iter         Residual      
------  --------------------
    1      2.633026549206
    2      2.825680947608
    3      0.498739412080
    4      0.077708362005
    5      0.009224661783
    6      0.005649188795
    7      0.004240064967
    8      0.000820544022
    9      0.000536376886
   10      0.000167045012
   11      0.000053349367

CPSCF converged

Building X...

 Generating 2nd functional diffs
 Generating 2nd functional diffs
Building Xtilde...

Building Z-vector RHS...

 Generating 2nd functional diffs
Solving CPSCF equations
Using DIIS solver

 Iter         Residual      
------  --------------------
    1      0.526952815742
    2      0.580519602762
    3      0.037521967416
    4      0.008594782687
    5      0.005694901074
    6      0.002331596739
    7      0.001315973254
    8      0.000443223286
    9      0.000167117222
   10      0.000062740907

CPSCF converged

Building X...

 Generating 2nd functional diffs
 Generating 2nd functional diffs
Lower state energy:      -669.2322927468
Upper state energy:      -669.2322274855
Energy difference:          0.0000652613
 Energy calculation finished, energy:  0.000000000E+00

Converting Cartesians to HDLC

Converting Cartesians to HDLC

Converting Cartesians to HDLC
 in dlf_makehessian...
Updating Hessian with the BFGS update, No    21
Testing convergence  in cycle   22
    Energy  0.0000E+00 Target: 1.0000E-04 converged?  yes
  Max step  7.8458E-01 Target: 4.0000E-03 converged?   no
  RMS step  1.6795E-01 Target: 2.6667E-03 converged?   no
  Max grad  1.2821E-02 Target: 1.0000E-03 converged?   no
  RMS grad  4.1748E-03 Target: 6.6667E-04 converged?   no

Converting HDLC to Cartesians
DFTD Energy:    -0.0238785 hartree
Setting up the DFT grid...
| time to set the grid = 0.01 s
DFT grid points: 47547 (2971 points/atom)

                      *** Start SCF Iterations ***

 Iter     DIIS Error       Energy change      Electrons        XC Energy           Energy        Time(s)
----------------------------------------------------------------------------------------------------------
Initial temperature is 5000.000000
| Skip purify step
|    1     0.0593329905    -669.0568890981    65.9983046316   -34.5100786906    -669.0568890981     0.24  
|    2     0.1094331576     +12.1282447658    65.9995162345   -33.5525871945    -656.9286443323     0.24  
|    3     0.0398374248      -0.3042540712    65.9995166228   -33.6242709634    -657.2328984035     0.24  
|    4     0.0238419848      -0.0162846499    65.9995241984   -33.6704278712    -657.2491830534     0.23  
|    5     0.0126385753      -0.0144086569    65.9995268481   -33.6961855680    -657.2635917104     0.23  
|    6     0.0024346656      -0.0044854465    65.9995278418   -33.7148774580    -657.2680771569     0.23  
|    7     0.0004165501      -0.0002506739    65.9995295112   -33.7232124046    -657.2683278308     0.22  
|    8     0.0002351453      -0.0000102224    65.9995298510   -33.7237591144    -657.2683380532     0.21  
|    9     0.0000708100      -0.0000029675    65.9995297913   -33.7234487768    -657.2683410206     0.25  
|   10     0.0000237347      -0.0000009823    65.9995298882   -33.7236147172    -657.2683420030     0.21  
|   11     0.0000151667      -0.0000000972    65.9995298876   -33.7236108254    -657.2683421001     0.20  
|   12     0.0000048972      -0.0000000232    65.9995298838   -33.7235890079    -657.2683421233     0.20  
----------------------------------------------------------------------------------------------------------
FINAL ENERGY: -657.2683421233 a.u.
Fractional Occupation Entropy: 0.0000000000
Mermin Free Energy:            -657.2683421233
DISPERSION CONTRIBUTION TO ENERGY: -0.0238784996 a.u.
HOMO-LUMO GAP: 2.661 eV
CENTER OF MASS: {-0.014140, -0.017866, -0.051364} ANGS
DIPOLE MOMENT: {6.497399, 3.109394, -0.371105} (|D| = 7.212645) DEBYE
Writing out molden info

Running Mulliken population analysis...


  Restricted hh-TDA Parameters
--------------------------------------------
Number of occupied orbitals:            34
Number of virtual orbitals:             98
Number of molecular orbitals:          132
Number of basis functions:             140
Multiplicity of target state:      singlet

 Generating 2nd functional diffs
Reference energy:             -668.7625723565
Number of electrons:            67.9995156378
XC energy:                     -35.0396833186

      Davidson Diagonalization Parameters
-----------------------------------------------
Number of roots to find:                    6
Number of guess vectors:                   18
Maximum subspace size:                     60
Number of vectors to save:                  6
Collapse vectors per root:                  2
Number of CSFs:                           595
Maximum Davidson iterations:              100
Residual convergence:                 1.0e-04
Orthogonality tolerance:              1.0e-12
Use incremental sigma vectors:             No

Davidson memory usage: 692.12 kB

Guess Vectors:
  34 &  34 : closed :    -0.722314
  34 &  33 :  open  :    -0.628719
  34 &  32 :  open  :    -0.586976
  33 &  33 : closed :    -0.535123
  34 &  31 :  open  :    -0.512440
  33 &  32 :  open  :    -0.493381
  34 &  30 :  open  :    -0.466530
  34 &  29 :  open  :    -0.460101
  32 &  32 : closed :    -0.451638
  33 &  31 :  open  :    -0.418844
  34 &  27 :  open  :    -0.405745
  34 &  26 :  open  :    -0.403908
  34 &  28 :  open  :    -0.398774
  32 &  31 :  open  :    -0.377102
  34 &  25 :  open  :    -0.375976
  33 &  30 :  open  :    -0.372934
  33 &  29 :  open  :    -0.366505
  32 &  30 :  open  :    -0.331192

  Root           Eigenvalue       Energy Change        Residual
-------------------------------------------------------------------
Iteration:    0   Subspace Size:   18
Root: 1:        -0.59021872        -0.59021872         0.04991614  
Root: 2:        -0.46580408        -0.46580408         0.06462608  
Root: 3:        -0.46494911        -0.46494911         0.05411767  
Root: 4:        -0.40525500        -0.40525500         0.05911490  
Root: 5:        -0.38369350        -0.38369350         0.05806126  
Root: 6:        -0.37572229        -0.37572229         0.05167545  

Iteration:    1   Subspace Size:   24
Root: 1:        -0.59315887        -0.00294015         0.01061528  
Root: 2:        -0.47014890        -0.00434482         0.01594005  
Root: 3:        -0.47000596        -0.00505685         0.01640768  
Root: 4:        -0.41034600        -0.00509099         0.01866438  
Root: 5:        -0.38815123        -0.00445773         0.02893627  
Root: 6:        -0.38093088        -0.00520859         0.01839037  

Iteration:    2   Subspace Size:   30
Root: 1:        -0.59324500        -0.00008613         0.00201888  
Root: 2:        -0.47034183        -0.00019293         0.00348973  
Root: 3:        -0.47029266        -0.00028669         0.00345542  
Root: 4:        -0.41073779        -0.00039179         0.00553377  
Root: 5:        -0.38905788        -0.00090665         0.00818225  
Root: 6:        -0.38150493        -0.00057405         0.00689499  

Iteration:    3   Subspace Size:   36
Root: 1:        -0.59324714        -0.00000214         0.00036982  
Root: 2:        -0.47035035        -0.00000852         0.00071522  
Root: 3:        -0.47030271        -0.00001006         0.00071117  
Root: 4:        -0.41076544        -0.00002765         0.00146116  
Root: 5:        -0.38910461        -0.00004673         0.00279551  
Root: 6:        -0.38156132        -0.00005639         0.00232395  

Iteration:    4   Subspace Size:   42
Root: 1:        -0.59324719        -0.00000006         0.00005960  Converged
Root: 2:        -0.47035067        -0.00000031         0.00012581  
Root: 3:        -0.47030308        -0.00000037         0.00013665  
Root: 4:        -0.41076690        -0.00000146         0.00037965  
Root: 5:        -0.38910914        -0.00000453         0.00080464  
Root: 6:        -0.38156593        -0.00000461         0.00067717  

Iteration:    5   Subspace Size:   47
Root: 1:        -0.59324719        -0.00000000         0.00005627  Converged
Root: 2:        -0.47035068        -0.00000001         0.00002231  Converged
Root: 3:        -0.47030309        -0.00000001         0.00002699  Converged
Root: 4:        -0.41076699        -0.00000009         0.00008528  Converged
Root: 5:        -0.38910959        -0.00000046         0.00016427  
Root: 6:        -0.38156626        -0.00000033         0.00016279  

Iteration:    6   Subspace Size:   49
Root: 1:        -0.59324719        -0.00000000         0.00005617  Converged
Root: 2:        -0.47035068        -0.00000000         0.00002231  Converged
Root: 3:        -0.47030309        -0.00000000         0.00002522  Converged
Root: 4:        -0.41076699        -0.00000000         0.00007718  Converged
Root: 5:        -0.38910961        -0.00000002         0.00004011  Converged
Root: 6:        -0.38156628        -0.00000002         0.00003809  Converged

Davidson converged in 6 iterations
49 sigma vectors were formed

  Root   Mult.   Total Energy (a.u.)   Ex. Energy (a.u.)     Ex. Energy (eV)     Ex. Energy (nm)        Osc. (a.u.)  
-------------------------------------------------------------------------------------------------------------------
     1  singlet       -669.35581955
     2  singlet       -669.23292303          0.12289652          3.34418385        370.74582751          0.11207060
     3  singlet       -669.23287545          0.12294410          3.34547862        370.60234076          0.09020932
     4  singlet       -669.17333934          0.18248021          4.96553822        249.68938955          0.18050680
     5  singlet       -669.15168197          0.20413758          5.55486523        223.19933155          0.01276151
     6  singlet       -669.14413863          0.21168092          5.76012988        215.24552967          0.01156604

Singlet  1: Largest CI coefficients:
  34  &  34 : closed :   0.967286
  33  &  34 :  open  :   0.123973
  34  &  33 :  open  :   0.123973

Singlet  2: Largest CI coefficients:
  32  &  34 :  open  :  -0.554911
  34  &  32 :  open  :  -0.554911
  31  &  34 :  open  :   0.321207
  34  &  31 :  open  :   0.321207
  33  &  34 :  open  :   0.205296
  34  &  33 :  open  :   0.205296
  33  &  33 : closed :   0.159729
  29  &  34 :  open  :  -0.119565
  34  &  29 :  open  :  -0.119565

Singlet  3: Largest CI coefficients:
  33  &  34 :  open  :  -0.629452
  34  &  33 :  open  :  -0.629452
  33  &  33 : closed :  -0.205739
  32  &  34 :  open  :  -0.188774
  34  &  32 :  open  :  -0.188774
  31  &  34 :  open  :   0.121553
  34  &  31 :  open  :   0.121553
  34  &  34 : closed :   0.119653

Singlet  4: Largest CI coefficients:
  31  &  34 :  open  :  -0.467834
  34  &  31 :  open  :  -0.467834
  32  &  34 :  open  :  -0.345773
  34  &  32 :  open  :  -0.345773
  30  &  34 :  open  :   0.261057
  34  &  30 :  open  :   0.261057
  29  &  34 :  open  :   0.196125
  34  &  29 :  open  :   0.196125
  33  &  33 : closed :   0.176457
  32  &  33 :  open  :  -0.106365
  33  &  32 :  open  :  -0.106365

Singlet  5: Largest CI coefficients:
  33  &  33 : closed :   0.600185
  32  &  33 :  open  :   0.445664
  33  &  32 :  open  :   0.445664
  31  &  33 :  open  :  -0.195973
  33  &  31 :  open  :  -0.195973
  29  &  34 :  open  :   0.156163
  34  &  29 :  open  :   0.156163
  30  &  33 :  open  :   0.106388
  33  &  30 :  open  :   0.106388
  29  &  33 :  open  :   0.103257
  33  &  29 :  open  :   0.103257

Singlet  6: Largest CI coefficients:
  33  &  33 : closed :   0.620499
  32  &  33 :  open  :  -0.327287
  33  &  32 :  open  :  -0.327287
  30  &  34 :  open  :  -0.310410
  34  &  30 :  open  :  -0.310410
  31  &  33 :  open  :   0.151129
  33  &  31 :  open  :   0.151129
  32  &  32 : closed :  -0.147401
  28  &  34 :  open  :  -0.124923
  34  &  28 :  open  :  -0.124923
  26  &  34 :  open  :  -0.113157
  34  &  26 :  open  :  -0.113157

Singlet state dipole moments:

  Root       Dx         Dy         Dz         |D|  (Debye)
------------------------------------------------------------
     1    -2.5689    -0.0614     0.5492     2.6277
     2     2.3315    -0.0919    -0.4301     2.3726
     3    -2.1259     0.0992     0.4145     2.1682
     4     0.5546     0.5954     0.3120     0.8715
     5     0.7163     0.0413     0.1750     0.7385
     6    -2.6890     1.9884    -0.2258     3.3520

Transition dipole moments between singlet states:

    Transition       Tx         Ty         Tz         |T| (a.u.)
------------------------------------------------------------------
     1 ->    2     0.6074     0.9991    -0.0260     1.1696
     1 ->    3    -1.0294     0.1958    -0.0515     1.0491
     1 ->    4    -0.6878     1.0054     0.0027     1.2181
     1 ->    5     0.2335    -0.1788    -0.0853     0.3062
     1 ->    6     0.1944    -0.1798     0.1088     0.2863
     2 ->    3     1.2326    -0.3531    -0.0424     1.2829
     2 ->    4    -1.9132     0.1624     0.2508     1.9364
     2 ->    5    -0.5832    -0.2198     0.0135     0.6234
     2 ->    6     0.9439    -0.2899     0.0195     0.9876
     3 ->    4    -0.8577     0.3104     0.1943     0.9326
     3 ->    5    -1.2018     0.2359    -0.0379     1.2254
     3 ->    6    -0.2146    -0.0913    -0.0688     0.2431
     4 ->    5     0.1583    -0.2415    -0.0306     0.2904
     4 ->    6    -1.4720     0.4454     0.0667     1.5394
     5 ->    6    -1.4356     0.0256     0.0908     1.4386

Magnetic transition dipole moments and rotational strengths:

 Transition      Lx         Ly         Lz       R(len)     R(vel) (a.u.)
------------------------------------------------------------------------
 1 ->    2     0.0888     0.1101     0.4928    -0.1511     0.0110
 1 ->    3     0.0783     0.0567    -0.3003     0.0540     0.0092
 1 ->    4    -0.1243    -0.1049     0.2555     0.0193     0.0105
 1 ->    5     0.0093    -0.0813    -0.1320    -0.0280     0.0116
 1 ->    6    -0.0754    -0.0478     0.0075     0.0052    -0.0031

Electric transition quadrupole moments (Cartesian):

 Transition      Qxy        Qxz        Qyz        Qxx        Qyy        Qzz       norm (a.u.)
----------------------------------------------------------------------------------------------
 1 ->    2    -2.4402     0.3653     0.2116    -2.1944    -0.2691     0.2205     3.3270
 1 ->    3    -0.2508    -0.0543     0.2132     5.8426    -0.1250    -0.2691     5.8597
 1 ->    4    -2.4550    -0.2756     0.3809     0.4279     0.2856     0.3572     2.5768
 1 ->    5     0.5387    -0.0703    -0.0279     0.8155    -0.5743    -0.1130     1.1417
 1 ->    6    -1.1821    -0.3142     0.2102     1.4421     0.1345     0.0092     1.9074


Building Xtilde...

Building Z-vector RHS...

 Generating 2nd functional diffs
Solving CPSCF equations
Using DIIS solver

 Iter         Residual      
------  --------------------
    1      1.439793889422
    2      1.656932839673
    3      0.341059460921
    4      0.041505707340
    5      0.006677481137
    6      0.002490775670
    7      0.001219070468
    8      0.000285658495
    9      0.000171464748
   10      0.000068635803

CPSCF converged

Building X...

 Generating 2nd functional diffs
 Generating 2nd functional diffs
Building Xtilde...

Building Z-vector RHS...

 Generating 2nd functional diffs
Solving CPSCF equations
Using DIIS solver

 Iter         Residual      
------  --------------------
    1      2.412261060598
    2      2.618358344448
    3      0.478445186200
    4      0.072426667543
    5      0.008478110353
    6      0.004821451736
    7      0.003651282239
    8      0.000664455478
    9      0.000424731157
   10      0.000148096296
   11      0.000047748926

CPSCF converged

Building X...

 Generating 2nd functional diffs
 Generating 2nd functional diffs
Building Xtilde...

Building Z-vector RHS...

 Generating 2nd functional diffs
Solving CPSCF equations
Using DIIS solver

 Iter         Residual      
------  --------------------
    1      0.786831857224
    2      0.863271883074
    3      0.057237901863
    4      0.010637212412
    5      0.006307431598
    6      0.002580319595
    7      0.001509311870
    8      0.000590249330
    9      0.000211977508
   10      0.000063463243

CPSCF converged

Building X...

 Generating 2nd functional diffs
 Generating 2nd functional diffs
Lower state energy:      -669.2329230321
Upper state energy:      -669.2328754501
Energy difference:          0.0000475821
 Energy calculation finished, energy:  0.000000000E+00

Converting Cartesians to HDLC

Converting Cartesians to HDLC

Converting Cartesians to HDLC
 in dlf_makehessian...
Updating Hessian with the BFGS update, No    22
Testing convergence  in cycle   23
    Energy  0.0000E+00 Target: 1.0000E-04 converged?  yes
  Max step  4.3814E-01 Target: 4.0000E-03 converged?   no
  RMS step  6.8733E-02 Target: 2.6667E-03 converged?   no
  Max grad  1.0008E-02 Target: 1.0000E-03 converged?   no
  RMS grad  3.5101E-03 Target: 6.6667E-04 converged?   no

Converting HDLC to Cartesians
DFTD Energy:    -0.0238745 hartree
Setting up the DFT grid...
| time to set the grid = 0.00 s
DFT grid points: 47559 (2972 points/atom)

                      *** Start SCF Iterations ***

 Iter     DIIS Error       Energy change      Electrons        XC Energy           Energy        Time(s)
----------------------------------------------------------------------------------------------------------
Initial temperature is 5000.000000
| Skip purify step
|    1     0.0603585990    -669.0611108165    65.9977949765   -34.5061533249    -669.0611108165     0.24  
|    2     0.1099683785     +12.1284947941    65.9995216096   -33.5502058428    -656.9326160224     0.25  
|    3     0.0408150944      -0.3007083474    65.9995195976   -33.6214692092    -657.2333243698     0.24  
|    4     0.0245904190      -0.0161490941    65.9995273233   -33.6671818590    -657.2494734639     0.23  
|    5     0.0133933638      -0.0142250484    65.9995295705   -33.6923017538    -657.2636985123     0.23  
|    6     0.0027732998      -0.0047692224    65.9995305051   -33.7115153564    -657.2684677347     0.23  
|    7     0.0003969209      -0.0002786828    65.9995321202   -33.7202329991    -657.2687464175     0.22  
|    8     0.0002344810      -0.0000102617    65.9995324709   -33.7208743990    -657.2687566792     0.21  
|    9     0.0000731815      -0.0000027116    65.9995324006   -33.7205574991    -657.2687593907     0.26  
|   10     0.0000247298      -0.0000008684    65.9995324910   -33.7207452331    -657.2687602591     0.21  
|   11     0.0000140550      -0.0000000786    65.9995324904   -33.7207470246    -657.2687603377     0.20  
|   12     0.0000041764      -0.0000000185    65.9995324854   -33.7207264056    -657.2687603562     0.20  
----------------------------------------------------------------------------------------------------------
FINAL ENERGY: -657.2687603562 a.u.
Fractional Occupation Entropy: 0.0000000000
Mermin Free Energy:            -657.2687603562
DISPERSION CONTRIBUTION TO ENERGY: -0.0238744901 a.u.
HOMO-LUMO GAP: 2.669 eV
CENTER OF MASS: {-0.014090, -0.019764, -0.053056} ANGS
DIPOLE MOMENT: {6.489478, 3.107496, -0.382660} (|D| = 7.205295) DEBYE
Writing out molden info

Running Mulliken population analysis...


  Restricted hh-TDA Parameters
--------------------------------------------
Number of occupied orbitals:            34
Number of virtual orbitals:             98
Number of molecular orbitals:          132
Number of basis functions:             140
Multiplicity of target state:      singlet

 Generating 2nd functional diffs
Reference energy:             -668.7630042277
Number of electrons:            67.9995183183
XC energy:                     -35.0367073359

      Davidson Diagonalization Parameters
-----------------------------------------------
Number of roots to find:                    6
Number of guess vectors:                   18
Maximum subspace size:                     60
Number of vectors to save:                  6
Collapse vectors per root:                  2
Number of CSFs:                           595
Maximum Davidson iterations:              100
Residual convergence:                 1.0e-04
Orthogonality tolerance:              1.0e-12
Use incremental sigma vectors:             No

Davidson memory usage: 692.12 kB

Guess Vectors:
  34 &  34 : closed :    -0.722472
  34 &  33 :  open  :    -0.628606
  34 &  32 :  open  :    -0.587211
  33 &  33 : closed :    -0.534739
  34 &  31 :  open  :    -0.511855
  33 &  32 :  open  :    -0.493345
  34 &  30 :  open  :    -0.466819
  34 &  29 :  open  :    -0.460047
  32 &  32 : closed :    -0.451951
  33 &  31 :  open  :    -0.417988
  34 &  27 :  open  :    -0.404095
  34 &  26 :  open  :    -0.403242
  34 &  28 :  open  :    -0.399974
  34 &  25 :  open  :    -0.377049
  32 &  31 :  open  :    -0.376594
  33 &  30 :  open  :    -0.372953
  33 &  29 :  open  :    -0.366181
  32 &  30 :  open  :    -0.331558

  Root           Eigenvalue       Energy Change        Residual
-------------------------------------------------------------------
Iteration:    0   Subspace Size:   18
Root: 1:        -0.59029442        -0.59029442         0.04979082  
Root: 2:        -0.46574612        -0.46574612         0.06455295  
Root: 3:        -0.46495928        -0.46495928         0.05400846  
Root: 4:        -0.40494929        -0.40494929         0.05930085  
Root: 5:        -0.38363146        -0.38363146         0.05787196  
Root: 6:        -0.37558376        -0.37558376         0.05145839  

Iteration:    1   Subspace Size:   24
Root: 1:        -0.59321866        -0.00292424         0.01051539  
Root: 2:        -0.47011404        -0.00436792         0.01583719  
Root: 3:        -0.46998591        -0.00502664         0.01648211  
Root: 4:        -0.41008178        -0.00513249         0.01875858  
Root: 5:        -0.38810177        -0.00447030         0.02886295  
Root: 6:        -0.38073800        -0.00515424         0.01860818  

Iteration:    2   Subspace Size:   30
Root: 1:        -0.59330324        -0.00008458         0.00200297  
Root: 2:        -0.47030203        -0.00018799         0.00349225  
Root: 3:        -0.47027766        -0.00029175         0.00343886  
Root: 4:        -0.41048025        -0.00039846         0.00556735  
Root: 5:        -0.38900332        -0.00090156         0.00810478  
Root: 6:        -0.38131044        -0.00057245         0.00688669  

Iteration:    3   Subspace Size:   36
Root: 1:        -0.59330533        -0.00000209         0.00036630  
Root: 2:        -0.47031067        -0.00000864         0.00073331  
Root: 3:        -0.47028741        -0.00000975         0.00068103  
Root: 4:        -0.41050835        -0.00002810         0.00142693  
Root: 5:        -0.38904840        -0.00004507         0.00269397  
Root: 6:        -0.38136580        -0.00005535         0.00236505  

Iteration:    4   Subspace Size:   42
Root: 1:        -0.59330539        -0.00000006         0.00005893  Converged
Root: 2:        -0.47031100        -0.00000034         0.00013128  
Root: 3:        -0.47028775        -0.00000033         0.00013243  
Root: 4:        -0.41050973        -0.00000137         0.00035227  
Root: 5:        -0.38905254        -0.00000415         0.00077715  
Root: 6:        -0.38137048        -0.00000469         0.00068415  

Iteration:    5   Subspace Size:   47
Root: 1:        -0.59330539        -0.00000000         0.00005574  Converged
Root: 2:        -0.47031101        -0.00000001         0.00002446  Converged
Root: 3:        -0.47028776        -0.00000001         0.00002599  Converged
Root: 4:        -0.41050980        -0.00000008         0.00008087  Converged
Root: 5:        -0.38905297        -0.00000043         0.00016861  
Root: 6:        -0.38137083        -0.00000034         0.00015868  

Iteration:    6   Subspace Size:   49
Root: 1:        -0.59330539        -0.00000000         0.00005550  Converged
Root: 2:        -0.47031101        -0.00000000         0.00002440  Converged
Root: 3:        -0.47028776        -0.00000000         0.00002392  Converged
Root: 4:        -0.41050980        -0.00000000         0.00007148  Converged
Root: 5:        -0.38905300        -0.00000002         0.00004069  Converged
Root: 6:        -0.38137085        -0.00000002         0.00003732  Converged

Davidson converged in 6 iterations
49 sigma vectors were formed

  Root   Mult.   Total Energy (a.u.)   Ex. Energy (a.u.)     Ex. Energy (eV)     Ex. Energy (nm)        Osc. (a.u.)  
-------------------------------------------------------------------------------------------------------------------
     1  singlet       -669.35630962
     2  singlet       -669.23331524          0.12299437          3.34684667        370.45085421          0.11756789
     3  singlet       -669.23329199          0.12301763          3.34747950        370.38082155          0.08565738
     4  singlet       -669.17351403          0.18279558          4.97412012        249.25859812          0.18264730
     5  singlet       -669.15205722          0.20425239          5.55798951        223.07386584          0.01263099
     6  singlet       -669.14437507          0.21193454          5.76703139        214.98794165          0.01112628

Singlet  1: Largest CI coefficients:
  34  &  34 : closed :  -0.967759
  33  &  34 :  open  :  -0.121183
  34  &  33 :  open  :  -0.121183

Singlet  2: Largest CI coefficients:
  32  &  34 :  open  :  -0.544807
  34  &  32 :  open  :  -0.544807
  31  &  34 :  open  :   0.312024
  34  &  31 :  open  :   0.312024
  33  &  34 :  open  :   0.239919
  34  &  33 :  open  :   0.239919
  33  &  33 : closed :   0.169637
  29  &  34 :  open  :  -0.118567
  34  &  29 :  open  :  -0.118567
  34  &  34 : closed :  -0.106047

Singlet  3: Largest CI coefficients:
  33  &  34 :  open  :  -0.618597
  34  &  33 :  open  :  -0.618597
  32  &  34 :  open  :  -0.218787
  34  &  32 :  open  :  -0.218787
  33  &  33 : closed :  -0.190268
  31  &  34 :  open  :   0.138328
  34  &  31 :  open  :   0.138328
  34  &  34 : closed :   0.110477

Singlet  4: Largest CI coefficients:
  31  &  34 :  open  :  -0.466683
  34  &  31 :  open  :  -0.466683
  32  &  34 :  open  :  -0.343821
  34  &  32 :  open  :  -0.343821
  30  &  34 :  open  :   0.262139
  34  &  30 :  open  :   0.262139
  29  &  34 :  open  :   0.202529
[truncated: 1,418,558 more chars]
