# Supplementary material for: Finding Excited-State Minimum Energy Crossing Points on a Budget: Non-Self-Consistent Tight-Binding Methods
Source: J Phys Chem Lett. 2023 May 5;14(19):4440–8. doi: 10.1021/acs.jpclett.3c00494 (PMC10201533; doi:10.1021/acs.jpclett.3c00494)
Supplement: Supplementary file 1 — jz3c00494_si_001.zip [file jz3c00494_si_001.zip › SI/s2s1_benchmark/thioanisole/hhtda.xyz]

16
-6.5726958734300024e+02 frame 119   xyz file generated by TeraChem
     C    -0.3977445090    0.8544858165    0.9302677544
     C    -1.3863157010    1.3112156818    0.0229602604
     C    -2.0909071276    0.3464168662   -0.6912596861
     C    -1.9254744204   -0.9400832086   -0.1868581374
     C    -0.8832813165   -1.1518211142    0.7481879698
     C     0.3054488555   -0.3540184748    0.5771539200
     S     1.5407223912   -0.6036574819   -0.5616645955
     C     2.3093165289    1.0380862085   -0.5633087246
     H    -0.1705086704    1.3912155299    1.8458684566
     H    -1.6514132233    2.3639333869   -0.0271042046
     H    -2.8258464946    0.5932871948   -1.4486106645
     H    -2.6182776308   -1.7402255596   -0.4348476902
     H    -0.9547703615   -1.9029010278    1.5281963846
     H     3.1755736509    0.9909058586   -1.2290466490
     H     2.6444716571    1.3047280122    0.4391622568
     H     1.6052626784    1.7848055397   -0.9362617479
