# Supplementary material for: Finding Excited-State Minimum Energy Crossing Points on a Budget: Non-Self-Consistent Tight-Binding Methods
Source: J Phys Chem Lett. 2023 May 5;14(19):4440–8. doi: 10.1021/acs.jpclett.3c00494 (PMC10201533; doi:10.1021/acs.jpclett.3c00494)
Supplement: Supplementary file 1 — jz3c00494_si_001.zip [file jz3c00494_si_001.zip › SI/uracil_tristate/crestopt.xyz]

  12
 Etot=  -22.9163931872 g norm=  0.00000797
N         -1.0144183459       -1.0082885023       -0.1122381885
C         -1.0490381361        0.3453185949       -0.0762307226
N          0.0831771097        0.7918740904        0.6623696175
C          1.2125754599        0.2038422540       -0.0326401465
C          1.2923363533       -1.1680655808        0.0719085281
C         -0.0590138131       -1.6081848030        0.8247172055
O         -1.8672496559        1.0741282405       -0.5509247672
O          1.5526921278        1.1829350664       -0.6244124522
H         -1.5445752892       -1.5124889980       -0.8014499195
H          0.1341756830        1.7930931395        0.8100262385
H          1.5829143592       -1.6724166390       -0.8465767463
H         -0.1408330012       -2.6966271983        0.6710330715
