# Supplementary material for: Finding Excited-State Minimum Energy Crossing Points on a Budget: Non-Self-Consistent Tight-Binding Methods
Source: J Phys Chem Lett. 2023 May 5;14(19):4440–8. doi: 10.1021/acs.jpclett.3c00494 (PMC10201533; doi:10.1021/acs.jpclett.3c00494)
Supplement: Supplementary file 1 — jz3c00494_si_001.zip [file jz3c00494_si_001.zip › SI/uracil_tristate/mirrorrefgeo.xyz]

12

N            0.12212334807758       -0.19759368600246       0.46508137414719
C            1.49824763378499       -0.03828149006483       0.11580431234522
N            1.86755485058293        1.26640287487601       -0.02117575465769
C            1.23587467849861        2.09381372678027       0.95826898763015
C           -0.08415636079222        2.06168596821791       1.12770204027767
C           -0.61581049719153        0.90435649176602       0.39146512025459
O            2.13618802045663       -0.99687927867066       -0.21991662729270
O            2.28242684279437        2.17853382802961       1.76443059766565
H           -0.22688449596428       -1.13619943696918       0.33887683255898
H            2.81742384113141        1.42638880156076       -0.30601853896902
H           -0.14736254638931        1.60335533671848       2.10535731019645
H           -1.53092483718917        0.81400098365803       -0.18628930625612
